# Supplementary material for: An automated feeding system for the African killifish reveals the impact of diet on lifespan and allows scalable assessment of associative learning
Source: eLife. 2022 Nov 10;11:e69008. doi: 10.7554/eLife.69008 (PMC9788828; doi:10.7554/eLife.69008)
Supplement: Figure 6—source data 3. [file elife-69008-fig6-data3.zip › Filtered and Interpolated Trajectories with Kinematics/t2_REC0011 DLC_likelihood-euclidean-filtered_splines-interpolated_kinematics_02_resnet50_TrainAllTheThingsJun28shuffle1_1030000.csv]

	x2	y2	fishnum	recording_num	bodyparts_coords	seconds	velocity_x	velocity_y	velocity_xy	velocity_xy_5frame	velocity_xy_10frame	velocity_xy_20frame	velocity_xy_40frame
1	165.3657	242.5745	2	11	0	0	0	0	0	NA	NA	NA	NA
2	167.254107379844	242.774257686813	2	11	1	0.05	37.7681475968797	3.99515373626002	37.9788655211822	NA	NA	NA	NA
3	169.167272651161	242.815439844061	2	11	2	0.1	38.2633054263403	0.82364314495976	38.2721691334531	29.5396780789626	NA	NA	NA
4	171.021165813952	242.740745638409	2	11	3	0.15	37.0778632558199	-1.4938841130396	37.1079456903838	35.5154499886714	NA	NA	NA
5	172.731756868215	242.592874236525	2	11	4	0.2	34.2118210852601	-2.95742803768007	34.3394100497942	32.6541306983335	23.4278495389017	NA	NA
6	174.215015813951	242.414524805076	2	11	5	0.25	29.6651789147199	-3.56698862897986	29.878859548544	28.1374076571325	26.0097414111535	NA	NA
7	175.386912651161	242.248396510727	2	11	6	0.3	23.4379367442	-3.32256588698044	23.6722690694924	21.9053914244534	24.882313366483	NA	NA
8	176.163417379844	242.137188520146	2	11	7	0.35	15.5300945736599	-2.22415981161987	15.688553927448	17.3160209988408	22.4374086754667	NA	NA
9	176.4605	242.1236	2	11	8	0.4	5.94165240312009	-0.271770402919742	5.94786452698831	16.5040328336356	19.1885957943771	NA	NA
10	175.974	242.4199	2	11	9	0.45	-9.73000000000013	5.92600000000004	11.3925579217313	17.1104960346326	18.4367862477719	21.5775221894723	NA
11	174.7911	242.9369	2	11	10	0.5	-23.6579999999998	10.3399999999999	25.818918722518	16.7374096938009	17.9139931998887	21.6552840052948	NA
12	175.6815	241.9419	2	11	11	0.55	17.808	-19.9000000000001	26.7045850744774	16.4718001643009	18.2366668858983	20.3139652713785	NA
13	175.5404	242.6185	2	11	12	0.6	-2.82199999999989	13.5320000000002	13.8231222232896	19.5575514967029	17.1107679695707	19.7833024390888	NA
14	175.3175	242.5579	2	11	13	0.65	-4.4580000000002	-1.21200000000044	4.61981687948806	19.3239535661419	19.4723893710084	18.8325315360111	NA
15	176.119	243.6331	2	11	14	0.7	16.0300000000001	21.5040000000005	26.8213145837415	19.362837737164	19.727194840043	17.2438876870272	NA
16	176.1	242.4007	2	11	15	0.75	-0.380000000000109	-24.6480000000003	24.6509290697128	17.4841262453405	17.300826599436	16.4505054136079	NA
17	175.7039	243.686	2	11	16	0.8	-7.9219999999998	25.7060000000001	26.8990059295879	22.4729785777159	15.745617176274	15.5615226442108	NA
18	175.5404	243.8354	2	11	17	0.85	-3.26999999999998	2.98799999999972	4.42956476417246	19.896838183383	17.1291962027109	16.1972352683702	NA
19	174.9423	242.4836	2	11	18	0.9	-11.9620000000003	-27.0359999999999	29.5640785413651	15.2776996327301	18.4764672776452	17.1838384594612	NA
20	174.7232	243.1453	2	11	19	0.95	-4.38199999999995	13.2339999999999	13.9406126120769	12.1283966153839	16.0509891262826	17.3192396407892	28.9253136527373
21	174.6741	243.2056	2	11	20	1	-0.98199999999963	1.20600000000024	1.55523631644836	16.7742661600813	14.9870176273271	17.0800371191899	33.9081593839043
22	174.7349	242.6513	2	11	21	1.05	1.21600000000001	-11.0860000000002	11.1524908428568	14.4799559775744	12.8863784025234	16.5985172129608	38.4062535894419
23	175.9333	243.3415	2	11	22	1.1	23.9679999999998	13.8040000000001	27.6589124876593	12.2051400691822	15.2837025671696	16.6587713026853	44.04964308977
24	175.06	243.5775	2	11	23	1.15	-17.466	4.7199999999998	18.0925276288306	14.6963356219241	14.895287547914	16.8632595626872	50.5634928785897
25	175.0762	243.4502	2	11	24	1.2	0.323999999999955	-2.54599999999982	2.566533070116	13.6443601896628	14.9112844415354	16.5006213729735	57.3645870094158
26	174.4399	243.7433	2	11	25	1.25	-12.7260000000001	5.86200000000019	14.0112140801575	13.7931389742579	16.8592476389437	15.608059036764	63.8962668850624
27	174.4109	244.0365	2	11	26	1.3	-0.579999999999927	5.86399999999969	5.89261368155051	15.3106191182537	17.4514172496476	16.6872899587582	69.6780689763163
28	175.6672	243.3743	2	11	27	1.35	25.1260000000002	-13.2439999999997	28.4028064106349	17.6174288138886	16.1883464026596	21.7321871188158	74.4304596709983
29	176.599	244.2577	2	11	28	1.4	18.6359999999996	17.6679999999999	25.6799283488094	19.0221596559634	15.2500518477292	27.8536082910586	79.4116062671722
30	175.8972	244.1903	2	11	29	1.45	-14.0359999999998	-1.34799999999984	14.1005815482907	21.2584743096324	16.9502536196645	36.2731051160023	84.8524047172842
31	175.5757	243.1889	2	11	30	1.5	-6.42999999999972	-20.0280000000004	21.0348682905316	18.5835538310614	16.2291004462009	46.1610347625138	90.9909898076239
32	176.4074	242.9963	2	11	31	1.55	16.6339999999997	-3.85199999999998	17.0741869498957	15.1894845772048	20.4882015149929	56.4985419075054	98.6442327766061
33	176.9729	243.4911	2	11	32	1.6	11.3100000000003	9.89599999999996	15.0282040177796	16.2830784254403	28.1806716704621	68.3159837404512	108.068981688529
34	176.8723	243.9148	2	11	33	1.65	-2.01200000000028	8.4740000000005	8.70958207952653	13.4360412364383	40.8119290342033	82.2944542211683	116.170017283221
35	175.9041	244.0559	2	11	34	1.7	-19.3639999999999	2.82199999999989	19.5685507894682	19.7179287203535	57.6349257904692	97.4852863318044	120.469068285764
36	176.1883	243.8693	2	11	35	1.75	5.68399999999997	-3.73199999999997	6.7996823455217	37.7777895098627	75.4628218860838	111.342028356517	126.696319994698
37	178.612	243.9176	2	11	36	1.8	48.4739999999999	0.965999999999667	48.4836243694713	66.4343734912017	95.5456665653631	123.794615308422	132.191319507856
38	183.838301798395	244.56604378905	2	11	37	1.85	104.5260359679	12.9688757810004	105.327507965326	98.9867731554981	120.443621078243	132.663684073626	134.142584911662
39	191.402751962657	245.296382999606	2	11	38	1.9	151.28900328524	14.6067842111199	151.992501986221	137.489602535729	149.338856594607	141.639374074883	134.362428213771
40	200.51890114559	245.379430710359	2	11	39	1.95	182.32298365866	1.66095421505986	182.33054911095	171.373404410373	178.020319043944	152.385569793779	135.480816455285
41	210.4003	244.086	2	11	40	2	197.6279770882	-25.8686142071798	199.313829246678	203.109452646623	206.454956266833	164.901942496058	136.83508213155
42	220.9241	241.2658	2	11	41	2.05	210.476	-56.404	217.902633742688	232.243339698013	227.101029101851	180.689948340251	137.683163826209
43	233.868333103445	238.677932463343	2	11	42	2.1	258.8846620689	-51.75735073314	264.007749146577	257.053864932391	237.146696476791	199.479192074373	137.180009374779
44	248.660540883502	237.03562883733	2	11	43	2.15	295.84415560114	-32.8460725202603	297.661937243171	275.420309997937	242.466819115563	215.476775003756	136.825441021001
45	263.974742111836	236.645928979645	2	11	44	2.2	306.28402456668	-7.79399715370005	306.383175282839	282.828653793328	247.136213797089	224.437515198555	137.079457242643
46	278.484955560113	237.815872747974	2	11	45	2.25	290.20426896554	23.3988753665801	291.146054574408	271.183940306959	254.341063106032	237.784580952632	137.336272737344
47	290.8652	240.8525	2	11	46	2.3	247.60488879774	60.7325450405199	254.944352719648	252.690298533113	265.83423011514	247.695349056954	137.958037436713
48	300.6832	243.9306	2	11	47	2.35	196.36	61.5620000000001	205.784181714727	237.218562661788	278.514763070503	246.552982704507	138.052236634313
49	310.5578	241.1461	2	11	48	2.4	197.492	-55.6900000000002	205.193728373944	233.261816214128	281.614693412904	240.871248136483	138.123275239536
50	321.884720066757	239.463414308334	2	11	49	2.45	226.53840133514	-33.6537138333199	229.024495926213	248.839806436951	270.854711353165	234.688527794568	138.267618810007
51	335.447909326661	239.097802411456	2	11	50	2.5	271.26378519808	-7.31223793755987	271.362322336107	285.845585834047	269.114205638432	227.509129500585	137.914263013778
52	352.0093	237.4647	2	11	51	2.55	331.22781346678	-32.6620482291202	332.834303833763	310.539088292695	268.289669012058	218.867785744912	137.65355006417
53	371.060034998545	233.116521965116	2	11	52	2.6	381.0146999709	-86.96356069768	390.813078700207	304.490860044542	255.959268932224	206.044035009107	137.488428913731
54	387.0081	229.1536	2	11	53	2.65	318.9613000291	-79.2584393023196	328.661240667185	304.966595062735	239.275677157404	191.356427820833	137.724101836758
55	396.6538	226.7562	2	11	54	2.7	192.914	-47.9480000000001	198.783354685446	287.739531587165	222.240841792047	176.673628153482	138.131979815395
56	407.874278046495	218.918074803944	2	11	55	2.75	224.409560929901	-156.76250392112	273.740997427075	226.072952030402	200.677195895139	163.330517118171	139.361392877693
57	417.9074	211.7426	2	11	56	2.8	200.662439070099	-143.50949607888	246.698986455914	168.012266022112	171.901341374685	152.121459565003	139.034282045061
58	421.9889	211.152	2	11	57	2.85	81.6300000000001	-11.8120000000005	82.4801809163876	139.990823539553	133.573306947711	143.440789195	137.469810220237
59	421.4489	209.3117	2	11	58	2.9	-10.8000000000004	-36.8059999999997	38.3578106257381	96.387796727542	101.098162228763	134.607176404189	136.706057981247
60	419.1196	207.528	2	11	59	2.95	-46.5859999999998	-35.6740000000002	58.6761422726477	56.0631511622038	82.4925449537984	124.149667826236	135.140061798747
61	419.2077	210.3129	2	11	60	3	1.76199999999994	55.6980000000004	55.7258633670224	41.0736618650206	57.5468285979106	110.926583531497	131.18056858993
62	420.7047	211.9977	2	11	61	3.05	29.9400000000003	33.6959999999999	45.0757586292234	34.184058435413	35.9532501179484	94.6171517880878	126.512608752625
63	420.4256	211.7448	2	11	62	3.1	-5.58200000000056	-5.05800000000022	7.53273443047135	24.9942663680442	30.922309457775	75.4976657530888	121.664181321873
64	420.268787286662	211.628069603225	2	11	63	3.15	-3.13625426675912	-2.33460793550023	3.9097934777	18.7058604682792	29.938675650974	59.9714286697613	115.486498331614
65	420.770801214879	212.019138543367	2	11	64	3.2	10.0402785643394	7.8213788028404	12.7271819358039	15.843349073693	26.058493860424	51.8264444322362	109.314664912401
66	421.725221351491	212.769700780077	2	11	65	3.25	19.0884027322397	15.0112447341996	24.2838338681974	20.7709570505294	21.1759711678558	40.938204802753	103.083827462817
67	422.925627263343	213.731450273009	2	11	66	3.3	24.0081182370409	19.23498985864	30.7632016562925	25.6932928665351	17.3329622014909	30.3732150331675	97.704307595826
68	424.165598517277	214.756080981815	2	11	67	3.35	24.7994250786792	20.49261417612	32.170774314653	27.1227213528038	17.4220245584665	28.3866377359661	92.9192950022559
69	425.238714680136	215.695286866147	2	11	68	3.4	21.4623232571807	18.7841176866402	28.5214725577287	23.6460818674324	18.8446951107599	32.5408678260107	88.6740653497783
70	425.938555318762	216.400761885658	2	11	69	3.45	13.9968127725194	14.10950039022	19.8743243671472	18.8225753292887	21.1603439106739	35.5915958029263	83.5813073148062
71	426.0587	216.7242	2	11	70	3.5	2.40289362476005	6.46876228683993	6.9006364413404	14.0730920664036	24.3295810075954	34.8520076792751	76.9897442043892
72	425.731	216.6692	2	11	71	3.55	-6.55399999999986	-1.10000000000014	6.64566896557438	11.9960973549847	24.7931799483866	34.1574317603382	69.2518237964136
73	426.0782	216.4308	2	11	72	3.6	6.94399999999973	-4.76799999999969	8.4233580002273	15.1979664685441	25.8509660141572	37.2843276346385	59.8654589917578
74	426.6432	215.7215	2	11	73	3.65	11.3	-14.1860000000003	18.1364990006342	25.0130801477585	35.1430600010474	39.6165688423941	51.858670126302
75	425.1443	216.7076	2	11	74	3.7	-29.9779999999998	19.7220000000004	35.8836699349441	30.7637845674845	45.1246977454287	41.9557016713198	48.0201468598854
76	422.5562	217.773	2	11	75	3.75	-51.7619999999999	21.3079999999997	55.9762048374127	37.6288399619109	48.5280441906944	42.8371378074636	41.7016080216435
77	424.2581	217.2869	2	11	76	3.8	34.0380000000005	-9.72199999999987	35.3991910642041	58.2900226471101	50.9819013191856	43.2871556266487	35.9017399434293
78	425.0783	215.3131	2	11	77	3.85	16.404	-39.4760000000002	42.7486349723593	75.0514290223133	57.1466307108104	42.3978008095122	34.2089211799958
79	429.2555	210.9061	2	11	78	3.9	83.5439999999994	-88.1399999999996	121.442412426631	72.0430082336303	60.3884425740283	42.7409542953678	34.2062466919044
80	430.6931	205.0968	2	11	79	3.95	28.7520000000006	-116.186	119.69070181096	71.2000180708866	62.7510594319656	43.0129468033768	33.5300088071646
81	428.8758	204.1553	2	11	80	4	-36.3459999999998	-18.8299999999998	40.9341008939976	76.66442145971	61.3446946073318	43.0529048772811	32.9039463920996
82	428.2629	202.7216	2	11	81	4.05	-12.2580000000005	-28.6740000000003	31.184240250486	62.4868625009466	61.7811313049108	43.8864958047394	32.4548662208583
83	426.8801	199.5025	2	11	82	4.1	-27.6559999999995	-64.3819999999999	70.0706519164762	50.4506898416179	58.9446356048672	44.2332522304269	32.920791409931
84	427.5347	197.061	2	11	83	4.15	13.0919999999992	-48.8299999999998	50.5546176328133	50.6463809810333	50.3388485896882	43.7459115828428	35.9813605365615
85	427.7281	194.0918	2	11	84	4.2	3.86799999999994	-59.384	59.5098385143163	52.3622445389349	40.901195861325	44.2138492875346	38.3045406315826
86	427.7173	191.9962	2	11	85	4.25	-0.215999999999212	-41.9120000000004	41.9125565910746	41.2248497500243	37.5777655638679	42.4650112405339	39.0239544200157
87	428.4982	190.1678	2	11	86	4.3	15.6179999999995	-36.5679999999998	39.7635580399939	38.1908346784299	36.7910902902932	41.4302648536912	38.4875459975884
88	428.873	189.554	2	11	87	4.35	7.49599999999987	-12.276	14.3836779719235	31.3517018810321	31.3198737500433	40.0312046240256	38.3245009103821
89	428.1047	187.9603	2	11	88	4.4	-15.3660000000002	-31.8740000000003	35.3845422748412	24.5091501467025	27.1033805916573	35.8716255577981	38.9071362390699
90	426.8404	188.02	2	11	89	4.45	-25.2859999999998	1.19400000000041	25.3141745273274	21.2199360416516	25.6766391431037	31.4684218114029	40.1429490107033
91	427.2235	187.9819	2	11	90	4.5	7.66200000000026	-0.762000000000285	7.69979791942649	21.4148977500623	23.5853278737361	30.9558851049241	41.9258644964982
92	426.0644	188.1074	2	11	91	4.55	-23.1820000000005	2.51000000000033	23.3174875147393	16.0159265048847	21.0793984024716	30.7523006813785	43.7302638640793
93	426.6855	187.6558	2	11	92	4.6	12.4220000000003	-9.03200000000027	15.3584865139769	20.0015764051752	21.1177736431839	28.5572551852236	45.3132412777356
94	426.7453	188.071	2	11	93	4.65	1.19599999999991	8.30399999999997	8.38968604895316	22.6615056007697	21.404402525908	32.3461522307289	46.3292279168761
95	424.502	187.7798	2	11	94	4.7	-44.8659999999995	-5.82400000000007	45.2424240287803	20.9388607632916	22.0356477614808	34.6533795918454	46.5901325914125
96	424.1685	188.7754	2	11	95	4.75	-6.6700000000003	19.9119999999999	20.9994438973988	20.8206495363056	24.3340046459803	35.2107710325677	46.4200790199406
97	424.9037	188.7798	2	11	96	4.8	14.7040000000004	0.0880000000000791	14.7042633273487	26.7928785469314	24.7135110724637	33.6879363685281	47.0630715865267
98	424.2296	188.4785	2	11	97	4.85	-13.4820000000002	-6.02599999999995	14.7674303790472	24.0697191177864	25.7946366204038	34.2512010112521	47.8208091020095
99	424.018	186.5777	2	11	98	4.9	-4.23200000000065	-38.0160000000001	38.2508311020821	26.006503691191	37.5889238698005	35.073318182772	46.9802648992073
100	424.8179	185.2136	2	11	99	4.95	15.9980000000007	-27.2819999999996	31.6266268830554	28.4881613816358	43.6301200405872	37.2729512180299	46.7856585424315
101	424.6647	186.7401	2	11	100	5	-3.06400000000053	30.53	30.6833667644214	30.768623704502	46.8362141913993	40.7988241157153	48.9962197036092
102	426.0077	186.5555	2	11	101	5.05	26.8600000000004	-3.69200000000035	27.1125517795729	48.3849691926695	46.2964743345847	43.5740319234191	49.6519960633373
103	425.972	187.8635	2	11	102	5.1	-0.714000000000397	26.1599999999999	26.1697419933784	63.1905209633879	47.3846283793202	46.3932303250443	49.9369197522668
104	428.8191	193.5021	2	11	103	5.15	56.9420000000002	112.772000000001	126.332558542919	67.6659246916077	48.742233839636	48.9125442509093	49.8170188924104
105	431.447344204607	198.084616280868	2	11	104	5.2	52.5648840921406	91.6503256173598	105.654385736647	64.1047872875336	52.5102546745789	48.9664158952904	49.2890640656858
106	432.788076726262	200.373927870371	2	11	105	5.25	26.8146504330991	45.78623179006	53.0603854055208	64.0006330541383	57.2636435854503	50.3751467993472	49.2046105831979
107	433.017548209279	200.778757671148	2	11	106	5.3	4.58942966034101	8.09659601554017	9.30686475920215	49.0994984866025	62.4345527743746	52.6958783193621	48.9961976468504
108	432.31200929797	199.707828585838	2	11	107	5.35	-14.1107782261804	-21.4185817062003	25.648970826402	41.8299883857699	66.9918240296848	55.6104135799934	48.7291420957964
109	430.84771063665	197.569863517083	2	11	108	5.4	-29.2859732264003	-42.7593013750999	51.8268857052404	46.8613624792929	60.2361646320181	58.0889042406165	48.9848637966457
110	428.80090286963	194.77358536752	2	11	109	5.45	-40.9361553403994	-55.9255629912599	69.306835232484	60.7643182612156	54.3027117499937	62.1028952734602	49.0340427537629
111	426.347836641224	191.727717039791	2	11	110	5.5	-49.0613245681209	-60.9173665545802	78.2172558731358	69.9830150052313	53.9140794072951	67.0365543022943	49.5750549461651
112	423.664762595745	188.840981436534	2	11	111	5.55	-53.6614809095795	-57.7347120651399	78.8216436688158	71.3728307774337	59.0952823041396	68.5516914452962	50.5980771296694
113	420.927931377506	186.522101460391	2	11	112	5.6	-54.7366243647798	-46.3775995228599	71.7424545464802	66.7754351142176	63.8361987806666	71.31658431931	50.6287504844737
114	418.31359363082	185.179800013999	2	11	113	5.65	-52.2867549337207	-26.8460289278403	58.7759645662528	60.9667963352974	67.4355746415971	67.2878855540919	51.1206202362988
115	415.998	185.2228	2	11	114	5.7	-46.3118726163998	0.859999720020141	46.3198569164033	57.4262463470636	71.6955358723414	63.9247485395261	51.2456907314447
116	414.20062060028	186.900491336967	2	11	115	5.75	-35.9475879944	33.55382673934	49.1740619785348	57.6893825561019	76.8094650191383	63.198450133828	51.1790449251691
117	413.31380343058	189.824932007207	2	11	116	5.8	-17.7363433940002	58.4888134047998	61.1188937276468	63.4983185057604	74.6688301162177	64.3044589251726	51.5492891737935
118	413.773115960739	193.448847008965	2	11	117	5.85	9.1862506031805	72.4783000351601	73.058135591672	76.6156366304653	75.6413446089353	63.2070831803408	52.9721732071826
119	416.014125660599	197.224961340482	2	11	118	5.9	44.8201939972	75.5222866303399	87.8206443145452	92.6521337029793	74.3396064761658	62.8964094105193	53.5077646384152
120	420.4724	200.606	2	11	119	5.95	89.1654867880197	67.62077319036	111.906447539928	91.9114138853719	73.5467853290585	60.7951342894959	54.5840739159566
121	426.385267389184	203.227219198761	2	11	120	6	118.25734778368	52.4243839752199	129.356547341105	93.5933066617686	72.4828208603608	58.3512857766149	55.2366863709116
122	428.1971	205.454	2	11	121	6.05	36.23665221632	44.5356160247803	57.4152946396097	85.1808944465711	69.5136355462055	57.6221223359196	54.9355483955392
123	424.515	207.196	2	11	122	6.1	-73.6419999999998	34.8399999999998	81.4675994736555	70.4779340276516	62.5779675800149	54.8642706439031	54.6666850408633
124	426.7917	207.4224	2	11	123	6.15	45.5340000000001	4.52800000000025	45.7585832385577	52.3135080177424	58.3572441794416	53.3286962216884	52.3355556389184
125	425.3398	208.6781	2	11	124	6.2	-29.0379999999993	25.1139999999998	38.3916454453303	47.1158572070392	49.8947327066504	53.524965567599	50.7828787455561
126	427.2658	208.6254	2	11	125	6.25	38.5199999999998	-1.05399999999975	38.5344172915587	31.5626284982612	39.8931065340914	51.9829430509909	50.2361129690024
127	426.7022	210.0922	2	11	126	6.3	-11.2720000000002	29.3359999999996	31.4270405860937	31.5335939123121	40.5754145556214	50.4027000282249	51.2438068495828
128	426.5185	210.1147	2	11	127	6.35	-3.67399999999975	0.450000000000159	3.70145592976579	29.3115313856493	34.0871966788709	50.3339328343717	52.2569971951844
129	428.6455	209.2917	2	11	128	6.4	42.5400000000002	-16.4600000000002	45.6134103088118	27.4727050504404	32.317785967211	48.9266250362139	53.0435954000347
130	427.4503	209.9491	2	11	129	6.45	-23.904	13.1479999999999	27.2813328120163	34.0349719042037	33.5031458061396	47.0652525584529	52.971208767838
131	428.9156	209.8782	2	11	130	6.5	29.3059999999991	-1.41799999999989	29.3402856155142	36.6117648594806	31.4830652416209	43.4368184395288	54.3134806368718
132	426.7561	212.2558	2	11	131	6.55	-43.1899999999996	47.552	64.2383748549103	33.10197802211	31.2917645102442	41.3194053457823	54.8881320513132
133	426.661	213.0796	2	11	132	6.6	-1.90200000000004	16.4760000000001	16.5854207061504	37.6947602266299	38.0898980887286	38.0167857624167	53.5092244651556
134	426.8858	214.4647	2	11	133	6.65	4.49600000000032	27.7019999999999	28.0644761219588	35.4934254328015	39.4960058929862	37.3832257237449	52.8745439624103
135	427.0214	216.9733	2	11	134	6.7	2.71200000000022	50.172	50.2452438346159	28.5485571162847	44.2357724102554	37.641008951586	52.5302942967902
136	427.9291	216.8453	2	11	135	6.75	18.1539999999995	-2.55999999999972	18.3336116463719	39.5680313179765	46.9805303449663	37.2737758041768	52.2106574416129
137	428.2227	215.3991	2	11	136	6.8	5.87199999999939	-28.9240000000001	29.5140332723265	45.8900337638625	42.0633961359432	38.1831547739931	51.0007538410293
138	431.2871	213.5402	2	11	137	6.85	61.2880000000007	-37.1780000000001	71.6827917146095	50.776784593881	41.9463748459624	41.306911210028	49.9621067346716
139	432.2555	216.3624	2	11	138	6.9	19.3679999999995	56.4440000000002	59.6744883513885	58.4676352571311	42.4486654802788	43.19078138955	49.1758276450442
140	435.9687	215.9693	2	11	139	6.95	74.2640000000006	-7.86200000000008	74.6789979847084	55.5782351556017	41.7788720970324	45.14728324618	47.9841657065347
141	438.719501681575	215.265564164493	2	11	140	7	55.0160336315002	-14.0747167101404	56.7878649626227	44.3247183739483	43.0644863667326	50.2756754971286	46.1591405629584
142	439.471898718336	215.303477089771	2	11	141	7.05	15.0479407352191	0.758258505560434	15.0670327646793	39.0072971966952	45.074545037742	52.1541417667068	45.7187267592977
143	438.756064914309	215.589227932804	2	11	142	7.1	-14.31667608054	5.71501686065972	15.4152078063428	32.7809596001839	44.5239243313274	52.1541782864082	44.7332546970562
144	437.102174073521	215.629005850558	2	11	143	7.15	-33.0778168157599	0.795558355080175	33.0873824651226	27.6613374763341	46.8855568861138	52.4203917031321	44.8103023910926
145	435.0404	214.929	2	11	144	7.2	-41.2354814704202	-14.00011701116	43.5473100021521	34.5708549198823	46.0587940821046	51.5356230259814	45.2160044067542
146	434.2489	213.5853	2	11	145	7.25	-15.8299999999997	-26.8740000000003	31.1897543433738	44.7231302887064	53.570820649291	52.4383718322349	45.553193931612
147	436.7091	213.2668	2	11	146	7.3	49.2039999999997	-6.37	49.6146199824202	54.7638165755324	62.2448873974703	51.5988076538337	45.8703889399056
148	433.5131	214.1235	2	11	147	7.35	-63.9199999999994	17.1340000000004	66.1765846504633	59.3366285640252	62.361981726854	49.5902806349714	47.1546149286565
149	430.8799	217.3499	2	11	148	7.4	-52.6639999999998	64.5279999999997	83.2908138992526	79.4803038222478	62.3921179259855	49.4250302538745	48.5433987995507
150	434.158256546295	217.877681678506	2	11	149	7.45	65.5671309258992	10.5556335701203	66.4113699446161	89.9189198750583	61.2923739549303	48.9030788546166	49.9448975602368
151	440.554190598868	216.26789445224	2	11	150	7.5	127.91868105146	-32.1957445253202	131.908130634487	80.0008331650015	61.8122572977372	48.881462686388	52.8550490293375
152	445.5015	215.0695	2	11	151	7.55	98.9461880226406	-23.9678890447999	101.807700246472	70.0204192764385	58.1230702699253	50.1180481728132	52.1129338699034
153	445.86080306484	215.816930483986	2	11	152	7.6	7.18606129679983	14.9486096797199	16.5861511001793	63.2481193458353	54.6566369386154	51.4497236316957	53.2512967489005
154	444.2	215.9865	2	11	153	7.65	-33.2160612968005	3.39139032028015	33.3887444564377	44.1442107732265	51.9645036216353	52.2373790584403	57.1720249277256
155	443.6985	214.4382	2	11	154	7.7	-10.0299999999993	-30.9660000000002	32.5498702916003	26.3272206647923	51.7473636271285	52.7909998619225	57.804198077738
156	444.1056	216.2115	2	11	155	7.75	8.14199999999914	35.4660000000001	36.3885877714428	29.3124407122294	44.192104723485	53.8326120590472	58.2766214797361
157	444.024368281114	216.842429717118	2	11	156	7.8	-1.62463437771976	12.6185943423599	12.7227497043016	33.9085879668321	37.991208948156	53.5576231058181	58.7960687042773
158	443.267199240957	215.460673586138	2	11	157	7.85	-15.1433808031402	-27.6351226195999	31.5122513373646	40.2466079084218	40.5374655365375	53.002318647285	58.1871185936506
159	441.991035386148	212.947667077999	2	11	158	7.9	-25.52327709618	-50.26013016278	56.3694807294512	44.2399986737435	42.0826401908951	53.8960162095513	58.7464471518351
160	440.352819223305	210.184845663637	2	11	159	7.95	-32.7643232568596	-55.2564282872402	64.2399699995486	49.6551972315198	44.2896257689146	54.7425118742935	58.2719029347854
161	438.50949325905	208.053644813992	2	11	160	8	-36.8665192851006	-42.6240169928997	56.3555415980513	51.7624903608456	45.8529668203573	55.4344225615463	59.2741079076061
162	436.618	207.4355	2	11	161	8.05	-37.8298651809996	-12.3628962798404	39.7987424931831	50.2566924149582	48.992175941711	52.0717259731001	60.5891612815044
163	435.0221	208.8042	2	11	162	8.1	-31.9179999999994	27.3740000000004	42.0487169839935	48.3326436294075	51.3480003559546	54.3484152113927	62.6689722518541
164	434.473201355094	211.183736547403	2	11	163	8.15	-10.9779728981209	47.5907309480596	48.8404910000142	47.4659349669711	55.8275287974673	61.9236581523191	63.1256726977325
165	434.551031621767	213.913613584924	2	11	164	8.2	1.55660533346008	54.5975407504204	54.6197260717955	48.3291546519022	57.7376601214585	64.0727731294946	62.4725423698968
166	434.495693709805	216.514124780754	2	11	165	8.25	-1.10675823923998	52.0102239165999	52.0219982858693	50.9335103510636	66.6767403996076	64.1148711272373	63.2667233483043
167	433.547290528998	218.505563803082	2	11	166	8.3	-18.9680636161393	39.8287804465599	44.1148409178383	61.3983651799765	66.1522429980441	65.993329754721	63.025672503895
168	430.945924989134	219.408224320101	2	11	167	8.35	-52.0273107972798	18.05321034038	55.0704954798007	67.1426766135095	68.159364886248	66.7839565523297	62.3352092971972
169	425.9317	218.7424	2	11	168	8.4	-100.284499782681	-13.3164864020199	101.164765144579	85.8875458322441	81.7646761137431	68.0678640497957	61.0612741462625
170	421.8495	217.9057	2	11	169	8.45	-81.644	-16.7340000000002	83.3412832394607	83.975331344186	83.8559204900746	67.6407270149543	60.047296289277
171	428.5052	220.8733	2	11	170	8.5	133.114	59.3520000000001	145.746344379542	85.3852194214324	82.3767754341172	69.6667531288242	57.3273616325375
172	428.7375	219.1613	2	11	171	8.55	4.64600000000019	-34.2399999999998	34.553768477548	102.13098704751	82.9944835677311	71.0602743901956	55.3772164657347
173	428.2673	216.0911	2	11	172	8.6	-9.40400000000068	-61.404	62.1199358660327	100.56916436664	82.2199127487048	73.8882208720124	55.6239294037456
174	430.5446	207.1313	2	11	173	8.65	45.5460000000005	-179.196	184.893603274965	78.8660050359904	80.308199302124	74.0139663370248	55.5303099683657
175	430.0367	203.389	2	11	174	8.7	-10.1580000000001	-74.846	75.5321698351107	82.0136357912762	77.5437939084502	72.1540848778711	55.5299039169689
176	428.5897	204.5601	2	11	175	8.75	-28.9400000000001	23.4219999999999	37.2305477262959	79.0546060759773	72.6567658580409	72.7008346375614	55.4878324911914
177	430.1797	202.612	2	11	176	8.8	31.8000000000006	-38.9620000000002	50.2919222539769	58.4854115567384	75.9683057823471	72.4937219019719	56.0687213279881
178	428.2984	204.0472	2	11	177	8.85	-37.6260000000002	28.7040000000002	47.3247872895381	54.5184234502607	79.6170768577768	71.6680999471094	56.1859411554558
179	431.758	201.8425	2	11	178	8.9	69.1919999999993	-44.0940000000001	82.0476306787704	66.4475266800913	66.2632565603065	68.2265320829736	55.6620147576615
180	433.8687	200.0258	2	11	179	8.95	42.2140000000002	-36.3339999999999	55.6972293027221	69.922975773418	60.4522492656675	65.3520807042605	54.896787802529
181	437.129	196.4435	2	11	180	9	65.2060000000006	-71.6460000000001	96.8760638754491	80.1795476395764	63.0248938410056	59.2203007035288	54.2622668238893
182	433.8309	197.1987	2	11	181	9.05	-65.9620000000007	15.104	67.6691677206103	74.0411015638745	61.9929602362127	58.6827069583694	53.9599435179773
183	429.4132	199.3879	2	11	182	9.1	-88.3539999999994	43.784	98.60764662033	66.3860750810744	61.116287145514	56.8994435960985	53.5182453733228
184	427.0954	200.493	2	11	183	9.15	-46.3560000000007	22.1019999999999	51.3554003002611	59.6022610019198	56.1448648638232	49.1369617844123	52.8501644992439
185	426.6101	201.2164	2	11	184	9.2	-9.7059999999999	14.468	17.4220968887214	54.0629446990075	53.1603675000708	46.9870347044432	52.0431710852852
186	429.6595	201.9975	2	11	185	9.25	60.9879999999998	15.6220000000002	62.9569934796761	42.0530266514517	45.7838355490167	46.8607938551455	51.3419994626077
187	431.4709	201.1529	2	11	186	9.3	36.2279999999998	-16.8920000000003	39.9725862060487	38.248628163772	41.3971081343917	46.1441129012552	50.8669593302542
188	433.0857	200.0997	2	11	187	9.35	32.296	-21.0639999999995	38.558056382551	39.9346599190672	34.1818103344201	45.5879257585818	50.1131379114598
189	434.312642017036	199.046971902752	2	11	188	9.4	24.5388403407208	-21.0545619449601	32.3334078618624	31.9654100961137	32.0106670085182	43.2561654655273	48.1637168097694
190	434.972527475875	197.935486865219	2	11	189	9.45	13.1977091767794	-22.2297007506603	25.8522556651979	28.7312715697759	33.521820143219	42.1528485901037	46.5871963689785
191	435.126458545645	196.790248248812	2	11	190	9.5	3.07862139540021	-22.90477232814	23.1107443649083	26.3105940173885	30.6966938692855	38.8577805189543	43.3837158403021
192	434.835537395471	195.636259414943	2	11	191	9.55	-5.81842300347944	-23.0797766773799	23.8018935743597	25.7727058532645	30.2952655662976	36.859612645759	42.9809226919756
193	434.160866194482	194.498523725021	2	11	192	9.6	-13.4934240197799	-22.7547137984402	26.454668620614	27.1089803673707	30.0595643716495	33.1482698746332	42.0632883317017
194	433.163547111803	193.402044540458	2	11	193	9.65	-19.9463816535808	-21.9295836912596	29.6439670412424	29.4279776424573	30.3674660672313	31.6863626614631	38.379601367465
195	431.904682316561	192.371825222666	2	11	194	9.7	-25.1772959048401	-20.6043863558403	32.5336282357289	31.8592595628194	31.1453296801367	31.9322572926994	37.8263745391094
196	430.445373977883	191.432869133055	2	11	195	9.75	-29.18616677356	-18.7791217922199	34.7057307403415	33.8085347259106	31.9317254888919	29.983164287654	38.2909060279834
197	428.846724264897	190.610179633035	2	11	196	9.8	-31.9729942597201	-16.4537900004001	35.95830317617	34.9622262811981	32.3221171571262	29.2401967585365	38.8514415311217
198	427.169835346729	189.928760084019	2	11	197	9.85	-33.5377783633601	-13.62839098032	36.2010444360702	35.1816789929026	32.1147294148463	28.5581758758102	39.7140044812825
199	425.475809392505	189.413613847417	2	11	198	9.9	-33.8805190844789	-10.3029247320399	35.4124248176797	34.4354733353265	31.3620583144081	28.1009015365651	39.8094303383526
200	423.825748571354	189.089744284639	2	11	199	9.95	-33.0012164230209	-6.47739125555972	33.6308917942517	32.7849747514331	30.3426944421799	27.8223120336964	39.7457780007496
201	422.2807550524	188.982154757098	2	11	200	10	-30.8998703790792	-2.15179055082046	30.974702452461	30.4209241037821	29.2696347060225	27.5471309770754	37.5703702756074
202	420.901931004773	189.115848626204	2	11	201	10.05	-27.5764809525401	2.67387738212051	27.7058102567029	27.761890347618	28.1851279507753	27.2791384255818	36.9060255590662
203	419.750378597597	189.515829253367	2	11	202	10.1	-23.0310481435208	7.99961254325979	24.380791197815	25.5037098914571	27.0567873799708	27.2271330673049	35.3135542584058
204	418.8872	190.2071	2	11	203	10.15	-17.2635719519394	13.8254149326599	22.1172560368596	24.1037960767185	25.834337005899	27.6222409505176	35.6253721117101
205	418.357291350133	191.190402929645	2	11	204	10.2	-10.5981729973405	19.6660585928998	22.3399895134471	23.5852811501175	24.4992943872562	28.6657143737755	37.1754321976366
206	418.140724662244	192.369434914377	2	11	205	10.25	-4.3313337577797	23.5806396946401	23.9751333787681	23.6926506561596	23.1625364652588	29.7210182008212	37.129991061899
207	418.201365919603	193.623631528403	2	11	206	10.3	1.21282514718018	25.08393228052	25.1132356236974	23.9067836641799	22.2361596940374	31.5587701609883	37.3251523723913
208	418.503081105482	194.832428345929	2	11	207	10.35	6.03430371758009	24.1759363505201	24.9176387280256	23.4948788830553	22.3395367197634	33.8400832039833	38.2955140825162
209	419.009736203153	195.875260941163	2	11	208	10.4	10.13310195342	20.8566519046798	23.1879210769613	22.2212768537991	23.8824235866272	36.3626952111779	37.7768825664779
210	419.685197195887	196.63156488831	2	11	209	10.45	13.5092198546795	15.1260789429404	20.2804656078239	20.8870382379574	26.9887343053712	37.3387074113954	37.414415372282
211	420.493330066955	196.980775761579	2	11	210	10.5	16.1626574213608	6.98421746537974	17.607123232487	20.9864227833672	30.1724016956199	36.2829600322604	38.0085472506154
212	421.398000799629	196.802329135175	2	11	211	10.55	18.0934146534798	-3.56893252807993	18.4420425444891	23.8580635090744	34.9324123712012	36.9524384723735	38.5918198081259
213	422.36307537718	195.975660583306	2	11	212	10.6	19.3014915510196	-16.5333710373801	25.4145614550745	30.4825897276871	40.6233790279957	37.4788386421784	38.9512169021247
214	423.35241978288	194.380205680179	2	11	213	10.65	19.7868881140005	-31.9090980625401	37.5461247054976	38.1235265374407	46.8910534164567	39.5643815619571	39.0995572434603
215	424.3299	191.8954	2	11	214	10.7	19.5496043423998	-49.6961136035799	53.403096700887	48.977786504445	50.1781204355347	42.4186071025738	39.0707165139938
216	425.9742	189.6407	2	11	215	10.75	32.8859999999997	-45.0939999999997	55.8118072812551	60.2603352726242	49.403383599262	44.276817836144	38.9079524819435
217	429.5906	190.0145	2	11	216	10.8	72.328	7.47599999999977	72.713342379511	69.9240433238391	51.6687172507096	45.4101079862461	38.6567156105813
218	430.4679	186.0183	2	11	217	10.85	17.5459999999998	-79.9239999999998	81.8273052959704	69.8736511433823	52.6181405645934	48.0328522892223	38.3599746367027
219	429.910411439107	181.761416371466	2	11	218	10.9	-11.1497712178596	-85.1376725706803	85.8646649615717	60.6832406610832	55.2463395372871	47.4528635963906	38.0552515232171
220	429.22412499518	179.194001522131	2	11	219	10.95	-13.7257288785406	-51.3482969866999	53.151135798603	54.3596479969741	57.8484798997764	47.0065187108675	37.7729493406003
221	429.1656	178.7045	2	11	220	11	-1.17049990359988	-9.79003044262015	9.85975486976003	44.9759458565625	58.3812339766681	48.4699635241555	37.5351244505418
222	430.4637	180.2973	2	11	221	11.05	25.9620000000007	31.8560000000002	41.0953790589654	40.5686357507351	55.887803601291	49.90450119067	37.3531729732911
223	431.5788	181.6401	2	11	222	11.1	22.3019999999997	26.8559999999997	34.9087945939124	45.8233086561706	55.4423255504488	50.6753007369446	37.2219318820259
224	428.7246	180.2123	2	11	223	11.15	-57.0839999999998	-28.5559999999998	63.8281144324346	56.0792272922529	48.0146737763245	50.576873536403	37.107280143071
225	432.6169	181.0001	2	11	224	11.2	77.8459999999995	15.7560000000001	79.4245003257807	57.4159592056078	43.8349169862003	49.4757186542121	36.9405970800941
226	432.5966	177.9432	2	11	225	11.25	-0.405999999999267	-61.1380000000003	61.1393480501717	65.9087052443352	47.5365434490489	48.0948867630658	36.6848076143127
227	434.7163	179.045	2	11	226	11.3	42.3939999999993	22.0359999999999	47.7790386257399	55.4607118019138	48.1402851306304	45.7546610601743	36.3619516788246
228	431.994	176.2963	2	11	227	11.35	-54.4459999999992	-54.9739999999997	77.372524787549	41.84652531623	48.7324609092958	42.8798660694222	36.0356987115538
229	432.0935	176.8671	2	11	228	11.4	1.98999999999955	11.4159999999998	11.5881472203279	38.993859605845	45.907407535519	39.7478078352563	35.7951794760369
230	431.5611	176.6701	2	11	229	11.45	-10.6479999999999	-3.94000000000005	11.3535678973615	38.8646110556529	41.1029574086477	38.2071912698053	35.5016026151065
231	429.4712	175.6091	2	11	230	11.5	-41.798	-21.2199999999996	46.8760194982465	31.5562165742565	37.8085395494636	38.7872888688232	35.885334775158
232	427.269725109975	174.768112826481	2	11	231	11.55	-44.0294978004999	-16.8197434703802	47.1327958747795	36.3541032691241	35.6215185190575	37.7539074742086	37.4449234641984
233	425.286535893213	174.283555760931	2	11	232	11.6	-39.6637843352403	-9.69114131100014	40.830552380567	40.3593895010655	30.3174065883956	36.9650251218733	48.9127236370915
234	423.515504702668	174.11664517909	2	11	233	11.65	-35.4206238108998	-3.33821163681989	35.5775806946661	36.6232194930822	31.4809418941882	34.6501787241848	56.3717876626153
235	421.950503891297	174.2285974567	2	11	234	11.7	-31.3000162274204	2.23904555219974	31.3799990570683	32.3784259824622	32.5794655534102	31.4625870576145	64.0302912967001
236	420.585405812053	174.5806289695	2	11	235	11.75	-27.3019615848796	7.04063025600021	28.19516945833	29.0785966025348	30.0380342885974	29.0927973924815	73.59993985872
237	419.414082817892	175.13395609323	2	11	236	11.8	-23.4264598832203	11.0665424746003	25.9088283216795	26.6077805192524	27.3675298177868	27.3137953714031	72.4668527796905
238	418.430407261769	175.849795203631	2	11	237	11.85	-19.6735111224598	14.3167822080198	24.3314054809298	24.7995416057549	25.1975893344509	24.0385451338852	70.7865394022922
239	417.628251496638	176.689362676442	2	11	238	11.9	-16.0431153026207	16.7913494562197	23.2235002782541	23.4528490841126	23.3929499128507	24.1374953556831	69.6551014669575
240	417.001487875454	177.613874887405	2	11	239	11.95	-12.5352724236791	18.49024421926	22.3388044895811	22.3566336531115	21.8222167065812	23.9966865193455	69.5917527667997
241	416.543988751173	178.584548212259	2	11	240	12	-9.14998248562028	19.4134664970801	21.4617068501182	21.316582066367	20.3770552354994	23.3007060261605	71.1925532198725
242	416.249626476749	179.562599026744	2	11	241	12.05	-5.88724548848063	19.5610162897003	20.4277511666741	20.1781193064491	19.0060722237486	24.9853457377268	73.8770568899485
243	416.112273405138	180.509243706601	2	11	242	12.1	-2.7470614322192	18.93289359714	19.1311475472072	18.8448918074075	17.7596836793749	47.1501465372384	75.0107623289683
244	416.125801889293	181.38569862757	2	11	243	12.15	0.270569683099211	17.5290984193799	17.5311864786648	17.3012613868863	16.794048817178	62.1667017888276	75.9339246030572
245	416.284084282171	182.153180165391	2	11	244	12.2	3.165647857561	15.34963075642	15.6726669943732	15.6555107943857	15.4139074852808	78.5848639391881	75.5142483126441
246	416.580992936725	182.772904695804	2	11	245	12.25	5.93817309107976	12.3944906082596	13.743554747512	14.2027852923828	16.5633777637237	99.1049929543741	74.7782145951278
247	417.010400205912	183.20608859455	2	11	246	12.3	8.58814538373963	8.66367797492046	12.1989982041711	13.409978327907	22.6031616576667	99.1790444992067	73.9802577385102
248	417.566178442685	183.413948237368	2	11	247	12.35	11.1155647354599	4.15719285635987	11.8675200371926	11.9829231631542	69.1027037400259	98.6932127351622	72.7161007694168
249	418.2422	183.3577	2	11	248	12.4	13.5204311463008	-1.1249647473602	13.567151656286	15.8254941405612	100.940453664804	99.5623950986587	73.444700794954
250	418.4791	183.0026	2	11	249	12.45	4.73799999999983	-7.10199999999986	8.53739117060923	29.5508125209478	135.347511171795	100.976314263794	74.4171119386211
251	416.8538	182.7311	2	11	250	12.5	-32.5060000000008	-5.43000000000006	32.9564096345468	124.002622187669	177.832930673249	103.597817570922	74.6069503540206
252	420.8828	182.4163	2	11	251	12.55	80.5799999999999	-6.29599999999982	80.8255901061043	188.470929001702	179.352016774665	110.000206305688	74.7594649521019
253	444.429506878878	176.803909184455	2	11	252	12.6	470.93413757756	-112.2478163109	484.126568370799	258.712099180436	179.626741790949	113.056499536063	74.915480795491
254	459.9099	170.289	2	11	253	12.65	309.60786242244	-130.2981836891	335.90868572645	339.840367205936	182.330741380139	117.21767048193	74.973191195206
255	442.020238204511	168.418705539142	2	11	254	12.7	-357.79323590978	-37.4058892171598	359.743242064279	329.153221028382	186.538721042308	119.565909567674	74.8398279433198
256	420.1212	169.5815	2	11	255	12.75	-437.98076409022	23.2558892171602	438.59774976205	235.25086139423	190.63225737812	120.463631797774	74.4244775144178
257	421.1953	170.4311	2	11	256	12.8	21.4819999999997	16.9919999999996	27.3898592183307	176.190553758577	197.39725095371	120.646720105617	73.9489764623708
258	420.7464	169.8545	2	11	257	12.85	-8.97799999999961	-11.5319999999997	14.6147702000403	114.365342904179	157.0102953321	121.393656404948	74.0108887666283
259	422.2046	171.2673	2	11	258	12.9	29.1640000000007	28.2560000000001	40.6071475481847	41.4241475503031	133.494887299055	122.751906234225	74.6811785724577
260	420.3497	169.5455	2	11	259	12.95	-37.0980000000009	-34.436	50.6171877922911	65.6412808790386	103.784307963552	124.837537357897	76.0288209008531
261	423.8992	168.5203	2	11	260	13	70.9900000000005	-20.5040000000002	73.8917729926686	78.7697292699709	63.0943329222996	125.913194681881	78.127910534976
262	431.1094	166.7524	2	11	261	13.05	144.204	-35.3579999999999	148.475525862008	90.7992208395328	61.9414234365701	124.533584166477	80.3097559857926
263	427.7004	164.6354	2	11	262	13.1	-68.1799999999998	-42.3399999999998	80.2570121547019	93.2032730229255	63.1605710189472	102.680815053744	80.1518837772279
264	422.986572842603	162.858166250196	2	11	263	13.15	-94.2765431479404	-35.5446749960799	100.754605395994	84.764518294296	63.1730710883103	87.7796806015843	84.7898400969816
265	420.177182543747	161.473987395891	2	11	264	13.2	-56.1878059771198	-27.6835770861004	62.6374487092547	58.2415659941016	63.136353673486	71.0947919474515	89.7905514403543
266	418.990872169017	160.422999478875	2	11	265	13.25	-23.7262074946	-21.0197583403198	31.6979993495213	47.5514127679234	61.1941319856417	49.7439620744614	90.992375850534
267	419.146284783996	159.645338540936	2	11	266	13.3	3.10825229958027	-15.5532187587801	15.8607643610361	35.5469213370879	51.6699173792437	48.7189084255348	91.6280789833004
268	420.36206345427	159.081140623863	2	11	267	13.35	24.3155734054801	-11.2839583414598	26.8062460238111	33.0694343240464	48.3513347753869	49.3285647980945	92.1380515507016
269	422.356851245423	158.670541769444	2	11	268	13.4	39.8957558230597	-8.21197708838042	40.7321482418162	37.6237456769873	42.0644739041139	49.7999620462566	92.1547714000617
270	424.849291223039	158.353678019468	2	11	269	13.45	49.8487995523203	-6.33727499951988	50.2500136440474	45.0982687643858	38.4052759313505	51.081327537912	92.3614026453688
271	427.558026452704	158.070685415724	2	11	270	13.5	54.1747045932993	-5.65985207487984	54.4695561142256	49.1512567828504	36.3935912266233	52.6580034990303	92.2397062358984
272	430.2017	157.7617	2	11	271	13.55	52.8734709459206	-6.17970831448019	53.2333797980287	48.5820264711399	35.4963934144996	50.6193056658968	90.5819694730378
273	432.526167287111	157.392791831074	2	11	272	13.6	46.4893457422193	-7.37816337851996	47.0711861161341	43.7411175386546	35.4965585772418	47.2472680183927	79.110367774152
274	434.386133162606	157.033767035684	2	11	273	13.65	37.1993175098999	-7.1804959077997	37.8859966832637	35.1634367762593	36.4268530042029	52.3620097120335	71.7177006240363
275	435.663514831656	156.780365757557	2	11	274	13.7	25.5476333810009	-5.06802556254002	26.0454689816211	25.8945180646133	39.0263014023381	60.015193313035	63.9172244026759
276	436.240229499427	156.728328140418	2	11	275	13.75	11.53429335542	-1.04075234278014	11.581152302249	21.8418603716331	44.1218750124188	61.5211199032939	54.1692006781933
277	435.998194371088	156.973394327996	2	11	276	13.8	-4.84070256678024	4.90132375156008	6.88878623979869	24.2716795372659	49.5686939525499	62.6094378609834	54.6196100135729
278	434.819326651808	157.611304464016	2	11	277	13.85	-23.5773543855998	12.7582027203999	26.807897651233	34.3114852660216	46.1432012613985	62.8824466964548	55.2577929783658
279	432.585543546754	158.737798692205	2	11	278	13.9	-44.6756621010798	22.5298845637798	50.0350925114274	53.0803132485783	62.6595455199531	61.5576365658985	54.7473080445459
280	429.178762261095	160.448617156291	2	11	279	13.95	-68.1356257131802	34.2163692817201	76.2444976253999	73.2428698404865	81.6251106947194	59.8852679328408	54.1544016300048
281	424.4809	162.8395	2	11	280	14	-93.9572452218999	47.8176568741799	105.425292215033	70.4445421511639	86.6486485799645	58.566217789916	52.885248769278
282	419.8298	165.5536	2	11	281	14.05	-93.0220000000008	54.282	107.70156919934	101.04741150264	89.7224823074672	56.6303547795987	50.6444723528489
283	419.7888	164.9141	2	11	282	14.1	-0.819999999999936	-12.79	12.8162592046197	128.938736123417	90.2683348156678	55.5399204945602	55.2155330860203
284	421.066976341856	154.842409366965	2	11	283	14.15	25.5635268371202	-201.4338126607	203.04943926881	120.216983911351	86.6884201275942	55.6557206464883	58.7609684545804
285	422.1058	144.1075	2	11	284	14.2	20.7764731628799	-214.6981873393	215.701120729284	106.202094774448	80.7442344633435	56.7396568579004	58.8725210607397
286	422.7678	141.0884	2	11	285	14.25	13.2400000000007	-60.3819999999996	61.8165311546998	110.092127480172	73.0105605674132	58.5944392819251	64.7158327750739
287	423.1643	139.2493	2	11	286	14.3	7.93000000000006	-36.782	37.6271235148264	72.329428752548	63.6920156066475	60.5203116016109	71.4243650454563
288	421.6665	138.6498	2	11	287	14.35	-29.9560000000008	-11.9900000000001	32.2664227332385	32.5497328032699	64.936639727722	61.1870211586371	77.0185835782751
289	422.3576	138.4794	2	11	288	14.4	13.8220000000001	-3.40800000000002	14.2359456306915	25.8041372234759	48.6518957730236	59.6946540428351	81.8746318860516
290	422.4457	137.6439	2	11	289	14.45	1.76199999999994	-16.7099999999999	16.8026409828931	21.181936438847	31.8542030210815	57.2274757220975	83.5551907380927
291	421.1766	138.2454	2	11	290	14.5	-25.3819999999996	12.0299999999997	28.0885532557299	19.7811519752722	30.5402299838857	53.1124940395257	85.4464801462882
292	420.7	138.7928	2	11	291	14.55	-9.53200000000038	10.9480000000002	14.5161195916819	24.9743627934991	31.3181408957545	50.669639039801	85.6730896663826
293	420.600366416746	140.051989408778	2	11	292	14.6	-1.9926716650798	25.1837881755603	25.2625004153647	31.1586732388931	32.1057075016064	63.1837981536478	86.0008602918017
294	420.703391446657	142.059447452498	2	11	293	14.65	2.06050059822019	40.1491608743999	40.2019997218261	35.2763227442956	32.7008879580761	65.1599271971273	86.0325743923446
295	421.117153268196	144.409510791829	2	11	294	14.7	8.27523643077939	47.00126678662	47.7241932098629	41.4543453526621	33.7107169808515	57.7298488084444	86.979860266806
296	421.949730059822	146.69651608744	2	11	295	14.75	16.6515358325205	45.7401059122196	48.6768007827423	44.4302630279407	33.2144275116381	67.9105456468539	87.997795068686
297	423.3092	148.5148	2	11	296	14.8	27.1893988035595	36.3656782512004	45.4062326335144	40.427413122653	37.6472624729545	80.2392922299292	87.981968451219
298	424.972762262208	149.637755400348	2	11	297	14.85	33.2712452441604	22.4591080069598	40.1420887917576	36.26276072281	61.4309565795737	91.1547204600955	89.2774831607883
299	425.3941	150.555	2	11	298	14.9	8.42675475583974	18.3448919930402	20.1877501953877	31.1525322789806	81.6679586212311	102.191627206205	88.5084598715409
300	424.3436	151.395	2	11	299	14.95	-21.01	16.8000000000001	26.9009312106477	33.8401795932468	83.6054945958072	107.225113543345	86.9428556723627
301	425.4722	151.6465	2	11	300	15	22.5720000000001	5.02999999999986	23.1256585635956	78.4316501312067	105.280861309822	112.32674250266	85.7507585155025
302	427.9547	153.2257	2	11	301	15.05	49.6500000000003	31.5839999999997	58.8444692048455	122.908504119809	129.160443564104	114.715824553167	85.2149567475203
303	440.761006502649	150.217078383715	2	11	302	15.1	256.12613005298	-60.1724323256997	263.099441481557	130.948228468805	150.203733418585	116.461800089043	88.9109252013471
304	452.1496	146.0454	2	11	303	15.15	227.77186994702	-83.4335676743001	242.5720201384	179.409190340663	171.682366454333	116.409428138201	84.2944987155053
305	448.794756926836	146.075449485104	2	11	304	15.2	-67.0968614632807	0.600989702080028	67.0995529556247	224.480707534961	180.739510105838	117.220063675712	79.8976491004236
306	436.4607615278	150.975030156036	2	11	305	15.25	-246.67990798072	97.9916134186402	265.43046792289	221.975816705962	191.439057493683	117.401150855447	79.0147885458732
307	425.6844	160.2377	2	11	306	15.3	-215.527230556	185.25339687928	284.202055176333	220.456228788857	191.784386633379	115.443625300827	79.9977317467441
308	423.938281480727	172.644175358193	2	11	307	15.35	-34.9223703854591	248.12950716386	250.574987336564	230.530791742871	171.492643598513	117.36794516294	81.1839667642042
309	426.438306867995	184.123805987799	2	11	308	15.4	50.0005077453591	229.59261259212	234.974080552875	203.468924646702	151.150897655171	117.322265700247	82.5600693494941
310	425.3362	189.8931	2	11	309	15.45	-22.0421373598992	115.38588024402	117.472367725691	159.088065731796	150.834632755616	116.658235622628	83.6294631091803
311	418.9036	188.9182	2	11	310	15.5	-128.652000000001	-19.4979999999998	130.121132442045	121.009470491063	129.521440401072	118.389022991479	84.1925542416196
312	421.2874	190.9232	2	11	311	15.55	47.6760000000002	40.0999999999999	62.2977606018066	81.8455665214839	101.72680703755	119.76027445524	84.8892407388887
313	422.422	193.7102	2	11	312	15.6	22.6920000000007	55.7399999999996	60.1820111328957	71.138473768361	84.5321569072945	114.638052249046	85.1300766238649
314	421.7935	195.5643	2	11	313	15.65	-12.5700000000006	37.0820000000003	39.154560704981	55.5739561554419	62.9621649461601	103.429070233883	84.8289005596376
315	424.9646	195.9692	2	11	314	15.7	63.4220000000005	8.09799999999996	63.9369039600766	44.365548343304	52.5769611394181	102.065449392403	84.1900600511882
316	423.469	198.1142	2	11	315	15.75	-29.9120000000005	42.9000000000002	52.2985443774494	48.0548433235264	45.3389884892761	90.1190314448925	83.3971641626497
317	423.2743	198.359	2	11	316	15.8	-3.89400000000023	4.89599999999996	6.25572154111749	44.0787633708362	47.7361622771008	79.7561712635591	82.5760355605526
318	427.1193	197.5392	2	11	317	15.85	76.9000000000005	-16.3960000000003	78.6284860340074	34.0154485104753	57.7834608995803	71.2132130683129	81.7984847211385
319	426.8435	198.4626	2	11	318	15.9	-5.51600000000008	18.4680000000003	19.2741609415303	35.1040208231103	55.7072428125961	62.9285114927836	81.4569187153224
320	427.1903	197.8765	2	11	319	15.95	6.93599999999947	-11.7220000000003	13.6203296582719	51.1067762108975	53.2962660291898	60.0338126750161	80.9134093989512
321	428.441	200.4786	2	11	320	16	25.0139999999999	52.0420000000001	57.7414059406247	67.5120784756342	50.7166224887132	56.0583659805789	80.4561548134687
322	425.7794	203.873	2	11	321	16.05	-53.2319999999993	67.8879999999998	86.2694984800532	67.3357222543559	57.7855354895679	55.0626569246108	79.1113710484376
323	433.8074	203.5968	2	11	322	16.1	160.559999999999	-5.52399999999977	160.654997357691	72.5770835479043	57.8942692293313	53.7983531586866	72.6685205927806
324	434.2627	204.3958	2	11	323	16.15	9.10600000000045	15.9800000000001	18.3923798351386	66.3292241543161	62.8948580394072	53.2483729810744	66.7476431472482
325	436.242	204.177	2	11	324	16.2	39.5860000000005	-4.37600000000032	39.8271361260139	64.4642947682384	67.4906642106141	51.1600564266648	65.2274674931997
326	436.2458	202.8519	2	11	325	16.25	0.0759999999991123	-26.5019999999998	26.5021089726835	48.2764599830284	66.7777434718817	49.3931774698526	58.7764290825509
327	433.923	199.785	2	11	326	16.3	-46.4559999999994	-61.3380000000001	76.9448515496648	58.4539938244585	62.3891515721208	49.7084458202782	51.9041134371248
328	431.45966526443	196.651549307234	2	11	327	16.35	-49.2666947114003	-62.6690138553198	79.7158234316411	62.404244873324	49.8132454177929	46.2290242793375	45.9436349305542
329	429.303764940113	193.940201528017	2	11	328	16.4	-43.1180064863395	-54.2269555843399	69.2800490422891	67.2262627894474	50.7895031495527	45.5915717303981	40.4669827387869
330	427.432837508931	191.62210050715	2	11	329	16.45	-37.4185486236399	-46.3620204173401	59.5783913703414	60.3140083760032	49.0238468241398	45.1685831752745	38.043096606982
331	425.82442145277	189.668390089437	2	11	330	16.5	-32.1683211232198	-39.0742083542602	50.6121985533007	51.3500308525575	48.0697324509919	42.5232866354581	35.4386211435816
332	424.456055253513	188.050214119682	2	11	331	16.55	-27.3673239851405	-32.3635193950997	42.3835794824439	43.125012474647	41.6313561509885	38.4624676416355	34.6850777986791
333	423.305277393044	186.738716442687	2	11	332	16.6	-23.0155572093804	-26.2299535399001	34.8959358144122	35.6434487749557	34.5637793293437	30.6989889365148	34.1590474679439
334	422.349626353248	185.705040903256	2	11	333	16.65	-19.1130207959191	-20.6735107886203	28.1549571527366	28.9132021125364	28.2882854213889	30.066216060613	34.3523038966612
335	421.566640616008	184.920331346192	2	11	334	16.7	-15.6597147448008	-15.6941911412798	22.1705728718849	22.9487039259737	22.8465021399348	28.3894855939965	34.1376972366333
336	420.933858663209	184.355731616299	2	11	335	16.75	-12.6556390559801	-11.2919945978598	16.9609652412044	17.7775278061299	18.2688297990345	27.4338267202093	34.457673810039
337	420.428818976734	183.982385558379	2	11	336	16.8	-10.1007937294992	-7.46692115840005	12.5610885496303	13.4515583681309	14.5357837111503	24.0520556106905	36.1082768762385
338	420.029060038468	183.771437017235	2	11	337	16.85	-7.99517876532036	-4.21897082288012	9.04005521519329	10.0495555049139	11.5847324552367	20.6740567927955	36.1177662980133
339	419.712120330295	183.694029837672	2	11	338	16.9	-6.33879416345962	-1.54814359126021	6.52510996274161	7.62445748553267	9.34292897167333	18.0054539847902	36.9813607275939
340	419.455538334098	183.721307864491	2	11	339	16.95	-5.13163992394084	0.545560536380094	5.16055855579983	6.12286349632689	7.7551243638532	16.0523805389478	39.4603634814162
341	419.236852531763	183.824414942497	2	11	340	17	-4.3737160466992	2.06214156011981	4.83547514429838	5.39193710434349	6.79792098942666	14.8188763065843	39.7029279518437
342	419.033601405172	183.974494916493	2	11	341	17.05	-4.06502253181998	3.00159947992029	5.05311860360133	5.23429957521578	6.47275507039261	14.3074986727475	37.7898902282501
343	418.823323436211	184.142691631282	2	11	342	17.1	-4.20555937922018	3.36393429577981	5.38542325527627	5.46069322279252	6.78433425624732	14.5197417772012	34.3796300874782
344	418.583557106763	184.300148931666	2	11	343	17.15	-4.79532658896005	3.1491460076802	5.73692231710308	5.97138449332064	7.72262254819148	15.456234812248	35.1978944441216
345	418.291840898712	184.41801066245	2	11	344	17.2	-5.83432416102028	2.35723461568	6.29252679368352	6.82264664445834	9.25825893796079	17.1153380466018	34.8063049292981
346	417.925713293942	184.467420668436	2	11	345	17.25	-7.32255209539971	0.988200119720091	7.38893149693902	8.17673140815116	11.368922814134	19.5221701502255	34.4166243362074
347	417.462712774337	184.419522794428	2	11	346	17.3	-9.26001039210064	-0.957957480160303	9.3094293592898	10.2109455211672	14.0792136343447	22.5081079321988	33.1384194731167
348	416.880377821783	184.245460885228	2	11	347	17.35	-11.6466990510798	-3.48123818399984	12.1558470737404	13.0558246531291	17.4547510991657	26.006508316689	31.7286774391454
349	416.156246918161	183.916378785641	2	11	348	17.4	-14.4826180724397	-6.58164199173996	15.9079928821832	16.7664611349473	21.5695406528228	28.3711497247897	30.1415046115465
350	415.267858545357	183.403420340469	2	11	349	17.45	-17.76776745608	-10.2591689034398	20.5169224534929	21.335780624231	26.4755517293503	33.752143787558	30.0452576583012
351	414.192751185255	182.677729394516	2	11	350	17.5	-21.5021472020396	-14.5138189190601	25.9421139060302	26.7327707901803	32.2464193110244	36.8825692682292	29.6415177848711
352	412.908463319739	181.710449792585	2	11	351	17.55	-25.6857573103207	-19.3455920386202	32.1560268057081	32.9281357844783	38.543460794005	37.1173128148646	29.3200005994851
353	411.392533430693	180.472725379478	2	11	352	17.6	-30.3185977809198	-24.7544882621401	39.1407979034872	39.8952788055716	45.2286823771307	38.0602712384416	29.5886982835589
354	409.6225	178.9357	2	11	353	17.65	-35.4006686138598	-30.7405075895599	46.8848178536732	47.7263774871014	49.0196769013879	40.3295728276301	29.3709247250345
355	407.521079454394	177.134639783811	2	11	354	17.7	-42.0284109121201	-36.02120432378	55.3526375589594	55.751140963779	58.2460286371552	41.2231242645997	29.4023965319678
356	404.7917	175.3613	2	11	355	17.75	-54.5875890878801	-35.4667956762199	65.0976073136792	63.7245939640811	62.3962157223245	41.3994219522055	29.2438215015201
357	401.9505	173.1278	2	11	356	17.8	-56.8240000000003	-44.6699999999998	72.2798441890962	65.1112180182975	60.1554119953846	42.2247833355428	29.9248594678052
358	400.9435	169.3079	2	11	357	17.85	-20.1400000000001	-76.3980000000004	79.0080629049976	76.5967784687388	58.6657913777175	42.7832980854953	31.5470063938391
359	398.5225	168.1333	2	11	358	17.9	-48.4199999999998	-23.492	53.8179381247552	77.0660539575475	59.0896050024375	42.2775552383028	31.5996917178222
360	396.9199	162.7268	2	11	359	17.95	-32.0519999999999	-108.13	112.780439811166	64.5596830269903	55.9706967998491	44.0381347776547	32.2041656713465
361	396.7012	159.3617	2	11	360	18	-4.37400000000025	-67.3019999999997	67.4439847577229	53.6069887913539	50.5524245933866	44.4641592631579	32.8207726062724
362	396.5877	158.8877	2	11	361	18.05	-2.26999999999975	-9.48000000000036	9.74798953630982	53.0679919865775	45.9061058770806	44.3325025262227	33.0594946959694
363	395.4201	159.2136	2	11	362	18.1	-23.3519999999999	6.51800000000037	24.2445917268161	35.3446151309594	40.3379137938599	44.6576547899166	34.203573825733
364	393.1186	158.1014	2	11	363	18.15	-46.0299999999995	-22.244	51.1229541008729	24.0387952292256	35.5354335752176	43.285614637821	38.8386955319046
365	392.1391	157.3941	2	11	364	18.2	-19.5900000000006	-14.1460000000001	24.1635555330755	27.252528727171	29.8302409181541	41.6894550173338	40.6221672612721
366	392.6759	157.4925	2	11	365	18.25	10.7360000000006	1.96799999999996	10.9148852490538	27.0688387963659	26.5321028039913	38.9654728528146	41.9705545455296
367	391.8968	156.4633	2	11	366	18.3	-15.5820000000006	-20.5840000000001	25.8166570260369	18.0028751638578	28.5095930570607	37.3416110034116	42.8373700256798
368	391.8319	157.6278	2	11	367	18.35	-1.29799999999932	23.2900000000001	23.3261420727904	24.3158667053488	30.6495182021158	37.0875044709892	43.0697471233895
369	391.9954	157.8669	2	11	368	18.4	3.26999999999998	4.78199999999958	5.79313593833218	29.0254103787569	27.4816242732046	34.8282337108547	43.764582200091
370	389.44	156.756	2	11	369	18.45	-51.1080000000004	-22.2179999999997	55.7285132405309	29.7666573869505	27.4082132348184	30.6561875551349	43.9973837863281
371	390.6489	157.9839	2	11	370	18.5	24.1780000000006	24.5580000000001	34.4626036160942	34.2301976078656	27.3785211122426	28.7589759443155	44.1177781491541
372	390.3697	156.5344	2	11	371	18.55	-5.58400000000006	-28.99	29.5228920670046	36.9603733825514	28.7771161297426	29.0016765770741	44.5799507193889
373	390.6014	158.8048	2	11	372	18.6	4.63399999999979	45.4079999999999	45.6438431773661	30.500559764288	33.8370951481185	30.3468764130243	43.7639084702714
374	390.6002	157.8326	2	11	373	18.65	-0.0240000000007967	-19.4439999999997	19.4440148117612	25.7316318457284	34.1210338464919	37.3478182361791	42.8979921470239
375	391.4152	158.6741	2	11	374	18.7	16.3000000000011	16.8299999999999	23.4294451492141	27.7875748725347	31.4821341921157	40.0212102579445	42.0784139261263
376	390.9329	158.4522	2	11	375	18.75	-9.64600000000019	-4.4380000000001	10.6179640232958	33.4439926883714	30.9858490846398	42.5416871388538	40.7166136216911
377	392.2675	159.9285	2	11	376	18.8	26.6919999999993	29.5260000000002	39.8026072010361	31.2816943104323	29.4937600970874	43.4499567158168	39.6760404958077
378	389.4811	157.4998	2	11	377	18.85	-55.7279999999992	-48.5740000000004	73.9259322565495	32.4637086199434	30.0442346239329	43.3561961612836	37.9134024960262
379	389.6199	157.9085	2	11	378	18.9	2.77599999999893	8.17400000000021	8.63252292206614	36.2400663235512	47.2140121991536	45.2516091618792	36.9221663027178
380	390.6778	156.8922	2	11	379	18.95	21.1580000000004	-20.326	29.3395166967695	31.1999453216401	52.6342072810706	43.9566327950015	34.2261189863082
381	390.0893	158.2447	2	11	380	19	-11.7700000000002	27.0499999999998	29.4997525413349	26.6444765594945	57.704853165465	43.7713970351503	33.5701452941333
382	390.8194	158.2451	2	11	381	19.05	14.6019999999999	0.00800000000026557	14.6020021914803	63.1463300878749	58.1227973018909	44.8273989125551	35.2130247271361
383	392.0831	160.4685	2	11	382	19.1	25.2740000000006	44.468	51.1485884458215	72.8047059421978	52.8752971744487	42.8701621506261	38.1531007819038
384	397.0499	168.6336	2	11	383	19.15	99.3359999999996	163.302	191.141790563968	79.1696400073787	56.3821844772665	42.5103696562268	38.1094551097554
385	398.7242	172.1355	2	11	384	19.2	33.4860000000003	70.0380000000001	77.6313959683841	85.0456492821418	56.4311313978873	42.4673728349188	38.3712737915536
386	401.6843	172.9352	2	11	385	19.25	59.2020000000002	15.994	61.3244228672397	79.106117789403	56.5569449856608	42.4677543905677	39.2183043168113
387	403.7558	173.6734	2	11	386	19.3	41.4300000000003	14.7639999999996	43.9820485652955	49.6180388666581	60.1610377280228	42.0104699882037	39.6530103124627
388	404.6569	174.2551	2	11	387	19.35	18.0219999999997	11.6340000000002	21.4509309821274	40.0575568535767	55.6960896773193	38.7393005210633	39.439943912541
389	406.7178	174.9812	2	11	388	19.4	41.2180000000001	14.522	43.7013959502441	33.944249963943	37.8067271133	39.0160988945808	39.8468471245601
390	405.995	176.2858	2	11	389	19.45	-14.4560000000001	26.0919999999999	29.8289859029769	35.2764261739039	32.300538388767	37.7960504174814	39.4319577293287
391	405.558	174.8113	2	11	390	19.5	-8.74000000000024	-29.4900000000001	30.7578884190708	32.2860615652357	27.2306556156704	38.381314643951	39.0677630089726
392	403.1182	175.4889	2	11	391	19.55	-48.7959999999998	13.5520000000002	50.6429296151002	25.9954153599419	25.8981426745165	41.4243728771981	39.2260493478538
393	403.4158	175.3584	2	11	392	19.6	5.95199999999977	-2.61000000000024	6.49910793878656	24.5435199239573	24.6033038676778	45.9593251507832	39.3359199876013
394	403.2103	174.7815	2	11	393	19.65	-4.10999999999945	-11.5379999999999	12.248164923775	20.5170612673978	21.6500133118952	38.8710919833316	40.1193732012493
395	402.4103	173.9856	2	11	394	19.7	-16.0000000000002	-15.9179999999998	22.5695087230538	16.5198591751292	19.1609694370756	36.7213373251627	39.7626089048477
396	402.758	173.5839	2	11	395	19.75	6.9539999999995	-8.03400000000011	10.6255951362733	16.92054617012	20.2056843022412	35.8949214947687	40.5083148764476
397	401.7408	172.4372	2	11	396	19.8	-20.3440000000001	-22.9340000000002	30.6569191537573	17.3046112638484	22.6877080263733	35.8560639091086	40.490352643915
398	401.3558	172.6175	2	11	397	19.85	-7.69999999999982	3.60600000000034	8.50254291374055	13.7784189501939	36.2225606242471	35.5236916637983	39.3743175886448
399	401.7069	172.0022	2	11	398	19.9	7.02200000000062	-12.3060000000004	14.1684903924172	19.8943073370846	39.9354568533632	34.442085087241	39.4408392548655
400	401.6665	171.7586	2	11	399	19.95	-0.808000000000675	-4.87199999999973	4.9385471547813	28.8555568776174	41.1421362615583	34.9072826636558	41.4492632297214
401	400.3912	170.1405	2	11	400	20	-25.5059999999992	-32.362	41.2050370707266	55.5245750783741	44.5591873738671	34.3641289827949	42.6589425671944
402	398.6624	166.7867	2	11	401	20.05	-34.5760000000007	-67.0760000000001	75.4631668564212	62.566302442878	45.8139851437007	33.6246997831526	44.2673462191104
403	395.6968	160.3441	2	11	402	20.1	-59.3119999999999	-128.852	141.847633917524	68.5058535729227	46.4440794599188	35.8016778245765	44.5027922003949
404	394.4591	158.2079	2	11	403	20.15	-24.7540000000004	-42.724	49.3771272149365	69.2240674106497	47.2341568625868	37.7283767462717	41.3017606248301
405	395.1619	156.6251	2	11	404	20.2	14.0560000000005	-31.6559999999998	34.6363028050051	62.772413409784	50.6535958902361	37.0578449747766	42.1790217884981
406	394.8647	154.4051	2	11	405	20.25	-5.94399999999951	-44.4	44.7961062593613	37.3635838414636	48.5225736633486	38.5488753623275	41.2142349207922
407	395.765	152.4414	2	11	406	20.3	18.0059999999992	-39.2740000000003	43.204896852093	31.9020112822956	44.5616915399319	38.9702352996262	40.9991145080796
408	395.8976	153.1696	2	11	407	20.35	2.6520000000005	14.5640000000003	14.8034860759218	32.8013382075494	35.3807950249059	40.0093346562263	40.8604666917154
409	395.9824	152.0694	2	11	408	20.4	1.69599999999946	-22.004	22.0692644190965	27.8210799160475	35.5212966391802	39.8655796151501	40.5955736388081
410	394.6387	150.6471	2	11	409	20.45	-26.8740000000003	-28.4460000000001	39.1329374312742	26.3509696700797	32.9735536879949	45.1024760419614	40.0668193348293
411	395.0254	149.7306	2	11	410	20.5	7.73400000000038	-18.3299999999997	19.8948148018521	33.3980062083482	32.538563350788	46.9365704904377	39.8926291440673
412	396.6143	150.5608	2	11	411	20.55	31.7780000000005	16.6039999999998	35.8543456222537	39.1405819960649	32.1264854555517	47.1103195610228	39.2290299072783
413	395.7165	148.2255	2	11	412	20.6	-17.9560000000004	-46.7059999999998	50.0386687672643	33.1457691684404	33.5745898525337	43.0462592500065	39.6679012359967
414	398.0426	149.2435	2	11	413	20.65	46.5219999999999	20.36	50.7821433576803	37.2560467855284	32.4970023677134	43.7324292663285	39.7124699881364
415	398.43	148.9993	2	11	414	20.7	7.74800000000027	-4.88400000000013	9.15887329315159	37.9020012410237	39.5513561936867	47.6367062518335	40.4812591452581
416	399.9334	147.6467	2	11	415	20.75	30.068	-27.0519999999999	40.4462028872921	33.7511734967192	45.3505673175269	46.5335483468156	41.0163738921891
417	398.5822	146.2349	2	11	416	20.8	-27.0240000000001	-28.236	39.0841178997301	25.853422739362	49.6589475821138	46.1421651070505	41.1502754104017
418	399.6935	147.1883	2	11	417	20.85	22.2259999999994	19.0679999999998	29.284530045742	45.956943218933	50.7117234751072	46.1972417196324	44.0923408430832
419	399.1566	147.0134	2	11	418	20.9	-10.7379999999989	-3.49800000000016	11.293389570894	53.4450878495253	51.9435618934768	46.7490621903752	46.0692435638132
420	400.8205	152.2387	2	11	419	20.95	33.2779999999991	104.506	109.676475691007	61.4158939232039	62.2998588156721	45.2263560060027	50.7917568675917
421	403.4641	155.0983	2	11	420	21	52.8719999999998	57.192	77.8869260402539	67.6722734534951	60.5285333428433	45.4211293053397	54.9430416980298
422	406.2823	157.8616	2	11	421	21.05	56.3640000000009	55.2660000000003	78.9381482681228	78.0337010475916	60.1578447585493	44.8333600314041	55.8403613942149
423	407.4608	160.6512	2	11	422	21.1	23.5699999999997	55.7919999999996	60.5664276971982	78.6427744124112	58.8198935867311	43.5341246474169	54.52177917438
424	410.2946	162.0382	2	11	423	21.15	56.6759999999999	27.74	63.1005275413763	67.6119788361613	61.0011220130369	41.6965632300012	55.6232411738952
425	414.9884	165.1581	2	11	424	21.2	93.8760000000002	62.398	112.721842515105	58.8997955938948	50.9013558183187	43.9046733157395	56.9865017496263
426	415.4926	166.1768	2	11	425	21.25	10.0839999999994	20.3739999999999	22.7329481590045	49.9675137199671	45.4916912931524	43.4838724220507	57.2046022340205
427	416.0702	164.5049	2	11	426	21.3	11.5520000000004	-33.4379999999999	35.3772320567904	43.9685429784823	40.0077724806943	43.3303155211771	57.3782403371007
428	416.3203	165.2598	2	11	427	21.35	5.0019999999995	15.0980000000004	15.9050183275596	23.1599372242263	36.3565258197267	48.1753470299401	57.0531989397196
429	417.567	164.1709	2	11	428	21.4	24.9340000000007	-21.7780000000005	33.1056738339526	23.3714037501436	31.4495645665256	52.2729075124763	57.4774176379158
430	417.9776	164.0305	2	11	429	21.45	8.21199999999976	-2.80799999999999	8.67881374382444	21.1157493674939	25.509487815807	56.4810376932219	57.3476559087882
431	418.6133	165.0359	2	11	430	21.5	12.7139999999997	20.1080000000002	23.790280788591	22.7455379194863	26.4392115012581	62.9495129056219	58.812430245434
432	419.4414	164.1606	2	11	431	21.55	16.5620000000001	-17.5060000000002	24.0989601435417	18.9305861545688	26.5027862838049	64.570403227407	60.1075505689565
433	420.1308	165.1461	2	11	432	21.6	13.7880000000007	19.71	24.053961087522	27.8590384073877	37.5308004731491	65.9972990987536	61.7684629702914
434	419.4618	165.3573	2	11	433	21.65	-13.3800000000008	4.22400000000039	14.030915009365	29.5070192523725	43.5446930119156	67.514053081462	63.189985920471
435	422.0984	164.9621	2	11	434	21.7	52.7320000000009	-7.90400000000034	53.3210750079188	31.8898232001159	62.0607195681252	66.3362972474191	64.6387795380785
436	420.7916	165.8879	2	11	435	21.75	-26.1360000000002	18.5160000000002	32.0301850135153	52.316063026812	80.4073345180914	67.8756561212254	64.9550380751379
437	421.664	167.4631	2	11	436	21.8	17.4479999999994	31.5039999999999	36.0129798822587	68.1587998692624	89.1330339741196	68.6143155671509	65.597968139654
438	422.7073	173.6855	2	11	437	21.85	20.8659999999998	124.448	126.185160221002	96.2624007288626	95.6380723777804	67.9091561598069	66.0080867323145
439	423.4962	178.2805	2	11	438	21.9	15.7780000000002	91.9	93.2445992216172	131.30764978381	103.578541596398	68.2057730854563	66.8321435715531
440	425.622276412323	187.736385508739	2	11	439	21.95	42.5215282464603	189.11771017478	193.83907930592	146.376244748123	107.163106679031	69.4689558115736	64.606493366797
441	426.7049	198.0425	2	11	440	22	21.6524717535401	206.12228982522	207.256430288254	138.960081728749	109.312100741193	72.2037311855284	63.7234915295367
442	425.7768	203.5324	2	11	441	22.05	-18.5620000000006	109.798	111.355954703824	138.998283323534	110.725844850497	75.3817411065089	62.2059750992215
443	428.2916	207.21	2	11	442	22.1	50.2960000000007	73.5520000000002	89.1043451241302	118.0638126292	98.2875118464646	80.0028012931658	61.0373822619228
444	429.6829	211.6698	2	11	443	22.15	27.826	89.196	93.4356071955441	87.316551698575	92.866853158997	84.6834086109408	59.8481331748708
445	430.1909	216.0991	2	11	444	22.2	10.1599999999996	88.5859999999997	89.1667258342479	75.0754449528706	76.8771920550221	85.3728857604175	57.3667826792346
446	431.0478	218.6342	2	11	445	22.25	17.1379999999999	50.702	53.520125635129	57.6149419641802	64.0001278529653	86.4262037282251	57.0808914450642
447	432.2637	220.8272	2	11	446	22.3	24.3179999999995	43.8600000000002	50.1504209753019	46.7354229944597	61.6304482388982	87.8656207581308	57.0433809247218
448	432.3349	220.772	2	11	447	22.35	1.42400000000066	-1.10400000000027	1.8018301806781	35.6905714808443	64.3675302085512	83.8408264346888	58.2443680227827
449	433.907	221.9289	2	11	448	22.4	31.4419999999996	23.1380000000001	39.0380123469418	40.6837040073556	65.7882756254833	81.3913796306299	57.8240077165352
450	434.8352	223.3497	2	11	449	22.45	18.5640000000001	28.4160000000003	33.9424682661709	48.1854515249259	63.5826648418038	72.731949040372	58.6196951692854
451	435.5294	227.2121	2	11	450	22.5	13.8840000000005	77.2479999999996	78.4857882676854	71.1201184529223	63.5403067152576	64.4974701534514	58.246049688166
452	437.5978	231.0763	2	11	451	22.55	41.3679999999999	77.2840000000002	87.6591585631532	84.8411282565068	65.0053966657647	59.841546971036	58.7741390010264
453	439.7371	236.4929	2	11	452	22.6	42.7859999999998	108.332	116.47516482066	91.4747582027633	69.3941410229131	56.0774654250919	58.8608384059999
454	440.9229	241.7428	2	11	453	22.65	23.7160000000006	104.998	107.643061364865	86.3969094231596	69.9159061022627	52.1822132682797	59.765787731334
455	437.8988	243.1969	2	11	454	22.7	-60.4820000000007	29.0820000000002	67.1106179974532	81.8253418066036	68.5867060257219	48.3972681110501	61.3208238856595
456	435.6318	244.5785	2	11	455	22.75	-45.3399999999999	27.6319999999998	53.0965443696667	67.6681635929039	64.9948124539375	46.2861267689031	62.9814902777422
457	432.429	244.0885	2	11	456	22.8	-64.0560000000005	-9.79999999999961	64.8013204803734	54.9906839480186	58.0526457031737	45.4724462822926	64.1565915406204
458	430.1465	243.9938	2	11	457	22.85	-45.6499999999994	-1.89400000000035	45.6892737521614	45.6986538486804	47.7874006416327	48.5795798857586	61.879567335105
459	427.9716	244.4015	2	11	458	22.9	-43.4979999999996	8.15400000000011	44.2556631404385	43.5927154847154	38.5761509110761	47.4422423476141	61.9048926381279
460	426.9702	244.1499	2	11	459	22.95	-20.0280000000009	-5.03199999999993	20.6504675007622	34.2799495997439	33.2118713802964	47.7704345269972	60.2978425055338
461	425.0455	245.0584	2	11	460	23	-38.4939999999995	18.1700000000001	42.5668525498417	27.9066376903614	29.0319468225486	44.2883681908036	57.5297868781208
462	425.2291	245.9516	2	11	461	23.05	3.67200000000025	17.8640000000001	18.2374910555155	22.1616178741336	25.9394958988204	42.1665368955438	58.1196690663289
463	425.0955	246.6297	2	11	462	23.1	-2.67200000000003	13.562	13.8227142052493	20.7250889119123	27.7650187486041	37.7188755188339	57.2618224987676
464	424.4116	246.2619	2	11	463	23.15	-13.6779999999999	-7.35600000000034	15.5305640592994	14.4711781603819	24.9685785929654	34.8481668517272	55.355843856291
465	424.1637	246.888	2	11	464	23.2	-4.95800000000031	12.5220000000002	13.4678226896558	17.599042197897	26.9541630282725	37.2687620109014	53.8155679389437
466	423.6959	246.5714	2	11	465	23.25	-9.35600000000022	-6.33199999999988	11.2972987921893	27.6233998068467	23.5819239276697	39.5367768272594	54.2400410337667
467	424.7111	245.2155	2	11	466	23.3	20.3039999999999	-27.1180000000004	33.876811243091	27.7755393117971	26.2804280879139	40.4475623231099	54.6169657388608
468	425.8352	242.2224	2	11	467	23.35	22.482	-59.862	63.944502249998	33.1832371446327	27.6503503960352	39.9183082355211	55.1196339471018
469	426.6303	242.0454	2	11	468	23.4	15.9019999999998	-3.53999999999985	16.2912615840515	32.6926696949576	31.1201827923784	42.4184056456258	54.3175271562034
470	428.6241	242.4013	2	11	469	23.45	39.8760000000004	7.11799999999982	40.5063118538337	34.9618139779308	41.3256526415065	47.8637359706955	54.5248983381133
471	428.7942	241.9931	2	11	470	23.5	3.40199999999982	-8.16399999999987	8.84446154381355	27.6773009852238	50.0416068319701	50.5621036027902	53.2764848570937
472	430.9405	242.7045	2	11	471	23.55	42.9259999999999	14.228	45.2225326579571	34.4648262729596	54.9556287473993	56.3977911616218	53.6265203496973
473	432.3148	242.6342	2	11	472	23.6	27.4860000000001	-1.40600000000006	27.5219372864631	49.4680681383802	52.0715977224382	58.4461795724432	53.9168521499734
474	433.4771	244.8605	2	11	473	23.65	23.2460000000003	44.5260000000002	50.2288880227308	67.3905439689826	59.8682326982863	58.5294744443023	52.4338493160042
475	433.0835	239.0978	2	11	474	23.7	-7.87199999999984	-115.254	115.522521180937	74.9494435168679	68.7733089131185	59.2338677668373	51.078521643011
476	433.3212	234.1807	2	11	475	23.75	4.75399999999922	-98.3420000000001	98.4568406968252	76.4658944596526	77.5422832779106	62.1939552986303	50.4403971548934
477	436.4827	231.491	2	11	476	23.8	63.2300000000009	-53.7939999999998	83.0170303973835	85.271639123613	86.5151542353298	63.7614851954291	49.3690335971095
478	435.5642	229.9953	2	11	477	23.85	-18.3699999999999	-29.9140000000006	35.1041920003869	88.0785496878567	89.2420087488511	61.6596880084451	50.0761742982514
479	437.1474	225.5563	2	11	478	23.9	31.6639999999995	-88.7799999999999	94.2576113425327	87.6940225868387	85.9387660962262	61.1928119647928	49.503915327339
480	435.4944	219.2929	2	11	479	23.95	-33.0600000000004	-125.268	129.557074002155	98.0808649537918	77.1420828921682	61.2793621492294	49.4883095720728
481	437.9552	215.1406	2	11	480	24	49.2160000000001	-83.0459999999999	96.534205191735	102.01812303805	74.3463037652905	62.2646015233838	48.788859552605
482	441.1678	209.2069	2	11	481	24.05	64.2520000000002	-118.674	134.951242232149	86.6058930688394	72.5673416434589	65.0865038038508	48.8133266579624
483	439.0307	207.4929	2	11	482	24.1	-42.7419999999995	-34.28	54.7904824216757	66.2056160964797	71.2477782944519	70.1148287811129	49.6292623542678
484	439.1563	206.6423	2	11	483	24.15	2.51199999999926	-17.0119999999997	17.196461496482	60.9985849437423	62.5173912312992	70.0195317802812	52.9680923960154
485	439.4112	207.9963	2	11	484	24.2	5.09800000000041	27.0799999999997	27.555689140357	47.0538183331261	53.7854153853404	64.8882812751206	57.3910989678264
486	435.986162850523	207.162987063374	2	11	485	24.25	-68.5007429895404	-16.6662587325197	70.499049428048	40.4774335508543	46.986919768857	61.3440174825274	61.7353533560768
487	433.038	205.7684	2	11	486	24.3	-58.9632570104595	-27.8917412674798	65.2274091790678	38.428889393759	43.6578533723718	58.2905048711091	63.8114601245665
488	434.0383	206.2149	2	11	487	24.35	20.0059999999996	8.92999999999972	21.9085585103169	41.3652146742011	50.9876488133748	60.2340403609817	64.3873033352844
489	433.714062358244	206.089376192066	2	11	488	24.4	-6.48475283511971	-2.51047615868004	6.9537407110054	32.9752545939717	54.1002974643362	56.5894250090521	65.6352736934316
490	432.0706	204.7631	2	11	489	24.45	-32.8692471648799	-26.5255238413198	42.2373155425672	40.2618884116174	52.6344796580729	51.1128831734501	65.4273512153737
491	431.8333	203.3555	2	11	490	24.5	-4.74600000000009	-28.152	28.5492490269009	61.4978640758952	48.3417311997644	47.0156155024199	67.7796584364248
492	436.603141202259	205.112143913642	2	11	491	24.55	95.3968240451798	35.1328782728399	101.660578267297	69.7717055349134	44.0136680987592	41.2288621543029	69.0570443641461
493	442.5402	207.5138	2	11	492	24.6	118.741175954821	48.0331217271601	128.088436831706	63.9037446419447	49.2203024275115	40.8123451360924	71.3945987128909
494	444.9507	207.6789	2	11	493	24.65	48.2099999999991	3.30199999999991	48.3229480060966	63.7082078055571	50.6614587868051	47.4067103477285	72.7627351887363
495	444.8515	207.0417	2	11	494	24.7	-1.98399999999992	-12.7440000000001	12.8975110777236	47.765447785901	48.4403509615599	55.5483301688154	72.2229014829213
496	445.5141	205.8328	2	11	495	24.75	13.252	-24.178	27.571564844963	36.9427407791279	47.0443112359828	61.2767514135233	71.9584390169734
497	444.4459	206.084	2	11	496	24.8	-21.3639999999998	5.02400000000023	21.9467781690159	31.5512120386967	38.799870936234	63.8614350537038	72.0489147364785
498	447.6419	204.2222	2	11	497	24.85	63.9200000000005	-37.2360000000003	73.9749017978401	32.9769572811751	30.63704145881	67.1149186621237	73.4212626716195
499	447.1735	203.2621	2	11	498	24.9	-9.36800000000062	-19.2019999999997	21.365304303941	30.3804146664084	40.7131232311208	70.0777354220704	73.5102554181618
500	448.0686	202.8133	2	11	499	24.95	17.9020000000003	-8.97600000000011	20.0262372901155	29.834294086567	58.462180679558	69.575340281518	73.0227244280683
501	448.0154	202.0858	2	11	500	25	-1.06400000000008	-14.5499999999998	14.5888517711297	24.3313421384922	74.2117716272822	73.2947153494657	73.7784894808384
502	448.7436	201.459	2	11	501	25.05	14.5640000000003	-12.5360000000001	19.2161752698088	49.8750344235448	83.7092020086483	73.0275849244414	74.1055112554329
503	450.3794	203.1084	2	11	502	25.1	32.7159999999992	32.9879999999997	46.4601420574661	83.9474040779409	85.0095348967359	72.6743686446688	76.6860780552518
504	455.7445	208.2834	2	11	503	25.15	107.302000000001	103.5	149.083765729204	118.043128588156	89.4940120573358	75.5059385971914	79.084247514735
505	459.7179	216.9339	2	11	504	25.2	79.4679999999994	173.01	190.388085562096	137.58410993073	90.710329601476	79.557521690722	80.7626161088859
506	458.6436	226.1247	2	11	505	25.25	-21.4859999999999	183.816	185.067474322205	145.68772765498	99.5451194629487	82.5728605514194	81.8319569523761
507	452.8934	225.0704	2	11	506	25.3	-115.004	-21.0859999999997	116.921081982678	129.112989691127	107.255298912649	85.8073246018479	81.4596149054216
508	450.2111	228.4936	2	11	507	25.35	-53.646	68.4639999999996	86.978230678716	97.4732551250112	114.711695830528	86.6084849822572	82.8356925536496
509	448.0828	231.0293	2	11	508	25.4	-42.5659999999993	50.7140000000004	66.2100759099397	81.0471103377414	110.298753963262	90.4310858272715	83.5877614304886
510	447.1426	232.3356	2	11	509	25.45	-18.8040000000001	26.1259999999999	32.1894127315177	76.9264878945678	100.652862701886	94.9325656826864	86.1357130229393
511	443.9664	236.3855	2	11	510	25.5	-63.5239999999999	80.9980000000002	102.936750385856	83.7356640060756	90.9339494755566	100.541363459257	87.8942957887533
512	441.4424	232.284	2	11	511	25.55	-50.48	-82.0300000000003	96.3179697668096	91.4845182353972	87.9054471950474	106.982160356563	88.0642563485517
513	439.737944970772	226.477803154848	2	11	512	25.6	-34.0891005845606	-116.12393690304	121.024111236255	103.832470278761	88.2074350677784	112.559810974411	87.8969381054332
514	438.538208532911	221.369068488139	2	11	513	25.65	-23.9947287572193	-102.17469333418	104.954347056548	100.820788613372	91.3681595972072	110.761784681742	89.5993300282525
515	437.745665800423	216.739964920052	2	11	514	25.7	-15.8508546497603	-92.5820713617401	93.9291729483346	98.884406495527	99.1548017638967	105.976902048956	92.2282171444718
516	437.262791887315	212.372661370767	2	11	515	25.75	-9.65747826215988	-87.3460709857	87.8783420589113	92.6792061294813	101.537607455565	102.387162491229	94.1928257347337
517	436.992061907593	208.049326760465	2	11	516	25.8	-5.41459959444069	-86.46669220604	86.6360591775859	91.2518009590171	106.709021800477	99.0577947571393	97.8735900809715
518	436.835950975264	203.552130009326	2	11	517	25.85	-3.12221864658	-89.94393502278	89.9981094060266	94.4771332490328	110.407926118295	98.5564664451755	97.5297786025385
519	436.696934204334	198.66324003753	2	11	518	25.9	-2.78033541859941	-97.7777994359201	97.8173212042271	102.254426297758	111.224815400221	97.0977874389067	97.8511212079065
520	436.477486708809	193.164825765257	2	11	519	25.95	-4.38894991050006	-109.96828544546	110.055834398413	114.533637105427	111.300941396027	102.696085764361	97.9514700530888
521	436.080083602695	186.839056112687	2	11	520	26	-7.94806212227968	-126.5153930514	126.764807302539	128.136646107109	113.840375506901	102.493876228041	98.9082588883594
522	435.4072	179.4681	2	11	521	26.05	-13.4576720539008	-147.41912225374	148.032113215928	131.197829841425	110.210142319231	103.100927772662	99.5542814793913
523	434.8631	171.5862	2	11	522	26.1	-10.8820000000003	-157.638	158.013154414435	128.124749543021	108.905497822573	103.119507566198	99.5726740939371
524	434.6596	165.9337	2	11	523	26.15	-4.06999999999925	-113.05	113.12323987581	125.426324716044	102.827415280606	103.692721459314	96.7650459383868
525	431.9696	162.0376	2	11	524	26.2	-53.8	-77.9219999999998	94.6904329063922	105.886647533036	106.237369764824	104.898912598222	92.4439392991973
526	435.5428	157.6434	2	11	525	26.25	71.4639999999997	-87.8839999999997	113.272683167655	89.6743495380365	103.450145000517	105.812790918048	88.9021768451907
527	435.6879	155.1309	2	11	526	26.3	2.90200000000027	-50.2500000000003	50.3337273008868	74.4570007197873	99.4928337448473	109.939855560095	88.7736431097149
528	434.935	151.3577	2	11	527	26.35	-15.0580000000002	-75.4640000000001	76.951664439439	84.3499899866279	95.8310890141003	108.45107222282	94.8484389861314
529	434.1786	149.6674	2	11	528	26.4	-15.1279999999997	-33.8060000000002	37.0364957845637	81.4739652849891	96.1606275184061	105.271156588541	NA
530	433.3765	142.5044	2	11	529	26.45	-16.0419999999999	-143.26	144.155379240595	93.0990199566588	98.4968838004164	100.970374423491	NA
531	432.385	137.6602	2	11	530	26.5	-19.8300000000006	-96.884	98.8925596594609	101.987828490164	97.785206329195	97.2751543174618	NA
532	431.2391	132.3597	2	11	531	26.55	-22.9179999999997	-106.01	108.459000659235	117.864254317025	109.669568800959	92.1264026022198	NA
533	429.569	126.5242	2	11	532	26.6	-33.4019999999998	-116.71	121.395707106965	112.643777614205	107.996646623067	86.5855372134629	NA
534	428.9359	120.7378	2	11	533	26.65	-12.6620000000003	-115.728	116.418624918868	114.096447373401	107.714897896477	82.768307195032	NA
535	429.1518	114.8391	2	11	534	26.7	4.31799999999953	-117.974	118.052995726495	126.240117645259	95.7033790821582	78.9109765494382	NA
536	424.1078	116.4916	2	11	535	26.75	-100.88	33.0500000000001	106.155908455441	114.00546475597	91.1001636344071	75.4171911991525	NA
537	423.2281	124.9046	2	11	536	26.8	-17.5940000000003	168.26	169.177352018525	97.5655414759286	84.7599714595924	78.4894914622904	NA
538	422.7268	127.8737	2	11	537	26.85	-10.0259999999992	59.3819999999999	60.222442660523	78.7629805501115	77.3399854128255	91.1404115270873	NA
539	421.8608	126.3981	2	11	538	26.9	-17.3200000000008	-29.512	34.2190085186586	68.1038798954134	69.375986871658	NA	NA
540	421.1804	127.389	2	11	539	26.95	-13.6079999999993	19.8179999999999	24.0401910974097	43.2798252739259	59.32506929846	NA	NA
541	423.3424	128.9093	2	11	540	27	43.2399999999996	30.4060000000001	52.8604051819504	40.6745060696805	53.04917606911	NA	NA
542	421.1587	129.4632	2	11	541	27.05	-43.6739999999998	11.078	45.0570789110876	41.1864322673873	47.309414123622	NA	NA
543	421.6583	131.7695	2	11	542	27.1	9.99199999999973	46.1259999999999	47.1958466392964	39.8871580468086	74.2841764311073	NA	NA
544	422.6999	130.254	2	11	543	27.15	20.8320000000003	-30.3100000000001	36.7786395071925	37.9944722428066	NA	NA	NA
545	423.3	129.6142	2	11	544	27.2	12.002	-12.7959999999996	17.5438199945163	51.3390029733182	NA	NA	NA
546	421.1812	130.0821	2	11	545	27.25	-42.3760000000004	9.35799999999972	43.3969761619405	107.893846792534	NA	NA	NA
547	420.9755	135.6673	2	11	546	27.3	-4.11399999999958	111.704	111.779732563645	NA	NA	NA	NA
548	427.745436585312	150.712849818281	2	11	547	27.35	135.39873170624	300.91099636562	329.970065735376	NA	NA	NA	NA
549	NA	NA	2	11	548	27.4	NA	NA	NA	NA	NA	NA	NA
550	NA	NA	2	11	549	27.45	NA	NA	NA	NA	NA	NA	NA
551	NA	NA	2	11	550	27.5	NA	NA	NA	NA	NA	NA	NA
552	NA	NA	2	11	551	27.55	NA	NA	NA	NA	NA	NA	NA
553	NA	NA	2	11	552	27.6	NA	NA	NA	NA	NA	NA	NA
554	NA	NA	2	11	553	27.65	NA	NA	NA	NA	NA	NA	NA
555	NA	NA	2	11	554	27.7	NA	NA	NA	NA	NA	NA	NA
556	NA	NA	2	11	555	27.75	NA	NA	NA	NA	NA	NA	NA
557	NA	NA	2	11	556	27.8	NA	NA	NA	NA	NA	NA	NA
558	NA	NA	2	11	557	27.85	NA	NA	NA	NA	NA	NA	NA
559	NA	NA	2	11	558	27.9	NA	NA	NA	NA	NA	NA	NA
560	NA	NA	2	11	559	27.95	NA	NA	NA	NA	NA	NA	NA
561	NA	NA	2	11	560	28	NA	NA	NA	NA	NA	NA	NA
562	NA	NA	2	11	561	28.05	NA	NA	NA	NA	NA	NA	NA
563	NA	NA	2	11	562	28.1	NA	NA	NA	NA	NA	NA	NA
564	NA	NA	2	11	563	28.15	NA	NA	NA	NA	NA	NA	NA
565	NA	NA	2	11	564	28.2	NA	NA	NA	NA	NA	NA	NA
566	NA	NA	2	11	565	28.25	NA	NA	NA	NA	NA	NA	NA
567	NA	NA	2	11	566	28.3	NA	NA	NA	NA	NA	NA	NA
568	NA	NA	2	11	567	28.35	NA	NA	NA	NA	NA	NA	NA
569	NA	NA	2	11	568	28.4	NA	NA	NA	NA	NA	NA	NA
570	NA	NA	2	11	569	28.45	NA	NA	NA	NA	NA	NA	NA
571	NA	NA	2	11	570	28.5	NA	NA	NA	NA	NA	NA	NA
572	NA	NA	2	11	571	28.55	NA	NA	NA	NA	NA	NA	NA
573	NA	NA	2	11	572	28.6	NA	NA	NA	NA	NA	NA	NA
574	NA	NA	2	11	573	28.65	NA	NA	NA	NA	NA	NA	NA
575	NA	NA	2	11	574	28.7	NA	NA	NA	NA	NA	NA	NA
576	NA	NA	2	11	575	28.75	NA	NA	NA	NA	NA	NA	NA
577	NA	NA	2	11	576	28.8	NA	NA	NA	NA	NA	NA	NA
578	NA	NA	2	11	577	28.85	NA	NA	NA	NA	NA	NA	NA
579	NA	NA	2	11	578	28.9	NA	NA	NA	NA	NA	NA	NA
580	NA	NA	2	11	579	28.95	NA	NA	NA	NA	NA	NA	NA
581	NA	NA	2	11	580	29	NA	NA	NA	NA	NA	NA	NA
582	NA	NA	2	11	581	29.05	NA	NA	NA	NA	NA	NA	NA
583	NA	NA	2	11	582	29.1	NA	NA	NA	NA	NA	NA	NA
584	NA	NA	2	11	583	29.15	NA	NA	NA	NA	NA	NA	NA
585	NA	NA	2	11	584	29.2	NA	NA	NA	NA	NA	NA	NA
586	NA	NA	2	11	585	29.25	NA	NA	NA	NA	NA	NA	NA
587	NA	NA	2	11	586	29.3	NA	NA	NA	NA	NA	NA	NA
588	NA	NA	2	11	587	29.35	NA	NA	NA	NA	NA	NA	NA
589	NA	NA	2	11	588	29.4	NA	NA	NA	NA	NA	NA	NA
590	NA	NA	2	11	589	29.45	NA	NA	NA	NA	NA	NA	NA
591	NA	NA	2	11	590	29.5	NA	NA	NA	NA	NA	NA	NA
592	NA	NA	2	11	591	29.55	NA	NA	NA	NA	NA	NA	NA
593	NA	NA	2	11	592	29.6	NA	NA	NA	NA	NA	NA	NA
594	NA	NA	2	11	593	29.65	NA	NA	NA	NA	NA	NA	NA
595	NA	NA	2	11	594	29.7	NA	NA	NA	NA	NA	NA	NA
596	NA	NA	2	11	595	29.75	NA	NA	NA	NA	NA	NA	NA
597	NA	NA	2	11	596	29.8	NA	NA	NA	NA	NA	NA	NA
598	NA	NA	2	11	597	29.85	NA	NA	NA	NA	NA	NA	NA
599	NA	NA	2	11	598	29.9	NA	NA	NA	NA	NA	NA	NA
600	NA	NA	2	11	599	29.95	NA	NA	NA	NA	NA	NA	NA
601	NA	NA	2	11	600	30	NA	NA	NA	NA	NA	NA	NA
