# Supplementary material for: An automated feeding system for the African killifish reveals the impact of diet on lifespan and allows scalable assessment of associative learning
Source: eLife. 2022 Nov 10;11:e69008. doi: 10.7554/eLife.69008 (PMC9788828; doi:10.7554/eLife.69008)
Supplement: Figure 6—source data 3. [file elife-69008-fig6-data3.zip › Filtered and Interpolated Trajectories with Kinematics/t19_REC005 DLC_likelihood-euclidean-filtered_splines-interpolated_kinematics_02_resnet50_TrainAllTheThingsJun28shuffle1_1030000.csv]

	x2	y2	fishnum	recording_num	bodyparts_coords	seconds	velocity_x	velocity_y	velocity_xy	velocity_xy_5frame	velocity_xy_10frame	velocity_xy_20frame	velocity_xy_40frame
1	161.4958	68.63128	19	5	0	0	0	0	0	NA	NA	NA	NA
2	162.395	66.77187	19	5	1	0.05	17.9840000000002	-37.1881999999999	41.3084310430692	NA	NA	NA	NA
3	164.58119517181	63.0783864468983	19	5	2	0.1	43.7239034362	-73.8696710620341	85.8400141805164	62.6640595658898	NA	NA	NA
4	168.3987	60.67463	19	5	3	0.15	76.3500965637996	-48.075128937966	90.2250257284728	78.2269846853396	NA	NA	NA
5	173.1949	60.77927	19	5	4	0.2	95.924	2.09279999999993	95.9468268773908	94.7941639909131	79.2639067591817	NA	NA
6	175.7269	57.82516	19	5	5	0.25	50.6400000000002	-59.0822	77.8146255972489	97.570217077074	92.682979301336	NA	NA
7	178.8668	52.47067	19	5	6	0.3	62.7980000000002	-107.0898	124.144327570937	91.6208862754745	92.2356565293043	NA	NA
8	183.7126	51.29655	19	5	7	0.35	96.9159999999999	-23.4823999999999	99.7202796113207	95.8637539524735	98.2320805187139	NA	NA
9	181.7495	48.99648	19	5	8	0.4	-39.2619999999999	-46.0014000000001	60.4783717204755	107.138973917332	103.1607133322	NA	NA
10	179.7282	43.49819	19	5	9	0.45	-40.4260000000005	-109.9658	117.161165262386	89.6771490676955	98.2546040025729	87.2506990982111	NA
11	181.8988	49.84692	19	5	10	0.5	43.4120000000001	126.9746	134.190725421543	98.8939439603539	94.2714277143131	97.0587253076785	NA
12	183.711127793993	49.5189741558553	19	5	11	0.55	36.2465558798601	-6.55891688289401	36.8352033227527	114.700540388925	89.6596802976391	104.863353475785	NA
13	184.041350182655	42.2362442803442	19	5	12	0.6	6.60444777324017	-145.654597510222	145.804254074613	100.645454052672	82.6670424040209	112.64159322816	NA
14	183.1768	35.31446	19	5	13	0.65	-17.2910036531005	-138.435685606884	139.511353863331	81.4038815112938	86.6045546280435	122.319306581724	NA
15	181.7636	33.44402	19	5	14	0.7	-28.2639999999998	-37.4087999999999	46.8857335811223	89.6422115275827	95.2374914372405	132.895920533994	NA
16	180.2229	32.33362	19	5	15	0.75	-30.8139999999997	-22.208	37.9828627146504	66.4401408476878	101.434471314021	144.595350742824	NA
17	176.4305	31.4181	19	5	16	0.8	-75.8480000000003	-18.3104000000001	78.026853404197	58.508568867162	117.491050422265	153.210848066775	NA
18	177.0794	30.07716	19	5	17	0.85	12.978	-26.8188	29.7939006751382	89.8295288218086	127.051105937606	161.289097808104	NA
19	175.2362	25.43718	19	5	18	0.9	-36.8639999999999	-92.7996	99.8534939607022	121.465061116748	141.477899831248	168.575954200958	NA
20	166.2756	30.25679	19	5	19	0.95	-179.212	96.3921999999999	203.490533354355	145.339889316948	167.537237065415	169.277757038932	116.382143786572
21	159.8037	22.88713	19	5	20	1	-129.438	-147.3932	196.160524189349	187.662071027525	194.919273771335	165.088298403064	116.978772688429
22	151.3658	17.76661	19	5	21	1.05	-168.758	-102.4104	197.400994405195	224.447230795335	216.762015835912	163.849215082555	116.458808816706
23	139.687384636567	14.7161478390845	19	5	22	1.1	-233.56830726866	-61.00924321831	241.404809228023	245.244945309022	239.911153212187	157.024871091155	114.546744641655
24	125.733805118071	12.1423692596752	19	5	23	1.15	-279.07159036992	-51.475571588186	283.779292799751	268.373486425921	250.547353773872	150.966973943233	113.292231839114
25	110.507567145392	10.0162980832928	19	5	24	1.2	-304.52475945358	-42.521423527648	307.47910592279	288.184142354876	243.318022640623	149.784866602215	112.121427282749
26	95.0111764194076	8.30895813145757	19	5	25	1.25	-309.927814519688	-34.1467990367046	311.803229773848	292.16023539685	228.742125492106	150.105045994788	111.063638829597
27	80.2471386409973	6.99137322569018	19	5	26	1.3	-295.280755568206	-26.3516981153478	296.454274049967	276.64747675241	210.207379742844	150.882697922387	108.23089790309
28	67.21795951104	6.0345671875111	19	5	27	1.35	-260.583582599146	-19.1361207635816	261.285274437892	241.391099972225	186.998636244704	153.63393671582	107.123966452343
29	56.9261447304146	5.40956383844087	19	5	28	1.4	-205.836295612508	-12.5000669814046	206.215499577552	189.110764558291	160.456048055218	152.551961264368	105.865936975816
30	50.3742	5.087387	19	5	29	1.45	-131.038894608292	-6.44353676881741	131.197222021863	132.230617130812	132.032496139014	145.513588474933	104.147378043985
31	47.85498	5.021646	19	5	30	1.5	-50.3844000000001	-1.31482	50.4015527041817	81.8370370925585	105.29081821824	136.898820069179	102.454590436034
32	47.2635071695912	5.13731479935845	19	5	31	1.55	-11.8294566081759	2.313375987169	12.0535369125717	44.2646193580263	85.0033800088623	128.054264157628	103.158298289796
33	47.5482402939685	5.50604329705217	19	5	32	1.6	5.69466248754594	7.37456995387442	9.3173742466239	22.6738923058038	67.3567202194526	116.45189605515	100.871111876273
34	48.09841	6.240504	19	5	33	1.65	11.0033941206301	14.6892140589566	18.3534109048908	21.4708718781895	54.5565687548643	104.265157096504	98.0952152847885
35	48.7268192064916	7.21813515895413	19	5	34	1.7	12.5681841298319	19.5526231790826	23.243586760751	37.7761428869125	47.7091543092425	91.3469340315032	98.0138747107158
36	50.94056	7.375438	19	5	35	1.75	44.274815870168	3.1460568209174	44.3864505661099	52.8764033463466	45.0555146462519	77.5319269163702	98.5390928107429
37	55.53964	6.514361	19	5	36	1.8	91.9816	-17.22154	93.5798919561868	64.8485181517022	45.9011485724123	63.2509477394042	98.4776331966541
38	59.6144231314099	7.68980226122044	19	5	37	1.85	81.495662628198	23.5088252244088	84.8186765437947	72.7444163126811	45.9051558655957	52.9588350965816	100.408626293999
39	62.3765499262115	10.4582357833891	19	5	38	1.9	55.2425358960321	55.3686704433732	78.2139849316684	68.6401574143144	48.0742661377895	43.1559197506736	102.566141787401
40	63.8506442579073	13.2263591638632	19	5	39	1.95	29.4818866339159	55.362467609482	62.7230775656458	54.0261542579121	50.6613719239922	39.0169990490388	102.513899692033
41	64.06133	14.40087	19	5	40	2	4.213714841854	23.490216722736	23.8651560742763	38.9339083848447	49.7730356145001	39.8208824690049	101.042749199715
42	63.48687	13.55138	19	5	41	2.05	-11.4891999999999	-16.9898	20.5098761741751	31.3000141238768	41.4985154699462	42.467381497037	100.361327020615
43	63.8363874874165	13.8624138731298	19	5	42	2.1	6.99034974832998	6.22067746259599	9.35744717845774	28.5783275353033	38.5609499737107	44.7173526613902	96.3596082282763
44	64.9378626096331	15.5344366702714	19	5	43	2.15	22.029502444332	33.440455942832	40.0445136268293	30.9059138146858	31.755270746483	45.2234566263438	91.7444738024487
45	66.03558	17.73117	19	5	44	2.2	21.9543478073379	43.934666594572	49.1146446227778	28.9708766819803	30.3248437888351	46.2428828192169	86.4328486993946
46	66.5045467770443	19.4432573844509	19	5	45	2.25	9.37933554088602	34.241747689018	35.503087471189	38.1879915625767	34.5862502917578	46.9731396266981	80.21214677828
47	66.24266	18.96903	19	5	46	2.3	-5.23773554088592	-9.48454768901797	10.8346905106475	32.2105273690892	39.0336144216618	46.0725684709212	74.1591032985774
48	65.45792	16.31027	19	5	47	2.35	-15.6948	-53.1752	55.4430215814398	32.0713600423669	43.5295494571847	47.1833158721773	68.9812696893089
49	65.14324	16.70889	19	5	48	2.4	-6.29359999999991	7.97240000000002	10.1571926593916	38.2665867688298	42.3726471148981	52.5803223104338	65.7690551309883
50	66.277249327421	18.8478091810472	19	5	49	2.45	22.68018654842	42.778383620944	48.4188079891666	49.0963521613433	41.8243937144416	59.5142109091324	64.6241121723937
51	68.0530724066308	21.6576436045795	19	5	50	2.5	35.516461584196	56.196688470646	66.4792211035035	48.8711073517928	44.1732436388961	65.186678330251	65.4996604506263
52	69.20061	24.69743	19	5	51	2.55	22.9507518673839	60.79572790841	64.983517473215	52.5347668607069	50.6466214718962	72.6683898836018	67.7719811740909
53	69.0681588975618	27.4100381436971	19	5	52	2.6	-2.64902204876392	54.252162873942	54.3167975336872	51.5774273865163	55.805681770644	76.2673204014028	70.0579193936822
54	69.4776	28.77367	19	5	53	2.65	8.18882204876388	27.272637126058	28.4754902039624	50.0799005089625	73.4053738743845	79.2237905083936	71.9909247226469
55	71.63789	29.07789	19	5	54	2.7	43.2058000000001	6.08440000000002	43.6321106182134	52.196890782449	88.7035780294297	81.518763367286	73.1106412462101
56	73.52548	31.34439	19	5	55	2.75	37.7518000000001	45.33	58.9915867157343	62.7402561894951	95.7871063687441	82.8923666401898	73.3088514078821
57	77.2588	30.76232	19	5	56	2.8	74.6663999999998	-11.6414	75.5684688406479	94.2759808880621	106.303165345542	85.0672588577506	72.6821117121777
58	81.96458	28.21357	19	5	57	2.85	94.1156000000001	-50.975	107.033624568918	125.829728672343	109.005091345621	85.0037042820363	70.7497414708022
59	88.81224	21.90937	19	5	58	2.9	136.9532	-126.084	186.154113696797	141.494312228526	116.074933901889	88.3821905113029	69.3124878121386
60	97.46515	16.75836	19	5	59	2.95	173.0582	-103.0202	201.400849539618	160.409439908635	121.21313302013	90.2312252957486	68.6432442801761
61	103.539	13.55734	19	5	60	3	121.477	-64.0204	137.314504496648	155.269926501746	121.611489641484	91.1784384322478	68.8304582763161
62	109.7382	7.731324	19	5	61	3.05	123.984	-116.52032	170.144107241193	137.873886915716	119.487896243605	93.0765808511448	68.9350321715111
63	113.8011	7.553197	19	5	62	3.1	81.258	-3.56254	81.336057534476	116.596537367918	114.201726793429	95.3984861259742	68.8641692931293
64	118.2933	9.652912	19	5	63	3.15	89.8439999999999	41.9943	99.173915766647	101.728667054441	103.359007148221	98.75839281895	68.9947547210223
65	122.9722	8.830055	19	5	64	3.2	93.578	-16.45714	95.0141018006254	78.5663525785754	91.7588725620676	99.9783996732032	67.9010731457546
66	126.1181	8.695936	19	5	65	3.25	62.9179999999999	-2.68238	62.9751529292656	73.1335270851107	86.5697704957514	99.6445631890661	67.1978711606867
67	128.8301	8.537453	19	5	66	3.3	54.2399999999998	-3.16966000000001	54.3325348618632	68.8441273807263	79.8499963567477	99.2916549534342	67.2733703544604
68	131.5258	8.273452	19	5	67	3.35	53.9140000000003	-5.28001999999997	54.1719300671523	66.9212077562173	81.7918809063276	94.316167069427	66.0969901741863
69	135.0504	9.910791	19	5	68	3.4	70.4919999999998	32.74678	77.7269172447253	71.4108739370616	81.4418517360108	86.0446533138435	66.414481507451
70	139.2729	9.275825	19	5	69	3.45	84.4499999999999	-12.69932	85.3995036780799	81.1336401349201	78.743666326276	77.7722776512198	66.490516273766
71	143.2315	10.8797	19	5	70	3.5	79.1720000000004	32.0775	85.4234838334873	90.4502347275445	77.6776367366486	72.4742382223812	66.5069472498664
72	148.0865	12.58963	19	5	71	3.55	97.0999999999998	34.1986	102.946365851156	94.0395760912953	79.0954136632633	65.2016744594203	65.911317524238
73	153.0652	11.82059	19	5	72	3.6	99.5740000000001	-15.3808	100.754903030274	90.5661248963347	74.4306073454255	61.4610181848557	66.3149083602384
74	157.8269	11.36253	19	5	73	3.65	95.2339999999998	-9.16119999999999	95.6736240634793	83.9443995362356	68.7302994794657	58.7657189336509	66.1512877081939
75	161.0918	10.40786	19	5	74	3.7	65.2980000000002	-19.0934	68.0322477032769	77.0571871916065	63.785682740372	54.2833829242232	65.3680713835971
76	163.6624	9.923994	19	5	75	3.75	51.4119999999997	-9.67731999999998	52.3148570329918	58.4109799633066	58.378705949011	51.5033756811835	64.6826088916105
77	167.0874	9.983403	19	5	76	3.8	68.5000000000002	1.18817999999997	68.5103041280101	43.421022867636	50.5533525620929	49.4794818511701	63.1460218635754
78	167.2152	9.629583	19	5	77	3.85	2.55600000000015	-7.07639999999998	7.52386688877471	37.0052405844093	41.1301554633839	47.1902760663364	60.8010246257785
79	168.2505	9.586599	19	5	78	3.9	20.7059999999996	-0.859680000000012	20.7238385851266	32.8130123617865	36.0895861312911	44.4467725035991	56.5448650093821
80	169.9583	10.14787	19	5	79	3.95	34.1560000000004	11.22542	35.9533362871435	24.0495179325793	29.8230995221705	42.7498072517834	51.7878335519988
81	171.2509	9.260839	19	5	80	4	25.8519999999999	-17.74062	31.3537159198777	23.8493309634612	25.3291146257183	41.835456067485	48.4708602360038
82	172.4855	9.250704	19	5	81	4.05	24.692	-0.2027	24.692831981974	28.7581493949461	19.8635500390769	38.7460541973312	44.7777621015434
83	172.7382	9.456894	19	5	82	4.1	5.05400000000009	4.12379999999999	6.52293204318432	22.6409584599317	19.9499447872473	37.2313305945027	43.1563281607162
84	174.5782	8.138803	19	5	83	4.15	36.8000000000001	-26.36182	45.2679307425511	17.8452168896501	20.1632455277325	33.5441825974378	40.8753461043977
85	174.5307	8.402935	19	5	84	4.2	-0.950000000000273	5.28264	5.36738161207125	15.6775821455745	21.7139317631947	30.757743093991	38.9146566925697
86	174.8883	8.31294	19	5	85	4.25	7.15199999999982	-1.7999	7.37500806846998	16.0505586110333	25.292206185959	29.720654594155	38.214552656862
87	175.4712	7.938632	19	5	86	4.3	11.6580000000005	-7.48615999999998	13.854658261596	11.5683416605188	26.9387558325695	27.0003887737166	37.5262909153411
88	175.0602	7.85516	19	5	87	4.35	-8.22000000000003	-1.66944000000001	8.38781437047819	20.7869050664577	33.3325057256214	27.28588218213	37.2855817869029
89	175.7493	8.766878	19	5	88	4.4	13.7819999999999	18.23436	22.8568459899785	32.7391954822678	30.9987790635846	27.0450767049208	35.4142475920279
90	178.2902	9.172103	19	5	89	4.45	50.8179999999999	8.10449999999999	51.4601986417657	38.1999295195645	31.6923866658115	25.8033894527779	33.7076128389832
91	180.6907	11.51856	19	5	90	4.5	48.0099999999999	46.92914	67.1364601475204	50.6144528402095	34.1121945625917	24.4674822496264	31.8340308446708
92	179.7935	13.3706	19	5	91	4.55	-17.944	37.0408	41.1583284480796	50.4292164666504	34.1372275083564	24.3538497436666	29.9140097101385
93	182.7294	11.42325	19	5	92	4.6	58.7180000000001	-38.947	70.4604309737033	42.5978682651652	34.6218195770128	24.8516381365767	27.7626134771576
94	183.644	12.02814	19	5	93	4.65	18.2920000000001	12.0978	21.930664122183	35.4851936429155	33.9269078821091	22.9849732751445	25.855640644684
95	184.1667	12.35252	19	5	94	4.7	10.4539999999997	6.48759999999999	12.3034576343398	30.0745254971483	29.8928471423611	23.5459304609162	25.0399094008494
96	185.5137	11.52927	19	5	95	4.75	26.9400000000002	-16.465	31.573087036272	18.6291863138161	23.6427583132938	24.9257296325406	24.1516009957974
97	186.1386	11.20235	19	5	96	4.8	12.4979999999999	-6.53840000000002	14.1049877192431	17.4245992975677	21.7689436547636	25.573099979512	23.0976388972114
98	186.5119	11.74868	19	5	97	4.85	7.46600000000001	10.9266	13.2337350570427	17.187826019557	16.3707705475321	27.3808875074695	23.4105284593588
99	186.9765	12.39427	19	5	98	4.9	9.2919999999998	12.9118	15.907729040941	11.8003229836721	14.9711674867044	26.3817226804567	23.2425307189478
100	187.5257	12.30771	19	5	99	4.95	10.9840000000003	-1.73120000000001	11.1195912442862	13.463361812379	15.399474256021	24.6654184261831	23.7811329114136
101	187.6323	12.1019	19	5	100	5	2.13199999999972	-4.11619999999999	4.63557185684773	14.112354781248	15.7392647024894	21.8326056218566	23.0063022772832
102	188.5868	12.68977	19	5	101	5.05	19.0900000000005	11.7574	22.4201818627775	12.517735675841	17.0089724506676	21.0819652229458	22.5500981190221
103	189.3682	12.95108	19	5	102	5.1	15.6279999999998	5.2262	16.4786999013877	13.6111224924849	20.1399554379262	18.2938963598125	22.7446470661318
104	189.1396	12.62683	19	5	103	5.15	-4.572	-6.48499999999999	7.93463351390597	19.6782064213068	18.8365374788043	18.1670986919302	22.0553521801274
105	189.9662	12.69402	19	5	104	5.2	16.5319999999997	1.3438	16.5865253275058	20.5545830889562	19.4379897100051	19.3220757077077	22.5835817527678
106	191.4174	11.7186	19	5	105	5.25	29.024	-19.5084	34.9709915009569	26.1675560946043	20.0224529304194	18.5825473974397	23.1305061729793
107	190.2404	12.35934	19	5	106	5.3	-23.5399999999998	12.8148	26.8020652010249	25.1553392817676	20.3949867911279	19.1948890207062	23.593634089119
108	192.4553	12.59288	19	5	107	5.35	44.298	4.67079999999999	44.5435649296282	25.2648569275253	20.217022172093	19.5351747365876	23.5630005876046
109	192.3289	12.66119	19	5	108	5.4	-2.52799999999979	1.36620000000001	2.87354944972224	20.366699439532	21.363029897156	19.4399847329748	23.1552382253522
110	193.1094	13.01441	19	5	109	5.45	15.6099999999998	7.06440000000001	17.1341135562945	20.2353904932996	23.2446771593945	21.7588763700493	22.3273925394114
111	193.6334	13.01768	19	5	110	5.5	10.48	0.065400000000011	10.4802040609904	14.2664882495817	21.42583009239	21.54512230494	21.1519755110659
112	194.4536	11.99972	19	5	111	5.55	16.404	-20.3592	26.1455204698625	17.5707205125444	21.3808055907447	20.7463464943775	21.2245567908037
113	193.8552	12.42642	19	5	112	5.6	-11.968	8.53400000000001	14.6990537110387	21.2244973912637	18.930394035249	20.6376559956869	20.171229491699
114	194.4201	13.21463	19	5	113	5.65	11.2979999999999	15.7642	19.3947107645357	22.484960745248	20.0434319871454	21.1257310851104	19.8226438960663
115	195.7085	12.00077	19	5	114	5.7	25.7679999999999	-24.2772	35.4029979498911	22.5262206881898	24.0797630300934	21.6212330446195	20.3808241775557
116	195.3271	12.74821	19	5	115	5.75	-7.6279999999997	14.9488	16.782520830912	23.5942998209163	23.0677916794605	21.335282713418	20.3754537766052
117	196.1154	13.80397	19	5	116	5.8	15.7659999999998	21.1152	26.3518201845716	22.5161434617464	21.0977061976272	21.614168198726	20.2136384987482
118	196.9666	13.27538	19	5	117	5.85	17.0240000000001	-10.5718	20.039449374671	26.9350286689232	21.0582898192807	19.7451136677397	20.6948164077729
119	196.4801	13.77896	19	5	118	5.9	-9.73000000000013	10.0716	14.003928968686	23.6506226136731	20.8884322730647	19.9287537702476	20.9859699485451
120	199.2218	12.91411	19	5	119	5.95	54.8340000000002	-17.297	57.4974239857754	19.6691917070646	19.9977889298444	19.9893666526398	20.8059465167626
121	199.2038	12.91317	19	5	120	6	-0.360000000000014	-0.0188000000000343	0.360490554661299	18.5222798176451	21.244735334446	20.4713454002751	21.3328402826766
122	198.9583	13.12189	19	5	121	6.05	-4.90999999999985	4.17440000000003	6.44466565152908	19.2607210843831	21.8475308067073	21.3671483586616	21.3053079394396
123	199.6725	13.08325	19	5	122	6.1	14.2840000000001	-0.772800000000018	14.3048899275738	13.0605491907656	20.5598333002304	22.0485626235855	22.1940514161801
124	199.8701	12.22079	19	5	123	6.15	3.95199999999988	-17.2492	17.696135302376	18.8388480552189	19.8140755533499	21.4781891002024	22.6709272127864
125	200.1861	13.50738	19	5	124	6.2	6.32000000000005	25.7318	26.496564517688	24.0258699063501	15.8989702751861	21.4395726474036	22.8108031635234
126	200.1913	12.04479	19	5	125	6.25	0.104000000000042	-29.2518	29.2519848769276	22.5973867828157	17.8748991210897	22.1683601557707	22.2759344674298
127	201.5288	12.95705	19	5	126	6.3	26.7499999999995	18.2452	32.3797749071851	20.3674300223167	21.6365905196961	21.2323879767903	21.7211010590533
128	201.7952	12.71771	19	5	127	6.35	5.32800000000009	-4.78680000000001	7.16247430990164	18.7373913596065	23.0388354278902	21.8544580789581	20.8538928371118
129	201.4693	12.74814	19	5	128	6.4	-6.5179999999998	0.608599999999981	6.54635149988124	16.9109501869604	22.06794592734	22.5319551641154	21.1094234977662
130	201.9953	11.99661	19	5	129	6.45	10.5199999999996	-15.0306	18.3463712041371	19.2473111330421	22.8813563649627	19.8530166634759	21.1989098897259
131	202.2715	12.96394	19	5	130	6.5	5.52400000000034	19.3466	20.119779013697	23.4802840729648	23.0919849770954	21.1205582604132	22.3737208015097
132	202.6976	10.80246	19	5	131	6.55	8.52199999999982	-43.2296	44.0615796375935	23.7684618323632	20.6172451468733	21.8642693845016	22.2635713314087
133	203.9963	11.36768	19	5	132	6.6	25.9739999999999	11.3044	28.3273390095151	27.0253213703189	23.1490828576859	23.7504468366734	22.9857950161747
134	203.9728	11.76635	19	5	133	6.65	-0.469999999999686	7.97339999999998	7.98724029687347	29.2730197672305	25.2498347748809	24.2161233404624	23.3282970750252
135	203.0403	13.22534	19	5	134	6.7	-18.6500000000001	29.1798	34.6306688939155	21.9871791607045	23.8070630517658	24.0003732824273	23.1036090594656
136	204.4166	12.47424	19	5	135	6.75	27.5259999999997	-15.022	31.3582709982547	22.817881642407	24.3662173997368	23.2165862214415	23.5738289471739
137	204.771	12.3327	19	5	136	6.8	7.08799999999997	-2.83079999999998	7.63237660496384	26.7312077173985	22.0919482493071	21.8280339193806	23.0458723439804
138	203.3272	13.07631	19	5	137	6.85	-28.8759999999996	14.8722	32.4808514180275	20.5888047332127	24.4620582454565	21.9626720064839	23.2887460729131
139	204.2997	12.10046	19	5	138	6.9	19.4499999999999	-19.517	27.5538706718312	19.4594150322432	26.3643007535848	22.2900932252847	23.3072908631422
140	204.1371	11.99114	19	5	139	6.95	-3.25199999999995	-2.18640000000001	3.9186539729861	22.1967173379096	25.1193901998919	22.4084531268121	22.6050449838422
141	205.4193	12.08411	19	5	140	7	25.6439999999998	1.85940000000002	25.7113224934072	26.1062348485059	23.3411874657876	24.2760962027444	22.9628330036792
142	204.6918	12.8632	19	5	141	7.05	-14.5499999999998	15.5818	21.3188881332961	25.9973937897711	23.038822691888	23.1599943041558	24.0251783798235
143	206.6819	11.18782	19	5	142	7.1	39.8020000000002	-33.5076	52.0284389710091	29.6499756665711	20.7762611552819	23.923027408764	25.2473016468121
144	206.3583	12.49896	19	5	143	7.15	-6.47199999999998	26.2228	27.0096653781568	27.2229598993321	19.3303516756886	25.1784050498481	27.1585279856883
145	207.1829	11.75728	19	5	144	7.2	16.4919999999995	-14.8336	22.181563356986	23.8809280458663	21.0098432018583	24.7676454715277	27.8978192583836
146	207.7583	12.11742	19	5	145	7.25	11.508	7.20279999999999	13.5762436572124	15.4462874620579	24.185975005752	24.979297738577	29.098981223763
147	207.56	12.00004	19	5	146	7.3	-3.96599999999978	-2.34759999999998	4.60872886596708	12.6633095616061	24.2280403590045	24.8593567111704	28.9574903035632
148	207.2315	12.36733	19	5	147	7.35	-6.56999999999982	7.34580000000001	9.85523605196739	12.3697107371456	23.3839965720715	24.7230340668682	30.0836583783946
149	207.5681	11.80574	19	5	148	7.4	6.73199999999952	-11.2318	13.0947758758978	21.1489901121719	23.9925093461114	24.082626562169	30.8021118849962
150	208.5979	11.69555	19	5	149	7.45	20.5960000000005	-2.20379999999999	20.7135692346833	24.5751526721428	24.4159007431635	25.3570733042084	30.9078147302387
151	211.4267	12.20117	19	5	150	7.5	56.576	10.1124	57.4726405323438	31.3217056820851	26.6174080113665	24.8051077469452	31.431348818795
152	212.465	12.52281	19	5	151	7.55	20.7659999999998	6.43280000000001	21.7395416658216	35.3217091306168	26.6798907304529	26.1860873751454	30.7996072768716
153	214.6444	12.52232	19	5	152	7.6	43.5879999999997	-0.00979999999998427	43.5880011016791	36.4620907491814	28.6698069784544	26.7441564569509	30.4085027131053
154	216.2794	12.26749	19	5	153	7.65	32.7000000000004	-5.0966	33.0947931185561	32.085825910561	28.8349014486495	30.1009326309143	30.9734312928094
155	215.0633	12.7828	19	5	154	7.7	-24.3220000000002	10.3062	26.4154773275065	28.7846287887631	29.7043034065586	31.7952652343398	30.6363041539445
156	216.7891	13.21693	19	5	155	7.75	34.5159999999998	8.68259999999999	35.5913163392419	26.0179082748236	25.4242404881384	34.9813762260844	30.2859900815959
157	216.6952	13.46118	19	5	156	7.8	-1.87799999999982	4.88500000000002	5.23355605683167	22.3480937666822	28.1441343912862	36.0869466877457	30.2535885305443
158	218.0115	14.15448	19	5	157	7.85	26.3260000000002	13.866	29.754398531982	22.9465160639357	30.1043163418303	38.2046447503052	30.1423126727633
159	218.2199	13.44726	19	5	158	7.9	4.16799999999967	-14.1444	14.7457205778489	18.7626550657157	36.2093559157171	39.3141305447076	29.7872963917309
160	219.6844	13.57862	19	5	159	7.95	29.2900000000003	2.62720000000002	29.4075888137742	27.5036399938094	39.1746297255161	39.4071763336654	29.8264011458526
161	220.3991	13.41317	19	5	160	8	14.2939999999999	-3.30900000000003	14.6720113481416	34.1907244088369	43.3453444408023	38.5866014348457	29.7790820956332
162	222.7238	12.64949	19	5	161	8.05	46.4940000000001	-15.2736	48.9384806973001	50.0706180647519	45.4940026450385	38.4392202495874	29.6835930682344
163	224.4107	15.32096	19	5	162	8.1	33.7379999999996	53.4294	63.1898206071197	55.4027433870965	47.7394825221561	36.8939780174465	30.8502489687064
164	228.5653	17.53401	19	5	163	8.15	83.0920000000003	44.261	94.1451888574241	67.9280338158889	49.7933596407658	36.7684575357708	32.9127632656861
165	231.1898	18.51946	19	5	164	8.2	52.4899999999997	19.709	56.0682154254972	63.4843652962677	49.1100492607722	36.5049628363613	36.0853974777225
166	234.7888	19.9283	19	5	165	8.25	71.9800000000004	28.1768	77.2984634921035	61.2882406354752	51.748962381553	35.5926824246148	37.5936856588655
167	235.5323	21.03831	19	5	166	8.3	14.8699999999997	22.2002	26.7201380991938	49.5161012167797	48.7343061078885	35.6478203499181	39.1341447652606
168	237.7834	22.36007	19	5	167	8.35	45.0220000000002	26.4352	52.2091973031574	42.8173551344479	43.6836396930628	35.5615912786584	40.6629953600557
169	239.3521	23.16733	19	5	168	8.4	31.3740000000001	16.1452	35.2844917639465	35.569890947217	37.3275591558244	35.4919662212927	41.3755094072158
170	240.3102	23.76404	19	5	169	8.45	19.162	11.9342	22.5744850138381	33.9842469195093	33.8352959472064	34.2957289874967	41.5307036525035
171	242.2653	24.39064	19	5	170	8.5	39.1019999999997	12.532	41.0611425559492	26.0790387506504	27.8400204084273	34.7530564443212	41.2837168887198
172	243.0806	24.85768	19	5	171	8.55	16.3060000000002	9.34079999999994	18.7919179606554	25.1390170948692	25.8016380547978	33.1810987613235	41.0733071847389
173	243.6478	25.1413	19	5	172	8.6	11.3439999999997	5.67240000000005	12.6831564588628	24.853236759965	23.3837000351608	34.956341480462	40.6426311044287
174	245.0709	25.70103	19	5	173	8.65	28.4620000000001	11.1946	30.5843834850403	20.1101498696376	21.1905728018196	35.724593900458	40.0939543838428
175	246.0337	25.26416	19	5	174	8.7	19.2560000000003	-8.73739999999998	21.1455833393173	17.6190291900862	19.4814087142212	40.3755297211052	40.4844633184865
176	246.3338	26.07787	19	5	175	8.75	6.00199999999973	16.2742	17.3457081043121	20.6883613196713	17.7571505070894	40.2059950916466	40.9013118324904
177	246.4749	25.79421	19	5	176	8.8	2.82199999999989	-5.67320000000002	6.3363145628985	17.2421285087701	17.6278914147585	42.1813428427755	41.4020792230941
178	247.6863	26.49897	19	5	177	8.85	24.228	14.0952	28.0298171067882	14.1095806684775	26.2290432678611	43.1213459698061	40.9390066305932
179	247.8311	25.8472	19	5	178	8.9	2.89600000000007	-13.0354	13.3532194305343	15.4041511445411	34.1216286450916	43.4368882697239	41.5521389051515
180	248.078	25.72806	19	5	179	8.95	4.93800000000022	-2.38280000000003	5.48284413785421	17.6367536394307	46.915763495004	43.6542309713416	41.1612538656133
181	249.2689	25.73623	19	5	180	9	23.818	0.163399999999996	23.8185604846305	31.769725216051	52.5719697748659	43.9808323425939	41.8107652959523
182	250.0577	26.11486	19	5	181	9.05	15.7760000000002	7.57260000000002	17.4993270373465	51.0011287814132	58.5610476307533	43.7073941198904	41.0187656643659
183	254.844	24.91364	19	5	182	9.1	95.7259999999997	-24.0244	98.6946749898896	79.7219463215306	62.8589919044515	44.3912841914108	40.1339059470712
184	259.9932	23.05166	19	5	183	9.15	102.984	-37.2396000000001	109.510237257345	89.7397884051906	65.6832037376282	43.4194512319148	41.9792437629714
185	266.7611	19.92711	19	5	184	9.2	135.358	-62.491	149.086931838441	99.4853416220758	67.827053228462	44.4639638006116	45.8794522888286
186	270.3475	19.03625	19	5	185	9.25	71.7280000000005	-17.8172	73.9077709029306	93.9482585928519	70.2045141780985	46.2099412403659	48.1845048696469
187	273.62	19.54203	19	5	186	9.3	65.4499999999996	10.1156	66.2270931217727	80.3652786938433	69.7868968250222	47.1563380962701	50.108892916806
188	277.1523	19.18336	19	5	187	9.35	70.6460000000004	-7.1734	71.0092598437701	55.9321601353934	62.5535251149605	46.3164219825279	49.8244096028352
189	279.2051	19.51719	19	5	188	9.4	41.0559999999998	6.67659999999998	41.595337762302	50.6692399510064	52.717273818738	47.6123115890104	50.2867522781944
190	280.5235	19.7887	19	5	189	9.45	26.3679999999999	5.43019999999999	26.9213390461915	40.0884520279687	42.0121641062193	48.0267787437299	50.6444857366276
191	282.4093	18.33731	19	5	190	9.5	37.7159999999992	-29.0278	47.5931699809956	31.1587916370692	39.847912705866	48.8684741475834	50.0551732056005
192	282.8746	17.86059	19	5	191	9.55	9.30600000000027	-9.53440000000001	13.3231535065841	25.0692689436327	35.7516285617869	48.8564325674083	50.5550095419721
193	284.1264	18.2732	19	5	192	9.6	25.0360000000001	8.25220000000002	26.3609578892726	28.0921680770452	29.7738520606044	45.3114704136805	50.9888799803405
194	284.2733	18.81088	19	5	193	9.65	2.93800000000033	10.7536	11.1477242951197	29.0265854607255	29.5414194403925	48.2338936254849	50.7830621927472
195	286.1843	17.93589	19	5	194	9.7	38.22	-17.4998	42.0358347132539	31.4148050956051	28.2265042589979	51.383374856552	50.8327313083169
196	287.4927	20.19802	19	5	195	9.75	26.1680000000001	45.2426	52.2652568993974	28.3889124841396	27.5324341170683	56.1630146476472	51.3129918407537
197	288.4218	19.34217	19	5	196	9.8	18.5820000000001	-17.117	25.264251680982	34.0135699371523	27.9259683097943	58.0364429908364	52.1234814793228
198	288.143	19.82965	19	5	197	9.85	-5.57600000000093	9.74960000000003	11.2314948319452	28.3608404409505	28.0694157124005	56.5274732358642	54.1603854327874
199	290.0596	19.40283	19	5	198	9.9	38.3320000000003	-8.53639999999999	39.271011560183	26.0382827734111	43.7505134322317	57.1366162866649	55.6084288627656
200	290.735	19.2686	19	5	199	9.95	13.5080000000005	-2.68460000000005	13.7721872322451	24.4371315239834	60.7545856068848	57.6347405019136	56.8432237141778
201	292.357	18.04358	19	5	200	10	32.4400000000003	-24.5004	40.6524685617001	27.7499189406614	72.4781165894285	56.1295140686071	56.8614029463213
202	292.2138	18.89454	19	5	201	10.05	-2.86400000000071	17.0192	17.2584954338437	53.4874569273112	80.3212574198859	57.4026249640539	56.9876344844939
203	293.5878	19.10332	19	5	202	10.1	27.4800000000005	4.17560000000002	27.795431915335	93.1483307728191	83.281094411124	57.5864757692702	58.1328538295947
204	301.864	17.6786	19	5	203	10.15	165.523999999999	-28.4944	167.958701493432	118.917950405446	84.7318131329373	58.1466731535796	59.9015266989113
205	311.7661	13.88524	19	5	204	10.2	198.042	-75.8672	212.076556459784	136.205383315788	87.0429767448293	57.2014988160222	69.528430392017
206	320.2081	13.13775	19	5	205	10.25	168.84	-14.9498	169.500566724834	138.812269881587	84.7265940201458	56.4160424411416	95.5314746077035
207	325.146	14.71861	19	5	206	10.3	98.7580000000003	31.6172	103.695659985556	115.976169338563	86.8792816183136	57.0906248623755	115.209564097328
208	326.0869	16.53035	19	5	207	10.35	18.818	36.2348	40.8298647443265	80.9376227168396	87.1035358261398	62.0043488830468	114.233166908209
209	328.6249	17.41849	19	5	208	10.4	50.7600000000002	17.7628	53.7781987783156	50.5352376348458	72.5428328749274	63.6045461365208	114.089811280229
210	330.0027	18.64434	19	5	209	10.45	27.5559999999996	24.517	36.8838233511655	37.5531799208388	53.6484120251597	65.6596686846256	114.841609732759
211	330.8756	18.69608	19	5	210	10.5	17.4580000000003	1.03479999999998	17.4886413148652	35.3948017706929	40.3539682928546	64.8543317450591	116.148365038181
212	332.7777	19.07394	19	5	211	10.55	38.0419999999992	7.55720000000004	38.7853714155214	29.1094964112914	33.8599923048652	65.1188364015796	118.883245002798
213	334.2503	18.77873	19	5	212	10.6	29.452	-5.90420000000002	30.0379739935968	26.3592013334797	40.7276033549696	70.9542372455088	123.15343029388
214	334.8977	19.6897	19	5	213	10.65	12.9480000000001	18.2194	22.3516719813083	30.1726989508635	42.4772791401042	71.5691597723377	128.609164429544
215	334.2776	20.66604	19	5	214	10.7	-12.4019999999996	19.5268	23.1323479621069	30.1668046888916	44.2763606244219	87.6734859274819	132.027931650434
216	335.9142	19.85215	19	5	215	10.75	32.7319999999997	-16.2777999999999	36.5561294017841	46.0604049392464	44.9820694699724	134.89993456776	132.921306435327
217	337.5418	20.9038	19	5	216	10.8	32.5520000000006	21.033	38.7559001056618	55.845061868917	43.3583911848457	172.38268520382	134.419273577115
218	342.941	21.81349	19	5	217	10.85	107.983999999999	18.1938	109.505975245371	62.1935199153641	54.8049386648779	171.938860580554	137.100485631113
219	346.502	21.95341	19	5	218	10.9	71.2200000000007	2.7984	71.2749566296613	59.7914399890813	70.5954866697479	171.043006273792	138.498816436908
220	347.7899	24.37609	19	5	219	10.95	25.7579999999996	48.4536	54.8746381943424	56.5499776807997	121.698559829804	172.048478963604	146.850434562968
221	349.0171	24.39066	19	5	220	11	24.5440000000008	0.291399999999982	24.5457297703702	63.5494723905095	229.445900842665	176.167216007755	159.189260228417
222	349.0029	25.518	19	5	221	11.05	-0.284000000000333	22.5468	22.5485885642539	85.3459114705788	310.905378102776	180.363865041543	172.2188717851
223	345.230065600751	19.3561141377671	19	5	222	11.1	-75.4566879849801	-123.237717244658	144.50344879392	181.203599744244	303.150117806138	188.720384818489	181.172955951311
224	336.322355774145	17.9834132271858	19	5	223	11.15	-178.15419653212	-27.454018211626	180.257152030008	399.100361696249	299.60873340748	199.071655705508	181.423509123393
225	321.2377	40.0238	19	5	224	11.2	-301.6931154829	440.807735456284	534.16307956267	565.260778524752	299.820597302786	206.854364484846	176.569859768271
226	301.39898169209	92.072621247605	19	5	225	11.25	-396.774366158201	1040.9764249521	1114.02953953039	542.750763221767	307.352362545537	209.426570429512	172.522680889836
227	288.0889	132.611	19	5	226	11.3	-266.201633841799	810.7675750479	853.350672706769	513.871555344382	317.36933889824	211.747922291854	171.162081649468
228	288.7395	131.1518	19	5	227	11.35	13.0119999999999	-29.1839999999996	31.9533722789939	418.437594861327	322.635830972101	212.19662237918	170.422490966241
229	290.5242	131.3247	19	5	228	11.4	35.6939999999997	3.45799999999997	35.8611126430843	215.604363394825	327.547824741268	213.393086737295	169.234556514608
230	293.3591	131.6144	19	5	229	11.45	56.6980000000001	5.79399999999964	56.993277147397	69.4778992717276	292.010169139888	228.041200441311	168.823354924236
231	297.9515	129.6544	19	5	230	11.5	91.848	-39.1999999999996	99.8633821978805	102.520898722435	189.407240016359	253.524188711775	169.227407249262
232	303.8189	127.8591	19	5	231	11.55	117.348	-35.9060000000002	122.718352091282	141.224094138153	112.590466480932	279.31890716862	169.526558557464
233	313.663481439444	128.381240922017	19	5	232	11.6	196.891628788881	10.4428184403403	197.16836953253	165.582743418448	121.243126952222	291.391674657113	170.139732117225
234	324.865907717298	130.838936735622	19	5	233	11.65	224.04852555708	49.1539162721	229.377089721677	163.210116637893	127.17744006711	291.277858474447	170.365923828666
235	333.1498	134.1988	19	5	234	11.7	165.677845654041	67.1972652875598	178.78652354887	155.703033690136	156.261803579836	265.466233609059	171.376619166246
236	336.4972	137.0545	19	5	235	11.75	66.9479999999999	57.1139999999997	88.0002482951039	139.965355182009	199.696014878013	210.145427211913	172.339994354923
237	340.652	137.9915	19	5	236	11.8	83.0959999999993	18.7400000000002	85.1829373524997	113.130785996067	241.268475439001	169.941478095116	172.485912076337
238	346.3286	139.6856	19	5	237	11.85	113.532	33.8819999999998	118.479976991895	146.940863741223	260.147518342125	168.906121351929	171.432434318859
239	350.0814	142.6141	19	5	238	11.9	75.0559999999996	58.5700000000003	95.2042437919653	236.181913118133	255.007892207627	167.426106755423	173.321460560435
240	364.59752098386	152.193167044021	19	5	239	11.95	290.322419677201	191.58134088042	347.836912274653	326.833917187866	238.922298078231	165.598230884868	174.197362051844
241	387.184656744479	166.450097843871	19	5	240	12	451.74271521238	285.138615997	534.205495179653	380.329681502242	230.883614407466	162.28759849077	173.960522513114
242	409.8271	181.0145	19	5	241	12.05	452.848865110419	291.28804312258	538.442957701163	396.884998419188	227.2924897093	158.689252073385	174.097910460891
243	425.662383485028	192.044200014995	19	5	242	12.1	316.70566970056	220.5940002999	385.958798563775	330.903732415239	216.569115751635	151.559079415961	170.942942231292
244	432.441	197.8099	19	5	243	12.15	135.57233029944	115.3139997001	177.980828376696	225.585315696799	207.674773443736	141.660191951824	167.035840661694
245	431.7679	198.4021	19	5	244	12.2	-13.4619999999995	11.8439999999998	17.9305822549069	127.751062230735	174.934658189901	135.898873847645	154.63353953516
246	432.0407	198.6676	19	5	245	12.25	5.45600000000036	5.31000000000006	7.61341158745569	52.8085500010285	124.879182103527	135.253418280334	127.082231923731
247	430.8329	200.8148	19	5	246	12.3	-24.1560000000004	42.944	49.2716903708409	18.4645484682839	76.1100287077682	133.223901860821	106.056045745895
248	430.4319	200.4206	19	5	247	12.35	-8.02000000000021	-7.88399999999967	11.2462374152424	18.9655839645636	42.9706404897972	130.668246258537	105.785226045726
249	430.3564	200.7244	19	5	248	12.4	-1.50999999999954	6.07599999999991	6.26082071297346	24.1730485102546	28.3124916960209	133.249834383576	105.15196782531
250	429.3594	200.9481	19	5	249	12.45	-19.9400000000003	4.47400000000016	20.4357597363057	24.4689951848014	32.8754496170594	120.353523662378	104.12333150488
251	427.8118	200.2879	19	5	250	12.5	-30.9519999999998	-13.2040000000001	33.6507343159104	33.132730978566	39.6232221532007	94.3968563144523	101.839061722146
252	430.3246	199.9342	19	5	251	12.55	50.2559999999994	-7.07400000000007	50.7514237435753	38.1604349237579	39.1553140123414	68.8769137531609	98.8925049379692
253	432.2603	198.0116	19	5	252	12.6	38.7139999999999	-38.4520000000003	54.5649163840651	46.7853152695552	44.767376765439	50.4942098054712	94.0991630706469
254	433.2205	196.7695	19	5	253	12.65	19.2040000000009	-24.8419999999999	31.3993404389332	55.0733957961469	58.8248953234151	42.7938228489398	88.5505389021221
255	435.164643649393	194.255530870464	19	5	254	12.7	38.8828729878594	-50.2793825907196	63.5601614652918	53.8416328398814	65.7723891348547	43.80084546126	84.3257116002045
256	437.128838555562	191.055744082057	19	5	255	12.75	39.2838981233808	-63.9957357681402	75.0911369488689	56.4020225523121	63.9145305253776	44.01903663555	82.7019063647108
257	437.33113918395	188.835310252621	19	5	256	12.8	4.04601256775891	-44.4086765887198	44.5926089622481	79.4893557230723	61.6437987985537	42.1706133966737	80.9328640564617
258	433.9896	189.2594	19	5	257	12.85	-66.8307836789995	8.48179494757971	67.3668649462183	84.7594630001542	58.0177791211452	42.6643307395226	78.3679591103467
259	427.1191	191.8475	19	5	258	12.9	-137.41	51.7619999999999	146.836006292734	72.7556652546083	57.2751540018587	42.8778288951978	76.7347647405861
260	422.6717	191.1914	19	5	259	12.95	-88.9480000000003	-13.1220000000002	89.9106978507011	69.4459647572259	54.7262413054606	42.6484321248912	68.5360454835864
261	421.9559	191.4271	19	5	260	13	-14.316	4.71400000000017	15.0721482211396	59.6335356899783	48.4148511178993	41.3905249535223	56.040816011955
262	420.9468	190.4535	19	5	261	13.05	-20.1819999999998	-19.4720000000001	28.0441064753362	35.0609522806451	45.1859127810059	39.0957578025538	42.8174810544495
263	420.1717	189.9668	19	5	262	13.1	-15.5020000000002	-9.7339999999997	18.3047196099804	24.6930196107671	40.5612847136062	36.6392467253325	33.659799847096
264	419.0221	190.3062	19	5	263	13.15	-22.9919999999993	6.78799999999967	23.9730892460684	24.0740369811903	26.9307624669805	35.4408858524201	29.8056757533894
265	417.2755	189.5493	19	5	264	13.2	-34.932	-15.138	38.0710345013109	20.9258608047859	19.5244751149277	32.7525493527637	29.5453374391971
266	416.9231	190.0335	19	5	265	13.25	-7.04800000000091	9.68400000000031	11.9772350732554	21.4890337372341	18.866519381667	30.1503944490882	29.9621455674936
267	416.3095	190.0773	19	5	266	13.3	-12.2719999999993	0.87600000000009	12.3032255933142	18.8005726533159	16.547716806554	28.6418262521026	30.4950453564282
268	417.1104	189.389	19	5	267	13.35	16.0180000000003	-13.766	21.1205842722214	14.3559306190882	15.2607143295199	26.0676719621563	30.9665206139298
269	416.9528	189.8914	19	5	268	13.4	-3.15200000000004	10.0479999999999	10.5307838264774	13.6590017821438	13.6066177029814	20.2196950975966	33.0014566163221
270	416.5868	189.1886	19	5	269	13.45	-7.32000000000085	-14.0559999999999	15.8478243301726	12.1695728083221	10.7788574000668	16.7185673047949	33.1628099750848
271	416.8848	188.8861	19	5	270	13.5	5.96000000000004	-6.05000000000018	8.49259088853352	9.03239492180565	11.8859377802771	17.6847757094578	32.842057354221
272	416.686	189.0255	19	5	271	13.55	-3.97600000000011	2.7879999999999	4.85608072420551	8.4126627526469	12.0977397231992	16.758048355738	32.2893483801354
273	416.6004	188.7676	19	5	272	13.6	-1.71199999999999	-5.15800000000013	5.43469483963923	7.20178418104548	11.5740592107064	16.8253898887207	31.4487893539329
274	416.7697	189.0984	19	5	273	13.65	3.38600000000042	6.61600000000021	7.43212298068363	10.1128737784103	13.5086277282128	16.8175286578391	32.3568299309454
275	416.3381	189.3297	19	5	274	13.7	-8.63200000000006	4.62600000000009	9.79343147216551	12.0259066380764	13.9126594946622	15.2898294171341	31.9569784465535
276	415.2801	188.8729	19	5	275	13.75	-21.1599999999999	-9.13600000000031	23.0480388753577	14.1157234996072	16.5030320372485	15.9052544994372	33.5398137471189
277	414.58	189.0455	19	5	276	13.8	-14.0020000000004	3.45200000000034	14.4212450225358	18.6045927037787	16.968379904922	18.8194773161827	35.2021024768246
278	414.2529	189.7692	19	5	277	13.85	-6.54199999999946	14.4740000000002	15.8837791472936	20.6235348082789	18.3900654479216	19.268710488337	35.4306961942395
279	412.7804	189.5177	19	5	278	13.9	-29.4500000000005	-5.03000000000043	29.8764690015409	22.8931902960867	20.0284396126968	23.1250843374464	32.9939820358695
280	413.4062	190.2905	19	5	279	13.95	12.5160000000005	15.4560000000004	19.8881419946667	21.9108531717676	19.8008014342014	23.6771878252784	31.0663569368476
281	411.895	189.4695	19	5	280	14	-30.2240000000006	-16.42	34.3963163143967	22.6644073962359	19.9245712185974	24.2935897549197	34.3399191753034
282	412.1177	189.0494	19	5	281	14.05	4.45400000000063	-8.40200000000038	9.5095594009403	21.4522865216148	25.5412149091662	25.482938957717	37.8344102428581
283	412.6781	189.8565	19	5	282	14.1	11.2079999999992	16.1420000000004	19.6515502696351	18.9780680601238	26.9633617659675	26.2583319825333	41.1517954665145
284	411.4877	189.8259	19	5	283	14.15	-23.8079999999991	-0.612000000000421	23.8158646284353	16.9559521411081	32.74154094668	29.2727740094706	43.1754165940805
285	411.3807	190.1862	19	5	284	14.2	-2.14000000000055	7.20600000000047	7.51704968721168	29.1715766465648	33.4417161558946	31.1614075403433	45.1265445643503
286	411.9913	189.1366	19	5	285	14.25	12.2120000000007	-20.9920000000005	24.2857367193182	31.2623161356992	32.0841474725908	36.9292330451496	49.3159325371719
287	408.716	190.4515	19	5	286	14.3	-65.5060000000003	26.2980000000005	70.5876819282236	44.0307953717452	33.997498010512	41.7623787015466	52.488822203562
288	408.8854	188.9558	19	5	287	14.35	3.38799999999992	-29.914	30.105247715307	47.9053642516653	34.126598517145	44.7937204263227	53.4516584477808
289	413.2658	189.1042	19	5	288	14.4	87.6080000000002	2.96799999999962	87.6582608086655	47.2123428040734	38.5171084062445	45.7682689741423	55.3230608977737
290	413.9982	190.2317	19	5	289	14.45	14.6479999999997	22.55	26.8898940868124	38.8234193744592	42.5220136464852	45.4141465689004	58.0841248072816
291	414.2169	191.2495	19	5	290	14.5	4.37400000000025	20.3560000000004	20.8206294813586	36.9908808985909	53.9338948717018	50.995062641149	60.0217020027029
292	413.8438	192.6322	19	5	291	14.55	-7.46200000000044	27.654	28.6430647801524	33.0034214407439	57.983542493927	58.9107721299781	63.4069671572847
293	413.5928	193.6488	19	5	292	14.6	-5.01999999999953	20.3319999999997	20.9425553359656	37.1386630413051	62.6240790866779	65.4782010443082	65.2248803330798
294	414.3513	196.9488	19	5	293	14.65	15.1699999999994	66.0000000000002	67.7209635194303	60.6554469393302	58.7949970016045	69.5333045303219	68.492177804811
295	414.5324	199.3202	19	5	294	14.7	3.6220000000003	47.4279999999999	47.5661020896183	77.1436656133949	57.3865769819061	74.9632597115665	71.0355530775395
296	413.4579	206.1565	19	5	295	14.75	-21.49	136.726	138.404548971484	88.2572772747648	69.9059778097072	82.7266105749065	71.4779039661418
297	413.7741	211.7017	19	5	296	14.8	6.32399999999961	110.904	111.084158150476	84.5865725624652	83.8240462494443	86.1581670909414	71.5410530885249
298	416.7361	214.1227	19	5	297	14.85	59.2400000000009	48.4200000000004	76.5106136428153	77.6344909225072	96.8298035714714	87.6346064072247	71.4017667992004
299	417.7825	216.3583	19	5	298	14.9	20.9280000000001	44.7120000000001	49.3674399579319	79.1565086800843	100.549500654399	87.521037458101	71.9395443410666
300	417.8968	216.9883	19	5	299	14.95	2.28599999999915	12.5999999999999	12.8056938898286	90.5044268854937	107.404505776648	92.4910617892848	72.4988522783594
301	419.9307	224	19	5	300	15	40.6780000000003	140.234	146.01463775937	105.402329868178	111.519326278111	95.7498142504862	72.3732381298356
302	423.4051	231.6381	19	5	301	15.05	69.4880000000001	152.762	167.823749177523	116.512428746333	114.332791687956	101.330995356852	73.4358343112212
303	426.026	238.7186	19	5	302	15.1	52.4180000000001	141.61	151.000128556237	137.174520630788	112.645133727772	104.191428683626	74.6916650252092
304	429.0099	243.0332	19	5	303	15.15	59.6780000000001	86.2919999999997	104.917934348709	143.882143876138	116.247077914597	107.711581600151	74.4249047206388
305	432.7871	247.4423	19	5	304	15.2	75.5439999999999	88.1819999999999	116.116153312104	138.161156490418	127.595546596663	110.909698614736	74.3271456842486
306	438.6636	254.2294	19	5	305	15.25	117.529999999999	135.742	179.552753986119	119.887937587365	121.593650691265	106.026574887134	74.4437342073184
307	442.1566	260.2505	19	5	306	15.3	69.860000000001	120.422	139.21881224892	115.981727082862	118.83794446426	101.319727475503	74.154697272105
308	443.7016	262.8007	19	5	307	15.35	30.8999999999992	51.0040000000004	59.6340340409735	118.016572562539	111.553053795781	98.0098131720782	75.2656981526209
309	446.8292	265.7068	19	5	308	15.4	62.5520000000006	58.1219999999996	85.3868818261917	99.305157506392	114.873662545904	98.1108197079908	74.9859281352075
310	451.372	270.0927	19	5	309	15.45	90.856	87.7179999999998	126.290380710488	99.5147324381031	114.414891452824	99.5835579878185	75.1904221844778
311	454.0437	273.4617	19	5	310	15.5	53.4339999999997	67.3800000000006	85.9956787053864	103.218170004198	100.533823496157	93.7514136185223	74.9245452750016
312	459.0779	278.3447	19	5	311	15.55	100.684	97.6599999999996	140.266686907476	113.765598008945	88.3066632630506	87.9608964924642	74.8444183095585
313	461.2412	281.5988	19	5	312	15.6	43.2659999999998	65.0819999999999	78.1512218714459	110.813210343109	83.3744926163848	83.9051290061102	74.9219718044642
314	455.2775	278.116	19	5	313	15.65	-119.274	-69.6559999999999	138.124021849931	101.762489485921	79.9745615013842	79.3165049109556	73.838872763103
315	449.9633	276.4261	19	5	314	15.7	-106.283999999999	-33.7979999999993	111.528442381304	77.0985940879982	71.5715693789735	73.6910316569307	73.5155064922276
316	448.2267	275.3612	19	5	315	15.75	-34.7320000000002	-21.2980000000005	40.7420744194504	63.530815228572	65.9091765457794	66.1608578397302	71.3503374858725
317	447.4102	275.1346	19	5	316	15.8	-16.3300000000004	-4.53200000000038	16.9472099178601	46.183524993823	57.083848520668	62.1512274532686	69.075274810294
318	446.9878	274.8389	19	5	317	15.85	-8.44799999999964	-5.91399999999908	10.3123275743153	32.3299284148384	56.257204216439	62.8967898980171	68.3831134518895
319	445.922	277.1768	19	5	318	15.9	-21.3159999999993	46.7579999999998	51.3875706761854	30.0558636056375	43.7593472760077	62.450818812314	67.661198328553
320	444.1075	276.094	19	5	319	15.95	-36.2900000000002	-21.6560000000004	42.2604594863808	37.0691029533379	32.9671718610378	57.8897825796708	68.1161228187477
321	444.3862	277.5359	19	5	320	16	5.57399999999916	28.8380000000006	29.371750373446	48.983593204306	31.7878921833038	54.099276299517	64.9613213256677
322	442.6339	275.6142	19	5	321	16.05	-35.0459999999998	-38.4340000000009	52.0134066563617	41.3351695581924	35.9957916434866	48.3578412622647	61.2290776933484
323	443.2202	279.0589	19	5	322	16.1	11.7259999999999	68.8940000000002	69.8847788291558	33.6044153072373	42.4190871796495	45.652514925302	58.9672848820303
324	442.8945	278.488	19	5	323	16.15	-6.51399999999967	-11.4179999999999	13.1454524456176	33.5199207609701	44.9270761232438	39.9661639260546	57.4987661281391
325	442.7156	278.4653	19	5	324	16.2	-3.57799999999997	-0.453999999999724	3.60668823160522	34.9224803336353	44.207995780368	36.1213143697196	56.0503813094784
326	443.5168	279.6708	19	5	325	16.25	16.0239999999999	24.1099999999994	28.94927764211	35.854581154993	42.2893760532546	36.674100084611	52.3877686159995
327	443.8111	276.7342	19	5	326	16.3	5.88600000000042	-58.732	59.0262045196877	48.5189826882952	39.6318340038614	36.8308221450847	50.0364031100497
328	443.759	280.4611	19	5	327	16.35	-1.04199999999992	74.538	74.5452829359444	54.8115762534988	35.0478256341649	38.7564137317009	50.5169591659068
329	443.8407	276.6386	19	5	328	16.4	1.63400000000024	-76.4499999999998	76.4674601121286	51.0588313455391	36.1729805761015	37.2115769491151	48.573905308324
330	443.8994	278.3911	19	5	329	16.45	1.17399999999975	35.05	35.0696560576233	44.3411876740876	39.2754568784013	36.648687649677	46.3649732445564
331	443.4187	278.5593	19	5	330	16.5	-9.61400000000026	3.36400000000026	10.1855531023115	34.2410701133369	41.5603079859183	36.1712290328131	44.4708376551414
332	442.2354	278.0929	19	5	331	16.55	-23.6659999999995	-9.32800000000043	25.4379861624301	23.8269784639079	37.6658526466829	34.4972588942326	41.3744451495983
333	442.3374	276.895	19	5	332	16.6	2.03999999999951	-23.9580000000001	24.0446951321908	23.7393375033039	35.0937402837523	34.0294407579504	39.918495181423
334	443.5013	277.2602	19	5	333	16.65	23.2780000000002	7.30400000000031	24.3970018649837	32.0617846262974	29.4960777749863	35.6810273453227	37.28139710147
335	443.0178	275.5975	19	5	334	16.7	-9.66999999999985	-33.2539999999995	34.6314512546032	30.9905176192783	29.0893795189859	38.409730962026	36.8931738799275
336	444.1983	277.9027	19	5	335	16.75	23.6099999999999	46.1039999999991	51.7977887172794	35.9464104541677	30.0530820123717	38.6146793922687	37.184095265636
337	444.273	276.9014	19	5	336	16.8	1.49400000000014	-20.0259999999992	20.0816511273343	35.1651770860648	29.3626837846038	37.9215787668307	37.9890561461319
338	443.4403	279.1962	19	5	337	16.85	-16.6540000000009	45.895999999999	48.8241593066378	34.439421534668	33.0110558817359	38.1371284337964	39.5355386435814
339	444.4547	279.0524	19	5	338	16.9	20.2880000000005	-2.87599999999998	20.4908350244693	28.0443793984459	35.1890741145438	34.696991804334	39.1335419873856
340	444.6743	277.5179	19	5	339	16.95	4.39200000000028	-30.6899999999996	31.0026734976192	27.7348499499293	37.5440050456507	34.8401639094421	38.6064972154217
341	445.1594	278.3822	19	5	340	17	9.70199999999977	17.2860000000003	19.8225780361689	30.0757013093042	35.6690507986192	34.8423990107658	39.6535354577068
342	445.8404	279.0107	19	5	341	17.05	13.6199999999997	12.5699999999995	18.5340038847513	35.2129711430228	38.1773048869786	34.391049036932	40.3066927720869
343	447.3237	276.3727	19	5	342	17.1	29.6659999999997	-52.7599999999995	60.5284161035124	40.6485885566335	41.1805165838406	34.1844754375441	39.6878622016402
344	449.6056	276.7245	19	5	343	17.15	45.6380000000001	7.03599999999938	46.1771841930623	43.2937221987925	39.8979058336817	34.5966302768855	41.1861093877431
345	452.2993	277.8229	19	5	344	17.2	53.8740000000007	21.9680000000005	58.1807605656724	48.6197598240278	40.5909482998983	37.6650333901354	43.6000717792382
346	453.6904	278.7147	19	5	345	17.25	27.8219999999999	17.8359999999998	33.0482462469642	52.285331858377	39.6317160091599	37.6940904466611	44.5941342183428
347	455.7852	279.5581	19	5	346	17.3	41.8959999999993	16.8680000000006	45.1641920109279	44.5828405243405	39.4194142892601	39.147290147179	43.9874535842623
348	456.6823	283.3975	19	5	347	17.35	17.9420000000005	76.7879999999991	78.8562762752584	40.5333080431632	35.3578949933522	40.3146635554619	42.7734785453827
349	456.5847	283.0269	19	5	348	17.4	-1.952	-7.41199999999935	7.66472752287975	35.9697098195272	34.0041864392271	41.0555070256561	41.7782989178947
350	457.0727	284.8597	19	5	349	17.45	9.75999999999999	36.6559999999993	37.9330981597858	30.2190687544924	37.78606173462	40.5643067811664	41.8680211965787
351	457.415	285.2398	19	5	350	17.5	6.84600000000046	7.60200000000054	10.2302551287842	18.4304581283274	39.7191300947029	43.1358418826004	42.5895481464379
352	457.1986	286.0313	19	5	351	17.55	-4.32800000000043	15.8299999999997	16.410986685754	23.4255323541137	40.1172754073794	46.1161266499413	42.889976974883
353	457.7769	286.8418	19	5	352	17.6	11.5660000000003	16.2099999999998	19.9132231444334	35.0388154260768	39.4488105270832	45.34628364533	42.8982884049718
354	459.1418	287.7365	19	5	353	17.65	27.2979999999995	17.894	32.6400986518113	43.4685503698786	42.2131082176306	46.6911914301635	42.9621864953795
355	460.3098	292.3922	19	5	354	17.7	23.3600000000001	93.1140000000005	95.9995135196012	50.0154820602663	40.5376652624344	48.7904125964504	42.9506602812656
356	460.2821	295.011	19	5	355	17.75	-0.553999999999633	52.3760000000004	52.3789298477932	60.4671629258389	46.6399677560409	50.5735890444168	42.3606245290873
357	459.0401	297.1313	19	5	356	17.8	-24.8400000000004	42.4059999999997	49.1456451376925	61.0006840811474	52.8128390106225	50.0533284016939	42.3087036486866
358	460.5074	300.4281	19	5	357	17.85	29.3460000000005	65.9359999999992	72.1716274722964	46.0365150987919	55.3346722973078	47.409828656969	41.8270981183195
359	462.2291	300.8184	19	5	358	17.9	34.434	7.80600000000049	35.307704428354	49.8113851422032	59.3781964211	48.8596060314554	41.8732545992189
360	461.3415	300.2409	19	5	359	17.95	-17.7520000000004	-11.5499999999997	21.1786686078235	55.6101959609786	59.7947634582808	48.8958784837153	41.2906362289066
361	463.9301	302.6887	19	5	360	18	51.7719999999997	48.9559999999994	71.2532800648498	50.2021816687768	61.4280479941307	50.33669728211	41.4781702957873
362	467.2619	304.7292	19	5	361	18.05	66.6360000000009	40.8100000000002	78.1396992315694	57.7557087610525	59.9893813960085	51.388904912834	42.0398764995613
363	469.3388	303.8468	19	5	362	18.1	41.5379999999993	-17.6480000000004	45.1315560112872	73.5530118177698	55.3708467868549	51.6121013723995	40.8781973651418
364	466.3582	301.7335	19	5	363	18.15	-59.6119999999996	-42.2659999999996	73.0753398897325	73.0447108460582	55.5061038452803	51.3277427138734	40.0517523521789
365	461.3602	301.4131	19	5	364	18.2	-99.9599999999998	-6.40800000000013	100.16518389141	64.3685668310384	57.2540917049963	48.2362871723958	39.0597801708011
366	458.1299	300.2433	19	5	365	18.25	-64.606	-23.3960000000002	68.711775206292	60.5395119049331	54.033426808179	47.0271586115136	38.6364358395745
367	457.0916	298.8496	19	5	366	18.3	-20.7659999999998	-27.8739999999993	34.7589791564706	53.2564989295081	49.9649708150455	45.4701171501943	38.0687756514403
368	455.9815	299.5248	19	5	367	18.35	-22.2020000000009	13.5040000000004	25.9862813807603	40.9551715922229	47.8895304474911	43.339532681177	37.2665179501781
369	456.235	297.7094	19	5	368	18.4	5.07000000000062	-36.3080000000002	36.6602750126076	35.0221427702998	43.2772890066469	42.6910021727816	37.7488221611996
370	455.9337	299.6187	19	5	369	18.45	-6.02600000000052	38.1859999999995	38.6585472049839	35.5613747990526	36.6778108865108	42.0169656766468	37.7292221658816
371	453.9814	299.6076	19	5	370	18.5	-39.0459999999996	-0.22199999999998	39.0466310966768	35.2395489900491	32.6262692288965	39.8204987089742	37.6328173251507
372	454.5827	297.834	19	5	371	18.55	12.0259999999996	-35.4719999999998	37.4551393002345	33.2980790837858	30.95085290438	37.9636263491813	37.7485847713399
373	454.9817	298.9857	19	5	372	18.6	7.98000000000002	23.0340000000001	24.3771523357427	32.4004501807987	31.3082185754991	36.4101110849535	37.4652235669996
374	454.4639	297.7415	19	5	373	18.65	-10.3559999999993	-24.8840000000007	26.9529254812909	30.2303956874931	29.8759005002829	33.4123132741943	36.8057344387941
375	453.2442	298.9379	19	5	374	18.7	-24.3940000000009	23.9280000000008	34.1704026900486	26.3403310097073	26.7798396482974	29.3291477451518	35.5644139322672
376	453.149	300.3445	19	5	375	18.75	-1.90399999999954	28.1319999999994	28.1963586301487	27.3768881609491	25.6075706097695	26.6992826347321	37.5802158494987
377	452.3275	300.7127	19	5	376	18.8	-16.4300000000003	7.36400000000003	18.0048159113058	26.45372191678	25.9622818833171	26.0842229011867	40.8391097952926
378	451.7734	299.3425	19	5	377	18.85	-11.0820000000001	-27.4040000000002	29.5599380919517	21.159229115796	24.930691722416	27.1232072433871	42.1640791887597
379	452.2396	300.3574	19	5	378	18.9	9.3240000000003	20.2980000000002	22.3370942604452	20.9847455320458	23.5473375417416	26.6380382909438	45.8010788941826
380	452.0034	300.6613	19	5	379	18.95	-4.72399999999993	6.07799999999997	7.69793868512857	25.5842327569268	21.9804846037927	26.5625658480479	47.6260882719852
381	450.6381	300.6118	19	5	380	19	-27.3059999999998	-0.989999999999327	27.3239407113979	22.4844952838828	20.7722960405677	24.9289373681914	47.9813505755609
382	449.6419	302.4036	19	5	381	19.05	-19.9239999999998	35.8359999999993	41.0022520357107	20.6409531667033	21.2175928979934	24.1082646298459	48.4165640859937
383	449.2441	302.9833	19	5	382	19.1	-7.95600000000036	11.5940000000001	14.0612507267315	22.8017400917895	22.9381959112751	23.3183457615998	48.8026159416182
384	448.6607	302.6834	19	5	383	19.15	-11.6679999999997	-5.99799999999959	13.1193836745476	20.5598465490897	23.4001760816048	22.2837261637147	50.9851000396716
385	448.2577	301.8507	19	5	384	19.2	-8.0600000000004	-16.6539999999998	18.5018733105596	16.85095303906	26.3452920477985	22.8925406921386	52.7278324261471
386	447.6819	302.4143	19	5	385	19.25	-11.5160000000003	11.2720000000002	16.1144729978988	23.3918965386674	24.2503041266133	28.1332730874839	53.2503552757588
387	447.2154	303.4357	19	5	386	19.3	-9.32999999999993	20.4279999999994	22.4577844855626	26.1593989965062	22.2542473763747	36.2081024403909	53.0412997161091
388	444.9215	303.8892	19	5	387	19.35	-45.8780000000002	9.07000000000039	46.7659682247681	29.8888440038074	21.7059998007836	40.9886256963425	53.2256525436421
389	444.3511	305.1104	19	5	388	19.4	-11.4080000000001	24.4240000000002	26.9568959637421	27.9407617041369	21.0201147856878	48.9111556155837	52.6700513104275
390	442.6545	305.8665	19	5	389	19.45	-33.9319999999998	15.1219999999989	37.1490983470656	27.6575417136893	23.8045967804845	53.2352108673236	58.3341438450139
391	442.3358	305.8679	19	5	390	19.5	-6.37399999999957	0.0280000000009295	6.374061499546	20.0201030628999	35.4942501344	56.1422024421476	69.8078316881319
392	443.3169	306.2478	19	5	391	19.55	19.6219999999994	7.59799999999927	21.0416845333249	15.8808305748693	51.1986119827885	58.8695018228061	83.6956803278925
393	442.9227	306.0787	19	5	392	19.6	-7.88399999999911	-3.38199999999915	8.57877497082073	17.7203495571615	59.0390554814099	61.1951207982829	96.8490155780822
394	443.0388	306.3694	19	5	393	19.65	2.32199999999921	5.81399999999917	6.2605335235894	43.047738564663	74.4221351495626	68.557886805149	105.485037535803
395	444.7175	304.7719	19	5	394	19.7	33.5739999999998	-31.9499999999994	46.3466932585265	74.7396822518876	80.1251296868487	76.1265171071424	108.497727640522
396	445.5837	298.178	19	5	395	19.75	17.324000000001	-131.878	133.011006537054	98.0580078999199	88.0341007576819	79.8014279167856	112.518407988694
397	448.3516	289.6404	19	5	396	19.8	55.3579999999999	-170.752	179.501402969448	132.963439724256	95.4847562692376	79.9983765310316	118.420989992516
398	448.1812	283.3842	19	5	397	19.85	-3.40800000000058	-125.124	125.170403210982	142.529909816536	100.684241795782	79.3280978438972	144.076823787352
399	451.9214	275.1549	19	5	398	19.9	74.8040000000003	-164.586	180.787692645269	133.020462950701	116.09565882461	78.7020643299112	166.520079712247
400	453.0104	270.5736	19	5	399	19.95	21.78	-91.626	94.1790437199274	116.229830286588	128.4484374338	90.10572184198	166.942202420817
401	455.1077	266.8505	19	5	400	20	41.9460000000004	-74.4619999999998	85.4637722078776	103.310475691644	124.108605699171	114.686726008072	166.550698355998
402	451.2922	263.9755	19	5	401	20.05	-76.3100000000009	-57.5	95.5482396488817	99.2278779249646	108.798141079275	143.283096025939	166.774271933211
403	450.8671	260.9768	19	5	402	20.1	-8.50199999999973	-59.9739999999997	60.5736302362667	114.366965051065	99.6171402063845	170.379685394565	166.978590361454
404	455.868762188082	254.709145780663	19	5	403	20.15	100.03324376164	-125.353084386741	160.37470381187	115.196748447642	82.9819935102598	188.686348907891	166.960157736148
405	462.5861	249.511	19	5	404	20.2	134.34675623836	-103.96291561326	169.874479350429	101.366451871962	100.086313997111	194.102914588905	172.960280294909
406	467.0661	249.4356	19	5	405	20.25	89.6000000000004	-1.50800000000004	89.6126891907617	95.9238047211245	141.339351258463	196.903542889905	182.64122410363
407	468.2167	250.0822	19	5	406	20.3	23.0119999999999	12.9320000000001	26.3967567704823	66.7361090955549	191.081435782641	200.633877544642	191.228940787529
408	469.7099	249.3388	19	5	407	20.35	29.864	-14.8680000000002	33.3603944820802	85.8056629431575	240.075128993347	247.165021878363	196.140243093328
409	470.4227	249.2251	19	5	408	20.4	14.2560000000003	-2.27399999999989	14.4362256840217	167.481954069284	261.277038991172	284.12900380891	197.846335872758
410	460.877748042683	258.431130360491	19	5	409	20.45	-190.899039146341	184.12060720982	265.222248588442	280.79641969332	259.75739174401	280.649193974311	198.359998469683
411	442.543515930693	275.279019057733	19	5	410	20.5	-366.6846422398	336.95777394484	497.994144821395	384.226453265569	269.698480080639	276.959194269848	199.789485530826
412	420.308219797362	294.890812574728	19	5	411	20.55	-444.705922666619	392.235870339899	592.96908489066	455.817968886789	292.469614010009	274.679042043616	200.13927062077
413	399.06007577602	312.388557394482	19	5	412	20.6	-424.96288042684	349.95489639508	550.510562343329	433.709120544862	394.712903550341	272.762059924625	202.227937180394
414	383.6873	322.8943	19	5	413	20.65	-307.455515520401	210.11485211036	372.393803790119	371.915006091993	485.27601410756	265.362428667147	207.128554234385
415	377.0835	326.9196	19	5	414	20.7	-132.076	80.5060000000003	154.678006878806	304.142808326699	461.212073951511	269.794043482675	209.988955403309
416	374.280997495425	335.945715286624	19	5	415	20.75	-56.0500500914998	180.52230573248	189.023572557051	405.199353835112	412.579037281232	285.481020290474	209.550008537942
417	368.7861	324.49	19	5	416	20.8	-109.897949908501	-229.11430573248	254.10809606419	514.73405932833	358.276648304592	302.459505044026	207.741096069113
418	357.117283065631	273.006144387102	19	5	417	20.85	-233.37633868738	-1029.67711225796	1055.79328988539	488.715027358161	305.448990855902	312.95238834276	207.143851812517
419	347.3731	228.0466	19	5	418	20.9	-194.88366131262	-899.190887742039	920.067331256212	453.243068470471	269.447818343123	316.990607415605	204.951791454528
420	346.2397	227.571	19	5	419	20.95	-22.6679999999999	-9.51200000000028	24.5828470279583	412.410488282484	279.830695221341	306.614275097387	204.650518437027
421	346.4228	227.0173	19	5	420	21	3.66199999999935	-11.0739999999998	11.6637781186026	205.698627876692	301.26356050031	284.892245053579	204.208031248138
422	347.6278	224.83	19	5	421	21.05	24.0999999999997	-43.7459999999999	49.9451951242557	24.161577357915	312.449396078043	256.9954452156	203.059740887088
423	347.2843	223.7727	19	5	422	21.1	-6.87000000000012	-21.1460000000005	22.2339878564333	70.9463630845212	231.191873135179	234.076188966224	202.23194628656
424	347.8005	223.4309	19	5	423	21.15	10.3240000000005	-6.83599999999956	12.382078662325	149.284052530149	148.705200723649	225.570759560879	198.48210314693
425	356.663271526883	214.022623669084	19	5	424	21.2	177.25543053766	-188.16552661832	258.506775660989	212.488303873602	152.016476243262	225.874996217714	195.094685877543
426	370.7894	199.6287	19	5	425	21.25	282.52256946234	-287.87847338168	403.352225346742	256.685118393665	157.205452825926	222.196474185979	194.645553346514
427	384.579335043497	187.60096949172	19	5	426	21.3	275.79870086994	-240.5546101656	365.966451841518	273.248824089384	155.714242126609	214.848314593583	195.419336172947
428	394.668	180.8108	19	5	427	21.35	201.77329913006	-135.8033898344	243.218060456749	233.086589402003	162.703387076547	167.122681746672	196.083028463122
429	398.9872	178.8102	19	5	428	21.4	86.3839999999993	-40.0119999999998	95.2006071409204	165.126853121704	181.693700778635	125.774579100147	197.134289403395
430	400.0102	176.1129	19	5	429	21.45	20.4600000000005	-53.9460000000003	57.6956022240868	98.9401803796157	171.919297214086	128.651842899743	191.485884551611
431	403.1063	176.8283	19	5	430	21.5	61.9219999999996	14.3080000000003	63.5535439452432	68.7216557594287	143.129387871649	131.456868226429	180.00057347161
432	401.9383	178.1337	19	5	431	21.55	-23.359999999999	26.1079999999998	35.0330881310789	90.1385774678854	117.247233109123	131.440439730559	166.169547200129
433	397.6077	179.7033	19	5	432	21.6	-86.6120000000001	31.3920000000002	92.1254373558141	110.75200502617	103.053490358165	131.701832648495	153.748478546621
434	388.4702	175.3669	19	5	433	21.65	-182.750000000001	-86.7280000000005	202.285215683204	121.131922621594	102.843957476644	131.601777626712	145.843755199262
435	380.666518026448	173.439675545274	19	5	434	21.7	-156.07363947104	-38.5444890945195	160.762740015507	135.554285838631	105.287209556224	120.395328272411	143.252598667541
436	375.101048618133	174.972357652502	19	5	435	21.75	-111.3093881663	30.65364214456	115.453131922364	137.385324956901	105.708283626931	103.810086402553	140.088863736232
437	370.6082	177.8903	19	5	436	21.8	-89.8569723626599	58.3588469499597	107.144904216265	115.549337485403	107.16663733451	88.3791673018672	134.777348419161
438	366.255546112358	180.478508001657	19	5	437	21.85	-87.0530777528404	51.7641600331399	101.280632947166	99.8224140862776	100.700278220443	79.2136685834839	109.726023853433
439	362.043323756958	182.46059401365	19	5	438	21.9	-84.244447108	39.6417202398601	93.1052783257101	90.2846446322681	81.5098544747895	77.2779713911853	87.193894858399
440	358.204935450911	183.919822127731	19	5	439	21.95	-76.7677661209393	29.1845622816203	82.1281230198828	78.7789888303888	68.871359330735	76.3574940058353	87.3794154505248
441	354.973783711327	184.939456435649	19	5	440	22	-64.623034791681	20.3926861583597	67.7642846523164	64.0152314839846	64.4907849334583	75.1089018896414	87.9722555744119
442	352.58327105532	185.602761029156	19	5	441	22.05	-47.8102531201398	13.2660918701401	49.6166252068683	47.4703714641765	59.5111014946111	75.3436491846574	86.938061756619
443	351.2668	185.993	19	5	442	22.1	-26.3294211063999	7.80477941687991	27.4618462151453	37.9203045751924	55.3738468088028	73.4207681270171	87.6741214765374
444	350.962211467495	186.413282759845	19	5	443	22.15	-6.09177065009931	8.40565519690017	10.3809782266695	38.6969252346484	51.7119853057266	66.1167508376452	88.0440458494122
445	350.4251	188.0461	19	5	444	22.2	-10.7422293499008	32.6563448030998	34.3777885749624	40.2432141588335	47.4277784554471	60.630201117368	82.773892428987
446	349.1748	191.4032	19	5	445	22.25	-25.0059999999996	67.1420000000001	71.6473879495965	46.732462133621	44.5095201523518	57.9812532864838	73.6700503248658
447	349.915105852023	194.173389529237	19	5	446	22.3	14.8061170404594	55.40379058474	57.3480698277938	55.9535991472768	43.5206610348049	54.7063822447382	64.7688211417547
448	352.198130039667	196.112525291832	19	5	447	22.35	45.6604837528801	38.7827152518997	59.9080860890828	56.9352523357018	46.1412580335913	52.3293659601941	59.3715423025061
449	354.523239207477	197.715873408511	19	5	448	22.4	46.5021833562002	32.06696233358	56.4866632949487	50.3221150700552	50.7236472005009	48.6132106166514	60.4548005134226
450	355.3898	199.4787	19	5	449	22.45	17.3312158504598	35.2565318297803	39.2860545170871	46.7981079107763	52.3890429040009	46.1069880013067	71.8777604617312
451	354.0015	200.8181	19	5	450	22.5	-27.7659999999992	26.7879999999997	38.5817016213637	45.5500539335616	51.4717216395094	44.4876429223951	86.8069723066034
452	352.1689	200.0517	19	5	451	22.55	-36.6520000000003	-15.3279999999995	39.7280340313991	45.493695253725	49.9016629948652	42.4356837826788	90.3942983835197
453	352.2009	202.7349	19	5	452	22.6	0.639999999999645	53.664	53.6678162030094	47.8428334723001	49.2848851115854	43.6464103045799	90.3564849062517
454	354.9342	203.388	19	5	453	22.65	54.6659999999997	13.0619999999999	56.2048698957658	52.6213282089636	45.514435927576	44.4863140721122	89.0377747115946
455	352.4279	203.8666	19	5	454	22.7	-50.1259999999991	9.572	51.0317456099623	53.0052180789541	44.7861975471664	45.1524565855634	88.4745657063253
456	352.4205	200.7429	19	5	455	22.75	-0.148000000000366	-62.4740000000003	62.4741753046812	53.0197162896093	44.4657656924385	43.5300142471782	86.2807327963375
457	353.7218	202.3686	19	5	456	22.8	26.0259999999994	32.5139999999999	41.6474833813516	45.5351766014271	41.3507065305526	41.1584749816422	85.572700181898
458	353.5068	199.6902	19	5	457	22.85	-4.2999999999995	-53.5679999999996	53.7403072562854	41.7295616220327	41.1515625755684	39.5294160215283	85.5060764740901
459	353.584339606896	198.754298017546	19	5	458	22.9	1.55079213791964	-18.71803964908	18.7821714548548	36.3102031759134	38.2489809437235	43.6316296356599	86.0162373739622
460	354.17496450441	200.241493222689	19	5	459	22.95	11.8124979502807	29.7439041028599	32.0036707129903	29.6961949821512	37.9158702671258	67.398026917627	87.6424381102259
461	354.780282149719	201.903566816488	19	5	460	23	12.1063529061803	33.2414718759799	35.3773830740848	29.2834088615276	35.588306854847	98.5050427235655	89.9303745638077
462	354.9019	201.4923	19	5	461	23.05	2.43235700561968	-8.2253363297599	8.57744241254088	30.96278528602	32.4152869684193	105.444947582382	93.8600893567975
463	354.3649	198.9649	19	5	462	23.1	-10.7400000000007	-50.548	51.6763766531673	34.102178912219	29.7739469314711	107.292201685486	94.3098050253398
464	354.149319480142	200.30664417191	19	5	463	23.15	-4.31161039715903	26.8348834381999	27.1790535773169	34.8664105337806	41.7488233437438	111.958798585544	94.1411702005447
465	355.0029	202.5337	19	5	464	23.2	17.0716103971597	44.5411165618003	47.700638843985	35.1343789546873	90.0098562880877	116.318930295283	93.6291600735393
466	356.790385537201	201.729828411207	19	5	465	23.25	35.7497107440201	-16.0774317758603	39.1985411818929	30.2644850014145	152.544319754693	114.580212306191	92.6682251339081
467	356.4003	201.4237	19	5	466	23.3	-7.80171074402006	-6.12256822413997	9.91728451707454	52.5348614014675	169.539188634211	116.439018119058	92.6501087971519
468	355.3469	202.2939	19	5	467	23.35	-21.0680000000002	17.4040000000002	27.3269068868033	145.917533663956	173.432840795404	118.682786987986	91.8515338554616
469	361.0477	198.3597	19	5	468	23.4	114.016	-78.6840000000001	138.530935577582	270.222228975604	185.668616227364	123.419264131273	90.5238559316855
470	340.825876657547	214.270287154443	19	5	469	23.45	-404.436466849061	318.21174308886	514.61400015643	303.943998313736	194.721990323439	129.177888219145	89.8526599554298
471	313.7865	233.2507	19	5	470	23.5	-540.78753315094	379.60825691114	660.722017740133	316.601196589394	193.572117757535	135.37310620522	89.6799889464587
472	305.0205	234.9348	19	5	471	23.55	-175.319999999999	33.682	178.52613120773	318.802371053261	200.462749269697	145.284494930916	90.3360397805296
473	300.5618	234.1306	19	5	472	23.6	-89.1740000000004	-16.0840000000002	90.6128982650929	243.526446982922	207.591627044501	144.9731997461	89.3278313654555
474	293.6441	236.9676	19	5	473	23.65	-138.354	56.7400000000004	149.536807896919	116.922006539466	205.089704918802	143.796026328977	88.6059567299616
475	286.8603	238.2912	19	5	474	23.7	-135.676	26.472	138.234379804736	96.9815002256574	168.345920150202	142.105863561515	87.8863875699175
476	287.0695	236.9221	19	5	475	23.75	4.1840000000002	-27.3820000000001	27.6998155228515	98.5820574996085	118.201892655748	141.806436020638	87.0667701524942
477	283.7444	234.8063	19	5	476	23.8	-66.5020000000004	-42.3160000000001	78.8235996386873	91.3770387843435	121.029801227621	144.141742612661	86.9867292847246
478	279.7959	237.7596	19	5	477	23.85	-78.9699999999993	59.0660000000003	98.6156846348487	93.1653933174826	116.513558696795	144.173651689395	86.3193126068073
479	274.1398	237.2897	19	5	478	23.9	-113.122000000001	-9.39799999999991	113.511714320594	119.48177877203	101.92343643059	137.416082227711	86.4631392889213
480	267.624	240.7097	19	5	479	23.95	-130.315999999999	68.3999999999997	147.176152470432	145.078102229585	89.4897367995911	112.307292993233	87.2311354052727
481	260.3331	243.9143	19	5	480	24	-145.818	64.092	159.281742795589	134.445059893982	90.0407542837406	80.8549351693519	86.709037308781
482	251.495	249.2817	19	5	481	24.05	-176.762	107.348	206.80521692646	112.469834076837	87.8207359556264	75.2271319786772	86.9733453189269
483	249.5503	248.1059	19	5	482	24.1	-38.8940000000002	-23.5160000000002	45.4504729568354	85.8140802816995	80.755676334289	71.3634610454248	86.4424699688523
484	249.3692	248.0902	19	5	483	24.15	-3.62199999999973	-0.313999999999623	3.63558523486904	60.5997297954511	69.7424595366199	65.2531148743792	86.6379495025924
485	249.0206	248.6913	19	5	484	24.2	-6.97200000000009	12.022	13.8973834947447	30.5633696816683	56.2686658362626	59.4538448445524	86.4975899231475
486	247.8454	247.5182	19	5	485	24.25	-23.5039999999998	-23.4620000000001	33.2099903643466	27.0662927745961	43.5079776829558	59.5533279987973	86.827129147511
487	246.3426	249.9176	19	5	486	24.3	-30.0560000000002	47.9879999999997	56.6234163575458	27.0150849964028	29.4244627297334	57.5344404503912	88.0082474826615
488	245.421970517683	250.970005236751	19	5	487	24.35	-18.4125896463399	21.0481047350203	27.9650884214745	26.7232513908256	26.2133633940544	53.9558382256286	88.1983196847554
489	245.5676	250.8843	19	5	488	24.4	2.91258964633982	-1.71410473502021	3.37954634390249	26.4162255704606	28.5827933181683	49.5070144465696	86.004269684834
490	246.1806	250.9892	19	5	489	24.45	12.26	2.0980000000003	12.4382154668586	28.2855557777986	29.4179528895138	45.2843825914003	74.9639228494137
491	244.6501	250.582	19	5	490	24.5	-30.6099999999998	-8.14400000000035	31.6748612625216	25.3604340135126	29.0659017138541	38.0449684123418	60.1225629035873
492	243.5089	253.6768	19	5	491	24.55	-22.824	61.8959999999998	65.9700673942355	30.1505016399338	27.248144945156	28.6621957069375	58.779340057314
493	242.8459	253.7495	19	5	492	24.6	-13.2600000000002	1.45400000000052	13.3394796000446	32.112654388202	27.1560001169682	27.9117401916049	58.6263522451026
494	243.851116032116	252.82383959118	19	5	493	24.65	20.1043206423202	-18.5132081764004	27.3298844760084	31.7155778572475	29.2715693565193	29.4798726762075	56.58401191903
495	244.23	251.7779	19	5	494	24.7	7.57767935767959	-20.9187918236	22.2489792082001	26.2107341125135	34.300099346538	30.8893162847799	54.5455778408208
496	242.9983	250.9493	19	5	495	24.75	-24.6339999999998	-16.5719999999999	29.689478607749	28.9515662204239	32.5819591417278	31.8478222743842	55.3393861843266
497	244.7315	251.7807	19	5	496	24.8	34.6640000000002	16.628	38.4458486705654	28.3926370731049	27.8999286841416	31.8747523526615	53.8091265494558
498	243.5038	252.3474	19	5	497	24.85	-24.554	11.3339999999999	27.0436401395965	36.487544304874	29.6101169891555	32.2229876801158	53.0219567028326
499	242.5237	253.0852	19	5	498	24.9	-19.6020000000004	14.7559999999999	24.5352387394134	33.448340426208	30.3769520342468	34.592457141957	51.3173732804474
500	245.1999	251.4501	19	5	499	24.95	53.5240000000005	-32.7019999999999	62.7235153670459	29.5891232557698	32.3606796800459	37.6205527055949	48.0858803331451
501	244.4808	251.5398	19	5	500	25	-14.3820000000005	1.79400000000044	14.4934592144186	30.2686677578871	34.6297428349143	39.3901906378226	44.8433228162003
502	244.3935	252.4933	19	5	501	25.05	-1.74599999999998	19.0699999999998	19.1497628183744	32.3612669953887	36.5013597601669	42.3315481359507	40.9857602855686
503	243.0611	253.2291	19	5	502	25.1	-26.6479999999996	14.7159999999997	30.4413626501832	28.2338150552177	37.2899752432633	45.8892434447805	42.9037565159876
504	244.5825	252.3645	19	5	503	25.15	30.428	-17.2919999999999	34.9982349269216	35.8111452436205	39.9133449273947	47.9149089636809	45.617319853165
505	242.5415	251.8522	19	5	504	25.2	-40.8199999999999	-10.2459999999996	42.0862556661909	43.413596264564	40.9410060646517	49.6373108370891	47.3056596546961
506	240.3751	250.3805	19	5	505	25.25	-43.3280000000002	-29.434	52.3801101564326	44.3112827286395	46.1984221339174	51.1254443698558	47.7281742788615
507	239.005525505845	247.871913458228	19	5	506	25.3	-27.3914898831003	-50.1717308354404	57.1620179230918	47.4654228594006	56.7631675877598	50.0838126485204	47.9743868999193
508	237.7316	246.6772	19	5	507	25.35	-25.4785101169	-23.8942691645599	34.9297949705608	53.6481970740856	62.1683699004054	52.0880751800366	47.419859698027
509	235.6035	248.061	19	5	508	25.4	-42.5619999999998	27.6760000000002	50.7689355807268	56.5856990242143	65.4528658931149	53.1277321143252	48.8305724581353
510	232.004	248.6661	19	5	509	25.45	-71.9900000000001	12.1019999999999	73.0001267396161	70.1127389109556	66.9139419941323	50.88737807489	51.4787258435437
511	228.9167	249.9752	19	5	510	25.5	-61.746	26.182	67.0676199070759	80.0254570721713	67.6211459047973	51.6416772200588	52.0683554556646
512	223.0596	252.127	19	5	511	25.55	-117.142	43.0360000000002	124.797217356799	83.4403089268292	63.6662655368739	53.3093248641996	52.5022057252266
513	219.1568	250.5096	19	5	512	25.6	-78.0559999999997	-32.3480000000001	84.4933857766391	80.1796869141789	66.8861751168099	57.8957728403702	53.5244826794651
514	215.8284	251.1642	19	5	513	25.65	-66.5680000000003	13.0919999999998	67.8431948540164	78.6565927853804	66.3421193012557	61.7547670301225	54.2099525991313
515	213.6582	249.3403	19	5	514	25.7	-43.4039999999999	-36.4779999999996	56.6970166763646	57.2197921627921	60.8337500851283	63.7220030246124	54.5893191219826
516	211.085	250.8286	19	5	515	25.75	-51.4639999999997	29.7659999999996	59.4521492630834	53.7468931614485	57.0849323062002	63.6085262833389	56.1775885448943
517	211.1302	249.9491	19	5	516	25.8	0.903999999999883	-17.5900000000001	17.6132142438569	49.2439296756823	49.8554821406394	64.0740214471771	56.1159348350473
518	207.8689	250.7426	19	5	517	25.85	-65.2260000000001	15.8700000000005	67.1288907699213	41.4878132560777	53.623175780335	62.6167317159382	57.2353408525797
519	206.78	248.7549	19	5	518	25.9	-21.7779999999999	-39.7540000000004	45.328377425185	35.5132718270201	58.0566681671302	63.0686877743135	57.9940895226489
520	206.0644	249.2938	19	5	519	25.95	-14.3119999999999	10.7780000000002	17.9164345783418	42.4911721184867	60.5300640550925	65.3368989814925	58.8119699567198
521	204.6764	249.8045	19	5	520	26	-27.7600000000001	10.2139999999997	29.5794421177953	53.4994583992215	59.5959066618804	64.7465202735065	60.3945474819956
522	202.0514	249.7778	19	5	521	26.05	-52.5	-0.533999999999537	52.5027157011902	66.8694066585781	64.4817773574804	62.6728633145025	60.1852609267403
523	196.0082	250.6687	19	5	522	26.1	-120.864	17.8179999999998	122.170322173595	79.5723148541074	58.3472883150664	61.1597219141497	60.0957704648035
524	190.4168	250.2259	19	5	523	26.15	-111.828	-8.85600000000011	112.178118721968	83.6785414967407	59.7952562473713	60.5049962345817	59.8931789273889
525	186.4849	249.1687	19	5	524	26.2	-78.6379999999997	-21.1439999999999	81.4309755559882	86.4723825964741	69.8400478778566	59.5413274068762	59.6700418509494
526	184.3153	250.4219	19	5	525	26.25	-43.3920000000001	25.0639999999999	50.1105753309618	63.1951182309113	72.4081082408128	61.2297327199328	58.7413826508767
527	180.9919	250.3858	19	5	526	26.3	-66.4680000000004	-0.722000000000094	66.4719211998574	52.7211058361645	75.4902444883657	62.1480570215742	58.5023089095042
528	180.7038	250.411	19	5	527	26.35	-5.76199999999972	0.504000000000246	5.78400034578119	60.1077809016058	68.6962680479644	62.3826065251227	59.1897861645765
529	177.7135	250.3862	19	5	528	26.4	-59.8059999999998	-0.495999999999981	59.808056748234	61.1376749848849	62.9533243020333	62.8604469309727	NA
530	172.3366	247.9135	19	5	529	26.45	-107.538	-49.4540000000001	118.364350883195	64.5081063802572	58.5525907586599	66.7365618385496	NA
531	169.6386	247.3177	19	5	530	26.5	-53.9600000000002	-11.9159999999999	55.2600457473572	74.1974178650175	62.8635587779852	69.1474177439323	NA
532	165.9156	245.4478	19	5	531	26.55	-74.4599999999997	-37.398	83.3240781767189	73.185542767902	59.8143366856679	67.0611969892811	NA
533	163.2526	244.9371	19	5	532	26.6	-53.2600000000002	-10.2140000000003	54.2305577695825	56.9974006157139	66.417924735179	62.2957680892367	NA
534	160.586	245.5558	19	5	533	26.65	-53.3319999999998	12.3740000000004	54.7486812626568	64.5894425710856	65.9256376145741	58.0315908246553	NA
535	158.7889	246.0771	19	5	534	26.7	-35.942	10.4259999999999	37.4236401222543	55.1205669910786	63.6330757992425	55.6180806772865	NA
536	154.1338	246.3118	19	5	535	26.75	-93.1020000000001	4.69400000000007	93.2202555242154	58.6384316053406	65.8867272470518	53.8742390184145	NA
537	152.335	246.3376	19	5	536	26.8	-35.976	0.516000000000076	35.9797002766838	58.6657324612461	58.6321494901965	52.9305963718312	NA
538	149.72	243.8765	19	5	537	26.85	-52.3000000000002	-49.2220000000003	71.8198808408929	70.2687509827711	55.895268130509	55.7628406132147	NA
539	147.8423	241.8752	19	5	538	26.9	-37.5540000000001	-40.0259999999997	54.8851855421842	67.1840119230179	53.1098573472774	NA	NA
540	143.949572928423	239.115117535847	19	5	539	26.95	-77.8545414315397	-55.2016492830603	95.4387327298792	62.1437319893144	52.6835705959131	NA	NA
541	140.6415	237.0688	19	5	540	27	-66.16145856846	-40.9263507169396	77.7965602254495	53.1521046556774	44.8849192588438	NA	NA
542	140.5386	237.5978	19	5	541	27.05	-2.05800000000011	10.5799999999999	10.7783006081663	47.5539822333087	46.0468560579946	NA	NA
543	140.0848	238.8619	19	5	542	27.1	-9.07600000000002	25.2819999999997	26.8617441727075	35.098390209055	45.1077564912504	NA	NA
544	139.6616	237.5855	19	5	543	27.15	-8.46400000000017	-25.5279999999999	26.8945734303409	22.5858265946696	NA	NA	NA
545	141.1669	236.8904	19	5	544	27.2	30.1060000000001	-13.9019999999999	33.160772608611	29.9499801266748	NA	NA	NA
546	141.835	236.5246	19	5	545	27.25	13.3620000000002	-7.31600000000014	15.2337421535225	37.0634083268235	NA	NA	NA
547	139.859	237.8511	19	5	546	27.3	-39.52	26.5300000000002	47.5990682681921	NA	NA	NA	NA
548	142.2215	235.811	19	5	547	27.35	47.2499999999997	-40.8019999999999	62.4288851734512	NA	NA	NA	NA
549	NA	NA	19	5	548	27.4	NA	NA	NA	NA	NA	NA	NA
550	NA	NA	19	5	549	27.45	NA	NA	NA	NA	NA	NA	NA
551	NA	NA	19	5	550	27.5	NA	NA	NA	NA	NA	NA	NA
552	NA	NA	19	5	551	27.55	NA	NA	NA	NA	NA	NA	NA
553	NA	NA	19	5	552	27.6	NA	NA	NA	NA	NA	NA	NA
554	NA	NA	19	5	553	27.65	NA	NA	NA	NA	NA	NA	NA
555	NA	NA	19	5	554	27.7	NA	NA	NA	NA	NA	NA	NA
556	NA	NA	19	5	555	27.75	NA	NA	NA	NA	NA	NA	NA
557	NA	NA	19	5	556	27.8	NA	NA	NA	NA	NA	NA	NA
558	NA	NA	19	5	557	27.85	NA	NA	NA	NA	NA	NA	NA
559	NA	NA	19	5	558	27.9	NA	NA	NA	NA	NA	NA	NA
560	NA	NA	19	5	559	27.95	NA	NA	NA	NA	NA	NA	NA
561	NA	NA	19	5	560	28	NA	NA	NA	NA	NA	NA	NA
562	NA	NA	19	5	561	28.05	NA	NA	NA	NA	NA	NA	NA
563	NA	NA	19	5	562	28.1	NA	NA	NA	NA	NA	NA	NA
564	NA	NA	19	5	563	28.15	NA	NA	NA	NA	NA	NA	NA
565	NA	NA	19	5	564	28.2	NA	NA	NA	NA	NA	NA	NA
566	NA	NA	19	5	565	28.25	NA	NA	NA	NA	NA	NA	NA
567	NA	NA	19	5	566	28.3	NA	NA	NA	NA	NA	NA	NA
568	NA	NA	19	5	567	28.35	NA	NA	NA	NA	NA	NA	NA
569	NA	NA	19	5	568	28.4	NA	NA	NA	NA	NA	NA	NA
570	NA	NA	19	5	569	28.45	NA	NA	NA	NA	NA	NA	NA
571	NA	NA	19	5	570	28.5	NA	NA	NA	NA	NA	NA	NA
572	NA	NA	19	5	571	28.55	NA	NA	NA	NA	NA	NA	NA
573	NA	NA	19	5	572	28.6	NA	NA	NA	NA	NA	NA	NA
574	NA	NA	19	5	573	28.65	NA	NA	NA	NA	NA	NA	NA
575	NA	NA	19	5	574	28.7	NA	NA	NA	NA	NA	NA	NA
576	NA	NA	19	5	575	28.75	NA	NA	NA	NA	NA	NA	NA
577	NA	NA	19	5	576	28.8	NA	NA	NA	NA	NA	NA	NA
578	NA	NA	19	5	577	28.85	NA	NA	NA	NA	NA	NA	NA
579	NA	NA	19	5	578	28.9	NA	NA	NA	NA	NA	NA	NA
580	NA	NA	19	5	579	28.95	NA	NA	NA	NA	NA	NA	NA
581	NA	NA	19	5	580	29	NA	NA	NA	NA	NA	NA	NA
582	NA	NA	19	5	581	29.05	NA	NA	NA	NA	NA	NA	NA
583	NA	NA	19	5	582	29.1	NA	NA	NA	NA	NA	NA	NA
584	NA	NA	19	5	583	29.15	NA	NA	NA	NA	NA	NA	NA
585	NA	NA	19	5	584	29.2	NA	NA	NA	NA	NA	NA	NA
586	NA	NA	19	5	585	29.25	NA	NA	NA	NA	NA	NA	NA
587	NA	NA	19	5	586	29.3	NA	NA	NA	NA	NA	NA	NA
588	NA	NA	19	5	587	29.35	NA	NA	NA	NA	NA	NA	NA
589	NA	NA	19	5	588	29.4	NA	NA	NA	NA	NA	NA	NA
590	NA	NA	19	5	589	29.45	NA	NA	NA	NA	NA	NA	NA
591	NA	NA	19	5	590	29.5	NA	NA	NA	NA	NA	NA	NA
592	NA	NA	19	5	591	29.55	NA	NA	NA	NA	NA	NA	NA
593	NA	NA	19	5	592	29.6	NA	NA	NA	NA	NA	NA	NA
594	NA	NA	19	5	593	29.65	NA	NA	NA	NA	NA	NA	NA
595	NA	NA	19	5	594	29.7	NA	NA	NA	NA	NA	NA	NA
596	NA	NA	19	5	595	29.75	NA	NA	NA	NA	NA	NA	NA
597	NA	NA	19	5	596	29.8	NA	NA	NA	NA	NA	NA	NA
598	NA	NA	19	5	597	29.85	NA	NA	NA	NA	NA	NA	NA
599	NA	NA	19	5	598	29.9	NA	NA	NA	NA	NA	NA	NA
600	NA	NA	19	5	599	29.95	NA	NA	NA	NA	NA	NA	NA
601	NA	NA	19	5	600	30	NA	NA	NA	NA	NA	NA	NA
