# Supplementary material for: An automated feeding system for the African killifish reveals the impact of diet on lifespan and allows scalable assessment of associative learning
Source: eLife. 2022 Nov 10;11:e69008. doi: 10.7554/eLife.69008 (PMC9788828; doi:10.7554/eLife.69008)
Supplement: Figure 6—source data 3. [file elife-69008-fig6-data3.zip › Filtered and Interpolated Trajectories with Kinematics/t1_REC0017 DLC_likelihood-euclidean-filtered_splines-interpolated_kinematics_02_resnet50_TrainAllTheThingsJun28shuffle1_1030000.csv]

	x2	y2	fishnum	recording_num	bodyparts_coords	seconds	velocity_x	velocity_y	velocity_xy	velocity_xy_5frame	velocity_xy_10frame	velocity_xy_20frame	velocity_xy_40frame
1	353.7498	282.8376	1	17	0	0	0	0	0	NA	NA	NA	NA
2	355.2955	283.4213	1	17	1	0.05	30.9140000000002	11.6739999999993	33.0447828257351	NA	NA	NA	NA
3	355.0424	284.9133	1	17	2	0.1	-5.06200000000035	29.8400000000004	30.266308727693	30.1639365740051	NA	NA	NA
4	357.3507	286.8898	1	17	3	0.15	46.1660000000006	39.5299999999997	60.7776312141238	39.5740661714121	NA	NA	NA
5	357.7551	288.1637	1	17	4	0.2	8.08800000000019	25.4780000000005	26.7309601024735	44.4626555357234	44.5967478372275	NA	NA
6	359.9489	289.0132	1	17	5	0.25	43.8759999999991	16.9899999999996	47.0506479870352	57.6019983367283	47.5525119685479	NA	NA
7	362.2928	290.677	1	17	6	0.3	46.8780000000004	33.2760000000007	57.4877296472916	52.6497846874261	54.1004018500251	NA	NA
8	366.9336	291.8957	1	17	7	0.35	92.8160000000003	24.3739999999991	95.9630227327172	59.0295591004498	53.3166655534675	NA	NA
9	367.2805	293.6628	1	17	8	0.4	6.9380000000001	35.3420000000006	36.0165629676131	55.5309577656837	49.974811999274	NA	NA
10	364.6268	294.9084	1	17	9	0.45	-53.0740000000003	24.9119999999994	58.6298321675919	63.7381481643268	48.6870060958273	37.728583194167	NA
11	363.959	296.2268	1	17	10	0.5	-13.356	26.3680000000011	29.5576413132046	49.0313327702067	44.7570243894436	39.9238926324922	NA
12	368.4871	298.1668	1	17	11	0.55	90.5619999999999	38.8	98.523681640507	47.2998393111219	41.0539960617598	38.62524807544	NA
13	367.516	297.6059	1	17	12	0.6	-19.4219999999996	-11.2180000000001	22.428945762117	38.3444530912048	34.2882524965879	38.6616166391018	NA
14	368.2565	298.7561	1	17	13	0.65	14.8099999999999	23.0039999999997	27.3590956721889	33.9830910132035	33.171533639683	37.3730536836787	NA
15	368.9491	298.764	1	17	14	0.7	13.8519999999994	0.158000000000129	13.8529010680068	18.3698439591929	30.8604185511065	37.1061232644239	NA
16	368.5662	298.8238	1	17	15	0.75	-7.65800000000013	1.19599999999991	7.75083092319796	19.5451722229691	32.2952732964365	35.7344253057399	NA
17	367.5659	298.6101	1	17	16	0.8	-20.0059999999996	-4.27400000000034	20.4574463704537	19.0432279682441	23.1500943008549	34.1654335567798	NA
18	368.9616	298.8447	1	17	17	0.85	27.9139999999995	4.69200000000001	28.3055870809982	23.3763840110082	24.0065677247362	31.2340151407014	NA
19	367.751	299.1243	1	17	18	0.9	-24.212	5.59200000000033	24.8493743985639	30.6074555796696	24.7712953680834	31.9859582903418	NA
20	369.5254	299.1981	1	17	19	0.95	35.4880000000003	1.47600000000011	35.5186812818272	27.930344642517	25.5252404330206	33.6701982967769	38.6848196482645
21	367.4877	300.0149	1	17	20	1	-40.7539999999995	16.336	43.9061887665048	28.4679632265033	26.7118262220362	35.2953212343354	39.9823326587966
22	367.1644	300.1581	1	17	21	1.05	-6.46600000000035	2.86399999999958	7.07189168469103	30.4993627679228	27.2768710517997	31.7444621975266	40.1858978578764
23	368.7067	300.007	1	17	22	1.1	30.8460000000002	-3.02199999999971	30.9936800009294	27.674096855033	28.1797777848149	32.1360943124925	39.7888824759016
24	366.9586	300.0951	1	17	23	1.15	-34.9620000000004	1.76199999999994	35.0063721056614	22.8161968644029	30.8003829410007	34.4026386388017	39.0523324430351
25	367.8519	300.6834	1	17	24	1.2	17.8660000000002	11.7660000000001	21.3923517173781	26.6233974610824	36.4799780424474	36.5054215240183	38.528847295362
26	368.8175	300.8556	1	17	25	1.25	19.3119999999999	3.44399999999951	19.6166888133546	27.8915923431265	38.2953691722342	38.0425696931112	37.9804652191516
27	367.5125	300.8877	1	17	26	1.3	-26.1000000000001	0.64200000000028	26.1078946680886	31.1014031140785	40.3388300941982	39.3727988216154	36.8566561272174
28	369.3764	300.7849	1	17	27	1.35	37.278	-2.05600000000004	37.33465441115	45.2858592298618	40.2656209002487	39.22226343375	34.7845404073519
29	369.9085	303.2816	1	17	28	1.4	10.6420000000003	49.9340000000007	51.0554259604214	53.7745414800654	44.03398190952	40.0761946041099	34.4236278901565
30	365.298	303.5013	1	17	29	1.45	-92.21	4.39399999999978	92.3146322962942	54.054262727314	47.4856026150161	39.6410561023621	33.1495003653662
31	368.3859	303.8071	1	17	30	1.5	61.7579999999998	6.11599999999953	62.0601000643728	52.6396494573709	49.3733131641862	40.040772685101	32.6430109834229
32	367.1852	304.4778	1	17	31	1.55	-24.0139999999997	13.4140000000002	27.5065009043315	56.9665607049615	51.4687265914311	41.7465476403129	30.6120116697269
33	368.578	303.8866	1	17	32	1.6	27.8559999999993	-11.8240000000003	30.2615880614347	49.6853460001704	50.2647490826852	40.9161483127014	30.3351727073671
34	365.0463	303.0283	1	17	33	1.65	-70.634	-17.1659999999997	72.6899821983744	44.9720848483071	49.3520062672192	40.7316112023914	29.6741712268609
35	366.8857	305.1333	1	17	34	1.7	36.7880000000002	42.1000000000004	55.9085587723387	48.8831904555483	42.8021341622768	39.9515713263	29.7220815501365
36	365.6252	303.6788	1	17	35	1.75	-25.2099999999996	-29.0899999999999	38.4937943050562	47.8898487079994	41.7861761979678	40.2265051325632	29.849704480324
37	367.6451	304.8859	1	17	36	1.8	40.3980000000001	24.1419999999994	47.0620289405374	41.7374518294768	43.1542651864275	39.5478786976551	29.7817039674647
38	366.8622	305.8792	1	17	37	1.85	-15.6580000000008	19.8660000000007	25.2948793236902	35.9189223243832	41.5666757251541	38.3350656740024	29.2565778584286
39	367.7827	307.7627	1	17	38	1.9	18.4100000000001	37.6699999999994	41.9279978057617	38.6002675476284	37.4292404952629	36.8612974899713	28.7848836268581
40	368.442	308.9302	1	17	39	1.95	13.1860000000006	23.3500000000004	26.8159112468704	37.4253399173068	32.417540037584	32.6288024339555	28.1704966562204
41	369.6722	311.2151	1	17	40	2	24.6039999999994	45.6979999999999	51.9005204212824	35.2435027423089	31.0796971009402	29.9907007325104	27.3692202974352
42	369.7445	313.2732	1	17	41	2.05	1.44600000000082	41.1619999999994	41.1873907889289	33.1210291610489	27.6270308038791	29.4795611419272	27.483634586475
43	369.8657	313.9822	1	17	42	2.1	2.42399999999975	14.1800000000001	14.3856934487011	28.9161577507847	26.4053822653196	28.5342511022417	27.1000566820445
44	370.692	315.3122	1	17	43	2.15	16.5260000000001	26.6000000000008	31.3156298994615	23.559126654252	24.3705887127234	24.9457038149201	26.639059678508
45	370.6722	315.6011	1	17	44	2.2	-0.39600000000064	5.77799999999911	5.79155419554978	17.8287216904515	22.4554707056341	22.9387415762547	26.2645563595912
46	370.2989	316.8001	1	17	45	2.25	-7.46599999999944	23.9800000000002	25.1153649386188	17.5672617883303	18.195225267053	21.6568392675368	25.9613926038447
47	370.924	316.7544	1	17	46	2.3	12.5019999999995	-0.914000000000215	12.5353659699264	15.6201482643978	15.8048570974269	20.1906091133141	25.8519199259224
48	370.3381	317.0448	1	17	47	2.35	-11.7179999999996	5.80800000000067	13.078393938095	15.9947836604835	15.5018264793293	19.2908922831071	25.1475671569434
49	370.4725	315.9742	1	17	48	2.4	2.68800000000056	-21.4120000000003	21.5800622797992	12.831323879854	12.4621671345774	17.4935726496064	24.5512083254187
50	370.552	316.3491	1	17	49	2.45	1.58999999999992	7.4980000000005	7.66473117597788	13.7809925044024	13.4599431149254	16.6999372100788	22.3362122385881
51	370.5618	316.8139	1	17	50	2.5	0.195999999999685	9.29599999999937	9.29806603547147	13.4363911703283	12.2339814341334	14.6976679097695	20.9632267669787
52	370.3617	315.9732	1	17	51	2.55	-4.00200000000041	-16.8139999999994	17.2837090926682	9.30418600475696	12.754187422749	13.2207215326371	20.5741890465889
53	370.7588	316.379	1	17	52	2.6	7.94200000000046	8.11599999999999	11.3553872677248	10.9251025693673	12.1764023008946	13.2839650513876	20.062784338475
54	370.7517	316.4244	1	17	53	2.65	-0.141999999999598	0.907999999999447	0.919036451942403	11.6366389884129	10.6165565864894	12.5465081546246	18.4972718785176
55	370.5963	315.6514	1	17	54	2.7	-3.10800000000086	-15.4599999999994	15.7693139990294	11.7273823410956	10.9444037145235	12.5775413928823	17.3465635467966
56	370.8589	316.2381	1	17	55	2.75	5.25200000000041	11.733999999999	12.8557481306994	10.9164134314608	11.200110552486	11.6962800751262	16.7076420224348
57	370.5499	315.4068	1	17	56	2.8	-6.18000000000052	-16.626	17.737425856082	11.9289271682217	10.6365859678473	12.1559611541897	15.6717008736309
58	370.4015	315.0733	1	17	57	2.85	-2.96799999999962	-6.66999999999916	7.30054271955083	10.9637048596798	11.0661036234458	11.9600686398844	15.13792398423
59	370.6253	315.2717	1	17	58	2.9	4.47599999999966	3.96799999999985	5.98160513574707	10.7635821165591	12.6308491746718	12.2411191608662	14.3310910728747
60	371.1715	315.3041	1	17	59	2.95	10.924	0.647999999999911	10.9432024563196	9.54578959459905	11.6951396708392	12.0436220432208	13.9884571167356
61	371.1633	315.8968	1	17	60	3	-0.16399999999976	11.8539999999996	11.8551344150959	11.2157938154308	11.158578716119	11.9357528014471	13.2040274936758
62	370.939	315.3593	1	17	61	3.05	-4.48599999999942	-10.7499999999993	11.6484632462819	13.3327711811219	11.5577348856304	11.6688169512506	12.6868849490423
63	370.2244	315.6782	1	17	62	3.1	-14.2920000000004	6.3779999999997	15.6505638237096	12.4265744819986	11.7437349788742	11.5913175747083	12.4638826966216
64	370.8854	316.1774	1	17	63	3.15	13.22	9.98399999999947	16.5664919642026	11.553575315679	13.8656817352431	12.0488399421151	11.8877846956229
65	370.9977	315.8771	1	17	64	3.2	2.24600000000009	-6.00599999999986	6.41221896070297	13.5696801766617	13.142840371918	11.7543855173386	11.9871898465984
66	370.6239	315.8541	1	17	65	3.25	-7.47600000000034	-0.459999999999354	7.49013858349794	12.2716761423176	12.6713950504082	11.7584447773328	11.5752622581116
67	369.9199	316.6816	1	17	66	3.3	-14.0800000000002	16.5499999999997	21.7289875511952	14.3985922893642	12.7010479346538	11.1527926339478	11.7373651959646
68	370.0246	316.2357	1	17	67	3.35	2.09400000000073	-8.91799999999989	9.16054365198928	13.8591062618374	12.1165315259708	10.9849556853529	11.9461063275375
69	371.2516	316.8224	1	17	68	3.4	24.5399999999995	11.7340000000002	27.2010726994356	13.7892147851374	11.4668307095583	11.1686094961431	12.0851234696216
70	371.1631	316.6591	1	17	69	3.45	-1.77000000000021	-3.26599999999985	3.71478882306919	11.832415692646	11.8136313638379	11.2769770233923	12.2000037261077
71	371.1455	316.3025	1	17	70	3.5	-0.35199999999918	-7.13200000000029	7.14068119999791	11.9613869096241	12.3583108385466	11.7103870775821	12.5264779781813
72	370.5865	316.5128	1	17	71	3.55	-11.1800000000005	4.20600000000036	11.9449920887381	8.53506912975237	10.7478503822653	12.1530483654475	12.3791841843246
73	370.9886	316.7933	1	17	72	3.6	8.04200000000037	5.60999999999922	9.80539973687953	9.76815646583844	10.2261763918316	11.6438003418557	12.6504058528023
74	370.5881	317.0984	1	17	73	3.65	-8.01000000000045	6.10200000000077	10.0694838000772	10.9274068919557	8.4715372570431	11.2290612366213	13.1221575761675
75	370.7448	316.6299	1	17	74	3.7	3.13400000000001	-9.37000000000012	9.88022550349952	9.66328507188452	9.41111367486664	11.3968383003145	13.3767066001679
76	370.2678	317.0668	1	17	75	3.75	-9.53999999999951	8.7379999999996	12.9369333305843	8.49096587403906	10.7493791047559	11.4542444410969	13.2862116301148
77	370.5488	317.0557	1	17	76	3.8	5.62000000000012	-0.22199999999998	5.62438298838204	8.40800538433382	11.6050487962413	11.3187692377396	13.1218048083886
78	370.6349	317.2331	1	17	77	3.85	1.72199999999975	3.54799999999955	3.94380374765225	9.05407088389484	11.1710691577405	11.9321440151906	13.2990447567135
79	370.8372	316.7948	1	17	78	3.9	4.04599999999959	-8.76599999999939	9.65468135155097	10.5713513175561	10.9912917636843	11.929127778377	13.4092584011509
80	370.8773	316.1405	1	17	79	3.95	0.801999999999907	-13.0860000000007	13.1105530013046	13.546812520598	10.980045236791	12.3563854089947	13.4103014633141
81	370.2469	316.9502	1	17	80	4	-12.6080000000002	16.1940000000004	20.5233354988905	13.8511724414419	10.5501780436473	13.1172031549154	13.8352923721047
82	371.2707	316.8989	1	17	81	4.05	20.4759999999999	-1.02599999999939	20.5016890035917	13.5745781430347	11.8896880932139	13.0895514173987	13.9787673475606
83	371.0093	316.9786	1	17	82	4.1	-5.22799999999961	1.59399999999891	5.46560335187182	12.9060195896871	13.6381116385496	13.7094941308964	14.2311330834704
84	371.3357	317.2326	1	17	83	4.15	6.52799999999957	5.08000000000038	8.27170985951503	10.5290047697385	15.386718299711	14.19547521022	14.3290589823352
85	370.8568	317.3284	1	17	84	4.2	-9.57799999999907	1.91599999999994	9.76776023456667	10.2325636658297	15.3016571431228	14.9990276829973	14.4350867441332
86	370.4297	317.3927	1	17	85	4.25	-8.54199999999992	1.28600000000006	8.63826139914732	13.4250508356573	15.485027205075	14.8139784828968	14.5819193949412
87	371.3805	317.3745	1	17	86	4.3	19.0159999999992	-0.363999999999578	19.0194834840478	17.1988584563872	14.5740540385561	15.0908169828294	14.1706587258788
88	370.6855	316.5591	1	17	87	4.35	-13.8999999999999	-16.3080000000002	21.4280392010096	17.6972946965584	16.2479191040522	15.613133828074	14.159105780444
89	371.706	317.4536	1	17	88	4.4	20.4100000000005	17.8899999999999	27.1407479631645	20.4410496404114	17.3996586567557	15.6499073061587	13.8567604061083
90	371.3806	316.9341	1	17	89	4.45	-6.50800000000004	-10.3899999999999	12.2599414354228	18.9155444112825	19.0180101292036	15.5436259032359	14.2474936890375
91	370.3235	317.2976	1	17	90	4.5	-21.1419999999998	7.26999999999975	22.3570361184122	19.0707873724472	19.0777789221463	15.9601976666274	14.4035638860801
92	370.8672	317.4674	1	17	91	4.55	10.874	3.39600000000019	11.3919573384033	17.6004588571242	18.291945872445	15.8044863296736	14.3201513744029
93	371.7222	316.7592	1	17	92	4.6	17.0999999999992	-14.1639999999995	22.204254006833	20.3387255618488	17.5881560175984	16.8184658250851	14.1339729115776
94	370.79	317.0909	1	17	93	4.65	-18.6439999999993	6.63399999999911	19.7891053865495	17.7145082038813	15.9130963126064	17.4290567280491	14.0212355467912
95	369.9972	316.0637	1	17	94	4.7	-15.856	-20.5439999999999	25.9512749590457	17.6683473336075	15.7855946633489	17.4733351879519	14.3511585984713
96	370.4023	316.2854	1	17	95	4.75	8.10200000000009	4.43399999999997	9.23594932857479	16.1055246627497	16.4353681281798	17.7095943487854	14.5579199547253
97	370.9538	316.2001	1	17	96	4.8	11.0299999999995	-1.70599999999922	11.1611529870344	14.2257337680887	17.0349186207912	17.0225482140179	14.7595691271648
98	371.6392	316.419	1	17	97	4.85	13.7080000000003	4.37799999999925	14.3901406525441	11.2324637648491	17.3890125461181	16.3860675456974	14.9300439361011
99	371.1795	316.177	1	17	98	4.9	-9.19399999999996	-4.83999999999924	10.3901509132443	15.1562280524783	17.4584547993424	15.7843930338395	14.8723558205364
100	370.6433	316.296	1	17	99	4.95	-10.7240000000002	2.37999999999943	10.9849249428478	16.4014899079748	15.9286602467002	16.1386019690803	14.6883321516885
101	372.0753	316.4717	1	17	100	5	28.6400000000003	3.51400000000012	28.854770766721	18.6725004294864	16.3414097754244	15.6899246172447	14.5095528361328
102	371.9234	317.3277	1	17	101	5.05	-3.03800000000024	17.1199999999999	17.3874622645169	20.6911758305962	15.7531505555909	15.550751331407	14.4562443777676
103	370.7722	316.7517	1	17	102	5.1	-23.0240000000003	-11.5199999999993	25.745193260102	20.6248567285513	15.1839790737963	14.5584516922588	14.5911301306788
104	371.7274	317.1212	1	17	103	5.15	19.1039999999998	7.38999999999919	20.4835279187932	17.5265914983705	15.6556897550725	13.8469958833624	14.5360060361926
105	371.198	317.0623	1	17	104	5.2	-10.5880000000002	-1.17799999999988	10.6533294326236	15.104811203207	16.4916092748116	13.7032895139453	14.6265263600187
106	371.8658	317.04	1	17	105	5.25	13.356	-0.445999999999458	13.3634446158167	11.6954577181062	14.9444811063096	14.3018614265539	14.8078458783077
107	371.8234	317.3005	1	17	106	5.3	-0.847999999999729	5.20999999999958	5.27856078869943	10.6202036795489	14.0665840420229	14.4283212715001	14.6409396436585
108	372.0852	317.6478	1	17	107	5.35	5.23599999999988	6.94600000000037	8.69842583459811	12.3583618210719	11.7278908383996	14.2469540441281	14.4483848023264
109	371.3322	317.7075	1	17	108	5.4	-15.0599999999997	1.19399999999928	15.1072577260067	12.3623707142488	10.2355369673825	14.0948043349142	13.9961117440893
110	372.0287	317.0364	1	17	109	5.45	13.9300000000003	-13.4219999999993	19.3441201402388	13.0283568808389	11.4779187811904	13.8330384001412	14.2071421180242
111	372.0648	317.7046	1	17	110	5.5	0.721999999999525	13.3640000000003	13.3834890817009	11.7603239586929	12.2623130776833	13.0589080056383	14.5032067793393
112	372.2714	317.327	1	17	111	5.55	4.13200000000074	-7.55200000000059	8.60849162164982	9.85087025521605	13.1034919874094	13.1080024258615	14.6109943013257
113	372.1944	317.4163	1	17	112	5.6	-1.5400000000011	1.7859999999996	2.35826122386855	10.5974757413089	13.3099290144599	12.3637944362725	14.221272238498
114	371.9167	317.4292	1	17	113	5.65	-5.55399999999963	0.258000000000038	5.55998920862226	12.1622554411178	12.5339189147558	11.6429553443361	13.9684149513347
115	373.0698	317.3874	1	17	114	5.7	23.0619999999999	-0.835999999999331	23.0771475707028	13.1786270939799	11.1744675254707	11.7797175320854	13.4390157603574
116	372.0187	317.5273	1	17	115	5.75	-21.0219999999993	2.79800000000023	21.2073875807458	14.8595340702268	11.173334904967	11.9060974078301	13.5426906102306
117	372.3873	316.9505	1	17	116	5.8	7.37199999999916	-11.536000000001	13.6903498859602	15.2169675742956	12.1494208097002	12.2593310732991	13.6229740487743
118	372.8392	317.2427	1	17	117	5.85	9.03800000000047	5.84400000000073	10.7627961051028	11.7514593096326	12.9996980341454	12.5107020589555	13.4465757614562
119	372.6159	316.951	1	17	118	5.9	-4.46599999999989	-5.83399999999983	7.34715672896646	10.1844143688161	13.0503737212898	12.2078304543391	13.9380436020655
120	372.4092	317.1508	1	17	119	5.95	-4.13400000000024	3.99599999999964	5.74960624738765	11.1202145254204	12.0815162829805	12.2756822669682	14.5225297410448
121	373.0778	317.1541	1	17	120	6	13.3720000000005	0.0660000000004857	13.3721628766634	11.1398619980641	11.5498817379769	13.316488941434	14.0402769497699
122	372.1608	317.206	1	17	121	6.05	-18.3400000000006	1.03799999999978	18.3693506689818	10.883779868284	11.4151701591888	13.6712372712444	14.4818802652883
123	372.7012	317.1524	1	17	122	6.1	10.8079999999995	-1.07200000000034	10.8610334683211	12.4115732563284	11.7114751034511	13.8840927847372	14.3242978800294
124	372.4566	316.973	1	17	123	6.15	-4.89199999999983	-3.58799999999974	6.06674608006602	12.9153491071377	11.8817419939224	14.089834019307	14.031978338833
125	371.8783	317.3102	1	17	124	6.2	-11.5659999999991	6.74399999999991	13.3885731876096	11.7101257929573	13.3768970084657	13.1747420067696	14.092901840916
126	372.4975	316.8123	1	17	125	6.25	12.3839999999996	-9.95800000000031	15.8910421307098	12.2830882088381	15.459642977901	12.7835197939073	14.3471800046878
127	373.0994	316.9487	1	17	126	6.3	12.038	2.72799999999961	12.3432340980797	12.8797041195609	15.1930537327886	12.8176268260485	14.4601535331331
128	372.5564	317.3684	1	17	127	6.35	-10.8600000000001	8.39400000000069	13.7258455477254	14.342220760603	14.768487535329	12.6461974787844	14.5856107928957
129	372.9608	317.1654	1	17	128	6.4	8.08800000000019	-4.06000000000063	9.04982563367981	18.0039368486643	15.1292943173242	13.7812828692169	14.7041546337649
130	372.027	316.7189	1	17	129	6.45	-18.6760000000004	-8.92999999999915	20.7011563928202	18.6759816726199	14.2679677305586	15.2120210819484	14.4266811101981
131	373.6595	317.2278	1	17	130	6.5	32.6499999999999	10.1779999999997	34.1996225710165	17.2538868618198	14.0171578498376	15.0216458939014	14.1955078570662
132	372.8744	317.2171	1	17	131	6.55	-15.702	-0.213999999999714	15.7034582178576	17.3788845150875	14.2200834929081	15.8557581047151	14.0682572911556
133	372.5441	317.2347	1	17	132	6.6	-6.60599999999931	0.35199999999918	6.61537149372508	14.1937147005143	13.5809198541177	16.2848013237864	14.2150717558425
134	372.4882	316.7542	1	17	133	6.65	-1.11800000000017	-9.60999999999899	9.67481390001797	10.0303788510109	15.6808237445114	16.4210013333299	14.149351712444
135	372.4733	316.5159	1	17	134	6.7	-0.298000000000229	-4.76600000000076	4.77530731995412	9.76418531319638	17.0471451554312	16.4060861497465	13.9195499488103
136	372.2806	317.1567	1	17	135	6.75	-3.85400000000004	12.8160000000003	13.3829433234998	9.90795284641556	14.5836488099019	16.7882626015455	13.5747111588956
137	372.3371	316.4403	1	17	136	6.8	1.13000000000056	-14.3280000000004	14.372490528785	13.9827629739353	16.5184624766416	16.6609759929671	13.627264978036
138	372.7037	316.4493	1	17	137	6.85	7.33200000000011	0.180000000000291	7.33420915982096	19.9005756103481	17.8011151122438	16.660519526836	13.8834881483686
139	371.916	315.1699	1	17	138	6.9	-15.7540000000006	-25.5880000000002	30.0488645376165	19.1369187687928	17.7127083493357	17.2004788131906	14.1047780221519
140	372.8923	313.756	1	17	139	6.95	19.5259999999996	-28.2780000000002	34.3643705020185	23.2727396400867	18.5442045689344	16.5776799534279	14.0837254774038
141	373.0749	313.314	1	17	140	7	3.65200000000073	-8.83999999999901	9.56465911572325	25.6942773780721	19.5593673532534	15.0745267726985	13.8473315300913
142	374.2799	312.0414	1	17	141	7.05	24.0999999999997	-25.4520000000002	35.0515948852545	21.4426537247361	19.1018684930261	14.4652773110669	13.7241411534223
143	373.8871	311.1522	1	17	142	7.1	-7.85600000000045	-17.7840000000003	19.4418978497476	17.1878335275207	19.7401191995543	14.5460507269478	14.2098000266761
144	373.4515	311.2109	1	17	143	7.15	-8.71199999999931	1.17399999999975	8.79074627093669	19.981815937714	18.7201338818698	14.208869405581	14.460412948948
145	372.797	311.2067	1	17	144	7.2	-13.0899999999997	-0.0839999999993779	13.0902695159417	14.9309973459655	16.1082147514247	14.664357890851	14.5369482180418
146	373.9683	311.0938	1	17	145	7.25	23.4259999999995	-2.25800000000049	23.5345711666896	13.7859610210366	15.5654047354951	14.3659025238839	14.7654450988324
147	373.5583	310.8257	1	17	146	7.3	-8.2000000000005	-5.36200000000008	9.79750192651214	15.9976140390035	12.4120921454923	14.4369031300234	14.873537475662
148	372.9403	311.1231	1	17	147	7.35	-12.3599999999999	5.94800000000077	13.7167162251031	15.0285959753286	11.2909863416519	15.1207788179528	14.8703190131002
149	373.9325	311.1454	1	17	148	7.4	19.8440000000005	0.445999999999458	19.8490113607711	11.1489935332762	10.7050304618263	14.428273175087	15.1023623013193
150	373.5436	311.2822	1	17	149	7.45	-7.77799999999957	2.73599999999988	8.24517919756706	9.89318694501904	10.7845112127675	12.9554298728591	15.2263100200676
151	373.3802	311.409	1	17	150	7.5	-3.26800000000048	2.53600000000006	4.13655895642785	8.79601166226712	9.1724376945144	12.6730171662813	14.8613911673814
152	373.2067	311.3799	1	17	151	7.55	-3.4699999999998	-0.581999999999425	3.51846898522609	5.41244688464907	9.77193776702074	11.5925242021295	14.8627066603942
153	373.5367	311.134	1	17	152	7.6	6.59999999999968	-4.91800000000012	8.23083981134349	6.54042645020639	10.5014384363513	12.1347987295658	15.9057763605906
154	373.5516	311.2798	1	17	153	7.65	0.298000000000229	2.91600000000017	2.93118747268084	7.19588185575256	10.1364124683041	12.4998245645661	16.776098591963
155	373.8345	310.6458	1	17	154	7.7	5.65799999999967	-12.6800000000003	13.8850770253536	9.65068858902244	9.80264499429362	12.667810286337	16.8357165374547
156	374.194	310.5554	1	17	155	7.75	7.19000000000051	-1.80799999999977	7.41383598415871	12.2068652104355	9.7806295970674	12.7426275961192	16.7895727725206
157	373.7152	309.9275	1	17	156	7.8	-9.5760000000007	-12.5580000000002	15.7925026515755	14.8603780519592	10.7729562587668	13.0860989583569	17.0094417633139
158	373.4367	310.9405	1	17	157	7.85	-5.57000000000016	20.2599999999995	21.0117229184087	13.0648635383808	12.9786111174798	13.0801184993643	16.963221012113
159	373.6487	310.1588	1	17	158	7.9	4.24000000000092	-15.634	16.1987516802996	12.3653773383822	14.2946186673059	13.004245789448	16.4685632308859
160	373.4061	310.122	1	17	159	7.95	-4.85200000000077	-0.735999999999422	4.90750445746172	11.8952239285111	14.5511093599065	13.8749400867072	16.0256762436884
161	373.4875	310.3001	1	17	160	8	1.62800000000061	3.56199999999944	3.91640498416571	13.7503570245241	16.3128174977241	14.6482555620643	15.9891245208738
162	374.1595	310.3109	1	17	161	8.05	13.4399999999994	0.216000000000349	13.4417356022198	13.7288592826526	16.4002601496931	15.2601360097215	15.709295854522
163	372.6452	310.3254	1	17	162	8.1	-30.2859999999998	0.289999999999964	30.2873883984735	16.0373551814323	15.6587985623773	17.2655019942333	16.1611476805885
164	373.4483	310.2769	1	17	163	8.15	16.0620000000006	-0.9699999999998	16.0912629709423	20.2602576570659	15.8720791105919	19.3433277783451	16.4378894894651
165	372.675	310.5571	1	17	164	8.2	-15.4660000000001	5.60399999999959	16.4499839513599	20.9052963708752	17.9472351791209	19.0070751840584	17.7727898274773
166	373.8915	310.263	1	17	165	8.25	24.3299999999999	-5.88200000000029	25.0309173623341	17.5672401002305	19.5158815270612	19.2132430211573	17.7796093539533
167	374.5881	310.7204	1	17	166	8.3	13.9319999999998	9.14800000000014	16.666929171266	18.0152989385311	19.7473157606763	19.5819803966044	18.3920907028298
168	373.9162	310.6167	1	17	167	8.35	-13.4379999999999	-2.07400000000007	13.5971070452504	19.8571151768095	21.5523928709867	18.8056632062732	18.5982798200129
169	373.2903	311.2863	1	17	168	8.4	-12.518	13.3920000000001	18.3315571624454	18.7715053970564	24.3920368893842	18.5088532866849	18.9640806739384
170	374.5558	311.0754	1	17	169	8.45	25.3099999999995	-4.21799999999962	25.6590651427516	18.5893351504774	23.4630410082103	19.0959226145177	19.0340965542717
171	373.577	311.1267	1	17	170	8.5	-19.5759999999996	1.02600000000052	19.6028684635689	25.5375456417429	22.1136685445905	19.3052318754664	19.5433861648943
172	373.9893	310.4554	1	17	171	8.55	8.24600000000032	-13.4260000000006	15.756077938371	30.7687748402372	22.7637006435157	19.8260675069145	19.7027347109764
173	371.5889	310.7374	1	17	172	8.6	-48.0079999999998	5.63999999999965	48.3381595015778	27.0689668396112	21.9525278501691	20.1874966316112	19.6798885089823
174	373.8131	310.7087	1	17	173	8.65	44.4839999999999	-0.57399999999916	44.4877031549168	25.4558316921246	21.1456274627779	20.3759544143642	19.7743300566587
175	373.472	310.8174	1	17	174	8.7	-6.8220000000008	2.17399999999998	7.16002513962142	26.938066136554	20.2446100499146	22.8777693686176	21.0920221549731
176	372.9172	310.6594	1	17	175	8.75	-11.096	-3.16000000000031	11.5371927261359	18.3675100585952	19.0945822238716	22.8165911117874	21.6386421647529
177	374.0443	310.9267	1	17	176	8.8	22.5420000000008	5.34599999999955	23.1672501605182	11.5224800853185	19.9048192531527	23.6980824473026	21.6628877716328
178	373.9304	310.6772	1	17	177	8.85	-2.27800000000002	-4.9899999999991	5.48537911178353	13.420253260218	18.8226003922357	24.1164411406614	23.1790745393764
179	374.1064	311.1592	1	17	178	8.9	3.51999999999975	9.63999999999942	10.2625532885334	12.7333327556185	16.3598719393441	24.9239155584287	24.602645799569
180	374.0541	310.3284	1	17	179	8.95	-1.04600000000005	-16.6160000000002	16.6488910141188	12.8715723697514	22.2924977290248	24.1932530218361	24.7125781464335
181	373.6965	310.138	1	17	180	9	-7.15199999999982	-3.80800000000022	8.10259020313869	19.2776907258762	23.5195136789843	24.4385167677243	24.9924870029566
182	372.8467	309.3008	1	17	181	9.05	-16.9960000000003	-16.7439999999999	23.8584482311823	21.1972637933698	24.6324642510894	24.1453334122312	25.0658800670671
183	371.026	309.7521	1	17	182	9.1	-36.4139999999998	9.02600000000007	37.5159708924077	31.1647421978316	26.2803544311538	22.0942750237313	25.3301153882383
184	370.0356	309.8242	1	17	183	9.15	-19.8080000000004	1.44200000000069	19.8604186260013	34.30569460235	28.7022036540796	20.2053323349723	25.7352734169692
185	373.3599	309.8339	1	17	184	9.2	66.4859999999999	0.194000000000187	66.4862830364278	36.3933561324275	28.1418959937576	23.1769691258877	26.1624768058357
186	374.3687	309.202	1	17	185	9.25	20.1760000000002	-12.6380000000006	23.8073522257311	33.2830181364314	29.7824513115771	24.0640413083484	26.8745724153944
187	372.6558	309.1205	1	17	186	9.3	-34.2579999999998	-1.63000000000011	34.2967558815697	36.2071435147895	28.3858475713098	23.7437951466611	27.6112054388054
188	371.5598	309.0508	1	17	187	9.35	-21.9200000000001	-1.39400000000023	21.964280912427	25.1190497896836	25.3659496552269	27.5524858724795	27.985260607356
189	373.2538	309.3713	1	17	188	9.4	33.8800000000003	6.41000000000076	34.4810455177918	25.2592080208042	24.0507927306005	30.6964383124531	28.1072792217578
190	373.1936	308.8223	1	17	189	9.45	-1.20400000000018	-10.9800000000007	11.0458144108986	20.3783390101921	24.0614405227507	30.3292336783494	27.7634485741798
191	372.2084	308.0936	1	17	190	9.5	-19.7040000000004	-14.5740000000001	24.5081433813338	17.4488811740224	24.6085689377125	30.6797421304468	27.9190304268184
192	372.4912	308.4994	1	17	191	9.55	5.65600000000018	8.11599999999999	9.89241082850898	11.8944419464115	22.8551260422328	30.3056926272196	28.0719937497011
193	372.5468	308.1378	1	17	192	9.6	1.11200000000053	-7.23199999999906	7.31699173157846	23.0038312558177	28.8246173138053	30.4727341448655	28.9828116565867
194	372.7794	307.8961	1	17	193	9.65	4.65199999999982	-4.83400000000074	6.70884937973759	23.9579298546209	32.6906729708266	31.0945924195743	31.464499272225
195	376.0671	308.4229	1	17	194	9.7	65.7539999999995	10.5360000000007	66.5927609579295	25.3319130742735	32.5165713629411	29.4471842430539	34.0980341532881
196	374.6077	308.3078	1	17	195	9.75	-29.1879999999992	-2.30200000000082	29.2786363753498	40.2003534535882	31.5770329493165	30.9325537190014	34.5741315354357
197	375.0578	307.6008	1	17	196	9.8	9.00199999999927	-14.1399999999999	16.7623269267719	53.4869039952417	32.2255376831295	31.5243284303082	34.8961626218287
198	370.9804	307.3878	1	17	197	9.85	-81.5480000000002	-4.25999999999931	81.6591936281521	42.0293114700645	35.5795186345041	31.8540800740505	35.2774067436116
199	374.6259	307.097	1	17	198	9.9	72.9100000000005	-5.81600000000094	73.1416020880052	39.1961360440122	38.1383921085482	31.2906428850868	36.6506316492413
200	374.4162	307.5123	1	17	199	9.95	-4.19399999999996	8.30600000000004	9.30479833204354	39.1191622919855	34.8329279633571	31.3336441265236	36.4865435296468
201	373.6949	307.7375	1	17	200	10	-14.4259999999997	4.50400000000059	15.1127592450881	30.95868381542	37.2565385002902	31.3995440859124	36.996730556397
202	374.5129	307.7753	1	17	201	10.05	16.3599999999997	0.756000000000085	16.3774581666384	22.7898802218546	40.1935308183836	31.998654087171	36.9906524317605
203	372.4705	307.8177	1	17	202	10.1	-40.8479999999997	0.847999999999729	40.8568012453248	27.6365444566496	34.8835428342958	35.8713482894422	36.6414760675319
204	373.9622	307.1991	1	17	203	10.15	29.8339999999996	-12.3720000000003	32.2975841201782	35.3169409565683	29.890612799347	42.7236662094777	36.4976722824253
205	372.2948	307.0208	1	17	204	10.2	-33.3479999999997	-3.56599999999958	33.5381195060185	41.2678993447818	30.1507168901061	45.0190991806885	35.3734318008859
206	374.9688	306.9244	1	17	205	10.25	53.4799999999996	-1.92800000000034	53.5147417446815	38.8084018531716	31.2220552225082	45.0842217625229	36.4697766825547
207	372.6802	306.6367	1	17	206	10.3	-45.7719999999995	-5.75399999999945	46.1322501077061	36.9913453768394	31.7717704912125	46.0485300969963	38.9673890409586
208	373.9677	307.2543	1	17	207	10.35	25.7499999999993	12.3519999999996	28.5593137872736	32.6648893235626	36.1631779443803	43.0023276147438	40.2910831401307
209	373.016	306.59	1	17	208	10.4	-19.0339999999992	-13.2860000000005	23.2123017385175	27.1271694884482	47.3089403104073	42.6048249860296	39.8364181963367
210	372.6224	307.0366	1	17	209	10.45	-7.87199999999984	8.93200000000093	11.9058392396342	22.2756416376433	55.2052703980199	42.6438533809441	39.8605276486817
211	373.8023	306.5119	1	17	210	10.5	23.5979999999995	-10.4939999999999	25.8261425691096	33.517954035589	52.9119050247556	43.3137189823471	39.9634218090442
212	374.6474	307.2062	1	17	211	10.55	16.902	13.886	21.8746108536815	57.6265352439752	51.9035293756089	43.6756122363014	39.9176097517231
213	370.5382	306.1671	1	17	212	10.6	-82.1839999999997	-20.7820000000004	84.7708757770024	77.7456514724772	51.1211123951918	42.8102179901983	40.1333852123839
214	377.7247	306.0325	1	17	213	10.65	143.729999999999	-2.69199999999955	143.755207780448	78.696640561063	55.3190371727121	41.9007521452763	42.7017474926977
215	372.1013	305.8954	1	17	214	10.7	-112.468	-2.74200000000064	112.501420382145	81.5314171135744	55.1369898717822	41.2996793587179	44.693875350029
216	373.1793	306.9798	1	17	215	10.75	21.5600000000006	21.6880000000003	30.5810880120384	68.7242707547945	55.4053827421861	42.0069996461081	44.2133692833637
217	374.9816	306.9586	1	17	216	10.8	36.046	-0.424000000000433	36.0484936162387	53.011539101449	55.5794539813902	46.4104496516089	44.0571437755919
218	375.8266	307.5593	1	17	217	10.85	16.8999999999994	12.0140000000004	20.7351439831024	32.5283282710872	49.4572580360162	48.7280862062108	42.5728964738699
219	372.656	306.8029	1	17	218	10.9	-63.4119999999996	-15.1279999999997	65.191549513721	32.1141249233091	36.4925639801452	48.3821935075865	44.0775606758372
220	372.6477	307.3071	1	17	219	10.95	-0.166000000000395	10.0839999999994	10.0853662303353	29.627490849206	27.3940883194158	48.3874111708399	46.2749939206574
221	371.4837	306.4842	1	17	220	11	-23.2799999999997	-16.4580000000001	28.5100712731482	30.1902453172379	31.1020942674606	48.527299532176	46.2640160291044
222	372.5789	306.0429	1	17	221	11.05	21.9039999999995	-8.82600000000025	23.615323245723	19.9735888588414	40.917369927609	47.8365654162751	46.4335285277832
223	372.7146	307.2125	1	17	222	11.1	2.71400000000085	23.3920000000001	23.5489163232622	22.2598483677445	46.3350600172298	44.3954221353255	46.146916622966
224	373.2545	306.7585	1	17	223	11.15	10.7979999999998	-9.07999999999902	14.1082672217384	30.0900636116121	41.445349842461	42.6798287759176	45.5136013218266
225	374.1413	307.3676	1	17	224	11.2	17.7359999999999	12.1819999999991	21.5166637748507	52.207249006012	41.6378324698976	44.3686515193694	45.7446349633586
226	370.8455	306.6042	1	17	225	11.25	-65.9159999999997	-15.2679999999998	67.6611474924861	62.4798747172217	41.649216322166	43.3425168042044	44.8875561502891
227	377.5146	307.3445	1	17	226	11.3	133.381999999999	14.8059999999998	134.201250217723	62.9171108260805	40.0936768511601	42.0657574541876	44.3309120968349
228	373.8985	306.3681	1	17	227	11.35	-72.3219999999992	-19.5279999999991	74.9120448793106	61.0158165720507	39.3335862346348	42.143465332996	43.8269888210853
229	373.6469	307.143	1	17	228	11.4	-5.03199999999993	15.4979999999989	16.2944477660326	53.2083690327199	48.86709357169	45.5502963656448	43.4598420444158
230	373.1335	306.8315	1	17	229	11.45	-10.2679999999998	-6.22999999999934	12.0101925047015	27.9801046963081	61.343214719323	49.9061344603706	43.4084242553527
231	374.3737	307.5458	1	17	230	11.5	24.8039999999992	14.2859999999996	28.6239097958324	16.187297752048	55.5829393409483	49.2143130758616	45.5705300829711
232	374.7103	307.3242	1	17	231	11.55	6.73200000000065	-4.43199999999933	8.05992853566351	34.8170763172995	43.2141449807663	49.1914448192649	47.5255698957599
233	375.5032	307.2396	1	17	232	11.6	15.8579999999995	-1.69200000000046	15.9480101580099	61.6706128665953	37.9518706487622	49.4836152557338	46.6282928458412
234	370.0408	306.9128	1	17	233	11.65	-109.248	-6.53599999999983	109.44334059229	57.9575096491766	49.6552428888286	49.126450498377	46.4968099425864
235	377.3134	307.6889	1	17	234	11.7	145.452	15.5219999999997	146.277875251181	58.4481852652245	58.1744364508436	50.1895905679993	45.890620136906
236	377.662	308.0514	1	17	235	11.75	6.97199999999953	7.25000000000023	10.0583937087388	59.7164435454764	56.7794098295573	47.7681126544701	45.9225423857228
237	377.249	307.7262	1	17	236	11.8	-8.25999999999908	-6.50399999999991	10.5133066159027	64.4934094603578	58.2892127873698	42.2513745420608	46.2471066685235
238	376.143	307.8633	1	17	237	11.85	-22.120000000001	2.74199999999951	22.2893015592693	54.6782600350918	59.6336442768327	38.9258914359597	46.2412340713498
239	369.5894	306.6421	1	17	238	11.9	-131.071999999999	-24.4239999999991	133.328170166697	55.6013100099379	49.385807425064	38.5374905812452	44.9453721256335
240	374.2916	307.8709	1	17	239	11.95	94.0440000000001	24.5759999999996	97.2021281248512	58.1302403095151	39.0359664166756	38.4294373398656	46.8109497662487
241	373.5639	307.7774	1	17	240	12	-14.5540000000005	-1.87000000000012	14.6736435829693	59.5508450081891	39.953285967992	42.6137606337661	47.8286838540532
242	374.6099	308.274	1	17	241	12.05	20.9199999999998	9.93200000000002	23.1579581137887	34.2782053897702	41.2886041033553	47.2145743752447	47.5804422202678
243	373.2111	307.8233	1	17	242	12.1	-27.9759999999999	-9.01399999999967	29.392325052639	23.3936727982594	39.8999122231573	48.8611635563568	47.9031417622608
244	372.8789	307.9278	1	17	243	12.15	-6.64400000000001	2.08999999999946	6.96497207460287	24.3052619260461	27.4197382736617	50.3137911092551	48.1132551351092
245	374.9641	308.4044	1	17	244	12.2	41.7039999999997	9.53200000000038	42.7794651672971	24.4469678971955	18.6844382288875	47.4125887544426	48.464119739909
246	375.2582	307.4889	1	17	245	12.25	5.88200000000029	-18.3100000000002	19.2315892219028	20.2489794381255	28.4481114379749	48.5025679672412	47.2406967591419
247	376.4156	307.7795	1	17	246	12.3	23.1479999999999	5.81199999999967	23.8664879695357	20.5612711575532	36.1399359631195	50.4284558828594	44.6764491277073
248	376.0196	307.9198	1	17	247	12.35	-7.91999999999916	2.80600000000049	8.40238275728912	13.9752036595156	38.0886828358809	50.3390028097037	43.3207723814796
249	375.7262	308.2291	1	17	248	12.4	-5.86800000000039	6.18600000000015	8.52643067174105	32.5909609499037	51.2417747934463	44.3404478856221	43.1959745120898
250	375.5157	307.7839	1	17	249	12.45	-4.21000000000049	-8.904	9.84912767710948	47.8329040290435	55.7892110922096	43.7157650721268	44.1451759672143
251	369.9057	307.535	1	17	250	12.5	-112.199999999999	-4.97799999999984	112.310375673843	55.9283862336362	57.0518499664904	46.4430546322447	43.6314161833169
252	374.8855	308.0246	1	17	251	12.55	99.5959999999991	9.79199999999992	100.076203365235	81.9222784293394	59.5683076623636	45.9694396212706	45.7918333076333
253	377.3239	307.8594	1	17	252	12.6	48.768	-3.30400000000054	48.8797937802525	97.6032185249036	60.7780933962501	46.3226682687879	46.1339237832417
254	370.4304	307.2018	1	17	253	12.65	-137.869999999999	-13.152	138.495891650257	81.5127389830771	61.2611574975826	47.1000597718414	44.4138601808869
255	374.6265	308.5673	1	17	254	12.7	83.922	27.3099999999999	88.2538281549305	71.3037112956836	68.7470919153662	46.7386489118187	42.6114044225303
256	373.0368	308.4664	1	17	255	12.75	-31.7939999999999	-2.01799999999935	31.8579779647106	65.627800558864	64.4379978265145	46.7132808638136	43.9814192080438
257	375.4142	307.868	1	17	256	12.8	47.5479999999993	-11.9680000000005	49.0310649282671	40.6000365658258	55.7989432794217	47.1015237133538	45.6200328342885
258	374.4286	307.5865	1	17	257	12.85	-19.7119999999995	-5.62999999999988	20.5002400961545	39.8909653058287	54.5566537016949	47.7156533269994	47.0755984322296
259	374.3291	308.2469	1	17	258	12.9	-1.99000000000069	13.2079999999996	13.357071685066	47.3632566699519	42.9583447502365	47.8544584429344	44.5487710952045
260	378.5641	308.187	1	17	259	12.95	84.7000000000003	-1.19799999999941	84.7084718549452	40.2941752631597	37.6880867314278	49.8609145945631	44.3660119054469
261	375.1208	308.5363	1	17	260	13	-68.8660000000004	6.98599999999942	69.2194347853264	43.4855068445258	36.3747117611367	44.6490717328678	45.9831404439164
262	374.6046	308.9855	1	17	261	13.05	-10.3239999999994	8.98400000000038	13.6856578943065	45.3166529346473	34.6347397643441	44.3690922400219	46.3636800644794
263	373.8678	307.3182	1	17	262	13.1	-14.7360000000003	-33.3460000000002	36.4568980029846	35.4852081570268	34.6532132577487	43.4066840101265	46.8587289268007
264	373.4452	308.3615	1	17	263	13.15	-8.45199999999977	20.8659999999998	22.5128021356735	25.3861668523216	34.4477593882862	38.5139292525187	47.7387584965312
265	375.2134	308.1793	1	17	264	13.2	35.3639999999996	-3.64399999999932	35.5512479668431	28.9753042655285	30.97473727376	37.8102200906181	46.8571376239411
266	374.28	308.1068	1	17	265	13.25	-18.6680000000001	-1.44999999999982	18.7242282618004	25.8209196709717	24.860145639221	39.4602704488465	46.8889098164818
267	375.7486	307.5198	1	17	266	13.3	29.3720000000008	-11.7400000000009	31.6313449603406	23.5788658419252	32.9392412006221	40.8116097857176	47.5880847260268
268	374.9004	308.1116	1	17	267	13.35	-16.9640000000004	11.8360000000007	20.6849750302008	26.4642663904932	32.2567143185582	43.8121940547555	47.7107089446466
269	374.3366	308.1503	1	17	268	13.4	-11.2760000000003	0.774000000000115	11.302532990441	24.3341244261204	34.0695137548009	44.7570943047869	49.2556930787358
270	371.8747	307.7218	1	17	269	13.45	-49.2379999999991	-8.57000000000085	49.978250709683	36.9031781357157	37.9323534498084	45.0162587387669	51.3609351975924
271	372.2567	307.5913	1	17	270	13.5	7.6400000000001	-2.60999999999967	8.07351843993682	38.6925089661447	42.5458291365562	45.523226255588	51.2751673303474
272	376.9787	307.4598	1	17	271	13.55	94.4399999999996	-2.63000000000034	94.4766135083171	44.5601616676765	46.988479807091	46.7579205076881	51.4570314287284
273	375.6218	308.0547	1	17	272	13.6	-27.1379999999999	11.898000000001	29.6316291823453	49.4004405091236	52.9711748517622	47.3947895848135	50.3614016308133
274	373.7615	307.2371	1	17	273	13.65	-37.2059999999999	-16.3520000000005	40.6407964981004	60.757533846992	55.0664292212876	48.377457221221	47.1667679106415
275	370.0526	307.2124	1	17	274	13.7	-74.1780000000006	-0.493999999999915	74.1796449169183	57.0737814784663	59.0577802037738	46.9756263360635	45.2528662868929
276	372.8884	308.7856	1	17	275	13.75	56.7160000000001	31.4639999999997	64.8589851292787	67.2498407373798	66.186306871955	47.0645387691501	44.8652753493657
277	369.6616	306.7732	1	17	276	13.8	-64.5359999999994	-40.2480000000003	76.0578516656889	65.5726967748986	60.5765998147542	48.0746457386997	44.222038068178
278	373.6166	307.5238	1	17	277	13.85	79.0999999999997	15.0120000000004	80.5119254769128	68.715119898424	62.5328648510688	47.7057645622938	44.1338292758758
279	374.9108	308.4861	1	17	278	13.9	25.8839999999998	19.2460000000005	32.2550766856941	71.6150798969181	62.6854006876411	50.6569277145373	44.3719659264721
280	370.4991	307.6269	1	17	279	13.95	-88.2339999999999	-17.1840000000009	89.8917605345452	64.079418151042	56.0188992223185	52.8609558006218	42.7725828385451
281	374.4536	307.9532	1	17	280	14	79.0899999999999	6.52600000000007	79.3587851217494	57.8158889647577	51.5832484017439	57.9012629278271	41.3174733522494
282	372.5359	308.0232	1	17	281	14.05	-38.3539999999994	1.39999999999986	38.3795429363085	59.7981046003836	49.1608116703084	58.5449706174348	41.2577441257675
283	374.9953	308.0625	1	17	282	14.1	49.1879999999992	0.786000000000513	49.1942795454911	43.3226785462131	42.4403542728254	57.3161192515	40.6703530669191
284	372.8918	307.9202	1	17	283	14.15	-42.0699999999999	-2.84599999999955	42.166154863824	31.5514169065698	46.247426207787	55.8196065687643	40.1751650510539
285	372.6114	307.6701	1	17	284	14.2	-5.60799999999972	-5.00200000000063	7.5146302636925	34.2422051895748	46.6641313974698	52.6955124831678	39.3823876148299
286	373.0931	308.575	1	17	285	14.25	9.63399999999979	18.098	20.5024769235328	27.0648195808931	49.6162189836991	50.2702802498848	39.2767060003373
287	370.5948	307.8856	1	17	286	14.3	-49.9659999999994	-13.7879999999996	51.8334843513335	32.6967478151904	56.5133414201155	47.6324663506385	38.5224433292189
288	371.0872	307.4381	1	17	287	14.35	9.8479999999995	-8.94999999999982	13.3073515020829	50.0055842487264	52.0993736519313	44.4554644969961	38.1010077328478
289	374.5298	308.1542	1	17	288	14.4	68.8520000000005	14.3219999999997	70.3257960353103	67.6810210608285	48.9538124498875	43.9868375481573	37.9900202950873
290	369.883	307.4297	1	17	289	14.45	-92.9360000000008	-14.4899999999996	94.0588124313726	78.7844776506562	49.3721257440171	40.5289069383234	36.9323985002639
291	375.3192	307.7207	1	17	290	14.5	108.724000000001	5.81999999999994	108.879660984043	77.1339277229694	48.9573120980258	37.1117204489107	38.7142445016194
292	369.9683	307.2984	1	17	291	14.55	-107.018	-8.44600000000014	107.350767300472	65.2108770845845	46.1041210309686	35.7575677438469	38.6984548622704
293	369.8448	307.0779	1	17	292	14.6	-2.46999999999957	-4.41000000000031	5.05460186364867	48.7386672393077	46.4705747211668	33.9459165490248	38.1869803554261
294	370.1874	307.4895	1	17	293	14.65	6.85200000000009	8.23200000000043	10.7105428433861	30.233603135223	41.7262488885275	31.9728728808868	37.7881642038986
295	370.7564	307.3541	1	17	294	14.7	11.3799999999992	-2.70800000000008	11.6977632049885	13.4237644112811	34.393682479177	31.7891488935963	36.3724904746601
296	370.0077	307.0253	1	17	295	14.75	-14.9739999999997	-6.57600000000002	16.3543404636198	15.8072217193641	24.6072219141223	31.4888732315245	35.0667852915934
297	371.0032	307.6306	1	17	296	14.8	19.9099999999999	12.106	23.3015736807623	18.2416206924704	15.0017940675782	28.970240919738	33.3381684534596
298	370.5552	306.9099	1	17	297	14.85	-8.95999999999958	-14.4140000000004	16.9718884040641	20.0486977190462	15.7924594461183	28.4962509034019	31.6268007728613
299	369.4179	307.0347	1	17	298	14.9	-22.7460000000008	2.49599999999987	22.8825377089176	18.9808406930216	14.9919333118861	25.3231128756373	31.2719712231124
300	370.3477	307.4931	1	17	299	14.95	18.596	9.1680000000008	20.7331483378674	16.5798237238754	14.2061720431756	21.0038411999061	29.5128696026637
301	369.9783	307.0846	1	17	300	15	-7.38799999999969	-8.17000000000007	11.0150553334968	15.7776971728725	14.0204343650233	19.5272260754117	28.0336807462848
302	369.814	307.625	1	17	301	15.05	-3.28599999999938	10.8079999999995	11.2964888350313	11.7422459313017	11.8363608085074	18.8519391071059	27.3526973872489
303	369.4521	307.0874	1	17	302	15.1	-7.23800000000097	-10.752	12.9612556490493	8.36364636730499	10.5219270856369	19.0578414593523	26.4995923768334
304	369.42	307.2188	1	17	303	15.15	-0.641999999999143	2.6279999999997	2.70528150106368	9.0600280370249	8.9199768627471	19.756721839033	26.0304817044975
305	369.3985	307.4096	1	17	304	15.2	-0.430000000000064	3.81600000000049	3.84015051788387	7.09289789313929	7.61399992063522	20.0494684661524	26.959786027574
306	368.7245	307.1429	1	17	305	15.25	-13.4800000000007	-5.33400000000029	14.4969636820964	5.26615699840141	14.4472302367011	19.863290333302	27.9720843462408
307	368.7399	307.0715	1	17	306	15.3	0.307999999999993	-1.42799999999966	1.46083811560317	6.09770779419251	22.7020841466335	19.0438705562807	27.0450426866874
308	368.5603	307.0054	1	17	307	15.35	-3.59199999999987	-1.32200000000012	3.82755117535996	6.86435347396545	22.3232234725862	18.7981370487265	29.1454848335046
309	368.3288	306.7521	1	17	308	15.4	-4.62999999999965	-5.06600000000049	6.86303548001915	19.8344324363773	24.5215103661799	18.5571048980676	27.7612822309782
310	368.7013	306.844	1	17	309	15.45	7.45000000000005	1.83800000000019	7.67337891674857	38.3112704001278	25.8927648891293	18.4968322670041	25.7454941285398
311	372.6537	307.1883	1	17	310	15.5	79.0480000000002	6.88600000000065	79.3473584941556	39.380289946771	25.7061463015808	18.9556410436589	23.4957193259001
312	367.9836	306.7329	1	17	311	15.55	-93.4019999999998	-9.10800000000108	93.8450279343556	42.9453129381673	26.2513803040539	18.9478270306509	21.2242117654197
313	367.5262	306.6993	1	17	312	15.6	-9.14800000000014	-0.671999999999571	9.17264890857608	44.9211763042931	27.074347011816	19.0532682046421	21.4041816050234
314	368.6205	306.1281	1	17	313	15.65	21.8859999999995	-11.4239999999995	24.6881504370005	31.5778601667843	28.1942329333881	20.0880905281082	21.4882021900629
315	367.7494	306.0212	1	17	314	15.7	-17.4220000000003	-2.13799999999992	17.5526957473776	14.1914902079801	29.379664613373	22.1304231615517	21.3797131655904
316	367.721	306.6521	1	17	315	15.75	-0.567999999999529	12.6179999999999	12.6307778066118	14.7684040768611	23.4640518506167	24.455295460957	21.1048227845384
317	367.8512	306.3319	1	17	316	15.8	2.60400000000004	-6.404	6.9131781403346	13.443152928609	15.1935699146683	25.1198444536369	20.6795909836609
318	368.044	305.7607	1	17	317	15.85	3.85599999999954	-11.4240000000007	12.0572182529807	13.838152922453	15.783312936698	29.7947187636073	20.7664022869887
319	367.5337	306.5058	1	17	318	15.9	-10.2059999999994	14.9020000000007	18.0618946957403	15.3502435344492	15.6546706900366	30.199451586319	20.5011310377779
320	368.3575	305.9817	1	17	319	15.95	16.4760000000001	-10.4820000000007	19.5276957165974	16.1956496213565	18.368081433974	30.4871470571735	20.0996314887907
321	369.363483410644	305.896777168681	1	17	320	16	20.1196682128796	-1.69845662637954	20.1912308665928	16.7982217965349	23.2044446203332	27.4642125763885	20.6118938075242
322	369.725097175331	306.320446972795	1	17	321	16.05	7.23227529373958	8.47339608228026	11.1402085748714	17.8661884514642	23.9883086032198	23.5964844237336	21.0928717375542
323	368.9919	306.4942	1	17	322	16.1	-14.6639435066197	3.47506054409905	15.0700791288728	22.8980099454951	32.5150905153987	23.7505217506945	21.255690395111
324	367.9062	306.0579	1	17	323	16.15	-21.7139999999995	-8.7259999999992	23.4017279703864	31.0586457062173	32.2046702392499	23.2196825410928	21.4263594119253
325	370.137394105376	305.939372316465	1	17	324	16.2	44.6238821075201	-2.3705536707007	44.6868031867522	31.7809675850832	31.5946295009739	22.7099578650283	21.5354650466176
326	373.1719933638	306.242691238252	1	17	325	16.25	60.6919851684802	6.06637843574049	60.9944096702037	48.2319592342624	31.4643733021603	22.3463552357748	21.7333928529291
327	372.6526	306.7664	1	17	326	16.3	-10.3878672760004	10.4741752349594	14.7518179692008	46.5431520270356	31.9993989327989	22.3153114110412	21.9360700657929
328	367.7911	306.9814	1	17	327	16.35	-97.2300000000007	4.30000000000064	97.3250373747688	40.2912490564527	31.7177305646909	22.7346675252509	22.4973388896833
329	367.4647	306.3085	1	17	328	16.4	-6.52799999999957	-13.4580000000005	14.9576919342527	31.8701008981032	30.784694392149	22.4451571774882	23.2622432347219
330	367.8464	306.8608	1	17	329	16.45	7.63400000000047	11.046	13.4272883338375	32.2178302805146	27.0518342960825	21.7024307105772	23.3790465754294
331	368.2566	306.0101	1	17	330	16.5	8.2039999999995	-17.0139999999992	18.8886688784563	15.2035018951195	21.4882658512164	22.2681465713895	21.7574230016849
332	367.4409	306.1304	1	17	331	16.55	-16.3139999999999	2.40599999999972	16.4904648812577	15.0262367572624	20.6423142188626	23.2379164444575	20.0106466547063
333	366.9221	306.4563	1	17	332	16.6	-10.376	6.5179999999998	12.2533954477931	13.8124195357124	12.9542445351032	23.4581125855799	19.8475089216997
334	367.3415	305.8914	1	17	333	16.65	8.38799999999992	-11.2980000000005	14.0713662449674	11.1064308043296	12.6856441157265	22.7646282957424	19.4588578352285
335	366.9771	305.8407	1	17	334	16.7	-7.28799999999978	-1.01399999999899	7.35820222608721	9.06679815721054	11.8102319201805	20.9405069316836	19.2347376352845
336	366.9041	306.0985	1	17	335	16.75	-1.45999999999958	5.15599999999949	5.3587252215423	10.704987175087	13.0719198406187	19.0114902449012	19.1139485224607
337	366.6225	306.2388	1	17	336	16.8	-5.63200000000052	2.80600000000049	6.29230164566263	10.3450514741907	14.4764339561162	18.7522956779489	19.2806098825246
338	367.6246	306.037	1	17	337	16.85	20.0419999999997	-4.03600000000097	20.4443405371754	9.80804430464873	15.1984946064689	15.1999590157592	19.3588055844137
339	367.0692	306.2978	1	17	338	16.9	-11.1079999999993	5.21600000000035	12.2716877404857	15.0374088769078	14.7445621993358	16.3250348831247	19.5056065520224
340	367.0606	306.0643	1	17	339	16.95	-0.172000000000025	-4.66999999999985	4.67316637837757	19.8860697550219	14.8291795672848	16.2709460936854	19.6927224757304
341	368.6299	306.2014	1	17	340	17	31.386	2.74199999999951	31.5055480828377	19.6920020378507	16.5347146385861	16.0506334269813	19.78062244654
342	367.1771	305.7319	1	17	341	17.05	-29.0560000000005	-9.38999999999965	30.5356060362329	19.144072924481	16.8622771370352	16.4248088856791	19.7165338651517
343	367.8619	306.4241	1	17	342	17.1	13.6959999999999	13.8440000000003	19.4740019513197	19.8503148299208	17.4456734964151	15.9444960927049	19.8774688311642
344	367.6073	306.0212	1	17	343	17.15	-5.09199999999964	-8.05799999999977	9.53204217363691	18.0320204002644	19.9644256505229	15.6980331293642	19.6897323805258
345	367.7162	305.6257	1	17	344	17.2	2.17800000000011	-7.91000000000054	8.20437590557679	13.8384845190485	20.7316602671902	15.7595174055406	19.0205311892856
346	366.6314	305.9071	1	17	345	17.25	-21.6960000000006	5.62800000000038	22.4140759345557	15.1993449549795	19.029347013344	15.8815418091465	17.6791304253451
347	367.0766	306.0822	1	17	346	17.3	8.904	3.50199999999973	9.56792663015337	20.7847783765648	18.373183815242	16.2459083540081	17.3908254258591
348	368.3615	306.3568	1	17	347	17.35	25.6979999999999	5.49200000000042	26.2783041309746	21.6130057044596	16.690497578941	15.9829436435764	15.2195467752261
349	366.7212	305.4527	1	17	348	17.4	-32.8059999999994	-18.0820000000006	37.4592092815636	20.0266736264236	16.6515040593926	16.5660559265567	14.9523648744898
350	366.855	306.0553	1	17	349	17.45	2.67600000000016	12.0519999999999	12.3455125450505	22.9078831114354	16.6898552437965	17.6830142408835	15.0997555643694
351	367.5677	305.9272	1	17	350	17.5	14.2539999999997	-2.56199999999922	14.4824155443761	18.1816502029026	15.2283689797069	17.2930983216904	14.7201412856803
352	366.4524	305.4879	1	17	351	17.55	-22.3059999999998	-8.78600000000006	23.9739740552123	12.5182297422205	15.6295395709809	16.1951512858459	14.8409897484344
353	366.557	305.569	1	17	352	17.6	2.0920000000001	1.62199999999984	2.64713958831035	11.7667047831335	14.5202137907378	16.2968250767485	14.6122022832154
354	366.1009	305.5387	1	17	353	17.65	-9.12199999999984	-0.606000000000222	9.1421069781532	10.4300643329902	13.1676862025905	16.6148364653091	14.6826234944538
355	366.4004	305.8464	1	17	354	17.7	5.98999999999933	6.15400000000022	8.58788774961543	8.35119603052642	14.6343682145769	17.1005554468876	14.8675986275113
356	366.0648	305.6478	1	17	355	17.75	-6.71199999999999	-3.97199999999998	7.7992132936598	10.8587773785729	15.5568496300369	16.3467706057889	15.0901144688777
357	366.6665	305.3332	1	17	356	17.8	12.0339999999999	-6.29200000000083	13.5796325428933	13.8171426629604	14.0171187564498	16.0293551737694	15.7187417087454
358	366.0867	305.8234	1	17	357	17.85	-11.5959999999995	9.80400000000031	15.185046328543	17.5020316460202	15.9031525745559	15.239134534693	15.6946750056362
359	366.9453	306.657	1	17	358	17.9	17.1719999999993	16.6719999999998	23.9339334000906	20.6836349270835	16.5781688712256	13.5796948658549	15.7209142107939
360	366.383	305.429	1	17	359	17.95	-11.2459999999999	-24.5600000000002	27.0123326649145	19.6830414823732	17.5112556499787	13.9285650350535	15.9743024064112
361	367.3753	306.0774	1	17	360	18	19.846	12.9680000000008	23.7072296989762	20.9475277705389	17.465172231871	13.3896491443793	15.5858787622977
362	366.9919	305.8853	1	17	361	18.05	-7.66799999999989	-3.84200000000078	8.57666531934203	19.3391950794908	16.4291707765579	13.2571706111896	15.1709502197507
363	365.9201	305.7977	1	17	362	18.1	-21.4359999999999	-1.75199999999904	21.5074777693711	17.5204796539371	15.9580552786482	13.2799084737258	15.0579695127858
364	366.5746	305.3471	1	17	363	18.15	13.0899999999997	-9.01200000000017	15.8922699448504	14.2467095366584	13.9917035291194	13.6672138595435	14.9514947382785
365	366.4985	306.2398	1	17	364	18.2	-1.52199999999993	17.8539999999998	17.9187555371458	13.1753000707425	13.2227618555301	13.975679849482	15.3283101291274
366	366.2131	306.0092	1	17	365	18.25	-5.70799999999963	-4.61199999999963	7.33837911258285	10.9685827867576	11.2224486587217	14.2986871286089	15.5141684223315
367	366.3697	306.0465	1	17	366	18.3	3.13200000000052	0.745999999999185	3.21961798976245	8.64421197874805	12.4972224659294	15.1915750634827	15.9821553826232
368	365.8625	305.9161	1	17	367	18.35	-10.1440000000002	-2.60800000000017	10.4738913494463	8.92504405712311	10.6566643728957	15.406406367696	20.3195385144999
369	365.7913	305.7148	1	17	368	18.4	-1.42400000000066	-4.02599999999893	4.27041590480286	8.19818778078499	10.7562588478613	14.8757724950312	24.7650588771514
370	365.626	304.7629	1	17	369	18.45	-3.30600000000004	-19.0380000000005	19.3229159290211	11.8191448611163	10.4401040489854	14.2655905719389	24.9303850310374
371	365.6462	304.5788	1	17	370	18.5	0.404000000000906	-3.68200000000002	3.70409773089221	10.3447459590338	11.1322020253469	13.8786592029051	27.3817067740068
372	366.0309	305.5732	1	17	371	18.55	7.69399999999905	19.8879999999997	21.3244033914193	12.8683057169746	13.9539793504075	14.1467491536555	29.9920604795336
373	366.1838	305.5992	1	17	372	18.6	3.0580000000009	0.520000000000209	3.10189683903345	11.9551640408477	14.8547574567437	13.8191139488231	32.6309258119346
374	366.809778682965	305.032472395773	1	17	373	18.65	12.5195736592991	-11.3345520845394	16.8882146945067	14.0662162699088	15.7598414609429	13.2881530112479	33.7061520712198
375	367.301269498737	304.482131851585	1	17	374	18.7	9.82981631544021	-11.0068108837606	14.7572075483869	16.0888138396987	15.3084192883476	13.5560648113671	33.8931478977075
376	366.5932	304.3987	1	17	375	18.75	-14.1613899747392	-1.66863703169952	14.2593588761979	19.3647689544537	16.5348697470884	14.6815662388741	33.9469317525222
377	365.0876	304.8503	1	17	376	18.8	-30.1120000000003	9.0319999999997	31.4373912403687	18.6513772049112	15.7962758413816	15.934955591477	33.8762113997929
378	366.0603	304.7984	1	17	377	18.85	19.4539999999995	-1.03799999999978	19.4816724128084	18.6616745358476	16.9815635247505	25.3999424943067	33.7800302159895
379	365.4085	304.6613	1	17	378	18.9	-13.0359999999996	-2.74200000000064	13.321255946794	19.0035232242679	15.8200471746344	35.9504228884478	33.3910153291029
380	365.9485	305.1679	1	17	379	18.95	10.8000000000004	10.1319999999998	14.8086942030689	15.5037378430644	16.6720255737488	35.9322050270214	32.9972070169205
381	365.1698	304.9915	1	17	380	19	-15.5740000000003	-3.52800000000002	15.9686023182998	14.5983580950473	18.2309304524012	41.3737644036342	32.6999816221723
382	364.7979	304.4021	1	17	381	19.05	-7.43799999999965	-11.7879999999991	13.938464334351	12.9887171443577	17.9159318325464	46.7269503478776	32.6879184238026
383	364.345698939306	303.80659404729	1	17	382	19.1	-9.04402121388102	-11.9101190542005	14.9547736727227	14.6823766116501	35.9451275318697	51.9819431501434	32.4671715764321
384	364.176356407768	303.604515401136	1	17	383	19.15	-3.386850630759	-4.04157292308014	5.27305119334595	17.4583376805345	56.1410043159528	53.7450902828961	32.5372315200344
385	365.1612	304.2247	1	17	384	19.2	19.6968718446396	12.40369197728	23.276991539531	20.3281258220285	56.5559907656952	53.810615945933	32.5051138580077
386	366.273	305.2203	1	17	385	19.25	22.2360000000003	19.9120000000005	29.8484076627219	57.2918969686922	66.2126590601801	53.5951763764354	32.4022241292329
387	365.157	304.3514	1	17	386	19.3	-22.3200000000008	-17.3779999999999	28.2874050418209	99.2932914875479	77.6576248543736	52.560847736103	32.498431384133
388	375.144510423367	304.198452105963	1	17	387	19.35	199.750208467341	-3.05895788074054	199.773629406041	98.4296049197403	86.9823227755362	52.153654064283	32.3537361186754
389	385.9048	304.4811	1	17	388	19.4	215.20579153266	5.65295788074081	215.280023787624	114.966980439826	91.6701333911577	51.9062581631747	32.4139397291528
390	384.9992	304.201	1	17	389	19.45	-18.112000000001	-5.60200000000009	18.9585587004929	134.987123886719	90.9492063181171	51.7288234619022	32.1141039587153
391	379.381856352392	303.875536610624	1	17	390	19.5	-112.34687295216	-6.50926778752023	112.535285263149	116.67274858238	88.9594223004696	51.5213040414396	32.2082688037994
392	372.964444603209	303.715532562161	1	17	391	19.55	-128.348234983659	-3.20008096926017	128.388122276286	84.0469752947675	87.2057636396596	51.2290876939497	32.1216268365766
393	367.554460552421	303.749012232617	1	17	392	19.6	-108.19968101576	0.669593409120353	108.201752884349	83.4688077164939	68.3621805966963	51.115229204041	32.6292966167321
394	364.9594	304.004	1	17	393	19.65	-51.9012110484198	5.09975534765999	52.1511573495603	62.9518641611135	47.6715120103966	51.7863100288209	38.9702922935272
395	365.6897	304.3388	1	17	394	19.7	14.606	6.69599999999946	16.0677208091251	39.4244033926004	46.9016561581093	51.4541629046482	45.7457455718834
396	366.159486732629	304.174986358652	1	17	395	19.75	9.39573465257922	-3.27627282695971	9.95056748624683	20.0516126110124	36.8299490226991	50.1228820195917	46.1008487502981
397	365.853524071487	303.733016798078	1	17	396	19.8	-6.11925322283923	-8.83939121148046	10.7508184337206	11.2960487260257	24.8005505335258	49.0619071767891	45.8874470294697
398	365.3485	303.4755	1	17	397	19.85	-10.1004814297403	-5.15033596155945	11.337798976409	10.3345045997246	15.2481356325458	39.307529743044	45.6629129112032
399	365.0659	303.7844	1	17	398	19.9	-5.65200000000004	6.17799999999988	8.37333792462714	10.7080338842848	11.9024866664841	28.8774565698578	45.5289783144818
400	365.0658	304.3474	1	17	399	19.95	-0.00199999999949796	11.2599999999998	11.2600001776197	10.1766976744511	11.9591194911793	28.2960028904092	45.4723823306655
401	365.593	304.0805	1	17	400	20	10.5439999999999	-5.33800000000042	11.8182139090474	10.4446586540793	11.2863417387138	23.0427732039646	45.5109189831559
402	365.2119	304.2167	1	17	401	20.05	-7.62200000000007	2.72400000000061	8.09413738455213	12.5089246069424	10.9180507139186	17.5163033252757	45.6236701727549
403	364.662	304.532	1	17	402	20.1	-10.9980000000007	6.30599999999959	12.6776038745502	13.5837343826339	10.2528788893916	13.2766500833209	46.1244702599212
404	364.0231	303.8497	1	17	403	20.15	-12.7779999999996	-13.646	18.6946676889424	11.8646495931429	10.083401129319	24.1954943041584	46.9619436499524
405	364.4112	303.1141	1	17	404	20.2	7.76200000000017	-14.7119999999995	16.6340490560774	11.6594037533862	9.69034962270914	37.6808751978338	46.8234087632436
406	364.541193964395	303.018876541429	1	17	405	20.25	2.59987928789997	-1.90446917142026	3.2227899615925	10.0610991247039	9.25559738522999	38.6065211241608	46.2737572715593
407	364.329719493653	303.302014076084	1	17	406	20.3	-4.22948941484037	5.66275069309995	7.06790818576831	7.65787765169565	10.2320561170256	39.2140463228363	45.6954145686515
408	364.2148	303.5062	1	17	407	20.35	-2.29838987305925	4.08371847831972	4.6860807311389	5.79696486278436	11.3051645340959	39.1721717581234	41.3238447645016
409	364.5354	303.4128	1	17	408	20.4	6.41199999999913	-1.86799999999948	6.67856032390117	6.64654517731705	36.4885019418327	39.151698465789	37.0304256366751
410	364.9017	303.4241	1	17	409	20.45	7.32600000000048	0.226000000000113	7.32948511152093	8.80470848066508	63.4026309044884	39.2159411994288	36.7253640744151
411	364.5315	303.4739	1	17	410	20.5	-7.40400000000022	0.996000000000095	7.47069153425595	12.5492299434879	65.9267005096077	39.5005339248722	34.4026600170357
412	364.2821	304.3313	1	17	411	20.55	-4.9879999999996	17.1479999999997	17.8587247025084	65.3191262319697	67.510041931754	40.01825265156	31.4925174548537
413	363.6958	303.3183	1	17	412	20.6	-11.7259999999999	-20.2599999999995	23.4086880452532	121.008296946192	68.0914646268552	41.1337113158014	28.9869203925582
414	377.089032108767	301.424920181929	1	17	413	20.65	267.86464217534	-37.8675963614205	270.52804176631	125.206855841898	68.219995802259	42.1375772710839	27.8936004928377
415	391.3282	300.2354	1	17	414	20.7	284.783357824659	-23.7904036385794	285.775338682635	126.215375382843	68.7415327761485	42.192654621839	27.9202965714438
416	392.706	300.5919	1	17	415	20.75	27.5560000000007	7.12999999999965	28.4634860127855	123.633699310223	69.7454704645143	42.4246325235269	28.1098141714976
417	393.6361	301.2598	1	17	416	20.8	18.6019999999996	13.3579999999995	22.9013224072317	71.1208653725483	69.8044491860945	42.328921960514	28.3198225348522
418	394.147473936024	301.378702695953	1	17	417	20.85	10.2274787204806	2.37805391906022	10.5003076821511	16.4747686061047	70.962258097507	43.3401597859593	28.8667549957086
419	393.986962055563	301.014293472119	1	17	418	20.9	-3.21023760922003	-7.28818447668004	7.96387207793864	14.2840850871303	47.7866526003352	45.1833947034924	28.9960059130028
420	394.1769	300.4165	1	17	419	20.95	3.79875888873926	-11.9558694423802	12.5448548504164	13.393522989346	20.9826783391896	45.1547252584209	29.148820564083
421	395.0337	300.2365	1	17	420	21	17.1360000000004	-3.60000000000014	17.5100684179136	18.2908168847914	18.9225645374461	45.7625468301068	28.980130767671
422	395.4644	301.0522	1	17	421	21.05	8.61400000000003	16.314000000001	18.4485119183102	24.4524398281221	17.1478019892739	45.4687315844317	29.3805387784069
423	396.6882	299.8022	1	17	422	21.1	24.4759999999997	-25	34.9867771593781	25.4905880722745	18.5888549450633	44.6971907017955	29.5169638241159
424	394.8026	300.2524	1	17	423	21.15	-37.7120000000002	9.00399999999991	38.771986794592	23.561043987762	22.1467936047259	31.5917066815171	29.2988801287051
425	395.5697	300.6973	1	17	424	21.2	15.3420000000006	8.89799999999923	17.7355960711785	20.9020809892018	21.5679177406933	18.1597179450538	29.276966184748
426	395.7945	300.3748	1	17	425	21.25	4.49600000000032	-6.44999999999982	7.86234799535104	18.8868930053351	21.7796231956993	17.6131072188345	29.2699732153333
427	395.7787	300.632	1	17	426	21.3	-0.316000000000258	5.14400000000023	5.15369692550916	19.8411473813297	21.133013982769	17.4255987468681	30.0026696634083
428	395.02	299.6442	1	17	427	21.35	-15.1740000000007	-19.7559999999999	24.910837240045	17.645247409112	18.4321233060841	18.5613382332938	30.418558379971
429	397.1512	300.0892	1	17	428	21.4	42.6240000000007	8.89999999999986	43.5432586745647	19.9982024036365	15.3967607626989	18.8403133602167	30.7978784028501
430	397.234	299.7617	1	17	429	21.45	1.65599999999927	-6.54999999999973	6.75609621009011	21.3639469763363	15.3367575509181	19.0816999287371	31.1745532793091
431	396.2782	299.9842	1	17	430	21.5	-19.1159999999991	4.44999999999936	19.6271229679737	17.9773536068331	16.3036499002229	18.4597276104699	31.7045390934922
432	395.7452	300.2578	1	17	431	21.55	-10.6600000000003	5.47199999999975	11.9824197890077	10.9523741440682	17.7033955044623	18.7428249052537	31.7015440416279
433	395.6882	299.863	1	17	432	21.6	-1.14000000000033	-7.8959999999995	7.97787039252913	13.0282676927241	18.5338215215244	17.9002163324303	31.2763104646586
434	395.6921	299.4421	1	17	433	21.65	0.0779999999997472	-8.41800000000035	8.41836136074033	12.6090973968093	15.5338331157074	16.4601829863264	25.0028185433482
435	396.1023	300.1943	1	17	434	21.7	8.20400000000063	15.0440000000003	17.1355639533696	14.0428440325884	16.5954821167809	16.361277747657	18.4303396569829
436	396.3712	299.36	1	17	435	21.75	5.37799999999947	-16.6859999999997	17.5312714883999	19.0902894362157	15.1398320252406	16.1153139071396	18.0675551876676
437	397.3256	299.4377	1	17	436	21.8	19.0880000000004	1.55399999999986	19.1511529679029	20.1152920873467	16.3526358277384	17.6764173663027	17.5682583427387
438	395.6649	299.4242	1	17	437	21.85	-33.2140000000004	-0.270000000000437	33.2150974106659	20.1626965408378	17.3683093587765	17.4969569739828	17.5744426831934
439	396.3179	299.6035	1	17	438	21.9	13.0600000000004	3.58600000000024	13.543374616395	17.6705666536718	17.5236052099538	16.4123621022077	18.0530372028716
440	395.4597	299.4693	1	17	439	21.95	-17.1640000000002	-2.68400000000042	17.3725862208253	18.6624276228885	17.385797944396	17.1943813001973	18.3915422859894
441	395.5468	299.7074	1	17	440	22	1.74200000000042	4.76200000000063	5.07062205256982	15.6463292813372	15.9269779140563	17.6465313568776	18.5635172212608
442	396.5128	298.9862	1	17	441	22.05	19.3200000000002	-14.4240000000002	24.1104578139863	14.9319183325609	17.6494392281431	17.9343564988241	18.6041651410326
443	395.6938	299.3753	1	17	442	22.1	-16.3800000000003	7.7819999999997	18.1346057029097	14.6088993479541	16.4600924264412	17.8554302275216	17.9692353112077
444	396.1244	299.124	1	17	443	22.15	8.6119999999994	-5.02599999999916	9.97131987251343	14.1833891744407	17.2908910887079	18.4139304051794	17.4157733645773
445	395.4897	299.5908	1	17	444	22.2	-12.6939999999991	9.33599999999956	15.7574912977913	16.6364508333978	17.7932804836137	18.700961368912	17.3632657412151
446	395.6321	299.6279	1	17	445	22.25	2.84799999999905	0.742000000000189	2.94307118500298	17.2738555715452	20.1532306885146	18.5220031565006	17.5730993763968
447	397.2622	298.8212	1	17	446	22.3	32.6020000000005	-16.1340000000007	36.3757661087716	19.6498638448549	19.5160771699098	17.7109179386094	18.0168973814511
448	396.3625	299.3931	1	17	447	22.35	-17.9939999999999	11.4380000000006	21.3216293936465	20.9776616192732	18.3425510962667	16.5875471330929	18.0813636238479
449	395.4021	299.914	1	17	448	22.4	-19.2079999999999	10.4179999999997	21.8513612390621	26.1230722025884	19.304255600405	17.2657610455265	17.438678111776
450	395.5891	298.8099	1	17	449	22.45	3.7399999999991	-22.0819999999992	22.3964801698829	22.3957035064218	20.016124793428	17.7013846432418	17.8390226344908
451	395.6893	300.2399	1	17	450	22.5	2.00400000000059	28.599999999999	28.6701241015791	19.4112466209882	21.117028398945	18.6673068320517	17.5576624286162
452	396.1093	299.4587	1	17	451	22.55	8.40000000000032	-15.6239999999991	17.7389226279382	18.9586473559551	17.7723966490756	18.4655053768115	17.4793952064955
453	395.9345	299.7267	1	17	452	22.6	-3.49600000000009	5.35999999999945	6.39934496647858	19.0545879675828	16.7150018397445	18.0382542899851	17.74289160194
454	396.7254	299.149	1	17	453	22.65	15.8179999999993	-11.5539999999999	19.5883649138966	16.1109845953016	17.240631002345	18.3713637428283	17.5675709372633
455	397.672461352059	298.507615409336	1	17	454	22.7	18.9412270411799	-12.8276918132804	22.8761832280218	13.1490897917294	17.6094888028699	18.3652537347731	17.5912904759698
456	398.298328163487	298.199485606402	1	17	455	22.75	12.5173362285602	-6.16259605867981	13.9521072401728	14.0187570585009	17.1813829755889	19.030884845654	17.5156353681397
457	398.442084298885	298.1714080988	1	17	456	22.8	2.87512270796014	-0.561550152040127	2.92944861007739	15.522614648735	17.4149335837132	18.3573773965995	17.2890412971553
458	397.942813622856	298.370180394132	1	17	457	22.85	-9.98541352057941	3.97544590663983	10.7476813003359	16.164389638157	17.7339574837036	18.6657702737131	17.3966311121165
459	396.6396	298.7426	1	17	458	22.9	-26.064272457121	7.44839211736007	27.1076528650672	18.2517813558762	17.4384718852517	18.4649941213443	17.3735904275572
460	395.4154	299.1925	1	17	459	22.95	-24.4839999999999	8.99800000000027	26.0850581751316	21.680777375697	16.7143826761182	18.4836639687844	17.2476444860357
461	396.6087	299.4437	1	17	460	23	23.8660000000004	5.02399999999966	24.3890658287688	21.4491579089062	16.944741292363	17.4687935003548	17.6101108025583
462	395.6221	299.2591	1	17	461	23.05	-19.7320000000002	-3.69199999999978	20.0744287091814	19.3543291217683	18.9423581441234	17.0244339141668	17.3354210332968
463	395.364255585616	298.854851858889	1	17	462	23.1	-5.1568882876802	-8.08496282221995	9.58958396638207	17.2643757140795	20.6165387076816	17.6303529763584	17.0562752294343
464	396.146614198028	298.57271882317	1	17	463	23.15	15.6471722482399	-5.64266071437942	16.6335089293778	15.6377012288498	19.6893572403435	16.7212114693472	16.8760701748
465	396.9063	298.7572	1	17	464	23.2	15.1937160394402	3.68962353659981	15.6352911366874	16.2039389125499	19.3578391346989	16.4816195830275	16.5189262681177
466	396.5759	299.4998	1	17	465	23.25	-6.60799999999995	14.8519999999996	16.2556934026202	19.7839195064571	17.7562040251207	16.5092675797787	16.5999181302024
467	395.4777	299.8248	1	17	466	23.3	-21.9639999999993	6.49999999999977	22.9056171276821	20.0243853589187	16.6339342446205	16.8671646557013	15.870359770639
468	396.5735	298.9951	1	17	467	23.35	21.9159999999999	-16.5940000000001	27.4894869359179	21.4513025553182	17.5267484690132	18.2057150911402	15.5255835438709
469	395.7344	298.6931	1	17	468	23.4	-16.7820000000006	-6.03999999999928	17.8358381916862	19.8747068213917	16.0039510534427	17.481419809588	15.7797558280671
470	396.7495	299.2086	1	17	469	23.45	20.3020000000004	10.3099999999995	22.7698771186848	17.063929576691	16.2488564899368	16.7939043288297	15.5372815736231
471	396.8787	298.8104	1	17	470	23.5	2.58399999999938	-7.96399999999949	8.37271473298766	15.2695774315694	16.0737938671944	16.5529147730649	15.2199767405754
472	396.6849	298.4125	1	17	471	23.55	-3.87599999999907	-7.95799999999986	8.8517309041786	11.9835167479667	14.7919711672791	16.2053366897822	15.0973312298033
473	396.9534	299.2986	1	17	472	23.6	5.36999999999921	17.722	18.5177262103097	11.0464104245555	15.7948914745988	16.0742961688835	15.3088680795052
474	396.9863	299.2365	1	17	473	23.65	0.658000000000811	-1.24200000000087	1.40553477367272	12.2728809129971	15.2734823788324	15.3807766067717	15.4002696259799
475	397.075302157549	298.3366736298	1	17	474	23.7	1.78004315097951	-17.9965274040001	18.0843455016286	12.5200127578673	14.2299695229604	14.6725988014623	15.1307640201453
476	397.183833955287	297.619586966089	1	17	475	23.75	2.1706359547602	-14.3417332742195	14.5050671751961	16.3202055176282	15.3496255210091	14.1689514147508	14.8377065183048
477	397.0946	298.116	1	17	476	23.8	-1.78467910574	9.92826067821966	10.0873901285292	18.5634480096982	15.7767391349438	13.3833421446785	14.9581126602478
478	396.7494	299.9599	1	17	477	23.85	-6.90400000000068	36.8780000000004	37.5186900091146	17.4135286213654	14.6218438687538	12.3853968140287	14.7883096817342
479	396.589459059253	300.570383540787	1	17	478	23.9	-3.19881881493984	12.2096708157403	12.6217472340225	18.426370129021	14.7576021601007	13.09451753479	14.6092302833505
480	396.667277341489	299.958575261958	1	17	479	23.95	1.55636564472047	-12.2361655765803	12.3347485599649	19.0334655120204	13.0963411129878	12.5908991784618	14.4762936328975
481	396.8984	299.0078	1	17	480	24	4.62245317021939	-19.0155052391606	19.569274713474	12.9234822198793	12.2641089623072	12.971159980796	14.7172871673786
482	397.195077900443	298.422559603245	1	17	481	24.05	5.93355800886002	-11.7048079350991	13.1228670435262	10.9517563105032	11.9747131220778	13.1702285454398	14.9078258665321
483	397.456384757944	298.192063967396	1	17	482	24.1	5.2261371500208	-4.60991271698049	6.96877354840908	8.77915360461012	8.97590215345863	12.987383182652	15.0755452499708
484	397.5781	298.1267	1	17	483	24.15	2.43430484111968	-1.30727934791935	2.76311768714168	6.10184779559336	10.9155526907476	14.0793277826126	14.8668603447235
485	397.5655	298.1992	1	17	484	24.2	-0.252000000000407	1.44999999999982	1.47173503049961	4.91596073213509	10.9518288339632	13.7799084572631	14.917765631206
486	397.632	298.5011	1	17	485	24.25	1.33000000000038	6.03799999999978	6.18274566839025	5.02832208703792	10.592694440583	13.1661454568309	14.8902171989773
487	397.3898	298.2352	1	17	486	24.3	-4.84400000000051	-5.31799999999976	7.19343172623486	10.8793490709919	10.5637179559357	13.0490606647943	14.6140459056505
488	397.3471	298.6093	1	17	487	24.35	-0.85399999999936	7.48199999999997	7.53058032292322	13.1245040633162	11.3529224965502	11.3709042723283	14.1699874756253
489	398.2629	297.2962	1	17	488	24.4	18.3159999999998	-26.2620000000004	32.0182526069118	15.0835410855727	13.4010534051244	11.737040757113	14.0113282748899
490	397.9566	297.8523	1	17	489	24.45	-6.12600000000043	11.1220000000003	12.697509992121	16.2114751797364	14.4634758015384	12.1586829369654	14.1243619329615
491	397.7338	298.6195	1	17	490	24.5	-4.45600000000013	15.3440000000001	15.9779307796724	17.6775229060624	14.0681819513545	12.8816595616923	14.3227003536843
492	397.947	298.0143	1	17	491	24.55	4.26400000000058	-12.1040000000005	12.8331021970534	15.9227577392569	14.1234082075108	13.6103150432821	14.8130842287388
493	397.3366	298.438	1	17	492	24.6	-12.2080000000005	8.47399999999993	14.8608189545533	15.8024475397607	13.7659063911979	14.0767943310581	24.4469269093167
494	397.1828	297.286	1	17	493	24.65	-3.07599999999979	-23.0399999999997	23.2444267728844	13.0528228171364	12.5585288234784	14.3529440826752	35.7431798460204
495	397.7858	297.3326	1	17	494	24.7	12.0600000000002	0.932000000000244	12.0959589946397	12.0353412352852	13.3655370399677	15.1629324609496	36.3025388220367
496	397.7359	297.2329	1	17	495	24.75	-0.997999999999593	-1.99400000000082	2.22980716655106	9.85428987633338	15.1706246828015	15.6114829832038	43.1168963388715
497	397.6567	297.612	1	17	496	24.8	-1.58400000000029	7.58200000000102	7.74569428779734	9.19429990769995	16.6569121306284	15.8447496666226	52.3334414227761
498	397.839	297.6887	1	17	497	24.85	3.64599999999996	1.5339999999992	3.95556215979439	10.9286265401747	16.8006661655661	15.9545781372219	57.3714307233733
499	397.3996	298.5839	1	17	498	24.9	-8.78799999999956	17.9040000000009	19.9444769297173	17.2884265484667	15.304834760226	14.9281390149899	57.524367546386
500	397.1235	297.5829	1	17	499	24.95	-5.52200000000084	-20.0200000000007	20.7675921570132	21.2784830259716	15.8623891203608	15.6578246874612	57.7056539406008
501	398.5612	296.673	1	17	500	25	28.7540000000001	-18.1979999999999	34.0288072080113	23.7470424547988	17.1547840150531	15.6742407265726	68.268842531196
502	397.3582	297.3589	1	17	501	25.05	-24.0599999999995	13.7180000000001	27.695976675322	21.415369612752	17.5660911257345	16.4559399120378	79.282957593871
503	398.083	297.7314	1	17	502	25.1	14.4960000000003	7.45000000000005	16.2983593039303	20.7961517005469	18.1432498832459	35.9064706359814	79.3556122564246
504	398.388	298.0118	1	17	503	25.15	6.099999999999	5.60799999999972	8.2861127194834	17.0211414816395	17.2977492065013	57.4070319094282	79.334156079228
505	397.9975	297.2192	1	17	504	25.2	-7.80999999999949	-15.8519999999999	17.6715025959873	13.8536992254973	17.9501123349547	58.8251691868102	79.6478665015905
506	398.092569033094	296.467500133156	1	17	505	25.25	1.90138066187956	-15.0339973368796	15.1537561134747	12.5394573116929	16.1778567703436	73.0676472209121	79.8017231547254
507	398.592239338103	296.148273915556	1	17	506	25.3	9.99340610018066	-6.38452435200065	11.8587653946108	13.1801288002506	16.2549676934473	91.617822180758	79.9028993586443
508	399.062835126566	296.271087631379	1	17	507	25.35	9.41191576925917	2.45627431645971	9.72714973490842	15.1040729693625	55.0122751063966	103.371957174418	80.015778977195
509	399.070680610019	296.845507564802	1	17	508	25.4	0.156909669060497	11.4883986684606	11.4894701622717	15.3345720590477	99.5092290586305	103.311694335659	79.3196909162953
510	398.1821	297.8811	1	17	509	25.45	-17.7716122003801	20.71184870396	27.2912234415467	18.6562361613973	101.78794925326	103.252624944236	79.2054378115814
511	397.8473	298.6245	1	17	510	25.5	-6.69599999999946	14.8680000000002	16.306251561901	97.4850929011003	128.980510426771	123.6560255007	79.003848292212
512	398.2144	297.2493	1	17	511	25.55	7.34199999999987	-27.5040000000001	28.4670859063587	185.83832931701	165.669553235781	144.95560014446	NA
513	378.022656038483	297.520984838482	1	17	512	25.6	-403.834879230341	5.43369676963948	403.871433433424	188.471825537157	188.600664465591	144.634430181791	NA
514	355.4046	298.9441	1	17	513	25.65	-452.361120769659	28.4623032303602	453.255652241822	242.626448794494	189.325639464817	144.315368075781	NA
515	353.586662700884	299.831439230273	1	17	514	25.7	-36.3587459823202	17.7467846054606	40.4587045422799	312.682870310166	188.555137553518	144.132800542231	NA
516	367.939977557189	299.968410930401	1	17	515	25.75	287.0662971261	2.73943400255916	287.079367848588	279.716236030081	231.134194231056	143.991963326247	NA
517	386.8718536349	299.508577165329	1	17	516	25.8	378.637521554219	-9.19667530144011	378.749193484715	192.812949612623	273.656232595473	143.961049050666	NA
518	398.7896	298.6055	1	17	517	25.85	238.354927302	-18.0615433065793	239.038262033	188.638449569879	234.256585257185	144.076979817168	NA
519	399.4048	297.8988	1	17	518	25.9	12.3040000000003	-14.1340000000002	18.7392201545319	219.641939667617	189.121507092931	143.711242817601	NA
520	399.8281	298.7819	1	17	519	25.95	8.46599999999967	17.6620000000003	19.5862043285575	234.629594880779	186.477651831203	142.753050935702	NA
521	377.726321369855	299.149831167383	1	17	520	26	-442.0355726029	7.35862334766011	442.096818337281	188.79693448429	159.003416225723	142.333455857851	NA
522	355.0444	298.8163	1	17	521	26.05	-453.6384273971	-6.67062334766001	453.687469550527	185.43006457324	122.252544865551	NA	NA
523	354.7141	298.4493	1	17	522	26.1	-6.60600000000045	-7.34000000000037	9.87496005055268	184.316854092528	99.5532951687457	NA	NA
524	354.7719	298.3736	1	17	523	26.15	1.15600000000086	-1.51399999999967	1.9048705992799	98.3648927838284	98.0968461703847	NA	NA
525	354.6281	297.6875	1	17	524	26.2	-2.87599999999998	-13.7220000000002	14.0201519249973	9.87549485032188	96.9509643178855	NA	NA
526	354.7224	298.2971	1	17	525	26.25	1.88599999999951	12.192	12.3370117937853	10.3096558532016	53.532717484647	NA	NA
527	354.5053	297.7787	1	17	526	26.3	-4.34200000000033	-10.3679999999997	11.2404798829942	10.7636277675298	NA	NA	NA
528	354.5886	297.1822	1	17	527	26.35	1.66600000000017	-11.9299999999998	12.0457650649511	9.5850745432435	NA	NA	NA
529	354.4799	297.3604	1	17	528	26.4	-2.17399999999998	3.56400000000008	4.17473017092128	8.70054218546567	NA	NA	NA
530	354.5927	296.97	1	17	529	26.45	2.25599999999986	-7.80799999999999	8.12738580356558	NA	NA	NA	NA
531	354.843	297.2765	1	17	530	26.5	5.00600000000077	6.12999999999943	7.91435000489621	NA	NA	NA	NA
532	NA	NA	1	17	531	26.55	NA	NA	NA	NA	NA	NA	NA
533	NA	NA	1	17	532	26.6	NA	NA	NA	NA	NA	NA	NA
534	NA	NA	1	17	533	26.65	NA	NA	NA	NA	NA	NA	NA
535	NA	NA	1	17	534	26.7	NA	NA	NA	NA	NA	NA	NA
536	NA	NA	1	17	535	26.75	NA	NA	NA	NA	NA	NA	NA
537	NA	NA	1	17	536	26.8	NA	NA	NA	NA	NA	NA	NA
538	NA	NA	1	17	537	26.85	NA	NA	NA	NA	NA	NA	NA
539	NA	NA	1	17	538	26.9	NA	NA	NA	NA	NA	NA	NA
540	NA	NA	1	17	539	26.95	NA	NA	NA	NA	NA	NA	NA
541	NA	NA	1	17	540	27	NA	NA	NA	NA	NA	NA	NA
542	NA	NA	1	17	541	27.05	NA	NA	NA	NA	NA	NA	NA
543	NA	NA	1	17	542	27.1	NA	NA	NA	NA	NA	NA	NA
544	NA	NA	1	17	543	27.15	NA	NA	NA	NA	NA	NA	NA
545	NA	NA	1	17	544	27.2	NA	NA	NA	NA	NA	NA	NA
546	NA	NA	1	17	545	27.25	NA	NA	NA	NA	NA	NA	NA
547	NA	NA	1	17	546	27.3	NA	NA	NA	NA	NA	NA	NA
548	NA	NA	1	17	547	27.35	NA	NA	NA	NA	NA	NA	NA
549	NA	NA	1	17	548	27.4	NA	NA	NA	NA	NA	NA	NA
550	NA	NA	1	17	549	27.45	NA	NA	NA	NA	NA	NA	NA
551	NA	NA	1	17	550	27.5	NA	NA	NA	NA	NA	NA	NA
552	NA	NA	1	17	551	27.55	NA	NA	NA	NA	NA	NA	NA
553	NA	NA	1	17	552	27.6	NA	NA	NA	NA	NA	NA	NA
554	NA	NA	1	17	553	27.65	NA	NA	NA	NA	NA	NA	NA
555	NA	NA	1	17	554	27.7	NA	NA	NA	NA	NA	NA	NA
556	NA	NA	1	17	555	27.75	NA	NA	NA	NA	NA	NA	NA
557	NA	NA	1	17	556	27.8	NA	NA	NA	NA	NA	NA	NA
558	NA	NA	1	17	557	27.85	NA	NA	NA	NA	NA	NA	NA
559	NA	NA	1	17	558	27.9	NA	NA	NA	NA	NA	NA	NA
560	NA	NA	1	17	559	27.95	NA	NA	NA	NA	NA	NA	NA
561	NA	NA	1	17	560	28	NA	NA	NA	NA	NA	NA	NA
562	NA	NA	1	17	561	28.05	NA	NA	NA	NA	NA	NA	NA
563	NA	NA	1	17	562	28.1	NA	NA	NA	NA	NA	NA	NA
564	NA	NA	1	17	563	28.15	NA	NA	NA	NA	NA	NA	NA
565	NA	NA	1	17	564	28.2	NA	NA	NA	NA	NA	NA	NA
566	NA	NA	1	17	565	28.25	NA	NA	NA	NA	NA	NA	NA
567	NA	NA	1	17	566	28.3	NA	NA	NA	NA	NA	NA	NA
568	NA	NA	1	17	567	28.35	NA	NA	NA	NA	NA	NA	NA
569	NA	NA	1	17	568	28.4	NA	NA	NA	NA	NA	NA	NA
570	NA	NA	1	17	569	28.45	NA	NA	NA	NA	NA	NA	NA
571	NA	NA	1	17	570	28.5	NA	NA	NA	NA	NA	NA	NA
572	NA	NA	1	17	571	28.55	NA	NA	NA	NA	NA	NA	NA
573	NA	NA	1	17	572	28.6	NA	NA	NA	NA	NA	NA	NA
574	NA	NA	1	17	573	28.65	NA	NA	NA	NA	NA	NA	NA
575	NA	NA	1	17	574	28.7	NA	NA	NA	NA	NA	NA	NA
576	NA	NA	1	17	575	28.75	NA	NA	NA	NA	NA	NA	NA
577	NA	NA	1	17	576	28.8	NA	NA	NA	NA	NA	NA	NA
578	NA	NA	1	17	577	28.85	NA	NA	NA	NA	NA	NA	NA
579	NA	NA	1	17	578	28.9	NA	NA	NA	NA	NA	NA	NA
580	NA	NA	1	17	579	28.95	NA	NA	NA	NA	NA	NA	NA
581	NA	NA	1	17	580	29	NA	NA	NA	NA	NA	NA	NA
582	NA	NA	1	17	581	29.05	NA	NA	NA	NA	NA	NA	NA
583	NA	NA	1	17	582	29.1	NA	NA	NA	NA	NA	NA	NA
584	NA	NA	1	17	583	29.15	NA	NA	NA	NA	NA	NA	NA
585	NA	NA	1	17	584	29.2	NA	NA	NA	NA	NA	NA	NA
586	NA	NA	1	17	585	29.25	NA	NA	NA	NA	NA	NA	NA
587	NA	NA	1	17	586	29.3	NA	NA	NA	NA	NA	NA	NA
588	NA	NA	1	17	587	29.35	NA	NA	NA	NA	NA	NA	NA
589	NA	NA	1	17	588	29.4	NA	NA	NA	NA	NA	NA	NA
590	NA	NA	1	17	589	29.45	NA	NA	NA	NA	NA	NA	NA
591	NA	NA	1	17	590	29.5	NA	NA	NA	NA	NA	NA	NA
592	NA	NA	1	17	591	29.55	NA	NA	NA	NA	NA	NA	NA
593	NA	NA	1	17	592	29.6	NA	NA	NA	NA	NA	NA	NA
594	NA	NA	1	17	593	29.65	NA	NA	NA	NA	NA	NA	NA
595	NA	NA	1	17	594	29.7	NA	NA	NA	NA	NA	NA	NA
596	NA	NA	1	17	595	29.75	NA	NA	NA	NA	NA	NA	NA
597	NA	NA	1	17	596	29.8	NA	NA	NA	NA	NA	NA	NA
598	NA	NA	1	17	597	29.85	NA	NA	NA	NA	NA	NA	NA
599	NA	NA	1	17	598	29.9	NA	NA	NA	NA	NA	NA	NA
600	NA	NA	1	17	599	29.95	NA	NA	NA	NA	NA	NA	NA
601	NA	NA	1	17	600	30	NA	NA	NA	NA	NA	NA	NA
