# Supplementary material for: An automated feeding system for the African killifish reveals the impact of diet on lifespan and allows scalable assessment of associative learning
Source: eLife. 2022 Nov 10;11:e69008. doi: 10.7554/eLife.69008 (PMC9788828; doi:10.7554/eLife.69008)
Supplement: Figure 6—source data 3. [file elife-69008-fig6-data3.zip › Filtered and Interpolated Trajectories with Kinematics/t14_REC0011 DLC_likelihood-euclidean-filtered_splines-interpolated_kinematics_02_resnet50_TrainAllTheThingsJun28shuffle1_1030000.csv]

	x2	y2	fishnum	recording_num	bodyparts_coords	seconds	velocity_x	velocity_y	velocity_xy	velocity_xy_5frame	velocity_xy_10frame	velocity_xy_20frame	velocity_xy_40frame
1	440.937927246094	221.598236083984	14	11	0	0	0	0	0	NA	NA	NA	NA
2	439.745880126953	221.852416992188	14	11	1	0.05	-23.8409423828193	5.08361816408012	24.3769093065359	NA	NA	NA	NA
3	441.160766601562	222.235992431641	14	11	2	0.1	28.2977294921795	7.67150878905966	29.3191667943205	17.4029890967894	NA	NA	NA
4	440.98779296875	221.858093261719	14	11	3	0.15	-3.45947265623977	-7.55798339843977	8.31210347086475	22.2202815202968	NA	NA	NA
5	441.302917480469	220.64811706543	14	11	4	0.2	6.30249023437955	-24.1995239257801	25.0067659122257	24.731140214857	40.9381975673901	NA	NA
6	441.706451416016	221.782821655273	14	11	5	0.25	8.07067871094091	22.6940917968602	24.0864621175372	30.3996606955579	49.9453356277846	NA	NA
7	439.944366455078	222.334945678711	14	11	6	0.3	-35.2416992187602	11.0424804687597	36.9312027793369	43.0179649121123	54.1467466237931	NA	NA
8	442.672149658203	221.401458740234	14	11	7	0.35	54.5556640625	-18.6697387695398	57.6617691978247	64.4734060379908	55.8758301161205	NA	NA
9	443.752105712891	217.99853515625	14	11	8	0.4	21.5991210937602	-68.0584716796801	71.4036245536369	77.6703897352724	58.5768344535628	NA	NA
10	444.697326660156	211.452224731445	14	11	9	0.45	18.9044189453	-130.9262084961	132.283971541618	83.5623530327292	59.1331692407847	42.384070531003	NA
11	445.105529785156	206.967193603516	14	11	10	0.5	8.1640625	-89.7006225585801	90.0713806039452	81.3519995366831	62.0123221900328	44.4317708618672	NA
12	446.727630615234	204.070953369141	14	11	11	0.55	32.4420166015591	-57.9248046875	66.3910192666211	74.1357039950133	63.9143292648877	44.1460278196163	NA
13	447.651000976562	201.931182861328	14	11	12	0.6	18.4674072265602	-42.7954101562597	46.6100017175938	53.7929324435787	59.0118098934994	43.2106779007823	NA
14	449.133148193359	200.970779418945	14	11	13	0.65	29.6429443359398	-19.2080688476602	35.3221468452879	46.3542546447931	53.5512821205059	43.9306231600955	NA
15	450.392211914062	200.104125976562	14	11	14	0.7	25.1812744140602	-17.3330688476602	30.5701137844453	44.2663054970462	43.829943494616	43.1961294346604	NA
16	452.230499267578	198.203887939453	14	11	15	0.75	36.7657470703205	-38.0047607421795	52.8779916100176	36.6716202503156	38.9182060959498	42.7227181564157	NA
17	449.881774902344	199.723709106445	14	11	16	0.8	-46.9744873046807	30.3964233398398	55.9512735278864	32.9668602459986	34.1453090154395	42.5220289842172	NA
18	449.792938232422	200.146301269531	14	11	17	0.85	-1.77673339843977	8.45184326171989	8.63657548394103	33.8669545456533	30.5455256854441	40.4554854230625	NA
19	450.271301269531	200.836685180664	14	11	18	0.9	9.56726074218068	13.8076782226602	16.7983468237025	31.4821575471064	29.2844118666283	38.2184435630314	NA
20	452.023284912109	200.763076782227	14	11	19	0.95	35.0396728515591	-1.47216796874034	35.0705852827191	24.0243125338329	27.259089628536	32.9592577164312	41.5321388422546
21	450.334625244141	201.921310424805	14	11	20	1	-33.7731933593591	23.1646728515602	40.9540066172831	24.4194311205725	23.4331141227986	29.6939529234104	43.1472307926495
22	450.238433837891	200.993179321289	14	11	21	1.05	-1.923828125	-18.5626220703199	18.6620484615186	25.6019634872581	21.1297287035466	29.6023787952286	43.7884730998981
23	450.756378173828	200.877944946289	14	11	22	1.1	10.3588867187398	-2.3046875	10.6121684176392	20.6512247114187	21.8991609526256	28.8767544980484	43.9608802784435
24	451.385528564453	199.9326171875	14	11	23	1.15	12.5830078125	-18.9065551757801	22.7110086571304	15.3840706984908	22.8856050055569	29.9814012224582	44.8535084007757
25	451.303100585938	200.441833496094	14	11	24	1.2	-1.64855957029999	10.1843261718801	10.3168914035222	18.2351448732603	22.0885719382464	31.0966912305879	45.1629229348766
26	451.405242919922	201.165573120117	14	11	25	1.25	2.04284667967954	14.4747924804597	14.6182365526437	19.3788907846786	20.469699750871	30.4471720652175	45.3138154898457
27	449.764678955078	201.033508300781	14	11	26	1.3	-32.8112792968795	-2.64129638671989	32.9174193353661	20.1692465238558	25.0594485750176	31.2923407896212	45.3999086540298
28	450.506561279297	201.374618530273	14	11	27	1.35	14.8376464843795	6.82220458984034	16.3308979747306	23.5259191650741	27.2079833106528	32.8694446200202	44.2924554030161
29	449.521667480469	200.476150512695	14	11	28	1.4	-19.6978759765602	-17.9693603515602	26.6627873530164	25.5553288032512	30.6783905782881	34.8030565038724	42.9729395738569
30	450.0458984375	199.226654052734	14	11	29	1.45	10.4846191406205	-24.9899291992199	27.1002546096137	31.8837522767749	34.9342928326398	40.6802071535062	39.9443988651543
31	450.353210449219	200.426177978516	14	11	30	1.5	6.14624023437955	23.9904785156398	24.7652847435292	35.037075836627	37.4612300076364	41.8626907234319	38.2234540610444
32	447.158996582031	200.891830444336	14	11	31	1.55	-63.8842773437591	9.3130493164	64.5595367029847	41.1875346327205	41.4549528756957	43.4309183801798	37.3952773375002
33	446.703552246094	199.352935791016	14	11	32	1.6	-9.10888671874091	-30.7778930664	32.0975157739911	46.3426665002055	43.8397282874149	44.7110826561047	38.1538926842049
34	443.854400634766	199.001419067383	14	11	33	1.65	-56.9830322265591	-7.03033447265966	57.4150813334836	49.3671312120216	46.7205080021878	45.7763936414558	39.1419076509474
35	441.432525634766	200.06169128418	14	11	34	1.7	-48.4375	21.2054443359398	52.8759139470387	51.0261534746165	59.2718423687659	47.1297164350928	39.6972988675976
36	439.800048828125	201.207366943359	14	11	35	1.75	-32.6495361328205	22.9135131835801	39.8876083026101	52.6423807382027	63.2556816959927	47.9049128232756	38.681834990784
37	437.243499755859	203.802276611328	14	11	36	1.8	-51.1309814453205	51.8981933593801	72.8546480159592	52.2534813716551	61.802388185342	48.2777883238425	38.199978772676
38	436.236114501953	205.540374755859	14	11	37	1.85	-20.1477050781193	34.7619628906199	40.178652091922	72.2010182373264	62.2141820015565	48.1294253829697	38.4607760705463
39	436.301818847656	208.313125610352	14	11	38	1.9	1.31408691406023	55.4550170898597	55.4705845007454	77.1442321799638	60.8743967046234	47.7274355846823	38.3970827027775
40	436.071807861328	215.940338134766	14	11	39	1.95	-4.60021972656023	152.54425048828	152.613598275395	72.5786228960674	59.3251400375459	46.9295400138774	37.7626760357615
41	435.938507080078	219.167770385742	14	11	40	2	-2.666015625	64.5486450195199	64.6036780157967	71.7859832649103	58.3485956389148	46.7529551986784	36.8701335922655
42	434.769958496094	221.379364013672	14	11	41	2.05	-23.3709716796807	44.2318725586	50.0266015964773	69.4953120375917	55.1006237719892	45.1881758797718	36.748826811731
43	436.283325195312	222.373657226562	14	11	42	2.1	30.2673339843602	19.8858642578	36.2154539361369	46.4492618377653	52.4191224785245	47.4310308703615	37.5720059042262
44	437.049682617188	224.436782836914	14	11	43	2.15	15.3271484375205	41.2625122070403	44.0172283641524	39.5529590978659	48.7343631671769	48.3024140794366	37.1370312987689
45	438.862060546875	224.894027709961	14	11	44	2.2	36.2475585937398	9.14489746093977	37.3833472762633	37.6226246479111	34.5872376589889	48.2979065046073	37.6395327498143
46	440.100006103516	224.036209106445	14	11	45	2.25	24.7589111328205	-17.1563720703199	30.1221643162996	33.0522616921387	30.2502287013641	46.9164979163505	38.3424466826221
47	440.197875976562	222.019836425781	14	11	46	2.3	1.95739746091931	-40.3274536132801	40.3749293467032	27.973414296762	28.5739635742017	45.1076167557307	38.6521935879806
48	439.601043701172	222.320266723633	14	11	47	2.35	-11.9366455078	6.00860595704034	13.3636391572753	22.7252134802125	32.6478797391664	44.0521075210723	38.7065432070854
49	438.962371826172	222.997863769531	14	11	48	2.4	-12.7734375	13.5519409179597	18.6229913872685	20.9474983048622	35.7304314542497	41.9911089016827	38.8159457477795
50	438.549652099609	222.623641967773	14	11	49	2.45	-8.25439453126023	-7.48443603515966	11.1423431935161	19.5253025004923	37.2706729716687	34.8451449180168	39.1004945597281
51	438.582946777344	221.562484741211	14	11	50	2.5	0.665893554700006	-21.2231445312403	21.233588439548	32.243497786194	35.4844001937863	31.8775764610992	39.1353137189834
52	436.933929443359	221.779205322266	14	11	51	2.55	-32.9803466797	4.3344116211	33.2639503248536	43.4874486117375	35.1146097394723	30.0667352432822	37.8818046676057
53	433.227172851562	222.811187744141	14	11	52	2.6	-74.1351318359398	20.6396484375	76.9546155857839	51.8161324631248	35.68509256362	30.4329291523478	37.3592984512634
54	431.033447265625	225.842880249023	14	11	53	2.65	-43.8745117187398	60.6338500976403	74.842745514986	50.0213020827103	35.2478546361885	28.497668956082	36.6507062130905
55	430.175872802734	228.338958740234	14	11	54	2.7	-17.1514892578205	49.9215698242199	52.7857624504524	50.7039169784522	35.1030521770447	28.1493490645358	35.8733217055841
56	430.148620605469	228.951324462891	14	11	55	2.75	-0.545043945299994	12.2473144531398	12.2594365374757	39.126687341046	33.5049242208343	28.7799805419687	35.7772774375666
57	430.981353759766	230.585205078125	14	11	56	2.8	16.6546630859409	32.6776123046801	36.6770248035631	27.0082606606396	31.5595069123627	29.0265988521187	35.1081908269667
58	430.159912109375	231.069198608398	14	11	57	2.85	-16.4288330078205	9.67987060546022	19.0684673987529	18.3899718909647	28.2179785655292	29.2836610312011	34.5848017699992
59	430.152679443359	230.356704711914	14	11	58	2.9	-0.144653320320458	-14.2498779296801	14.2506121129537	16.9885463589583	21.2649064579142	29.9044559108766	33.547088689431
60	430.396575927734	229.93782043457	14	11	59	2.95	4.8779296875	-8.37768554688012	9.69431860207812	12.4150968462733	19.0280251574029	31.2714491055788	30.4743784290804
61	430.555511474609	229.728759765625	14	11	60	3	3.1787109375	-4.1812133789	5.25230887744375	17.3092697900124	22.0755608901511	31.5176722392885	30.4665460732789
62	430.38037109375	229.060852050781	14	11	61	3.05	-3.50280761717954	-13.3581542968801	13.8097772401378	15.5215522551889	22.9385879647651	30.5754334554395	29.7492578232605
63	429.041381835938	227.344375610352	14	11	62	3.1	-26.7797851562398	-34.3295288085801	43.5393321174486	19.6660784238411	22.8822294987821	27.2875660321654	30.9504689483055
64	429.039489746094	227.07878112793	14	11	63	3.15	-0.0378417968806843	-5.31188964843977	5.31202443883618	27.1625754213438	24.5610571855647	24.9989983467445	30.6879572674873
65	427.963348388672	226.004119873047	14	11	64	3.2	-21.5228271484398	-21.4932250976602	30.416949445339	33.462079083257	27.4398460341129	23.4487369065609	30.1469062838989
66	427.972808837891	223.867401123047	14	11	65	3.25	0.189208984380684	-42.734375	42.7347938649573	28.4551892075518	29.5304202577426	24.6380569587826	29.7748962076481
67	426.409149169922	222.228240966797	14	11	66	3.3	-31.2731933593807	-32.783203125	45.3072955497039	33.6005621159405	29.5913599985163	25.1087648982026	29.5553982729496
68	425.498779296875	222.393478393555	14	11	67	3.35	-18.2073974609398	3.30474853516023	18.5048827389227	35.2136136443847	26.3571534988015	25.1174960189261	33.5856041021279
69	423.967041015625	222.143859863281	14	11	68	3.4	-30.634765625	-4.99237060548012	31.0388889807793	31.8982650941415	28.7330902355747	25.1030684771794	37.4843261255562
70	422.058044433594	222.384552001953	14	11	69	3.45	-38.1799316406205	4.81384277344034	38.48220708756	25.7206409137755	27.8694486557189	26.103611940144	41.570064353829
71	420.750579833984	222.350708007812	14	11	70	3.5	-26.1492919922	-0.676879882820458	26.1580511137413	24.2591177900513	27.2005530274141	29.0555156854587	45.4035214509505
72	421.254211425781	221.834823608398	14	11	71	3.55	10.0726318359409	-10.3176879882795	14.4191746478742	23.8656183552089	27.27894183164	29.4317804032387	48.9362195009392
73	420.707550048828	221.955688476562	14	11	72	3.6	-10.9332275390602	2.41729736327954	11.1972671203014	20.5252836670532	27.3527625390701	31.4680087442631	51.3766509194048
74	422.078643798828	221.473022460938	14	11	73	3.65	27.421875	-9.65332031247954	29.0713918065674	22.5028409606867	25.645079768794	32.8782455788927	57.7980699473586
75	423.119995117188	221.791717529297	14	11	74	3.7	20.8270263672	6.37390136717954	21.7805336467814	28.8372427495046	24.7673778461752	32.1444635032621	64.7709135519263
76	424.900543212891	222.070831298828	14	11	75	3.75	35.6109619140602	5.58227539062045	36.0458375819092	30.4464072880889	28.5806111131748	30.7698118733275	72.7569153043179
77	427.024505615234	221.176528930664	14	11	76	3.8	42.4792480468591	-17.8860473632801	46.0911835919634	27.4245411823792	29.2722008079612	30.0841976937805	72.5415629021124
78	427.804565429688	220.61328125	14	11	77	3.85	15.6011962890807	-11.2649536132801	19.2430898132233	29.0094720252972	36.5788639897247	37.8875471730548	72.7620479584783
79	428.431732177734	220.306671142578	14	11	78	3.9	12.5433349609193	-6.13220214843977	13.9620612780187	34.6583812656628	37.0234009222107	45.0641963402358	73.461067394148
80	429.09814453125	218.979309082031	14	11	79	3.95	13.3282470703205	-26.5472412109403	29.7051878613712	29.7071588664178	36.4194783508052	51.8686796020792	74.2739941675901
81	428.420532226562	215.837020874023	14	11	80	4	-13.5522460937602	-62.8457641601597	64.2903837837374	42.7113206913605	34.3390707192408	59.2893706626125	75.1579207910285
82	429.090972900391	215.007278442383	14	11	81	4.05	13.4088134765807	-16.5948486328	21.3350715957382	46.6222606620422	32.889453555921	67.2970055464388	76.1730899725835
83	425.152557373047	213.510650634766	14	11	82	4.1	-78.7683105468807	-29.9325561523403	84.2638989379369	43.8294846763132	48.4223318070395	75.4657358066441	75.5278665092751
84	424.383911132812	212.021484375	14	11	83	4.15	-15.3729248047	-29.7833251953199	33.516761131427	34.0197601728189	64.4833129116776	90.5971415479727	77.407075499117
85	424.747161865234	211.323257446289	14	11	84	4.2	7.26501464843977	-13.9645385742199	15.7413079327265	36.0717482454243	78.9699813579832	106.093090197292	77.1884013048347
86	425.264404296875	210.763580322266	14	11	85	4.25	10.3448486328205	-11.1935424804602	15.2417612662656	54.1333429227185	89.9981302120503	120.875773649853	76.6430992473211
87	423.759063720703	211.242706298828	14	11	86	4.3	-30.1068115234398	9.58251953124034	31.5950119587654	82.3443651613131	105.321810284916	119.974360906022	75.9543322963305
88	431.874328613281	208.028546651204	14	11	87	4.35	162.30529785156	-64.28319295248	174.571872324408	114.110478039653	114.352607623564	120.40659989803	87.1227431478531
89	439.989593505859	204.814387003581	14	11	88	4.4	162.305297851559	-64.2831929524601	174.5718723244	145.976500251282	144.170882173735	121.819066311117	97.9778038433296
90	448.104858398438	201.600227355957	14	11	89	4.45	162.305297851581	-64.28319295248	174.571872324427	174.571872324409	175.766702043778	122.444376395036	98.3252975953998
91	456.220123291016	198.386067708333	14	11	90	4.5	162.30529785156	-64.28319295248	174.571872324408	174.571872324409	207.412476580466	121.260325896598	98.071656639269
92	464.335388183594	195.17190806071	14	11	91	4.55	162.305297851559	-64.2831929524601	174.5718723244	205.997399186157	207.059268256123	122.914399541928	109.65210826459
93	472.450653076172	191.957748413086	14	11	92	4.6	162.30529785156	-64.28319295248	174.571872324408	237.422926047903	192.390867989021	119.587724274287	121.313107578101
94	455.951802571615	190.26974995931	14	11	93	4.65	-329.977010091139	-33.7599690755201	331.699506633139	268.848452909649	179.154819710556	121.935905419341	120.964187030037
95	439.452952067057	188.581751505534	14	11	94	4.7	-329.97701009116	-33.7599690755201	331.69950663316	239.546664187838	165.918771432089	122.232339106407	122.582846698161
96	422.9541015625	186.893753051758	14	11	95	4.75	-329.977010091141	-33.7599690755195	331.69950663314	210.209863653634	152.522521581146	122.516386621315	126.427787343327
97	424.306213378906	186.518768310547	14	11	96	4.8	27.0422363281205	-7.49969482422046	28.0629287153418	152.312240234955	140.50698879894	121.82446689888	128.331676117534
98	424.327819824219	185.124542236328	14	11	97	4.85	0.432128906259095	-27.8845214843795	27.8878696533896	94.4146168162757	124.822840925011	136.357939122651	137.573569832436
99	422.550201416016	183.986747741699	14	11	98	4.9	-35.5523681640591	-22.7558898925804	42.2113895397444	36.1965902526434	99.7009286649479	150.891411346423	146.947489260718
100	420.772583007812	182.84895324707	14	11	99	4.95	-35.5523681640807	-22.7558898925798	42.2113895397623	41.4673134100424	68.6979761690365	144.78191558872	147.343937492821
101	422.728240966797	182.302871704102	14	11	100	5	39.1131591797	-10.9216308593602	40.6093738149787	39.4358181963869	37.6202966621641	136.853942615925	147.294585237312
102	423.316131591797	179.64631652832	14	11	101	5.05	11.7578125	-53.1311035156398	54.4165445023367	47.0896170949407	36.5896655416376	152.007210982741	148.319115786503
103	423.346435546875	178.760314941406	14	11	102	5.1	0.606079101560226	-17.7200317382801	17.7303935851126	42.9813355217973	80.3250102562812	167.160479349557	147.770425652139
104	426.180908203125	175.904006958008	14	11	103	5.15	56.689453125	-57.1261596679597	80.4803840325131	39.0440030716848	122.628002982291	151.331232512101	148.490413962938
105	425.135589599609	175.618911743164	14	11	104	5.2	-20.9063720703205	-5.70190429688012	21.6699816740452	31.7120176732328	123.645059745351	139.072603199031	165.518997613446
106	424.310028076172	176.261444091797	14	11	105	5.25	-16.5112304687398	12.8506469726597	20.9227115644165	121.214202316176	121.185363650704	131.9798010368	182.560069930617
107	424.289947509766	175.373840332031	14	11	106	5.3	-0.401611328119316	-17.7520751953199	17.7566175100768	198.166388869641	163.507433166542	136.688991329045	199.192310980475
108	446.733215332031	169.256370544433	14	11	107	5.35	448.8653564453	-122.34939575196	465.241316799826	204.308783968905	209.498117774104	154.740539766841	212.587499768556
109	469.176483154297	163.138900756836	14	11	108	5.4	448.865356445319	-122.34939575194	465.241316799839	203.326724229724	202.961536359254	172.07591221032	225.982688556637
110	468.196044921875	160.710235595703	14	11	109	5.45	-19.6087646484398	-48.5733032226597	52.3819571703687	295.302848659851	209.447230229026	172.243498590605	221.945271697043
111	468.930786132812	160.392196655273	14	11	110	5.5	14.6948242187398	-6.3607788086	16.0124128685091	297.782033232032	226.339305411436	173.328844578025	218.308919138986
112	446.343688964844	168.148895263672	14	11	111	5.55	-451.74194335936	155.13397216798	477.637239660714	207.756683848867	236.788317116452	173.723832031077	214.966916801567
113	423.756591796875	175.90559387207	14	11	112	5.6	-451.74194335938	155.13397216796	477.637239660727	214.585676489146	229.1560692774	175.953127029991	212.291219552522
114	423.899566650391	175.163513183594	14	11	113	5.65	2.85949707032046	-14.8416137695199	15.114569884015	249.351886593149	221.523821438349	175.044922506534	204.384215010602
115	421.820129394531	171.369674682617	14	11	114	5.7	-41.5887451172	-75.8767700195403	86.5269203717643	178.273785573053	220.841937435859	208.805656120486	196.172583673774
116	423.484039306641	162.024475097656	14	11	115	5.75	33.2781982422	-186.90399169922	189.843463388522	160.530105322769	225.472325505346	242.60375323992	188.828040539729
117	428.804870605469	159.016250610352	14	11	116	5.8	106.416625976559	-60.1644897460801	122.246734560237	235.290959027831	183.940230895612	276.56015506207	188.359017487234
118	448.250762939453	159.060165405273	14	11	117	5.85	388.917846679681	0.878295898420447	388.918838409307	227.098198382572	142.408136285878	288.817060414461	188.256374378503
119	467.696655273438	159.104080200195	14	11	118	5.9	388.9178466797	0.878295898439774	388.918838409327	201.592764417544	147.128308653815	301.073965766851	187.45157449147
120	467.832641601562	161.378173828125	14	11	119	5.95	2.71972656247954	45.4818725586	45.5631171454652	189.60667621817	208.164082011946	299.108627805366	187.245122589221
121	467.119476318359	158.345073699951	14	11	120	6	-14.2633056640602	-60.66200256348	62.3162935633857	124.286167248986	258.868201068403	299.763895662047	186.928437567636
122	466.406311035156	155.311973571778	14	11	121	6.05	-14.2633056640591	-60.6620025634601	62.316293563366	58.9656582797977	316.331993007687	277.926622620394	185.87034748874
123	465.693145751953	152.278873443604	14	11	122	6.1	-14.2633056640602	-60.66200256348	62.3162935633857	189.22996564132	348.478051551521	257.421959755487	186.611477617446
124	464.97998046875	149.24577331543	14	11	123	6.15	-14.2633056640602	-60.66200256348	62.3162935633857	316.143637719262	380.624110095352	257.437197509103	185.421563882682
125	430.261891682943	152.208012898763	14	11	124	6.2	-694.361775716141	59.24479166666	696.884653953075	443.057309797204	377.375318174873	253.272564148518	184.982568303506
126	395.543802897135	155.170252482097	14	11	125	6.25	-694.36177571616	59.2447916666799	696.884653953097	572.669935854057	374.055465818747	245.676280042658	184.611181712818
127	360.825714111328	158.13249206543	14	11	126	6.3	-694.361775716139	59.24479166666	696.884653953074	702.282561910906	371.913014345176	240.029043645423	184.882900757674
128	396.227432250977	161.016181945801	14	11	127	6.35	708.03436279298	57.6737976074202	710.379423847653	565.520670708426	372.435783225096	221.772208990164	174.499651655628
129	431.629150390625	163.899871826172	14	11	128	6.4	708.03436279296	57.6737976074196	710.379423847632	431.967293918232	367.746086364392	202.827236772621	162.924613140785
130	432.205322265625	164.208786010742	14	11	129	6.45	11.5234375	6.1782836914	13.0751979406748	300.768718893148	298.381046285089	202.246746587837	162.508866718134
131	432.858184814453	165.51008605957	14	11	130	6.5	13.0572509765602	26.0260009765602	29.1177700021275	172.201630596135	232.484359016914	200.528030557247	163.514150620178
132	431.596099853516	167.11865234375	14	11	131	6.55	-25.2416992187398	32.1713256836	40.8917788276518	33.2096108178778	163.72609428316	198.016862946403	151.909986989035
133	433.101257324219	170.141891479492	14	11	132	6.6	30.1031494140591	60.4647827148398	67.5439823625906	31.2414218617525	95.0663664288072	197.269828204901	140.698762379566
134	433.025573730469	170.909133911133	14	11	133	6.65	-1.513671875	15.3448486328205	15.4193249563442	33.0014241155952	25.0303634498901	195.798205258829	141.313787408756
135	432.896240234375	171.006210327148	14	11	134	6.7	-2.58666992187955	1.94152832029999	3.23425316004843	26.683469673172	27.1181750008012	161.159480486526	140.745314718036
136	433.115142822266	172.889419555664	14	11	135	6.75	4.37805175782046	37.6641845703199	37.9177812713413	17.9311022614791	27.0005952957466	126.618610185717	136.626091346532
137	433.5263671875	172.672134399414	14	11	136	6.8	8.22448730467954	-4.345703125	9.30200661553569	16.8511160819023	24.1207115476295	93.2056464532784	134.091524408805
138	433.365844726562	173.850357055664	14	11	137	6.85	-3.21044921876023	23.564453125	23.782145304126	22.9949281398499	22.1038731847064	60.1822428967948	125.363092284117
139	433.696105957031	173.473663330078	14	11	138	6.9	6.60522460938068	-7.53387451171989	10.0193940584604	20.999766475898	23.8503241532664	24.7752605147196	116.398020377981
140	433.699462890625	175.171325683594	14	11	139	6.95	0.0671386718795475	33.9532470703199	33.9533134497864	21.557953422087	23.9379146879628	25.9091056309023	116.052551398291
141	432.356689453125	175.55712890625	14	11	140	7	-26.85546875	7.71606445311988	27.9419729515818	26.2766441079336	20.7528613545192	27.2644055783094	115.466233188625
142	432.0517578125	176.079254150391	14	11	141	7.05	-6.0986328125	10.4425048828199	12.0929413464806	30.8495322246305	22.6851986233968	25.893351357677	113.979949508686
143	434.293029785156	176.845947265625	14	11	142	7.1	44.8254394531205	15.3338623046801	47.3755987333591	24.8809012360756	25.2981193647824	23.9755650036456	113.449460792914
144	432.664611816406	176.618743896484	14	11	143	7.15	-32.568359375	-4.54406738281989	32.8838346419446	20.5059562331404	24.5201575795491	25.1903773084094	112.504252974606
145	432.863250732422	176.671432495117	14	11	144	7.2	3.97277832031932	1.05377197265966	4.11015850701189	23.8124438247066	24.7000362610034	28.2180652875551	97.6834426417104
146	433.128540039062	176.524291992188	14	11	145	7.25	5.30578613279999	-2.94281005857954	6.06724793690596	24.3195946216312	27.5282158608721	27.5759026504064	82.8626323088145
147	432.823669433594	177.922714233398	14	11	146	7.3	-6.09741210936022	27.9684448242	28.6253793043113	18.1907829344676	27.6659911677245	28.154005172187	66.9349941094967
148	434.362060546875	179.887710571289	14	11	147	7.35	30.7678222656205	39.2999267578199	49.9113527179821	24.5191712859312	25.8472568225849	28.9539755780705	50.6699866628145
149	434.460815429688	179.834899902344	14	11	148	7.4	1.97509765626023	-1.0562133789	2.23977620612686	34.5504754886038	26.5304304635524	29.9688039833417	35.5014253826253
150	432.719909667969	179.428970336914	14	11	149	7.45	-34.8181152343807	-8.1185913086	35.7521002643298	31.5195385107424	32.4982158871475	29.8583562087457	37.2950138967933
151	434.119842529297	181.866790771484	14	11	150	7.5	27.9986572265602	48.7564086914	56.223768950269	27.3749190235386	34.3989439462935	30.4044358200021	39.8790430581986
152	433.448577880859	181.92204284668	14	11	151	7.55	-13.4252929687602	1.10504150391989	13.4706944150043	34.8700779926372	33.6228117209772	29.9430360709699	41.2266611072005
153	433.908843994141	183.306976318359	14	11	152	7.6	9.20532226564092	27.6986694335801	29.1882552819631	40.4772604883638	32.6098317913585	29.629093380926	40.6757617139527
154	434.163787841797	185.276321411133	14	11	153	7.65	5.09887695311932	39.3869018554801	39.71557105162	34.2474124039831	35.4174503871344	29.2103006903824	41.9825778801027
155	433.270874023438	188.338180541992	14	11	154	7.7	-17.8582763671795	61.2371826171795	63.7880127429626	35.7260849312119	35.0166761564881	34.2074047968947	43.8359344931504
156	434.140075683594	189.241683959961	14	11	155	7.75	17.3840332031193	18.0700683593801	25.0745285283657	37.8447445591784	33.2806557791322	39.1066544319124	44.5507514220168
157	433.583984375	190.124313354492	14	11	156	7.8	-11.1218261718795	17.6525878906199	20.8640570511481	35.9648227816315	32.2200809742153	40.664341765715	46.3258542639337
158	433.420288085938	192.106643676758	14	11	157	7.85	-3.27392578123977	39.6466064453205	39.7815534217958	29.5560918246123	33.4109299392671	41.1577304288341	47.8283482814547
159	433.364898681641	193.621429443359	14	11	158	7.9	-1.10778808593977	30.2957153320199	30.3159621638855	32.3138991542812	31.8901709172124	46.2275902505311	49.4363933727999
160	432.748046875	195.083877563477	14	11	159	7.95	-12.3370361328205	29.2489624023597	31.7443579578666	28.7140770172187	35.9165937066419	48.6809221626842	50.6428073698451
161	433.744110107422	196.752349853516	14	11	160	8	19.9212646484398	33.3694458007801	38.8635651767099	28.9771153193558	43.8143649175313	52.4936805380879	52.5474033173112
162	433.671203613281	196.629043579102	14	11	161	8.05	-1.45812988281932	-2.46612548828011	2.86494636583576	27.8155190527933	47.7058718104529	56.5599708567241	54.6982701246556
163	432.611358642578	194.868621826172	14	11	162	8.1	-21.1968994140602	-35.2084350586	41.0967449324815	42.2770955886714	49.7056290663096	57.3759584242597	54.1480433168443
164	433.834716796875	194.939315795898	14	11	163	8.15	24.4671630859398	1.41387939452045	24.5079808310726	55.3148306807815	57.0377301139278	58.7747784517959	55.1260278674724
165	429.863418579102	198.300262451172	14	11	164	8.2	-79.4259643554597	67.2189331054796	104.052240637257	66.6976666036871	62.3451681688803	59.4538036987456	55.4882387417024
166	425.892120361328	201.661209106445	14	11	165	8.25	-79.4259643554801	67.2189331054602	104.05224063726	70.4341428132634	71.7067052970436	61.5256001936273	55.7625323607508
167	427.651107788086	204.077781677246	14	11	166	8.3	35.1797485351597	48.3314514160202	59.7791259803636	86.2599411750624	80.8998607392329	64.4977033556804	56.4485784546684
168	429.410095214844	206.494354248047	14	11	167	8.35	35.1797485351597	48.3314514160196	59.7791259803632	82.4132407490893	81.3409869092524	66.7027209848389	55.5317152492999
169	424.278717041016	205.772888183594	14	11	168	8.4	-102.627563476559	-14.4293212890597	103.636972640067	88.0985799133058	85.6593859863794	68.9039827622581	55.7173153543509
170	423.111175537109	201.695831298828	14	11	169	8.45	-23.3508300781409	-81.5411376953199	84.8187385073919	95.1020548747787	82.9910136908494	71.4272585309444	55.6826256048657
171	417.127380371094	198.854904174805	14	11	170	8.5	-119.6759033203	-56.8185424804602	132.478936458343	92.2478310052413	79.2368354697233	74.6903708146203	55.4955917693329
172	415.02197265625	194.608352661133	14	11	171	8.55	-42.1081542968795	-84.9310302734398	94.7965007877282	85.0588307976965	81.289534900908	79.4535041783412	56.9403891174874
173	413.849792480469	192.658111572266	14	11	172	8.6	-23.4436035156205	-39.0048217773403	45.5080066326761	83.5687866326095	83.6998129033683	78.6669932527625	57.0095611624424
174	413.032806396484	189.373596191406	14	11	173	8.65	-16.3397216797	-65.6903076172	67.6919716023431	70.3750910261407	80.7702354105884	81.0417550445625	57.7414979780736
175	414.896636962891	185.983779907227	14	11	174	8.7	37.2766113281409	-67.7963256835801	77.3685176819574	67.4770149270373	80.5093488930084	76.7690726865102	56.9899874217776
176	416.609313964844	183.133193969727	14	11	175	8.75	34.2535400390591	-57.01171875	66.5104584259989	75.1517948014952	77.6740363321969	72.4184102895892	57.7262722905909
177	418.70263671875	179.706726074219	14	11	176	8.8	41.8664550781205	-68.5293579101597	80.3061202922109	76.4816400234804	78.0071476174495	72.2328151436217	57.55515128646
178	422.757904052734	178.636566162109	14	11	177	8.85	81.1053466796795	-21.4031982422	83.8819060049658	77.4499111534073	75.9929995962727	69.9057000697658	57.3494619414897
179	425.800537109375	180.771728515625	14	11	178	8.9	60.8526611328205	42.7032470703199	74.341197712269	84.9729816382531	76.4241241027455	65.2070404581707	57.5883307976232
180	429.146026611328	183.160003662109	14	11	179	8.95	66.9097900390602	47.7655029296801	82.209873331592	88.5372803078618	70.5471316821709	62.6843290470473	57.7863521526717
181	433.213684082031	186.409561157227	14	11	180	9	81.3531494140602	64.9911499023597	104.125810850228	76.8342043910502	65.5999851094551	58.4975030005779	57.0865467298528
182	437.227600097656	189.231094360352	14	11	181	9.05	80.2783203125	56.4306640625	98.1276136402546	76.3666081820107	63.1760953863354	57.3208073782506	57.7773762934902
183	437.658203125	190.424087524414	14	11	182	9.1	8.61206054687955	23.8598632812403	25.3665264209075	63.6443522109345	56.1115872361634	56.6431639006251	58.0042897366181
184	438.048156738281	194.003067016602	14	11	183	9.15	7.79907226562045	71.5795898437597	72.0032166670714	46.2269885806571	49.6438455057529	56.7082175043514	58.915195882536
185	438.270080566406	194.906127929688	14	11	184	9.2	4.4384765625	18.0612182617205	18.5985934762112	37.8149104648089	44.8593092010861	54.5261711448095	58.5717332567064
186	438.046813964844	195.728302001953	14	11	185	9.25	-4.46533203124091	16.4434814453	17.0389926988408	35.3889700812766	39.3209696689589	53.9269443875546	56.2826132027818
187	435.338287353516	196.451293945312	14	11	186	9.3	-54.1705322265591	14.4598388671795	56.0672230610138	22.9210828294952	36.6344671390517	50.6125992172395	56.8940773161315
188	435.756286621094	196.964431762695	14	11	187	9.35	8.35998535155909	10.2627563476602	13.2368245032456	26.0742661912377	37.2933282049776	47.9962028981405	56.6836455798559
189	435.857269287109	197.436950683594	14	11	188	9.4	2.01965332029999	9.45037841798012	9.66378040816446	32.4149507572606	36.9923109059572	46.2726788329883	54.8729809255096
190	435.030700683594	198.943298339844	14	11	189	9.45	-16.5313720703	30.126953125	34.3645102849239	35.4540238132945	38.5052106074482	44.1454457743991	53.3472731219233
191	435.326293945312	201.362426757812	14	11	190	9.5	5.91186523436022	48.3825683593597	48.7424155289553	39.1976863286786	42.253903665654	39.4827226450854	51.053328785999
192	436.739013671875	204.633529663086	14	11	191	9.55	28.2543945312602	65.4220581054801	71.2625883411831	51.0635389824193	38.0491030481436	36.1012484086391	54.5933126436432
193	435.167083740234	204.347412109375	14	11	192	9.6	-31.4385986328205	-5.72235107421989	31.9551370801661	50.9361550236587	39.8808185601176	37.3415862204738	55.4199965940667
194	432.656372070312	206.713088989258	14	11	193	9.65	-50.2142333984398	47.3135375976602	68.9930436768678	52.0928565740475	42.9015121602236	36.7886367205095	55.9086650939359
195	431.039886474609	206.232620239258	14	11	194	9.7	-32.3297119140602	-9.609375	33.727590491121	40.6441822829927	43.4315823477121	40.3743938269026	55.2362445169197
196	428.445678710938	205.394302368164	14	11	195	9.75	-51.8841552734193	-16.7663574218801	54.5259232808993	40.5639507915566	39.6444756212119	40.1468161159744	54.0767233798402
197	427.824676513672	205.069183349609	14	11	196	9.8	-12.4200439453205	-6.5023803711	14.0192168859091	34.739485338028	35.5680296782265	41.5553394886412	52.5723106961051
198	427.416625976562	203.545166015625	14	11	197	9.85	-8.16101074220001	-30.4803466796801	31.5539796229856	35.9270096717654	37.38984423597	43.4615910899459	50.9785033695517
199	428.577178955078	201.924270629883	14	11	198	9.9	23.2110595703205	-32.4179077148398	39.8707164092249	27.1960946683764	36.5849625350618	44.5389213928486	49.6232137503155
200	428.334716796875	199.95588684082	14	11	199	9.95	-4.84924316406023	-39.3676757812602	39.6652121598083	30.4918770734604	42.243577046357	44.0102171967993	48.0712072405959
201	428.679870605469	199.53596496582	14	11	200	10	6.90307617187955	-8.3984375	10.8713482639541	34.2157376803834	38.0397285662947	43.6091545714201	45.9713022929107
202	428.80615234375	198.016296386719	14	11	201	10.05	2.52563476562045	-30.3933715820199	30.498128911329	38.4304397320956	45.0615759291388	51.8658179090357	44.2056189300569
203	430.994140625	196.7890625	14	11	202	10.1	43.759765625	-24.5446777343801	50.1732826576008	48.5601444209486	47.0423636197743	54.1968292875082	43.7776234637126
204	433.511627197266	198.505966186523	14	11	203	10.15	50.3497314453205	34.3380737304602	60.9442266677855	48.8833624642131	46.1763306254736	55.1091126835204	42.5274948149438
205	437.697814941406	200.199264526367	14	11	204	10.2	83.7237548828	33.8659667968795	90.3137356040737	59.6312747848173	44.5888520458865	55.9463178890298	42.9767086031798
206	437.790954589844	199.581878662109	14	11	205	10.25	1.86279296875909	-12.3477172851597	12.4874384802764	59.8689895591652	47.5738335216283	54.2265023721259	48.9623999276203
207	438.954040527344	203.629989624023	14	11	206	10.3	23.26171875	80.9622192382801	84.2376905143501	53.9222215188516	68.1636061398449	54.5320221749707	53.972385493007
208	439.569427490234	206.123260498047	14	11	207	10.35	12.3077392578	49.8654174804796	51.36185652934	40.6175596708244	71.0038143390464	53.960803840963	56.2731015822577
209	438.009918212891	206.067123413086	14	11	208	10.4	-31.1901855468591	-1.12274169921989	31.2103864662177	46.2643045790435	73.6332628319791	52.9737486676428	59.0420493455887
210	437.746704101562	207.227157592773	14	11	209	10.45	-5.26428222658069	23.2006835937403	23.7904263639378	76.6959374948724	69.6490587317026	51.9969687067926	59.7052622329328
211	438.638366699219	209.057586669922	14	11	210	10.5	17.8332519531398	36.6085815429796	40.7211630213719	82.1386391189277	70.413276177957	52.4598819407359	60.0025692760652
212	437.908325195312	220.85481262207	14	11	211	10.55	-14.6008300781398	235.94451904296	236.395855093495	93.3443041451066	64.0024684208025	52.3099894514747	59.9199232259772
213	437.979919433594	224.782928466797	14	11	212	10.6	1.43188476563978	78.5623168945398	78.5753646496162	98.6805577925808	60.8792440621517	50.2136607069513	61.3720351714645
214	433.778289794922	225.95458984375	14	11	213	10.65	-84.0325927734398	23.4332275390602	87.2387115971123	94.5622477768706	59.7711667098121	48.266352909378	60.6617847975736
215	433.871002197266	228.476470947266	14	11	214	10.7	1.85424804688068	50.4376220703199	50.4716946013088	51.3089993467326	59.4050853676988	45.5790233794569	61.4078697115675
216	433.101796468099	229.125567118327	14	11	215	10.75	-15.3841145833405	12.9819234212204	20.1296129428208	39.6198490053758	57.3459303598436	57.7779837392662	61.4047259521905
217	432.332590738933	229.774663289388	14	11	216	10.8	-15.3841145833201	12.9819234212198	20.1296129428048	26.1980292745175	36.4563727631046	66.3894314973728	62.2647267519764
218	431.563385009766	230.42375946045	14	11	217	10.85	-15.3841145833394	12.9819234212397	20.1296129428324	20.1296129428168	29.4235070748562	69.0846120745694	62.3482943031185
219	430.794179280599	231.072855631511	14	11	218	10.9	-15.3841145833405	12.9819234212204	20.1296129428208	20.1296129428166	22.899442986777	73.5451772983287	61.9872121494064
220	430.024973551433	231.721951802572	14	11	219	10.95	-15.3841145833201	12.9819234212198	20.1296129428048	21.6037461794766	21.5089880272113	75.4003072690664	61.8731200256931
221	429.255767822266	232.371047973633	14	11	220	11	-15.3841145833394	12.9819234212204	20.12961294282	19.2271651443366	45.1426913005753	76.3959839807102	62.317540907987
222	430.596282958984	232.677124023438	14	11	221	11.05	26.8103027343591	6.1215209961	27.5002791261048	19.6008566990364	68.7763945739431	67.9740285429188	61.9924172421242
223	430.187347412109	232.624282836914	14	11	222	11.1	-8.1787109375	-1.05682373048012	8.24670776713278	22.8883631116058	77.289980086987	68.5472410554207	60.9515367077235
224	429.155426025391	233.004974365234	14	11	223	11.15	-20.6384277343591	7.6138305664	21.9980707163199	70.1557696583341	87.3191878868454	66.2144569116268	59.4876974758671
225	428.567260742188	231.273803710938	14	11	224	11.2	-11.7633056640602	-34.6234130859199	36.5671450056517	115.94904296841	91.3955291704339	66.8694215341053	57.878694534687
226	426.96974182129	218.550369262696	14	11	225	11.25	-31.9503784179608	-254.46868896484	256.466645676461	135.352795029637	95.4460376015769	68.5829495322551	58.396463138995
227	425.372222900391	205.826934814453	14	11	226	11.3	-31.950378417979	-254.46868896486	256.466645676483	155.037519074654	99.491684322733	69.997431328982	56.7459725774295
228	424.382537841797	200.65754699707	14	11	227	11.35	-19.7937011718807	-103.38775634766	105.265468073271	159.902695229262	107.670975035985	70.735784765274	55.6893763620966
229	418.689025878906	202.616470336914	14	11	228	11.4	-113.870239257819	39.1784667968801	120.421690941405	120.73630554482	109.529470836477	71.0006756311699	57.2642541276826
230	415.648406982422	202.459823608398	14	11	229	11.45	-60.8123779296807	-3.13293457031989	60.8930257786901	83.0343256770562	112.229855040999	71.7492713445936	58.4355551155548
231	414.076843261719	205.052429199219	14	11	230	11.5	-31.4312744140602	51.8521118164199	60.6346972542493	79.9891550423331	92.0232077639349	72.1751998752381	60.0971696251998
232	412.991363525391	201.832641601562	14	11	231	11.55	-21.7095947265591	-64.3957519531403	67.9567463376655	64.0214225982986	71.218468084021	71.6748450327738	56.328692470171
233	412.150756835938	197.40983581543	14	11	232	11.6	-16.8121337890602	-88.4561157226398	90.0396148996557	64.5570148527364	64.181589443561	71.6894127084957	56.2273988019425
234	411.837280273438	195.405044555664	14	11	233	11.65	-6.26953125	-40.0958251953199	40.5830287212324	63.3101099830501	54.6821633754944	70.7090420423562	55.2183586028935
235	413.779296875	197.921340942383	14	11	234	11.7	38.8403320312398	50.3259277343801	63.5709870508788	59.4026104909857	52.1030135187532	70.178365689917	54.8119643473504
236	412.729583740234	195.412048339844	14	11	235	11.75	-20.9942626953205	-50.1858520507801	54.4001729058182	48.3740238447889	48.9043621488994	59.0149425387238	56.173746317516
237	411.967529296875	193.114151000977	14	11	236	11.8	-15.2410888671795	-45.9579467773403	48.4192488773433	45.3429041526902	43.8580057428146	47.1025136574861	56.690874099566
238	411.956115722656	191.369354248047	14	11	237	11.85	-0.228271484379547	-34.8959350586	34.8966816686717	39.6490121847701	35.7078503810062	42.2941406496239	57.9764456110779
239	412.196319580078	192.617828369141	14	11	238	11.9	4.80407714843977	24.9694824218801	25.4274302607389	34.4986143147487	31.8886132482359	40.9833309570364	58.3646349883565
240	411.364624023438	191.072326660156	14	11	239	11.95	-16.6339111328	-30.9100341797	35.1015272112783	28.3134009946435	28.1268763388347	41.4708029620432	58.1060921212877
241	410.599975585938	189.861083984375	14	11	240	12	-15.29296875	-24.2248535156199	28.6481835557111	23.0416769172235	26.0066773135127	43.7983552696893	58.3608763999289
242	410.130462646484	190.599044799805	14	11	241	12.05	-9.39025878908069	14.7592163086	17.4931822768172	18.4343223437817	22.9865592309513	44.6833563974233	58.3255330166669
243	410.238952636719	190.186157226562	14	11	242	12.1	2.16979980470001	-8.25775146486023	8.53806128157192	16.6047404928994	20.4066918556868	43.9075565484642	59.0924080299207
244	410.353790283203	190.152984619141	14	11	243	12.15	2.29675292968068	-0.663452148419879	2.39065739353002	17.5147403122768	27.2844985385784	44.2222602941603	60.3527001843376
245	409.078491210938	189.913009643555	14	11	244	12.2	-25.5059814453	-4.79949951171989	25.9536179568666	17.6597174672591	30.8385924053332	42.7545071605956	60.918892419426
246	408.640808105469	188.31184387207	14	11	245	12.25	-8.75366210938068	-32.0233154297	33.1981826525982	17.7717067941502	38.6923483904792	43.7645431027769	55.7360574840449
247	407.735870361328	188.207763671875	14	11	246	12.3	-18.0987548828193	-2.0816040039	18.218068051729	36.1346747333751	45.508707052032	43.3843168701499	49.9589958309238
248	407.303192138672	188.067321777344	14	11	247	12.35	-8.65356445312045	-2.80883789061988	9.0980079160271	45.072444317767	52.1072627159222	45.2171064568819	47.9594192029926
249	405.71240234375	183.633804321289	14	11	248	12.4	-31.8157958984398	-88.6703491211	94.2054970896547	59.8699564686816	56.5559073400847	45.7285943455432	45.1177591291777
250	404.827026367188	180.214447021484	14	11	249	12.45	-17.7075195312398	-68.3871459961	70.6424658788263	73.3576966368048	57.3821379823566	44.4629128979818	45.9859062147802
251	404.820709228516	174.855163574219	14	11	250	12.5	-0.126342773439774	-107.1856689453	107.185743407171	86.4428186376942	61.5224088920412	44.5465529246197	46.9375514368119
252	402.86572265625	171.044555664062	14	11	251	12.55	-39.0997314453205	-76.2121582031403	85.6567688923454	76.9771399467942	63.7820745093485	44.9762210005601	48.5855434238643
253	402.169464111328	167.384002685547	14	11	252	12.6	-13.9251708984398	-73.2110595703	74.5236179204738	69.6918316469461	70.0275210580769	46.4954033513457	48.8347565014078
254	403.504455566406	165.457489013672	14	11	253	12.65	26.6998291015602	-38.5302734375	46.8771036351548	63.1748613154008	64.172690152508	49.9963583263189	49.486817535104
255	402.249969482422	164.29426574707	14	11	254	12.7	-25.0897216796807	-23.2644653320398	34.2159243795856	54.2064523818922	58.0872333906304	51.6594191489351	48.5553579165952
256	403.001434326172	160.640701293945	14	11	255	12.75	15.029296875	-73.0712890625	74.6008917494444	53.6122234784596	50.4007574587603	52.457172429366	47.5682840775606
257	403.535308837891	158.671035766602	14	11	256	12.8	10.6774902343807	-39.3933105468602	40.8147242248023	51.3682403582218	44.4437349490882	52.8154780043616	46.6757035683927
258	405.821899414062	155.919509887695	14	11	257	12.85	45.7318115234193	-55.0305175781398	71.5524734033108	46.4826351343148	40.8835439867692	53.6246977563614	48.3363877940245
259	407.474700927734	155.251052856445	14	11	258	12.9	33.0560302734398	-13.369140625	35.6571880339658	37.6266536021198	43.4368093125531	49.252187301319	51.3133679640426
260	407.740081787109	154.839859008789	14	11	259	12.95	5.3076171875	-8.22387695311988	9.78789826005061	34.6810175162843	45.9367003155135	50.5010094675172	54.104689627131
261	408.350891113281	156.227416992188	14	11	260	13	12.2161865234409	27.7511596679801	30.3209840884696	28.1548644950788	43.3919359666908	50.0767476039344	55.9570569396957
262	409.628112792969	155.962890625	14	11	261	13.05	25.5444335937591	-5.29052734376023	26.0865437956246	35.5053782668845	41.8488814993746	52.4877304503053	57.2470007083584
263	411.473236083984	155.344207763672	14	11	262	13.1	36.9024658203	-12.3736572265602	38.9217082972833	45.3907654967123	37.2218744546459	53.7619564543514	58.3539595107206
264	412.627624511719	151.912689208984	14	11	263	13.15	23.0877685547	-68.6303710937597	72.4097568929945	49.1572183312618	34.33168445013	54.7513747760476	59.745376562275
265	414.822509765625	149.92561340332	14	11	264	13.2	43.8977050781205	-39.7415161132801	59.2148344091896	49.0167454824649	42.9147855444039	54.3562086725947	61.0545864607076
266	415.889099121094	147.711456298828	14	11	265	13.25	21.3317871093795	-44.2831420898398	49.153248261217	46.2888844142129	49.7527377491086	51.3720250523442	60.9467710322255
267	417.100677490234	147.333343505859	14	11	266	13.3	24.2315673828	-7.56225585938012	25.3841795516401	33.1579906333756	60.5317259515224	49.9670902666355	61.7458680277733
268	418.082183837891	146.536697387695	14	11	267	13.35	19.6301269531409	-15.9329223632801	25.2824029560234	40.4388055920955	66.6403689219336	51.4556691311672	62.2329187442561
269	418.3046875	146.790817260742	14	11	268	13.4	4.45007324217954	5.08239746093977	6.75528798880769	50.3482571669553	66.0659402395421	56.898141582542	60.5055102272283
270	421.541473388672	143.272201538086	14	11	269	13.45	64.7357177734398	-70.3723144531199	95.6189092027891	72.0467064205799	62.775717029676	63.7464663562801	59.4636099862936
271	423.391845703125	138.697204589844	14	11	270	13.5	37.0074462890602	-91.4999389648398	98.7005061355163	86.9918534296543	59.3521141379976	67.3675609547717	57.5376940328306
272	426.940032958984	133.021148681641	14	11	271	13.55	70.9637451171795	-113.52111816406	133.876425819763	98.9738898457086	58.0852990338963	69.5177804161566	57.583630330438
273	428.777099609375	128.370422363281	14	11	272	13.6	36.7413330078205	-93.0145263672	100.008138001395	85.1126284672564	65.6894638076885	70.2125156700956	56.6272762450273
274	430.233703613281	125.372253417969	14	11	273	13.65	29.1320800781205	-59.9633789062398	66.6654700690793	68.3559711090398	79.4645987149539	69.4943947982311	57.1538214590164
275	429.226745605469	124.525543212891	14	11	274	13.7	-20.1391601562409	-16.9342041015602	26.3126023105283	44.1238916472128	84.5781471681564	70.4497537724801	57.4759682431449
276	429.550109863281	123.853424072266	14	11	275	13.75	6.46728515624091	-13.4423828125	14.9172193444331	44.3870741857227	84.9823841604347	69.4363696350851	56.7175801338086
277	430.093322753906	123.523025512695	14	11	276	13.8	10.8642578125	-6.60797119141989	12.7160285106279	59.9553075841992	78.5038348807908	70.676258051185	57.0941448925995
278	431.913238525391	118.794990539551	14	11	277	13.85	36.3983154297	-94.5606994628801	101.324050693945	84.0436658690563	73.7846624182575	70.8411397321508	56.2480861644694
279	431.732696533203	111.571914672852	14	11	278	13.9	-3.61083984376023	-144.46151733398	144.506637061462	101.60879721183	72.92284935692	71.7588331531376	56.3889561958199
280	432.973907470703	104.339935302734	14	11	279	13.95	24.82421875	-144.63958740236	146.754393734814	112.883778114369	78.1237905152842	68.4262105050701	56.9480847196813
281	431.754150390625	99.3497009277344	14	11	280	14	-24.3951416015602	-99.804687499992	102.7428760583	103.182250650792	79.5206251321726	64.9986404617267	57.2444832263135
282	429.144653320312	97.0859832763672	14	11	281	14.05	-52.1899414062602	-45.274353027344	69.0909330233241	85.8903911296409	83.2672170684736	62.6795302105707	59.7495089214326
283	426.74755859375	98.1940765380859	14	11	282	14.1	-47.9418945312398	22.1618652343739	52.8164133760621	72.2039151615121	75.9928156566131	59.4925960357032	61.4424314155271
284	423.937255859375	98.9192886352539	14	11	283	14.15	-56.2060546875	14.5042419433602	58.0473394557043	57.4324530525155	64.0530675913213	59.5562681419851	61.6437443210296
285	421.097106933594	96.2231063842773	14	11	284	14.2	-56.8029785156205	-53.9236450195321	78.3220138941699	53.6506560225783	52.2742738419838	60.595727813695	62.2978052145672
286	421.813018798828	97.4774627685547	14	11	285	14.25	14.3182373046807	25.087127685548	28.8855655133172	48.8033806624338	45.0148967630186	62.063135215273	63.9601218697829
287	419.401184082031	96.7856369018555	14	11	286	14.3	-48.2366943359398	-13.8365173339841	50.181947873638	42.2157440530017	46.8552255403506	64.2211995185636	64.107121919311
288	419.637237548828	95.3762664794922	14	11	287	14.35	4.72106933593977	-28.1874084472659	28.5800365753396	32.3446325224554	45.2005296531489	61.0405031977716	67.0044605209877
289	419.988403320312	96.5816116333008	14	11	288	14.4	7.02331542967954	24.1069030761719	25.1091564085439	32.5973404735217	46.1896869270501	55.8797708090978	70.3649769968447
290	418.572631835938	96.8869476318359	14	11	289	14.45	-28.3154296874795	6.10671997070199	28.9664562414384	40.0597950581229	43.0676651121058	50.1497030830825	69.7821374272185
291	417.640014648438	98.0712814331055	14	11	290	14.5	-18.65234375	23.686676025392	30.1491052686485	41.5976786438639	44.6056452983735	47.1214054978554	69.4003749934895
292	416.396209716797	93.8771133422852	14	11	291	14.55	-24.8760986328205	-83.883361816406	87.494220796644	50.1636298010986	45.1751819686536	49.9812374267085	67.6010993890191
293	416.224212646484	95.6824111938477	14	11	292	14.6	-3.43994140626023	36.10595703125	36.2694545040448	53.7906977017562	46.0881907389301	52.6723471609587	67.2594072507476
294	417.250549316406	98.9206008911133	14	11	293	14.65	20.5267333984409	64.7637939453119	67.9389121947172	56.6139501232252	47.7064740268744	53.7930938438282	66.6752428974295
295	419.222198486328	100.208641052246	14	11	294	14.7	39.4329833984398	25.760803222654	47.1017957447264	50.2905688791842	48.0251323241812	54.1458566566542	66.8901911801336
296	420.518310546875	98.4145812988281	14	11	295	14.75	25.9222412109398	-35.881195068358	44.2653673759938	50.5787028339962	49.2279142326923	58.4838741044808	67.6052252592944
297	420.57763671875	95.6213455200195	14	11	296	14.8	1.1865234375	-55.8647155761719	55.877314576439	45.2493182526502	53.1072493130665	57.5379857874369	67.4481974228498
298	420.878997802734	93.7600784301758	14	11	297	14.85	6.02722167967954	-37.2253417968741	37.7101242781047	42.2595669466062	60.1441646687685	63.1677813098245	65.577744174664
299	420.789886474609	91.6974029541016	14	11	298	14.9	-1.7822265625	-41.2535095214838	41.291989287987	41.8418783421593	61.3965007606062	68.9711208405519	63.2101900281189
300	422.2744140625	92.3144302368164	14	11	299	14.95	29.6905517578205	12.340545654296	32.1530392145063	55.9239297469487	65.2240482012027	71.138064349367	59.5929627484869
301	424.279083251953	91.6598052978516	14	11	300	15	40.0933837890602	-13.092498779296	42.1769243537594	69.7096265035408	72.3621029105881	73.8021095252524	57.9650700884105
302	426.497344970703	97.5717163085938	14	11	301	15.05	44.365234375	118.238220214844	126.287571600386	77.5436832685622	69.9007896062203	72.5226685674675	56.9462695595279
303	428.518463134766	102.505737304688	14	11	302	15.1	40.4223632812602	98.6804199218838	106.638608061065	88.1885294557992	80.247371880719	75.026218465792	56.5056046811324
304	427.506469726562	106.399490356445	14	11	303	15.15	-20.2398681640807	77.87506103514	80.4622731130942	102.882327479017	90.2357676542294	73.7942176528739	55.1038706079123
305	430.928527832031	108.95149230957	14	11	304	15.2	68.4411621093807	51.0400390625	85.3772701506909	83.877649465492	94.2509963745528	73.1846545465723	53.468872072745
306	435.254364013672	112.788429260254	14	11	305	15.25	86.5167236328193	76.7387390136801	115.645914469848	90.7851172578972	98.3763048178125	73.1473153033157	52.8393729993015
307	433.706512451172	112.569847106934	14	11	306	15.3	-30.95703125	-4.3716430664	31.2641815327617	102.927852039897	91.9380878218685	70.675195327136	51.9680140998154
308	435.814697265625	119.306476593018	14	11	307	15.35	42.1636962890602	134.73258972168	141.175947023091	100.313463293306	89.9082722628155	70.1149851515564	51.9084309221029
309	437.922882080078	126.043106079102	14	11	308	15.4	42.1636962890602	134.73258972168	141.175947023091	93.8702821566081	86.1919345451415	70.5406092471399	51.9775249521183
310	440.134399414062	128.903060913086	14	11	309	15.45	44.2303466796795	57.1990966796798	72.3053264177405	99.9985261782451	81.1452608919418	69.0362224138914	52.4218443562056
311	440.375091552734	133.067611694336	14	11	310	15.5	4.81384277343977	83.291015625	83.4300087863557	89.0314272677339	73.9325276960434	68.8087346789656	56.6315055367928
312	440.305267333984	136.162094116211	14	11	311	15.55	-1.396484375	61.8896484375	61.905401640947	69.4560170503864	71.4496010480516	63.9113016923472	57.3401755566086
313	439.537994384766	140.410385131836	14	11	312	15.6	-15.3454589843591	84.9658203125	86.3404524705348	61.9770584905772	59.9825984223939	60.338862201306	59.8385765496942
314	441.127105712891	141.880661010742	14	11	313	15.65	31.7822265625	29.4055175781199	43.2988959363538	53.9947732354787	50.8454508400504	56.4146473719964	61.3072198731927
315	442.495910644531	140.797500610352	14	11	314	15.7	27.3760986328	-21.6632080078	34.9105336186946	42.9006759178581	43.8214484532299	52.7918874888358	62.2236432208967
316	444.558624267578	141.490234375	14	11	315	15.75	41.2542724609398	13.8546752929602	43.5185825108633	30.9337695770539	39.2411645401187	47.1948718941222	62.4690501005838
317	444.7783203125	141.255172729492	14	11	316	15.8	4.39392089843977	-4.70123291016023	6.43491505284409	32.2348846297144	35.8845155628259	46.3980424121938	62.2246906013029
318	446.029235839844	141.692916870117	14	11	317	15.85	25.0183105468795	8.7548828125	26.5059207665139	25.6658384158827	30.7694521397966	40.6490805343812	62.4810127300329
319	448.272338867188	142.774444580078	14	11	318	15.9	44.8620605468807	21.6305541992205	49.8044711996564	24.4875558447587	26.6373601988513	34.9839290636848	62.4201800000598
320	448.373168945312	142.796737670898	14	11	319	15.95	2.01660156247954	0.445861816399997	2.06530254953564	28.8683552077937	24.4385140857298	33.7056243630441	62.1118856672065
321	449.612091064453	144.21257019043	14	11	320	16	24.7784423828205	28.3166503906398	37.6271696552434	30.6051347025392	20.4572160922009	39.4609015483333	61.209968825489
322	449.534606933594	142.797744750977	14	11	321	16.05	-1.54968261718068	-28.2965087890602	28.3389118680191	21.0398357679882	21.346483776336	42.1576825457496	58.6330811838
323	449.692291259766	144.550155639648	14	11	322	16.1	3.15368652344091	35.0482177734204	35.1898182402416	23.211189755577	21.3155626463684	44.6509346335964	56.3382365945068
324	449.782073974609	144.508682250977	14	11	323	16.15	1.79565429685908	-0.829467773420447	1.97797652690106	16.4268763396432	19.1224072873191	48.8202220935115	56.7195903019015
325	450.348266601562	144.819931030273	14	11	324	16.2	11.3238525390602	6.22497558592045	12.92207248748	13.8246123448784	23.5898002728584	51.2626318952212	58.57884043957
326	450.260223388672	144.982955932617	14	11	325	16.25	-1.76086425779999	3.26049804687955	3.7056025755743	12.0259905901977	39.6806385565479	51.7907848978519	59.6813744692589
327	449.971130371094	145.692718505859	14	11	326	16.3	-5.78186035156023	14.1952514648403	15.3275918941951	17.2049788066501	48.4308495286733	53.7741858754697	62.8934518223754
328	450.291931152344	144.422775268555	14	11	327	16.35	6.416015625	-25.3988647460801	26.1967094668379	23.9684107901397	58.5324171273963	54.8470403085094	63.3577350382339
329	450.251220703125	145.815826416016	14	11	328	16.4	-0.814208984379547	27.8610229492199	27.8729176091632	62.9344007734526	71.0030839881718	54.2997507529796	61.4364188979017
330	448.675415039062	144.090072631836	14	11	329	16.45	-31.5161132812602	-34.5150756836	46.7392324049279	83.0370867124682	78.0867497047125	55.1875489205216	60.4729682440175
331	449.629425048828	134.209243774414	14	11	330	16.5	19.0802001953205	-197.61657714844	198.535552492139	105.038843664595	83.1243537035028	53.6112029720125	60.0394582369308
332	449.965850830078	128.426971435547	14	11	331	16.55	6.728515625	-115.64544677734	115.841021589273	124.801189169693	86.2018879746034	53.3548606752528	61.324331422956
333	452.299682617188	122.029075622559	14	11	332	16.6	46.6766357422	-127.95791625976	136.205494227471	132.205088619285	88.3785179706503	52.3376109877077	61.352522737244
334	455.93408203125	116.841239929199	14	11	333	16.65	72.6879882812398	-103.7567138672	126.684645134656	103.314306633553	89.4770942186401	57.0245332318067	62.5460247410528
335	451.838745117188	115.965438842773	14	11	334	16.7	-81.9067382812398	-17.5160217285202	83.7587296528875	89.3666892367386	86.7852975681849	64.3657933903042	63.9870360172409
336	449.149688720703	116.250106811523	14	11	335	16.75	-53.7811279297	5.693359375	54.0816425634767	71.7181922767056	67.541767387477	72.1678770443957	67.6845211328384
337	448.151824951172	114.172134399414	14	11	336	16.8	-19.9572753906205	-41.5594482421798	46.1029346052015	54.1529992675868	58.2788718218323	79.388861232557	72.3090979348864
338	446.020324707031	113.073120117188	14	11	337	16.85	-42.6300048828193	-21.9802856445202	47.9630094273066	41.3655065170844	46.142804848019	86.0663895420866	73.7162689252685
339	444.659729003906	111.68611907959	14	11	338	16.9	-27.2119140625	-27.7400207519599	38.8586800890619	31.7692281414011	43.0459824754417	87.8889087321186	75.2039549791913
340	444.141296386719	110.841468811035	14	11	339	16.95	-10.3686523437409	-16.8930053711	19.8212659003752	27.191054406926	50.6448370758959	87.2403121249908	76.6558419467966
341	443.844055175781	110.909881591797	14	11	340	17	-5.94482421875909	1.36825561524006	6.10025068506046	20.5674174193324	61.2114003852886	80.6180149255283	77.1499308853809
342	444.724334716797	111.666259765625	14	11	341	17.05	17.6055908203193	15.1275634765599	23.212065932826	31.9389656832965	72.5758344905106	80.4909803001624	76.7912209372613
343	444.557281494141	112.389457702637	14	11	342	17.1	-3.34106445311932	14.4639587402401	14.8448244893385	59.9241676347073	83.7542611135229	78.0541108408916	77.2297093637848
344	444.135131835938	117.156623840332	14	11	343	17.15	-8.44299316406023	95.3433227539	95.7164214088822	90.6535726291761	86.300723245597	76.2718273885941	80.0643262159765
345	447.37159729004	124.458902359009	14	11	344	17.2	64.7293090820392	146.04557037354	159.74727565743	117.960614574095	87.6953266817968	76.7114401392607	82.0425167989322
346	450.608062744141	131.761180877685	14	11	345	17.25	64.729309082021	146.04557037352	159.747275657404	146.941104807713	93.6942624635796	83.578257367825	85.4148103470644
347	453.844528198242	139.063459396362	14	11	346	17.3	64.7293090820199	146.04557037354	159.747275657421	140.662480807898	102.703088778492	90.8440099943031	85.775746899651
348	457.080993652344	146.365737915039	14	11	347	17.35	64.7293090820392	146.04557037354	159.74727565743	115.466485728886	109.965416833764	92.5854975420276	85.6720220406535
349	454.652191162109	148.473968505859	14	11	348	17.4	-48.5760498047	42.1646118164	64.3233014098032	96.7349522979831	109.497672301747	96.108159205403	85.9217856627
350	455.842041015625	149.671813964844	14	11	349	17.45	23.7969970703205	23.9569091797	33.7673002623727	87.4455629828898	102.778043202626	98.1241349730716	85.6326133963322
351	454.844055175781	152.821990966797	14	11	350	17.5	-19.9597167968795	63.0035400390597	66.0896085028882	72.9897288598149	105.945114350361	100.688658798749	81.1240792199364
352	455.839233398438	158.398910522461	14	11	351	17.55	19.9035644531398	111.53839111328	113.300329081955	78.3328637955956	109.112185498096	100.22758119927	78.6242613441318
353	457.498504638672	162.445327758789	14	11	352	17.6	33.1854248046795	80.9283447265602	87.4681050420552	90.0896006763649	101.416733970532	102.121807739862	75.6654685799775
354	457.416412353516	166.996536254883	14	11	353	17.65	-1.64184570311932	91.0241699218801	91.0389760887069	115.15527640274	105.915595165209	103.104119200146	73.1234227236321
355	460.583831787109	170.370208740234	14	11	354	17.7	63.3483886718591	67.4734497070199	92.5509846662188	130.778808013301	108.552943264347	99.7192402075601	72.4850470097563
356	463.361175537109	179.529273986816	14	11	355	17.75	55.546875	183.18130493164	191.417987134763	129.84373908125	107.683055133919	98.6617436497331	71.9016466068869
357	466.138519287109	188.688339233398	14	11	356	17.8	55.546875	183.18130493164	191.417987134763	133.498326534822	97.752073620047	92.162632566745	71.1891379674857
358	463.583770751953	191.945617675781	14	11	357	17.85	-51.0949707031193	65.1455688476597	82.7927603817978	127.016285852328	94.2781986459597	85.2776545392204	71.852322585084
359	458.162231445312	192.63818359375	14	11	358	17.9	-108.43078613282	13.8513183593801	109.31191335657	100.210833865099	96.7105660985461	83.9546625932815	72.1913424862184
360	455.891357421875	194.609329223633	14	11	359	17.95	-45.4174804687398	39.4229125976602	60.1407812537476	64.7253392267929	96.6604372124947	84.0249146676736	73.5020497018539
361	454.728454589844	197.232666015625	14	11	360	18	-23.2580566406205	52.4667358398398	57.3907271986149	58.7126582106696	91.3783729491047	81.6301435143445	74.804930022912
362	454.469299316406	196.582916259766	14	11	361	18.05	-5.18310546875909	-12.9949951171801	13.9905139432337	59.9228056622699	75.2130796353945	76.7575423881011	75.5481939177001
363	452.834259033203	198.651153564453	14	11	362	18.1	-32.7008056640602	41.3647460937403	52.7293553011815	66.3045885726612	69.1385751079086	73.2768263190634	76.8283128141764
364	452.950927734375	204.418106079102	14	11	363	18.15	2.33337402343977	115.33905029298	115.362650614572	82.5459120331107	61.993730021354	69.97501805867	75.0023202322412
365	451.768768310547	208.866180419922	14	11	364	18.2	-23.6431884765602	88.9614868164	92.0496958057041	85.7008200439961	59.4968860710007	68.2586538802519	71.6480991843986
366	451.975830078125	215.792953491211	14	11	365	18.25	4.14123535156023	138.53546142578	138.597344500863	79.5644920051475	55.5772318947698	60.2250358459487	68.0894576824984
367	451.913299560547	217.279891967773	14	11	366	18.3	-1.25061035156023	29.7387695312403	29.7650539976607	64.0646543804382	55.7630111561553	51.5342659406683	64.4540917106437
368	451.695281982422	216.199279785156	14	11	367	18.35	-4.3603515625	-21.6122436523403	22.0477151069384	52.6891835693401	52.2754539921671	51.1191476281404	60.8982949833144
369	451.400817871094	214.329147338867	14	11	368	18.4	-5.88928222656023	-37.4026489257801	37.8634624910247	28.6085517564289	43.2394700187939	48.2745257670338	60.2902360727955
370	449.664337158203	214.607299804688	14	11	369	18.45	-34.7296142578193	5.56304931642046	35.1723417502141	25.8252022683143	39.8568705480091	48.8799644306361	60.4066315540529
371	448.825439453125	214.959182739258	14	11	370	18.5	-16.7779541015602	7.0376586914	18.1941854363063	24.9864159791866	29.0716987427928	48.9212012470745	59.3282602785979
372	449.218597412109	215.647186279297	14	11	371	18.55	7.86315917967954	13.7600708007795	15.8483065570882	22.4142856571497	27.8554522459422	50.8688066361304	56.8294104008108
373	450.108093261719	215.722625732422	14	11	372	18.6	17.7899169922	1.5087890625	17.8537836612995	27.0245575266781	33.0997201483723	51.534817888491	55.2458868089373
374	449.144683837891	214.92594909668	14	11	373	18.65	-19.2681884765591	-15.9335327148398	25.0028108808404	29.5348457291567	34.5553215127136	46.900521264336	53.3331074120198
375	450.424255371094	212.311050415039	14	11	374	18.7	25.5914306640591	-52.2979736328199	58.2237010978559	29.88570222357	38.2630427902715	43.5769581612371	53.0437350803205
376	449.305603027344	211.256607055664	14	11	375	18.75	-22.373046875	-21.0888671875	30.7456264486994	41.2130243175579	42.2651705993793	37.5171717152637	50.5523025525795
377	448.998626708984	212.081466674805	14	11	376	18.8	-6.13952636720001	16.4971923828199	17.6025890291546	46.6963573682775	45.9746021161055	36.7455508545424	47.5105659133103
378	447.481658935547	208.679870605469	14	11	377	18.85	-30.3393554687398	-68.0319213867199	74.4903941312394	49.5015280538649	50.7941817848149	36.5189354274083	46.0033668099429
379	446.728118896484	206.169555664062	14	11	378	18.9	-15.0708007812602	-50.2062988281403	52.4194761344384	54.9954954696019	50.5615725098782	36.6258095523095	44.1475121096934
380	445.634643554688	202.726547241211	14	11	379	18.95	-21.8695068359193	-68.8601684570199	72.2495545257926	62.063502008641	47.2970457744651	36.7883484404322	44.3143573063743
381	444.725921630859	199.96125793457	14	11	380	19	-18.1744384765807	-55.3057861328199	58.2154635273845	60.3753392520718	45.9626446877346	37.0263770428513	44.3069647433515
382	442.911560058594	198.033721923828	14	11	381	19.05	-36.2872314453	-38.5507202148398	52.9426217243501	54.4267876514788	45.6356494631426	36.9012784135205	45.3980306294536
383	445.666564941406	196.212646484375	14	11	382	19.1	55.1000976562409	-36.4215087890602	66.0495803483934	45.0925634950653	39.9381507064444	37.2149472988112	45.0154052449068
384	445.975372314453	195.121673583984	14	11	383	19.15	6.17614746093977	-21.8194580078199	22.6767181314733	36.9297939058673	38.6962975919054	36.6911967653697	43.1893335405826
385	446.927612304688	194.267929077148	14	11	384	19.2	19.0447998047	-17.0748901367199	25.5784337437255	29.2077969176441	35.3136540905929	37.8288162803892	41.9460857064805
386	446.982025146484	193.399551391602	14	11	385	19.25	1.08825683591931	-17.3675537109204	17.4016155813945	19.500962160817	31.7875834863232	40.8795692592103	39.5391466549995
387	447.662689208984	193.175369262695	14	11	386	19.3	13.61328125	-4.48364257813978	14.3326367832339	22.9658075323321	27.8279547109355	43.4868658859522	39.8530148660981
388	448.3681640625	192.656448364258	14	11	387	19.35	14.1094970703205	-10.3784179687398	17.5154065642577	25.5347446861205	23.6357128128076	40.8875859917455	40.3598165494651
389	449.638641357422	191.111755371094	14	11	388	19.4	25.4095458984398	-30.8938598632801	40.0009449890488	26.6453730667791	22.8208210208612	40.020498452353	40.4712245482296
390	451.487670898438	190.590286254883	14	11	389	19.45	36.9805908203205	-10.4293823242199	38.4231195126674	26.4481125042269	28.3605867863133	39.7487501821126	42.6958397209732
391	451.136840820312	189.497482299805	14	11	390	19.5	-7.01660156252046	-21.8560791015602	22.9547574846876	27.7704634647983	35.796493830686	39.6927282396285	43.4600507115645
392	451.78662109375	189.649459838867	14	11	391	19.55	12.9956054687602	3.03955078123977	13.3463339704732	22.6758345093903	41.3380823087619	39.9272546227769	43.5451720839115
393	450.580413818359	189.668533325195	14	11	392	19.6	-24.1241455078205	0.381469726560226	24.1271613671144	31.1864288865061	41.8370212770465	38.4959926013227	43.1897348141811
394	450.162567138672	189.074356079102	14	11	393	19.65	-8.35693359373977	-11.8835449218602	14.5278002120089	44.947614594593	41.3446993128006	39.4781458168292	43.0166309220082
395	449.083984375	185.171859741211	14	11	394	19.7	-21.5716552734398	-78.0499267578199	80.9760913982465	56.2280521132969	44.1838462736323	40.3152132517239	42.0946420005832
396	448.444671630859	180.62858581543	14	11	395	19.75	-12.7862548828205	-90.8654785156199	91.760686025122	55.9035790892948	47.5978729929338	41.5611215947354	42.0288641723176
397	448.859283447266	177.165893554688	14	11	396	19.8	8.29223632814092	-69.2538452148398	69.7485215639925	60.0135641162108	52.0265545346183	42.9604788776539	42.1235505118003
398	449.564880371094	176.289367675781	14	11	397	19.85	14.1119384765591	-17.5305175781403	22.5047962471042	57.1812636607584	53.3562723898377	44.2006976715219	41.1137368482712
399	449.930603027344	174.574035644531	14	11	398	19.9	7.314453125	-34.306640625	35.0777253465889	50.2481313912747	56.1354706127973	44.3166395441497	41.4341167086565
400	450.494995117188	171.281326293945	14	11	399	19.95	11.2878417968807	-65.8541870117199	66.8145891209845	47.8250569559397	52.2698397171345	48.6033310015143	40.5934780652331
401	450.91015625	168.456924438477	14	11	400	20	8.30322265623977	-56.4880371093602	57.0950246777033	50.8089656903807	47.3257493587847	49.8937243802778	40.7202015248429
402	449.346160888672	166.03662109375	14	11	401	20.05	-31.2799072265602	-48.4060668945398	57.6331493873177	52.2573771093837	44.5828754465458	50.1890657543024	40.978746029529
403	449.972381591797	164.273300170898	14	11	402	20.1	12.5244140625	-35.2664184570398	37.424339919309	47.3584157735106	46.5643740659973	49.164522329551	40.9096165686136
404	449.491744995117	162.21262105306	14	11	403	20.15	-9.61273193359943	-41.2135823567604	42.3197824416042	44.4033673262947	47.2885797754988	49.3420650786467	41.9248086631212
405	449.011108398438	160.151941935221	14	11	404	20.2	-9.61273193358011	-41.2135823567797	42.3197824416187	41.3406939371519	53.0228157293963	46.3604677207773	42.8674578673229
406	448.530471801758	158.091262817382	14	11	405	20.25	-9.61273193360057	-41.2135823567803	42.3197824416239	42.3197824416138	52.1895757676217	43.1781590854248	44.0145275255825
407	448.049835205078	156.030583699544	14	11	406	20.3	-9.61273193359943	-41.2135823567598	42.3197824416037	42.3197824416139	48.3515769739865	40.7602351376484	44.6781480216789
408	447.569198608399	153.969904581705	14	11	407	20.35	-9.61273193358011	-41.2135823567797	42.3197824416187	58.687215685282	44.9727722692643	41.3398877047969	45.26219927325
409	447.088562011719	151.909225463867	14	11	408	20.4	-9.61273193360057	-41.2135823567604	42.3197824416045	59.9757842089487	42.5486595444961	42.84773496496	46.7354654814027
410	440.881439208984	152.00407409668	14	11	409	20.45	-124.1424560547	1.89697265626023	124.156948659959	55.3624600108211	40.45109572442	41.4382059483536	46.9202059287939
411	438.616668701172	151.101135253906	14	11	410	20.5	-45.2954101562398	-18.0587768554801	48.7626250599577	47.6257620969148	39.030568812065	41.7476748100573	47.4916554268846
412	438.910980224609	152.017700195312	14	11	411	20.55	5.88623046873977	18.3312988281199	19.2531614509657	42.7775366473783	36.937594828751	42.0302374362812	48.3434365841826
413	439.049835205078	151.900329589844	14	11	412	20.6	2.77709960938068	-2.34741210935965	3.63629287208699	22.214975763558	36.1154013435966	43.3232405359046	48.4564242295243
414	439.856781005859	152.307678222656	14	11	413	20.65	16.1389160156193	8.14697265623977	18.0786551939223	18.0853534151812	38.4068901544212	44.3714715094132	49.0010312437088
415	439.786346435547	153.37255859375	14	11	414	20.7	-1.40869140623977	21.2976074218801	21.3441442408576	18.5127296466809	29.853596167311	45.419702482922	48.1106660255608
416	439.970581054688	151.978958129883	14	11	415	20.75	3.68469238282046	-27.8720092773398	28.1145133180734	24.6050405902785	31.3057738524929	46.4679334564296	47.9325420692655
417	439.064025878906	151.411514282227	14	11	416	20.8	-18.1311035156398	-11.3488769531205	21.3900426084642	34.036243661464	35.7088978985758	46.395817165704	48.9956701956575
418	440.537719726562	152.268768310547	14	11	417	20.85	29.4738769531193	17.1450805664	34.0978475900747	37.4922165710639	41.6737088025448	46.323700874978	50.6878001998535
419	441.474456787109	155.393096923828	14	11	418	20.9	18.7347412109398	62.4865722656205	65.2346705498502	44.5261942898046	46.1942834743302	49.1542914186558	51.0929130139546
420	442.934875488281	156.656707763672	14	11	419	20.95	29.2083740234409	25.2722167968795	38.6240087888569	52.9050661504708	50.388309241424	45.2370808560736	50.8872654632767
421	442.739379882812	159.814882914225	14	11	420	21	-3.90991210938068	63.1635030110601	63.2844019117767	58.7423770148111	53.9052981007943	45.0895864734915	50.7578336099528
422	442.543884277344	162.973058064779	14	11	421	21.05	-3.90991210936022	63.16350301108	63.2844019117953	58.3523232871964	55.8540395026571	46.4978074140628	51.0899556944802
423	442.348388671875	166.131233215332	14	11	422	21.1	-3.90991210937955	63.1635030110601	63.2844019117766	63.2844019117841	56.5320004063595	47.7483261294977	53.2202279169407
424	442.152893066406	169.289408365885	14	11	423	21.15	-3.90991210937955	63.1635030110601	63.2844019117766	63.284401911784	59.9016926828904	48.6599974087708	54.029340699961
425	441.957397460938	172.447583516439	14	11	424	21.2	-3.90991210936022	63.16350301108	63.2844019117953	58.8030128548433	60.6205655448363	49.8608643303444	53.3512835214528
426	441.761901855469	175.605758666992	14	11	425	21.25	-3.90991210938068	63.1635030110596	63.2844019117761	54.3216237979078	58.8733990944901	52.6869250531061	53.6586174871248
427	439.847640991211	176.32201385498	14	11	426	21.3	-38.2852172851597	14.3251037597605	40.8774566270921	61.4510620785844	57.2867169295497	57.2311052536666	53.8823312570704
428	437.933380126953	177.038269042969	14	11	427	21.35	-38.2852172851597	14.3251037597798	40.8774566270988	57.9567291778885	53.8229434564505	60.03571269491	53.5242238547037
429	432.989166259766	177.19123840332	14	11	428	21.4	-98.8842773437398	3.05938720701988	98.9315933151595	54.4623962771963	51.1257113432114	59.3380910629493	56.277372929373
430	431.730667114258	179.105186462402	14	11	429	21.45	-25.1699829101608	38.2789611816401	45.8127374083157	55.7704210042561	49.3334194192648	60.3363249781997	56.8802534969598
431	430.47216796875	181.019134521484	14	11	430	21.5	-25.1699829101597	38.2789611816401	45.8127374083151	53.3242631149932	51.4685520054179	59.7679924098484	56.2783479639762
432	432.685272216797	180.168701171875	14	11	431	21.55	44.2620849609398	-17.0086669921801	47.4175802623914	40.8003606078385	58.6081710046761	60.1496739526792	57.3291140761363
433	431.424987792969	179.488067626953	14	11	432	21.6	-25.2056884765602	-13.6126708984398	28.6466671807844	40.7101096606411	63.5394249834606	63.1172152979769	57.7497915786045
434	433.240234375	179.452041625977	14	11	433	21.65	36.3049316406205	-0.72052001952045	36.312080779386	48.4747077336396	58.7744894430081	63.6872098905088	60.0590216982887
435	431.255523681641	178.354278564453	14	11	434	21.7	-39.6942138671795	-21.9552612304796	45.3614826723288	61.4459210050961	60.0520844115631	61.2828645599836	64.202181316876
436	431.844512939453	174.163681030273	14	11	435	21.75	11.7797851562398	-83.8119506836	84.6357277733072	73.754586851928	60.6625857252066	60.84930151782	66.5903200981911
437	436.401611328125	170.885528564453	14	11	436	21.8	91.1419677734398	-65.5630493164	112.273646619674	76.7486182781777	63.0126309758087	61.3688453484368	68.868972868349
438	431.911712646484	170.465530395508	14	11	437	21.85	-89.7979736328205	-8.3999633789	90.1899964149438	79.394059162485	72.4114871395033	60.7247468344294	69.7283031302364
439	433.392608642578	168.372299194336	14	11	438	21.9	29.6179199218807	-41.8646240234403	51.2822379106349	72.8504637167736	76.2487084378061	63.4004544400902	68.7389405110933
440	432.358795166016	165.63134765625	14	11	439	21.95	-20.6762695312398	-54.8190307617199	58.5886870938654	64.5793409465213	73.2323097007023	68.5234261378459	68.5744077787741
441	432.642364501953	168.211700439453	14	11	440	22	5.67138671873977	51.6070556640602	51.9177505447502	71.0683874270787	70.2300510302221	67.4671094544609	67.2068630353092
442	434.286529541016	165.070022583008	14	11	441	22.05	32.8833007812602	-62.8335571289	70.9180327684121	75.7487985974344	64.1295196921975	68.1604207382098	66.0249922244407
443	431.583129882812	159.566375732422	14	11	442	22.1	-54.0679931640807	-110.07293701172	122.635228817731	67.0705602389196	57.9100686853982	67.7512570277114	65.3679662645332
444	428.890777587891	162.153961181641	14	11	443	22.15	-53.8470458984193	51.7517089843801	74.6842937624133	67.6096383436705	68.0264194371723	71.4580459878066	64.5095544926491
445	428.445220947266	161.538421630859	14	11	444	22.2	-8.9111328125	-12.3107910156398	15.1974953012913	63.6796984378738	76.9947678641288	78.5434983034077	64.1869548149646
446	427.171234130859	159.123168945312	14	11	445	22.25	-25.4797363281409	-48.3050537109403	54.6131410685049	44.7517499437178	74.2716331837152	80.493715143276	63.3199694886099
447	429.726928710938	159.321990966797	14	11	446	22.3	51.1138916015807	3.97644042970001	51.2683332394285	60.3040402769101	73.3082105006109	80.5068404830315	63.6602408070366
448	428.58544921875	160.132171630859	14	11	447	22.35	-22.8295898437602	16.2036132812403	27.9954863469508	86.9189754893379	63.0910269159194	79.4208935655628	64.7419024722624
449	423.291656494141	165.616241455078	14	11	448	22.4	-105.87585449218	109.68139648438	152.445745428375	80.9336280237599	66.6673835378072	78.1397899592372	65.2410184842278
450	428.881927490234	170.485580444336	14	11	449	22.45	111.805419921859	97.3867797851597	148.27217136343	82.9367225633479	83.854686906113	76.8124905793485	65.436356206466
451	429.080383300781	171.703842163086	14	11	450	22.5	3.96911621094091	24.365234375	24.6864037406147	81.430303888121	90.75737925633	74.6457336607701	66.2927755996385
452	432.082458496094	172.317687988281	14	11	451	22.55	60.0415039062591	12.2769165039	61.2838059373686	73.0307267987042	96.8841612738654	71.9003104962022	65.9324373645471
453	431.190704345703	171.816040039062	14	11	452	22.6	-17.8350830078193	-10.0329589843801	20.4633929708164	80.7903983228881	100.931718445727	67.6187172310895	65.902326903963
454	430.387908935547	166.352310180664	14	11	453	22.65	-16.0559082031205	-109.27459716796	110.447859981291	100.5811304889	88.2531604813022	65.3318990947894	65.4630593122745
455	431.153106689453	157.030136108398	14	11	454	22.7	15.3039550781205	-186.44348144532	187.07052898435	110.831599984383	76.6302132945683	67.0910450699457	66.1778944200918
456	430.618499755859	150.871292114258	14	11	455	22.75	-10.6921386718807	-123.1768798828	123.640064570674	120.433133003334	75.0198341378251	65.7906374593997	64.9946542293144
457	430.651824951172	145.244583129883	14	11	456	22.8	0.666503906260232	-112.5341796875	112.536153414783	103.4755941639	70.4924104917936	65.9516362656364	64.0742841160305
458	429.944274902344	141.894943237305	14	11	457	22.85	-14.1510009765602	-66.9927978515602	68.4710580655697	72.4700282662484	72.1464075462597	68.7590581100953	63.1108060544585
459	430.831726074219	142.821517944336	14	11	458	22.9	17.7490234375	18.5314941406199	25.6601657841245	49.4585377867501	63.9964146517717	67.0815825283653	62.3125601193719
460	429.529876708984	143.755340576172	14	11	459	22.95	-26.0369873047	18.6764526367199	32.0426994960904	30.1532209992042	50.3274032337784	62.3492862750862	62.8588124902407
461	429.947326660156	143.655899047852	14	11	460	23	8.34899902344091	-1.9888305664	8.58261217318272	23.8596820891857	40.8238956624695	65.1184417448161	63.1077821917603
462	429.164001464844	143.820724487305	14	11	461	23.05	-15.6665039062409	3.29650878906023	16.0095694770538	24.517235139643	35.0191112574074	63.7044539908845	61.8848631673983
463	428.943572998047	145.65771484375	14	11	462	23.1	-4.40856933593977	36.7398071289	37.0033635154773	28.1847782013084	36.5863977744634	64.0533967802146	60.082022032467
464	428.156524658203	146.872421264648	14	11	463	23.15	-15.7409667968795	24.2941284179602	28.947931036411	32.1892535381889	45.9100045754284	59.4680726367424	59.1641195663975
465	427.890014648438	149.377304077148	14	11	464	23.2	-5.33020019529999	50.09765625	50.3804148044172	39.8850015156105	48.0683592556041	53.8122905367759	59.3721421156747
466	429.010467529297	150.266235351562	14	11	465	23.25	22.4090576171795	17.7786254882795	28.6049888575852	49.313113459741	55.2170493518072	49.4955933153527	58.8177409851995
467	431.400024414062	148.957626342773	14	11	466	23.3	47.7911376953	-26.1721801757795	54.4883093641617	67.3027740112138	56.9164974899754	47.6417277490296	58.1738521960683
468	433.442535400391	145.279495239258	14	11	467	23.35	40.8502197265807	-73.5626220703	84.1439232361298	67.9519403098998	55.9603860141696	46.8007185433541	57.995645361903
469	439.026275634766	143.239242553711	14	11	468	23.4	111.6748046875	-40.8050537109403	118.896233793775	78.2448451654255	54.9397306217132	46.4853302795066	54.9564732824898
470	436.461029052734	144.019592285156	14	11	469	23.45	-51.3049316406409	15.6069946289	53.626246297847	73.9479934643404	57.2971778397734	48.905134401133	51.9482198386088
471	432.920776367188	145.888931274414	14	11	470	23.5	-70.8050537109193	37.3867797851602	80.0695131352142	62.6076585685982	58.167290968236	51.5698307227505	51.8207466546893
472	431.701782226562	147.001235961914	14	11	471	23.55	-24.3798828125205	22.24609375	33.0040508587358	42.5766872322126	60.2643442406518	51.8694158385944	50.7766004748536
473	431.955749511719	148.349639892578	14	11	472	23.6	5.07934570313978	26.9680786132801	27.4422487574189	46.6424153696471	57.0150393122449	52.5453268338445	50.5843086220918
474	432.223114013672	149.247756958008	14	11	473	23.65	5.34729003906023	17.9623413086	18.7413771118472	38.0897367710464	47.0606559835848	52.9963400380055	48.226109582913
475	429.872375488281	152.102111816406	14	11	474	23.7	-47.0147705078193	57.0870971679597	73.9548869850194	46.5806950169632	49.7419095466619	51.6532391614037	44.0787666744254
476	428.252197265625	153.026443481445	14	11	475	23.75	-32.4035644531205	18.4866333007801	37.3061201422105	51.4224200558916	47.9226120936938	51.8448445109993	41.6268659140935
477	425.940216064453	156.008026123047	14	11	476	23.8	-46.2396240234398	59.6316528320398	75.4588420883198	51.544624734957	46.8223341872134	50.3960681265003	39.2099370918676
478	425.002990722656	158.414505004883	14	11	477	23.85	-18.7445068359398	48.1295776367205	51.650873952061	52.8414037236766	49.1302676535194	47.2322326137107	37.6916149224179
479	424.105224609375	158.775482177734	14	11	478	23.9	-17.9553222656205	7.21954345701988	19.3524005071744	57.7554874163412	51.0529494542979	42.8313640366143	37.384584577428
480	422.878021240234	162.605621337891	14	11	479	23.95	-24.5440673828205	76.6027832031398	80.4387819286174	47.0639733574636	46.009300483034	41.5471534021313	37.2977162667335
481	422.06787109375	165.591491699219	14	11	480	24	-16.2030029296795	59.7174072265602	61.8765386055331	46.8381152511473	45.5223980537627	38.5230515645625	37.771377669821
482	421.213256835938	166.284149169922	14	11	481	24.05	-17.0922851562398	13.8531494140597	22.0012717939322	50.5612741736387	40.5277920123488	37.8487469588226	37.7665555053104
483	420.230102539062	168.611053466797	14	11	482	24.1	-19.6630859375205	46.5380859375	50.5215834204793	39.1771972423914	37.4494259151765	37.1152204639689	37.3489266857308
484	420.509948730469	170.488723754883	14	11	483	24.15	5.59692382813978	37.5534057617205	37.9681951196316	33.2893086911842	38.6020720896438	36.9841465290836	37.7013670220209
485	419.412780761719	170.911819458008	14	11	484	24.2	-21.943359375	8.4619140625	23.5183972723809	33.9916106672339	33.3523972576008	34.3452428120749	37.9651933332974
486	419.360198974609	172.532821655273	14	11	485	24.25	-1.05163574220001	32.4200439453	32.437095849497	28.0607365792057	29.1234910354313	33.7581385128343	38.4480365161859
487	418.132934570312	172.184860229492	14	11	486	24.3	-24.5452880859398	-6.95922851562045	25.5127816741805	26.6428700056489	28.8751597304319	30.7781464347056	37.8635480411013
488	417.854614257812	171.179306030273	14	11	487	24.35	-5.56640625	-20.1110839843795	20.8672129803385	27.5275972728102	25.1001732744184	28.5825113014817	36.0524946063578
489	417.043060302734	169.865859985352	14	11	488	24.4	-16.2310791015602	-26.2689208984204	30.8788622518476	24.9576733796784	22.9153436038694	28.2838388753493	33.837087128198
490	417.173095703125	171.256896972656	14	11	489	24.45	2.60070800782046	27.8207397460801	27.9420336081872	23.7587087936299	22.6811851411158	25.690298132334	33.0278532734795
491	417.447052001953	172.197174072266	14	11	490	24.5	5.47912597656023	18.8055419922	19.5874763838381	22.1396099696312	21.993878971906	23.9729246168915	31.7359433777074
492	417.423614501953	171.221557617188	14	11	491	24.55	-0.46875	-19.5123291015597	19.5179587439382	19.1878172020899	21.0285008570624	23.6636951720265	31.5499510762142
493	416.787841796875	171.161682128906	14	11	492	24.6	-12.7154541015602	-1.19750976564035	12.7717188603449	17.8347730094214	19.715596687787	22.1525265376171	31.3789261017897
494	416.904235839844	170.364135742188	14	11	493	24.65	2.32788085937955	-15.9509277343597	16.1198984141411	19.0300845641337	17.9656056610549	22.4063940060363	31.4395342769484
495	417.756317138672	170.992706298828	14	11	494	24.7	17.0416259765602	12.5714111328	21.1768126448448	18.298292920495	18.0281990070672	24.277147505191	30.0260762668079
496	416.487182617188	170.840728759766	14	11	495	24.75	-25.3826904296795	-3.03955078124034	25.5640341573994	17.2915834059428	18.8223581983516	25.0512285213726	30.1202319979497
497	415.718322753906	170.646759033203	14	11	496	24.8	-15.3771972656398	-3.87939453125966	15.8590005257446	16.7433941200198	18.452230613621	25.3310279557023	28.6838160599921
498	415.347717285156	170.757888793945	14	11	497	24.85	-7.412109375	2.22259521483977	7.73817128758414	18.2216250047129	19.2048798008157	24.8727565990049	28.1698282531642
499	415.426635742188	171.422164916992	14	11	498	24.9	1.57836914063978	13.2855224609398	13.3789519845263	18.6146318325696	21.8974444082032	24.8428102197816	28.0109666770724
500	414.024383544922	171.694213867188	14	11	499	24.95	-28.0450439453205	5.44097900392046	28.5679670683103	18.6061683067471	25.8731098692662	24.5085531448277	26.6788168199545
501	412.908416748047	172.499969482422	14	11	500	25	-22.3193359375	16.1151123046795	27.5290682966826	21.1181761956886	28.1085780708391	24.9488351908523	25.5716058505932
502	412.178741455078	172.195022583008	14	11	501	25.05	-14.5935058593795	-6.09893798827954	15.8166828966324	27.0514946963866	29.6335550543422	25.2511551936057	25.8281713050042
503	412.481292724609	173.163787841797	14	11	502	25.1	6.05102539061932	19.3753051757795	20.2982107322914	33.5245947338195	30.0299165102228	25.6426317396104	26.3536655767205
504	411.744995117188	175.18620300293	14	11	503	25.15	-14.7259521484193	40.4483032226602	43.0455444880164	37.6025243091086	31.7200147785083	25.8949220248131	27.1592307742953
505	413.411071777344	172.635437011719	14	11	504	25.2	33.3215332031193	-51.0153198242199	60.9334672554748	40.6609418019373	30.9889072825882	25.7069097215408	27.5726931211634
506	413.402313232422	175.031356811523	14	11	505	25.25	-0.175170898439774	47.9183959960801	47.9187161731281	38.941656824757	31.075312183353	26.482325483065	29.0645989738832
507	414.951141357422	175.174606323242	14	11	506	25.3	30.9765625	2.86499023437955	31.108770360776	36.38853486063	32.0500797735904	26.5894856852786	29.7216623817339
508	415.102508544922	175.739776611328	14	11	507	25.35	3.02734375	11.3034057617205	11.7017858463894	28.4532198313569	32.0803836784051	27.7571452048466	30.86515379333
509	413.925109863281	176.69157409668	14	11	508	25.4	-23.5479736328193	19.0359497070398	30.2799346673817	24.5481000575974	29.892399641423	27.7380944787956	31.3234980139359
510	414.477478027344	175.783538818359	14	11	509	25.45	11.0473632812591	-18.1607055664199	21.2568921091091	23.4392177452435	25.5407095738155	27.6673355075749	31.6518580388983
511	414.260650634766	177.186538696289	14	11	510	25.5	-4.33654785155909	28.0599975586	28.393117304331	25.2191105320532	24.8560728952909	27.1702870842949	32.014745962749
512	414.145385742188	175.913528442383	14	11	511	25.55	-2.30529785156023	-25.4602050781199	25.5643587990063	23.3962644222159	23.5454163162149	27.9926474379819	32.9004288857776
513	413.261505126953	175.384582519531	14	11	512	25.6	-17.6776123047	-10.5789184570403	20.6012497804378	22.6281993162741	25.4843738994704	30.554804615824	33.9046737854774
514	413.970336914062	174.598754882812	14	11	513	25.65	14.1766357421795	-15.7165527343801	21.1657041181954	25.1640457329845	23.7561741790828	31.9120675425543	33.8533145368084
515	414.286712646484	173.78742980957	14	11	514	25.7	6.32751464843977	-16.2265014648398	17.4165665793998	23.6516148871863	24.3457637325617	30.8682387371358	34.3402442995242
516	414.152465820312	171.738204956055	14	11	515	25.75	-2.68493652343977	-40.9844970703	41.072349387883	25.7496372668877	23.2652619852367	33.0779694263939	34.9774582949426
517	413.699188232422	172.515853881836	14	11	516	25.8	-9.06555175779999	15.5529785156199	18.0022045700154	24.1160839359497	23.9352151023733	34.1122968077654	34.7839181606082
518	412.645385742188	173.658737182617	14	11	517	25.85	-21.0760498046795	22.8576660156199	31.0913616789448	26.0633281488493	29.029225553243	36.8575509876551	35.9058343266166
519	412.859313964844	173.045059204102	14	11	518	25.9	4.27856445311932	-12.2735595703	12.9979374635055	21.366478237489	33.9317354436857	37.8041858080901	37.2921113842597
520	412.028656005859	174.118927001953	14	11	519	25.95	-16.6131591797	21.4773559570204	27.1527876438979	24.2188153175604	36.1957679004561	38.795162932969	40.1053485811947
521	411.613922119141	173.343460083008	14	11	520	26	-8.29467773435908	-15.5093383789	17.5880998310816	32.3088138395983	41.2998659574968	39.0806567346457	40.7647247859161
522	411.931457519531	174.925094604492	14	11	521	26.05	6.35070800779999	31.6326904296795	32.2638899703721	43.7473869514216	44.679177299316	40.5497025779494	44.2965834520268
523	411.518463134766	178.478240966797	14	11	522	26.1	-8.25988769529999	71.0629272461	71.5413542891345	46.3282076520629	48.2307280758397	42.1667158313445	44.560325409512
524	412.737762451172	181.769165039062	14	11	523	26.15	24.3859863281193	65.8184814453	70.190803022622	61.2332536775045	51.8521974370974	41.8117070488037	45.0831764912732
525	414.111419677734	183.226715087891	14	11	524	26.2	27.4731445312398	29.1510009765801	40.0568911471043	65.1395392810716	53.2445621333763	42.9735788775075	44.424916829284
526	413.456634521484	187.785598754883	14	11	525	26.25	-13.095703125	91.1776733398403	92.1133299582898	64.1526423120811	54.8960514840546	43.4725911068202	44.0777474736748
527	414.593536376953	190.11247253418	14	11	526	26.3	22.7380371093807	46.5374755859398	51.7953179882073	59.9570079227733	57.1641900535254	42.9783506359378	44.720484312435
528	416.258666992188	192.996658325195	14	11	527	26.35	33.3026123047	57.6837158203	66.6068694441818	60.1609166146896	55.3042061094459	44.0545234483865	NA
529	418.259704589844	194.428634643555	14	11	528	26.4	40.0207519531193	28.6395263672	49.212631076083	48.5588492906046	49.6916786539218	46.8461282897239	NA
530	419.876892089844	195.694686889648	14	11	529	26.45	32.34375	25.3210449218602	41.0764346066861	49.1888408259792	49.7513898545589	52.5433616548145	NA
531	419.778106689453	197.39697265625	14	11	530	26.5	-1.97570800781932	34.0457153320398	34.1029933378648	46.4557699068108	45.6453162561436	54.3591624875372	NA
532	419.611175537109	200.13916015625	14	11	531	26.55	-3.33862304688068	54.84375	54.9452756650803	39.4263493850703	41.2775239725596	60.6005194660718	NA
533	421.359558105469	202.126663208008	14	11	532	26.6	34.9676513672	39.7500610351602	52.94151484834	39.3418630944281	39.8783188209334	58.5658462032001	NA
534	421.429565429688	201.426879882812	14	11	533	26.65	1.40014648438068	-13.9956665039205	14.0655284673803	42.7317832216825	41.8400591423503	58.254285439992	NA
535	421.583801269531	203.453720092773	14	11	534	26.7	3.08471679686022	40.5368041992205	40.6540031534752	33.3662071191399	51.8421611762527	57.9815949214321	NA
536	424.085205078125	203.962539672852	14	11	535	26.75	50.0280761718795	10.1763916015796	51.0525939741369	33.3008677350559	53.8222734910199	55.0775255209557	NA
537	424.466461181641	203.823348999023	14	11	536	26.8	7.62512207032046	-2.78381347657955	8.11739515236717	44.2537688996304	64.0368488786181	55.3286718171046	NA
538	426.628479003906	202.324523925781	14	11	537	26.85	43.2403564453	-29.9765014648403	52.61481792792	64.3424592580774	61.8274862969542	NA	NA
539	428.431365966797	199.393051147461	14	11	538	26.9	36.0577392578193	-58.6294555664	68.8300342902527	64.9127637603572	66.8168922260622	NA	NA
540	433.848907470703	194.874038696289	14	11	539	26.95	108.35083007812	-90.3802490234398	141.09745494571	94.7074906380963	66.2117999883054	NA	NA
541	435.842132568359	193.059875488281	14	11	540	27	39.8645019531193	-36.2832641601602	53.9041164855359	90.3541048588525	64.5097347857678	NA	NA
542	439.902923583984	186.336486816406	14	11	541	27.05	81.2158203125	-134.4677734375	157.091029541063	89.380015552494	69.3798196616497	NA	NA
543	441.345245361328	185.789962768555	14	11	542	27.1	28.8464355468807	-10.9304809570199	30.8478890317006	68.0811407185334	NA	NA	NA
544	440.20751953125	182.801208496094	14	11	543	27.15	-22.7545166015602	-59.7750854492199	63.9595877584606	64.1067058111785	NA	NA	NA
545	439.667510986328	181.157485961914	14	11	544	27.2	-10.8001708984398	-32.8744506836	34.6030807759071	44.0521486852031	NA	NA	NA
546	438.213439941406	180.273681640625	14	11	545	27.25	-29.0814208984398	-17.6760864257801	34.0319419487613	NA	NA	NA	NA
547	437.666809082031	177.485855102539	14	11	546	27.3	-10.9326171875	-55.7565307617199	56.8182439111861	NA	NA	NA	NA
548	NA	NA	14	11	547	27.35	NA	NA	NA	NA	NA	NA	NA
549	NA	NA	14	11	548	27.4	NA	NA	NA	NA	NA	NA	NA
550	NA	NA	14	11	549	27.45	NA	NA	NA	NA	NA	NA	NA
551	NA	NA	14	11	550	27.5	NA	NA	NA	NA	NA	NA	NA
552	NA	NA	14	11	551	27.55	NA	NA	NA	NA	NA	NA	NA
553	NA	NA	14	11	552	27.6	NA	NA	NA	NA	NA	NA	NA
554	NA	NA	14	11	553	27.65	NA	NA	NA	NA	NA	NA	NA
555	NA	NA	14	11	554	27.7	NA	NA	NA	NA	NA	NA	NA
556	NA	NA	14	11	555	27.75	NA	NA	NA	NA	NA	NA	NA
557	NA	NA	14	11	556	27.8	NA	NA	NA	NA	NA	NA	NA
558	NA	NA	14	11	557	27.85	NA	NA	NA	NA	NA	NA	NA
559	NA	NA	14	11	558	27.9	NA	NA	NA	NA	NA	NA	NA
560	NA	NA	14	11	559	27.95	NA	NA	NA	NA	NA	NA	NA
561	NA	NA	14	11	560	28	NA	NA	NA	NA	NA	NA	NA
562	NA	NA	14	11	561	28.05	NA	NA	NA	NA	NA	NA	NA
563	NA	NA	14	11	562	28.1	NA	NA	NA	NA	NA	NA	NA
564	NA	NA	14	11	563	28.15	NA	NA	NA	NA	NA	NA	NA
565	NA	NA	14	11	564	28.2	NA	NA	NA	NA	NA	NA	NA
566	NA	NA	14	11	565	28.25	NA	NA	NA	NA	NA	NA	NA
567	NA	NA	14	11	566	28.3	NA	NA	NA	NA	NA	NA	NA
568	NA	NA	14	11	567	28.35	NA	NA	NA	NA	NA	NA	NA
569	NA	NA	14	11	568	28.4	NA	NA	NA	NA	NA	NA	NA
570	NA	NA	14	11	569	28.45	NA	NA	NA	NA	NA	NA	NA
571	NA	NA	14	11	570	28.5	NA	NA	NA	NA	NA	NA	NA
572	NA	NA	14	11	571	28.55	NA	NA	NA	NA	NA	NA	NA
573	NA	NA	14	11	572	28.6	NA	NA	NA	NA	NA	NA	NA
574	NA	NA	14	11	573	28.65	NA	NA	NA	NA	NA	NA	NA
575	NA	NA	14	11	574	28.7	NA	NA	NA	NA	NA	NA	NA
576	NA	NA	14	11	575	28.75	NA	NA	NA	NA	NA	NA	NA
577	NA	NA	14	11	576	28.8	NA	NA	NA	NA	NA	NA	NA
578	NA	NA	14	11	577	28.85	NA	NA	NA	NA	NA	NA	NA
579	NA	NA	14	11	578	28.9	NA	NA	NA	NA	NA	NA	NA
580	NA	NA	14	11	579	28.95	NA	NA	NA	NA	NA	NA	NA
581	NA	NA	14	11	580	29	NA	NA	NA	NA	NA	NA	NA
582	NA	NA	14	11	581	29.05	NA	NA	NA	NA	NA	NA	NA
583	NA	NA	14	11	582	29.1	NA	NA	NA	NA	NA	NA	NA
584	NA	NA	14	11	583	29.15	NA	NA	NA	NA	NA	NA	NA
585	NA	NA	14	11	584	29.2	NA	NA	NA	NA	NA	NA	NA
586	NA	NA	14	11	585	29.25	NA	NA	NA	NA	NA	NA	NA
587	NA	NA	14	11	586	29.3	NA	NA	NA	NA	NA	NA	NA
588	NA	NA	14	11	587	29.35	NA	NA	NA	NA	NA	NA	NA
589	NA	NA	14	11	588	29.4	NA	NA	NA	NA	NA	NA	NA
590	NA	NA	14	11	589	29.45	NA	NA	NA	NA	NA	NA	NA
591	NA	NA	14	11	590	29.5	NA	NA	NA	NA	NA	NA	NA
592	NA	NA	14	11	591	29.55	NA	NA	NA	NA	NA	NA	NA
593	NA	NA	14	11	592	29.6	NA	NA	NA	NA	NA	NA	NA
594	NA	NA	14	11	593	29.65	NA	NA	NA	NA	NA	NA	NA
595	NA	NA	14	11	594	29.7	NA	NA	NA	NA	NA	NA	NA
596	NA	NA	14	11	595	29.75	NA	NA	NA	NA	NA	NA	NA
597	NA	NA	14	11	596	29.8	NA	NA	NA	NA	NA	NA	NA
598	NA	NA	14	11	597	29.85	NA	NA	NA	NA	NA	NA	NA
599	NA	NA	14	11	598	29.9	NA	NA	NA	NA	NA	NA	NA
600	NA	NA	14	11	599	29.95	NA	NA	NA	NA	NA	NA	NA
601	NA	NA	14	11	600	30	NA	NA	NA	NA	NA	NA	NA
