# Supplementary material for: An automated feeding system for the African killifish reveals the impact of diet on lifespan and allows scalable assessment of associative learning
Source: eLife. 2022 Nov 10;11:e69008. doi: 10.7554/eLife.69008 (PMC9788828; doi:10.7554/eLife.69008)
Supplement: Figure 6—source data 3. [file elife-69008-fig6-data3.zip › Filtered and Interpolated Trajectories with Kinematics/t24_REC007 DLC_likelihood-euclidean-filtered_splines-interpolated_kinematics_02_resnet50_TrainAllTheThingsJun28shuffle1_1030000.csv]

	x2	y2	fishnum	recording_num	bodyparts_coords	seconds	velocity_x	velocity_y	velocity_xy	velocity_xy_5frame	velocity_xy_10frame	velocity_xy_20frame	velocity_xy_40frame
1	244.38410949707	306.245727539062	24	7	0	0	0	0	0	NA	NA	NA	NA
2	246.321899414062	306.218811035156	24	7	1	0.05	38.7557983398398	-0.538330078119316	38.7595369455226	NA	NA	NA	NA
3	245.772247314453	306.597412109375	24	7	2	0.1	-10.9930419921795	7.57202148437955	13.3485010994391	14.1983606806452	NA	NA	NA
4	245.811492919922	306.540863037109	24	7	3	0.15	0.784912109379547	-1.13098144532046	1.37666482816617	17.7128788569091	NA	NA	NA
5	246.600723266602	306.919494628906	24	7	4	0.2	15.7846069336	7.57263183594091	17.507100530098	13.2318363598732	13.8968877066705	NA	NA
6	246.049682617188	307.603851318359	24	7	5	0.25	-11.0208129882795	13.6871337890591	17.5725908813195	12.9641678615993	17.1833131700826	NA	NA
7	245.739028930664	306.847442626953	24	7	6	0.3	-6.21307373048012	-15.1281738281193	16.3543244603431	15.1808519402855	13.970408495397	NA	NA
8	245.138870239258	306.826965332031	24	7	7	0.35	-12.0031738281199	-0.409545898439774	12.0101586080697	13.5954147326958	23.2071272997781	NA	NA
9	245.452087402344	307.365509033203	24	7	8	0.4	6.26434326171989	10.7708740234398	12.4600852215972	16.653747483256	32.297843478267	NA	NA
10	245.007629394531	307.186920166016	24	7	9	0.45	-8.88916015626023	-3.57177734373977	9.57991449214956	14.7089806309208	46.211266182596	84.9272066392204	NA
11	246.637435913086	306.977447509766	24	7	10	0.5	32.5961303711	-4.189453125	32.8642546341206	33.4500867379568	56.8166898692117	105.022317172512	NA
12	246.960098266602	307.053588867188	24	7	11	0.55	6.45324707031989	1.52282714843977	6.63049019866687	49.4148350162484	67.0816783469806	123.179450858527	NA
13	252.158432006836	306.096069335938	24	7	12	0.6	103.96667480468	-19.150390625	105.71568914325	78.8271176324962	77.7810834099771	142.607136336847	NA
14	256.744354248047	306.606048583984	24	7	13	0.65	91.7184448242199	10.1995849609193	92.2838266130554	96.9796322551673	116.725295954401	162.633413628731	NA
15	264.373931884766	304.836639404297	24	7	14	0.7	152.591552734381	-35.3881835937398	156.641327573388	119.45437606304	155.95752557177	181.853169135518	NA
16	270.554046630859	304.959777832031	24	7	15	0.75	123.602294921859	2.46276855468068	123.626827747476	122.112080081997	192.861321174942	201.069650124744	NA
17	276.408279418945	303.895370483399	24	7	16	0.8	117.084655761721	-21.2881469726403	119.004209238033	184.035756892554	232.388493221658	203.666086204832	NA
18	282.262512207031	302.830963134766	24	7	17	0.85	117.08465576172	-21.2881469726597	119.004209238035	233.087933511045	262.007145373917	209.878819202785	NA
19	302.346694946289	303.493587493897	24	7	18	0.9	401.68365478516	13.2524871826195	401.90221066584	288.743010094717	292.968983779195	212.191018725169	NA
20	322.430877685547	304.156211853028	24	7	19	0.95	401.68365478516	13.2524871826206	401.90221066584	345.322610380275	317.49507208844	269.788959639939	173.784191954174
21	342.515060424805	304.818836212158	24	7	20	1	401.68365478516	13.252487182599	401.902210665839	401.902210665836	345.322610380276	326.22268354761	177.8616632879
22	362.599243164062	305.481460571289	24	7	21	1.05	401.68365478514	13.2524871826206	401.90221066582	401.902210665836	340.250494062684	327.200601847457	180.152251836069
23	382.68342590332	306.14408493042	24	7	22	1.1	401.683654785161	13.2524871826195	401.902210665841	401.902210665836	341.976554995592	322.337932411899	183.07811628039
24	402.767608642578	306.80670928955	24	7	23	1.15	401.68365478516	13.2524871826001	401.902210665839	401.902210665836	307.656741495936	318.345171136066	186.303276631492
25	422.851791381836	307.469333648681	24	7	24	1.2	401.68365478516	13.2524871826206	401.90221066584	335.178377745094	383.620393708107	311.11545830632	189.125176090046
26	442.935974121094	308.131958007812	24	7	25	1.25	401.68365478516	13.2524871826195	401.90221066584	282.050899325349	459.584045920279	305.195690449536	191.94543828982
27	441.311859130859	311.135070800781	24	7	26	1.3	-32.4822998047	60.0622558593807	68.2830460621092	213.411272326037	422.012710473256	299.594379227597	194.796157150118
28	436.926208496094	316.34912109375	24	7	27	1.35	-87.7130126953	104.28100585938	136.264818567119	365.338576750379	382.668719449882	294.654574326583	197.755480156723
29	434.679870605469	318.238403320312	24	7	28	1.4	-44.9267578125	37.7856445312398	58.7040756692773	517.265881174721	343.721358492937	276.209849706344	197.861129541218
30	376.69352722168	321.481018066406	24	7	29	1.45	-1159.72686767578	64.8522949218807	1161.53873278755	508.847043201419	304.7358445242	262.641177269127	197.933758910521
31	318.707183837891	324.7236328125	24	7	30	1.5	-1159.72686767578	64.8522949218795	1161.53873278755	483.286539574415	265.068770518795	250.701009403288	197.424279776275
32	319.646881103516	323.811706542969	24	7	31	1.55	18.7939453125	-18.2385253906205	26.1888561955949	474.031444659837	258.93826439251	237.125052813611	197.570644752916
33	320.069763183594	323.825744628906	24	7	32	1.6	8.45764160155909	0.280761718740905	8.4623004321008	244.133112298021	247.332593657574	223.549096223932	195.239879755942
34	320.346527099609	324.382141113281	24	7	33	1.65	5.53527832029999	11.1279296875	12.4286010963876	12.8716598628694	244.762957916752	209.973139634254	193.244911322223
35	319.890228271484	323.988922119141	24	7	34	1.7	-9.1259765625	-7.86437988279999	12.0470709784698	9.02948558360061	141.661960830146	196.397183044574	189.641005364496
36	320.142242431641	323.918853759766	24	7	35	1.75	5.04028320314092	-1.4013671875	5.23147061179417	11.3786477407334	41.8179728862974	182.821226454896	186.862461902416
37	319.849914550781	324.109313964844	24	7	36	1.8	-5.84655761720001	3.80920410155909	6.97798479925071	15.4944711736661	52.237395153965	185.926228095404	184.199483903072
38	320.434020996094	324.933776855469	24	7	37	1.85	11.6821289062591	16.4892578125	20.2081112177647	39.1908093622722	64.4294729979822	185.632141110662	181.536505903729
39	321.783386230469	323.983520507812	24	7	38	1.9	26.9873046875	-19.0051269531398	33.007718261051	70.7642859097254	76.2249207755705	183.531240357267	171.80107786869
40	327.872253417969	321.634033203125	24	7	39	1.95	121.77734375	-46.9897460937398	130.528761921501	95.4453047243294	88.0585215649487	126.078558181104	162.065649833651
41	335.716949462891	323.861999511719	24	7	40	2	156.893920898441	44.5593261718795	163.09885334906	117.480298255231	100.573682390996	68.6258760049403	152.330221798613
42	342.235966273717	323.8197152274	24	7	41	2.05	130.380336216519	-0.845685686379056	130.383078872271	136.955370377475	112.914191798298	67.9406876583759	142.594793763575
43	348.754983084543	323.77743094308	24	7	42	2.1	130.380336216521	-0.845685686400657	130.383078872272	136.926233767625	123.931688563749	68.1418270999854	132.859365728536
44	355.273999895369	323.735146658761	24	7	43	2.15	130.380336216519	-0.845685686380193	130.383078872271	130.383078872267	122.299522797782	68.1446515083805	123.123937693497
45	361.793016706194	323.692862374442	24	7	44	2.2	130.3803362165	-0.845685686380193	130.383078872252	130.383078872268	110.495155532061	68.166552422671	113.388509658459
46	368.31203351702	323.650578090123	24	7	45	2.25	130.380336216519	-0.845685686379056	130.383078872271	130.383078872267	95.4337791235831	68.5292333552959	103.65308162342
47	374.831050327846	323.608293805803	24	7	46	2.3	130.380336216521	-0.845685686400657	130.383078872272	107.643675218089	83.6439801627867	68.8045885785479	102.258132703474
48	381.350067138672	323.566009521484	24	7	47	2.35	130.380336216519	-0.845685686380193	130.383078872271	84.0640772964973	71.8541812019886	68.418437480875	99.1636394709034
49	380.675231933594	323.075439453125	24	7	48	2.4	-13.4967041015602	-9.81140136717954	16.6860606013812	60.4844793748989	60.0643822411906	67.3923060310364	98.0081648107791
50	380.287883524992	322.58589390346	24	7	49	2.45	-7.74696817203903	-9.79091099330049	12.4850892642911	36.9048814533058	48.2745832803934	61.4901223981759	69.2818237226973
51	379.900535116391	322.096348353795	24	7	50	2.5	-7.74696817202084	-9.79091099329935	12.485089264279	13.3252835317099	36.4847843195954	53.9594341939375	40.5554826346158
52	379.513186707789	321.606802804129	24	7	51	2.55	-7.74696817204017	-9.79091099331981	12.485089264307	12.4850892642918	24.6949853587973	48.0645347135386	40.2128884613333
53	379.125838299187	321.117257254464	24	7	52	2.6	-7.74696817203903	-9.79091099330049	12.4850892642911	12.4850892642896	12.9051863980009	42.1696352331397	40.313458182138
54	378.738489890585	320.627711704799	24	7	53	2.65	-7.74696817204017	-9.79091099329935	12.485089264291	12.485089264292	12.4850892642907	36.2747357527407	40.3148703863357
55	378.351141481984	320.138166155134	24	7	54	2.7	-7.74696817202084	-9.79091099330049	12.4850892642799	12.4850892642888	12.4850892642907	30.3798362723427	40.3258208434812
56	377.963793073382	319.648620605469	24	7	55	2.75	-7.74696817203903	-9.79091099330049	12.4850892642911	12.485089264292	12.485089264292	24.4849367919438	40.5071613097936
57	377.57644466478	319.159075055804	24	7	56	2.8	-7.74696817204017	-9.79091099329935	12.485089264291	12.4850892642896	12.4850892642905	18.5900373115441	40.6448389214197
58	377.189096256178	318.669529506138	24	7	57	2.85	-7.74696817204017	-9.79091099331981	12.485089264307	12.4850892642918	12.4850892642908	12.6951378311451	40.4517633725825
59	376.801747847577	318.179983956473	24	7	58	2.9	-7.74696817201971	-9.79091099330049	12.4850892642792	12.485089264292	12.4850892642908	12.4850892642914	39.9386976476639
60	376.414399438975	317.690438406808	24	7	59	2.95	-7.74696817204017	-9.79091099329935	12.485089264291	12.4850892642922	12.485089264292	12.4850892642908	36.9876058312337
61	376.027051030373	317.200892857143	24	7	60	3	-7.74696817204017	-9.79091099330049	12.4850892642919	12.4850892642896	12.4850892642921	12.4850892642914	33.2222617291145
62	375.639702621771	316.711347307478	24	7	61	3.05	-7.74696817204017	-9.79091099330049	12.4850892642919	12.485089264292	12.4850892642908	12.4850892642907	30.2748119889147
63	375.25235421317	316.221801757812	24	7	62	3.1	-7.74696817201971	-9.79091099331981	12.4850892642943	12.4850892642922	12.4850892642893	12.4850892642906	27.3273622487152
64	374.865005804568	315.732256208147	24	7	63	3.15	-7.74696817204017	-9.79091099329935	12.485089264291	12.4850892642922	12.4850892642921	12.4850892642908	24.3799125085157
65	374.477657395966	315.242710658482	24	7	64	3.2	-7.74696817204017	-9.79091099330049	12.4850892642919	12.4850892642894	12.4850892642908	12.4850892642914	21.4324627683167
66	374.090308987364	314.753165108817	24	7	65	3.25	-7.74696817204017	-9.79091099330049	12.4850892642919	12.485089264289	12.4850892642908	12.4850892642914	18.4850130281172
67	373.702960578763	314.263619559152	24	7	66	3.3	-7.74696817201971	-9.79091099329935	12.4850892642783	12.4850892642922	12.4850892642908	12.4850892642914	15.5375632879177
68	373.315612170161	313.774074009487	24	7	67	3.35	-7.74696817204017	-9.79091099330049	12.4850892642919	12.4850892642894	12.4850892642904	12.48508926429	12.5901135477182
69	372.928263761559	313.284528459821	24	7	68	3.4	-7.74696817204017	-9.79091099331981	12.485089264307	12.4850892642894	12.4850892642908	12.4850892642914	12.4850892642907
70	372.540915352958	312.794982910156	24	7	69	3.45	-7.74696817201971	-9.79091099329935	12.4850892642783	12.4850892642922	12.4850892642908	12.4850892642914	12.4850892642911
71	372.153566944356	312.305437360491	24	7	70	3.5	-7.74696817204017	-9.79091099330049	12.4850892642919	12.4850892642918	12.4850892642906	12.4850892642914	12.4850892642914
72	371.766218535754	311.815891810826	24	7	71	3.55	-7.74696817204017	-9.79091099330049	12.4850892642919	12.4850892642894	12.485089264292	12.4850892642907	12.485089264291
73	371.378870127152	311.326346261161	24	7	72	3.6	-7.74696817203903	-9.79091099329935	12.4850892642903	12.4850892642922	12.4850892642908	12.4850892642906	12.4850892642907
74	370.991521718551	310.836800711495	24	7	73	3.65	-7.74696817202084	-9.79091099331981	12.485089264295	12.4850892642918	12.4850892642907	12.4850892642907	12.4850892642907
75	370.604173309949	310.34725516183	24	7	74	3.7	-7.74696817204017	-9.79091099330049	12.4850892642919	12.4850892642918	12.485089264292	12.4850892642908	12.485089264291
76	370.216824901347	309.857709612165	24	7	75	3.75	-7.74696817203903	-9.79091099329935	12.4850892642903	12.4850892642898	12.485089264292	12.4850892642907	12.4850892642914
77	369.829476492745	309.3681640625	24	7	76	3.8	-7.74696817204017	-9.79091099330049	12.4850892642919	12.485089264292	12.4850892642906	12.4850892642914	12.4850892642911
78	369.442128084144	308.878618512835	24	7	77	3.85	-7.74696817202084	-9.79091099330049	12.4850892642799	12.4850892642918	12.4850892642908	12.4850892642914	12.4850892642907
79	369.054779675542	308.389072963169	24	7	78	3.9	-7.74696817203903	-9.79091099331981	12.4850892643063	12.4850892642922	12.4850892642905	12.48508926429	13.0617003694654
80	368.66743126694	307.899527413504	24	7	79	3.95	-7.74696817204017	-9.79091099329935	12.485089264291	12.4850892642894	12.4850892642907	12.4850892642914	13.6383114746398
81	368.280082858338	307.409981863839	24	7	80	4	-7.74696817204017	-9.79091099330049	12.4850892642919	12.4850892642918	12.4850892642908	12.4850892642914	14.2149225798142
82	367.892734449737	306.920436314174	24	7	81	4.05	-7.74696817201971	-9.79091099329935	12.4850892642783	12.485089264289	12.4850892642908	12.4850892642914	14.7915336849885
83	367.505386041135	306.430890764509	24	7	82	4.1	-7.74696817204017	-9.79091099330049	12.4850892642919	12.4850892642896	12.4850892642919	12.4850892642908	15.3681447901629
84	367.118037632533	305.941345214844	24	7	83	4.15	-7.74696817204017	-9.79091099330049	12.4850892642919	12.4850892642894	12.4850892642892	12.4850892642907	16.0245532163692
85	366.730689223932	305.451799665178	24	7	84	4.2	-7.74696817201971	-9.79091099331981	12.4850892642943	12.4850892642922	12.4850892642908	12.4850892642906	16.6194644252505
86	366.34334081533	304.962254115513	24	7	85	4.25	-7.74696817204017	-9.79091099329935	12.485089264291	12.485089264292	12.4850892642908	12.4850892642914	16.4465913312284
87	365.955992406728	304.472708565848	24	7	86	4.3	-7.74696817204017	-9.79091099330049	12.4850892642919	12.4850892642894	12.4850892642921	12.4850892642908	16.2737182372063
88	365.568643998126	303.983163016183	24	7	87	4.35	-7.74696817204017	-9.79091099329935	12.485089264291	12.485089264292	12.4850892642908	12.4850892642914	16.1008451431845
89	365.181295589525	303.493617466518	24	7	88	4.4	-7.74696817201971	-9.79091099330049	12.4850892642792	12.4850892642922	12.4850892642908	13.6383114746394	15.9279720491617
90	364.793947180923	303.004071916852	24	7	89	4.45	-7.74696817204017	-9.79091099331981	12.485089264307	12.485089264292	12.4850892642905	14.7915336849882	15.7550989551399
91	364.406598772321	302.514526367187	24	7	90	4.5	-7.74696817204017	-9.79091099330049	12.4850892642919	12.4850892642896	12.485089264292	15.9447558953369	15.5822258611175
92	364.019250363719	302.024980817522	24	7	91	4.55	-7.74696817204017	-9.79091099329935	12.485089264291	12.4850892642922	12.4850892642908	17.0979781056864	18.2729571219568
93	363.631901955118	301.535435267857	24	7	92	4.6	-7.74696817201971	-9.79091099330049	12.4850892642792	12.485089264289	12.4850892642908	18.2512003160351	20.9636883827957
94	363.244553546516	301.045889718192	24	7	93	4.65	-7.74696817204017	-9.79091099330049	12.4850892642919	12.4850892642918	14.7915336849896	19.5640171684477	23.6544196436351
95	362.857205137914	300.556344168527	24	7	94	4.7	-7.74696817204017	-9.79091099329935	12.485089264291	12.4850892642896	17.0979781056856	20.7538395862103	26.3451509044745
96	362.469856729312	300.066798618861	24	7	95	4.75	-7.74696817203903	-9.79091099331981	12.4850892643063	12.485089264292	19.4044225263831	20.4080933981662	29.0358821653139
97	362.082508320711	299.577253069196	24	7	96	4.8	-7.74696817202084	-9.79091099330049	12.4850892642799	17.097978105687	21.7108669470806	20.0623472101212	31.7266134261527
98	361.695159912109	299.087707519531	24	7	97	4.85	-7.74696817204017	-9.79091099329935	12.485089264291	21.7108669470822	24.0173113677794	19.7166010220777	34.4173446869924
99	362.049993896484	297.346008300781	24	7	98	4.9	7.09667968750068	-34.833984375	35.5495334712669	26.3237557884743	26.6429450726046	19.3708548340334	37.1080759478315
100	362.404827880859	295.604309082031	24	7	99	4.95	7.09667968749955	-34.833984375	35.5495334712667	30.9366446298717	29.0225899081301	19.0251086459885	39.7988072086704
101	362.759661865234	293.862609863281	24	7	100	5	7.09667968750068	-34.833984375	35.5495334712669	35.5495334712668	28.3310975320403	18.6793624579435	42.4895384695097
102	363.114495849609	292.120910644531	24	7	101	5.05	7.09667968749955	-34.833984375	35.5495334712667	36.1879120395222	27.6396051559516	24.0608249796223	42.5131920951383
103	363.469329833984	290.379211425781	24	7	102	5.1	7.09667968749955	-34.833984375	35.5495334712667	36.334312869178	26.9481127798646	29.4422875013006	42.5368457207665
104	362.439575195312	292.019897460938	24	7	103	5.15	-20.5950927734398	32.8137207031398	38.7414263125437	30.3384392756063	23.9501759830773	34.8237500229796	42.5604993463948
105	361.565643310547	293.609588623047	24	7	104	5.2	-17.4786376953	31.7938232421795	36.2815376195458	24.3425656820315	20.9522391862914	40.2052125446583	42.5841529720229
106	361.385925292969	293.396825154622	24	7	105	5.25	-3.59436035156023	-4.25526936850019	5.57016550340869	18.3466920884625	17.954302389504	45.5866750663363	51.7274881634365
107	361.206207275391	293.184061686198	24	7	106	5.3	-3.59436035155909	-4.25526936847973	5.57016550339232	11.7124399266324	26.4107830121639	50.9681375880146	60.8708233548496
108	361.026489257812	292.971298217773	24	7	107	5.35	-3.59436035158069	-4.25526936850019	5.5701655034219	5.57016550340478	34.8672636348219	56.3496001096934	70.0141585462631
109	360.846771240234	292.758534749349	24	7	108	5.4	-3.59436035156023	-4.25526936847973	5.57016550339306	5.57016550340166	43.0045549733546	60.5778404210236	83.7849477547726
110	360.667053222656	292.545771280924	24	7	109	5.45	-3.59436035155909	-4.25526936850019	5.57016550340796	28.4790003422964	51.3878351811866	64.8060807323525	97.5557369632812
111	360.487335205078	292.3330078125	24	7	110	5.5	-3.59436035156023	-4.25526936847973	5.57016550339306	51.3878351811812	62.8422526006323	69.0343210436825	98.0395819991564
112	366.336965942383	290.972692871094	24	7	111	5.55	116.9926147461	-27.2062988281198	120.114339697866	74.2966700200768	74.2966700200777	67.9284060845902	98.1154013326547
113	372.186596679687	289.612377929688	24	7	112	5.6	116.99261474608	-27.2062988281198	120.114339697846	97.2055048589684	85.7510874395221	66.822491125498	98.6137321272521
114	378.036227416992	288.252062988281	24	7	113	5.65	116.9926147461	-27.2062988281402	120.114339697871	120.114339697863	97.2055048589699	65.5569815243419	99.1120629218494
115	383.885858154297	286.891748046875	24	7	114	5.7	116.9926147461	-27.2062988281198	120.114339697866	120.114339697859	108.659922278414	64.4144663578356	99.6103937164466
116	389.735488891602	285.531433105469	24	7	115	5.75	116.9926147461	-27.2062988281209	120.114339697866	120.114339697863	120.114339697861	83.0468829287068	100.108724511044
117	395.585119628906	284.171118164063	24	7	116	5.8	116.99261474608	-27.2062988281198	120.114339697846	120.114339697863	109.446029157016	101.679299499578	100.607055305641
118	401.434750366211	282.810803222657	24	7	117	5.85	116.9926147461	-27.2062988281198	120.114339697866	120.114339697859	98.7777186161741	120.311716070448	102.541063283709
119	407.284381103516	281.45048828125	24	7	118	5.9	116.9926147461	-27.2062988281402	120.114339697871	120.114339697859	88.1094080753292	148.199040675512	102.907551022709
120	413.13401184082	280.090173339844	24	7	119	5.95	116.99261474608	-27.2062988281198	120.114339697846	98.7777186161738	77.4410975344847	176.086365280574	102.611382663061
121	418.983642578125	278.729858398438	24	7	120	6	116.9926147461	-27.2062988281198	120.114339697866	77.4410975344852	103.251513256781	177.399801540369	104.13761506156
122	419.088371276855	279.393203735352	24	7	121	6.05	2.09457397460028	13.2669067382801	13.4312342894201	56.1044764527955	129.061928979078	172.169977685687	103.757636171717
123	419.193099975586	280.056549072266	24	7	122	6.1	2.09457397461961	13.2669067382801	13.4312342894231	34.7678553711103	154.872344701375	167.785176753204	103.831095131017
124	419.297828674317	280.71989440918	24	7	123	6.15	2.09457397461961	13.266906738279	13.431234289422	86.3886868157037	199.192576492054	163.400375820719	103.790792030607
125	419.402557373047	281.383239746094	24	7	124	6.2	2.09457397460028	13.2669067382801	13.4312342894201	159.346139341983	243.512808282734	159.015574888235	103.218037352984
126	402.014984130859	288.819325764974	24	7	125	6.25	-347.75146484376	148.7217203776	378.218496920833	232.303591868264	234.685263382878	154.630773955751	103.34919245312
127	384.627410888672	296.255411783854	24	7	126	6.3	-347.75146484374	148.7217203776	378.218496920814	342.280676531312	234.893926214358	150.245973023267	103.456157228532
128	367.239837646484	303.691497802734	24	7	127	6.35	-347.75146484376	148.721720377599	378.218496920833	452.257761194358	236.792634890233	148.732526457724	103.689537401306
129	392.754638671875	291.762161254882	24	7	128	6.4	510.29602050782	-238.586730957039	563.316657604659	382.981839950052	238.691343566109	145.237261624394	103.99487481983
130	418.269439697266	279.832824707031	24	7	129	6.45	510.29602050782	-238.58673095702	563.316657604651	310.441713086733	240.590052241985	140.41668459377	104.236380328062
131	419.152526855469	278.508270263672	24	7	130	6.5	17.6617431640591	-26.4910888671807	31.8388906993013	241.281677912202	206.01003465472	139.240909079438	104.465373281581
132	418.668090820312	279.114349365234	24	7	131	6.55	-9.68872070313978	12.1215820312398	15.5178626042224	135.102010600907	171.430017067456	139.586866258845	101.762329865912
133	419.054559326171	277.540179443359	24	7	132	6.6	7.72937011718	-31.4833984374991	32.418321048177	28.9223432896123	142.592708214074	140.839699136536	98.9774993899635
134	419.441027832031	275.966009521484	24	7	133	6.65	7.72937011720046	-31.4833984375002	32.418321048183	29.0382293593886	91.2819467567339	142.024602536871	96.5303803481788
135	419.82749633789	274.391839599609	24	7	134	6.7	7.72937011718	-31.4833984375002	32.4183210481781	32.4183210481798	37.3205609048061	142.021608348133	93.8748968971664
136	420.21396484375	272.817669677734	24	7	135	6.75	7.72937011719932	-31.4833984375002	32.4183210481827	43.9037385159463	43.7965547759991	123.651501977533	92.1949557587659
137	420.600433349609	271.243499755859	24	7	136	6.8	7.72937011718	-31.4833984375002	32.4183210481781	47.4618829125609	44.2798063033312	105.233014957487	90.7135775784048
138	420.622131347656	266.751281738281	24	7	137	6.85	0.433959960940911	-89.8443603515591	89.8454083870094	45.7187785199999	44.8867633828382	87.0673587321633	89.7395514179258
139	418.526428222656	265.369110107422	24	7	138	6.9	-41.9140625	-27.6434326171807	50.209043031256	58.5548801926095	45.357861507633	59.7907089641487	89.1808649669053
140	418.780883789062	264.211608886719	24	7	139	6.95	5.08911132811932	-23.1500244140602	23.7027990853734	56.1412915584826	43.4531644542804	32.3863953755509	87.4968964681067
141	420.728973388672	259.791961669922	24	7	140	7	38.9617919922	-88.3929443359398	96.5988294112305	45.8697882497301	41.2929693003464	31.5309450227922	87.1522223838599
142	420.556396484375	260.794738769531	24	7	141	7.05	-3.45153808593977	20.0555419921807	20.3503778775436	43.2538401027051	39.0360128475168	31.3546820461378	88.4615003453939
143	422.048065185547	262.010559082031	24	7	142	7.1	29.8333740234398	24.31640625	38.4878918432471	41.1875503885609	31.5420092502525	30.1698220267233	90.0186192012582
144	423.697875976562	262.861785888672	24	7	143	7.15	32.9962158203	17.0245361328193	37.1293022961311	24.0310584080834	28.2994711715636	29.6603848756382	91.471759393355
145	423.226013183594	263.335418701172	24	7	144	7.2	-9.43725585936022	9.47265625	13.3713505146523	21.930734136551	27.4522298462956	28.7342189060979	92.9619182547741
146	423.687835693359	263.053985595703	24	7	145	7.25	9.23645019529999	-5.62866210937955	10.8163695088427	17.2142302507748	19.2653352695854	29.7591375617812	84.3730031328882
147	424.009216308594	263.427093505859	24	7	146	7.3	6.42761230470001	7.46215820311932	9.84875651988168	13.345102240422	18.4295577889445	31.1811821335423	76.1174325126413
148	423.882965087891	264.161590576172	24	7	147	7.35	-2.52502441405909	14.6899414062602	14.9053724143663	13.7169093040303	15.4528806706084	30.7465763781272	67.050127795123
149	424.517211914062	264.784790039062	24	7	148	7.4	12.6849365234193	12.4639892578	17.7836622443672	14.4996121310875	13.9629082436435	33.1244683094168	53.3270002655902
150	424.050506591797	265.386535644531	24	7	149	7.45	-9.33410644529999	12.0349121093807	15.2303858326934	14.928381441338	14.0152733579155	34.5771083424432	40.2557267307832
151	424.785491943359	265.339416503906	24	7	150	7.5	14.6997070312398	-0.9423828125	14.7298836441289	13.6915310904419	18.2253058232159	35.0635356882815	40.0721011380766
152	424.365814208984	265.767700195312	24	7	151	7.55	-8.3935546875	8.56567382811932	11.9926030711344	14.5807142468649	23.3263514195678	37.3361344319432	42.0741009420599
153	424.352478027344	265.331848144531	24	7	152	7.6	-0.266723632799994	-8.71704101561932	8.7211206598856	14.3136374118007	29.9511435060018	39.1975392659806	42.494658953675
154	424.702392578125	264.276885986328	24	7	153	7.65	6.99829101562045	-21.0992431640602	22.2295780264821	21.9509995153443	37.9494654472701	40.9189162498388	42.7221599952357
155	425.051483154297	263.676208496094	24	7	154	7.7	6.98181152343977	-12.0135498046807	13.8950016573723	31.7243213977976	41.7019868385909	43.9022281614155	42.5715683052586
156	425.451324462891	261.060760498047	24	7	155	7.75	7.99682617188068	-52.3089599609398	52.9166941618472	46.2107559215618	50.8617361069776	45.0945042882432	42.1981601116804
157	425.433380126953	258.017852783203	24	7	156	7.8	-0.358886718760232	-60.8581542968795	60.8592124834006	61.3182166476753	56.2427110749419	47.001850067796	41.7307839728929
158	424.215911865234	254.14714050293	24	7	157	7.85	-24.3493652343807	-77.4142456054602	81.1532932787067	69.0903362653811	62.9421978613529	47.0328968580827	40.3372725020294
159	421.83251953125	249.879196166992	24	7	158	7.9	-47.6678466796795	-85.3588867187602	97.7668816570498	79.7724726986109	67.8749242560341	46.8632915670317	39.7819215064441
160	420.660583496094	247.516052246094	24	7	159	7.95	-23.4387207031205	-47.2628784179597	52.7555997459011	80.7611007520862	73.7891829649155	48.1250580860155	39.3098997681247
161	421.236663818359	242.230987548828	24	7	160	8	11.5216064453	-105.70129394532	106.327376327996	79.673639801144	71.9637027532704	48.613257253361	37.6903913621203
162	418.166137695312	241.04914855957	24	7	161	8.05	-61.4105224609398	-23.6367797851602	65.8023527507774	74.4316318643928	70.6773487160242	52.7935198379821	37.7885045315156
163	416.212921142578	244.292175292969	24	7	162	8.1	-39.0643310546795	64.8605346679801	75.7159885239957	78.4880296644498	64.1146502101636	54.8194958806267	39.3086768850079
164	418.002197265625	247.390472412109	24	7	163	8.15	35.7855224609398	61.9659423828	71.5568419732936	64.15493280793	55.7771176867934	55.7839351148332	39.0196658617616
165	421.385833740234	248.764236450195	24	7	164	8.2	67.6727294921795	27.4752807617199	73.0375887461863	60.5935966799621	54.54812933344	56.4089177044192	39.9632223756707
166	422.10595703125	250.340637207031	24	7	165	8.25	14.4024658203205	31.5280151367199	34.6618920453967	48.5556606191832	46.3647783997444	54.6371826615797	40.9706534147248
167	420.638000488281	252.239074707031	24	7	166	8.3	-29.3591308593795	37.96875	47.995672110938	37.1226035091939	49.3443286010222	52.2803858122435	41.6650541994193
168	420.516632080078	253.005844116211	24	7	167	8.35	-2.42736816406023	15.3353881836	15.5263082201015	30.6082290024303	46.6967938999005	49.9279686259316	41.7571951422661
169	420.137115478516	252.394485473633	24	7	168	8.4	-7.59033203123977	-12.2271728515597	14.3915564233471	28.5746239915588	43.6929459736323	46.4393747034714	43.121452464212
170	420.717071533203	254.332870483398	24	7	169	8.45	11.5991210937398	38.7677001953	40.465716212368	38.0950605220823	39.028652443923	44.0426911938062	43.2358549819635
171	419.740814208984	255.072326660156	24	7	170	8.5	-19.5251464843807	14.7891235351597	24.4938669910395	44.8379271806178	37.310662569889	40.3172470359591	43.3270079721853
172	420.989959716797	250.458541870117	24	7	171	8.55	24.9829101562602	-92.2756958007801	95.5978547635556	50.2632884380706	33.8834229084629	38.2408746310881	43.0817868553263
173	422.990905761719	251.893051147461	24	7	172	8.6	40.0189208984398	28.6901855468801	49.2406415127787	47.4490758854158	35.7412870416995	39.4198145040351	46.4348890994523
174	421.232116699219	250.790283203125	24	7	173	8.65	-35.17578125	-22.0553588867199	41.5183627106111	46.0467011482192	37.1016317201494	37.1204154736844	46.8590912979028
175	422.258148193359	249.960250854492	24	7	174	8.7	20.5206298828	-16.6006469726602	26.3946534490938	29.6717852948434	33.5372530541723	36.024216589926	48.4446093973265
176	422.969848632812	249.452774047852	24	7	175	8.75	14.2340087890602	-10.1495361328	17.481993305057	26.6446469027812	34.2697156721737	36.8468025412064	48.5547153608686
177	422.557525634766	250.001235961914	24	7	176	8.8	-8.24645996091931	10.9692382812403	13.7232754966762	23.9399750022283	27.137420661154	36.3282583310426	47.1969655164972
178	421.560821533203	251.384872436523	24	7	177	8.85	-19.9340820312602	27.6727294921801	34.104949552468	19.6254302229288	32.1428351081697	36.4814934264494	46.1534431565238
179	422.959838867188	251.339584350586	24	7	178	8.9	27.9803466797	-0.905761718740337	27.9950032078465	22.4927301961282	30.5478849737365	39.3796133613922	44.5711689113106
180	422.719604492188	251.359954833984	24	7	179	8.95	-4.8046875	0.407409667960223	4.82192955259652	24.6030560274646	33.0197807359289	38.3466518779116	44.13806302237
181	422.638122558594	252.948791503906	24	7	180	9	-1.62963867188068	31.7767333984398	31.8184931710539	37.6410233135581	36.3829425125237	38.0407586910097	41.6190729546093
182	423.726165771484	253.486694335938	24	7	181	9.05	21.7608642578	10.7580566406403	24.274904653358	37.1557949452447	38.7730937536224	33.3700538726705	40.2335037433973
183	420.387634277344	257.161315917969	24	7	182	9.1	-66.7706298828	73.4924316406193	99.2947859829355	46.4141312489291	37.2216998111993	38.050282318278	39.8355960714792
184	420.979339599609	258.294586181641	24	7	183	9.15	11.8341064453	22.6654052734409	25.5688613662794	50.2731548289191	41.657595002635	37.9342474809724	38.4333719301157
185	419.114151000976	260.041748046875	24	7	184	9.2	-37.3037719726597	34.9432373046795	51.1136110710184	52.9431314797802	43.156050701651	40.4803010902339	37.2213716252041
186	417.248962402344	261.788909912109	24	7	185	9.25	-37.3037719726403	34.9432373046795	51.1136110710043	36.8023763088404	41.8118017098456	42.4722480601575	37.1068350891961
187	416.184936523438	263.34033203125	24	7	186	9.3	-21.2805175781193	31.0284423828205	37.6247879076634	46.1593950600252	39.602687084187	42.1135452207509	36.1436657705553
188	416.749542236328	264.078765869141	24	7	187	9.35	11.2921142578	14.7686767578205	18.5910101282366	39.8979701543729	43.9577295283863	42.378917687116	35.9118515279165
189	414.525451660156	266.932037353516	24	7	188	9.4	-44.4818115234398	57.0654296875	72.3539551222034	33.3504485907721	45.3206099882083	42.7029631191497	35.6122646864161
190	415.236541748047	267.621307373047	24	7	189	9.45	14.2218017578193	13.7854003906193	19.8064865427566	26.2622426885939	47.9408214445388	44.2334348509338	34.9281431166593
191	416.152252197266	267.696594238281	24	7	190	9.5	18.3142089843807	1.50573730468068	18.3760032530003	51.1130827479322	48.5615536077914	42.9208988732594	34.6256173809026
192	416.235992431641	267.626525878906	24	7	191	9.55	1.6748046875	-1.4013671875	2.18375839677232	44.4818249163914	45.4539966878793	42.2261328557066	32.3273220950692
193	423.256866455078	266.315338134766	24	7	192	9.6	140.41748046874	-26.2237548828	142.845210424928	55.9836727347046	47.5361355630327	40.2513776389233	31.9476425548412
194	422.964324951172	264.377410888672	24	7	193	9.65	-5.85083007812045	-38.7585449218807	39.1976659644995	63.7726586248108	43.7483312356645	39.746328386547	32.9776156044979
195	425.081756591797	261.143096923828	24	7	194	9.7	42.3486328125	-64.6862792968795	77.3157256343227	64.6457506871648	45.3108190002166	38.4185266604822	33.1497591801288
196	426.537139892578	258.674072265625	24	7	195	9.75	29.1076660156205	-49.3804931640602	57.3209327035308	43.9591883781331	44.0299960366733	37.3668676371858	33.6499830193518
197	426.236328125	258.544677734375	24	7	196	9.8	-6.01623535156023	-2.587890625	6.54921870854271	43.0148375549375	44.8495786272262	35.959073210068	33.8609249996363
198	425.219299316406	256.856781005859	24	7	197	9.85	-20.3405761718795	-33.7579345703205	39.4123988797697	34.6379652657285	36.5450257494604	35.3422096293836	33.6928962737325
199	426.119415283203	255.386657714844	24	7	198	9.9	18.0023193359398	-29.4024658202994	34.4759118485215	24.2873334485358	34.1720467848857	31.8449160114399	33.9932076465203
200	424.94189453125	254.063064575195	24	7	199	9.95	-23.5504150390602	-26.4718627929801	35.4313641882776	25.0534065672875	28.8962318764257	31.509634355407	35.3983936068525
201	424.674621582031	253.98518371582	24	7	200	10	-5.34545898437955	-1.5576171875	5.56777361756739	29.1308631207876	26.1721816665803	31.2104760707955	35.5870366973421
202	424.541564941406	253.483551025391	24	7	201	10.05	-2.6611328125	-10.0326538085801	10.3795843023014	25.3292560148339	26.4641497322566	31.2845903174679	36.3089986702422
203	426.231994628906	251.017288208008	24	7	202	10.1	33.80859375	-49.3252563476597	59.7996816472703	23.154498487123	23.1482836957345	25.8450027914044	36.227881785092
204	426.470489501953	250.281585693359	24	7	203	10.15	4.76989746093977	-14.7140502929801	15.4678763187526	28.0570298846248	19.9415007872154	28.0209837280234	37.0441201055336
205	426.778991699219	249.09309387207	24	7	204	10.2	6.17004394531932	-23.7698364257801	24.5575765497232	27.8748928972256	17.7084497105975	25.8192172700238	36.868483303308
206	426.313598632812	247.662887573242	24	7	205	10.25	-9.30786132813978	-28.6041259765602	30.0804306050762	17.1657042706814	18.3909561049177	24.827717978546	36.4044127370056
207	426.677276611328	247.359756469727	24	7	206	10.3	7.27355957032046	-6.06262207029999	9.46889936530582	14.553745559597	17.7196020077095	25.6083047785216	36.1613822147513
208	426.534790039062	247.081420898438	24	7	207	10.35	-2.84973144532046	-5.56671142577954	6.25373851454894	12.262400934072	15.1449798333485	25.0068748603491	36.7623999816982
209	426.473785400391	247.18522644043	24	7	208	10.4	-1.22009277341931	2.07611083983977	2.40808276333066	8.72488232521061	21.8699206711612	25.2834521738909	35.0216833482134
210	426.399108886719	247.835998535156	24	7	209	10.45	-1.49353027344091	13.0154418945199	13.1008534220984	7.56431111819345	22.7422026636218	26.5633523627712	35.2911193513201
211	426.89306640625	247.461883544922	24	7	210	10.5	9.87915039062045	-7.48229980468011	12.3928375607692	13.1242553960156	23.4832542905118	28.2531745214248	35.6682727339251
212	426.953247070312	247.635025024414	24	7	211	10.55	1.20361328123977	3.46282958984034	3.66604333022	29.1860957827254	24.7524598247867	30.3918644847777	35.7657338044368
213	426.538055419922	245.983749389648	24	7	212	10.6	-8.30383300779999	-33.0255126953199	34.0534599036598	33.2220043931717	26.8654660249637	32.2043859312606	33.1255356919097
214	427.389068603516	241.936386108398	24	7	213	10.65	17.0202636718807	-80.947265625	82.7172846968797	38.241626255813	30.6254035605664	34.3419118245202	32.8915826069016
215	427.362213134766	240.272583007812	24	7	214	10.7	-0.537109375	-33.2760620117205	33.2803964743297	41.94060853138	35.4182550149448	35.3184399461337	32.7786020207954
216	427.509216308594	238.40380859375	24	7	215	10.75	2.94006347655909	-37.3754882812398	37.490946873976	40.6066766539117	38.1153929379318	35.4419578368254	32.9275177827009
217	426.557647705078	237.83610534668	24	7	216	10.8	-19.0313720703193	-11.3540649414	22.1609547080549	32.0647113384073	43.0641269618459	36.3636912194347	34.5186495876132
218	425.677856445312	238.885223388672	24	7	217	10.85	-17.5958251953205	20.9823608398398	27.3838005163183	37.614505636718	49.2637920291728	38.1825903340128	34.196742649371
219	427.229125976562	240.148178100586	24	7	218	10.9	31.025390625	25.2590942382801	40.0074581193576	37.9891596200506	46.8139029778793	38.1984506849869	33.5996245828492
220	425.595184326172	242.725326538086	24	7	219	10.95	-32.6788330078	51.54296875	61.0293679658831	44.1876453923119	47.8946772286456	39.0726043472331	33.2954936400856
221	423.898376464844	243.722671508789	24	7	220	11	-33.9361572265602	19.9468994140602	39.3642167906393	57.9209074044339	47.4006613831389	40.1260693970548	33.9679802027923
222	424.488098144531	246.314086914062	24	7	221	11.05	11.7944335937409	51.8283081054597	53.153383569361	61.5630946173512	47.9749226140827	40.2468772914058	34.2821215493815
223	420.882751464844	249.486709594727	24	7	222	11.1	-72.1069335937409	63.4524536133	96.0501105769283	58.1748488205733	49.499714643062	40.406068592415	34.1651605021507
224	420.881011962891	252.39762878418	24	7	223	11.15	-0.0347900390590894	58.2183837890602	58.2183941839444	56.8121631462271	45.7714978094074	37.7621814857798	34.9704887558321
225	421.841613769531	254.381729125977	24	7	224	11.2	19.2120361328	39.6820068359398	44.0881389819936	51.7621998358536	42.7269536795214	39.7379867715671	35.1708255494356
226	421.753784179688	256.006896972656	24	7	225	11.25	-1.75659179686022	32.5033569335807	32.5507884189084	41.0785218816901	42.1367458561778	41.0273175868558	34.9317869157387
227	423.093322753906	256.39697265625	24	7	226	11.3	26.7907714843602	7.80151367187955	27.9035670174932	29.9799010014636	37.4296276209657	43.4289943967048	34.9083809187083
228	425.218200683594	256.227996826172	24	7	227	11.35	42.4975585937591	-3.37951660156023	42.6317208061111	27.2790585384695	31.5483451556573	43.3866104383928	35.3426318385674
229	425.146697998047	256.111999511719	24	7	228	11.4	-1.43005371093977	-2.31994628906023	2.72528978281153	27.4613285661285	28.7104599936804	41.9157969918074	35.6178762626337
230	425.593811035156	257.574371337891	24	7	229	11.45	8.94226074218068	29.2474365234409	30.5839266670232	23.0970554060779	31.5812963144885	40.0276349174001	35.8163182854463
231	425.072113037109	259.1640625	24	7	230	11.5	-10.4339599609409	31.7938232421795	33.4621385572033	22.0181684296244	34.6539737905728	39.6827858841598	36.1312159212039
232	424.786529541016	259.059539794922	24	7	231	11.55	-5.71166992185908	-2.09045410156023	6.08220121724033	27.4410189858973	38.8830661793269	38.1723786139853	36.847145811716
233	425.132019042969	260.889068603516	24	7	232	11.6	6.90979003905909	36.5905761718807	37.2372859238436	35.8835340905075	37.2735062337236	36.1259350730408	36.522585977541
234	425.659881591797	259.493591308594	24	7	233	11.65	10.5572509765602	-27.9095458984409	29.8395425641758	41.8466190150171	38.0600961742075	35.599065687144	34.8661440412513
235	423.71337890625	256.41796875	24	7	234	11.7	-38.9300537109398	-61.5124511718795	72.7965021900745	54.6690769525759	37.3283161552788	35.0232111527374	34.2735403236117
236	420.593719482422	255.890853881836	24	7	235	11.75	-62.3931884765602	-10.5422973632801	63.2775631797511	52.5288440378229	37.2288259121417	34.4216159946521	34.044458435213
237	422.544555664062	252.973251342773	24	7	236	11.8	39.0167236328	-58.3520507812597	70.1944909050347	48.6791733625178	38.9151296070049	33.4530706179818	34.3796521821245
238	421.475372314453	252.187591552734	24	7	237	11.85	-21.3836669921795	-15.7131958007801	26.5361213500783	38.77309822005	40.7035249904244	32.502673343122	34.3474553986209
239	421.926300048828	251.909927368164	24	7	238	11.9	9.0185546875	-5.5532836914	10.5911891876501	32.6110328092664	42.4876713806077	33.0373018402805	34.3794997144284
240	420.996398925781	252.608901977539	24	7	239	11.95	-18.5980224609398	13.9794921875	23.2661264777357	23.1611822614339	38.4651259909864	32.5600322236594	33.0769769764225
241	421.580078125	254.12370300293	24	7	240	12	11.6735839843795	30.2960205078199	32.4672361258332	28.8782059430258	34.1892581987314	32.136362445353	33.252339658402
242	422.002685546875	255.190292358398	24	7	241	12.05	8.4521484375	21.3317871093602	22.9452381658723	36.2961693986976	28.0230750566367	33.4474143320261	33.212545027939
243	424.016296386719	253.308471679688	24	7	242	12.1	40.2722167968795	-37.6364135742	55.1212397580379	38.1571537619228	27.7318404525204	32.6391033626671	31.7936146695922
244	421.637786865234	253.470916748047	24	7	243	12.15	-47.5701904297	3.24890136717954	47.6810064660089	35.7674835881965	28.0145075063534	31.9701065967229	31.2383175028919
245	423.263488769531	253.374603271484	24	7	244	12.2	32.5140380859409	-1.92626953125966	32.5710482938618	32.8849678518396	27.79174829204	28.8090938756563	30.5774653555745
246	422.260864257812	253.592102050781	24	7	245	12.25	-20.0524902343807	4.34997558593977	20.5188852572016	26.5854749620149	27.0438989785643	27.0615992835701	30.5434219908105
247	422.622253417969	253.81884765625	24	7	246	12.3	7.22778320313978	4.53491210938012	8.53265948408771	19.7328456140092	27.9796990570472	25.3303099675443	29.9263284615106
248	421.486297607422	253.495101928711	24	7	247	12.35	-22.7191162109398	-6.47491455078011	23.6237753089148	17.4263428221573	24.5746817349098	25.308300358849	29.45598692029
249	420.835174560547	253.656768798828	24	7	248	12.4	-13.0224609375	3.23333740234034	13.4178597259804	18.320314368932	21.452541812838	26.8432024370493	30.773625597149
250	421.846618652344	253.945785522461	24	7	249	12.45	20.2288818359398	5.78033447265966	21.0385343346021	23.0744302622548	19.1530617603263	26.1263190354449	31.8000099701701
251	421.480560302734	252.751174926758	24	7	250	12.5	-7.32116699220001	-23.8922119140597	24.9887429910753	22.5638885078046	19.9339403684087	26.8218934326441	32.1603306452103
252	423.068298339844	253.047546386719	24	7	251	12.55	31.7547607422	5.92742919921989	32.3032389507017	23.1722380116669	22.6375448784518	28.2527114418928	33.0779178825096
253	422.048217773438	253.311004638672	24	7	252	12.6	-20.4016113281193	5.26916503905966	21.0710665366634	20.8797806984952	22.8847602651776	27.4612942661435	33.6225291318082
254	422.6162109375	252.715454101562	24	7	253	12.65	11.3598632812398	-11.9110107422	16.4596072452918	21.5475663678854	25.6718973677452	26.8775693186397	33.3047451461699
255	423.094879150391	252.727203369141	24	7	254	12.7	9.57336425782046	0.234985351580121	9.57624776874385	22.2006594946487	24.4608897788497	26.1317195584116	31.7137646310222
256	422.451049804688	251.465606689453	24	7	255	12.75	-12.8765869140602	-25.2319335937597	28.3276713380264	23.2056320225507	26.599887886724	26.6652279869689	30.7743692221724
257	423.720733642578	250.220321655273	24	7	256	12.8	25.3936767578	-24.9057006836	35.5687045845179	28.1715567238236	28.5257238267383	26.3995863050394	29.5580341738472
258	422.577270507812	249.591842651367	24	7	257	12.85	-22.8692626953205	-12.5695800781205	26.0959291761734	28.0419988592043	30.3479067973773	26.409300497458	28.9695380839239
259	421.250366210938	248.010284423828	24	7	258	12.9	-26.5380859374795	-31.6311645507795	41.2892307516566	31.6522094055626	32.3025968244414	28.5099493540175	28.9541812223305
260	421.420715332031	247.597640991211	24	7	259	12.95	3.40698242186022	-8.25286865234034	8.92845844564706	34.8507881588279	33.110377356497	31.0399877166808	28.4271097107946
261	422.051788330078	245.366226196289	24	7	260	13	12.6214599609398	-44.6282958984398	46.3787240698179	37.4901815722038	33.396515605529	32.1842988450675	28.0934518241059
262	420.557891845703	243.265090942383	24	7	261	13.05	-29.8779296875	-42.0227050781199	51.5615983508448	36.4336369250592	30.1616277316269	32.7084214329931	27.5731578028838
263	420.226226806641	241.328643798828	24	7	262	13.1	-6.63330078123977	-38.7289428711	39.2928962430529	38.1787558537897	29.9338407297383	34.6059549009493	26.6135922053365
264	420.353698730469	239.532836914062	24	7	263	13.15	2.54943847655909	-35.9161376953205	36.0065075159335	35.1408218054955	31.3480013402897	34.6393836956169	25.8766825498158
265	420.029663085938	238.711761474609	24	7	264	13.2	-6.48071289061932	-16.4215087890597	17.6540530892994	25.472467304426	37.6190856545118	34.618435386388	25.633486153325
266	419.312622070312	237.326934814453	24	7	265	13.25	-14.3408203125205	-27.6965332031199	31.1890538283469	22.3774998872728	37.7687098034111	34.4871391607747	25.6326194206654
267	419.473480224609	237.320388793945	24	7	266	13.3	3.21716308593977	-0.130920410160229	3.21982584549693	26.2623657555202	36.8911190392479	33.7857583801501	25.5435394703029
268	419.185516357422	236.164825439453	24	7	267	13.35	-5.75927734373977	-23.1112670898398	23.818059157287	37.0594154552339	38.8640030045214	32.6307758089988	25.135670228301
269	417.702178955078	233.823638916016	24	7	268	13.4	-29.6667480468795	-46.8237304687403	55.4308368571707	40.3965978013266	36.9761705667924	31.0651600076116	25.4069231649805
270	418.605285644531	230.357391357422	24	7	269	13.45	18.0621337890602	-69.3249511718801	71.6393015878678	48.3097707740698	36.1264934162791	30.7279003861444	25.3642945068342
271	417.982543945312	228.04606628418	24	7	270	13.5	-12.4548339843807	-46.2265014648398	47.8749655588108	55.35050612177	35.5777627160203	29.3650102155677	25.0676824396387
272	418.297027587891	225.930023193359	24	7	271	13.55	6.28967285158069	-42.3208618164199	42.7856907092128	47.6899753780646	37.4098890286732	26.8936041638749	25.3237514871674
273	419.792877197266	223.386138916016	24	7	272	13.6	29.9169921875	-50.8776855468602	59.0217358957878	35.1935713773243	35.3277108882593	25.7658901445294	26.1574687380784
274	419.222320556641	224.024810791016	24	7	273	13.65	-11.4111328125	12.7734375	17.1281831386438	30.7589276307139	30.7823186749334	24.8757957809918	27.6890942256809
275	419.628295898438	224.236526489258	24	7	274	13.7	8.11950683593977	4.23431396484034	9.15728158416648	26.5100072832767	23.836715117777	25.1352527482384	29.8340166281253
276	420.879302978516	224.530517578125	24	7	275	13.75	25.0201416015602	5.87982177733977	25.7017468257588	15.3049156547486	20.9613106277243	24.600010854362	29.8822635216684
277	420.109100341797	225.283401489258	24	7	276	13.8	-15.4040527343807	15.0576782226602	21.5410889720264	13.8746619718023	16.8960892885019	24.6874926355664	29.1438392015686
278	420.228881835938	225.193420410156	24	7	277	13.85	2.39562988282046	-1.79962158204034	2.99627775314769	12.4798588582296	12.6677772845375	23.8620399591441	29.0225864585063
279	419.936981201172	225.597946166992	24	7	278	13.9	-5.83801269532046	8.09051513671989	9.97691472391222	11.1636936247348	12.7754209951913	22.3038969759436	28.1094741377687
280	419.830841064453	225.623458862305	24	7	279	13.95	-2.12280273437955	0.510253906260232	2.18326601630289	7.28217129372711	14.1440120801978	19.6886012969877	29.5026249434883
281	419.005249023438	226.105560302734	24	7	280	14	-16.5118408203	9.64202880858011	19.1209206582846	10.0306389143263	13.6222589927037	17.9510660342098	28.8310624689967
282	418.927520751953	226.032501220703	24	7	281	14.05	-1.55456542970001	-1.46118164061988	2.13347731698816	11.6761800185802	11.9650962424596	17.9390815413417	28.5207219097827
283	419.115081787109	225.216857910156	24	7	282	14.1	3.75122070311932	-16.3128662109403	16.7386158561438	15.8081653021659	12.3963690300289	17.7089825752075	27.7469121980154
284	419.566314697266	226.007369995117	24	7	283	14.15	9.02465820314092	15.8102416992199	18.2046202451814	16.0808243606726	13.8254752769537	20.7388047557449	27.7826839966057
285	418.434783935547	226.162826538086	24	7	284	14.2	-22.6306152343807	3.10913085938012	22.8431924342315	16.6480211911922	15.5404874761983	25.0495978698625	29.3091517138078
286	417.742919921875	225.407623291016	24	7	285	14.25	-13.8372802734398	-15.1040649414	20.4842159508182	14.7620991457315	14.9408214406952	25.2773878825622	30.5364136967367
287	417.897979736328	225.213470458984	24	7	286	14.3	3.10119628906023	-3.88305664063978	4.96946146958577	15.9747705353272	18.9820737941815	24.5019200229872	30.8841639935534
288	417.641143798828	224.953491210938	24	7	287	14.35	-5.13671875	-5.19958496091988	7.30900562884075	15.2728096502308	22.7501878658776	25.4143971080139	30.6398071738534
289	418.540161132812	224.138565063477	24	7	288	14.4	17.9803466796795	-16.2985229492205	24.2679771931599	13.8008185207178	28.7021885162985	25.1537882679259	29.7067665528167
290	417.762420654297	223.564483642578	24	7	289	14.45	-15.5548095703	-11.4816284179796	19.3333880087493	21.3161263971709	35.9551836595273	28.2773495008322	28.92353447967
291	417.359436035156	223.046585083008	24	7	290	14.5	-8.05969238281932	-10.3579711914	13.1242603032532	30.7382765860236	36.9325167724207	28.2971147224257	28.9951477013375
292	418.025909423828	221.026382446289	24	7	291	14.55	13.3294677734398	-40.4040527343801	42.5460008518514	41.4296064972698	37.0387438035147	30.1478396556906	29.131952252085
293	419.486572265625	218.730682373047	24	7	292	14.6	29.2132568359398	-45.9140014648403	54.4197565731044	56.6375576688237	38.4324251859988	29.7279342515014	28.5882013725568
294	418.632537841797	214.939453125	24	7	293	14.65	-17.0806884765602	-75.8245849609398	77.7246267493905	60.0642150241236	36.4821012588981	30.6895722122195	29.2530422110781
295	419.354431152344	210.22575378418	24	7	294	14.7	14.4378662109398	-94.2739868164	95.3731438665191	52.7613612098585	41.0142115254661	33.4830506793771	30.7968837017777
296	419.827362060547	208.788696289062	24	7	295	14.75	9.45861816406023	-28.7411499023602	30.2575470797524	46.126573785974	41.6534080041563	36.4728165391115	31.6552132527827
297	419.759704589844	208.49479675293	24	7	296	14.8	-1.35314941406023	-5.87799072263977	6.03173178052628	31.5345960205264	41.3136055171996	37.0808353515404	31.9190252279547
298	418.778289794922	208.901351928711	24	7	297	14.85	-19.6282958984398	8.13110351561988	21.2458194536816	25.3908653821084	36.7056806371252	37.4175743885627	33.005086710644
299	418.973327636719	209.038162231445	24	7	298	14.9	3.90075683593977	2.73620605468011	4.76473792215259	23.2426009841889	32.6769559081406	37.1096361296899	32.9344540550436
300	418.897796630859	212.270004272461	24	7	299	14.95	-1.51062011720001	64.6368408203199	64.6544906744293	29.8658498245406	31.010917699227	38.1584676623523	33.0049990338938
301	419.78955078125	212.666213989258	24	7	300	15	17.8350830078205	7.92419433594034	19.516225090155	27.2847874882763	36.0131163058023	40.0392293684653	33.0471913226628
302	418.350433349609	213.99299621582	24	7	301	15.05	-28.7823486328205	26.5356445312398	39.1479759822847	33.8193157957548	37.1229268995661	40.3248229628282	35.0227529028846
303	418.268157958984	214.401824951172	24	7	302	15.1	-1.6455078125	8.17657470703978	8.34050777236021	36.6309700163456	36.4027235911267	39.4674201699061	35.7769412201592
304	416.450347900391	214.848434448242	24	7	303	15.15	-36.3562011718591	8.9321899414	37.4373794595446	48.7836316274156	37.7371710004817	37.7672796664113	36.2488296652033
305	414.691192626953	218.369033813477	24	7	304	15.2	-35.1831054687602	70.4119873047	78.7127617773836	44.3800039745916	35.3027237992386	36.5441695336929	36.0069124287497
306	414.305694580078	222.364456176758	24	7	305	15.25	-7.7099609375	79.9084472656205	80.2795331455049	45.520659693977	38.4250507327743	38.0330386230031	36.1889582362426
307	414.072418212891	223.188568115234	24	7	306	15.3	-4.66552734373977	16.4822387695199	17.1298377181644	41.6550262052087	39.3360404084568	39.3361304329222	36.3068422418533
308	413.380767822266	223.309768676758	24	7	307	15.35	-13.8330078125	2.42401123048012	14.0437863692873	33.9744775821316	42.2291597026871	40.5957763132741	36.3802804594205
309	412.484466552734	223.181304931641	24	7	308	15.4	-17.9260253906409	-2.56927490234034	18.1092120157035	28.0664698381331	42.857603424682	40.7151198421612	36.0649416497981
310	414.082427978516	221.952987670898	24	7	309	15.45	31.9592285156409	-24.5663452148597	40.3100186619978	34.2920768423221	42.0774213681587	37.7326485669553	35.9006273369337
311	414.701080322266	219.492599487305	24	7	310	15.5	12.373046875	-49.2077636718602	50.7394944255123	38.9376597113973	40.052960940204	37.7972679228998	36.6474507578032
312	416.101531982422	217.527709960938	24	7	311	15.55	28.0090332031193	-39.2977905273398	48.2578727391098	44.0601806441552	41.5493339662784	39.8976661500787	36.2904514254998
313	417.328704833984	216.125213623047	24	7	312	15.6	24.5434570312398	-28.0499267578205	37.2717007146629	50.1803651541859	44.7888290354216	41.825948188817	35.3358741065244
314	418.710723876953	214.431396484375	24	7	313	15.65	27.6403808593807	-33.8763427734398	43.7218166794931	52.0394520422749	43.6930686838407	41.8080871181871	34.1900933841017
315	419.528167724609	210.981369018555	24	7	314	15.7	16.3488769531193	-69.0005493164	70.9109412121513	48.8065910902346	40.162573334672	38.5307741781223	32.2117522384175
316	417.919769287109	208.446899414062	24	7	315	15.75	-32.16796875	-50.6893920898602	60.0349288659574	50.6399983594459	37.1694851130253	35.9050999333736	31.8855435669666
317	418.301391601562	206.888259887695	24	7	316	15.8	7.63244628906023	-31.1727905273398	32.0935679789081	43.3259567235263	40.4592918917006	35.5328491321662	32.3793688137308
318	419.230499267578	204.760314941406	24	7	317	15.85	18.5821533203205	-42.5588989257801	46.4387370607197	30.1447815151581	41.4227366749469	35.3429865302782	32.1982935258528
319	419.406127929688	204.448837280273	24	7	318	15.9	3.51257324220001	-6.22955322265966	7.15160849989489	22.2995181837757	40.7585708116923	35.0202471699063	32.9656885851558
320	419.613464355469	204.308700561523	24	7	319	15.95	4.14672851561932	-2.802734375	5.00506517031067	32.1119926931666	34.9841269880859	33.642787011515	31.6654060213109
321	420.316131591797	203.541397094727	24	7	320	16	14.0533447265602	-15.3460693359204	20.808612209045	32.2054749904479	31.7572389265433	33.2556721471411	32.1258229586358
322	420.655883789062	199.497848510742	24	7	321	16.05	6.79504394529999	-80.8709716797	81.1559405258629	38.1911848998582	29.5163642980541	32.2560798881714	32.2091695048677
323	419.018707275391	197.81852722168	24	7	322	16.1	-32.7435302734193	-33.5864257812398	46.906148547126	39.8234724610136	25.8971440251349	31.2043280431427	32.3496609472408
324	419.661041259766	196.079345703125	24	7	323	16.15	12.8466796875	-34.7836303711	37.0801580469466	41.2149596693109	26.3474256559719	30.6129071017921	32.1116475332929
325	419.800628662109	195.435989379883	24	7	324	16.2	2.79174804685908	-12.8671264648398	13.1665029760875	26.9207359029416	27.123000688358	27.8793349431421	31.8770464319476
326	420.796936035156	194.469161987305	24	7	325	16.25	19.9261474609409	-19.3365478515602	27.7660482505314	19.5888130598218	29.3418591812569	25.73804851093	31.655620416478
327	421.148193359375	194.802490234375	24	7	326	16.3	7.02514648437955	6.6665649414	9.68482169401656	14.5036664120855	24.0528678846423	25.4226071945394	33.833050174215
328	420.658813476562	194.65087890625	24	7	327	16.35	-9.78759765626023	-3.0322265625	10.246534331527	14.4225289157024	20.9859194113384	23.8008107384315	34.8324626860526
329	420.597900390625	195.230407714844	24	7	328	16.4	-1.21826171873977	11.5905761718801	11.654424808265	17.468758693203	20.4672433918919	25.2162573281504	35.7832039499435
330	420.584930419922	194.592498779297	24	7	329	16.45	-0.259399414060226	-12.7581787109403	12.7608154941722	21.184999866343	20.7745428981983	25.5981634756664	36.667109079117
331	420.435180664062	192.447860717773	24	7	330	16.5	-2.99499511720001	-42.8927612304796	42.9971971380343	22.383025762855	19.7188580953167	26.4543779943717	37.35641694912
332	420.939758300781	191.127700805664	24	7	331	16.55	10.0915527343807	-26.4031982421801	28.2660275597164	26.4308203716982	21.3288500910247	24.5206728596566	37.7748193776464
333	420.510314941406	191.816650390625	24	7	332	16.6	-8.5888671875	13.7789916992199	16.2366638140871	27.1265568806942	21.7044774517282	22.8733737056646	37.6681379041147
334	421.148162841797	193.278198242188	24	7	333	16.65	12.7569580078193	29.2309570312602	31.8933978524811	21.9689574974304	24.0850890003289	22.4152079483987	37.4213549570149
335	421.590881347656	193.958862304688	24	7	334	16.7	8.85437011718068	13.61328125	16.2394980391521	21.4727003157065	24.0733262629749	25.2233186857729	36.6005118749136
336	422.408233642578	194.227798461914	24	7	335	16.75	16.3470458984398	5.37872314451988	17.2092002217154	21.0259291406014	23.5668968074864	27.4061408995823	36.0361845973077
337	423.617248535156	194.675476074219	24	7	336	16.8	24.1802978515602	8.9535522461	25.7847416510969	21.7393576289596	24.9884778346709	32.1332512162637	35.618785091124
338	423.1865234375	195.227447509766	24	7	337	16.85	-8.61450195312045	11.0394287109398	14.0028079385614	21.0200956452556	24.7608279999909	34.3219388418271	35.5514796665971
339	421.517913818359	194.627975463867	24	7	338	16.9	-33.3721923828205	-11.9894409179801	35.4605402942724	25.1648361175425	24.3631725049056	36.5461607299808	35.5915895106772
340	421.342590332031	195.235336303711	24	7	339	16.95	-3.50646972655909	12.1472167968801	12.6431881206317	28.5042553536354	29.6720944733474	39.6914311467189	36.3302557017669
341	423.234375	195.099639892578	24	7	340	17	37.8356933593795	-2.71392822265966	37.93290258315	28.4957268593803	35.0934237038479	41.4571617510988	36.5342004342674
342	424.776092529297	193.638519287109	24	7	341	17.05	30.8343505859398	-29.2224121093801	42.4818378315615	26.9869873808516	42.9376523415026	43.2935588671213	36.2228998830888
343	424.095916748047	193.481750488281	24	7	342	17.1	-13.603515625	-3.13537597656023	13.9601654672862	38.3240933014392	46.9394002319259	44.1319477650867	37.551236810914
344	423.450805664062	194.719573974609	24	7	343	17.15	-12.9022216797	24.7564697265602	27.9168429016286	45.0220112901533	49.0072324596326	44.2298028122377	39.6744553043983
345	421.977813720703	197.857482910156	24	7	344	17.2	-29.4598388671795	62.7581787109398	69.3287177235699	57.3710493293699	55.309536030463	45.3216888066851	41.3044396530291
346	421.755920410156	201.42170715332	24	7	345	17.25	-4.43786621093977	71.2844848632801	71.4224925267203	65.3830736044715	59.3474266947112	46.3343206836854	42.4409005883807
347	416.579315185547	202.022491455078	24	7	346	17.3	-103.532104492181	12.0156860351602	104.227028027644	71.0274775384135	61.5986398995716	45.8149629877085	43.0346909972058
348	414.553009033203	203.80842590332	24	7	347	17.35	-40.5261230468795	35.7186889648398	54.0202868427944	72.2949787594868	63.5030675301826	47.3021485947626	44.3649273742282
349	414.684783935547	201.004577636719	24	7	348	17.4	2.63549804687955	-56.0769653320199	56.1388625713388	73.6728420992691	64.0964331195698	45.9669216932041	46.1050393558308
350	418.275726318359	199.813537597656	24	7	349	17.45	71.8188476562398	-23.8208007812602	75.6662238289362	65.8262304697734	60.9712831400229	47.0623479278674	47.3271333003852
351	420.351684570312	196.493560791016	24	7	350	17.5	41.5191650390602	-66.3995361328	78.3118092256317	61.6230614558937	57.5752176635229	46.6140228741632	47.8072555518751
352	422.167602539062	193.798568725586	24	7	351	17.55	36.318359375	-53.8998413086	64.9939698801659	57.165388700726	48.6922736339143	47.9251269065211	49.3098501245499
353	421.937561035156	192.164459228516	24	7	352	17.6	-4.60083007811932	-32.6821899414	33.0044417733958	49.647587520559	47.6648969575993	52.2290999161634	50.5586686761664
354	420.72998046875	190.978546142578	24	7	353	17.65	-24.1516113281205	-23.7182617187597	33.8504987955004	41.4775932277767	42.9266109267755	56.9337026603978	50.8944325047217
355	420.537780761719	189.084411621094	24	7	354	17.7	-3.84399414062045	-37.8826904296801	38.0772179281011	31.5583167980552	38.8151598252717	57.3855606202854	52.0044271185479
356	420.440124511719	187.2138671875	24	7	355	17.75	-1.953125	-37.4108886718801	37.46183776172	33.7067324593049	33.8806190536151	57.4756602771791	52.0816609147773
357	421.159210205078	186.938858032227	24	7	356	17.8	14.3817138671807	-5.50018310546022	15.3975877315587	28.6878331528251	34.2516139134705	53.936130778148	52.1994386133738
358	422.57568359375	185.272125244141	24	7	357	17.85	28.3294677734398	-33.3346557617199	43.7465200796444	27.9827321299845	40.9551323021442	54.4079159066294	53.0894572148088
359	422.445068359375	184.854263305664	24	7	358	17.9	-2.6123046875	-8.35723876953978	8.75600226310119	26.2836448794536	49.7709722012259	55.6639179816808	54.1938438115545
360	420.731170654297	185.071304321289	24	7	359	17.95	-34.2779541015602	4.3408203125	34.551712813898	36.9449110288858	53.7998381005479	54.9628354540515	58.8410191540291
361	419.625762939453	186.007095336914	24	7	360	18	-22.1081542968795	18.7158203125	28.966401509066	48.2035321449835	57.3761028908353	54.1573493526515	60.6638347404399
362	416.931793212891	188.138549804688	24	7	361	18.05	-53.8793945312398	42.6290893554801	68.7039184787192	70.8541112496267	59.1799879223817	55.3261413819786	63.519599463199
363	413.542907714844	191.817581176758	24	7	362	18.1	-67.7777099609409	73.5806274414	100.039625660133	79.6169440711114	61.1509348556595	56.9853895872461	66.8838916205549
364	408.383087158203	195.072067260742	24	7	363	18.15	-103.196411132819	65.0897216796795	122.008897786317	88.468560902217	68.4012250365861	57.5590621972058	68.5315111807567
365	405.847442626953	198.059295654297	24	7	364	18.2	-50.712890625	59.7445678711	78.3658769213214	81.4150648158777	71.1105110828313	58.6871654304106	69.8505620224908
366	402.484771728516	199.507400512695	24	7	365	18.25	-67.2534179687398	28.9620971679602	73.2244856645943	74.0983375663356	74.4340796516877	57.8290011458692	68.7700580856324
367	401.05908203125	200.380554199219	24	7	366	18.3	-28.5137939453205	17.4630737304801	33.4364380470226	65.9483388235456	76.4006688504867	58.5839142390392	66.6618856550183
368	399.152008056641	202.916244506836	24	7	367	18.35	-38.1414794921795	50.7138061523398	63.4559894124223	62.6040780945511	73.0156468723481	58.8767658348549	65.754113775328
369	396.385101318359	205.89143371582	24	7	368	18.4	-55.3381347656409	59.5037841796801	81.2589040723673	60.3995984011585	65.3471521931856	62.4207659299049	64.7195464387351
370	394.851318359375	208.56494140625	24	7	369	18.45	-30.6756591796795	53.4701538086	61.6445732763493	71.3862728850957	63.5744927602733	70.6196903801909	63.6515952034533
371	394.789093017578	211.674423217773	24	7	370	18.5	-1.24450683593977	62.1896362304602	62.2020871976309	71.9329561783605	58.281899400903	74.7136466067167	62.00192424139
372	394.783966064453	216.092910766602	24	7	371	18.55	-0.1025390625	88.3697509765796	88.3698104667087	64.7459655628257	57.9878405556966	79.1140720198769	60.6840745691357
373	396.576354980469	218.874984741211	24	7	372	18.6	35.8477783203193	55.6414794921801	66.1894058787466	64.5449074259955	56.6025968140503	81.5386833249464	60.1946778065315
374	397.648101806641	220.871734619141	24	7	373	18.65	21.4349365234409	39.9349975586	45.323950994693	56.1642004006476	56.4403068232237	80.1293197011155	59.690441399813
375	398.379791259766	223.814086914062	24	7	374	18.7	14.6337890625	58.8470458984199	60.6392825921983	44.5894082262975	70.1288696775505	82.3155634246962	59.2445071369584
376	399.186218261719	224.430328369141	24	7	375	18.75	16.1285400390591	12.3248291015801	20.2985520708914	41.27223744974	74.9932135617457	80.0644558940857	58.5986904038647
377	400.644012451172	224.877349853516	24	7	376	18.8	29.1558837890602	8.9404296875	30.4958495949583	48.1346480836218	81.8274751892671	79.3876405318885	59.2450965115617
378	402.738403320312	223.548889160156	24	7	377	18.85	41.8878173828	-26.5692138672	49.6035519959591	75.7128319291056	90.0617197775447	77.1003116440266	58.3125923617775
379	405.182098388672	220.405151367188	24	7	378	18.9	48.8739013672	-62.8747558593597	79.636004164102	93.8222267228437	94.9114872090454	73.7751748957894	58.9753776802634
380	411.312744140625	212.598052978516	24	7	379	18.95	122.61291503906	-156.14196777344	198.530201819617	119.065542152237	101.056634089119	72.3403549528552	58.4773024934256
381	414.427764892578	208.014007568359	24	7	380	19	62.3004150390602	-91.6809082031398	110.845526039582	138.851202105349	101.847012387268	69.8464991301285	58.4997270693188
382	419.905487060547	202.411193847656	24	7	381	19.05	109.55444335938	-112.05627441406	156.712426741923	141.688326334469	100.78744050808	66.0420077562928	58.1094065900447
383	418.989013671875	195.041366577148	24	7	382	19.1	-18.3294677734398	-147.39654541016	148.531851761522	126.400436249132	97.5980264740029	63.4039660258169	56.7275190864032
384	420.969207763672	190.788711547852	24	7	383	19.15	39.6038818359398	-85.0531005859204	93.8216253097002	109.871798051693	91.110042968355	61.8218206024202	55.9213771468613
385	419.775299072266	184.802062988281	24	7	384	19.2	-23.8781738281193	-119.73297119142	122.090751392934	82.5093388639241	74.5518402281599	59.8018488435063	55.1131885529166
386	420.294891357422	186.11296081543	24	7	385	19.25	10.3918457031193	26.2179565429801	28.2023350523859	56.3448508426565	64.6997846985114	59.3683796618603	53.721366456049
387	421.017608642578	185.429061889648	24	7	386	19.3	14.4543457031205	-13.6779785156398	19.9001308030782	40.5317596022411	50.2565403233185	59.9062787840843	53.7977344593623
388	421.805603027344	185.832946777344	24	7	387	19.35	15.7598876953193	8.07769775391989	17.7094116551838	22.7032442071873	36.7462122740892	57.7484188887002	52.6789213537179
389	421.072235107422	185.75212097168	24	7	388	19.4	-14.6673583984398	-1.61651611328011	14.7561691076233	19.5277713453296	28.7321539957951	55.5299894306219	51.3226604405457
390	421.951477050781	187.145278930664	24	7	389	19.45	17.5848388671807	27.8631591796801	32.9481744176654	18.0037417827128	18.5470635978935	46.3349146066604	49.975823181529
391	422.028350830078	187.756713867188	24	7	390	19.5	1.53747558593977	12.2286987304801	12.3249707430974	17.147573705522	16.889746936452	42.2858075319209	48.7021128254563
392	421.423400878906	187.861740112305	24	7	391	19.55	-12.0989990234398	2.10052490233977	12.2799829899942	16.932548389349	19.0251170600881	37.1047411602126	46.9610822565877
393	420.764251708984	187.733917236328	24	7	392	19.6	-13.1829833984409	-2.55645751953978	13.4285712692297	14.3908829885997	17.8988113033975	31.91635484786	45.4626822763467
394	421.404846191406	187.493988037109	24	7	393	19.65	12.8118896484409	-4.79858398438012	13.6810425267586	14.2517225275745	19.9499358928887	31.7134345926071	44.7850348017296
395	420.601379394531	186.878707885742	24	7	394	19.7	-16.0693359375	-12.3056030273403	20.2398474139188	20.0464923374635	18.1179889851609	27.9108136811371	43.7068964932678
396	420.074310302734	187.124252319336	24	7	395	19.75	-10.5413818359409	4.91088867188012	11.6291684379712	18.650048901273	19.8718303653303	27.3782770180123	43.2762877225024
397	422.097320556641	187.526901245117	24	7	396	19.8	40.4602050781409	8.05297851561988	41.2538320394391	22.9673233964284	23.9529419971067	28.207828386836	42.6815487953567
398	422.413818359375	187.465927124023	24	7	397	19.85	6.32995605467954	-1.21948242187955	6.44635408827714	21.8450949817221	27.0864974216307	28.2575310634091	41.6459341604058
399	420.83935546875	188.259994506836	24	7	398	19.9	-31.4892578125	15.8813476562597	35.2674150025356	25.4919382030862	34.6947151894192	28.8701459853019	39.6887852077237
400	420.830718994141	188.99137878418	24	7	399	19.95	-0.172729492179542	14.6276855468801	14.6287053403872	27.8593916567499	37.2745637643806	27.6112914102027	35.982329900829
401	420.548614501953	190.457656860352	24	7	400	20	-5.64208984376023	29.3255615234398	29.8633845447919	35.5229459419884	37.8668070995725	27.5577265207841	35.7464777084088
402	419.280822753906	192.789901733398	24	7	401	20.05	-25.3558349609398	46.6448974609204	53.0910993077578	46.42210698241	37.3905397135839	27.8801567568826	36.035534392651
403	418.380096435547	194.8388671875	24	7	402	20.1	-18.0145263671807	40.9793090820398	44.7641255144697	52.7040325470392	38.6162508234208	27.5213985268765	36.5291054514036
404	417.999206542969	199.310836791992	24	7	403	20.15	-7.61779785156023	89.4393920898398	89.7632202046435	50.2416759960589	37.7903560777152	27.7482490010389	38.3904321714513
405	419.316802978516	201.198364257812	24	7	404	20.2	26.3519287109409	37.7505493164	46.038333163533	46.9216877704179	37.1045938352446	27.6119441430294	36.4290666217785
406	418.771087646484	200.511093139648	24	7	405	20.25	-10.9143066406409	-13.7454223632795	17.5516017898904	41.7095557048531	35.2436226762379	27.1841957831445	37.4654877734931
407	420.417572021484	201.297286987305	24	7	406	20.3	32.9296875	15.7238769531398	36.4911581795527	29.1586051730203	31.8073715166586	25.456818806629	37.6380432490204
408	419.581481933594	201.716217041016	24	7	407	20.35	-16.7218017578	8.37860107421989	18.7034651866461	21.50515512345	27.9562996321222	25.5434494321115	39.2843446169818
409	420.930633544922	201.774810791016	24	7	408	20.4	26.9830322265602	1.171875	27.0084675454794	20.245569356417	20.8017828126587	23.8475809848254	40.1533550996082
410	420.587432861328	201.956985473633	24	7	409	20.45	-6.86401367187955	3.64349365234034	7.77108291568129	16.6930552628993	17.9493245216782	25.6297451949976	39.6330391991939
411	421.142944335938	202.046539306641	24	7	410	20.5	11.1102294922	1.79107666015966	11.2536729547255	14.2030435593914	16.5015844667165	29.2071478848967	39.4271517349679
412	420.213592529297	202.16145324707	24	7	411	20.55	-18.5870361328205	2.29827880858011	18.7285877119643	12.444960452297	13.5230978996742	34.9663276250894	39.4766785656556
413	420.483428955078	202.003494262695	24	7	412	20.6	5.39672851562045	-3.1591796875	6.25340666910633	14.3934939199065	12.4706480408022	41.1418560549472	39.445142227952
414	421.393768310547	202.035522460938	24	7	413	20.65	18.2067871093795	0.640563964860235	18.2180520100077	12.7575995770159	9.90480589193571	45.0674297502955	39.1860335719687
415	420.742034912109	202.620391845703	24	7	414	20.7	-13.0346679687602	11.6973876953	17.5137502537286	10.3531405364491	14.1548965547507	44.9473195624199	39.7085081255151
416	420.847229003906	202.732467651367	24	7	415	20.75	2.10388183594091	2.24151611327954	3.07420124027266	10.738252522213	23.1706730935555	47.5526985289739	43.1663873559394
417	420.520812988281	202.655731201172	24	7	416	20.8	-6.5283203125	-1.5347290039	6.70629250912991	7.36465133157438	38.1252837335202	47.0682581112049	45.0177538057895
418	420.159149169922	202.846618652344	24	7	417	20.85	-7.23327636718068	3.81774902344034	8.17896659792631	13.9162991895949	54.3274124777721	50.3111581705545	46.9090542019297
419	420.223754882812	202.866180419922	24	7	418	20.9	1.29211425779999	0.391235351559658	1.35004605681437	33.5837466100951	69.3330766879324	51.4365642139144	49.698578440828
420	418.060699462891	204.146560668945	24	7	419	20.95	-43.2611083984193	25.6076049804602	50.2719895438312	65.8974269305914	71.9453146031616	51.654786988185	52.1940772104867
421	416.856567382812	209.072082519531	24	7	420	21	-24.0826416015807	98.5104370117199	101.411438342774	97.9165724333311	78.6038125912313	51.2965769491516	54.2476289353623
422	418.795430501302	217.259373982747	24	7	421	21.05	38.7772623698004	163.74582926432	168.274694111611	131.30150204429	80.6134183227355	51.0732003744286	55.7705477392257
423	420.734293619791	225.446665445964	24	7	422	21.1	38.7772623697799	163.74582926434	168.274694111625	129.974330016728	88.1516683003067	51.3688859290275	57.5469373291252
424	422.673156738281	233.63395690918	24	7	423	21.15	38.7772623698004	163.74582926432	168.274694111611	123.623878572367	92.9683225358932	50.6238181428984	58.2470618225145
425	423.2275390625	235.744155883789	24	7	424	21.2	11.0876464843795	42.2039794921801	43.6361294060201	95.3294097148797	89.1546774216193	51.8050721080007	59.1361531782506
426	425.865783691406	238.01806640625	24	7	425	21.25	52.7648925781205	45.4782104492199	69.6591811209701	78.3867641672823	79.4224808047477	59.1485789287343	59.829174725818
427	424.997283935547	239.038665771484	24	7	426	21.3	-17.3699951171807	20.4119873046801	26.8023498241722	54.6351430274959	64.0211170153369	64.5786888049499	59.2526544642149
428	428.841766357422	240.674591064453	24	7	427	21.35	76.8896484375	32.7185058593801	83.561466373638	48.3350248265103	48.4103593802829	68.2746589717479	59.6394780676584
429	426.406646728516	241.121719360352	24	7	428	21.4	-48.7023925781193	8.94256591797955	49.5165884126791	35.2210830371278	31.9145595978644	75.5495758968306	59.8931046765844
430	425.872406005859	241.409408569336	24	7	429	21.45	-10.6848144531409	5.75378417968011	12.1355384010923	32.7128243157942	31.6648296128398	78.7584092259757	61.660757611868
431	426.067108154297	241.471862792969	24	7	430	21.5	3.89404296876023	1.24908447266023	4.08947217405766	18.4339545932835	39.6933452662373	79.2881099858278	62.9552735549598
432	426.53466796875	242.010223388672	24	7	431	21.55	9.35119628906023	10.7672119140597	14.2610562175037	9.1939761682329	48.5439592871643	76.5747678533621	67.5658328313235
433	425.951629638672	242.183898925781	24	7	432	21.6	-11.6607666015602	3.47351074218011	12.1671177610847	14.9946343991693	48.3976496431891	73.9520186033033	68.8670338447268
434	425.835632324219	242.30241394043	24	7	433	21.65	-2.31994628906023	2.37030029298012	3.31669628742608	44.1656074953467	58.1308292577681	71.4266938947334	69.8691187246076
435	423.982788085938	243.195709228516	24	7	434	21.7	-37.0568847656193	17.8659057617199	41.1388295557742	64.3750942585344	68.3621410303321	73.3249867940813	70.8888111483958
436	422.317260742188	250.505584716797	24	7	435	21.75	-33.310546875	146.19750976562	149.944337654945	78.3613446930946	79.153739166908	72.1056509226622	72.2694922975202
437	424.352722167969	255.899749755859	24	7	436	21.8	40.7092285156193	107.88330078124	115.308490033442	107.067682347303	89.1284186913872	71.4370508172249	73.5593711649229
438	425.881011962891	259.709564208984	24	7	437	21.85	30.5657958984409	76.1962890624994	82.0983699338855	121.729647661495	99.4936778263237	68.9677979647624	74.8124331801057
439	428.311279296875	266.638122558594	24	7	438	21.9	48.6053466796795	138.5711669922	146.848384558469	114.141870838469	110.938828191602	68.3496451392544	77.4627489250744
440	430.177307128906	272.047760009766	24	7	439	21.95	37.3205566406205	108.192749023441	114.448656126732	113.88174312424	114.985143975323	71.6667282355511	78.8900160828676
441	429.693969726562	277.627136230469	24	7	440	22	-9.66674804688068	111.587524414059	112.005453539817	120.626010959553	104.517956579087	74.613970160768	79.0387970206872
442	432.094116210938	282.797607421875	24	7	441	22.05	48.0029296875205	103.40942382812	114.007851462296	114.809974035902	94.3301423472855	84.0584652882185	77.5159965642859
443	434.625274658203	288.006134033203	24	7	442	22.1	50.6231689453	104.17053222656	115.81970911045	108.240640289151	89.5379462863357	86.3651817604261	75.9931961078843
444	435.263977050781	293.859802246094	24	7	443	22.15	12.7740478515602	117.073364257819	117.768199940213	94.8940423197048	78.5684610207407	89.1144193063168	82.4966187084403
445	435.782653808594	297.906799316406	24	7	444	22.2	10.3735351562591	80.9399414062409	81.6019873929787	74.778541570331	74.9713154407701	89.9725501887909	92.1160054266361
446	438.004730224609	298.338500976562	24	7	445	22.25	44.4415283203	8.63403320311932	45.2724636925868	58.4498816131186	70.074201154628	85.390405666306	93.3478316947287
447	437.439453125	297.976013183594	24	7	446	22.3	-11.3055419921795	-7.24975585936022	13.4303477154265	42.3269480055797	78.9885118850497	82.5400535248959	93.5069415802142
448	438.087188720703	299.557312011719	24	7	447	22.35	12.9547119140602	31.6259765625	34.1764093243877	41.7019905923894	73.2366856945286	81.3502073884636	91.652840212826
449	439.911071777344	299.20458984375	24	7	448	22.4	36.4776611328193	-7.05444335937955	37.1535319025189	45.2543599895512	67.2900104210312	79.3759219533181	91.3269715103376
450	441.556701660156	295.642486572266	24	7	449	22.45	32.9125976562409	-71.2420654296795	78.477200327027	83.1984821997684	64.9599564022591	79.0216229397595	92.8808920725524
451	444.160461425781	293.866607666016	24	7	450	22.5	52.0751953125	-35.517578125	63.0343106783956	88.0234897759386	66.262854753525	78.7894840555466	94.7611516703979
452	451.913665771484	287.304321289062	24	7	451	22.55	155.064086914059	-131.245727539081	203.150958766513	92.2530728364827	70.7499647025063	78.4572252752098	96.387121667158
453	449.19438680013	288.354639689127	24	7	452	22.6	-54.3855794270792	21.0063680013002	58.3014472052383	88.2179222121287	73.1624684905915	78.0343736124652	98.0654401253279
454	446.475107828776	289.404958089192	24	7	453	22.65	-54.3855794270803	21.0063680013002	58.3014472052393	87.2713495174988	80.1833828858956	93.5665435221473	99.9650191203396
455	443.755828857421	290.455276489257	24	7	454	22.7	-54.3855794270996	21.0063680013002	58.3014472052574	58.3014472052441	83.0719304387488	110.907024059191	100.919044783642
456	441.036549886067	291.505594889323	24	7	455	22.75	-54.3855794270803	21.0063680013195	58.3014472052463	58.3014472052443	87.5047669564652	114.590012466795	99.1529327444656
457	438.317270914713	292.555913289388	24	7	456	22.8	-54.3855794270803	21.0063680013002	58.3014472052393	68.1136929353086	77.9259386653698	115.576832343204	98.2527168958272
458	435.597991943359	293.606231689453	24	7	457	22.85	-54.3855794270803	21.0063680013002	58.3014472052393	77.9259386653689	82.8320615304019	114.33788246089	98.1827540496771
459	440.952142333984	293.219018554687	24	7	458	22.9	107.0830078125	-7.74426269532	107.362675855561	87.7381843954315	119.843076623263	114.304297881421	95.9970398913575
460	446.306292724609	292.831805419922	24	7	459	22.95	107.0830078125	-7.74426269530068	107.362675855559	97.5504301254955	156.854091716123	114.095055909554	94.7894689143491
461	451.660443115234	292.444592285156	24	7	460	23	107.083007812499	-7.74426269532	107.362675855559	107.362675855559	162.917170180065	114.908333180028	93.5237872618988
462	457.014593505859	292.057379150391	24	7	461	23.05	107.0830078125	-7.74426269529954	107.362675855559	171.572460311218	160.403699983901	108.715778046098	94.4568004701025
463	462.368743896484	291.670166015625	24	7	462	23.1	107.083007812499	-7.74426269532	107.362675855559	235.782244766877	155.513296431188	109.76569849023	95.3445172371021
464	440.949066162109	291.866760253906	24	7	463	23.15	-428.3935546875	3.93188476562045	428.411598133853	238.096155964699	148.425212876946	110.815618934362	96.1835217333583
465	419.529388427734	292.063354492188	24	7	464	23.2	-428.3935546875	3.93188476563978	428.411598133853	223.256969842306	145.118181380359	111.865539378493	97.926681543295
466	425.43798828125	291.392059326172	24	7	465	23.25	118.17199707032	-13.4259033203205	118.93223184467	203.663917006817	142.311899403591	112.915459822625	100.578079445742
467	424.284362792969	292.583374023438	24	7	466	23.3	-23.0725097656205	23.8262939453205	33.166745243594	125.277965442674	139.505617426825	113.965380266759	104.025530247617
468	424.083953857422	292.158386230469	24	7	467	23.35	-4.00817871093977	-8.49975585938068	9.39741167811154	54.4541179938402	136.699335450057	115.015300710891	106.954329509269
469	422.272216796875	291.946441650391	24	7	468	23.4	-36.2347412109398	-4.23889160155909	36.4818403131413	46.5276428424821	101.788161245461	112.618157829397	109.808700706467
470	425.909088134766	291.1904296875	24	7	469	23.45	72.7374267578205	-15.1202392578205	74.2923608896839	55.7542650113447	66.876987040864	110.557314888939	119.644029448132
471	428.785514831543	288.461448669434	24	7	470	23.5	57.5285339355401	-54.5796203613202	79.2998560878796	69.7347538932983	62.9137494651849	108.258090468251	129.865430431013
472	431.661941528321	285.732467651367	24	7	471	23.55	57.5285339355594	-54.5796203613395	79.2998560879069	78.2983570482487	67.5270605496163	110.456375664995	125.804683165772
473	434.538368225098	283.003486633301	24	7	472	23.6	57.5285339355401	-54.5796203613202	79.2998560878796	79.2998560878877	74.5173049905931	112.654660861739	125.704484977591
474	437.414794921875	280.274505615234	24	7	473	23.65	57.5285339355401	-54.5796203613406	79.2998560878937	79.2998560878877	76.8111027818476	98.8004999445694	124.595789927231
475	440.291221618652	277.545524597168	24	7	474	23.7	57.5285339355401	-54.579620361319	79.2998560878788	79.2998560878879	75.9964483975188	84.9463390273991	124.119475658146
476	443.167648315429	274.816543579102	24	7	475	23.75	57.5285339355401	-54.5796203613202	79.2998560878796	79.2998560878879	74.2042815329113	86.5661464246878	123.261277360347
477	446.044075012207	272.087562561035	24	7	476	23.8	57.5285339355594	-54.5796203613406	79.2998560879077	75.3238485154465	81.4071339031653	92.4742281520312	122.383670270446
478	448.920501708984	269.358581542969	24	7	477	23.85	57.5285339355401	-54.5796203613202	79.2998560878796	72.6930407071498	88.6099862734207	99.5707765576473	121.202625985982
479	449.546478271484	266.454284667969	24	7	478	23.9	12.51953125	-58.0859375	59.4198182256866	69.1087069779349	95.8128386436774	105.313103531513	123.530957111582
480	446.500061035156	267.741729736328	24	7	479	23.95	-60.9283447265591	25.7489013671807	66.1458170463955	83.5144117184426	103.015691013934	125.19300298671	125.859288237181
481	444.997100830078	270.417419433594	24	7	480	24	-30.0592041015602	53.5137939453193	61.378187441805	97.9201164589534	110.218543384191	144.822527681998	124.839467670391
482	440.198017120361	276.267162322998	24	7	481	24.05	-95.9816741943405	116.99485778808	151.328379790447	116.301828771908	117.421395754446	142.893588285447	123.037836389473
483	435.398933410645	282.116905212402	24	7	482	24.1	-95.98167419432	116.99485778808	151.328379790434	133.338341320719	124.624248124702	141.643271464953	123.082207458953
484	430.599849700928	287.966648101807	24	7	483	24.15	-95.9816741943393	116.9948577881	151.328379790461	151.328379790447	133.815104281178	138.375960920099	113.701328256837
485	425.800765991211	293.816390991211	24	7	484	24.2	-95.9816741943405	116.99485778808	151.328379790447	151.32837979045	174.389557575901	136.373411937799	106.218550791407
486	421.001682281494	299.666133880615	24	7	485	24.25	-95.9816741943393	116.99485778808	151.328379790446	151.32837979045	215.440773831086	133.60709489807	103.444305378706
487	416.202598571777	305.51587677002	24	7	486	24.3	-95.9816741943405	116.9948577881	151.328379790462	151.328379790447	204.380042667729	130.801960274133	102.814197131032
488	411.403514862061	311.365619659424	24	7	487	24.35	-95.98167419432	116.99485778808	151.328379790434	215.440773831083	194.676556656485	127.389951261074	102.778322222495
489	406.604431152344	317.215362548828	24	7	488	24.4	-95.9816741943405	116.99485778808	151.328379790447	279.553167871725	180.939083196521	134.443756393767	102.124927987222
490	419.547012329101	297.487442016602	24	7	489	24.45	258.85162353514	-394.55841064452	471.890349993627	257.431705545009	169.731132861664	141.161261585423	100.899714632486
491	432.489593505859	277.759521484375	24	7	490	24.5	258.85162353516	-394.55841064454	471.890349993655	238.02473352252	156.995646411949	141.420844872532	99.2261211226208
492	430.453979492188	277.717224121094	24	7	491	24.55	-40.7122802734193	-0.845947265620453	40.7210681568848	210.549786602594	144.182524793821	135.619297113951	98.2520976741414
493	428.225769042969	276.166564941406	24	7	492	24.6	-44.5642089843807	-31.0131835937591	54.2935196779852	124.021491892244	130.155654397446	133.509754056168	96.6452111158305
494	428.437927246094	276.831207275391	24	7	493	24.65	4.2431640625	13.2928466797	13.9536451908203	34.4381249521729	135.072408506355	128.602156569104	95.2513130404026
495	426.815887451172	275.726593017578	24	7	494	24.7	-32.4407958984398	-22.0922851562602	39.2488764418772	30.9333440426323	107.932965594945	127.490762555415	93.5019590637799
496	425.867828369141	276.460083007812	24	7	495	24.75	-18.9611816406193	14.6697998046795	23.9735152932968	22.2865752723731	67.4009159139774	120.322464332724	91.8760606762349
497	424.787200927734	276.881408691406	24	7	496	24.8	-21.6125488281409	8.42651367188068	23.1971636091822	59.5950304101166	66.8585515601723	113.154166110033	90.3811429817682
498	424.684997558594	276.337951660156	24	7	497	24.85	-2.04406738279999	-10.869140625	11.0596758266891	91.8444392976465	72.3429514558508	105.985867887342	92.3545893985332
499	417.188385009766	282.993576049805	24	7	498	24.9	-149.932250976559	133.112487792979	200.495920879538	100.363706875782	76.2652299416868	98.9367524429316	97.0383149634504
500	409.691772460938	289.649200439453	24	7	499	24.95	-149.93225097656	133.112487792961	200.495920879527	102.783759077712	85.2503922491661	76.6064262782615	101.55389055785
501	406.437866210938	290.349884033203	24	7	500	25	-65.078125	14.013671875	66.5698531839735	122.399327639328	83.6492822534995	53.6297145632432	103.303820314178
502	407.625640869141	289.044525146484	24	7	501	25.05	23.7554931640602	-26.1071777343807	35.2974246188338	92.935429473257	82.1258074262443	53.6106070628354	102.307572405773
503	410.275726318359	293.814697265625	24	7	502	25.1	53.0017089843591	95.4034423828205	109.13751863477	78.6563452006856	81.8160813772385	51.6471507667084	99.6812922898514
504	412.418090820312	295.389373779297	24	7	503	25.15	42.8472900390602	31.4935302734398	53.1764300491808	66.9348576312171	62.8010963795077	52.1266651607063	97.9997696876316
505	417.044494628906	299.890899658203	24	7	504	25.2	92.5280761718807	90.0305175781205	129.10049951667	61.4678557747765	45.2798869615775	50.6305061897608	95.3417811208355
506	417.113586425781	300.282979329427	24	7	505	25.25	1.3818359375	7.84159342447992	7.96241533663079	41.2328351151486	39.858513212509	50.1450264544	92.0626144947341
507	417.182678222656	300.675059000651	24	7	506	25.3	1.3818359375	7.84159342447992	7.96241533663079	32.6667632857585	40.3626625654985	49.9603256894029	91.9602940359462
508	417.251770019531	301.067138671875	24	7	507	25.35	1.3818359375	7.84159342447992	7.96241533663079	11.9034287224695	30.9513500775659	57.3192275359924	93.2332496823446
509	416.7451171875	301.171569824219	24	7	508	25.4	-10.1330566406205	2.08862304687955	10.3460709022304	12.782168793801	27.9881003797258	59.6328735331343	91.2689550151876
510	415.515808105469	301.466491699219	24	7	509	25.45	-24.5861816406205	5.8984375	25.2838267002246	19.2574693562206	16.0106201303555	61.9465195302771	81.3746233073629
511	416.053497314453	301.770751953125	24	7	510	25.5	10.7537841796807	6.08520507812045	12.3561156932886	20.6698650399833	16.6407706553005	65.1867957558245	70.8487726092071
512	418.037841796875	302.131927490234	24	7	511	25.55	39.6868896484398	7.22351074217954	40.3389181487285	23.309437473693	17.7948439525615	68.9958476975955	71.1021539569703
513	417.418121337891	301.707336425781	24	7	512	25.6	-12.3944091796795	-8.49182128905909	15.0243937554446	20.1178115382416	32.8223736947464	65.8528305235352	71.3764085293442
514	418.106658935547	302.662170410156	24	7	513	25.65	13.7707519531193	19.0966796875	23.5439330707789	20.4993725167999	56.4646506867608	67.3973828061596	72.5463974597133
515	418.17626953125	302.201110839844	24	7	514	25.7	1.39221191406023	-9.22119140624091	9.32569702296736	16.3322185489023	78.6131520989767	63.1927996862562	74.0631588992202
516	418.459014892578	301.546356201172	24	7	515	25.75	5.65490722656023	-13.0950927734398	14.26392058608	44.9748823495094	90.51507829914	63.802764656744	73.9613084452067
517	418.970184326172	302.376800537109	24	7	516	25.8	10.2233886718795	16.6088867187398	19.5031483092409	89.6198638998286	97.6290328296925	70.7664219618598	74.0891181218296
518	416.946655273438	310.025543212891	24	7	517	25.85	-40.4705810546795	152.974853515641	158.23771275848	137.108492659712	100.754310969504	80.4806314773469	74.0615342123886
519	412.190231323243	321.410339355469	24	7	518	25.9	-95.1284790039006	227.695922851559	246.768840822375	160.53078408148	106.806665232593	83.6011575874435	69.1710484606819
520	407.433807373047	332.795135498047	24	7	519	25.95	-95.1284790039199	227.69592285156	246.768840822384	178.925847110483	110.374979242157	86.1428203364643	64.9880790628415
521	404.065856933594	338.434783935547	24	7	520	26	-67.3590087890602	112.79296875	131.375377694921	156.533739589499	110.964758658188	88.0678306551711	63.7764124236649
522	402.073913574219	343.640625	24	7	521	26.05	-39.8388671875	104.11682128906	111.478463454254	123.993466565358	123.737999971158	88.5937008511053	64.4739240883526
523	401.029479980469	345.705352783203	24	7	522	26.1	-20.888671875	41.2945556640602	46.2771751535634	83.641465824602	128.138889259947	91.1056662919801	63.3254334026423
524	400.128662109375	349.811065673828	24	7	523	26.15	-18.0163574218795	82.1142578125	84.0674757016686	61.3987332348951	110.737664488126	92.9661297587203	63.5759699315712
525	397.920379638672	349.377502441406	24	7	524	26.2	-44.1656494140602	-8.67126464843977	45.0088371186033	68.5501528318336	93.6724885739519	97.4958116086795	NA
526	397.383666992188	350.230834960938	24	7	525	26.25	-10.7342529296795	17.0666503906398	20.1617147463865	99.7440389303954	85.6205830112022	97.7775904360135	NA
527	396.150451660156	342.973083496094	24	7	526	26.3	-24.6643066406398	-145.155029296881	147.235561438947	97.4818624108943	79.558368872518	98.2179105542563	NA
528	395.863067626953	332.864837646484	24	7	527	26.35	-5.74768066406023	-202.1649169922	202.246605646372	103.703511323302	81.4570216144558	90.8038408887847	NA
529	395.161865234375	329.295227050781	24	7	528	26.4	-14.0240478515602	-71.3922119140591	72.7565931041632	109.842432787509	79.1255942848472	78.7092233882294	NA
530	398.580596923828	327.622863769531	24	7	529	26.45	68.3746337890602	-33.447265625	76.1170816806412	90.5665849132024	84.6166439752021	68.0296385954059	NA
531	400.99870300293	326.836303710938	24	7	530	26.5	48.3621215820392	-15.7312011718602	50.8563220674232	63.1700042985163	84.5904222138394	62.3660290915054	NA
532	403.416809082031	326.049743652344	24	7	531	26.55	48.362121582021	-15.7312011718807	50.8563220674123	60.7693261588	72.6978211373546	59.9520004791096	NA
533	405.689270019531	323.707885742188	24	7	532	26.6	45.44921875	-46.8371582031193	65.2637025729416	65.5297766271023	53.468792517622	60.7980362817493	NA
534	408.62451171875	324.490020751953	24	7	533	26.65	58.7048339843795	15.6427001953	60.7532024055819	59.3384116401695	46.6807822883327	59.7545570569829	NA
535	413.423858642578	325.877807617188	24	7	534	26.7	95.9869384765602	27.7557373047	99.9193340221525	54.8290573615067	42.3867886168599	NA	NA
536	412.526580810547	325.447845458984	24	7	535	26.75	-17.9455566406205	-8.59924316408069	19.8994971327595	43.7675807367277	39.1114751718086	NA	NA
537	411.112915039062	325.376251220703	24	7	536	26.8	-28.2733154297	-1.43188476561932	28.309550674098	32.5922384178653	40.3456320857012	NA	NA
538	411.510559082031	325.675750732422	24	7	537	26.85	7.95288085938068	5.98999023437955	9.95631944904672	19.2438006066175	40.1390509490428	NA	NA
539	411.629638671875	325.888519287109	24	7	538	26.9	2.38159179687955	4.25537109373977	4.87649081126992	18.8845387034476	40.3835198291186	NA	NA
540	412.961517333984	326.877410888672	24	7	539	26.95	26.6375732421795	19.7778320312602	33.1771449659133	25.8622068098957	NA	NA	NA
541	412.522552490234	327.669006347656	24	7	540	27	-8.779296875	15.8319091796807	18.10318761691	36.510521161358	NA	NA	NA
542	412.382954915364	330.825815836588	24	7	541	27.05	-2.79195149739962	63.1361897786394	63.1978912063385	48.1748012403719	NA	NA	NA
543	412.243357340495	333.982625325521	24	7	542	27.1	-2.7919514973803	63.1361897786599	63.1978912063581	NA	NA	NA	NA
544	412.103759765625	337.139434814453	24	7	543	27.15	-2.79195149739962	63.1361897786405	63.1978912063397	NA	NA	NA	NA
545	NA	NA	24	7	544	27.2	NA	NA	NA	NA	NA	NA	NA
546	NA	NA	24	7	545	27.25	NA	NA	NA	NA	NA	NA	NA
547	NA	NA	24	7	546	27.3	NA	NA	NA	NA	NA	NA	NA
548	NA	NA	24	7	547	27.35	NA	NA	NA	NA	NA	NA	NA
549	NA	NA	24	7	548	27.4	NA	NA	NA	NA	NA	NA	NA
550	NA	NA	24	7	549	27.45	NA	NA	NA	NA	NA	NA	NA
551	NA	NA	24	7	550	27.5	NA	NA	NA	NA	NA	NA	NA
552	NA	NA	24	7	551	27.55	NA	NA	NA	NA	NA	NA	NA
553	NA	NA	24	7	552	27.6	NA	NA	NA	NA	NA	NA	NA
554	NA	NA	24	7	553	27.65	NA	NA	NA	NA	NA	NA	NA
555	NA	NA	24	7	554	27.7	NA	NA	NA	NA	NA	NA	NA
556	NA	NA	24	7	555	27.75	NA	NA	NA	NA	NA	NA	NA
557	NA	NA	24	7	556	27.8	NA	NA	NA	NA	NA	NA	NA
558	NA	NA	24	7	557	27.85	NA	NA	NA	NA	NA	NA	NA
559	NA	NA	24	7	558	27.9	NA	NA	NA	NA	NA	NA	NA
560	NA	NA	24	7	559	27.95	NA	NA	NA	NA	NA	NA	NA
561	NA	NA	24	7	560	28	NA	NA	NA	NA	NA	NA	NA
562	NA	NA	24	7	561	28.05	NA	NA	NA	NA	NA	NA	NA
563	NA	NA	24	7	562	28.1	NA	NA	NA	NA	NA	NA	NA
564	NA	NA	24	7	563	28.15	NA	NA	NA	NA	NA	NA	NA
565	NA	NA	24	7	564	28.2	NA	NA	NA	NA	NA	NA	NA
566	NA	NA	24	7	565	28.25	NA	NA	NA	NA	NA	NA	NA
567	NA	NA	24	7	566	28.3	NA	NA	NA	NA	NA	NA	NA
568	NA	NA	24	7	567	28.35	NA	NA	NA	NA	NA	NA	NA
569	NA	NA	24	7	568	28.4	NA	NA	NA	NA	NA	NA	NA
570	NA	NA	24	7	569	28.45	NA	NA	NA	NA	NA	NA	NA
571	NA	NA	24	7	570	28.5	NA	NA	NA	NA	NA	NA	NA
572	NA	NA	24	7	571	28.55	NA	NA	NA	NA	NA	NA	NA
573	NA	NA	24	7	572	28.6	NA	NA	NA	NA	NA	NA	NA
574	NA	NA	24	7	573	28.65	NA	NA	NA	NA	NA	NA	NA
575	NA	NA	24	7	574	28.7	NA	NA	NA	NA	NA	NA	NA
576	NA	NA	24	7	575	28.75	NA	NA	NA	NA	NA	NA	NA
577	NA	NA	24	7	576	28.8	NA	NA	NA	NA	NA	NA	NA
578	NA	NA	24	7	577	28.85	NA	NA	NA	NA	NA	NA	NA
579	NA	NA	24	7	578	28.9	NA	NA	NA	NA	NA	NA	NA
580	NA	NA	24	7	579	28.95	NA	NA	NA	NA	NA	NA	NA
581	NA	NA	24	7	580	29	NA	NA	NA	NA	NA	NA	NA
582	NA	NA	24	7	581	29.05	NA	NA	NA	NA	NA	NA	NA
583	NA	NA	24	7	582	29.1	NA	NA	NA	NA	NA	NA	NA
584	NA	NA	24	7	583	29.15	NA	NA	NA	NA	NA	NA	NA
585	NA	NA	24	7	584	29.2	NA	NA	NA	NA	NA	NA	NA
586	NA	NA	24	7	585	29.25	NA	NA	NA	NA	NA	NA	NA
587	NA	NA	24	7	586	29.3	NA	NA	NA	NA	NA	NA	NA
588	NA	NA	24	7	587	29.35	NA	NA	NA	NA	NA	NA	NA
589	NA	NA	24	7	588	29.4	NA	NA	NA	NA	NA	NA	NA
590	NA	NA	24	7	589	29.45	NA	NA	NA	NA	NA	NA	NA
591	NA	NA	24	7	590	29.5	NA	NA	NA	NA	NA	NA	NA
592	NA	NA	24	7	591	29.55	NA	NA	NA	NA	NA	NA	NA
593	NA	NA	24	7	592	29.6	NA	NA	NA	NA	NA	NA	NA
594	NA	NA	24	7	593	29.65	NA	NA	NA	NA	NA	NA	NA
595	NA	NA	24	7	594	29.7	NA	NA	NA	NA	NA	NA	NA
596	NA	NA	24	7	595	29.75	NA	NA	NA	NA	NA	NA	NA
597	NA	NA	24	7	596	29.8	NA	NA	NA	NA	NA	NA	NA
598	NA	NA	24	7	597	29.85	NA	NA	NA	NA	NA	NA	NA
599	NA	NA	24	7	598	29.9	NA	NA	NA	NA	NA	NA	NA
600	NA	NA	24	7	599	29.95	NA	NA	NA	NA	NA	NA	NA
601	NA	NA	24	7	600	30	NA	NA	NA	NA	NA	NA	NA
