# Supplementary material for: An automated feeding system for the African killifish reveals the impact of diet on lifespan and allows scalable assessment of associative learning
Source: eLife. 2022 Nov 10;11:e69008. doi: 10.7554/eLife.69008 (PMC9788828; doi:10.7554/eLife.69008)
Supplement: Figure 6—source data 3. [file elife-69008-fig6-data3.zip › Filtered and Interpolated Trajectories with Kinematics/t16_REC009 DLC_likelihood-euclidean-filtered_splines-interpolated_kinematics_02_resnet50_TrainAllTheThingsJun28shuffle1_1030000.csv]

	x2	y2	fishnum	recording_num	bodyparts_coords	seconds	velocity_x	velocity_y	velocity_xy	velocity_xy_5frame	velocity_xy_10frame	velocity_xy_20frame	velocity_xy_40frame
1	302.6306	66.66684	16	9	0	0	0	0	0	NA	NA	NA	NA
2	302.5336	67.56232	16	9	1	0.05	-1.94000000000074	17.9096000000001	18.0143657162834	NA	NA	NA	NA
3	302.6402	66.93507	16	9	2	0.1	2.13200000000029	-12.5450000000001	12.724875205675	16.6930558071655	NA	NA	NA
4	301.3661	67.8533	16	9	3	0.15	-25.4819999999995	18.3646000000002	31.410043889813	20.4844134413646	NA	NA	NA
5	302.0213	68.69392	16	9	4	0.2	13.1039999999996	16.8124	21.315994224056	22.0405859779212	16.591430581731	NA	NA
6	302.9006	68.34004	16	9	5	0.25	17.586	-7.07760000000007	18.9567881709957	21.0290525817144	17.9856988458753	NA	NA
7	302.8336	67.05202	16	9	6	0.3	-1.34000000000015	-25.7604000000001	25.7952283990664	17.5842988783617	17.7446903423103	NA	NA
8	303.2016	67.15945	16	9	7	0.35	7.3599999999999	2.14860000000016	7.66720822464078	16.4898053562966	19.1549057124856	NA	NA
9	302.7008	67.66177	16	9	8	0.4	-10.0159999999994	10.0463999999999	14.1862753730494	15.486984250386	30.2152630964612	NA	NA
10	303.1341	68.32494	16	9	9	0.45	8.66599999999949	13.2633999999999	15.8435266137305	13.4487947066994	46.6217232187221	67.0491370204186	NA
11	302.6272	68.80353	16	9	10	0.5	-10.1379999999995	9.57179999999994	13.9426826414427	17.2807588432569	64.2149272911162	72.4426725692121	NA
12	303.3795	68.5967	16	9	11	0.55	15.0459999999998	-4.13659999999993	15.6042806806336	42.8462273145606	77.1927249033311	77.2272413924541	NA
13	304.7122	68.4446	16	9	12	0.6	26.6539999999998	-3.04200000000009	26.8270289074282	76.7536410811476	93.2868972241024	81.3201815199992	NA
14	311.7965	68.92664	16	9	13	0.65	141.686	9.64080000000024	142.013617729568	112.942870331846	107.378482790956	83.861363229507	NA
15	320.1356	64.88012	16	9	14	0.7	166.782000000001	-80.9304	185.380595446665	140.936655099963	117.506843459106	87.930548352907	NA
16	328.8893	60.59913	16	9	15	0.75	175.074	-85.6198000000001	194.888828894937	169.293035604948	126.899646292549	89.6039148526368	NA
17	334.3754	55.08458	16	9	16	0.8	109.722	-110.291	155.573204521216	171.910738267351	136.709792442598	89.1813864560976	NA
18	340.8102	49.63795	16	9	17	0.85	128.696	-108.9326	168.608931432353	158.260045837065	143.485457327513	89.7135958182854	NA
19	345.8773	43.76716	16	9	18	0.9	101.342	-117.4158	155.102131041582	140.856422253252	137.507463362553	90.6495890297737	NA
20	351.6359	42.70159	16	9	19	0.95	115.172	-21.3113999999999	117.127133295236	132.482929785233	129.239373487092	90.2137588264689	54.4570378762624
21	355.6627	39.1134	16	9	20	1	80.5359999999996	-71.7638000000001	107.870710975871	117.677879050078	114.992902414157	90.5056144484388	54.9928850845457
22	357.0721	33.60558	16	9	21	1.05	28.1880000000001	-110.1564	113.705742181123	103.104188457755	101.170048008864	90.0365089390413	55.054352232972
23	359.2069	29.38565	16	9	22	1.1	42.6960000000008	-84.3986000000001	94.5836777565775	100.218701137119	86.1402944124684	89.116912810056	55.2431534590307
24	361.2237	25.80257	16	9	23	1.15	40.3359999999998	-71.6616	82.233678079969	89.1293825750633	73.9206952685918	82.3702171187482	54.9773455640702
25	364.2132	21.62753	16	9	24	1.2	59.7899999999993	-83.5008	102.699696692054	69.8571662324952	62.9206741938318	74.3783830997747	54.8969980983918
26	366.3299	20.08147	16	9	25	1.25	42.3340000000007	-30.9212	52.4241181655931	54.602709774859	54.1115826043286	66.4828596051002	54.6579809741368
27	366.8183	19.36484	16	9	26	1.3	9.76800000000026	-14.3326	17.3446604682826	44.7372020794283	43.3632254354846	60.2016293362995	54.3873830504327
28	367.5407	19.92734	16	9	27	1.35	14.4479999999999	11.25	18.3113954683961	25.6226472505446	34.7483682925991	53.0780441238551	54.6547179374063
29	366.2212	20.91017	16	9	28	1.4	-26.3900000000001	19.6566	32.9061396028158	19.093782633594	27.2329708749435	46.3707761924137	54.6573649641977
30	366.5766	20.93612	16	9	29	1.45	7.10799999999949	0.518999999999963	7.12692254763532	16.8692846384739	19.5173927124575	41.8649387321063	55.3028246908042
31	367.2773	20.23818	16	9	30	1.5	14.0140000000008	-13.9588	19.77979508084	14.8940268103393	17.972816796043	37.5430975998793	55.1032336400357
32	366.9932	20.36497	16	9	31	1.55	-5.68200000000047	2.53579999999999	6.22217049268222	9.72873967045875	19.233210663735	32.8814630734898	55.5515388883912
33	367.3943	20.2346	16	9	32	1.6	8.02199999999971	-2.60739999999998	8.43510632772315	13.4121381743704	20.0157938352417	29.1661253980621	55.449177890154
34	367.7267	20.35632	16	9	33	1.65	6.64800000000014	2.4344	7.07970390341304	16.8518509584921	18.8208571162356	26.0933278986334	52.6231894480855
35	368.9167	19.8925	16	9	34	1.7	23.8	-9.27640000000004	25.5439150671936	21.5971366889961	20.8092032703808	21.8634478438766	48.5831827678336
36	368.5632	21.70731	16	9	35	1.75	-7.06999999999994	36.2962	36.9783590014484	25.1375608601442	20.97461259543	19.7120470956367	43.9761570065738
37	368.255	23.17268	16	9	36	1.8	-6.16399999999999	29.3074	29.9485991452021	27.9129745620125	22.3997007114951	19.5933796447679	40.1997272921255
38	368.6094	21.91479	16	9	37	1.85	7.08799999999997	-25.1578	26.1372271834638	28.2062683663913	23.583882503525	19.5958400565272	36.7407290587977
39	369.1835	22.79136	16	9	38	1.9	11.4819999999997	17.5314	20.9567724127547	25.097374232368	24.9536849223233	18.6651408986218	36.0167077421016
40	370.0153	21.7274	16	9	39	1.95	16.6360000000009	-21.2792	27.0103840890875	23.2022647339941	24.2095029752957	20.3918905551395	37.5509636882731
41	369.0543	22.20175	16	9	40	2	-19.2200000000003	9.48700000000002	21.433888331332	22.0302041469057	21.4512773952305	19.7008528316326	37.5017552110593
42	368.1978	22.76235	16	9	41	2.05	-17.1300000000008	11.212	20.4730516533327	21.994395282634	19.9535486258007	21.0665688377411	37.8234633533603
43	369.0326	23.33767	16	9	42	2.1	16.6960000000006	11.5064	20.2769242480219	20.2127375842002	19.1758862778126	21.781442970252	38.2833954049007
44	370.068	23.42271	16	9	43	2.15	20.7079999999996	1.70079999999999	20.777728091396	17.8051805580929	18.5094246810079	22.8761617774228	39.9492298396274
45	369.1718	23.29606	16	9	44	2.2	-17.9239999999993	-2.53299999999996	18.1020955969185	16.7048325176074	19.9745778398982	22.7879824358926	42.1551691577213
46	369.2468	23.75984	16	9	45	2.25	1.49999999999977	9.2756	9.39610320079549	16.3215684087194	18.4270930678353	21.4694544080473	51.9404478662665
47	369.2852	23.01226	16	9	46	2.3	0.767999999999347	-14.9516	14.971311450905	15.0244540793818	19.7334369639871	20.1978252479514	70.1384876182561
48	368.4188	22.70873	16	9	47	2.35	-17.328	-6.07060000000004	18.3606037035823	19.7364180955962	19.979003436979	20.4034139937404	79.6288503194849
49	368.7424	23.34587	16	9	48	2.4	6.47199999999998	12.7428	14.2921564447077	19.0490055775776	20.7986386325222	25.6626392917894	91.3087102782401
50	367.6282	25.10594	16	9	49	2.45	-22.2839999999997	35.2014	41.6619156779904	22.7620414103668	21.3664618964896	33.2369886444399	107.592785796093
51	367.8659	25.28559	16	9	50	2.5	4.75400000000036	3.59299999999998	5.95904061070264	23.6364384652385	21.4876314208641	37.4604128222393	111.553016685985
52	369.1506	24.20796	16	9	51	2.55	25.6939999999997	-21.5526	33.5364906148509	26.5728231856627	20.4421018701021	42.7654636332308	117.033047400201
53	368.2104	24.84667	16	9	52	2.6	-18.8040000000001	12.7742	22.732588977941	22.9965056973829	21.6309417096682	47.4006654117393	120.844138235482
54	369.3842	23.99759	16	9	53	2.65	23.4760000000006	-16.9816	28.9740800468285	23.9262572641506	32.8158539025708	53.8051317806214	124.224441538578
55	368.2607	24.38683	16	9	54	2.7	-22.4700000000007	7.78480000000002	23.7803282365915	18.1221623298374	46.4993994489816	62.446890471566	126.711257766461
56	368.7566	24.19869	16	9	55	2.75	9.91800000000012	-3.76280000000001	10.6077984445408	19.6254449540978	56.4937325766433	84.1688486368962	127.463618543962
57	368.9648	24.11129	16	9	56	2.8	4.16400000000067	-1.74799999999998	4.51601594328513	39.058884619479	65.7974903024745	120.683595591744	129.108589399459
58	368.6242	25.58489	16	9	57	2.85	-6.81200000000104	29.472	30.2490020992431	70.0022932005804	74.8223273864996	139.661860582443	129.357565681836
59	367.1501	31.71727	16	9	58	2.9	-29.4819999999993	122.6476	126.141278373734	89.061207889136	86.8116249287205	163.952279657858	130.392919212459
60	367.9387	40.60723	16	9	59	2.95	15.7719999999995	177.7992	178.497371142098	113.472818275112	103.527319046643	194.793681037046	130.467353589466
61	371.9806	44.02795	16	9	60	3	80.838	68.4143999999999	105.902371887319	130.019209818901	146.850065852928	203.405180540338	130.220960526947
62	378.1658	45.36802	16	9	61	3.05	123.704	26.8014000000001	126.574067873163	134.564365237962	220.925089313387	212.999525962661	130.605544879515
63	379.8634	50.75596	16	9	62	3.1	33.9520000000005	107.7588	112.980959818193	137.052344892705	257.692779455217	219.906833500713	130.981272390898
64	380.19125774832	58.1920886841286	16	9	63	3.15	6.55715496640028	148.722573682572	148.867055469037	204.638923816721	295.088705413146	225.572721299733	131.35540442967
65	387.110252302814	64.7700911533284	16	9	64	3.2	138.379891089879	131.560049383996	190.937269415812	328.377360351662	343.087962625111	230.634533097029	132.458643195397
66	409.0787	67.91042	16	9	65	3.25	439.368953943721	62.8065769334322	443.8352665074	385.366349091532	350.316628504032	233.457782679877	133.880251119419
67	446.327402155331	66.8670369171238	16	9	66	3.3	744.97404310662	-20.8676616575241	745.266250547867	455.61304558833	360.201561622848	238.019353550966	148.396429439144
68	466.1771	68.22794	16	9	67	3.35	396.99395689338	27.2180616575241	397.925903517546	549.123580357518	364.991339614926	238.311717369931	162.970745206473
69	442.971433794402	77.5418235136923	16	9	68	3.4	-464.11332411196	186.277670273846	500.100537953025	495.994333191343	364.333817670745	235.123199133129	163.28266549172
70	412.0557	88.86613	16	9	69	3.45	-618.31467588804	226.486129726154	658.489943261751	392.025762894034	357.741747147415	227.697718534492	164.599149020257
71	408.9495	97.21657	16	9	70	3.5	-62.124	167.0088	178.189030676526	344.616330138319	320.065499506825	222.981508231654	165.662797477982
72	412.1422	108.0261	16	9	71	3.55	63.854	216.1906	225.423399061322	273.05458975316	255.113617788546	218.445626125799	181.683556300812
73	407.9522	114.8926	16	9	72	3.6	-83.8	137.33	160.878739738972	166.359913937312	218.930655284645	214.561879370057	193.72745849789
74	411.9709	120.7635	16	9	73	3.65	80.3739999999993	117.418	142.291836027229	144.136665822307	175.157692853112	208.905677078718	207.697383083572
75	408.0912	125.6646	16	9	74	3.7	-77.5939999999991	98.022	125.016564182511	118.201472683058	112.307474443873	202.470395919228	225.570873349287
76	406.1084	128.3693	16	9	75	3.75	-39.6559999999999	54.0940000000003	67.0727901015012	93.2449804309711	95.6463879592768	183.591653601941	225.827688495834
77	404.4127	132.8463	16	9	76	3.8	-33.9140000000009	89.5400000000001	95.7474333650781	77.260795953063	76.6896906287509	176.109263286544	226.192856382123
78	405.591	134.2134	16	9	77	3.85	23.5660000000007	27.3419999999999	36.0962784785361	58.2550349504343	64.1324191251879	186.279629830504	241.561121030963
79	405.0204	137.2793	16	9	78	3.9	-11.4120000000003	61.318	62.3709136376886	47.1561100962466	53.4775364866909	162.613051325582	255.703780170212
80	404.0559	138.4273	16	9	79	3.95	-19.2899999999997	22.9599999999999	29.9877591693675	35.1779085744434	47.1990446910415	134.404617003467	254.01653683509
81	403.8139	138.9532	16	9	80	4	-4.84000000000037	10.5180000000001	11.5781658305626	35.0198578194047	47.1178076970576	127.920414415626	253.545442848911
82	402.037	138.7148	16	9	81	4.05	-35.5380000000002	-4.76800000000026	35.8564257560625	29.6942770203189	97.104908784541	150.367586638963	252.367876790368
83	400.619457360615	137.662725232501	16	9	82	4.1	-28.3508527876995	-21.0414953499799	35.3060247033425	36.1430544316486	153.628604376363	167.548083495066	250.370290945563
84	402.0096	136.5396	16	9	83	4.15	27.8028527876995	-22.4625046500199	35.7430096422595	47.0795052978687	150.068409798053	189.822044867412	247.513245602982
85	405.0544	135.8984	16	9	84	4.2	60.8960000000002	-12.824	62.2316462260161	159.031908994638	156.501759563061	220.507213601544	248.749495247868
86	407.2302	133.4	16	9	85	4.25	43.5160000000008	-49.9680000000001	66.2604201616627	272.237350933321	160.194440871974	218.197594311791	241.046136187171
87	435.385338912569	123.694770450377	16	9	86	4.3	563.10277825138	-194.10459099246	595.618444239912	270.442542575787	224.045482649176	214.36635921328	225.658252457115
88	464.0173	114.5179	16	9	87	4.35	572.639221748619	-183.53740900754	601.333234396757	276.860464694474	270.963747864945	244.810524691996	219.299395051092
89	464.6034	113.3146	16	9	88	4.4	11.7220000000009	-24.066	26.768967854589	273.30937644608	326.166553248133	276.284361207295	212.290300512092
90	459.894	113.5652	16	9	89	4.45	-94.1880000000003	5.01200000000011	94.3212568194469	289.059056303713	393.815382512047	280.335355135689	203.32533237725
91	461.7458	115.1313	16	9	90	4.5	37.0359999999994	31.3219999999998	48.5049789196938	269.690144796568	389.277380926524	284.109377466167	207.800099551621
92	429.673075677571	125.536440732471	16	9	91	4.55	-641.45448644858	208.10281464942	674.366843528077	381.890563920479	331.627809642019	286.290127454936	211.930317276716
93	405.4202	132.4697	16	9	92	4.6	-485.057513551419	138.66518535058	504.488676861033	510.770300329621	335.992445007628	286.178702521068	218.003606134909
94	433.62046580879	124.197332385018	16	9	93	4.65	564.0053161758	-165.44735229964	587.771063474143	505.245385406968	402.500312616538	286.120814127246	224.646366619031
95	469.1198	113.9961	16	9	94	4.7	709.9866838242	-204.02464770036	738.719938865156	374.196562980325	404.168950708316	295.028594576508	231.655970228301
96	469.7912	113.1966	16	9	95	4.75	13.4280000000001	-15.9899999999999	20.8804043064305	402.294745218688	408.024314060359	298.500618772401	239.869467513746
97	469.3979	112.3251	16	9	96	4.8	-7.86600000000021	-17.4299999999999	19.122731394861	423.110061312597	348.534772260696	275.207241627686	246.934989185228
98	442.548639412998	130.188858799405	16	9	97	4.85	-536.98521174004	357.2751759881	644.97958805285	297.567601087011	301.393657177192	252.319160271681	254.869642389417
99	415.4197	151.6517	16	9	98	4.9	-542.57878825996	429.2568240119	691.847643943687	310.80324271375	246.075075006359	261.967549698602	261.33121966752
100	415.3327	157.2014	16	9	99	4.95	-1.73999999999978	110.994	111.00763773723	322.872981541067	196.241806640969	272.246047751032	267.59056657854
101	411.2837	155.6034	16	9	100	5	-80.9799999999996	-31.9600000000003	87.0586124401253	200.492569135695	207.723856618278	287.679784687616	273.103229841734
102	407.83	157.5684	16	9	101	5.05	-69.0740000000005	39.3000000000001	79.4714255314454	69.0400887001212	218.786673613354	273.49304791447	276.611941350412
103	406.3459	158.2983	16	9	102	5.1	-29.6820000000002	14.5980000000003	33.0775260259897	94.9160121949258	168.645875535733	268.459128774752	278.570035855903
104	404.738	158.9347	16	9	103	5.15	-32.1579999999994	12.7279999999996	34.5852417658162	104.644470522805	121.434786780666	259.47068837065	278.958873332774
105	392.7291	159.4361	16	9	104	5.2	-240.178	10.0280000000004	240.387255211252	114.70036568564	140.323144793749	242.804726855058	278.498111959824
106	385.9682	158.8642	16	9	105	5.25	-135.218	-11.438	135.700904079523	136.799181935771	167.335255314872	261.541340715702	279.28775347477
107	379.4986	159.3464	16	9	106	5.3	-129.392	9.64399999999955	129.750901345617	173.829484861211	198.451323568243	279.503619157176	268.531012591828
108	372.4684	157.8944	16	9	107	5.35	-140.604000000001	-29.04	143.571607276649	185.730277392571	235.524600372312	264.928760086839	256.995757597653
109	361.509192080736	157.115704258618	16	9	108	5.4	-219.184158385279	-15.5739148276399	219.736756393012	230.026040106938	272.866301734942	246.378078127744	257.969014929343
110	346.517103550851	157.387987012488	16	9	109	5.45	-299.8417705977	5.44565507740003	299.891217868056	282.202281450847	289.367647069148	254.845778021392	256.244243115969
111	328.66778824554	157.975626260115	16	9	110	5.5	-356.98630610622	11.7527849525402	357.179717651359	334.250018808853	315.358824813126	262.097082217301	256.047951132864
112	309.1369	158.143	16	9	111	5.55	-390.6177649108	3.34747479769987	390.632108065159	371.903118608673	340.220564700999	266.933755245888	239.98325663494
113	288.963399971343	157.314277742957	16	9	112	5.6	-403.470000573141	-16.5744451408602	403.810294066679	393.005016745725	361.211644637944	270.961369190738	228.19156681839
114	268.639478604352	155.552795049033	16	9	113	5.65	-406.47842733982	-35.2296538784799	408.002255392113	400.691609519315	371.321369474823	271.796932538302	214.579011573888
115	248.520633665725	153.081678990587	16	9	114	5.7	-402.37689877254	-49.42232116892	405.400708553316	398.238847951151	369.368411249035	261.96762934314	197.052575933408
116	228.962362922165	150.124056639974	16	9	115	5.75	-391.1654148712	-59.1524470122602	395.612681519307	388.173270467035	356.858909119731	260.07488817714	196.889763020892
117	210.320164140369	146.903055069554	16	9	116	5.8	-372.84397563592	-64.4200314083997	378.368300224342	370.739620340972	335.416186923533	261.85478355597	196.616081195944
118	192.949535087037	143.641801351683	16	9	117	5.85	-347.41258106664	-65.22507435742	353.482406646096	345.731805752345	306.398138009164	261.672354923626	180.638927573028
119	177.205973528871	140.563422558718	16	9	118	5.9	-314.87123116332	-61.5675758593	320.834004761801	313.026208720147	270.727563341663	253.970480160084	163.920788429281
120	163.444977232569	137.891045763017	16	9	119	5.95	-275.21992592604	-53.4475359140202	280.36163561018	272.593525895914	234.567611617131	240.242438480906	164.831541810167
121	152.022043964831	135.847798036937	16	9	120	6	-228.45866535476	-40.8649545215997	232.084696358313	224.623005551293	204.790951541153	224.416117578112	169.301539155844
122	143.292671492357	134.656806452836	16	9	121	6.05	-174.58744944948	-23.81983168202	176.20488610318	170.715506342353	183.489002410942	206.47346535541	175.365011402369
123	137.612357581847	134.541198083071	16	9	122	6.1	-113.6062782102	-2.31216739529998	113.629804922992	123.403417481917	162.133065209308	187.924004862028	182.422944894431
124	135.3366	135.7241	16	9	123	6.15	-45.5151516369398	23.6580383385797	51.2965087170982	96.5556943621596	136.619590845345	169.687334777127	187.709680856941
125	135.0329	137.893	16	9	124	6.2	-6.07399999999984	43.3780000000002	43.801191308	94.3844789259695	111.116465712777	151.300425011757	185.245991789853
126	130.2095	138.7112	16	9	125	6.25	-96.4680000000004	16.3639999999998	97.846080759528	99.6431248673224	91.9733260364934	132.238185326082	184.369211196418
127	122.4528	135.8504	16	9	126	6.3	-155.134	-57.2159999999997	165.348808922229	102.523675348338	77.530743787288	113.728543234712	184.34554075237
128	118.1839	130.3076	16	9	127	6.35	-85.378	-110.856	139.923034629756	98.8295139436364	69.4498717148921	96.3490950592184	186.595997088489
129	114.8997	130.3784	16	9	128	6.4	-65.684	1.41599999999983	65.699261122177	87.3909577108272	68.6471062125906	81.4634987308181	186.104881179742
130	114.3743	131.5308	16	9	129	6.45	-10.5079999999998	23.048	25.3303842844911	60.6770086486065	68.0332384063838	74.8173055989418	183.8136622555
131	112.6257	132.5672	16	9	130	6.5	-34.9720000000002	20.7280000000003	40.6532995954821	39.2566185624619	59.6854191110109	76.5059960943875	176.895338509883
132	111.0371	132.6007	16	9	131	6.55	-31.772	0.669999999999504	31.7790636111261	34.7705370768431	43.9680840584813	83.7962675588501	168.337144890242
133	109.5517	133.2983	16	9	132	6.6	-29.708	13.9520000000005	32.821084199033	37.2369628691313	30.5651249091289	93.8845205981247	159.980253191825
134	107.4474	133.8007	16	9	133	6.65	-42.0859999999999	10.0479999999999	43.2688536940833	31.9798805111945	26.3074066162908	103.622429175579	150.410452370445
135	105.6025	133.4232	16	9	134	6.7	-36.8979999999999	-7.54999999999995	37.6625132459319	27.2591594683561	38.5181454851071	108.524354236566	140.619317037812
136	105.9818	132.8131	16	9	135	6.75	7.58600000000001	-12.2020000000003	14.3678878057983	21.8736312557959	61.0386661522816	108.663534215696	131.286423287578
137	106.2921	132.547	16	9	136	6.8	6.20599999999996	-5.32199999999989	8.17545839693398	17.8442761557384	90.0617913304122	106.83629794877	122.214470928127
138	106.2093	132.8298	16	9	137	6.85	-1.65600000000012	5.65600000000018	5.8934431362322	39.799328101083	118.319169481357	111.519639253352	113.612094449147
139	106.5181	133.9439	16	9	138	6.9	6.1760000000001	22.2820000000002	23.1220781937958	90.0974517933687	138.597752138568	118.2392821994	106.088238465908
140	102.144131610069	139.877966293169	16	9	139	6.95	-87.4793677986202	118.68132586338	147.437772972655	152.864423192468	149.015470066748	127.384886030093	99.3959195215693
141	93.3869791905719	149.878673512576	16	9	140	7	-175.143048389942	200.01414438814	265.858506267227	214.764707706919	157.641649320381	129.374559441653	94.0649427664772
142	82.4118849660409	161.658907585399	16	9	141	7.05	-219.50188449062	235.60468145646	322.010315392432	259.351228121398	169.704511839059	130.200824425073	89.8545269044997
143	71.3840911610066	172.931554438815	16	9	142	7.1	-220.555876100686	225.45293706832	315.394865708485	258.231612032413	192.474153597575	132.036501521622	87.3146102622907
144	62.46884	181.4095	16	9	143	7.15	-178.305023220132	169.5589112237	246.054680266193	225.185846847394	210.17115778251	131.133569963763	86.3121326261233
145	57.10331	186.0471	16	9	144	7.2	-107.3106	92.7519999999998	141.839692527726	186.54460048565	216.251626575079	129.938209063867	85.4449058465312
146	53.42719	189.4825	16	9	145	7.25	-73.5223999999999	68.7079999999997	100.629680342133	170.183599488232	197.710452731025	130.334661249075	83.5011299147775
147	48.11905	193.1294	16	9	146	7.3	-106.1628	72.9380000000003	128.804083583713	160.991087443622	170.339857519734	130.700398621542	79.6722893350238
148	41.24919	202.5748	16	9	147	7.35	-137.3972	188.908	233.589860721394	174.271641117746	145.753833561886	130.875093839076	77.1695111085441
149	34.46097	209.9241	16	9	148	7.4	-135.7644	146.986	200.092120043144	170.235058614656	123.669387788957	130.712978200997	76.4011172594585
150	27.10922	217.2973	16	9	149	7.45	-147.035	147.464	208.242460898348	154.135114553818	110.860948060985	123.974533444197	78.9316901445975
151	24.9711	220.7043	16	9	150	7.5	-42.7624	68.1399999999996	80.4467678266812	121.324067635541	103.027673177769	111.623889438567	81.722294271764
152	23.61874	222.7054	16	9	151	7.55	-27.0472	40.0220000000002	48.3043632795218	86.3476881342917	91.6962854040248	95.9127862501493	85.0865795358216
153	21.1615	225.165	16	9	152	7.6	-49.1448	49.1919999999999	69.534626130008	47.4502550042246	69.2760340805765	80.7446999264566	86.7720613700132
154	22.38997	224.8826	16	9	153	7.65	24.5694	-5.64799999999991	25.2102225368996	35.8202877408811	51.2547986194838	69.001836076667	87.4098251697641
155	22.36469	225.5699	16	9	154	7.7	-0.505600000000044	13.7459999999999	13.7552952480125	29.2574562542319	31.6974403133141	62.3654574564966	88.0550787651611
156	21.40356	226.1348	16	9	155	7.75	-19.2226	11.2980000000005	22.2969315099637	17.2280005256124	25.5373261461088	58.3387256138589	88.5650843603294
157	20.69129	226.439	16	9	156	7.8	-14.2454	6.08399999999961	15.4902058462757	16.1619091046759	21.4857149805647	52.5082807212774	88.6848013042855
158	20.9679	226.8182	16	9	157	7.85	5.53220000000003	7.58399999999995	9.38734748691022	15.9446256224037	15.735566291027	42.8193829637362	89.2173466054389
159	21.76961	226.2306	16	9	158	7.9	16.0342	-11.7519999999996	19.8797654322175	15.2543645513365	14.3342843643772	34.5629523195165	89.1053597266571
160	21.7459	226.8636	16	9	159	7.95	-0.474200000000025	12.6599999999996	12.6688778366511	13.7139737068976	13.8699668520078	30.4784942591017	86.3254029322699
161	22.17813	226.0263	16	9	160	8	8.64460000000001	-16.746	18.845626154628	14.2431320564416	13.6497780499492	34.0700291018747	80.3050661564546
162	22.13485	225.6393	16	9	161	8.05	-0.865599999999986	-7.74000000000001	7.78825162408099	12.5066596240784	13.3202760385299	39.9723346465702	72.719858893412
163	22.73321	225.7022	16	9	162	8.1	11.9672	1.25800000000027	12.0331392346304	11.7953080816119	16.3627318468959	41.5076212184046	65.4063826454713
164	22.18981	225.5674	16	9	163	8.15	-10.868	-2.69600000000025	11.1974032704016	12.0451915485619	17.8711060195492	43.6860803757655	59.9573539965297
165	22.20904	226.0226	16	9	164	8.2	0.384600000000006	9.10400000000038	9.11212012431832	12.9265783701622	29.2595482048892	46.1719484664555	57.1957893689165
166	21.27293	226.3876	16	9	165	8.25	-18.7222000000001	7.29999999999961	20.0950434893781	18.4823316373502	42.6027320576405	46.7955074715839	55.5294795278063
167	20.75469	226.0663	16	9	166	8.3	-10.3648	-6.42599999999959	12.1951857320827	23.23555241502	58.4589543125756	46.669203987029	53.2494130310856
168	22.74192	225.9506	16	9	167	8.35	39.7446	-2.31400000000008	39.8119055705702	46.7237883281666	67.2796761457823	47.559599371802	48.4573178748694
169	21.22303	225.0851	16	9	168	8.4	-30.3778	-17.3099999999999	34.9635071587505	73.1602725667191	73.0378763871539	47.4977412523173	44.6163229849373
170	19.28634	219.0611	16	9	169	8.45	-38.7338	-120.48	126.553299690052	103.991330254989	78.4739300809033	48.676272420343	40.6843930653518
171	12.2872476901687	216.063805809649	16	9	170	8.5	-139.981846196626	-59.94588380702	152.277464682141	116.077020654214	79.9412368932186	48.9862428743423	40.055115907445
172	4.013692	216.9179	16	9	171	8.55	-165.471113803374	17.0818838070198	166.350474173432	122.840200359288	80.0181319355282	49.5269315366746	40.3294582187652
173	-0.166847729607088	219.682571912167	16	9	172	8.6	-83.6107945921418	55.2934382433398	100.240357566697	110.22407183364	78.7564668967081	50.068065364486	40.1637170488675
174	-0.69266018083822	223.081106579017	16	9	173	8.65	-10.5162490246226	67.9706933369999	68.7794056841171	86.7222012197181	77.1243764850854	50.9128719163924	41.1862698134076
175	0.546523958349759	226.002812956359	16	9	174	8.7	24.7836827837596	58.4341275468404	63.4726570618123	56.0449336160674	68.0929966357967	52.0261212813364	42.5641544986579
176	1.660974	227.337	16	9	175	8.75	22.2890008330048	26.6837408728196	34.7681116125319	41.4359131392017	55.3697536910442	52.7202334417537	43.785736288338
177	1.163699	226.9212	16	9	176	8.8	-9.9455	-8.3159999999998	12.9641361551781	31.408552610883	40.5949087607736	53.9905453408939	45.2226718696593
178	-0.1417122	227.3018	16	9	177	8.85	-26.108224	7.61199999999974	27.1952551823691	25.9619214379536	32.8564545831897	54.0952527860025	46.8450982028574
179	0.563443737219894	227.911407845017	16	9	178	8.9	14.1031187443979	12.1921569003405	18.6426030425235	24.0173061623702	28.787867445631	54.6696936503582	48.2257427184537
180	2.353057	228.1952	16	9	179	8.95	35.7922652556021	5.6758430996598	36.2395011971652	25.1448839054799	25.5783124817695	50.8902918716019	49.7947468539865
181	3.57860072969923	227.937951012922	16	9	180	9	24.5108745939846	-5.14497974155972	25.0450352346149	24.2769960271776	25.4992299902887	46.0402027130154	51.2049943873304
182	4.12631383901579	227.186220560492	16	9	181	9.05	10.9542621863312	-15.0346090486005	18.602024870727	26.167182280379	27.9629587462596	40.6865817909602	52.8749949734414
183	4.26612668348274	226.0520146016	16	9	182	9.1	2.79625688933899	-22.6841191778396	22.8558157908574	25.1947035255854	29.434038675297	38.8198128793303	54.4100028727407
184	4.26796961863313	224.647339095139	16	9	183	9.15	0.036858703007816	-28.0935101292204	28.0935343085308	26.9811538182072	32.215010815631	38.6864592510497	55.9250849097695
185	4.401773	223.0842	16	9	184	9.2	2.6760676273374	-31.2627819027796	31.377107423197	30.7810335870392	33.687587107407	38.9563605308602	57.4398813432399
186	4.88783727605647	221.456354323073	16	9	185	9.25	9.7212855211294	-32.5569135385405	33.9772866977238	34.5910813234164	36.7106517349866	40.7759651050921	58.6165866692783
187	5.74794326703588	219.784563263237	16	9	186	9.3	17.2021198195882	-33.4358211967196	37.6014237148871	38.262839350883	40.7782548211467	43.7761397522895	59.9168750010474
188	6.95424188611165	218.071339067372	16	9	187	9.35	24.1259723815154	-34.2644839172999	41.9060544727435	42.1804706892287	44.7831711754709	46.1305970339129	60.4434407300332
189	8.47888404645719	216.319193982353	16	9	188	9.4	30.4928432069108	-35.0429017003802	46.4523244458634	46.4401496517661	48.5850510564684	48.9537441845901	60.9999699372671
190	10.2940206612459	214.53064025506	16	9	189	9.45	36.3027322957742	-35.7710745458598	50.9652641149255	50.7754760552542	52.3344085799509	50.91322128763	59.1696911093019
191	12.3718026436512	212.70819013237	16	9	190	9.5	41.555639648106	-36.4490024538003	55.2756815104109	54.9752610275254	56.0527002198956	53.4237459003184	56.5965917969289
192	14.6843809068465	210.854355861161	16	9	191	9.55	46.251565263906	-37.0766854241799	59.2780557323277	58.9072627620539	59.5893207583195	56.2230584102082	53.5740469719322
193	17.2039063640053	208.971649688311	16	9	192	9.6	50.390509143176	-37.6541234569999	62.9049793340995	62.4883464706732	62.8271553925288	58.7519403809955	52.115797182609
194	19.9025299283008	207.062583860698	16	9	193	9.65	53.97247128591	-38.1813165522601	66.1123331185058	65.6652507880251	65.6924775535492	60.9372979031466	51.3748249655374
195	22.7524025129066	205.129670625199	16	9	194	9.7	56.997451692116	-38.65826470998	68.870682658022	68.4031654613847	68.138855467853	62.8536414051434	50.5502665659095
196	25.7256750309961	203.175422228692	16	9	195	9.75	59.46545036179	-39.0849679301397	71.1602030971706	70.6790497575322	70.1368400656501	64.5129398968029	50.4629798241552
197	28.7944983957426	201.202350918056	16	9	196	9.8	61.37646729493	-39.4614262127203	72.9676290991257	72.4776923450444	71.6678619992696	65.8432046612008	51.9794082030749
198	31.9310235203196	199.212968940168	16	9	197	9.85	62.73050249154	-39.78763955776	74.2844008148368	73.7893644650329	72.72070958652	66.7916286740638	54.1222951222502
199	35.1074013179005	197.209788541905	16	9	198	9.9	63.527555951618	-40.06360796526	75.1055460560669	74.6084293432751	73.2895447498248	67.3302462241761	57.2970601258137
200	38.2957827016586	195.195321970146	16	9	199	9.95	63.7676276751621	-40.2893314351797	75.4290432579644	74.9325585371545	73.3728742303358	67.4490903470019	60.6747003682025
201	41.4683185847675	193.172081471769	16	9	200	10	63.450717662178	-40.4648099675404	75.2555274883818	74.7623694155079	72.9731795737102	67.1529808808425	64.7967017965674
202	44.5971598804005	191.142579293651	16	9	201	10.05	62.5768259126599	-40.5900435623596	74.5882750685226	74.1013971546051	72.0970885640822	66.4615121529041	69.3648196991474
203	47.6544575017311	189.10932768267	16	9	202	10.1	61.1459524266121	-40.6650322196202	73.4334552066036	72.9563839956388	70.7561019555988	65.4117814858877	73.9316408206743
204	50.6123623619326	187.074838885705	16	9	203	10.15	59.1580972040299	-40.6897759393001	71.800684751553	71.3379298041453	68.9680148948029	64.0631906800251	78.292298567381
205	53.4430253741784	185.041625149632	16	9	204	10.2	56.613260244916	-40.6642747214596	69.7039774631328	69.2616185910099	66.7593252261507	62.1441726009588	82.3152313006348
206	56.118597451642	183.01219872133	16	9	205	10.25	53.5114415492721	-40.5885285660401	67.1632565309144	66.7498344956897	64.1691216960349	60.1499945432183	85.8370405020719
207	58.6112295074968	180.989071847676	16	9	206	10.3	49.852641117096	-40.4625374730801	64.2067190028457	63.8346326350008	61.2551623065387	60.1826766538602	88.6516486533795
208	60.8930724549162	178.974756775549	16	9	207	10.35	45.636858948388	-40.2863014425401	60.8745347300024	60.5622664566626	58.1028533852554	62.1139932105874	90.5616991605266
209	62.9362772070736	176.971765751826	16	9	208	10.4	40.864095043148	-40.0598204744597	57.2246754481087	57.0003135879245	54.8368366102255	65.6403760670374	91.3813945556647
210	64.7129946771424	174.982611023386	16	9	209	10.45	35.5343494013761	-39.7830945688003	53.3421465714418	53.2487060220675	50.9154709715818	70.436179448775	90.9363142970216
211	66.195375778296	173.009804837105	16	9	210	10.5	29.6476220230718	-39.4561237256198	49.3534921872237	49.4558722748211	47.3268095127263	76.1696576928163	90.0965367038239
212	67.3555714237079	171.055859439862	16	9	211	10.55	23.2039129082381	-39.0789079448604	45.4486811735607	45.8390405854503	48.2682647436382	82.5065809880866	90.6633107381279
213	68.1657325265514	169.123287078534	16	9	212	10.6	16.2032220568699	-38.65144722656	41.9103659937704	41.268675486501	53.4718844655761	89.1113412603532	91.6206848031703
214	68.59801	167.2146	16	9	213	10.65	8.64554946897215	-38.17374157068	39.1405170012547	37.6533054375282	62.3127372392718	95.6472992316155	91.5257280022122
215	68.42973	165.6994	16	9	214	10.7	-3.36559999999992	-30.3039999999999	30.4903210766956	43.2878234652089	74.1130336713992	101.776821196126	92.2825833384596
216	66.895131145801	166.000360437047	16	9	215	10.75	-30.6919770839801	6.01920874093992	31.2766419423596	57.4878966563311	88.1701936895978	107.161141107341	91.1574477965955
217	63.9784732682715	168.2460976878	16	9	216	10.8	-58.33315755059	44.9147450150599	73.621271311964	78.7864338930934	103.757999669634	111.460092645558	90.7571010256927
218	59.9002276904914	172.149941496238	16	9	217	10.85	-81.564911555602	78.0768761687602	112.910731949382	106.957391856297	120.119829135451	114.331769646989	89.5693579205904
219	54.8808657355405	177.425221606341	16	9	218	10.9	-100.387239099018	105.50560220206	145.633203185066	138.687081941667	136.457761853005	115.432542887153	89.2077496289792
220	49.1408587264988	183.785267762089	16	9	219	10.95	-114.800140180834	127.20092311496	171.345110892716	164.22817587406	152.638171420671	114.423538247041	89.2258674779672
221	42.9006779864462	190.943409707462	16	9	220	11	-124.803614801052	143.16283890746	189.925092369209	182.751761614571	166.995472701956	113.040092526805	88.1232574991522
222	36.3807948384626	198.61297718644	16	9	221	11.05	-130.397662959672	153.39134957956	201.326740973928	194.129089812918	174.651920547478	114.865109323352	87.7621887021499
223	29.8016806056278	206.507299943001	16	9	222	11.1	-131.582284656696	157.88645513122	205.528660651936	198.318950985044	175.191654828403	117.829588120453	87.4231803023396
224	23.3838066110219	214.339707721127	16	9	223	11.15	-128.357479892118	156.648155562521	202.519844176799	195.303863462244	168.552348535035	118.988265324399	87.1767578407207
225	17.3476441777247	221.823530264796	16	9	224	11.2	-120.723248665944	149.67645087338	192.294416753349	185.075665220896	154.734042822683	122.42099407596	87.0286937401101
226	11.9136646288161	228.672097317989	16	9	225	11.25	-108.679590978172	136.97134106386	174.849654755207	167.631548042234	137.909991364013	122.164901049973	86.9832171514193
227	7.30233928737596	234.598738624684	16	9	226	11.3	-92.2265068288028	118.5328261339	150.185749767188	142.975607257152	125.972218977069	121.331525397525	87.0430505358707
228	3.7341394764843	239.316783928863	16	9	227	11.35	-71.3639962178332	94.3609060835803	118.308074758628	111.149134660322	115.539347105455	117.024722630593	87.2092916446258
229	1.42953651922099	242.539562974504	16	9	228	11.4	-46.0920591452662	64.4555809128201	79.2401402513891	80.516119265782	101.518768795793	112.775123190921	87.4811042891916
230	0.609001738665867	243.980405505587	16	9	229	11.45	-16.4106956111025	28.8168506216596	33.1620537691998	66.868772733242	92.20381673125	108.015555507159	87.8551450962633
231	1.4930064578989	243.352641266093	16	9	230	11.5	17.6800943846607	-12.5552847898797	21.6845777825046	63.4471461686754	77.3343293979901	100.076857305488	88.3246033209638
232	4.30202199999999	240.3696	16	9	231	11.55	56.1803108420218	-59.6608253218602	81.9490171044883	60.0619303344336	68.0111302475725	93.0177964162132	88.8776756360088
233	6.969311	236.0697	16	9	232	11.6	53.3457800000002	-85.9979999999996	101.199941935795	73.2584988021775	58.8577904327842	85.7350193443261	89.4952962675905
234	4.767242	233.8655	16	9	233	11.65	-44.04138	-44.0840000000003	62.3140610801802	74.1525395301982	56.997897846807	78.7062164498259	90.1481915409266
235	8.652267	230.7864	16	9	234	11.7	77.7005	-61.5820000000002	99.1448961079189	69.153487761903	61.2970681916355	72.2805662840939	90.9731798249896
236	9.737898	231.5155	16	9	235	11.75	21.71262	14.5820000000003	26.1547814226082	54.268434696893	62.2437232469633	66.8052931954976	91.7240548713295
237	10.73745	228.849	16	9	236	11.8	19.99104	-53.3300000000003	56.9537582630122	53.9338653591803	60.0633738553574	62.6260084261833	91.3514844946746
238	9.855545	229.8562	16	9	237	11.85	-17.6381	20.1440000000002	26.7746766107457	49.3356375810934	55.9306915831972	60.0868136422622	89.9214124401818
239	7.86263	232.1413	16	9	238	11.9	-39.8583	45.702	60.6412143916165	50.3349069637284	55.8936641038588	59.5296656912297	87.5875372570401
240	8.522923	228.3913	16	9	239	11.95	13.20586	-75	76.1537572174847	50.9732599488119	52.3573158369378	61.2867519454853	84.5146292161124
241	7.668982	229.6939	16	9	240	12	-17.07882	26.0520000000002	31.1511283357829	57.5929484695014	56.2762569930051	63.6091141151223	80.8705053958453
242	6.733887	232.5521	16	9	241	12.05	-18.7019	57.1639999999996	60.1455231884299	57.8534628485373	57.2408866047942	62.8902419486659	76.82420231278
243	5.78812188780519	235.392435255502	16	9	242	12.1	-18.9153022438962	56.80670511004	59.8731192141932	55.3789940927821	61.3158368517401	61.161004414728	72.5454332706355
244	4.66496809358338	238.278800998679	16	9	243	12.15	-22.4630758844362	57.7273148635402	61.9437862867959	62.2176070222818	62.0614335356525	61.3081177574541	68.2044985279844
245	3.38286483855763	241.1987980867	16	9	244	12.2	-25.642065100515	58.3999417604201	63.7814134387089	63.5085132607764	61.2764356993352	59.5253655740189	63.9725694119531
246	1.96025134395102	244.140027376734	16	9	245	12.25	-28.4522698921322	58.8245858006798	65.344192983281	65.0387252339789	64.9745049832814	61.2832086926863	60.0228563761328
247	0.4155668309866	247.090089725949	16	9	246	12.3	-30.8936902592884	59.0012469843003	66.6000543809032	66.2694042227677	65.7171100419744	61.371443591824	56.5357916521776
248	-1.23274947911255	250.036585991516	16	9	247	12.35	-32.966326201983	58.9299253113398	67.5241790802054	67.1738773058883	66.3913172462588	62.8181022497702	53.7334283073344
249	-2.96625836512337	252.967117030603	16	9	248	12.4	-34.6701777202164	58.6106207817397	68.0971812307403	67.731402944281	66.7225714110493	62.3999513231592	51.9698943607524
250	-4.7665206058228	255.869283700379	16	9	249	12.45	-36.0052448139886	58.0433333955199	68.3037788543118	67.9257068231723	66.6934153111	61.0137029250653	51.5330678286505
251	-6.61509697998776	258.730686858013	16	9	250	12.5	-36.9715274832992	57.2280631526797	68.1318211752442	67.7439092585387	66.2901603923675	61.6641534862025	51.5886702637952
252	-8.49354826639519	261.538927360675	16	9	251	12.55	-37.5690257281486	56.1648100532409	67.57157377536	67.1757385993309	65.5020005788538	60.6306082093468	50.3595805172023
253	-10.383435243822	264.281606065533	16	9	252	12.6	-37.7977395485362	54.8535740971602	66.615191257037	66.2129533163118	64.3203676478003	59.355847196945	48.8842983324384
254	-12.2663186910452	266.946323829758	16	9	253	12.65	-37.657668944464	53.2943552844995	65.2563279347015	64.848917840454	62.7384691106659	57.7027806061429	48.6283118977434
255	-14.1237593868416	269.520681510517	16	9	254	12.7	-37.148813915928	51.4871536151804	63.4898524392161	63.0782943345353	60.7509701507955	55.6645725398123	47.7103101964267
256	-15.9373181099883	271.99227996498	16	9	255	12.75	-36.271174462934	49.4319690892598	61.3116437959556	60.8968260370619	58.3538019891237	53.2404195567681	48.8871989681073
257	-17.688555639262	274.348720050316	16	9	256	12.8	-35.024750585474	47.1288017067195	58.7184562457661	58.3011996220008	55.5441063767193	50.4455748781719	49.5755119561598
258	-19.3590327534399	276.577602623694	16	9	257	12.85	-33.4095422835581	44.5776514675606	55.7078497696703	55.2889869852792	52.3203771476312	47.3800429724066	51.3108919608061
259	-20.9303102312987	278.666528542284	16	9	258	12.9	-31.425549557176	41.7785183718001	52.278195859396	51.8586861377934	48.6829898012365	44.4101230302751	52.5033476731544
260	-22.3839488516155	280.603098663254	16	9	259	12.95	-29.072772406336	38.7314024193995	48.4287892556078	48.0099184189034	44.6357297685246	41.7793837118157	53.6228517527369
261	-23.7015093931671	282.374913843773	16	9	260	13	-26.351210831032	35.4363036103803	44.1601395585266	43.7439282582005	40.1906787211686	39.568226412468	56.1933893838812
262	-24.8645526347306	283.969574941012	16	9	261	13.05	-23.26086483127	31.89322194478	39.4746176513162	39.0647799804722	35.38914917749	37.8289190857387	57.6664265386396
263	-25.8546393550828	285.374682812138	16	9	262	13.1	-19.801734407044	28.1021574225201	34.3778989661557	33.9824725517699	30.4397182970129	36.6075922501489	56.9040019807305
264	-26.6533303330006	286.57783831432	16	9	263	13.15	-15.973819558356	24.0631100436394	28.8824544707547	28.5226713045439	26.0817769498844	35.9485060380328	56.2264495154204
265	-27.2421863472611	287.566642304729	16	9	264	13.2	-11.77712028521	19.7760798081799	23.0172521120964	22.7683799360767	22.807797272836	35.8952548188344	55.2438861611643
266	-27.6027681766411	288.328695640533	16	9	265	13.25	-7.21163658759998	15.2410667160802	16.8611333223962	17.1355083358254	20.7826508358123	36.4911892435284	54.0768507500676
267	-27.7166365999176	288.851599178901	16	9	266	13.3	-2.27736846553	10.4580707673597	10.7031608089804	13.0987739192966	20.1137317947581	37.7795803204955	53.0308036987334
268	-27.5653523958674	289.122953777003	16	9	267	13.35	3.02568408100399	5.42709196203987	6.21354096489905	11.633121993902	20.8948073526666	39.8036816718419	52.3824820551242
269	-27.1304763432676	289.130360292006	16	9	268	13.4	8.69752105199602	0.148130300060529	8.69878238811099	13.0426303670808	23.2140222748292	42.6067440231496	50.9989985554096
270	-26.3935692208951	288.861419581082	16	9	269	13.45	14.73814244745	-5.37881421848056	15.6889924851233	17.4590836534394	27.1547798691443	46.2320005804085	49.3487293509504
271	-25.3361918075268	288.303732501398	16	9	270	13.5	21.147548267366	-11.15374159368	23.9086751882902	24.6541063695078	32.7916997658881	50.7226252815598	48.1547834533548
272	-23.9399048819396	287.444899910124	16	9	271	13.55	27.925738511744	-17.1766518254799	32.7854272407736	33.3292706303617	40.170011463501	54.7022448679323	47.085946023405
273	-22.1862692229105	286.272522664428	16	9	272	13.6	35.072713180582	-23.44754491392	42.1886545452408	42.6764377443865	49.167645046671	54.452156764516	47.2257145680565
274	-20.0568456092163	284.774201621481	16	9	273	13.65	42.588472273884	-29.96642085894	52.0746036923806	52.5407691646954	59.1317110964148	54.750118424698	47.4241520774743
275	-17.5331948196342	282.937537638451	16	9	274	13.7	50.473015791642	-36.7332796606001	62.4248280552474	62.8809392735626	69.6562038879811	54.8231997825163	47.1322119550392
276	-14.5968776329409	280.750131572507	16	9	275	13.75	58.726343733866	-43.7481213188801	73.2303322898349	73.6811837238342	80.6625997273073	54.9132819433671	46.3815507306376
277	-11.2294548279133	278.199584280819	16	9	276	13.8	67.348456100552	-51.0109458337593	84.4862777851096	84.934151562468	89.2907579411066	55.6160325192949	45.9515385632726
278	-7.41248718332856	275.273496620554	16	9	277	13.85	76.3393528916948	-58.5217532053002	96.1898767965984	96.6359700315757	88.0095061763655	57.3849211378419	46.3261795761634
279	-3.12753547796346	271.959469448884	16	9	278	13.9	85.699034107302	-66.2805434333995	108.33944288555	108.784430289919	86.2862145745668	57.587874080544	47.2415918037697
280	1.64383950940504	268.245103622976	16	9	279	13.95	95.42749974737	-74.2873165181607	120.933920400786	115.700576608651	82.4916196958884	56.9180749900852	47.431394889366
281	6.92007700000002	264.118	16	9	280	14	105.5247498119	-82.5420724595199	133.972633581551	102.337828628897	77.034864120846	56.7413404942416	47.9924721492063
282	11.44233	260.2461	16	9	281	14.05	90.4450599999996	-77.4379999999996	119.067009378767	87.6382775866656	71.0620535750887	56.3429729610712	47.3612858352732
283	12.04159	258.9051	16	9	282	14.1	11.9852	-26.8200000000002	29.3761368978293	68.347269360201	65.6021972290128	57.8438368859641	47.4318542656741
284	13.75459	258.5881	16	9	283	14.15	34.26	-6.34000000000015	34.8416876743938	45.2852979517729	56.0440370646732	58.8997981169157	47.2000224916723
285	13.83943	257.3671	16	9	284	14.2	1.6968	-24.4200000000001	24.4788792684633	26.4235305415268	44.1799460921892	58.3691690912441	48.3050484277609
286	13.94095	256.4395	16	9	285	14.25	2.03040000000001	-18.5519999999997	18.662776539411	28.8665658291289	32.820081261176	56.2719122177468	49.1740099522035
287	12.8919	257.0967	16	9	286	14.3	-20.981	13.1439999999998	24.7581723275365	24.4497965426809	23.3951879810359	54.1234968060496	49.9388388296149
288	10.95705	256.3345	16	9	287	14.35	-38.697	-15.2440000000001	41.5913133358398	20.0126228241774	27.6781675955628	52.8486774804849	52.3902512182208
289	10.79628	255.7172	16	9	288	14.4	-3.21540000000002	-12.346	12.7578412421538	20.3548645705791	31.5133816592646	51.8764395843897	52.6170417632146
290	10.83121	255.8264	16	9	289	14.45	0.69860000000002	2.18400000000031	2.29301067594579	20.3668454205449	34.2467184865998	48.6307891983235	53.4957893248465
291	11.07007	254.8361	16	9	290	14.5	4.77719999999998	-19.8060000000004	20.3739852714194	26.4897693619967	35.5089603146476	45.2623190168529	54.0535161441766
292	11.77112	253.8122	16	9	291	14.55	14.021	-20.478	24.8180765773659	38.5769667758482	37.1849400370106	40.020326802614	54.2895658011525
293	8.216039	254.4412	16	9	292	14.6	-71.10162	12.5800000000004	72.2059330430984	48.4808141490222	40.095157731957	40.4115517668323	54.2088308169416
294	5.15964	252.4283	16	9	293	14.65	-61.12798	-40.258	73.1938283114117	50.6630560587161	47.7088421041061	39.6499265586467	53.819503148295
295	3.404984	250.5224	16	9	294	14.7	-35.09312	-38.1180000000001	51.8122475418159	54.0030346534762	53.0816323044578	41.7868970730054	53.1318434246104
296	3.52302	248.9626	16	9	295	14.75	2.36072	-31.1959999999999	31.2851948198888	53.7005461019174	57.7045567725298	43.4347379610399	52.1567419404976
297	4.672647	247.2341	16	9	296	14.8	22.99254	-34.5699999999999	41.5179695511666	56.840717432364	56.6454656241921	44.2616451399349	50.9040340638708
298	2.472933	250.0009	16	9	297	14.85	-43.99428	55.3359999999998	70.6934902853041	57.6824504598934	53.1449359381017	47.3955812985997	49.3809918439741
299	2.655091	254.4419	16	9	298	14.9	3.64316000000001	88.8200000000001	88.8946849636446	64.7460574863436	47.7864714580288	47.6462094458851	47.5914154963028
300	2.201651	251.6778	16	9	299	14.95	-9.0688	-55.2820000000003	56.0209126794631	59.287896594908	49.327075659411	50.0735036596078	45.5354291078319
301	2.739139	248.3913	16	9	300	15	10.74976	-65.7299999999998	66.6032299521395	52.5893257742861	51.3605156074322	51.3656917941115	43.2097873345361
302	2.400162	247.7659	16	9	301	15.05	-6.77954000000001	-12.5080000000003	14.2271650939886	38.7322254836936	51.3383502428593	52.2361586412338	41.3181215601925
303	3.996132	248.7212	16	9	302	15.1	31.9194	19.1060000000004	37.2006361821947	40.9717008589286	54.6960048652424	50.5738247479191	41.7328284639172
304	3.118049	248.285	16	9	303	15.15	-17.56166	-8.72400000000027	19.609183510682	37.9749737285208	47.5835767876642	48.7392081796742	42.076016855354
305	1.070891	250.9505	16	9	304	15.2	-40.94316	53.3100000000002	67.2182895556382	43.3888038908106	47.0653750147578	47.8945177579766	42.7430816021707
306	2.18318514295998	253.279503655816	16	9	305	15.25	22.2458828591996	46.5800731163199	51.6195943001002	56.8026839561986	45.0268268156932	48.0415716632484	43.6190255177432
307	3.484293	251.6762	16	9	306	15.3	26.0221571408004	-32.0660731163201	41.2963159054376	56.4349280916347	47.8268516582756	47.6845713216919	44.4039560261891
308	2.210114	246.6208	16	9	307	15.35	-25.48358	-101.108	104.270036509135	53.159049170587	48.0027135577364	45.9133062074633	44.8267281588694
309	2.525664	247.4514	16	9	308	15.4	6.311	16.6120000000001	17.7704041878625	52.0786799028657	49.6919449013197	43.3063914082159	46.0258436851899
310	3.52882021958561	249.787028544643	16	9	309	15.45	20.0631243917122	46.7125708928597	50.8388949503996	52.2648994257406	46.4619598565423	42.4400690173403	47.5385613206183
311	4.64236204954608	251.811929816189	16	9	310	15.5	22.2708365992094	40.4980254309203	46.2177479614936	39.2027431592741	44.7226277190647	41.1572556522192	48.6474249290198
312	5.86176894399271	253.535569267237	16	9	311	15.55	24.3881378889326	34.47278902096	42.2274135198121	42.9489617110047	44.0307924005245	42.6159163177711	49.689317640794
313	7.18252035703677	254.967412350389	16	9	312	15.6	26.4150282608812	28.6368616630398	38.9592551768027	39.7648705424975	37.1306075496842	43.0541051610022	49.5864228489023
314	8.60009574278954	256.116924518245	16	9	313	15.65	28.3515077150554	22.9902433571203	36.5014969465152	37.3665755352637	39.0292060287676	44.5021071520612	49.4943680185806
315	10.1099745553623	256.993571223405	16	9	314	15.7	30.1975762514552	17.5329341032	34.918439107864	35.7966853753084	37.8147630199228	43.6992661313359	49.9678963465765
316	11.7076362488663	257.606817918469	16	9	315	15.75	31.95323387008	12.2649339012798	34.2262729253244	35.0584719400943	37.2876844887452	43.8033130744465	50.981050061576
317	13.3885602774129	257.966130056039	16	9	316	15.8	33.618480570932	7.18624275139973	34.3779627200359	35.1094503465305	37.4049809772666	44.5462669124433	51.7601549809604
318	15.1482260951133	258.080973088715	16	9	317	15.85	35.193316354008	2.29686065351984	35.268188000732	35.8646554973481	38.105496764268	42.257875019139	51.8268936327533
319	16.9821131560787	257.960812469098	16	9	318	15.9	36.677741219308	-2.40321239233936	36.7563889786962	37.2087934422267	39.3122694028028	44.4054779244948	51.4508160266703
320	18.8857009144206	257.615113649787	16	9	319	15.95	38.071755166838	-6.91397638621993	38.6944648619523	39.0132765792247	40.9365724061295	45.0036189816288	51.9039378484031
321	20.8544688242501	257.053342083384	16	9	320	16	39.37535819659	-11.2354313280605	40.9469626497172	41.1525215884418	42.8839984298284	45.9291580639281	52.0949553920068
322	22.8838963396786	256.284963222489	16	9	321	16.05	40.58855030857	-15.3675772178997	43.4003784050257	43.5150884590751	45.0617414243621	47.1424766403542	53.5928898562939
323	24.9694629148173	255.319442519702	16	9	322	16.1	41.711331502774	-19.3104140557404	45.9644130468174	46.0084893149109	47.3851424885939	48.5990209498854	54.5090326690332
324	27.1066480037775	254.166245427624	16	9	323	16.15	42.743701779204	-23.0639418415598	48.569223331863	48.5592034174301	49.781749820222	50.2495278574869	55.852509174948
325	29.2909310606704	252.834837398856	16	9	324	16.2	43.685661137858	-26.6281605753602	51.1614691411312	51.1102062694996	52.1924749433348	52.0412749351764	55.9882836552764
326	31.5177915396074	251.334683885998	16	9	325	16.25	44.53720957874	-30.0030702571598	53.7005331623131	53.617763388746	54.5706316391111	53.9205284599036	56.491508418166
327	33.7827088946997	249.67525034165	16	9	326	16.3	45.298347101846	-33.1886708869598	56.1553926653732	56.0484111813688	56.8799723034419	55.8357386402289	57.2252369246681
328	36.0811625800587	247.866002218413	16	9	327	16.35	45.96907370718	-36.1849624647402	58.5021986430494	58.3764605717587	59.0925451355029	57.7404810580434	56.3519669014844
329	38.4086320497955	245.916404968888	16	9	328	16.4	46.549389394736	-38.9919449905	60.7224622949772	60.5820598607921	61.186786312171	59.5952406451247	57.6034406009153
330	40.7605967580215	243.835924045676	16	9	329	16.45	47.03929416452	-41.6096184642402	62.8017160930804	62.6497383373842	63.1459774642234	61.3678066794659	57.9853507605539
331	43.1325361588479	241.634024901375	16	9	330	16.5	47.438788016528	-44.0379828860199	64.7285296074804	64.5673268822598	64.9570584899788	63.0326551317943	58.4348229767386
332	45.5199297063861	239.320172988588	16	9	331	16.55	47.7478709507641	-46.2770382557397	66.4937850483338	66.3251614429731	66.6097358560957	64.5698633948168	58.9309617115884
333	47.9182568547473	236.903833759915	16	9	332	16.6	47.9665429672239	-48.3267845734605	68.0901413674271	67.915494356688	68.0958196274929	65.9639601770642	59.4505786149193
334	50.3229970580427	234.394472667956	16	9	333	16.65	48.0948040659081	-50.1872218391799	69.511635098544	69.3320571191654	69.4087314700273	67.2029111978347	59.9682720671248
335	52.7296297703837	231.801555165311	16	9	334	16.7	48.13265424682	-51.8583500529002	70.753380661655	70.5697333748072	70.5431384155971	68.277301179217	60.45702626311
336	55.1336344458815	229.134546704582	16	9	335	16.75	48.0800935099559	-53.3401692145799	71.8113434198673	71.624312372726	71.4946786244776	69.1797037618854	60.8894149051287
337	57.5304905386475	226.402912738369	16	9	336	16.8	47.93712185532	-54.6326793242599	72.6821663265427	72.4923014970816	72.2597544861917	69.9042069368929	61.2391828746673
338	59.9156775027929	223.616118719272	16	9	337	16.85	47.7037392829081	-55.7358803819398	73.3630363570209	73.1707824745061	72.8353752186255	70.4460587838298	61.4827044619217
339	62.2846747924289	220.783630099891	16	9	338	16.9	47.37994579272	-56.6497723876199	73.8515807203219	73.6573001297897	73.2190360834984	70.8014032773358	61.5998656998745
340	64.6329618616669	217.914912332828	16	9	339	16.95	46.96574138476	-57.3743553412601	74.1457855487777	73.9497755975761	73.4086248942106	70.967082539479	61.5742547202989
341	66.9560181646181	215.019430870683	16	9	340	17	46.461126059024	-57.9096292429	74.2439316962852	74.046438064525	73.402349033792	70.9404878895491	61.3928483331266
342	69.2493231553938	212.106651166056	16	9	341	17.05	45.8660998155139	-58.2555940925403	74.1445436654748	73.9457706699153	73.19867801769	70.7194467828227	61.0454680123279
343	71.5083562881053	209.186038671548	16	9	342	17.1	45.1806626542302	-58.4122498901598	73.8463486917656	73.6464673139151	72.7962979401666	70.3021362799532	60.5242088007924
344	73.7285970168639	206.26705883976	16	9	343	17.15	44.4048145751719	-58.3795966357599	73.3482437472734	73.1473979377943	72.1940750846442	69.6870162767626	59.822947760306
345	75.9055247957808	203.359177123291	16	9	344	17.2	43.5385555783381	-58.1576343293801	72.6492687687765	72.447580437804	71.391026663361	68.8727775910436	58.936983627149
346	78.0346190789674	200.471858974743	16	9	345	17.25	42.5818856637318	-57.7463629709604	71.7485848156814	71.5461578158083	70.3862971546206	67.8583013503538	57.8628993137143
347	80.1113593205349	197.614569846716	16	9	346	17.3	41.5348048313501	-57.1457825605398	70.6454561655231	70.442379499373	69.1791390794537	66.6426271091056	56.5993682813743
348	82.1312249745945	194.79677519181	16	9	347	17.35	40.397313081192	-56.3558930981196	69.3392355817868	69.1355860128069	67.7688973412809	65.2249278658	55.1758450301412
349	84.0896954952576	192.027940462626	16	9	348	17.4	39.169410413262	-55.3766945836804	67.8293521650972	67.625196371447	66.1549964700269	63.6044907546244	53.8053447011869
350	85.9822503366354	189.317531111765	16	9	349	17.45	37.851096827556	-54.20818701722	66.1153013359458	65.9106977211033	64.3369302878766	61.7807027611319	52.5266161716193
351	87.8043689528393	186.675012591827	16	9	350	17.5	36.4423723240779	-52.8503703987599	64.1966366088819	63.9916368667535	62.3142536669156	59.7530415344588	51.350409851955
352	89.5515307979804	184.109850355412	16	9	351	17.55	34.9432369028222	-51.3032447283001	62.072962913805	61.8676134406807	60.0865762005212	57.5210726298389	50.2864254211636
353	91.2192153261702	181.631509855121	16	9	352	17.6	33.3536905637959	-49.5668100058197	59.7439313100374	59.5382745629464	57.6535577914334	55.0844574245206	49.3442810707576
354	92.8029019915197	179.249456543555	16	9	353	17.65	31.6737333069901	-47.6410662313202	57.2092350347334	57.0033109623842	55.0149064246046	52.4429843227773	48.5336556568876
355	94.2980702481405	176.973155873315	16	9	354	17.7	29.903365132416	-45.5260134048001	54.4686069472741	54.262454679939	52.1703788589027	49.596666075081	47.8643128325235
356	95.7001995501436	174.812073296999	16	9	355	17.75	28.0425860400618	-43.2216515263201	51.5218186060713	51.3154787161134	49.1197859142969	46.5460948655432	47.3460989985199
357	97.0047693516404	172.77567426721	16	9	356	17.8	26.0913960299362	-40.7279805957796	48.3686815015788	48.1621994085286	45.8630061802242	43.2945296258558	46.9889348962053
358	98.2072591067422	170.873424236548	16	9	357	17.85	24.0497951020359	-38.0450006132401	45.0090514909095	44.8024831548591	42.4000175077604	39.9056312764527	46.8028062475309
359	99.3031482695602	169.114788657612	16	9	358	17.9	21.9177832563599	-35.1727115787202	41.4428384968092	41.2362608662096	38.7309721755277	36.809286125038	46.797755036755
360	100.287916294206	167.509232983005	16	9	359	17.95	19.6953604929161	-32.1111134921398	37.6700256789268	37.4635576805094	34.8564018622855	34.0861498037595	46.9838718488767
361	101.15704263479	166.066222665325	16	9	360	18	17.3825268116801	-28.8602063536001	33.6907071628239	33.4845562994074	30.7779360641709	31.7603318143608	47.3712892888741
362	101.906006745425	164.795223157175	16	9	361	18.05	14.9792822127	-25.419990163	29.5051655730776	29.2997449425267	26.5024830511903	29.8534040595045	47.9701763795709
363	102.53028808022	163.705699911154	16	9	362	18.1	12.4856266959	-21.79046492042	25.1140445853994	24.9103205697118	22.1577047614719	28.3864258615619	48.8049377002488
364	103.025366093289	162.807118379862	16	9	363	18.15	9.90156026137981	-17.9716306258399	20.5187817124059	20.3196112621321	18.6036658254714	27.3802950370125	49.9416670366026
365	103.386720238741	162.108944015901	16	9	364	18.2	7.22708290904023	-13.9634872792203	15.722903814852	15.5414084218713	16.0019207486163	26.8558480740033	51.3772349480626
366	103.609829970689	161.62064227187	16	9	365	18.25	4.46219463896	-9.76603488061983	10.7371606249253	10.8308532235364	14.4008777144247	26.833896646686	53.0802146794932
367	103.690174743243	161.351678600371	16	9	366	18.3	1.60689545107999	-5.37927342997989	5.61415137177376	7.9075867084161	13.8438019387847	27.335242683305	55.0155136050422
368	103.623234010515	161.311518454004	16	9	367	18.35	-1.33881465456	-0.803202927340294	1.56126859372519	7.09352092752078	14.3728342153635	28.3806846292618	57.1457635513881
369	103.404487226615	161.509627285369	16	9	368	18.4	-4.37493567800004	3.9621766273001	5.90244913680422	8.48214416671743	16.0296178984974	29.9910193188857	59.4321198035986
370	103.029413845657	161.955470547067	16	9	369	18.45	-7.50146761916	8.91686523396004	11.6525749103754	12.1461954556982	18.8552942857212	32.1870409366215	61.8347428179825
371	102.493493321749	162.658513691699	16	9	370	18.5	-10.7184104781601	14.0608628926401	17.6802768209085	17.9148152071905	22.8898572292011	34.9895370432895	64.3131010406962
372	101.792205109005	163.628222171864	16	9	371	18.55	-14.0257642548801	19.3941696032999	23.9344078166775	24.1516490885788	28.1680023154197	38.4192801293028	66.8261683259783
373	100.921028661535	164.874061440164	16	9	372	18.6	-17.4235289493998	24.9167853660003	30.4043673511866	30.6170676439217	34.6036644970517	42.525417975977	69.3325568283019
374	99.8754434334498	166.405496949199	16	9	373	18.65	-20.911704561704	30.6287101806998	37.0866185437457	37.2975702916848	41.3783728123	47.4403497504279	71.7906090827804
375	98.6509288788617	168.23199415157	16	9	374	18.7	-24.4902910917619	36.52994404742	43.97966768709	44.1898091751413	48.3721611246267	53.1578038210442	74.1584635967674
376	97.2429644518815	170.363018499876	16	9	375	18.75	-28.159288539604	42.62048696612	51.0827900597244	51.292513786913	55.5781963721542	59.6143344934433	76.3941029905185
377	95.6470296066207	172.808035446719	16	9	376	18.8	-31.918696905216	48.90033893686	58.3956022339596	58.6050965360212	62.994758319821	66.7364975842287	78.4553907671388
378	93.8586037971904	175.576510444699	16	9	377	18.85	-35.7685161886062	55.3694999596001	65.9178904100453	66.1272546053318	70.6780017365905	74.3858958263236	80.3001013769132
379	91.8731664777018	178.677908946417	16	9	378	18.9	-39.7087463897719	62.0279700343599	73.6495322892866	73.8588224526235	78.8510816023583	82.0549534821592	81.8859483655859
380	89.6861971022664	182.121696404472	16	9	379	18.95	-43.7393875087079	68.8757491611	81.5904580336431	81.7997074645007	87.4603133563673	89.5833358322055	83.1706185086812
381	87.2931751249954	185.917338271467	16	9	380	19	-47.8604395454201	75.9128373399	89.7406292961829	90.0634896862679	96.3388117576854	96.8658702670315	84.1118328593368
382	84.68958	190.0743	16	9	381	19.05	-52.0719024999079	83.1392345706598	98.1000272933454	99.0970666686955	105.304992853038	103.798932592452	84.6675168800007
383	81.78878	194.5837	16	9	382	19.1	-58.0160000000001	90.188	107.236801518882	108.793372107403	114.168127155595	110.278687795042	84.7966101017857
384	78.272530121709	199.372221000211	16	9	383	19.15	-70.3249975658201	95.7704200042201	118.817417201424	118.818801062747	122.731534152018	116.200923128548	84.4734352613055
385	74.1277999786894	204.384008644744	16	9	384	19.2	-82.894602860392	100.23575289066	130.071985227179	128.810278241575	130.794510539784	121.461079119531	84.5599050720292
386	69.4383906340639	209.572161067217	16	9	385	19.25	-93.7881868925101	103.76304844946	139.867774072906	138.272764624923	138.153544161909	125.954309334351	85.4476529856004
387	64.2881031509549	214.889776401251	16	9	386	19.3	-103.00574966218	106.35230668068	148.057413187483	146.366001635341	144.603106865083	129.575538850972	87.1920198287501
388	58.7607385924853	220.289952780465	16	9	387	19.35	-110.547291169392	108.00352758428	154.549233435623	152.795648972166	149.879373853493	132.219518124565	89.8149182552254
389	52.9400980217774	225.725788338479	16	9	388	19.4	-116.412811414158	108.71671116028	159.283602253515	157.48828726107	153.550764654738	133.780877412286	93.1546640537244
390	46.9099825019539	231.150381208913	16	9	389	19.45	-120.60231039647	108.49185740868	162.220221911301	160.395935488592	155.461844882696	134.154196080741	97.2240588691323
391	40.7541930961374	236.516829525386	16	9	390	19.5	-123.11578811633	107.32896632946	163.330965517428	161.485983082064	155.569806911017	133.234128675384	101.624053449232
392	34.5565308674506	241.778231421518	16	9	391	19.55	-123.953244573736	105.22803792264	162.595654325093	160.735527674135	153.846084848907	130.915753630699	104.928574418701
393	28.4007968790159	246.887685030928	16	9	392	19.6	-123.114679768694	102.1890721882	159.999471402981	158.128040793226	150.270909093534	127.067802227595	106.187594332757
394	22.3707921939559	251.798288487237	16	9	393	19.65	-120.6000937012	98.2120691261798	155.531325213874	153.651326560963	144.830220672554	121.506520772183	108.20275152299
395	16.5503178753934	256.463139924064	16	9	394	19.7	-116.40948637125	93.2970287365407	149.182787506753	147.296234209222	137.513881621698	115.962006323014	111.920469710442
396	11.0231749864507	260.835337475028	16	9	395	19.75	-110.542857778854	87.4439510192792	140.947394356114	139.055835105004	128.314713188859	111.280971477758	115.342099696121
397	5.87316459025067	264.86797927375	16	9	396	19.8	-103.000207924001	80.6528359744402	130.82019256639	128.924913670973	117.228400396314	107.647542073271	117.661272563568
398	1.1840877499157	268.514163453849	16	9	397	19.85	-93.7815368066994	72.92368360198	118.797475881889	116.89972245017	104.256230601696	105.243940684127	117.822673200523
399	-2.96025447143151	271.726988148944	16	9	398	19.9	-82.8868444269442	64.2564939018996	104.876718043717	102.978099816756	89.462276889628	104.25437462529	117.782025072711
400	-6.47606101066842	274.459551492656	16	9	399	19.95	-70.3161307847382	54.65126687424	89.0568314027386	87.1605665834048	76.4621677633326	104.864781906059	116.820933139714
401	-9.2795308046724	276.664951618604	16	9	400	20	-56.0693958800796	44.1080025189603	71.3392811890455	69.4566260983874	66.9921360444986	106.382236631432	118.094985002072
402	-11.2868627903209	278.296286660407	16	9	401	20.05	-40.14663971297	32.6267008360605	51.7325263996339	49.9996401082832	61.4489992976356	106.05821624495	120.725756479765
403	-12.4142559044913	279.306654751686	16	9	402	20.1	-22.547862283408	20.2073618255793	30.2777734568018	36.0246130764954	60.2169722747203	102.096500870471	123.229013775953
404	-12.577909084061	279.64915402606	16	9	403	20.15	-3.27306359139399	6.84998548748013	7.59178809319631	31.0061722722412	63.6785285780254	100.204579917432	124.986649990692
405	-11.6940212659075	279.276882617148	16	9	404	20.2	17.67775636307	-7.44542817824026	19.1816962437996	35.7374320118664	72.2156821904206	102.379860301353	125.02442266694
406	-9.67879138690809	278.142938658571	16	9	405	20.25	40.3045975799882	-22.6788791715398	46.2470771677745	50.9773184510533	84.4497600740037	104.729890057892	123.909351560406
407	-6.44841838394022	276.200420283948	16	9	406	20.3	64.6074600593574	-38.8503674924596	75.3888250977598	77.3574170477676	94.8880320935859	105.747006276163	122.012727058756
408	-1.91910119388133	273.402425626899	16	9	407	20.35	90.5863438011778	-55.9598931409801	106.477205652736	108.406751304346	99.9367711392468	103.425828276481	119.415282309222
409	3.99296124639122	269.702052821043	16	9	408	20.4	118.241248805451	-74.0074561171195	139.492281076768	137.893347875766	110.946882945236	101.783172733136	117.148268592293
410	11.37157	265.0524	16	9	409	20.45	147.572175072176	-92.993056420861	174.428367526691	154.038632175305	128.297552839374	99.487670198686	114.253196050978
411	19.99316	260.6424	16	9	410	20.5	172.4318	-88.1999999999994	193.680060024877	148.89622382744	142.467644071285	102.955841328759	110.749270309951
412	27.78099	260.1136	16	9	411	20.55	155.7566	-10.5759999999998	156.115246595456	144.536348842705	150.04501325469	110.53575932883	107.181816792161
413	31.68692	259.0883	16	9	412	20.6	78.1186	-20.5060000000003	80.7651639134102	148.188354374402	146.634684278241	119.390225324312	103.94377478855
414	35.53629	254.6373	16	9	413	20.65	76.9874	-89.0199999999999	117.69290615309	147.041940266803	139.887816888246	128.466779209202	100.662115775759
415	43.54153	249.2765	16	9	414	20.7	160.1048	-107.216	192.68839518518	146.051394334074	126.759658206951	134.086839010866	98.2780964002303
416	52.44451	246.2685	16	9	415	20.75	178.0596	-60.1600000000002	187.947989486879	144.373144729043	121.461922583515	136.537731643054	98.3081746805926
417	59.76478	244.3873	16	9	416	20.8	146.4054	-37.6239999999996	151.162516931811	135.239284933787	126.183486564075	136.377912044241	99.6202903244787
418	63.29473	245.1838	16	9	417	20.85	70.599	15.9299999999996	72.3739158882534	105.3309620395	138.843679509377	133.586623934317	99.6666855659732
419	66.79686	246.0226	16	9	418	20.9	70.0425999999999	16.7760000000004	72.0236071768139	95.8819049002267	145.986675473167	130.042162559296	100.154166492477
420	68.93243	246.3283	16	9	419	20.95	42.7114	6.11400000000003	43.1467807137451	106.315578794076	139.876125182357	123.641610195897	101.105486746653
421	74.653	242.2334	16	9	420	21	114.4114	-81.8980000000005	140.70270379051	133.314214289711	130.607819214824	115.11630398847	100.341152736108
422	83.96796	238.1603	16	9	421	21.05	186.2992	-81.4619999999996	203.330886401058	156.734066012548	122.710810833792	108.305417339373	100.184631581059
423	93.93205	235.2933	16	9	422	21.1	199.2818	-57.3400000000004	207.367093366426	174.421288325213	120.538563590392	105.79104870663	100.706539591472
424	103.3115	234.0914	16	9	423	21.15	187.589	-24.0379999999999	189.122865790998	165.333733529422	120.196508230346	101.119651634086	100.870534335706
425	109.7658	232.8158	16	9	424	21.2	129.086	-25.5119999999999	131.582892277074	139.106042873507	120.523562184843	94.1763324991072	101.368996117997
426	114.4986	233.3535	16	9	425	21.25	94.6559999999999	10.754	95.2649298115523	107.762912891074	108.770685393424	91.8864593032936	100.843735958273
427	118.0803	233.8016	16	9	426	21.3	71.634	8.96200000000022	72.1924331214844	83.6589504481446	90.42734811467	93.4935743727947	99.1184321586739
428	120.3788	234.865	16	9	427	21.35	45.9700000000001	21.268	50.6514434542591	66.6258360444726	72.7384179038828	95.9075428554656	96.8727090842105
429	123.2434	236.7518	16	9	428	21.4	57.2919999999999	37.7359999999999	68.6030535763531	52.207637257427	56.252627795005	98.5251602518184	93.5058590620689
430	125.4006	237.6079	16	9	429	21.45	43.1440000000001	17.122	46.4173202587138	41.7486533558331	48.4765398158576	102.723303294621	89.7292399119095
431	124.7161	238.5428	16	9	430	21.5	-13.69	18.698	23.1739358763245	37.713922916692	53.1650993917631	97.7264641434565	84.9372585322391
432	125.5642	239.0629	16	9	431	21.55	16.962	10.4020000000003	19.8975136135148	28.8463051418654	64.2763379117979	89.8335038332876	81.2707218722602
433	124.7914	240.3763	16	9	432	21.6	-15.4560000000001	26.2679999999995	30.4777912585537	30.3272435872425	71.2765221205391	82.022853858632	79.6178516173216
434	125.6092	239.4801	16	9	433	21.65	16.3560000000001	-17.9239999999999	24.2649647022203	54.1225615260991	76.8538122732908	73.27428946221	77.4089603679215
435	127.1008	237.2402	16	9	434	21.7	29.8320000000001	-44.7980000000001	53.8220124855994	86.8040224677627	84.9230444043982	68.6511532251277	72.6765277552921
436	130.519	231.0086	16	9	435	21.75	68.364	-124.632	142.150525570607	104.839121324386	86.6822428934887	65.1497402734925	68.2372569004752
437	138.6737	226.825	16	9	436	21.8	163.094	-83.6720000000003	183.304818321832	124.861319404716	89.2396595519051	61.8589522731073	64.7693111014274
438	144.0389	224.0668	16	9	437	21.85	107.304	-55.1639999999998	120.653285541671	139.518845221554	91.3072898133813	60.1587942341042	64.1574690559813
439	150.2395	223.5914	16	9	438	21.9	124.012	-9.50800000000015	124.37595510387	119.241924260878	90.2959511294149	56.9695555648418	64.6758504956197
440	156.5934	223.4496	16	9	439	21.95	127.078	-2.83599999999979	127.109641569788	91.6752966360476	88.8257666343978	55.8168696279218	64.1297309871648
441	157.3677	221.5641	16	9	440	22	15.4860000000002	-37.7100000000002	40.7659207672293	77.7754583023764	77.1343811552219	54.7582130760085	62.143994819975
442	159.5705	221.0012	16	9	441	22.05	44.0559999999999	-11.2579999999997	45.4716801976789	55.7305828541137	59.4415666344167	54.2360264051479	58.6735533802971
443	162.0694	220.4559	16	9	442	22.1	49.9779999999998	-10.9059999999999	51.1540938733156	38.1326880472417	49.0410663476693	53.4446545280135	54.3567098457776
444	162.5429	219.9301	16	9	443	22.15	9.47000000000003	-10.5160000000001	14.1515778625566	35.0268380495656	37.0852988563929	53.6982691017568	50.6365049245827
445	164.012	221.2215	16	9	444	22.2	29.3819999999999	25.8279999999996	39.1201675354283	27.2078366327858	26.7106948514453	51.176723011477	49.3706830351975
446	165.2738	221.2123	16	9	445	22.25	25.2359999999999	-0.183999999999855	25.2366707788487	20.3066743929622	22.8341832585283	44.5880544976567	48.7425384253645
447	165.4815	221.4542	16	9	446	22.3	4.15400000000034	4.83799999999974	6.37667311377965	18.440014858672	19.2323932583907	36.04504783006	48.0773201582894
448	166.2355	221.1015	16	9	447	22.35	15.0799999999998	-7.05399999999997	16.6482826741978	15.288701655649	15.5820192426457	32.4073952564969	46.9675956013711
449	166.0045	221.0331	16	9	448	22.4	-4.61999999999989	-1.36799999999994	4.81828019110541	10.6415284674911	17.1005870740987	30.8265407394209	45.6888315268597
450	166.8132	220.1901	16	9	449	22.45	16.1739999999998	-16.8599999999998	23.3636015203133	11.2569498839956	13.5276793885561	25.5361586797091	45.1470320892354
451	166.753	220.1102	16	9	450	22.5	-1.20400000000018	-1.59800000000018	2.00080483805918	10.8573640923293	12.0417278400916	26.5615254964934	44.6006459813861
452	166.4899	220.5029	16	9	451	22.55	-5.2619999999996	7.85400000000038	9.45378019630253	15.7611592895254	12.6485290257034	27.5136029273066	44.3092717841297
453	165.9445	220.9919	16	9	452	22.6	-10.908	9.77999999999952	14.6503537158661	11.7666571214633	15.7737241653246	26.6905658329231	44.1645988329805
454	167.3652	220.6268	16	9	453	22.65	28.4139999999996	-7.30199999999968	29.3372561770861	13.4419272126921	24.567782622449	27.9987203869554	43.5848397484605
455	167.1957	220.6311	16	9	454	22.7	-3.38999999999999	0.0860000000000127	3.39109068000251	14.0401081674111	24.3616225079729	30.0902128452673	42.8743200281033
456	167.6664	220.8494	16	9	455	22.75	9.41400000000044	4.36599999999999	10.3771552942031	20.6900842383198	30.2888677344585	32.3353365772365	39.52133602122
457	167.5649	220.2355	16	9	456	22.8	-2.03000000000031	-12.278	12.4446849698979	33.3744059553726	35.7948125962224	34.2956880434716	35.4072155098124
458	169.3814	218.6746	16	9	457	22.85	36.3300000000004	-31.2180000000001	47.9002340704096	36.9565878944824	37.7991124232005	33.7763969686379	32.6000692336036
459	173.6222	216.7968	16	9	458	22.9	84.8159999999996	-37.5560000000002	92.75886476235	47.135808256225	38.8968536998121	34.4081074888777	31.3902597761185
460	174.4744	216.1579	16	9	459	22.95	17.0440000000002	-12.7779999999996	21.3020003755515	57.5495170250337	46.6527463019785	34.4771945505489	30.994309955675
461	177.3129	215.0051	16	9	460	23	56.7700000000002	-23.0560000000003	61.2732571029159	54.9081406080812	52.6289453143815	34.4430788867637	32.7448886378134
462	180.2866	213.7553	16	9	461	23.05	59.4739999999996	-24.9959999999999	64.5132288139413	44.4193014442517	55.9428470612398	34.3825171631115	35.494452532683
463	181.8414	212.9861	16	9	462	23.1	31.096	-15.3840000000002	34.6933519856472	56.3489047094746	51.7790697719513	34.8845431379475	38.1687526345295
464	183.8021	213.4539	16	9	463	23.15	39.2140000000001	9.35600000000022	40.3146689432024	58.1220823725379	44.2484323553063	33.4714103951642	41.7277699580477
465	187.4847	211.7744	16	9	464	23.2	73.6520000000002	-33.5899999999998	80.950016701666	54.3361770974459	44.592766593125	34.5719170447297	43.064894367602
466	190.5678	210.1031	16	9	465	23.25	61.662	-33.426	70.1391454182328	48.6499989358214	38.5972900390688	34.4546175447832	44.7898380789318
467	192.5917	209.055	16	9	466	23.3	40.478	-20.9620000000001	45.5837024384812	44.077563266361	32.9702217300005	34.7693831895647	46.8284079139222
468	192.7826	208.8068	16	9	467	23.35	3.81799999999998	-4.96399999999994	6.26246117752432	32.8366284767754	31.9699738526944	32.7927432107103	48.293599578065
469	193.502	209.3007	16	9	468	23.4	14.3880000000001	9.87799999999993	17.4524905959007	19.0724977055997	28.0459670905163	31.953978812816	49.6674240937848
470	194.3011	210.2453	16	9	469	23.45	15.9819999999996	18.8919999999996	24.745342753738	11.6042663625552	22.4910877874809	36.452461231641	50.0867088860373
471	194.2993	210.1794	16	9	470	23.5	-0.0360000000000582	-1.31799999999998	1.31849156235448	15.2899487695675	16.280289775185	38.9282517791334	50.1708945864946
472	194.689	210.3135	16	9	471	23.55	7.7940000000001	2.68200000000036	8.24254572325828	12.0143709146716	13.5959193178897	43.4753021380594	50.0978365323415
473	193.7356	211.0978	16	9	472	23.6	-19.0679999999998	15.686	24.6908732125859	12.1455470981864	13.8064166494693	49.6469394361359	50.045765264788
474	193.692	211.0664	16	9	473	23.65	-0.871999999999957	-0.628000000000384	1.0746013214213	13.4880818447702	19.6595252703256	55.4568195291399	49.7356522747961
475	192.9415	212.091	16	9	474	23.7	-15.0100000000003	20.4920000000004	25.4012236713121	15.5875722732242	28.312155870157	56.0395758899367	50.7631588396034
476	193.3417	212.124	16	9	475	23.75	8.00400000000025	0.659999999999741	8.03116529527338	12.322884529371	39.259213519198	57.2443395806272	52.7475903896282
477	193.8621	212.9032	16	9	476	23.8	10.4079999999999	15.5840000000001	18.7399978655282	27.3046796259796	53.9803825461183	59.3611277843728	53.6602298475898
478	194.246	212.7369	16	9	477	23.85	7.67800000000022	-3.32600000000014	8.36743449332018	44.4787646421276	67.3239050195774	62.8108021874921	54.017956533105
479	197.9979	213.3344	16	9	478	23.9	75.0379999999996	11.9499999999999	75.9835768044643	65.0303451936258	82.8676719677635	64.9267406986919	53.3013941314435
480	203.5364	212.8067	16	9	479	23.95	110.77	-10.5539999999996	111.271648752052	92.3731928190125	89.5880639923926	65.6962232215257	53.7655461061001
481	209.0488	213.3535	16	9	480	24	110.248	10.9359999999998	110.789068052764	122.324925509784	98.2083893860693	65.8987102862255	53.8876099744877
482	216.5062	211.1621	16	9	481	24.05	149.148	-43.8279999999997	155.454235992462	138.430664309547	105.126336250856	65.8131559015716	53.7702578815357
483	224.1149	209.0133	16	9	482	24.1	152.174	-42.9760000000005	158.126097947176	134.697363342658	111.815187725515	65.2069873916286	53.7657366136765
484	231.3467	206.0231	16	9	483	24.15	144.636	-59.8039999999997	156.512270803282	131.386433578513	110.193956127058	65.999894154428	53.1536845184264
485	235.636	204.2792	16	9	484	24.2	85.7859999999999	-34.8779999999999	92.6051439176031	117.879479682699	103.080290572894	66.9544006344771	51.5705789068226
486	239.0721	201.0553	16	9	485	24.25	68.7220000000002	-64.4780000000003	94.234419232041	101.305449941246	92.538207053253	71.0405632344732	50.3754046014593
487	243.2103	199.5721	16	9	486	24.3	82.7639999999997	-29.6639999999996	87.9194665133947	81.957247944569	77.6459292570248	72.5510765056149	49.703647358745
488	246.4468	197.6528	16	9	487	24.35	64.7300000000001	-38.3859999999999	75.2559492399106	71.4632178031313	63.0900697636797	75.2431698554997	49.9766057619061
489	248.9364	195.9995	16	9	488	24.4	49.7919999999999	-33.066	59.7712608198957	53.6899805279931	49.1321163410926	74.6488094500711	49.8602529475644
490	250.7098	195.0603	16	9	489	24.45	35.4680000000002	-18.784	40.1349932104144	37.4123788313501	44.3207372765616	71.0786309805593	49.3291784159472
491	250.4438	195.0962	16	9	490	24.5	-5.31999999999982	0.717999999999961	5.36823285635022	24.8746895861131	43.872737082877	68.8469681698419	49.4374411246756
492	250.3963	195.4193	16	9	491	24.55	-0.950000000000273	6.46199999999965	6.53145803017948	16.3069847376162	39.9758167603738	64.065213625012	49.7969941649584
493	251.008	195.2755	16	9	492	24.6	12.2340000000003	-2.87599999999998	12.5675030137258	17.178256749992	38.6711519854843	57.8845337912171	55.4535923281547
494	250.4636	195.9239	16	9	493	24.65	-10.8879999999999	12.9680000000002	16.9327365774113	34.0554936377609	39.1036627730841	50.850549507713	62.7259267852201
495	251.7676	197.7262	16	9	494	24.7	26.0799999999995	36.046	44.491353272293	42.5392546893975	39.0769713882242	47.1015819237085	65.1108083353713
496	255.1156	200.7146	16	9	495	24.75	66.9600000000003	59.7679999999997	89.754417295195	52.4676143848555	45.1557292864308	43.5064696222914	68.5617661763352
497	256.4419	202.7716	16	9	496	24.8	26.5259999999995	41.1400000000003	48.9502632883624	61.9003408085519	50.4844979929992	40.0461669331172	72.9777494695085
498	258.6172	204.9949	16	9	497	24.85	43.506000000001	44.4659999999999	62.2093014910156	60.9756860264564	52.6789978187545	37.14240933632	75.3605199826764
499	261.5698	206.2411	16	9	498	24.9	59.0519999999992	24.9239999999998	64.0963686958933	56.2559649351007	52.5689826743333	34.7937651964369	79.1078626398082
500	263.5011	205.7474	16	9	499	24.95	38.6260000000004	-9.8739999999998	39.8680793618156	58.429741296601	49.8824265708554	32.9621336103688	81.8445190165722
501	266.1879	207.6768	16	9	500	25	53.7360000000001	38.5879999999997	66.1558118384167	52.8903812526536	43.1402021617057	32.9761719631257	81.9486638646616
502	269.144	207.2215	16	9	501	25.05	59.1219999999998	-9.10599999999988	59.8191450958636	43.2376245401147	40.1165171058606	33.7808324283453	81.2933604733216
503	270.3659	206.003	16	9	502	25.1	24.4380000000001	-24.3700000000001	34.5125012712787	38.7891671152543	35.6136666871557	45.7001972646808	79.1789445269719
504	271.1501	206.1112	16	9	503	25.15	15.684	2.16400000000021	15.8325851331992	30.0244393883107	30.4838676197897	59.4519594160122	77.6591904192858
505	271.9004	206.5735	16	9	504	25.2	15.0059999999996	9.24599999999998	17.6257922375134	21.8032929151202	26.8472958325134	63.2672160362655	79.1198565274308
506	271.2577	207.4866	16	9	505	25.25	-12.8539999999998	18.2620000000003	22.3321732036989	18.3369521216579	20.7966146398206	66.0829691181971	80.5721551189375
507	271.4402	208.4043	16	9	506	25.3	3.65000000000009	18.3539999999999	18.7134127299111	17.7301106994647	17.0771668636913	73.4044224334021	81.2240395628371
508	271.6772	209.23	16	9	507	25.35	4.74000000000046	16.5139999999997	17.1807973039668	14.9054245497725	38.721396710607	75.4778701098532	82.9411184769693
509	272.3168	209.2502	16	9	508	25.4	12.7919999999995	0.404000000000337	12.7983780222334	11.5687898913304	66.3349361576912	83.5669158295453	84.0051874885531
510	272.4265	209.3867	16	9	509	25.45	2.19399999999951	2.72999999999968	3.50236148905222	12.3510408122624	76.6520055016757	92.610407052585	85.150836928165
511	272.4651	209.1069	16	9	510	25.5	0.772000000000617	-5.59599999999989	5.64899991148873	59.1058412995561	89.0257360746885	95.0503595594813	88.568473186579
512	273.3328	209.8327	16	9	511	25.55	17.3540000000003	14.5159999999998	22.624667334571	114.939761615918	106.692327760944	98.5215073216311	92.0446569663135
513	285.68313221776	207.615703632645	16	9	512	25.6	247.006644355199	-44.3399273470999	250.954799740435	138.398586453579	115.342073532551	100.473355262727	94.8645013217529
514	300.0071	204.7984	16	9	513	25.65	286.4793556448	-56.3460726529001	291.967979604041	166.482682258047	136.649964039301	104.467831330859	96.570309080503
515	306.0434	205.0047	16	9	514	25.7	120.726000000001	4.12600000000054	120.796485677358	201.033614709625	158.373518272657	111.138131131153	96.2127345318496
516	312.2722	208.8182	16	9	515	25.75	124.576	76.2699999999995	146.069478933827	171.578305765545	169.304104479142	117.637840615584	94.1316978844298
517	319.8714	214.957	16	9	516	25.8	151.984	122.776	195.379329592462	158.360166462684	179.965847779571	122.401912192557	93.5948378034127
518	323.4684	218.6899	16	9	517	25.85	71.9399999999996	74.658	103.678255020038	178.348450091734	162.225313814847	128.739827617619	93.2147945413181
519	327.9009	229.0776	16	9	518	25.9	88.6500000000001	207.754	225.877283089734	172.125526700237	142.600726504026	133.216609780669	93.2300047553694
520	329.247	240.0321	16	9	519	25.95	26.9220000000007	219.09	220.737903822611	158.898080849517	145.62425676063	137.339540245961	93.6578079705072
521	331.5142	245.3138	16	9	520	26	45.3440000000001	105.633999999999	114.954861976342	152.872321864148	146.249945156479	144.160774410032	92.8226953716038
522	332.9012	251.6253	16	9	521	26.05	27.74	126.23	129.242100338861	126.841286545368	138.111496624171	150.308481504282	92.1270582113118
523	333.9215	255.1584	16	9	522	26.1	20.4059999999993	70.6619999999998	73.5494600931913	112.900063429526	142.137581702687	144.028805378825	91.7285168314443
524	338.0712	257.5431	16	9	523	26.15	82.9939999999999	47.6939999999996	95.7221064958349	120.37436361272	129.783255522038	133.688658744994	93.2768573439756
525	345.1036	260.2948	16	9	524	26.2	140.648	55.0340000000006	151.031788243403	117.324912398824	116.305562219266	129.158253027434	NA
526	352.4668	262.242	16	9	525	26.25	147.264	38.9440000000002	152.326362892311	131.402841541225	119.017444340923	122.180426650663	NA
527	358.1017	263.0993	16	9	526	26.3	112.698	17.1460000000002	113.994844269379	132.725224498708	120.651115228992	113.785253173423	NA
528	365.2605	263.8394	16	9	527	26.35	143.176	14.8019999999997	143.939105805198	119.711061009005	125.832296942803	110.951718972783	NA
529	370.3772	263.8427	16	9	528	26.4	102.334000000001	0.0659999999993488	102.334021283247	117.660525069125	124.776590985962	102.893093681194	NA
530	374.6617	263.5017	16	9	529	26.45	85.6899999999996	-6.81999999999903	85.9609707948899	123.977318059161	112.692249294237	94.7052088884294	NA
531	381.7557	263.8725	16	9	530	26.5	141.88	7.41599999999949	142.073683192912	120.261752344382	98.1109081448464	90.5950311837264	NA
532	388.921901558722	262.596361506642	16	9	531	26.55	143.324031174441	-25.5227698671604	145.578809219557	116.827957473216	89.4590097226762	85.7326091009925	NA
533	394.725583099566	260.228682232516	16	9	532	26.6	116.073630816879	-47.3535854825195	125.361277231303	105.673437579469	79.7658562428797	82.9836784001619	NA
534	398.5499	258.3559	16	9	533	26.65	76.4863380086797	-37.4556446503198	85.1650469274163	78.5612912205674	76.0029318403492	82.0858833570927	NA
535	400.026047762174	258.040729899033	16	9	534	26.7	29.5229552434807	-6.30340201934018	30.1883713261578	54.9407013861916	73.1048555575931	NA	NA
536	399.777382386981	258.250996089789	16	9	535	26.75	-4.97330750386027	4.20532381511975	6.51295139840351	39.2699601413776	62.17261802653	NA	NA
537	398.6753	257.4308	16	9	536	26.8	-22.0416477396202	-16.4039217957804	27.4758600476779	35.1779062074829	50.8141029729927	NA	NA
538	397.0695	255.7145	16	9	537	26.85	-32.1159999999998	-34.3259999999998	47.0075710072321	40.536273535717	40.1350598575203	NA	NA
539	394.029	256.82	16	9	538	26.9	-60.8100000000002	22.1100000000001	64.7047772579431	45.7839448324926	39.3951757282238	NA	NA
540	391.1941	256.5368	16	9	539	26.95	-56.6980000000001	-5.66399999999931	56.9802079673285	46.6875045597937	NA	NA	NA
541	389.743	257.2957	16	9	540	27	-29.0219999999999	15.1779999999997	32.7513078822814	41.000159573663	NA	NA	NA
542	388.3805	256.4575	16	9	541	27.05	-27.2500000000002	-16.7640000000006	31.9936586841835	43.6124452489647	NA	NA	NA
543	387.4546	256.5275	16	9	542	27.1	-18.5179999999991	1.39999999999986	18.5708460765784	NA	NA	NA	NA
544	387.438859980674	260.415778423511	16	9	543	27.15	-0.314800386520346	77.7655684702199	77.7662056344517	NA	NA	NA	NA
545	NA	NA	16	9	544	27.2	NA	NA	NA	NA	NA	NA	NA
546	NA	NA	16	9	545	27.25	NA	NA	NA	NA	NA	NA	NA
547	NA	NA	16	9	546	27.3	NA	NA	NA	NA	NA	NA	NA
548	NA	NA	16	9	547	27.35	NA	NA	NA	NA	NA	NA	NA
549	NA	NA	16	9	548	27.4	NA	NA	NA	NA	NA	NA	NA
550	NA	NA	16	9	549	27.45	NA	NA	NA	NA	NA	NA	NA
551	NA	NA	16	9	550	27.5	NA	NA	NA	NA	NA	NA	NA
552	NA	NA	16	9	551	27.55	NA	NA	NA	NA	NA	NA	NA
553	NA	NA	16	9	552	27.6	NA	NA	NA	NA	NA	NA	NA
554	NA	NA	16	9	553	27.65	NA	NA	NA	NA	NA	NA	NA
555	NA	NA	16	9	554	27.7	NA	NA	NA	NA	NA	NA	NA
556	NA	NA	16	9	555	27.75	NA	NA	NA	NA	NA	NA	NA
557	NA	NA	16	9	556	27.8	NA	NA	NA	NA	NA	NA	NA
558	NA	NA	16	9	557	27.85	NA	NA	NA	NA	NA	NA	NA
559	NA	NA	16	9	558	27.9	NA	NA	NA	NA	NA	NA	NA
560	NA	NA	16	9	559	27.95	NA	NA	NA	NA	NA	NA	NA
561	NA	NA	16	9	560	28	NA	NA	NA	NA	NA	NA	NA
562	NA	NA	16	9	561	28.05	NA	NA	NA	NA	NA	NA	NA
563	NA	NA	16	9	562	28.1	NA	NA	NA	NA	NA	NA	NA
564	NA	NA	16	9	563	28.15	NA	NA	NA	NA	NA	NA	NA
565	NA	NA	16	9	564	28.2	NA	NA	NA	NA	NA	NA	NA
566	NA	NA	16	9	565	28.25	NA	NA	NA	NA	NA	NA	NA
567	NA	NA	16	9	566	28.3	NA	NA	NA	NA	NA	NA	NA
568	NA	NA	16	9	567	28.35	NA	NA	NA	NA	NA	NA	NA
569	NA	NA	16	9	568	28.4	NA	NA	NA	NA	NA	NA	NA
570	NA	NA	16	9	569	28.45	NA	NA	NA	NA	NA	NA	NA
571	NA	NA	16	9	570	28.5	NA	NA	NA	NA	NA	NA	NA
572	NA	NA	16	9	571	28.55	NA	NA	NA	NA	NA	NA	NA
573	NA	NA	16	9	572	28.6	NA	NA	NA	NA	NA	NA	NA
574	NA	NA	16	9	573	28.65	NA	NA	NA	NA	NA	NA	NA
575	NA	NA	16	9	574	28.7	NA	NA	NA	NA	NA	NA	NA
576	NA	NA	16	9	575	28.75	NA	NA	NA	NA	NA	NA	NA
577	NA	NA	16	9	576	28.8	NA	NA	NA	NA	NA	NA	NA
578	NA	NA	16	9	577	28.85	NA	NA	NA	NA	NA	NA	NA
579	NA	NA	16	9	578	28.9	NA	NA	NA	NA	NA	NA	NA
580	NA	NA	16	9	579	28.95	NA	NA	NA	NA	NA	NA	NA
581	NA	NA	16	9	580	29	NA	NA	NA	NA	NA	NA	NA
582	NA	NA	16	9	581	29.05	NA	NA	NA	NA	NA	NA	NA
583	NA	NA	16	9	582	29.1	NA	NA	NA	NA	NA	NA	NA
584	NA	NA	16	9	583	29.15	NA	NA	NA	NA	NA	NA	NA
585	NA	NA	16	9	584	29.2	NA	NA	NA	NA	NA	NA	NA
586	NA	NA	16	9	585	29.25	NA	NA	NA	NA	NA	NA	NA
587	NA	NA	16	9	586	29.3	NA	NA	NA	NA	NA	NA	NA
588	NA	NA	16	9	587	29.35	NA	NA	NA	NA	NA	NA	NA
589	NA	NA	16	9	588	29.4	NA	NA	NA	NA	NA	NA	NA
590	NA	NA	16	9	589	29.45	NA	NA	NA	NA	NA	NA	NA
591	NA	NA	16	9	590	29.5	NA	NA	NA	NA	NA	NA	NA
592	NA	NA	16	9	591	29.55	NA	NA	NA	NA	NA	NA	NA
593	NA	NA	16	9	592	29.6	NA	NA	NA	NA	NA	NA	NA
594	NA	NA	16	9	593	29.65	NA	NA	NA	NA	NA	NA	NA
595	NA	NA	16	9	594	29.7	NA	NA	NA	NA	NA	NA	NA
596	NA	NA	16	9	595	29.75	NA	NA	NA	NA	NA	NA	NA
597	NA	NA	16	9	596	29.8	NA	NA	NA	NA	NA	NA	NA
598	NA	NA	16	9	597	29.85	NA	NA	NA	NA	NA	NA	NA
599	NA	NA	16	9	598	29.9	NA	NA	NA	NA	NA	NA	NA
600	NA	NA	16	9	599	29.95	NA	NA	NA	NA	NA	NA	NA
601	NA	NA	16	9	600	30	NA	NA	NA	NA	NA	NA	NA
