# Supplementary material for: An automated feeding system for the African killifish reveals the impact of diet on lifespan and allows scalable assessment of associative learning
Source: eLife. 2022 Nov 10;11:e69008. doi: 10.7554/eLife.69008 (PMC9788828; doi:10.7554/eLife.69008)
Supplement: Figure 6—source data 3. [file elife-69008-fig6-data3.zip › Filtered and Interpolated Trajectories with Kinematics/t25_REC003 DLC_likelihood-euclidean-filtered_splines-interpolated_kinematics_02_resnet50_TrainAllTheThingsJun28shuffle1_1030000.csv]

	x2	y2	fishnum	recording_num	bodyparts_coords	seconds	velocity_x	velocity_y	velocity_xy	velocity_xy_5frame	velocity_xy_10frame	velocity_xy_20frame	velocity_xy_40frame
1	223.9072	134.4215	25	3	0	0	0	0	0	NA	NA	NA	NA
2	221.8502	132.4406	25	3	1	0.05	-41.1399999999998	-39.6180000000004	57.1146699543997	NA	NA	NA	NA
3	221.1604	131.2204	25	3	2	0.1	-13.7959999999998	-24.4039999999995	28.033637509249	36.725227481121	NA	NA	NA
4	220.9695	135.0101	25	3	3	0.15	-3.81799999999998	75.7939999999996	75.8901018578836	47.2036030575164	NA	NA	NA
5	221.3617	133.951	25	3	4	0.2	7.84400000000005	-21.182	22.5877280840726	43.3742086892368	34.6128389348852	NA	NA
6	219.9176	131.7654	25	3	5	0.25	-28.8820000000004	-43.7119999999999	52.3918778819772	44.6516291927687	37.5272908696407	NA	NA
7	221.1826	133.1809	25	3	6	0.3	25.3000000000003	28.3100000000002	37.9676981130016	34.3900616075004	33.224252218136	NA	NA
8	219.8682	132.0699	25	3	7	0.35	-26.2880000000001	-22.2200000000004	34.4207400269085	32.5004503886495	31.4910514641419	NA	NA
9	219.3777	133.1969	25	3	8	0.4	-9.80999999999995	22.5400000000002	24.5822639315423	27.8509786817651	24.879960313857	NA	NA
10	220.0286	133.1077	25	3	9	0.45	13.0180000000001	-1.78400000000011	13.1396719898179	23.0742957470352	25.784126695507	31.8943517143047	NA
11	219.5042	131.7481	25	3	10	0.5	-10.4880000000003	-27.192	29.144519347555	18.3304737355152	24.6756246227808	33.4331101748825	NA
12	219.8074	132.3837	25	3	11	0.55	6.06400000000008	12.7120000000002	14.0842834393521	15.3698590202136	22.9009276489422	33.101686677935	NA
13	220.1139	132.8223	25	3	12	0.6	6.13	8.77200000000016	10.7016299693085	19.0678030023645	25.2492426832677	35.2177577272813	NA
14	220.3174	132.3777	25	3	13	0.65	4.06999999999982	-8.89200000000017	9.77919035503459	21.5002705637965	29.05156548647	33.2481376883014	NA
15	220.2882	133.9589	25	3	14	0.7	-0.58400000000006	31.6239999999999	31.6293919005724	22.7275595508492	29.1758644937241	34.2251911859227	NA
16	220.2258	131.8945	25	3	15	0.75	-1.24799999999993	-41.2880000000001	41.3068571547148	32.1680116310203	29.3389294801243	32.742009628962	NA
17	219.3088	131.4687	25	3	16	0.8	-18.34	-8.51599999999962	20.2207283746159	42.7332719527265	32.9791211377341	32.5847143878612	NA
18	216.4479	131.0244	25	3	17	0.85	-57.2179999999997	-8.88599999999997	57.903890370164	39.2839259850836	38.9444639904206	32.0367533985456	NA
19	213.9838	129.0939	25	3	18	0.9	-49.282	-38.6100000000005	62.6054919635653	37.1775883964522	41.6163150627458	32.7466097117855	NA
20	213.9907	128.3748	25	3	19	0.95	0.138000000000034	-14.3819999999999	14.3826620623582	43.230682724619	42.6662556763383	34.4704423294773	39.5203334309774
21	213.2479	127.0272	25	3	20	1	-14.8560000000003	-26.952	30.7751692115577	45.7209163498209	40.8083946351433	33.980393517537	40.8532744067899
22	212.0142	124.8249	25	3	21	1.05	-24.674	-44.0459999999999	50.4862000154496	40.4993581727652	42.2685011267801	34.6443689376947	41.9803939876389
23	209.2284	126.9729	25	3	22	1.1	-55.7159999999999	42.9599999999999	70.3550584961734	46.048585367593	38.8242641138236	35.307954720004	44.848084315789
24	209.3395	125.1514	25	3	23	1.15	2.22199999999987	-36.43	36.4977010782871	44.4392008738344	36.4416539371011	36.2520442628221	47.8077922519422
25	207.3854	124.3649	25	3	24	1.2	-39.0819999999997	-15.7299999999998	42.1287980364971	41.3063195289413	39.7650201652306	38.4400001014637	55.6831436018545
26	206.2656	124.5585	25	3	25	1.25	-22.396	3.87199999999979	22.7282467427647	31.9276118778263	38.6218575549496	37.6834754358387	65.5648578288419
27	204.6247	123.9764	25	3	26	1.3	-32.8180000000003	-11.6419999999999	34.821793290984	32.3839497014369	36.3096167376553	44.4314061732441	67.1238135794056
28	203.8885	124.8897	25	3	27	1.35	-14.7239999999999	18.2660000000001	23.4615202405983	33.4814549628682	31.6714454495875	43.7246056800431	88.6626032521973
29	203.8105	122.9523	25	3	28	1.4	-1.56000000000006	-38.7480000000002	38.7793901963403	32.8045142360648	30.8877734628984	43.8212932957743	100.524000420392
30	203.056	125.2104	25	3	29	1.45	-15.0899999999996	45.1620000000003	47.6163243436535	31.3129139463693	34.2137445265892	47.1463151476501	125.364004917856
31	203.4094	126.1107	25	3	30	1.5	7.06799999999987	18.0059999999997	19.3435431087479	31.4152790213487	34.5585562365341	48.2734386386972	154.159754500357
32	202.087	126.4617	25	3	31	1.55	-26.4480000000003	7.01999999999998	27.3637918425063	29.3915972243599	46.5943112197081	50.8591012973428	157.936765221181
33	201.4508	127.4776	25	3	32	1.6	-12.724	20.318	23.9733456154956	34.9460340903101	48.6249472462626	54.4784109042968	162.139059234327
34	202.4213	126.4232	25	3	33	1.65	19.4100000000003	-21.088	28.6609812113963	36.3125982370034	51.2009326544476	62.3674468155831	169.772830218312
35	204.8076	123.5053	25	3	34	1.7	47.7260000000001	-58.3579999999998	75.3885086734045	61.8757084930469	54.5276101300696	77.1410960177864	175.477166568807
36	206.1071	123.6612	25	3	35	1.75	25.9899999999999	3.11799999999977	26.1763638422145	65.8346154711764	57.9250197224448	98.3877060287217	177.211324257358
37	213.7373	122.2535	25	3	36	1.8	152.604	-28.1539999999998	155.179343122724	73.0102680845352	65.4085858570303	101.66291277095	179.95815028331
38	215.7477	123.118	25	3	37	1.85	40.2080000000001	17.2899999999998	43.7678805061429	74.1091861698291	77.2853763590061	145.288453105849	179.843086130586
39	217.6869	120.5387	25	3	38	1.9	38.784	-51.5859999999998	64.5392442781908	79.5374412078862	93.8471201682677	168.301391128999	180.009935723047
40	221.365	118.8574	25	3	39	1.95	73.562	-33.6260000000001	80.8830990998738	68.9414632210138	120.068447508984	216.257567506236	182.216706858251
41	223.2813	120.7107	25	3	40	2	38.3259999999996	37.0660000000001	53.3176390325001	88.7361372468358	162.216855820909	274.339115483177	182.987583678916
42	228.1876	119.2824	25	3	41	2.05	98.1260000000003	-28.5660000000001	102.199453188361	114.683972252	156.731514322192	281.229161504668	182.265672424445
43	234.989483419004	117.120908955242	25	3	42	2.1	136.03766838008	-43.2298208951599	142.741250635253	166.027708848138	241.951958965436	288.97016374865	180.993380739929
44	244.613464476243	118.439714903086	25	3	43	2.15	192.47962114478	26.37611895688	194.278419304012	244.896270433932	285.401849603551	303.293616173803	180.703682721184
45	259.1196	127.0716	25	3	44	2.2	290.12271047514	172.63770193828	337.601782080564	244.52156542337	377.987524882402	312.51433303615	180.791173997312
46	276.469426598533	141.213141869089	25	3	45	2.25	346.99653197066	282.83083738178	447.660446961471	395.167780684035	490.753211243909	316.739173078878	181.816562265184
47	278.2304	136.5161	25	3	46	2.3	35.2194680293394	-93.9408373817798	100.325928135551	456.119726955102	497.049737152305	315.484894393376	182.904346265041
48	254.348339557001	98.6140787399633	25	3	47	2.35	-477.64120885998	-758.040425200734	895.972326938579	589.947340916665	500.654951138294	315.96156658113	184.555182811719
49	244.6766	75.61288	25	3	48	2.4	-193.43479114002	-460.023974799266	499.038150659345	736.610152053885	512.740112179338	316.19857815032	186.02037777195
50	282.549440173464	108.770998171058	25	3	49	2.45	757.45680346928	663.16236342116	1006.73985188838	749.57790888124	504.960218563316	317.287098568852	187.386119462943
51	325.3172	149.4855	25	3	50	2.5	855.35519653072	814.29003657884	1180.97450264757	606.142121592554	471.261490336847	317.701728719135	189.513199167666
52	333.4049	151.1551	25	3	51	2.55	161.754	33.3920000000001	165.164712272325	569.360497403574	474.23827446456	313.672243551546	190.750416962646
53	342.343157536931	151.313981765384	25	3	52	2.6	178.76515073862	3.17763530767991	178.793390495147	419.973096209967	389.971174196824	307.508350575561	192.470895771574
54	357.025072422874	157.03313505512	25	3	53	2.65	293.63829771886	114.38306579472	315.130029714448	205.912828619809	346.995306697089	299.039918626785	192.654099040404
55	369.1667	161.651	25	3	54	2.7	242.832551542519	92.3572988976002	259.802845920346	198.89864004788	256.586672255303	284.441251976837	191.874697665454
56	374.6662	161.0371	25	3	55	2.75	109.99	-12.278	110.673164696778	173.800226801095	144.650246194361	265.245418501646	191.946565462189
57	381.0549	159.8142	25	3	56	2.8	127.773999999999	-24.4580000000002	130.093769412681	124.630115990603	130.294749950788	264.145779759131	192.863240844424
58	383.6013	159.0278	25	3	57	2.85	50.9280000000001	-15.7279999999997	53.3013242612227	93.200248300638	114.361750012828	223.821912517589	195.264541650751
59	385.3419	156.0329	25	3	58	2.9	34.8120000000006	-59.898	69.2794756619884	83.3876637689134	85.3397250742323	203.739364414901	197.526726817484
60	385.1762	150.9029	25	3	59	2.95	-3.31400000000031	-102.6	102.65350747052	61.6908598536952	63.9222853903575	158.51467141965	197.410779325718
61	388.1877	150.2545	25	3	60	3	60.2300000000002	-12.9679999999996	61.6102420381548	54.9232732245615	59.2293466664458	104.687282852155	200.680745352279
62	387.9408	149.2026	25	3	61	3.05	-4.93799999999965	-21.0380000000004	21.6097498365902	46.0493341578614	54.053285053703	100.271672420625	201.629569100403
63	387.707865400992	148.257718813354	25	3	62	3.1	-4.65869198016094	-18.89762373292	19.4633911155543	34.6443224800771	57.672650838354	95.9716277944986	202.278459390611
64	388.7607	147.5923	25	3	63	3.15	21.0566919801602	-13.3083762670799	24.9097803284878	35.0710295639781	60.4834221327129	82.0145819070059	201.764012742751
65	390.886011521837	146.762878907233	25	3	64	3.2	42.5062304367407	-16.5884218553401	45.6284490815985	46.4157102537107	60.4426705839981	71.2350622947589	196.549268495457
66	393.916579836153	145.776051362171	25	3	65	3.25	60.6113662863197	-19.73655090124	63.7437774576597	60.4220284521464	64.7243195099491	67.1539578454991	186.135844238625
67	397.696702848808	144.750928311887	25	3	66	3.3	75.6024602530999	-20.5024610056796	78.3331532852532	74.9175101075643	70.2485948904617	70.2415872954721	186.056495503188
68	402.07067846566	143.806620703455	25	3	67	3.35	87.4795123370404	-18.8861521686403	89.494982107733	86.241018687919	77.581505576169	74.5675167203727	166.216266385087
69	406.88280459257	143.062239483947	25	3	68	3.4	96.2425225381992	-14.88762439016	97.3871886055772	94.37760945592	78.6894387397794	78.8548754846486	154.352042595064
70	411.977379135397	142.636895600438	25	3	69	3.45	101.89149085654	-8.50687767017973	102.245991983372	94.0814795272127	78.5478391991603	77.5344600825831	129.535899935164
71	417.1987	142.6497	25	3	70	3.5	104.42641729206	0.256087991239724	104.426731297665	94.7409827001915	75.0785690245524	83.6597619854226	101.574605003339
72	420.9577	141.8524	25	3	71	3.55	75.1800000000003	-15.9460000000001	76.8525036417165	82.4613673719946	86.4298895372413	89.5868946492593	99.8962921578776
73	420.1061	137.2916	25	3	72	3.6	-17.0319999999992	-91.216	92.7924979726269	70.8546597104015	91.4623826023915	97.0485682056608	97.4347991411536
74	421.348	135.9894	25	3	73	3.65	24.8379999999997	-26.044	35.9891119645927	55.7795285931847	97.2263288365844	104.488106858718	91.8100418768629
75	419.1632	135.6525	25	3	74	3.7	-43.6959999999999	-6.73799999999972	44.2124536754068	78.7782995472699	94.6262495811682	108.657285014077	87.6093544691921
76	418.1571	134.6048	25	3	75	3.75	-20.1220000000001	-20.9539999999998	29.0510757115807	88.1837825045914	102.595204460896	107.026269975603	84.9763455973449
77	412.0524	127.2058	25	3	76	3.8	-122.094000000001	-147.98	191.846358412143	111.991290301174	108.925194408057	107.967211247245	82.9073536069765
78	408.6284	121.1107	25	3	77	3.85	-68.4799999999996	-121.902	139.819912759235	118.397839451935	116.515630835153	108.610620252585	85.6474858704403
79	407.6833	113.4172	25	3	78	3.9	-18.9020000000005	-153.87	155.026650947507	149.410880328608	130.286774977656	104.964720775227	88.7107032969795
80	404.9461	110.7637	25	3	79	3.95	-54.7439999999995	-53.0699999999999	76.2451994292095	139.072089268844	138.766730828994	100.557128450677	88.7352478936659
81	404.2336	101.5855	25	3	80	4	-14.2499999999995	-183.564	184.116280094944	144.847479165714	138.973970926654	98.4619271545238	90.5540808107701
82	401.2277	95.25531	25	3	81	4.05	-60.1179999999999	-126.6038	140.152403113325	148.582259654137	129.504532957249	99.5209118951306	100.166272674882
83	396.819220088989	88.0642125037002	25	3	82	4.1	-88.16959822022	-143.821949925996	168.696862243584	159.135622206053	125.758857902779	98.8979704878085	112.109965919296
84	394.639	79.65729	25	3	83	4.15	-43.6044017797803	-168.138450074004	173.700553389622	128.537061524701	112.703112713869	101.60550184672	120.035162890234
85	395.8894	73.32904	25	3	84	4.2	25.0080000000003	-126.565	129.012012188788	119.936976645654	106.488007320185	103.983646643625	121.617593154652
86	394.4905	72.64731	25	3	85	4.25	-27.9780000000005	-13.6346	31.1234766881856	106.670236639845	94.3286498481514	102.798733349191	126.222255696404
87	393.6676	67.85992	25	3	86	4.3	-16.4580000000001	-95.7478	97.151978718089	76.823965773602	90.1166293822042	95.5731199184808	134.101314322868
88	395.6632	63.14684	25	3	87	4.35	39.9120000000005	-94.2616000000001	102.363162214539	53.8403924343177	81.2803101404645	96.7274550205079	142.176418093139
89	395.4463	61.94276	25	3	88	4.4	-4.33800000000019	-24.0816	24.4691990584081	60.120238171602	72.9242287157842	98.5665311093105	148.030469895381
90	395.8548	62.51699	25	3	89	4.45	8.17000000000007	11.4846	14.0941454923667	60.2962821187547	69.200562458257	99.9360357047486	152.0494540373
91	398.5234	60.88871	25	3	90	4.5	53.3719999999994	-32.5655999999999	62.5227053746072	55.8903836410842	66.6234957717272	97.4483996361177	155.345871089308
92	403.076866399952	62.7030207723725	25	3	91	4.55	91.0693279990403	36.2862154474499	98.0321984538526	69.0244916579664	61.6417068797129	110.745650700505	158.504701388234
93	406.9263	63.85002	25	3	92	4.6	76.9886720009606	22.9399845525501	80.3336698261864	84.5607324821963	67.6960521382366	127.17136363293	157.513125722214
94	407.90779893195	59.4512029682948	25	3	93	4.65	19.629978639	-87.976340634104	90.1397391428192	73.1267533718523	84.4299495047515	135.582218921751	157.598496391528
95	407.642	54.87014	25	3	94	4.7	-5.3159786390006	-91.621259365896	91.7753496135161	62.987131640671	93.3840640893121	134.577901295227	158.818226256267
96	407.9049	54.81999	25	3	95	4.75	5.25800000000004	-1.00300000000004	5.35280982288746	79.5017206353889	100.568149424084	145.418241417206	160.028019114932
97	408.2531	52.47904	25	3	96	4.8	6.9640000000004	-46.819	47.3340897979459	99.8354073515365	131.374672018806	160.235417398492	156.273999949714
98	410.40525086841	44.6231721610271	25	3	97	4.85	43.0430173681998	-157.117356779458	162.906614799776	102.207395696428	173.062417125396	175.742215933693	154.548474131924
99	413.735756710895	35.6296373363851	25	3	98	4.9	66.6101168496994	-179.87069649284	191.808172723557	128.009545476315	198.240209127717	191.096219015536	151.402156994453
100	416.797034197932	31.4488163435505	25	3	99	4.95	61.2255497407409	-83.616419856692	103.635291337973	199.762212396941	199.955240132198	203.541779623924	150.710489055269
101	418.1415	38.03109	25	3	100	5	26.8893160413597	131.64547312899	134.363558722325	266.623113615404	224.212987062684	212.229815024093	146.571422071112
102	416.957915454201	58.3014358995131	25	3	101	5.05	-23.6716909159804	405.406917990262	406.097424401072	296.645010903898	258.829127917271	217.488490881338	143.143652936198
103	414.980420564128	83.0832187410816	25	3	102	5.1	-39.5498978014598	495.63565683137	497.211120892091	297.703084567968	283.78837972915	216.12828095662	138.941264177586
104	414.5795	100.1744	25	3	103	5.15	-8.01841128256001	341.823625178368	341.917659166031	320.416428649052	297.76248852632	213.591490936336	135.097504154861
105	417.0303	105.0381	25	3	104	5.2	49.0160000000003	97.2739999999999	108.925659658319	317.896043437601	313.699495158536	213.652805868908	132.328232407361
106	419.929991046135	117.090707606152	25	3	105	5.25	57.9938209226998	241.05215212304	247.930279127749	300.953645842896	323.891480624101	217.257304880674	132.837864788956
107	422.593917076212	136.584303122331	25	3	106	5.3	53.2785206015399	389.87191032358	393.495498343814	298.879966148742	303.602309743869	216.974879980947	131.584404779416
108	425.0408	157.0636	25	3	107	5.35	48.9376584757599	409.58593755338	412.49913291857	329.695905749104	259.194144787843	212.36949324334	129.413353899575
109	427.198398422402	173.500054901121	25	3	108	5.4	43.1519684480406	328.72909802242	331.549260695261	327.36653259915	228.942772744954	204.237782879596	130.037408550387
110	428.630617728872	186.57209732964	25	3	109	5.45	28.6443861293992	261.44084857038	263.005357660126	289.308576050138	227.350371605618	201.484942405789	130.632917014071
111	428.8104	198.3849	25	3	110	5.5	3.59564542256066	236.2560534072	236.283413377982	217.43464373279	210.301622698664	195.694444506107	130.434985311582
112	427.8596	208.5006	25	3	111	5.55	-19.0160000000003	202.314	203.20571559875	159.005579341165	175.120632044623	175.541655171891	129.803237890333
113	427.4962	211.1321	25	3	112	5.6	-7.26800000000026	52.6300000000003	53.1294713318328	125.004837462133	140.95060675753	150.711164722242	130.453504657847
114	426.1888	212.606	25	3	113	5.65	-26.1479999999995	29.4779999999997	39.4039387371358	93.2367127981785	110.713077232871	134.612789387971	130.395275673667
115	422.831	209.3891	25	3	114	5.7	-67.1559999999999	-64.3379999999996	93.0016482649633	60.9326880391092	89.2703896530413	130.078563519495	129.297820925584
116	420.3338	206.4298	25	3	115	5.75	-49.9440000000004	-59.1860000000003	77.4427900582105	64.4665697822706	67.497408388113	120.257488160706	130.716836390092
117	421.3413	204.6052	25	3	116	5.8	20.1499999999999	-36.4920000000001	41.6855918034037	62.4205751245768	47.4810005999137	102.933392160339	130.543526462326
118	424.7318	205.6229	25	3	117	5.85	67.8100000000006	20.3539999999998	70.7988800476397	53.5359418439498	42.2281846566406	83.0844918654576	128.132570276425
119	426.0735	206.1953	25	3	118	5.9	26.8340000000001	11.4480000000003	29.1739654486669	41.7581039780476	40.282806030989	68.9785980852371	127.500234509287
120	428.0851	207.5566	25	3	119	5.95	40.2319999999997	27.226	48.5784818618283	34.0293131607182	32.806755433372	57.724054404218	126.053183474318
121	428.8071	206.9741	25	3	120	6	14.4399999999996	-11.6500000000002	18.5536007286994	19.9897995310105	30.2133536227479	48.6401555990717	124.500223580413
122	428.687	206.8808	25	3	121	6.05	-2.40199999999959	-1.86599999999999	3.04163771675687	18.1450369374012	30.7461522760551	42.1179848993287	116.21239801675
123	428.6685	206.9045	25	3	122	6.1	-0.370000000000346	0.474000000000387	0.601311899101143	12.0775690227942	25.2183769733847	44.7787283590745	104.802019770161
124	429.666	206.9084	25	3	123	6.15	19.95	0.0779999999997472	19.9501524806203	18.6686032674482	27.2441189376031	47.1990604109983	99.7393235628667
125	430.5743	206.8257	25	3	124	6.2	18.1659999999999	-1.65399999999977	18.2411422887931	27.4629913913921	26.1777191553947	44.9428359822596	100.871142999524
126	427.9989	206.8398	25	3	125	6.25	-51.508	0.281999999999698	51.5087719519695	30.4469544157588	29.7829028100303	44.1763678995094	98.1090876281241
127	429.3665	208.7517	25	3	126	6.3	27.3519999999996	38.2380000000001	47.0135783364762	36.343200937805	36.7549691987436	44.1121729437048	91.305518878405
128	429.57	208.0028	25	3	127	6.35	4.07000000000039	-14.9779999999998	15.521127020935	40.2778692879952	47.3292720615084	43.8956473095094	83.640855681218
129	429.9837	205.5661	25	3	128	6.4	8.27400000000011	-48.734	49.431385090851	40.8972023526123	54.1153147910076	50.7626861389788	77.6303197082458
130	429.6169	203.7062	25	3	129	6.45	-7.33600000000024	-37.1980000000002	37.9144840397442	46.0469470060951	57.0789165311472	50.6214245428479	72.9801536152569
131	431.6255	201.8569	25	3	130	6.5	40.172	-36.986	54.6054372750553	64.211589707258	58.1393821762708	53.3060026547185	68.6612143059695
132	430.757420344265	198.323867443111	25	3	131	6.55	-17.3615931147003	-70.66065113778	72.76230160389	71.8874286442102	57.4781936113544	56.8831408616078	64.8488282738355
133	427.303959851665	194.280798369842	25	3	132	6.6	-69.0692098519992	-80.8613814653802	106.344340526749	73.8799637742993	62.5729176456341	58.8928748180793	64.4844492114342
134	423.7521	191.6999	25	3	133	6.65	-71.0371970333006	-51.6179673968395	87.8105797756122	75.3815619999293	74.2812533403545	64.8658577377619	64.1759457819137
135	421.3767	191.4032	25	3	134	6.7	-47.5079999999991	-5.93400000000031	47.8771596901897	68.9094402166137	75.0651299303012	71.6637224795538	62.2573820157091
136	418.3146	190.8848	25	3	135	6.75	-61.2420000000009	-10.3679999999997	62.1134284032052	60.9342455840102	76.8291024994068	75.960687095542	60.4784704224666
137	416.4498	190.1081	25	3	136	6.8	-37.296	-15.5340000000001	40.4016926873121	76.6750780364987	77.0113125244721	79.6776455964707	59.541979690115
138	416.2844	186.7888	25	3	137	6.85	-3.30799999999954	-66.386	66.4683673637317	76.2502960863031	70.4564775746503	84.1972194969785	58.0900930922501
139	424.2634	184.4111	25	3	138	6.9	159.58	-47.5540000000001	166.514742038055	78.2766429988843	75.6164006845162	86.2820413312546	57.883163844853
140	422.8881	182.583	25	3	139	6.95	-27.5059999999996	-36.5620000000001	45.7532499392118	85.1131848323305	86.2485284279604	88.2362528262957	57.3801630999594
141	423.5548	186.1332	25	3	140	7	13.3339999999998	71.0039999999998	72.2451629661112	79.9787095652904	93.7819920148132	88.6822730128673	57.8008194462929
142	424.3943	189.7667	25	3	141	7.05	16.7899999999997	72.67	74.5844018545432	74.5577233325337	101.877097581587	87.5796716483424	58.7661203131509
143	424.7329	187.7552	25	3	142	7.1	6.77199999999971	-40.2299999999997	40.7959910285309	96.2467607696177	105.821521348323	84.1901700637939	59.9330194490031
144	430.952	184.6071	25	3	143	7.15	124.382000000001	-62.962	139.409810874271	109.287341030742	98.2828293221547	81.152831152829	60.7405055222177
145	438.120727253047	181.769452276864	25	3	144	7.2	143.37454506094	-56.75295446272	154.198437124632	118.641010330843	101.40737572229	79.5719280491586	61.6987322374669
146	444.503737750301	179.222473101044	25	3	145	7.25	127.66020994508	-50.9395835164003	137.448064271733	131.664333131355	100.535443526328	76.7805729454239	61.9169891821951
147	450.132106902811	176.955827006837	25	3	146	7.3	112.5673830502	-45.3329218841395	121.352748355049	122.007935311776	98.1480307722126	74.9717864365253	62.3230561043873
148	455.036910121626	174.959178528541	25	3	147	7.35	98.0960643763001	-39.9329695659202	105.912605031091	106.567990674963	97.9238625529375	72.2845388749908	63.5755814652173
149	459.249222817794	173.222192200452	25	3	148	7.4	84.24625392336	-34.7397265617798	91.1278217763734	91.7835460219135	86.6892616211419	65.0036415507272	64.0232264747219
150	462.800120402364	171.734532556868	25	3	149	7.45	71.017951691399	-29.7531928716802	76.9987139405672	77.655051213582	72.8953276703567	64.1389016570708	64.732321086329
151	465.720678286383	170.485864132086	25	3	150	7.5	58.4111576803809	-24.9733684956402	63.5258410064862	64.1833919745196	59.7791538760347	62.2956362378672	64.7263119096573
152	468.041971880902	169.465851460403	25	3	151	7.55	46.4258718903795	-20.4002534336598	50.7102743133922	51.370587930508	48.0664752914637	60.6490997646939	63.7534901478235
153	469.795076596967	168.664159076117	25	3	152	7.6	35.0620943213005	-16.0338476857203	38.5543088357793	39.2226646657508	38.7475564016588	60.9731640799269	61.8271383870918
154	471.011067845628	168.070451513525	25	3	153	7.65	24.31982497322	-11.8741512518397	27.0638015563154	27.774761730156	31.7244537792996	56.6151533066736	59.9896360851551
155	471.721021037933	167.674393306924	25	3	154	7.7	14.1990638460993	-7.92116413201995	16.2590976167807	18.4778993693453	26.8704275918514	51.73374199538	59.7533253573529
156	471.95601158493	167.46564899061	25	3	155	7.75	4.69981093994079	-4.17488632628022	6.28632632851244	13.311720828798	24.0558289494067	47.8732912688481	60.1797056306783
157	471.747114897669	167.433883098883	25	3	156	7.8	-4.17793374522034	-0.635317834539819	4.22596250933858	12.0783196280912	23.1501687571751	44.968466612304	62.066226208075
158	471.125406387198	167.568760166038	25	3	157	7.85	-12.4341702094205	2.69754134310006	12.7234161330428	14.5181905179521	24.0224656069163	42.9539434334561	64.0734051524321
159	470.121961464564	167.859944726372	25	3	158	7.9	-20.0688984526801	5.82369120667977	20.8967955527814	20.3368961686573	26.5410449922053	41.7644116181892	64.1772537584833
160	468.767855540817	168.297101314184	25	3	159	7.95	-27.08211847494	8.74313175624025	28.4584520660851	27.8224381450049	30.5721563204033	41.2283893463623	67.7150121982791
161	467.094164027006	168.86989446377	25	3	160	8	-33.4738302762196	11.4558629917201	35.3798545820389	34.7332103850345	35.9674286616615	40.7703508064473	70.8192772994206
162	465.131962334178	169.567988709428	25	3	161	8.05	-39.2440338565598	13.9618849131597	41.6536723910765	41.0037703563195	41.8704579331443	39.9273086473046	73.90665309467
163	462.912325873382	170.381048585454	25	3	162	8.1	-44.3927292159208	16.2611975205203	47.2772773331909	46.6261221228545	47.1603304652534	39.4641067103897	77.6930297377208
164	460.466330055667	171.298738626146	25	3	163	8.15	-48.9199163542992	18.3538008138396	52.2495954092061	51.5979611546657	51.8043694570789	38.8264410174811	78.6819326675999
165	457.825050292081	172.310723365802	25	3	164	8.2	-52.82559527172	20.2396947931203	56.5702108987604	55.9184777212836	55.5863511008732	39.9347226655473	78.7850199328147
166	455.019561993673	173.406667338718	25	3	165	8.25	-56.1097659681604	21.9188794583198	60.2390497410948	59.5874505454723	57.4848726634878	43.5788383159327	78.6129856635551
167	452.080940571491	174.576235079191	25	3	166	8.3	-58.7724284436399	23.3913548094603	63.256255224166	62.6049685578383	56.7044485374341	49.1606659796248	77.9902262754996
168	449.040261436584	175.80909112152	25	3	167	8.35	-60.8135826981402	24.6571208465798	65.622141454134	64.5465800788919	54.9057478138631	55.8622714298735	76.8584587694023
169	445.9286	177.0949	25	3	168	8.4	-62.2332287316794	25.7161775695999	67.3371854710362	63.37178417231	51.1118370427568	63.3508659662395	75.5904764625707
170	442.893351080541	178.425045175029	25	3	169	8.45	-60.7049783891807	26.6029035005801	66.2782685040283	57.4904193535845	49.2972890106913	71.2911227394874	74.9190212853786
171	440.547187128019	179.797785811398	25	3	170	8.5	-46.9232790504395	27.45481272738	54.3650702081854	50.224045082254	51.1902479702038	79.3429183609741	75.1721307691662
172	439.6191	181.2131	25	3	171	8.55	-18.56174256038	28.3062837720399	33.8494311305386	39.6187055276754	56.4508740261053	87.1642064246461	76.3501862048092
173	440.352391098083	182.480808157042	25	3	172	8.6	14.6658219616597	25.3541631408399	29.2902700974816	34.0479979424908	64.5642123944935	94.4128953955147	78.3723721895838
174	441.0476	182.6501	25	3	173	8.65	13.90417803834	3.38583685916035	14.3104876981431	39.0087117680976	74.8973624754001	100.748712028526	81.1350483675895
175	439.8582	181.1413	25	3	174	8.7	-23.7879999999996	-30.1760000000002	38.4247305781054	55.4113286986262	86.9958943781016	105.836297870249	84.5257442068663
176	436.381442567674	179.248856766337	25	3	175	8.75	-69.5351486465199	-37.8488646732598	79.1686393362192	78.904379706733	101.20096405846	109.352680058262	88.4246386421916
177	430.910329286705	177.344329035947	25	3	176	8.8	-109.42226561938	-38.0905546078003	115.862515783182	110.176019423125	117.623964311858	111.011985938695	92.5330306087257
178	423.827143226175	175.428229970593	25	3	177	8.85	-141.6637212106	-38.3219813070798	146.755525138016	139.943790813712	133.920042977166	110.762974105348	96.4850571736488
179	415.514167455169	173.50107273204	25	3	178	8.9	-166.25951542012	-38.5431447710602	170.668686280102	163.393216348823	150.385587014296	109.416541306952	100.186314768041
180	406.35368504277	171.563370482049	25	3	179	8.95	-183.20964824798	-38.7540449998198	187.263587531043	179.83659992509	162.375306729808	108.609653224395	103.549264450679
181	396.727979058061	169.615636382385	25	3	180	9	-192.51411969418	-38.9546819932804	196.415767011772	188.9357062476	167.51511214632	109.573910731885	106.486943565651
182	387.019332570127	167.658383594811	25	3	181	9.05	-194.17292975868	-39.1450557514798	198.079433664517	190.595154605467	165.573097851285	112.773063762314	108.91262552326
183	377.610028648051	165.69212528109	25	3	182	9.1	-188.18607844152	-39.32516627442	192.251056750564	184.806822645903	156.961735816203	117.280637668778	110.739989613072
184	368.882350360917	163.717374602985	25	3	183	9.15	-174.553565742681	-39.4950135621002	178.965928069437	171.637007943817	143.935720138504	123.443655717698	111.88372030698
185	361.218580777808	161.734644722259	25	3	184	9.2	-153.27539166218	-39.65459761452	158.321927733224	151.30959577748	130.223412070688	129.116765748185	112.261500069883
186	355.001002967808	159.744448800677	25	3	185	9.25	-124.351556199999	-39.80391843164	130.566693501345	124.987765384807	117.94685740531	133.270438968451	111.806864857693
187	350.6119	157.7473	25	3	186	9.3	-87.7820593561603	-39.9429760135399	96.4423728328305	97.2762856715417	107.922163212769	135.905395237827	110.75763047383
188	348.335126901056	155.744825082186	25	3	187	9.35	-45.5354619788795	-40.04949835628	60.6419047871986	75.640001495474	100.641232360389	137.107842917424	110.198927077064
189	348.060826527996	153.743105209964	25	3	188	9.4	-5.48600746119973	-40.0343974444399	40.4085295031101	64.2567068668029	96.5017244211	137.021763569842	109.634207525036
190	349.58071369543	151.749335146258	25	3	189	9.45	30.3977433486796	-39.8754012741199	50.1405068528857	64.5347306480588	95.8582247665629	135.80740616187	108.810178915733
191	352.686503217966	149.770709653989	25	3	190	9.5	62.1157904507197	-39.5725098453801	73.6502203579896	76.2946993359718	99.0257657905811	133.630968770328	109.046054450496
192	357.169909910213	147.814423496081	25	3	191	9.55	89.66813384494	-39.1257231581602	97.8324917391102	95.7271631706583	106.237692624368	130.661044621873	109.180037985702
193	362.822648586779	145.887671435457	25	3	192	9.6	113.05477353132	-38.5350412124797	119.441748226764	116.076448037652	117.253950018645	127.067083830629	110.223517097632
194	369.436434062272	143.997648235039	25	3	193	9.65	132.27570950986	-37.80046400836	137.570848676542	133.794824714359	130.107807001179	123.018728585433	111.082532329361
195	376.802981151302	142.151548657751	25	3	194	9.7	147.3309417806	-36.9219915457603	151.886931187854	147.940654600678	141.391400253053	118.686702269516	111.796642628736
196	384.714004668477	140.356567466514	25	3	195	9.75	158.2204703435	-35.8996238247397	162.242103741527	158.213200701318	149.315080135345	114.261049657125	112.056010137185
197	392.961219428406	138.619899424253	25	3	196	9.8	164.94429519858	-34.7333608452203	168.561641170703	164.4884508317	153.399926030977	110.503275008966	111.506981737027
198	401.336340245697	136.948739293889	25	3	197	9.85	167.502416345819	-33.42320260728	170.804478729966	166.706352468453	153.492935300868	109.634880048781	109.805077706758
199	409.631081934958	135.350281838346	25	3	198	9.9	165.89483378522	-31.9691491108597	168.947099328453	164.835335556331	149.535732749766	109.851873743119	106.614194250892
200	417.6371593108	133.831721820547	25	3	199	9.95	160.12154751684	-30.3712003559804	162.976439371618	158.859197461276	141.515179772469	109.010704607071	103.064132796908
201	425.146287187829	132.400254003413	25	3	200	10	150.18255754058	-28.6293563426796	152.887019180916	148.772669900418	129.496333523669	108.518198169106	99.7102776485894
202	431.950180380655	131.063073149869	25	3	201	10.05	136.07786385652	-26.74361707088	138.680950695427	134.583014667832	114.768857393563	105.587012209091	96.7166924299339
203	437.840553703887	129.827374022837	25	3	202	10.1	117.80746646464	-24.7139825406401	120.371840925676	116.324007076485	102.015810078916	103.166396526487	93.1421775678438
204	442.609121972132	128.70035138524	25	3	203	10.15	95.3713653649004	-22.5404527519402	97.9988231655246	94.1573314910067	89.5959404850586	98.7214089410248	89.1195605001397
205	446.0476	127.6892	25	3	204	10.2	68.7695605573595	-20.2230277048	71.6814014148819	70.6785173258501	76.6300089610902	94.4765195092873	85.9620619383124
206	447.932584527969	126.757478375255	25	3	205	10.25	37.6996905593808	-18.6344324948999	42.0536412535234	55.2589502574139	67.7213162028667	90.8415813059184	82.8041416007364
207	447.9802	125.6942	25	3	206	10.3	0.952309440619956	-21.2655675051002	21.2868798696443	44.6088663022848	57.7740983872047	87.1085682362268	81.0372867292172
208	446.307897386709	124.321245933878	25	3	207	10.35	-33.4460522658208	-27.4590813224398	43.2740055834952	36.9360108456952	52.839857752106	82.502312496092	81.5032414764632
209	444.698906061858	122.766512538272	25	3	208	10.4	-32.1798264970198	-31.0946679121201	44.748403389879	41.2853009147266	47.9070851322832	76.2066249319414	81.4566398372486
210	445.3529	121.2344	25	3	209	10.45	13.0798787628396	-30.6422507654401	33.3171241319339	44.8696794485594	47.4378592461054	70.3208594319446	80.8125628270097
211	448.4948	120.6825	25	3	210	10.5	62.8380000000004	-11.0379999999998	63.8000915986807	50.4207652467981	52.1868290881679	65.7895865268512	79.7421780286853
212	448.1592	122.614	25	3	211	10.55	-6.71199999999999	38.63	39.2087725388082	51.2053039622816	59.4482790788905	62.7723402379947	78.6843885376139
213	444.6322	122.1978	25	3	212	10.6	-70.5399999999997	-8.32400000000007	71.0294345746886	57.9397076465156	62.9888149132681	59.2172713050589	76.1944561727747
214	442.2708	121.6096	25	3	213	10.65	-47.2280000000001	-11.764	48.6710969672968	63.0883572616092	62.8173093788242	55.2203924148462	74.0706338317206
215	439.4416	119.8167	25	3	214	10.7	-56.5840000000003	-35.8580000000001	66.9891425531036	74.0268787092215	64.0117099027989	53.2374216071086	71.5744297907075
216	443.003	117.1035	25	3	215	10.75	71.2279999999998	-54.264	89.5433396741487	75.5568645797381	63.8578568508357	51.3472335443478	68.5800320610493
217	438.541	115.6426	25	3	216	10.8	-89.2399999999998	-29.2179999999999	93.9013797768699	74.4293147953668	67.7705820887846	51.5712984494688	64.7559302738439
218	442.4026	114.8915	25	3	217	10.85	77.2320000000002	-15.0220000000002	78.6793639272715	70.0837121590823	65.5946848580118	53.3716029041459	61.3540399837968
219	440.5471	113.8021	25	3	218	10.9	-37.1100000000001	-21.788	43.0333480454404	64.6273564400622	62.5336996974092	53.0614059313782	58.6741366874405
220	438.2924	113.6078	25	3	219	10.95	-45.0940000000003	-3.88599999999997	45.2611293716808	61.5142854683477	59.0369839681119	52.6144210469481	54.8299903172357
221	441.4028	113.7369	25	3	220	11	62.2080000000005	2.58200000000016	62.2615610790483	55.6325051362854	50.5076380005276	50.9661578882647	51.9387351471378
222	437.5544	113.0081	25	3	221	11.05	-76.9680000000005	-14.5760000000001	78.3360249182972	50.6380845994516	43.6943178200471	51.781764866137	48.8210218326447
223	440.0001	112.7123	25	3	222	11.1	48.9139999999998	-5.916	49.2704622669605	47.9902557771415	43.7543908950237	49.2225158190623	45.906718572385
224	440.809	113.1138	25	3	223	11.15	16.178000000001	8.02999999999997	18.061245361271	36.387919560993	43.3055024839322	49.4198587224164	43.8808451077148
225	440.5736	114.6975	25	3	224	11.2	-4.70800000000054	31.6740000000001	32.0219852601305	25.8743501717465	41.2171321910973	48.6723400721277	43.1752995315646
226	440.7785	114.7538	25	3	225	11.25	4.09800000000018	1.12599999999986	4.24987999830598	31.8762766537619	38.0744589256937	46.3184828161801	43.6666318243622
227	439.5867	114.2643	25	3	226	11.3	-23.836	-9.78999999999985	25.7681779720646	35.9729203684129	35.7929476434894	42.4032923114609	45.5084611167893
228	436.0335	116.0216	25	3	227	11.35	-71.0640000000001	35.146	79.2800946770374	34.444008605053	32.8503467801128	40.2057674715015	48.4423074140832
229	437.8905	115.5061	25	3	228	11.4	37.1399999999994	-10.3100000000001	38.5444639345258	39.7609982903944	36.3060177474236	41.1416484429396	51.6624337453927
230	439.1012	115.647	25	3	229	11.45	24.2140000000006	2.81800000000004	24.3774264433313	45.7115451152323	38.3076961761434	39.3391212025269	54.1333041950612
231	437.7581	114.89	25	3	230	11.5	-26.8619999999999	-15.1400000000001	30.8348284250131	33.8244169064636	42.1293276318327	38.0878837674245	54.9547114390878
232	440.4987	114.4478	25	3	231	11.55	54.8119999999994	-8.84399999999999	55.5209120962538	36.6391151264344	41.1122668028748	34.8697034272948	57.2523775152235
233	439.7398	113.8086	25	3	232	11.6	-15.1779999999997	-12.784	19.8444536331941	42.1713837472339	36.6571440479793	32.5961658397112	59.4327384496591
234	439.4065	111.1989	25	3	233	11.65	-6.66600000000017	-52.1940000000001	52.6179550343798	44.4976569732709	38.9777944019471	32.5412978005834	62.0472785134308
235	440.1937	108.7189	25	3	234	11.7	15.7439999999997	-49.5999999999998	52.0387695473286	36.5129884905173	37.4611102139564	33.1131774560205	63.2243892526528
236	438.4655	109.9525	25	3	235	11.75	-34.5639999999992	24.6719999999999	42.4661945551981	39.489871189495	38.1013086091553	35.9860301043767	62.4398002966875
237	438.5224	109.1747	25	3	236	11.8	1.13799999999969	-15.556	15.5975696824858	41.3164736774597	33.9464592111001	39.4456237841098	60.6166654017898
238	436.8151	108.8579	25	3	237	11.85	-34.1460000000006	-6.33600000000001	34.728867128083	32.750836680679	32.3419848993096	43.5130119240206	61.4065668226312
239	439.5201	107.3693	25	3	238	11.9	54.1000000000008	-29.7720000000001	61.7509674742031	31.7049602450397	28.7765778537433	50.2634615594072	61.2982304980196
240	439.2815	107.7632	25	3	239	11.95	-4.77200000000039	7.87800000000004	9.21058456342508	31.379929931683	27.9186587358975	55.6521873431742	60.7441899846039
241	440.1915	106.1389	25	3	240	12	18.2000000000005	-32.4859999999998	37.2368123770014	25.1940986091242	29.8427325769207	58.9432649899108	61.2613244744624
242	439.6281	105.7258	25	3	241	12.05	-11.268	-8.262	13.9724181157021	16.2366820300268	37.7789807653449	62.7229901643101	62.5827065878425
243	439.6758	105.9097	25	3	242	12.1	0.953999999999269	3.67799999999988	3.79971051528899	23.086480791116	50.3688798000618	69.642961080256	65.7170156364153
244	440.0586	106.6666	25	3	243	12.15	7.65600000000063	15.138	16.9638845787164	27.9805049088017	61.5491287168673	74.6746983044452	69.2839212721037
245	437.9333	107.1193	25	3	244	12.2	-42.5060000000008	9.05399999999986	43.4595783688713	44.1780315990068	73.843264472392	77.776438433178	71.7360472702704
246	438.1796	110.1948	25	3	245	12.25	4.92600000000039	61.5100000000001	61.7069329654296	75.5436609909995	79.7852213706663	78.5611177771949	74.2246541136653
247	434.201362639938	112.786547671147	25	3	246	12.3	-79.5647472012399	51.8349534229401	94.9600515667277	106.861575403708	91.49952111752	78.8300384921186	75.6580935528433
248	426.373042910597	114.581173456077	25	3	247	12.35	-156.56639458682	35.8925156985998	160.627857475252	124.600048153668	106.943937261202	82.6073661737609	75.437133092021
249	417.916501725957	116.527687512969	25	3	248	12.4	-169.1308236928	38.93028113784	173.553456642258	131.589937832531	120.572818755147	81.4548125530996	76.1827045436847
250	412.0536	119.5751	25	3	249	12.45	-117.25803451914	60.9482497406202	132.151942118672	138.821010636033	127.634218130458	82.149258766681	77.4898948829939
251	411.185841724787	124.329375519961	25	3	250	12.5	-17.3551655042604	95.08551039922	96.6563813597449	138.344213531405	127.279502977469	84.4347651815003	79.0249168247076
252	414.433303204709	130.024296454091	25	3	251	12.55	64.9492295984396	113.8984186826	131.115415584239	134.284062106586	119.881096218892	90.2957097483903	80.4430445000597
253	420.095703822237	135.55059962824	25	3	252	12.6	113.24801235056	110.52606348298	158.243871952112	130.668388107249	114.84585254746	98.8378654331194	83.3278029636377
254	426.472762959843	139.799021868259	25	3	253	12.65	127.54118275212	84.9684448003796	153.252699518165	122.969068122407	101.360496389332	106.026544743624	86.0288249200222
255	431.8642	141.6603	25	3	254	12.7	107.828740803139	37.2255626348203	114.073572121984	100.941181801751	90.45525306097	110.35891708452	89.4384754952084
256	434.700673660447	141.019349444057	25	3	255	12.75	56.7294732089408	-12.8190111188599	58.1597814355366	91.3474915635149	89.0843089923342	112.463278122954	93.8427935950385
257	433.9366	141.7378	25	3	256	12.8	-15.2814732089405	14.3690111188596	20.9759839809597	68.4369306720774	89.0918983792606	111.870563321577	98.4954342792145
258	430.4257	145.9893	25	3	257	12.85	-70.2179999999998	85.0299999999999	110.275420760929	50.242118014691	90.7317936050366	107.361254260021	98.9255204785977
259	429.773742004558	147.811154952104	25	3	258	12.9	-13.0391599088398	36.4370990420804	38.6998950609775	55.199549862261	91.4802707321005	102.101947527962	98.6719041677408
260	430.0692	148.9277	25	3	259	12.95	5.90915990884014	22.3309009579197	23.0995088350523	77.2426149567698	93.0836160385821	99.3276024228136	100.276255978143
261	428.542745490918	152.78391887986	25	3	260	13	-30.5290901816409	77.1243775972005	82.9469406733866	90.1160956465583	97.6470532684388	99.1065686595045	99.9326373373686
262	428.2795	159.3382	25	3	261	13.05	-5.26490981835991	131.0856224028	131.191309453503	114.523610792124	103.860030424261	98.1630988358093	104.430183839246
263	432.1111	167.1848	25	3	262	13.1	76.6320000000007	156.932	174.642824209872	135.925114062473	99.8766559725828	97.0126448470195	105.525939924778
264	436.93332402811	173.614223902005	25	3	263	13.15	96.4444805621997	128.5884780401	160.737470788805	140.094556674617	102.843398666592	97.3829515355993	106.598334230265
265	441.654982196172	178.089214309969	25	3	264	13.2	94.4331633612398	89.4998081592803	130.1070251868	130.477445891752	108.199951784657	101.100512557239	106.606003572361
266	446.117416898307	180.73869395749	25	3	265	13.25	89.2486940427	52.9895929504198	103.794153734103	109.637216298607	109.128828326675	109.124469412882	106.21795701043
267	450.161970528634	181.691585578166	25	3	266	13.3	80.8910726065403	19.0578324135203	83.1057555391827	91.1631865410611	107.234299292358	118.16083006631	104.513797553339
268	453.629985481273	181.076811905596	25	3	267	13.35	69.3602990527802	-12.2954734514002	70.4416762441467	80.4747895068413	103.293496089002	115.243674783435	102.002449703886
269	456.362804150343	179.023295673379	25	3	268	13.4	54.6563733813991	-41.0703246443398	68.3673220010729	78.163099978733	103.285632339098	115.888995782382	98.8564875110824
270	458.201768929965	175.659959615113	25	3	269	13.45	36.7792955924403	-67.2667211653203	76.6650400157011	83.9911526929635	109.117409075895	118.403253189605	96.1159249943385
271	458.98822221426	171.115726464397	25	3	270	13.5	15.7290656859004	-90.8846630143199	92.2357060935615	96.9497758793973	120.601885557325	115.430509493237	94.8070478278177
272	458.563506397345	165.519518954828	25	3	271	13.55	-8.49431633830022	-111.92415019138	112.246019110335	115.408078137135	132.46162970836	118.564657930101	92.7588485495832
273	456.768963873342	159.000259820005	25	3	272	13.6	-35.8908504800604	-130.38518269646	135.234792176315	137.76002864495	130.610693594286	112.214014416436	89.4435929108973
274	453.44593703637	151.686871793527	25	3	273	13.65	-66.4605367394392	-146.26776052956	160.658833289761	163.040671135918	128.934592898171	107.170123716907	86.1977103467392
275	448.43576828055	143.708277608993	25	3	274	13.7	-100.2033751164	-159.57188369068	188.424792554775	180.932106723756	128.606554594552	102.853090060201	83.6397739188031
276	441.5798	135.1934	25	3	275	13.75	-137.119365611001	-170.29755217986	218.638918548403	164.271611309175	121.732190659799	99.9726358979062	83.0116743187267
277	434.7627	127.7612	25	3	276	13.8	-136.342	-148.644	201.703197049526	142.461107659208	129.895016567845	97.1570317851006	83.1149559619526
278	433.5524	125.4639	25	3	277	13.85	-24.2060000000004	-45.9460000000001	51.9323151034116	119.453080544155	121.13453274387	96.6436451477515	85.0003946889294
279	432.6297	123.0542	25	3	278	13.9	-18.4539999999993	-48.194	51.6063150399249	80.4237101836803	111.054615094716	95.6110274942027	84.5596557983357
280	436.282	123.4063	25	3	279	13.95	73.0459999999994	7.04200000000014	73.384656979507	78.8579264119332	96.5887710445072	92.9042475658633	85.2774797619585
281	437.3922	123.7899	25	3	280	14	22.2040000000004	7.67200000000003	23.4920667460319	77.9974541785653	79.3433862384868	90.5075269961309	83.703108350567
282	444.4216	117.1149	25	3	281	14.05	140.588	-133.5	193.874278190791	79.6481225302232	61.8524338618415	87.3545982633572	80.6731817978631
283	445.2738	114.8911	25	3	282	14.1	17.0439999999996	-44.4760000000002	47.6299539365724	73.7244615448598	62.6765967012168	81.8745409747752	76.8655894128721
284	446.0226	111.9933	25	3	283	14.15	14.9760000000003	-57.9559999999998	59.8596567982142	78.2630622932934	62.2874620902339	75.0124691578791	73.8587777540503
285	445.8673	109.8105	25	3	284	14.2	-3.10600000000022	-43.656	43.76635205269	44.8469413117498	57.2019405371745	66.1790352803674	71.034728774275
286	446.4173	107.5677	25	3	285	14.25	11.0000000000002	-44.8560000000001	46.1850704882001	47.3557392238683	59.2828633324627	56.8988792245713	68.7214250197166
287	445.5209	108.5633	25	3	286	14.3	-17.9280000000006	19.9119999999999	26.7936732830722	44.9268016502447	44.8141799588697	48.0690818575947	67.2807676028359
288	446.8559	105.867	25	3	287	14.35	26.7000000000007	-53.9259999999999	60.1739434971652	40.6794195294893	42.6145492056801	54.7571145944243	65.9527164731929
289	446.6553	103.4897	25	3	288	14.4	-4.01200000000017	-47.5460000000001	47.7149689300958	40.302664371632	38.9703232210425	53.2303158142894	66.1338814839012
290	447.2155	104.467	25	3	289	14.45	11.2040000000002	19.546	22.5294414489131	44.7814186059896	35.7692995162276	52.1517063343124	67.343468385511
291	448.5482	106.2363	25	3	290	14.5	26.6539999999998	35.386	44.3012946989136	37.8733591874919	34.4543722106558	51.9757072078971	68.9013999735599
292	446.5305	104.8301	25	3	291	14.55	-40.3539999999998	-28.124	49.1874444548605	33.0138447918404	34.285729853348	42.781705665625	70.1811255544168
293	447.6151	104.1472	25	3	292	14.6	21.6919999999993	-13.6580000000001	25.6336464046763	30.859179502966	46.8376324876317	41.5171644093078	70.5890436422408
294	446.4449	104.1868	25	3	293	14.65	-23.4039999999993	0.792000000000144	23.4173969518384	28.6060800496797	44.1731695383449	40.5474317911937	69.5440193687552
295	446.7955	103.715	25	3	294	14.7	7.01199999999972	-9.43600000000004	11.7561150045411	23.7900411007064	47.1014721314502	39.2163674883487	66.4673170264259
296	445.8708	105.0837	25	3	295	14.75	-18.4940000000006	27.3739999999998	33.0357974324824	55.8019057877716	44.6685510833315	37.470214141527	61.2459741006419
297	444.6404	104.8346	25	3	296	14.8	-24.6079999999995	-4.98199999999997	25.1072497099936	55.3324942848494	40.7492313723803	37.4045034205712	58.8143551966271
298	435.8925	101.7235	25	3	297	14.85	-174.958	-62.2219999999999	185.692969840003	63.3437647599345	40.4197796129355	35.2617877986342	63.0288916135834
299	434.8826	102.0235	25	3	298	14.9	-20.1979999999992	5.99999999999994	21.0703394372271	60.7310221169834	42.1245403613449	36.6567354735998	70.6754886391538
300	432.3006	102.2347	25	3	299	14.95	-51.640000000001	4.2240000000001	51.8124673799666	57.7084216440542	42.6634354604698	41.7826892051588	80.7026673035644
301	431.3777	101.8533	25	3	300	15	-18.4579999999994	-7.62799999999999	19.9720842177269	25.0376534380994	40.4860560723982	47.295272950989	90.3216907227196
302	431.0244	102.2067	25	3	301	15.05	-7.0659999999998	7.06799999999987	9.99424734534799	28.9165864378404	40.5232769877943	53.0076528454764	90.1237408056376
303	431.6099	103.1579	25	3	302	15.1	11.7099999999994	19.024	22.3391288102286	21.9831061610051	23.6859431096367	59.3035463097064	90.8860613251926
304	432.476	101.3294	25	3	303	15.15	17.3220000000003	-36.5699999999998	40.465004435932	20.241090027813	29.1403014088548	64.0755695796313	89.5768743051455
305	432.2231	102.1485	25	3	304	15.2	-5.05800000000022	16.3819999999998	17.1450659957901	23.3381323315344	36.4639062788673	66.7555987724844	100.890778698118
306	431.9221	101.6726	25	3	305	15.25	-6.01999999999975	-9.51799999999992	11.2620035517662	22.3342327811739	49.9219948186464	65.5930689767124	118.886118201725
307	432.953	100.9241	25	3	306	15.3	20.6179999999995	-14.9700000000001	25.4794588639552	29.3640163798691	65.2660743185724	69.5596285356595	133.756907137488
308	432.4321	101.6159	25	3	307	15.35	-10.4179999999997	13.836	17.319631058426	50.9447063967295	78.1873130064772	71.3006686327426	137.584861899691
309	431.65684005702	105.316256088772	25	3	308	15.4	-15.5051988595994	74.0071217754399	75.6139224294079	79.6028996094798	86.0265987979177	88.1206614640181	137.73338708191
310	431.162974203422	111.549146666444	25	3	309	15.45	-9.87731707196076	124.65781155344	125.048516080092	107.19401630561	90.8477620844991	109.253628272817	137.426853246691
311	430.901828405612	119.27238134595	25	3	310	15.5	-5.22291595620004	154.46469359012	154.552969615518	134.040393231781	90.7000818810266	128.667674237542	140.789170991358
312	430.824728629993	127.443769740223	25	3	311	15.55	-1.5419955123798	163.42776788546	163.435042344609	142.689181215966	98.5959800835246	137.46577594565	154.177772681166
313	430.88300084297	135.021121462196	25	3	312	15.6	1.16544425953975	151.54703443946	151.551515689276	130.750817772269	118.915394155849	140.254958241077	183.872954268141
314	431.027971010948	140.962246124802	25	3	313	15.65	2.89940335956089	118.82249325212	118.857862350337	101.797264152574	147.101021519181	138.606316819097	234.905399018068
315	431.21096510033	144.224953340975	25	3	314	15.7	3.65988178763928	65.25414432346	65.3566988616044	89.9979438614387	182.043350266766	162.565189907888	NA
316	431.383309077522	143.767052723648	25	3	315	15.75	3.44687954383971	-9.15801234653998	9.78520151704191	103.790395079916	207.413353656438	200.302022261923	NA
317	431.496328908928	138.546353885754	25	3	316	15.8	2.26039662812013	-104.41397675788	104.438440888935	151.512861822397	209.665477572728	230.109310854404	NA
318	431.501350560953	127.520666440227	25	3	317	15.85	0.100433040501002	-220.51374891054	220.513771781665	233.335882761263	202.322603475678	239.907936000748	NA
319	431.3497	109.6478	25	3	318	15.9	-3.03301121906088	-357.45732880454	357.470196062737	313.029443160302	191.186034840277	238.810038690221	NA
320	431.081304929377	85.9257281046086	25	3	319	15.95	-5.36790141246001	-474.441437907828	474.471803555935	329.333011284017	234.282617731277	233.071017288223	NA
321	431.0905	65.51308	25	3	320	16	0.183901412460727	-408.252962092172	408.253003512236	300.854811871439	309.90396264282	234.283069031727	NA
322	431.692870835156	56.2347991270577	25	3	321	16.05	12.0474167031193	-185.565617458846	185.956281507513	230.859207858157	361.622641625284	255.347892516856	NA
323	432.5346	52.42043	25	3	322	16.1	16.8345832968805	-76.2873825411539	78.1227747187718	235.229352701292	360.900477845647	308.442362226576	NA
324	432.5848	52.79166	25	3	323	16.15	1.00399999999922	7.42459999999994	7.49217599633094	306.778482125339	330.51905586126	405.735228456504	NA
325	429.790961675598	77.4500175355517	25	3	324	16.2	-55.8767664880395	493.167150711034	496.322527771608	393.91227196655	284.09868430968	NA	NA
326	425.659878634496	115.526506145118	25	3	325	16.25	-82.6216608220398	761.529772191326	765.99865063247	420.946143819855	261.152784407017	NA	NA
327	422.7156	146.468	25	3	326	16.3	-58.8855726899203	618.82987709764	621.625230713571	430.178903864362	301.030307460985	NA	NA
328	422.2654	157.1231	25	3	327	16.35	-9.00399999999991	213.102	213.292133985293	332.968015918068	414.562120977475	NA	NA
329	421.9793	159.7906	25	3	328	16.4	-5.72199999999953	53.3500000000004	53.6559762188708	215.527086688696	620.284422072731	NA	NA
330	422.4095	160.0708	25	3	329	16.45	8.60399999999913	5.60399999999959	10.2680880401358	208.14834295542	NA	NA	NA
331	422.2204	169.0085	25	3	330	16.5	-3.78199999999993	178.754	178.794004485609	408.178098135095	NA	NA	NA
332	419.912313330565	198.15382705047	25	3	331	16.55	-46.1617333887	582.9065410094	584.73151204719	810.3899402811	NA	NA	NA
333	414.149639991695	258.551581151411	25	3	332	16.6	-115.2534667774	1207.95508201882	1213.44090988367	NA	NA	NA	NA
334	403.596779983389	361.246562302822	25	3	333	16.65	-211.057200166119	2053.89962302822	2064.7151869489	NA	NA	NA	NA
335	NA	NA	25	3	334	16.7	NA	NA	NA	NA	NA	NA	NA
336	NA	NA	25	3	335	16.75	NA	NA	NA	NA	NA	NA	NA
337	NA	NA	25	3	336	16.8	NA	NA	NA	NA	NA	NA	NA
338	NA	NA	25	3	337	16.85	NA	NA	NA	NA	NA	NA	NA
339	NA	NA	25	3	338	16.9	NA	NA	NA	NA	NA	NA	NA
340	NA	NA	25	3	339	16.95	NA	NA	NA	NA	NA	NA	NA
341	NA	NA	25	3	340	17	NA	NA	NA	NA	NA	NA	NA
342	NA	NA	25	3	341	17.05	NA	NA	NA	NA	NA	NA	NA
343	NA	NA	25	3	342	17.1	NA	NA	NA	NA	NA	NA	NA
344	NA	NA	25	3	343	17.15	NA	NA	NA	NA	NA	NA	NA
345	NA	NA	25	3	344	17.2	NA	NA	NA	NA	NA	NA	NA
346	NA	NA	25	3	345	17.25	NA	NA	NA	NA	NA	NA	NA
347	NA	NA	25	3	346	17.3	NA	NA	NA	NA	NA	NA	NA
348	NA	NA	25	3	347	17.35	NA	NA	NA	NA	NA	NA	NA
349	NA	NA	25	3	348	17.4	NA	NA	NA	NA	NA	NA	NA
350	NA	NA	25	3	349	17.45	NA	NA	NA	NA	NA	NA	NA
351	NA	NA	25	3	350	17.5	NA	NA	NA	NA	NA	NA	NA
352	NA	NA	25	3	351	17.55	NA	NA	NA	NA	NA	NA	NA
353	NA	NA	25	3	352	17.6	NA	NA	NA	NA	NA	NA	NA
354	NA	NA	25	3	353	17.65	NA	NA	NA	NA	NA	NA	NA
355	NA	NA	25	3	354	17.7	NA	NA	NA	NA	NA	NA	NA
356	NA	NA	25	3	355	17.75	NA	NA	NA	NA	NA	NA	NA
357	NA	NA	25	3	356	17.8	NA	NA	NA	NA	NA	NA	NA
358	NA	NA	25	3	357	17.85	NA	NA	NA	NA	NA	NA	NA
359	NA	NA	25	3	358	17.9	NA	NA	NA	NA	NA	NA	NA
360	NA	NA	25	3	359	17.95	NA	NA	NA	NA	NA	NA	NA
361	NA	NA	25	3	360	18	NA	NA	NA	NA	NA	NA	NA
362	NA	NA	25	3	361	18.05	NA	NA	NA	NA	NA	NA	NA
363	NA	NA	25	3	362	18.1	NA	NA	NA	NA	NA	NA	NA
364	NA	NA	25	3	363	18.15	NA	NA	NA	NA	NA	NA	NA
365	NA	NA	25	3	364	18.2	NA	NA	NA	NA	NA	NA	NA
366	NA	NA	25	3	365	18.25	NA	NA	NA	NA	NA	NA	NA
367	NA	NA	25	3	366	18.3	NA	NA	NA	NA	NA	NA	NA
368	NA	NA	25	3	367	18.35	NA	NA	NA	NA	NA	NA	NA
369	NA	NA	25	3	368	18.4	NA	NA	NA	NA	NA	NA	NA
370	NA	NA	25	3	369	18.45	NA	NA	NA	NA	NA	NA	NA
371	NA	NA	25	3	370	18.5	NA	NA	NA	NA	NA	NA	NA
372	NA	NA	25	3	371	18.55	NA	NA	NA	NA	NA	NA	NA
373	NA	NA	25	3	372	18.6	NA	NA	NA	NA	NA	NA	NA
374	NA	NA	25	3	373	18.65	NA	NA	NA	NA	NA	NA	NA
375	NA	NA	25	3	374	18.7	NA	NA	NA	NA	NA	NA	NA
376	NA	NA	25	3	375	18.75	NA	NA	NA	NA	NA	NA	NA
377	NA	NA	25	3	376	18.8	NA	NA	NA	NA	NA	NA	NA
378	NA	NA	25	3	377	18.85	NA	NA	NA	NA	NA	NA	NA
379	NA	NA	25	3	378	18.9	NA	NA	NA	NA	NA	NA	NA
380	NA	NA	25	3	379	18.95	NA	NA	NA	NA	NA	NA	NA
381	NA	NA	25	3	380	19	NA	NA	NA	NA	NA	NA	NA
382	NA	NA	25	3	381	19.05	NA	NA	NA	NA	NA	NA	NA
383	NA	NA	25	3	382	19.1	NA	NA	NA	NA	NA	NA	NA
384	NA	NA	25	3	383	19.15	NA	NA	NA	NA	NA	NA	NA
385	NA	NA	25	3	384	19.2	NA	NA	NA	NA	NA	NA	NA
386	NA	NA	25	3	385	19.25	NA	NA	NA	NA	NA	NA	NA
387	NA	NA	25	3	386	19.3	NA	NA	NA	NA	NA	NA	NA
388	NA	NA	25	3	387	19.35	NA	NA	NA	NA	NA	NA	NA
389	NA	NA	25	3	388	19.4	NA	NA	NA	NA	NA	NA	NA
390	NA	NA	25	3	389	19.45	NA	NA	NA	NA	NA	NA	NA
391	NA	NA	25	3	390	19.5	NA	NA	NA	NA	NA	NA	NA
392	NA	NA	25	3	391	19.55	NA	NA	NA	NA	NA	NA	NA
393	NA	NA	25	3	392	19.6	NA	NA	NA	NA	NA	NA	NA
394	NA	NA	25	3	393	19.65	NA	NA	NA	NA	NA	NA	NA
395	NA	NA	25	3	394	19.7	NA	NA	NA	NA	NA	NA	NA
396	NA	NA	25	3	395	19.75	NA	NA	NA	NA	NA	NA	NA
397	NA	NA	25	3	396	19.8	NA	NA	NA	NA	NA	NA	NA
398	NA	NA	25	3	397	19.85	NA	NA	NA	NA	NA	NA	NA
399	NA	NA	25	3	398	19.9	NA	NA	NA	NA	NA	NA	NA
400	NA	NA	25	3	399	19.95	NA	NA	NA	NA	NA	NA	NA
401	NA	NA	25	3	400	20	NA	NA	NA	NA	NA	NA	NA
402	NA	NA	25	3	401	20.05	NA	NA	NA	NA	NA	NA	NA
403	NA	NA	25	3	402	20.1	NA	NA	NA	NA	NA	NA	NA
404	NA	NA	25	3	403	20.15	NA	NA	NA	NA	NA	NA	NA
405	NA	NA	25	3	404	20.2	NA	NA	NA	NA	NA	NA	NA
406	NA	NA	25	3	405	20.25	NA	NA	NA	NA	NA	NA	NA
407	NA	NA	25	3	406	20.3	NA	NA	NA	NA	NA	NA	NA
408	NA	NA	25	3	407	20.35	NA	NA	NA	NA	NA	NA	NA
409	NA	NA	25	3	408	20.4	NA	NA	NA	NA	NA	NA	NA
410	NA	NA	25	3	409	20.45	NA	NA	NA	NA	NA	NA	NA
411	NA	NA	25	3	410	20.5	NA	NA	NA	NA	NA	NA	NA
412	NA	NA	25	3	411	20.55	NA	NA	NA	NA	NA	NA	NA
413	NA	NA	25	3	412	20.6	NA	NA	NA	NA	NA	NA	NA
414	NA	NA	25	3	413	20.65	NA	NA	NA	NA	NA	NA	NA
415	NA	NA	25	3	414	20.7	NA	NA	NA	NA	NA	NA	NA
416	NA	NA	25	3	415	20.75	NA	NA	NA	NA	NA	NA	NA
417	NA	NA	25	3	416	20.8	NA	NA	NA	NA	NA	NA	NA
418	NA	NA	25	3	417	20.85	NA	NA	NA	NA	NA	NA	NA
419	NA	NA	25	3	418	20.9	NA	NA	NA	NA	NA	NA	NA
420	NA	NA	25	3	419	20.95	NA	NA	NA	NA	NA	NA	NA
421	NA	NA	25	3	420	21	NA	NA	NA	NA	NA	NA	NA
422	NA	NA	25	3	421	21.05	NA	NA	NA	NA	NA	NA	NA
423	NA	NA	25	3	422	21.1	NA	NA	NA	NA	NA	NA	NA
424	NA	NA	25	3	423	21.15	NA	NA	NA	NA	NA	NA	NA
425	NA	NA	25	3	424	21.2	NA	NA	NA	NA	NA	NA	NA
426	NA	NA	25	3	425	21.25	NA	NA	NA	NA	NA	NA	NA
427	NA	NA	25	3	426	21.3	NA	NA	NA	NA	NA	NA	NA
428	NA	NA	25	3	427	21.35	NA	NA	NA	NA	NA	NA	NA
429	NA	NA	25	3	428	21.4	NA	NA	NA	NA	NA	NA	NA
430	NA	NA	25	3	429	21.45	NA	NA	NA	NA	NA	NA	NA
431	NA	NA	25	3	430	21.5	NA	NA	NA	NA	NA	NA	NA
432	NA	NA	25	3	431	21.55	NA	NA	NA	NA	NA	NA	NA
433	NA	NA	25	3	432	21.6	NA	NA	NA	NA	NA	NA	NA
434	NA	NA	25	3	433	21.65	NA	NA	NA	NA	NA	NA	NA
435	NA	NA	25	3	434	21.7	NA	NA	NA	NA	NA	NA	NA
436	NA	NA	25	3	435	21.75	NA	NA	NA	NA	NA	NA	NA
437	NA	NA	25	3	436	21.8	NA	NA	NA	NA	NA	NA	NA
438	NA	NA	25	3	437	21.85	NA	NA	NA	NA	NA	NA	NA
439	NA	NA	25	3	438	21.9	NA	NA	NA	NA	NA	NA	NA
440	NA	NA	25	3	439	21.95	NA	NA	NA	NA	NA	NA	NA
441	NA	NA	25	3	440	22	NA	NA	NA	NA	NA	NA	NA
442	NA	NA	25	3	441	22.05	NA	NA	NA	NA	NA	NA	NA
443	NA	NA	25	3	442	22.1	NA	NA	NA	NA	NA	NA	NA
444	NA	NA	25	3	443	22.15	NA	NA	NA	NA	NA	NA	NA
445	NA	NA	25	3	444	22.2	NA	NA	NA	NA	NA	NA	NA
446	NA	NA	25	3	445	22.25	NA	NA	NA	NA	NA	NA	NA
447	NA	NA	25	3	446	22.3	NA	NA	NA	NA	NA	NA	NA
448	NA	NA	25	3	447	22.35	NA	NA	NA	NA	NA	NA	NA
449	NA	NA	25	3	448	22.4	NA	NA	NA	NA	NA	NA	NA
450	NA	NA	25	3	449	22.45	NA	NA	NA	NA	NA	NA	NA
451	NA	NA	25	3	450	22.5	NA	NA	NA	NA	NA	NA	NA
452	NA	NA	25	3	451	22.55	NA	NA	NA	NA	NA	NA	NA
453	NA	NA	25	3	452	22.6	NA	NA	NA	NA	NA	NA	NA
454	NA	NA	25	3	453	22.65	NA	NA	NA	NA	NA	NA	NA
455	NA	NA	25	3	454	22.7	NA	NA	NA	NA	NA	NA	NA
456	NA	NA	25	3	455	22.75	NA	NA	NA	NA	NA	NA	NA
457	NA	NA	25	3	456	22.8	NA	NA	NA	NA	NA	NA	NA
458	NA	NA	25	3	457	22.85	NA	NA	NA	NA	NA	NA	NA
459	NA	NA	25	3	458	22.9	NA	NA	NA	NA	NA	NA	NA
460	NA	NA	25	3	459	22.95	NA	NA	NA	NA	NA	NA	NA
461	NA	NA	25	3	460	23	NA	NA	NA	NA	NA	NA	NA
462	NA	NA	25	3	461	23.05	NA	NA	NA	NA	NA	NA	NA
463	NA	NA	25	3	462	23.1	NA	NA	NA	NA	NA	NA	NA
464	NA	NA	25	3	463	23.15	NA	NA	NA	NA	NA	NA	NA
465	NA	NA	25	3	464	23.2	NA	NA	NA	NA	NA	NA	NA
466	NA	NA	25	3	465	23.25	NA	NA	NA	NA	NA	NA	NA
467	NA	NA	25	3	466	23.3	NA	NA	NA	NA	NA	NA	NA
468	NA	NA	25	3	467	23.35	NA	NA	NA	NA	NA	NA	NA
469	NA	NA	25	3	468	23.4	NA	NA	NA	NA	NA	NA	NA
470	NA	NA	25	3	469	23.45	NA	NA	NA	NA	NA	NA	NA
471	NA	NA	25	3	470	23.5	NA	NA	NA	NA	NA	NA	NA
472	NA	NA	25	3	471	23.55	NA	NA	NA	NA	NA	NA	NA
473	NA	NA	25	3	472	23.6	NA	NA	NA	NA	NA	NA	NA
474	NA	NA	25	3	473	23.65	NA	NA	NA	NA	NA	NA	NA
475	NA	NA	25	3	474	23.7	NA	NA	NA	NA	NA	NA	NA
476	NA	NA	25	3	475	23.75	NA	NA	NA	NA	NA	NA	NA
477	NA	NA	25	3	476	23.8	NA	NA	NA	NA	NA	NA	NA
478	NA	NA	25	3	477	23.85	NA	NA	NA	NA	NA	NA	NA
479	NA	NA	25	3	478	23.9	NA	NA	NA	NA	NA	NA	NA
480	NA	NA	25	3	479	23.95	NA	NA	NA	NA	NA	NA	NA
481	NA	NA	25	3	480	24	NA	NA	NA	NA	NA	NA	NA
482	NA	NA	25	3	481	24.05	NA	NA	NA	NA	NA	NA	NA
483	NA	NA	25	3	482	24.1	NA	NA	NA	NA	NA	NA	NA
484	NA	NA	25	3	483	24.15	NA	NA	NA	NA	NA	NA	NA
485	NA	NA	25	3	484	24.2	NA	NA	NA	NA	NA	NA	NA
486	NA	NA	25	3	485	24.25	NA	NA	NA	NA	NA	NA	NA
487	NA	NA	25	3	486	24.3	NA	NA	NA	NA	NA	NA	NA
488	NA	NA	25	3	487	24.35	NA	NA	NA	NA	NA	NA	NA
489	NA	NA	25	3	488	24.4	NA	NA	NA	NA	NA	NA	NA
490	NA	NA	25	3	489	24.45	NA	NA	NA	NA	NA	NA	NA
491	NA	NA	25	3	490	24.5	NA	NA	NA	NA	NA	NA	NA
492	NA	NA	25	3	491	24.55	NA	NA	NA	NA	NA	NA	NA
493	NA	NA	25	3	492	24.6	NA	NA	NA	NA	NA	NA	NA
494	NA	NA	25	3	493	24.65	NA	NA	NA	NA	NA	NA	NA
495	NA	NA	25	3	494	24.7	NA	NA	NA	NA	NA	NA	NA
496	NA	NA	25	3	495	24.75	NA	NA	NA	NA	NA	NA	NA
497	NA	NA	25	3	496	24.8	NA	NA	NA	NA	NA	NA	NA
498	NA	NA	25	3	497	24.85	NA	NA	NA	NA	NA	NA	NA
499	NA	NA	25	3	498	24.9	NA	NA	NA	NA	NA	NA	NA
500	NA	NA	25	3	499	24.95	NA	NA	NA	NA	NA	NA	NA
501	NA	NA	25	3	500	25	NA	NA	NA	NA	NA	NA	NA
502	NA	NA	25	3	501	25.05	NA	NA	NA	NA	NA	NA	NA
503	NA	NA	25	3	502	25.1	NA	NA	NA	NA	NA	NA	NA
504	NA	NA	25	3	503	25.15	NA	NA	NA	NA	NA	NA	NA
505	NA	NA	25	3	504	25.2	NA	NA	NA	NA	NA	NA	NA
506	NA	NA	25	3	505	25.25	NA	NA	NA	NA	NA	NA	NA
507	NA	NA	25	3	506	25.3	NA	NA	NA	NA	NA	NA	NA
508	NA	NA	25	3	507	25.35	NA	NA	NA	NA	NA	NA	NA
509	NA	NA	25	3	508	25.4	NA	NA	NA	NA	NA	NA	NA
510	NA	NA	25	3	509	25.45	NA	NA	NA	NA	NA	NA	NA
511	NA	NA	25	3	510	25.5	NA	NA	NA	NA	NA	NA	NA
512	NA	NA	25	3	511	25.55	NA	NA	NA	NA	NA	NA	NA
513	NA	NA	25	3	512	25.6	NA	NA	NA	NA	NA	NA	NA
514	NA	NA	25	3	513	25.65	NA	NA	NA	NA	NA	NA	NA
515	NA	NA	25	3	514	25.7	NA	NA	NA	NA	NA	NA	NA
516	NA	NA	25	3	515	25.75	NA	NA	NA	NA	NA	NA	NA
517	NA	NA	25	3	516	25.8	NA	NA	NA	NA	NA	NA	NA
518	NA	NA	25	3	517	25.85	NA	NA	NA	NA	NA	NA	NA
519	NA	NA	25	3	518	25.9	NA	NA	NA	NA	NA	NA	NA
520	NA	NA	25	3	519	25.95	NA	NA	NA	NA	NA	NA	NA
521	NA	NA	25	3	520	26	NA	NA	NA	NA	NA	NA	NA
522	NA	NA	25	3	521	26.05	NA	NA	NA	NA	NA	NA	NA
523	NA	NA	25	3	522	26.1	NA	NA	NA	NA	NA	NA	NA
524	NA	NA	25	3	523	26.15	NA	NA	NA	NA	NA	NA	NA
525	NA	NA	25	3	524	26.2	NA	NA	NA	NA	NA	NA	NA
526	NA	NA	25	3	525	26.25	NA	NA	NA	NA	NA	NA	NA
527	NA	NA	25	3	526	26.3	NA	NA	NA	NA	NA	NA	NA
528	NA	NA	25	3	527	26.35	NA	NA	NA	NA	NA	NA	NA
529	NA	NA	25	3	528	26.4	NA	NA	NA	NA	NA	NA	NA
530	NA	NA	25	3	529	26.45	NA	NA	NA	NA	NA	NA	NA
531	NA	NA	25	3	530	26.5	NA	NA	NA	NA	NA	NA	NA
532	NA	NA	25	3	531	26.55	NA	NA	NA	NA	NA	NA	NA
533	NA	NA	25	3	532	26.6	NA	NA	NA	NA	NA	NA	NA
534	NA	NA	25	3	533	26.65	NA	NA	NA	NA	NA	NA	NA
535	NA	NA	25	3	534	26.7	NA	NA	NA	NA	NA	NA	NA
536	NA	NA	25	3	535	26.75	NA	NA	NA	NA	NA	NA	NA
537	NA	NA	25	3	536	26.8	NA	NA	NA	NA	NA	NA	NA
538	NA	NA	25	3	537	26.85	NA	NA	NA	NA	NA	NA	NA
539	NA	NA	25	3	538	26.9	NA	NA	NA	NA	NA	NA	NA
540	NA	NA	25	3	539	26.95	NA	NA	NA	NA	NA	NA	NA
541	NA	NA	25	3	540	27	NA	NA	NA	NA	NA	NA	NA
542	NA	NA	25	3	541	27.05	NA	NA	NA	NA	NA	NA	NA
543	NA	NA	25	3	542	27.1	NA	NA	NA	NA	NA	NA	NA
544	NA	NA	25	3	543	27.15	NA	NA	NA	NA	NA	NA	NA
545	NA	NA	25	3	544	27.2	NA	NA	NA	NA	NA	NA	NA
546	NA	NA	25	3	545	27.25	NA	NA	NA	NA	NA	NA	NA
547	NA	NA	25	3	546	27.3	NA	NA	NA	NA	NA	NA	NA
548	NA	NA	25	3	547	27.35	NA	NA	NA	NA	NA	NA	NA
549	NA	NA	25	3	548	27.4	NA	NA	NA	NA	NA	NA	NA
550	NA	NA	25	3	549	27.45	NA	NA	NA	NA	NA	NA	NA
551	NA	NA	25	3	550	27.5	NA	NA	NA	NA	NA	NA	NA
552	NA	NA	25	3	551	27.55	NA	NA	NA	NA	NA	NA	NA
553	NA	NA	25	3	552	27.6	NA	NA	NA	NA	NA	NA	NA
554	NA	NA	25	3	553	27.65	NA	NA	NA	NA	NA	NA	NA
555	NA	NA	25	3	554	27.7	NA	NA	NA	NA	NA	NA	NA
556	NA	NA	25	3	555	27.75	NA	NA	NA	NA	NA	NA	NA
557	NA	NA	25	3	556	27.8	NA	NA	NA	NA	NA	NA	NA
558	NA	NA	25	3	557	27.85	NA	NA	NA	NA	NA	NA	NA
559	NA	NA	25	3	558	27.9	NA	NA	NA	NA	NA	NA	NA
560	NA	NA	25	3	559	27.95	NA	NA	NA	NA	NA	NA	NA
561	NA	NA	25	3	560	28	NA	NA	NA	NA	NA	NA	NA
562	NA	NA	25	3	561	28.05	NA	NA	NA	NA	NA	NA	NA
563	NA	NA	25	3	562	28.1	NA	NA	NA	NA	NA	NA	NA
564	NA	NA	25	3	563	28.15	NA	NA	NA	NA	NA	NA	NA
565	NA	NA	25	3	564	28.2	NA	NA	NA	NA	NA	NA	NA
566	NA	NA	25	3	565	28.25	NA	NA	NA	NA	NA	NA	NA
567	NA	NA	25	3	566	28.3	NA	NA	NA	NA	NA	NA	NA
568	NA	NA	25	3	567	28.35	NA	NA	NA	NA	NA	NA	NA
569	NA	NA	25	3	568	28.4	NA	NA	NA	NA	NA	NA	NA
570	NA	NA	25	3	569	28.45	NA	NA	NA	NA	NA	NA	NA
571	NA	NA	25	3	570	28.5	NA	NA	NA	NA	NA	NA	NA
572	NA	NA	25	3	571	28.55	NA	NA	NA	NA	NA	NA	NA
573	NA	NA	25	3	572	28.6	NA	NA	NA	NA	NA	NA	NA
574	NA	NA	25	3	573	28.65	NA	NA	NA	NA	NA	NA	NA
575	NA	NA	25	3	574	28.7	NA	NA	NA	NA	NA	NA	NA
576	NA	NA	25	3	575	28.75	NA	NA	NA	NA	NA	NA	NA
577	NA	NA	25	3	576	28.8	NA	NA	NA	NA	NA	NA	NA
578	NA	NA	25	3	577	28.85	NA	NA	NA	NA	NA	NA	NA
579	NA	NA	25	3	578	28.9	NA	NA	NA	NA	NA	NA	NA
580	NA	NA	25	3	579	28.95	NA	NA	NA	NA	NA	NA	NA
581	NA	NA	25	3	580	29	NA	NA	NA	NA	NA	NA	NA
582	NA	NA	25	3	581	29.05	NA	NA	NA	NA	NA	NA	NA
583	NA	NA	25	3	582	29.1	NA	NA	NA	NA	NA	NA	NA
584	NA	NA	25	3	583	29.15	NA	NA	NA	NA	NA	NA	NA
585	NA	NA	25	3	584	29.2	NA	NA	NA	NA	NA	NA	NA
586	NA	NA	25	3	585	29.25	NA	NA	NA	NA	NA	NA	NA
587	NA	NA	25	3	586	29.3	NA	NA	NA	NA	NA	NA	NA
588	NA	NA	25	3	587	29.35	NA	NA	NA	NA	NA	NA	NA
589	NA	NA	25	3	588	29.4	NA	NA	NA	NA	NA	NA	NA
590	NA	NA	25	3	589	29.45	NA	NA	NA	NA	NA	NA	NA
591	NA	NA	25	3	590	29.5	NA	NA	NA	NA	NA	NA	NA
592	NA	NA	25	3	591	29.55	NA	NA	NA	NA	NA	NA	NA
593	NA	NA	25	3	592	29.6	NA	NA	NA	NA	NA	NA	NA
594	NA	NA	25	3	593	29.65	NA	NA	NA	NA	NA	NA	NA
595	NA	NA	25	3	594	29.7	NA	NA	NA	NA	NA	NA	NA
596	NA	NA	25	3	595	29.75	NA	NA	NA	NA	NA	NA	NA
597	NA	NA	25	3	596	29.8	NA	NA	NA	NA	NA	NA	NA
598	NA	NA	25	3	597	29.85	NA	NA	NA	NA	NA	NA	NA
599	NA	NA	25	3	598	29.9	NA	NA	NA	NA	NA	NA	NA
600	NA	NA	25	3	599	29.95	NA	NA	NA	NA	NA	NA	NA
601	NA	NA	25	3	600	30	NA	NA	NA	NA	NA	NA	NA
