# Supplementary material for: An automated feeding system for the African killifish reveals the impact of diet on lifespan and allows scalable assessment of associative learning
Source: eLife. 2022 Nov 10;11:e69008. doi: 10.7554/eLife.69008 (PMC9788828; doi:10.7554/eLife.69008)
Supplement: Figure 6—source data 3. [file elife-69008-fig6-data3.zip › Filtered and Interpolated Trajectories with Kinematics/t15_REC005 DLC_likelihood-euclidean-filtered_splines-interpolated_kinematics_02_resnet50_TrainAllTheThingsJun28shuffle1_1030000.csv]

	x2	y2	fishnum	recording_num	bodyparts_coords	seconds	velocity_x	velocity_y	velocity_xy	velocity_xy_5frame	velocity_xy_10frame	velocity_xy_20frame	velocity_xy_40frame
1	224.6917	63.7199	15	5	0	0	0	0	0	NA	NA	NA	NA
2	224.1195	65.50703	15	5	1	0.05	-11.4440000000002	35.7426	37.5299692347329	NA	NA	NA	NA
3	224.8953	64.94492	15	5	2	0.1	15.5160000000001	-11.2422000000001	19.1607232859306	18.3310058016992	NA	NA	NA
4	225.9154	64.36464	15	5	3	0.15	20.4020000000003	-11.6056	23.471931223485	29.1008638907178	NA	NA	NA
5	225.8379	64.93401	15	5	4	0.2	-1.5500000000003	11.3874000000001	11.4924052643476	22.7335925532528	20.8422489262719	NA	NA
6	223.328	63.95945	15	5	5	0.25	-50.1979999999998	-19.4912000000001	53.8492904450929	24.0141788805797	24.707758218254	NA	NA
7	223.0877	63.80681	15	5	6	0.3	-4.80599999999981	-3.05279999999996	5.69361254740766	22.5950623491124	25.4260911424212	NA	NA
8	223.9556	64.74516	15	5	7	0.35	17.3579999999998	18.767	25.5636549225652	23.3534920508446	23.9584215274684	NA	NA
9	224.3608	65.45669	15	5	8	0.4	8.10400000000016	14.2305999999999	16.3763485661487	20.3146525457903	22.7295327458072	NA	NA
10	225.0778	65.72118	15	5	9	0.45	14.3399999999997	5.28980000000018	15.2845537730087	28.1185897315895	23.7309417027611	19.4201051798619	NA
11	225.7968	63.92714	15	5	10	0.5	14.3799999999999	-35.8808000000001	38.6550929198211	23.9026641743571	20.4070671382693	20.3738135682071	NA
12	223.6444	64.5316	15	5	11	0.55	-43.048	12.0891999999999	44.7132984764041	22.8640031425019	20.5256361055714	21.1750193226974	NA
13	223.8686	64.53082	15	5	12	0.6	4.48399999999992	-0.0155999999998357	4.48402713640309	24.1083913546776	19.6131627139103	21.4693593618238	NA
14	224.2635	64.92668	15	5	13	0.65	7.89800000000014	7.91719999999998	11.1830434068728	20.4994817307483	18.9779848127803	21.9783599503262	NA
15	225.3313	64.79969	15	5	14	0.7	21.3560000000001	-2.53980000000013	21.5064948338869	12.9326824795533	17.9979614334518	22.9845869418745	NA
16	225.2055	65.82251	15	5	15	0.75	-2.51599999999996	20.4563999999999	20.6105448001744	15.3236612534635	16.0398689181601	21.8862816457011	NA
17	225.5224	65.95625	15	5	16	0.8	6.33800000000008	2.67480000000006	6.87930222042914	15.0919664830587	16.9239475029737	23.0410190257212	NA
18	226.1671	66.46611	15	5	17	0.85	12.894	10.1972000000001	16.4389210059542	11.8875315122261	18.9802971961792	24.0564781091731	NA
19	225.9032	66.03998	15	5	18	0.9	-5.27800000000013	-8.52260000000001	10.0245695548488	11.5802561055719	21.2271871548453	24.6084420004422	NA
20	225.8465	66.30827	15	5	19	0.95	-1.13400000000013	5.36579999999987	5.48431997972391	20.9152125263942	22.2382321809878	24.441388500869	23.6225706412952
21	224.9677	65.93777	15	5	20	1	-17.5759999999997	-7.40999999999985	19.0741677669037	22.636933138895	23.3654961531329	24.7406436703581	24.7272451295495
22	226.6542	68.01763	15	5	21	1.05	33.7299999999999	41.5971999999999	53.5540843245404	27.3624078266318	25.5564019458709	25.4040470513731	23.8437828955417
23	225.4379	67.7192	15	5	22	1.1	-24.3259999999998	-5.96859999999992	25.0475240684581	32.5889328497496	28.4997935044359	25.2652919326211	24.6519068071533
24	226.4285	66.35911	15	5	23	1.15	19.812	-27.2018	33.6519429935331	35.1507362006938	30.2388991881041	24.9698455310805	24.4118084882045
25	226.2104	64.79338	15	5	24	1.2	-4.36200000000042	-31.3146	31.6169450953125	30.1975913653476	30.8848155682861	24.6665636703196	24.76165782337
26	224.6381	65.05647	15	5	25	1.25	-31.4459999999997	5.26180000000011	31.8831845216249	34.3626538699768	33.4414184225561	25.5401657759437	24.0846635654971
27	225.5075	66.20367	15	5	26	1.3	17.3879999999997	22.944	28.7883601478095	33.1153905495764	33.8841465997725	26.6967233119023	23.9881982057629
28	227.377	67.53249	15	5	27	1.35	37.3900000000003	26.5763999999999	45.8728365916042	29.1806982868227	31.550286669063	27.1528429328437	23.9601445770321
29	227.7383	68.8548	15	5	28	1.4	7.226	26.4462	27.4156263915308	31.7321006444185	28.7125039073158	27.2031236232027	23.8188010885698
30	227.1603	69.00491	15	5	29	1.45	-11.5600000000001	3.00219999999996	11.9434837815439	37.5707018341973	27.0948951596514	27.8250361027284	24.845156495675
31	228.0137	66.94249	15	5	30	1.5	17.0679999999999	-41.2483999999998	44.6401963096039	28.7379194681491	27.7148353987545	29.0806766908919	24.5727510094459
32	225.4221	68.2418	15	5	31	1.55	-51.832	25.9861999999998	57.9813660967038	24.3096172650552	27.8370446779336	26.512546468386	24.2550666466556
33	225.3733	68.31194	15	5	32	1.6	-0.975999999999999	1.40280000000018	1.70892476136327	25.0090920324801	25.8058923612515	27.8344542524828	25.2950532256723
34	225.2774	68.06629	15	5	33	1.65	-1.91800000000001	-4.91300000000024	5.27411537606093	23.6975701530905	24.1673480583014	26.8452570260827	26.3752336552486
35	225.416	67.30679	15	5	34	1.7	2.77199999999993	-15.1899999999998	15.4408576186685	18.1033875216699	24.7652566371707	26.5387287048655	26.4284730198025
36	225.136	69.19022	15	5	35	1.75	-5.60000000000002	37.6685999999998	38.0825869126558	22.8738652543539	24.7199349592277	26.2830454852932	26.1325227943389
37	226.6333	69.09193	15	5	36	1.8	29.9459999999999	-1.96579999999983	30.0104529396008	24.0250788515476	19.1409463369996	24.9353773858045	26.7148745896965
38	227.6068	68.26383	15	5	37	1.85	19.47	-16.5620000000001	25.5613134247833	24.5214212418613	24.1186218359025	23.8638110448911	26.7313008633597
39	227.061	68.18468	15	5	38	1.9	-10.9159999999997	-1.58299999999997	11.0301833620296	25.742299765365	24.9780101448497	23.0291601766974	27.0155921302556
40	226.1665	68.13068	15	5	39	1.95	-17.8899999999999	-1.08000000000004	17.9225695702373	20.1785051523293	25.9825622500796	25.2489244904811	27.407551124063
41	224.1142	67.31258	15	5	40	2	-41.046	-16.362	44.1869795301739	25.3633784174512	24.8512555718319	24.4048583485338	27.2819643687458
42	224.22	67.28407	15	5	41	2.05	2.11599999999976	-0.570199999999943	2.19147987442251	25.9309414381517	22.0337100936755	23.1060862419381	26.1031939664109
43	226.5763	68.32079	15	5	42	2.1	47.1260000000001	20.7344000000001	51.4856797503928	27.4437032582979	21.9217297285306	25.3248145187234	26.0259569656411
44	226.6956	69.00385	15	5	43	2.15	2.38600000000019	13.6612	13.8679984655321	23.9602113782988	21.8909722950934	27.7806217794166	25.6919958283382
45	227.1465	67.81197	15	5	44	2.2	9.0179999999998	-23.8376	25.4863786709684	23.8889150350217	25.7325923437914	28.1903823692854	25.8428960693582
46	225.8366	67.53687	15	5	45	2.25	-26.198	-5.50200000000018	26.7695201301779	18.48008103961	24.0897817378398	26.7248798127342	26.3298783146796
47	225.8225	67.62753	15	5	46	2.3	-0.282000000000266	1.81319999999999	1.83499815803726	17.8510031520351	27.0712261468767	26.7330258674909	26.6491211462611
48	225.1196	68.62723	15	5	47	2.35	-14.058	19.9940000000001	24.4415097733344	24.0214814292849	26.5310072015443	26.3097587938757	25.689925349459
49	225.3784	69.09676	15	5	48	2.4	5.17600000000016	9.39060000000012	10.7226090276576	24.2193520973809	30.5832334139836	26.8280606373085	25.6574997043538
50	228.0736	68.27759	15	5	49	2.45	53.904	-16.3834	56.3387700572173	30.2535372587317	30.3982024884911	26.9900661453976	25.8055557963746
51	226.6858	68.25762	15	5	50	2.5	-27.756	-0.399400000000014	27.758873470658	34.5819333634786	28.5985040536365	25.4832520465996	25.1342252933679
52	225.8627	66.88523	15	5	51	2.55	-16.4620000000002	-27.4477999999999	32.0059239647913	43.3154636759321	31.4323416413062	25.6938414644358	24.5543511621799
53	226.7158	64.7448	15	5	52	2.6	17.0620000000002	-42.8086000000002	46.0834902970687	36.7749235476974	30.6977878592208	24.2174596787994	24.8738786353123
54	225.8703	67.32954	15	5	53	2.65	-16.9100000000003	51.6947999999999	54.3902605899255	32.977656009892	31.7651489795236	24.5387346305936	25.6530437789432
55	226.985	66.93698	15	5	54	2.7	22.2940000000006	-7.85119999999978	23.6360694160434	32.6111460238807	28.2475399470038	25.147063433851	26.421743330578
56	227.101	66.51397	15	5	55	2.75	2.31999999999971	-8.4602000000001	8.77253578163124	26.8136423549631	26.8767223553595	26.376711144066	25.6154623287437
57	227.8225	67.83893	15	5	56	2.8	14.4299999999998	26.4992000000001	30.1733740347347	20.2148342831151	24.3164567819949	28.3628649067177	25.6095763830873
58	227.9297	66.99088	15	5	57	2.85	2.14400000000012	-16.961	17.0959719524805	19.7201563463103	21.9039121560545	27.5160396540269	27.1665765448348
59	228.5509	66.1199	15	5	58	2.9	12.4240000000003	-17.4196000000001	21.3962202306858	20.7757887008269	18.4942358472036	28.2858392320101	27.3570331090045
60	227.6146	66.61284	15	5	59	2.95	-18.7260000000003	9.85880000000009	21.1626797320192	16.0217675401091	19.8959243792108	26.3621871022682	27.3638969592308
61	227.2916	67.23672	15	5	60	3	-6.46000000000015	12.4776	14.0506975542142	16.9941819571459	24.1549182344956	25.8635922382021	26.8707883979419
62	227.5371	67.44223	15	5	61	3.05	4.91000000000042	4.11019999999979	6.40326823114591	16.773637411292	25.2933881721293	26.0026160824216	27.2143258560172
63	226.6243	68.0523	15	5	62	3.1	-18.2560000000001	12.2014000000001	21.9580440376643	20.0716924121114	24.3342914488331	24.4229427519013	26.2059677929277
64	227.2758	67.27441	15	5	63	3.15	13.03	-15.5578	20.2934975014165	27.5340477681643	24.8065294844966	23.5254657784698	26.4670367678311
65	228.2152	68.90594	15	5	64	3.2	18.7880000000001	32.6306	37.652954736116	34.5650088041495	24.4768342575326	24.6531042918707	25.9523728243424
66	229.4589	66.65906	15	5	65	3.25	24.8739999999998	-44.9376000000001	51.3624743344788	31.6744009405203	24.8504621210447	24.5060448447532	25.4718671546321
67	227.7891	67.89577	15	5	66	3.3	-33.3960000000002	24.7342	41.5580734110716	32.8394215577012	27.6887753828484	24.4861268986838	25.7394810868079
68	227.4139	67.88963	15	5	67	3.35	-7.50399999999956	-0.122800000000041	7.5050047195184	28.8819761029537	26.941973347748	28.0233942957939	25.8283036178331
69	227.0259	66.64267	15	5	68	3.4	-7.7600000000001	-24.9392	26.118600587321	22.1668764739251	28.5566957097359	27.8860055807004	26.0471533938617
70	227.3651	67.46905	15	5	69	3.45	6.78400000000011	16.5276	17.865727462379	20.8125419615473	29.4102842045306	27.7377277730641	25.5987329227675
71	227.5657	66.60262	15	5	70	3.5	4.0119999999996	-17.3285999999999	17.7869761893356	22.2095457549758	24.8571714550108	28.2583247492841	25.447126674903
72	226.8606	68.19261	15	5	71	3.55	-14.1019999999997	31.7998	34.7864008491823	24.2739698617707	23.6788656252383	28.7348102475986	25.9552906065026
73	227.5851	68.19392	15	5	72	3.6	14.4900000000001	0.0262000000000739	14.4900236866612	29.9385923061074	31.7124971427547	28.1944759070561	26.466309626618
74	226.1272	67.10106	15	5	73	3.65	-29.1580000000005	-21.8572	36.4407211212955	27.5474664360965	30.9654816769043	28.3953389050686	25.7541966386074
75	224.48	68.71978	15	5	74	3.7	-32.944	32.3743999999999	46.1888396840621	26.5451892889293	30.9986212885955	26.7576822148339	26.6876843809973
76	224.2859	68.50221	15	5	75	3.75	-3.88199999999983	-4.3513999999999	5.83134683928146	41.2154485305336	31.6661873775234	24.5670231651982	27.0662301785745
77	225.6812	69.02136	15	5	76	3.8	27.9059999999998	10.3829999999999	29.7750151133461	37.6569934920378	29.7808451123489	23.1160972668981	26.6488035881169
78	227.6727	65.10675	15	5	77	3.85	39.83	-78.2921999999999	87.8413198946828	32.0586502710837	29.4469784663641	24.1405675816393	27.1596149143247
79	227.0016	64.45942	15	5	78	3.9	-13.4219999999999	-12.9466000000002	18.6484459288168	35.7849083189503	28.2339821004013	23.8084675557133	27.2815409703944
80	227.9061	64.36084	15	5	79	3.95	18.0900000000003	-1.97159999999997	18.1971235792916	33.0165009357685	24.1050802251372	24.8352787432667	27.5723261211418
81	228.2759	63.19495	15	5	80	4	7.39599999999996	-23.3177999999999	24.4626370786143	17.6785084021947	24.2768748753855	25.0306611116039	27.8008574732692
82	227.5596	63.54361	15	5	81	4.05	-14.3260000000004	6.97320000000005	15.9329781974373	18.8109707087647	22.5533289085579	25.9079651305835	28.4074139350931
83	227.626	62.99001	15	5	82	4.1	1.32800000000032	-11.0720000000001	11.1513572268133	16.1515101791907	16.568638020524	28.5096765013347	28.7292025625434
84	228.6724	63.60854	15	5	83	4.15	20.9280000000001	12.3706	24.3107574616671	12.7688414318207	16.6514534345224	27.9829274987449	29.739103298829
85	228.903	63.69127	15	5	84	4.2	4.61199999999963	1.6546000000001	4.89982093142156	12.0901568813473	18.6719361979379	28.7222644701239	29.18730659729
86	229.1817	63.4367	15	5	85	4.25	5.5740000000003	-5.09140000000002	7.54929334176408	15.4587676388533	18.3951348456844	29.6264155123958	28.7501555116928
87	229.5022	62.89783	15	5	86	4.3	6.40999999999963	-10.7774000000001	12.5395554450705	14.49193616028	22.0350851488181	28.8114802775501	28.1913611676624
88	228.2458	63.51482	15	5	87	4.35	-25.1279999999997	12.3398	27.9944110143433	21.1923622166852	27.5723745363053	26.2958355328555	28.521729275885
89	228.4584	62.56448	15	5	88	4.4	4.25200000000018	-19.0067999999999	19.4766000688005	24.0214282595482	27.7318728970886	26.6770763600883	28.6647668004724
90	229.3632	64.25803	15	5	89	4.45	18.0959999999999	33.871	38.4019512134475	31.9800134162889	33.3394487151105	27.4069244692196	29.1849257714017
91	229.928	65.18412	15	5	90	4.5	11.2959999999998	18.5217999999998	21.6946235560792	39.6859814337572	34.9759561494062	27.3433901972543	29.3184264475046
92	229.4067	67.74829	15	5	91	4.55	-10.4259999999999	51.2834000000001	52.3324812287742	40.9718096338972	35.0696316465422	28.0800176225875	29.0864881299985
93	230.3557	64.56033	15	5	92	4.6	18.9800000000002	-63.7592000000001	66.5242511016849	45.4865352135359	36.023033045187	29.2639292180306	28.8831672884295
94	230.987	65.69136	15	5	93	4.65	12.6259999999996	22.6206000000002	25.9057410695004	45.9304840392642	36.7026992856542	31.0828676925895	28.8750904443067
95	228.5594	63.84696	15	5	94	4.7	-48.5519999999997	-36.888	60.9755791116408	38.1592498767955	36.1419127405012	31.6169309797461	28.2677056603305
96	229.7504	63.95308	15	5	95	4.75	23.8200000000001	2.12239999999994	23.9143676847205	32.3600846566167	36.2916455488241	32.9332878581875	28.4418023717181
97	229.591	64.60777	15	5	96	4.8	-3.1880000000001	13.0938	13.4763104164308	32.4335889374112	34.1249500963569	33.2666250684267	28.5368073589306
98	228.731	66.27551	15	5	97	4.85	-17.2000000000003	33.3547999999999	37.5284250007911	26.7972902674665	30.955483899756	32.9028909701306	26.72753440749
99	229.608	65.29746	15	5	98	4.9	17.5400000000002	-19.5609999999999	26.273262473473	26.652807058384	34.4338624880903	33.5210660452314	27.6146164312116
100	229.0149	66.82614	15	5	99	4.95	-11.8619999999999	30.5735999999999	32.7940857619173	30.0906503159183	29.8944132443818	33.5345727995367	28.730058798023
101	228.3399	65.88325	15	5	100	5	-13.5000000000002	-18.8577999999998	23.191951639308	29.5508831428952	30.8906195669687	33.6061917834052	29.4266706093734
102	229.2899	67.08676	15	5	101	5.05	18.9999999999998	24.0701999999999	30.6655267041019	36.4341360387694	31.4636184903111	32.2650111294135	29.6126207427305
103	227.6566	67.69098	15	5	102	5.1	-32.6659999999998	12.0844	34.8295891356758	32.991536221297	29.7827488950741	29.2566580755243	30.1932164968329
104	227.1254	64.70336	15	5	103	5.15	-10.6239999999997	-59.7523999999999	60.689526952844	35.1284320755534	30.3394328048086	29.7672533898684	30.2598382976238
105	226.7713	65.39729	15	5	104	5.2	-7.08200000000033	13.8785999999999	15.5810866745552	32.836586664704	30.9272328585721	27.813146850537	31.215615470552
106	227.9733	66.5907	15	5	105	5.25	24.04	23.8682	33.8764309105903	30.0146146472531	30.9207380179863	27.2571892310405	31.7290301302365
107	227.0435	66.83086	15	5	106	5.3	-18.596	4.80320000000006	19.2062996498545	24.2447295708478	30.4050721624701	28.2621344403112	32.0587761135198
108	228.0159	67.18822	15	5	107	5.35	19.4479999999999	7.1472	20.7197290484213	28.8629294958472	27.5578322512927	27.1592332821245	31.6544626554762
109	227.9762	65.59671	15	5	108	5.4	-0.793999999999642	-31.8302	31.8401015708179	26.7130439604192	25.1006442916466	28.552156502335	31.3917188994591
110	226.1541	64.94958	15	5	109	5.45	-36.4420000000001	-12.9426000000001	38.6720862995522	27.9735576602362	25.7318804566923	30.0531931268264	31.8939586040413
111	227.0952	65.6215	15	5	110	5.5	18.8220000000001	13.4384	23.1270032334499	25.1010498553323	23.6237588951122	31.5099510214926	31.8410634863887
112	227.6225	64.46016	15	5	111	5.55	10.5459999999999	-23.2267999999999	25.5088681489398	25.9565590124453	25.0606503903113	31.1452238628736	31.3838877894755
113	227.8181	64.71071	15	5	112	5.6	3.91199999999969	5.01100000000008	6.35719002390195	22.6008314175374	24.5357176691748	31.1225037756352	30.0127101705556
114	228.6019	66.33763	15	5	113	5.65	15.6760000000003	32.5384	36.1176473563825	20.5344738298052	26.7648801998613	29.4368089026581	29.635309577537
115	228.5996	65.24296	15	5	114	5.7	-0.0459999999998217	-21.8934000000002	21.8934483250128	22.1477431203863	29.1791533950808	30.8142999613578	28.5773515174271
116	228.2906	64.68277	15	5	115	5.75	-6.17999999999995	-11.2037999999998	12.7952152947887	23.9703854830173	32.0991640249989	30.5247724022856	28.5552885086283
117	228.9688	63.1471	15	5	116	5.8	13.5639999999995	-30.7134000000001	33.5752146018457	27.5732013872773	31.8853755632771	30.850927158613	28.6768042191753
118	229.3427	63.82425	15	5	117	5.85	7.47800000000041	13.5429999999999	15.4704018370566	35.7574753726242	34.6871752999776	30.4060343408219	28.4896215929013
119	227.4397	65.74888	15	5	118	5.9	-38.0600000000004	38.4926	54.1317268776827	43.6638542201927	33.7729735136697	29.2623717536868	28.5858916311159
120	230.0189	67.54108	15	5	119	5.95	51.5840000000003	35.8439999999999	62.8148182517471	41.6230080061678	35.8967194660234	30.253344408546	28.5543658420917
121	231.9759	65.80457	15	5	120	6	39.1399999999999	-34.7301999999999	52.3271095326312	45.403965116938	37.425785909459	30.0759351893721	28.8246445749414
122	231.0302	65.11816	15	5	121	6.05	-18.9139999999998	-13.7281999999999	23.3709835317213	39.9727456400622	36.6412039269148	30.5027644495374	28.582559135003
123	230.1983	66.62218	15	5	122	6.1	-16.6380000000004	30.0803999999999	34.3751873909075	36.0359635594226	36.2763510124689	30.7687622655869	28.2679828652499
124	229.2266	65.68676	15	5	123	6.15	-19.434	-18.7083999999999	26.9756294933037	31.1877175987254	31.7598633075124	29.5033657652056	27.438286937858
125	231.3821	65.61962	15	5	124	6.2	43.1100000000004	-1.34280000000018	43.1309078485491	31.6593998476618	31.3275354220113	29.3415561843171	27.4479706602495
126	230.3242	66.54314	15	5	125	6.25	-21.1580000000004	18.4703999999999	28.0858797291453	27.1487369079999	28.0527063537453	29.8533877862161	26.8933767910329
127	231.5628	66.19547	15	5	126	6.3	24.7720000000004	-6.95339999999987	25.7293947764035	23.5469809749626	29.1201533357978	29.0914739980395	26.7879644125298
128	232.0648	65.8834	15	5	127	6.35	10.0399999999996	-6.24140000000011	11.821872692598	26.6191072846	26.8503492311962	29.8200099036781	26.8932770226669
129	231.7771	66.22726	15	5	128	6.4	-5.75400000000002	6.87720000000013	8.96684982811701	24.9176951087652	25.2337580167414	28.6196267598968	26.5777708950376
130	229.3204	67.81401	15	5	129	6.45	-49.1339999999997	31.7349999999999	58.4915393967364	26.5809068239339	22.7863929026109	27.0555385573569	26.4424938944292
131	229.9672	67.07918	15	5	130	6.5	12.9359999999997	-14.6966	19.5788188499714	26.5519615543924	22.2809896629733	26.1393381283901	27.0860794857481
132	230.7587	65.57211	15	5	131	6.55	15.8300000000003	-30.1414	34.0454533522467	26.9205350585202	21.5417440691641	26.0198944071325	26.951159497316
133	231.1546	66.00124	15	5	132	6.6	7.91799999999967	8.58260000000001	11.6771463448907	18.9536785206217	23.3636687948872	25.4134619548646	27.0746552147627
134	230.6586	66.21597	15	5	133	6.65	-9.91999999999962	4.29460000000006	10.8097173487558	19.6442842171813	25.4793902122812	25.4397649730579	26.365628594579
135	231.1211	67.02611	15	5	134	6.7	9.25000000000011	16.2028000000001	18.6572567072441	16.5025813143944	22.7835416927025	24.0816413591411	26.1736637983596
136	231.6582	68.04478	15	5	135	6.75	10.7419999999996	20.3734	23.0318473327693	20.175376035382	24.2259699030349	23.2619811797802	26.6400739987422
137	231.2005	67.25035	15	5	136	6.8	-9.15399999999977	-15.8886000000001	18.3369388383121	24.0382453660422	22.9196354784672	22.7250016664466	26.475159299631
138	229.7178	67.00999	15	5	137	6.85	-29.6539999999999	-4.80719999999991	30.0411199498286	26.6134048647833	23.976574678533	23.380519704512	26.6397349672449
139	228.308	66.47979	15	5	138	6.9	-28.1960000000004	-10.6040000000002	30.124064002057	28.8076555888885	25.6457719293745	23.8931700363884	25.6830587219777
140	229.8802	66.36138	15	5	139	6.95	31.4440000000002	-2.36819999999994	31.5330542009494	29.3366896425399	25.3768898156713	22.6316433803124	24.9179603377814
141	230.0629	68.05169	15	5	140	7	3.65400000000022	33.8061999999999	34.0031009532954	27.7777733216841	24.2429726965871	24.0962237821241	24.3135644313567
142	231.111	68.09761	15	5	141	7.05	20.9619999999995	0.91840000000019	20.9821091065694	27.2532984927068	23.9082592637291	23.3995545450946	24.9277194878593
143	230.2909	68.84908	15	5	142	7.1	-16.4019999999999	15.0294	22.2465383455493	24.1403747665593	23.3973706141367	23.3805481639385	24.4452302843938
144	230.8033	67.57303	15	5	143	7.15	10.2480000000003	-25.521	27.5016898571707	19.6782898042857	22.3069498604955	23.2278914239525	24.1686548013251
145	230.0322	67.78011	15	5	144	7.2	-15.4220000000004	4.14159999999981	15.9684355702119	18.4798288849183	22.4797450679222	23.0057714124021	24.0415623993905
146	229.4633	67.91483	15	5	145	7.25	-11.3779999999997	2.69440000000003	11.6926761419272	19.0169679065894	23.9664776612133	23.4267602112683	24.2373721009
147	229.8136	67.25224	15	5	146	7.3	7.00600000000009	-13.2517999999999	14.9898045097325	17.3606012282842	23.879473611722	23.8588446012225	24.0979290323362
148	229.826	68.49879	15	5	147	7.35	0.247999999999706	24.931	24.9322334539046	20.8191153692851	22.784521649344	23.4594600308117	24.8944214156112
149	229.4788	69.39487	15	5	148	7.4	-6.94399999999973	17.9216	19.219856465645	28.2546655181408	20.8100109185305	22.7464906840585	26.1092054117851
150	230.4371	68.03568	15	5	149	7.45	19.1659999999996	-27.1838	33.2610062752164	29.2791183385257	20.6346530091329	22.7803821182058	25.9601789269642
151	228.3185	69.25319	15	5	150	7.5	-42.3719999999997	24.3502000000001	48.8704268862057	26.5520753920986	22.6105477259495	22.4877907343233	26.730277564984
152	229.2892	68.99055	15	5	151	7.55	19.4139999999999	-5.25280000000009	20.1120686116569	24.2594206087767	23.8094299387158	23.8355445685861	26.7687082760935
153	228.8509	68.63425	15	5	152	7.6	-8.76599999999996	-7.12600000000009	11.2970187217691	20.4501906489807	23.5215494474866	23.476998613923	27.4439064691433
154	228.5213	68.42986	15	5	153	7.65	-6.59199999999998	-4.08779999999979	7.75658254903524	16.9664299337581	23.1860315076215	22.8975446295922	28.3177863813308
155	227.8185	68.3239	15	5	154	7.7	-14.0559999999999	-2.11920000000021	14.2148564762364	18.339741538906	23.0810191684894	24.0014834396399	29.1422370841007
156	229.0974	69.23901	15	5	155	7.75	25.5779999999999	18.3022	31.4516233100931	20.4910235028747	21.0091038074332	25.2127630220198	29.2482625215152
157	229.7399	70.4251	15	5	156	7.8	12.8500000000003	23.7218000000001	26.978626637396	22.1126424064664	23.7916155254501	25.4708563982258	30.2595833968299
158	228.8123	69.82891	15	5	157	7.85	-18.5520000000002	-11.9238000000001	22.0534285416126	25.7118476879981	24.1694755785021	26.4083231267104	30.9875014149827
159	228.498	70.55722	15	5	158	7.9	-6.28600000000006	14.5662000000002	15.864677066994	25.0517776811083	24.9850783406539	28.3252407871819	30.9506995361549
160	229.0246	69.0352	15	5	159	7.95	10.532	-30.4404	32.210882883895	29.2434895119942	27.3683138701469	29.288714473616	30.5648262006253
161	227.9109	69.89596	15	5	160	8	-22.2739999999999	17.2152	28.1512732756441	27.8479276541295	27.81497831809	29.364331347844	30.4002063359704
162	230.3038	69.75825	15	5	161	8.05	47.8579999999999	-2.75419999999997	47.9371857918255	27.8575142748413	27.1322828577358	30.1378620070925	30.777514638191
163	229.562	69.89211	15	5	162	8.1	-14.8359999999997	2.67719999999997	15.0756192522891	29.0247800522957	29.2950968059341	31.507264774348	30.7783598679046
164	230.1255	70.4538	15	5	163	8.15	11.2699999999995	11.2338	15.9126101705531	30.5781789550718	33.4644500667423	33.4076813387091	30.5261295166724
165	228.2257	70.35513	15	5	164	8.2	-37.996	-1.97339999999997	38.0472117711666	25.0210762034774	35.4964097787426	35.2787027557992	30.7829201571599
166	227.7207	68.63168	15	5	165	8.25	-10.0999999999999	-34.469	35.9182677895246	30.7422659577387	37.7195588882547	35.0697648317621	30.801920706102
167	227.8548	69.6303	15	5	166	8.3	2.68200000000036	19.9724000000001	20.1516720338538	39.0713858586432	36.4841084887348	36.6603221924373	31.2046254011276
168	226.0064	70.79375	15	5	167	8.35	-36.968	23.2689999999999	43.6815680235954	41.9680395051896	38.8450539701939	38.5155427991537	31.4731489806579
169	228.8727	70.5355	15	5	168	8.4	57.3259999999999	-5.16500000000008	57.5582096750758	44.8609388214376	41.8302843367643	39.1549083882512	31.3831510837386
170	230.9739	68.95956	15	5	169	8.45	42.0239999999995	-31.5188000000001	52.5304800038984	47.9471407739922	43.1890916414515	38.3492702830449	30.8712658218964
171	228.9081	70.40127	15	5	170	8.5	-41.3159999999999	28.8342	50.3827643707647	46.9478419826492	42.3245513454341	38.3126219376175	29.9659592707841
172	229.8724	68.90613	15	5	171	8.55	19.2860000000002	-29.9027999999998	35.5826817966268	44.5891828148854	46.1883615271388	37.719484707796	30.0013592110317
173	229.0574	70.6603	15	5	172	8.6	-16.3	35.0834	38.6850740668801	44.4101437777135	47.7359887923733	38.0797211218862	29.904115427017
174	229.1269	68.37311	15	5	173	8.65	1.3900000000001	-45.7438000000002	45.7649138362569	39.7881638694306	44.8453667097601	38.1547144037526	30.5941838625762
175	229.1037	70.95477	15	5	174	8.7	-0.464000000000055	51.6332	51.6352848180389	44.4295822802853	41.2021307873471	37.56435687468	31.1357161383648
176	228.8645	69.61227	15	5	175	8.75	-4.78400000000022	-26.85	27.2728648293501	48.5241356020975	38.9056849869804	36.3910783901842	30.8053880849117
177	227.5656	72.24921	15	5	176	8.8	-25.9780000000001	52.7388000000002	58.7897738509005	45.1015506046349	38.9548609268572	36.9383944040295	30.8813247586587
178	229.73	70.23315	15	5	177	8.85	43.288	-40.3212000000002	59.157840675941	37.9941177969808	37.3143882735785	36.5379748346054	30.7841405733829
179	228.3438	70.5948	15	5	178	8.9	-27.724	7.23300000000023	28.6519888489439	38.0232061045302	34.4791444707408	34.4410613802954	31.3060052881277
180	228.4815	69.80176	15	5	179	8.95	2.75400000000047	-15.8608000000001	16.0981207797682	33.480139573429	31.9396221079084	32.4538171701767	31.6031849474454
181	228.3392	71.16527	15	5	180	9	-2.84600000000012	27.2702000000001	27.4183063670973	26.1046409450596	30.4576054349343	30.5675871937242	31.4842247560781
182	226.6844	70.4476	15	5	181	9.05	-33.0959999999999	-14.3534000000002	36.0744411953948	23.8567383368467	27.6884272809201	29.864856414971	31.3306414791759
183	227.7758	70.22426	15	5	182	9.1	21.8279999999999	-4.46679999999986	22.2803475340936	25.8851264188361	25.3399608768374	28.300966079686	31.5862481320321
184	227.8592	71.09088	15	5	183	9.15	1.66799999999967	17.3324	17.4124758078797	22.8920047653384	24.0367560508306	27.7806863864433	31.3436182563482
185	227.373	69.87229	15	5	184	9.2	-9.72399999999993	-24.3717999999998	26.2400611897151	21.8967149884112	23.7055035530064	26.9927295209303	30.8670456722888
186	227.3366	69.25072	15	5	185	9.25	-0.727999999999724	-12.4314000000001	12.4526980996089	24.5752808086152	22.229489400468	26.5410113380614	30.7925259375087
187	225.8148	69.56984	15	5	186	9.3	-30.4360000000003	6.38239999999996	31.0979923107588	24.2167737648144	20.7748519030848	25.1023273248801	30.6924817341785
188	227.5966	69.48843	15	5	187	9.35	35.6360000000001	-1.62820000000011	35.6731766351135	21.5258806871766	19.2875438857935	23.0527383476121	30.2500262945463
189	227.7272	70.25843	15	5	188	9.4	2.61200000000031	15.4000000000002	15.6199405888757	21.5669740355976	21.0822283021457	23.4571021880043	29.2393835315911
190	227.7373	69.61923	15	5	189	9.45	0.201999999999884	-12.784	12.7855958015261	19.6529888177584	22.0458369339522	24.8570996118459	28.4105418763647
191	228.2324	70.0135	15	5	190	9.5	9.90200000000016	7.88539999999983	12.6581648417138	13.9998069629717	22.6244172411885	24.6558275745387	27.7953800905526
192	227.8232	69.01791	15	5	191	9.55	-8.18399999999997	-19.9117999999999	21.5280662215628	17.947682839477	22.51622736884	24.9417982505558	31.6172866923539
193	227.546	68.77229	15	5	192	9.6	-5.54400000000044	-4.91240000000005	7.40726736118019	22.5657931807278	20.7655158183868	25.092775142178	38.1871739309736
194	226.8348	70.3909	15	5	193	9.65	-14.2239999999998	32.3722000000001	35.3593199714022	23.6818604467793	22.8774483251779	24.5325221089439	44.5428283802632
195	225.6935	69.007	15	5	194	9.7	-22.826	-27.6779999999999	35.8761475077801	25.3794659199216	26.0086956706855	24.1697344698976	47.8736876894438
196	225.7052	69.91885	15	5	195	9.75	0.23399999999981	18.237	18.2385011719714	27.5312246738018	27.0821657486095	25.1939734848333	48.5903434525547
197	226.9067	69.01951	15	5	196	9.8	24.0300000000002	-17.9868000000002	30.0160935872744	27.8072138108789	29.1087445980268	24.4465690643275	49.7015866395531
198	226.9995	69.92306	15	5	197	9.85	1.85600000000022	18.0710000000002	18.1660611305811	29.4515981606431	30.8980063985626	23.9620777544873	49.1224641094563
199	228.6747	69.16931	15	5	198	9.9	33.5039999999998	-15.0750000000002	36.7392656567873	30.4824710504396	27.9828159157422	24.0377056828868	49.2350719778348
200	226.7114	70.17283	15	5	199	9.95	-39.2660000000001	20.0704000000002	44.0980692566014	32.8380232761319	26.293632005843	24.3672665825526	49.1633299207005
201	225.599	70.53426	15	5	200	10	-22.2480000000002	7.22859999999997	23.3928656209539	34.2647881233234	27.7635297284781	25.0231729873809	48.8128717054032
202	226.6128	68.70696	15	5	201	10.05	20.2760000000001	-36.5460000000002	41.7938547157356	28.1584180206055	26.376910759815	33.3697169697368	48.955597960957
203	225.7517	69.63363	15	5	202	10.1	-17.2219999999999	18.5334	25.2998853665386	23.1356658510428	27.1586396905878	48.0733817822612	48.9154111110799
204	225.8336	69.933	15	5	203	10.15	1.63799999999981	5.98740000000021	6.20741514319784	25.0445884065166	25.1979630405957	61.3049703740831	49.3669865477352
205	224.9335	70.23438	15	5	204	10.2	-18.0019999999996	6.02759999999989	18.9843084087882	19.9157982434981	22.7258374944198	68.7546458579573	49.8980859020371
206	225.7095	71.68697	15	5	205	10.25	15.5199999999996	29.0518	32.9374783983229	20.0524912578523	22.9641802261524	70.639675567048	51.0027324464497
207	225.743	70.88017	15	5	206	10.3	0.670000000000073	-16.1359999999999	16.1499039006428	22.2375080605858	37.6306893414469	74.3008459542262	50.6269151913953
208	225.9809	69.60297	15	5	207	10.35	4.75799999999992	-25.5440000000002	25.9833504383097	22.3160091377967	65.2487571659598	75.1921898713005	50.2053615808966
209	225.4493	70.27469	15	5	208	10.4	-10.6319999999999	13.4344000000002	17.1324991568657	20.8837720457881	94.627124832424	75.0130417676654	50.9334639532318
210	225.5878	71.23358	15	5	209	10.45	2.76999999999987	19.1777999999999	19.3768137948425	55.3455804393957	111.215659710072	73.4695602295551	51.6403005842404
211	226.5625	72.07679	15	5	210	10.5	19.4940000000003	16.8642	25.7762929382797	110.445023074067	113.515821405618	72.9699158362677	53.8845970113963
212	234.533917794959	77.1015719886088	15	5	211	10.55	159.42835589918	100.495639772176	188.458945868681	167.016741604262	122.224781148637	72.9693976713581	58.6829264546093
213	247.416024858965	84.9295757686608	15	5	212	10.6	257.64214128012	156.56007560104	301.480563611667	200.115310282346	123.225740052013	72.7380470799819	65.7324825509881
214	260.441244493488	92.3680091643824	15	5	213	10.65	260.50439269046	148.768667914432	299.99109180784	206.147870765448	124.828120494735	74.2014509865264	72.4811492289713
215	268.842	96.22408	15	5	214	10.7	168.01511013024	77.121416712352	184.869657185263	189.103981857879	124.21328296469	75.6264373341767	78.0965060103154
216	271.5641	95.58133	15	5	215	10.75	54.4420000000002	-12.8550000000001	55.9390953537866	136.006457029959	122.975651446383	76.8114914080662	82.1811021264363
217	276.7238	95.73457	15	5	216	10.8	103.194	3.06480000000022	103.239501330837	82.6394993852082	108.308106001269	76.8072613184631	85.6190225611475
218	278.0089	94.47471	15	5	217	10.85	25.702	-25.1972000000001	35.9929394720687	48.3112556470345	80.2273369940039	76.4486454073059	89.9616167599359
219	279.1278	93.25143	15	5	218	10.9	22.3779999999999	-24.4656000000001	33.1563035840849	39.8034321273183	53.7757771406289	77.8292222235769	93.7395105320665
220	278.9072	92.62788	15	5	219	10.95	-4.41199999999981	-12.4709999999999	13.2284384943952	27.5122301446598	40.0372149582818	78.9133345859283	96.3780529990565
221	278.6457	92.01102	15	5	220	11	-5.23000000000025	-12.3372000000001	13.3999777552056	24.4482169580486	40.1071614105144	82.7460210354117	98.1003568563112
222	280.6622	91.46478	15	5	221	11.05	40.3300000000002	-10.9247999999999	41.7834914175445	24.9120548960495	31.3897414882889	83.9961359394818	99.5256844296616
223	281.6897	91.57731	15	5	222	11.1	20.5500000000006	2.25059999999985	20.672873539013	31.7631742695291	29.6715507625985	83.391583319715	101.179470331891
224	283.4244	91.20705	15	5	223	11.15	34.6939999999995	-7.40520000000004	35.4754932740895	40.4108906937105	30.8303239524185	83.6573280838595	103.066212831568
225	284.0505	93.49721	15	5	224	11.2	12.5220000000002	45.8032	47.484035361793	35.267252831918	33.613386207166	87.4383661626734	104.494920178032
226	285.4932	91.06032	15	5	225	11.25	28.854	-48.7377999999998	56.6385598761125	34.8948845671484	42.5163906244403	93.7225286858245	106.164737762841
227	285.5357	90.25818	15	5	226	11.3	0.850000000000364	-16.0428000000002	16.0653021085819	36.7485930087876	59.6841658776943	96.9371991680689	108.9195801122
228	286.4656	90.11703	15	5	227	11.35	18.5979999999995	-2.82299999999992	18.8110322151651	35.463598144803	86.555829645426	104.731043648571	110.618418434791
229	286.7699	92.33344	15	5	228	11.4	6.08600000000024	44.3281999999999	44.7440354822852	44.6218905551701	113.53887902709	112.465979296468	110.912717182602
230	288.4304	93.54065	15	5	229	11.45	33.2100000000003	24.1442000000001	41.0590610418702	84.1010789234706	134.839517367065	119.286545768558	112.333172577116
231	291.9731	97.23917	15	5	230	11.5	70.8539999999994	73.9704	102.430021927948	138.216774723704	147.337895961135	123.230797876355	113.830644594916
232	300.467000088116	103.701980376678	15	5	231	11.55	169.87800176232	129.25620753356	213.461243950084	190.329165045393	162.484656847849	126.081971187965	110.269133217145
233	312.578604132594	111.618720265979	15	5	232	11.6	242.232080889561	158.33479778602	289.38951121633	234.215436589327	179.790536534544	129.620893583801	104.067138516225
234	325.558706110776	119.652792522289	15	5	233	11.65	259.602039563639	160.6814451262	305.30598709073	250.053901367099	194.101634640517	131.930974676609	98.1892645627856
235	336.6581	126.4676	15	5	234	11.7	221.98787778448	136.29614955422	260.490418761542	240.868234772227	204.95970532995	133.363403021887	94.8097682398057
236	344.1779	131.5587	15	5	235	11.75	150.396000000001	101.822	181.622345816808	221.364298345384	203.945205128269	135.517984117615	94.7459918430739
237	350.18	137.4019	15	5	236	11.8	120.042	116.864	167.532910975725	197.874104235641	192.479776498236	141.031898905936	93.0514584964364
238	356.1202	144.9351	15	5	237	11.85	118.804	150.664	191.869829082115	175.703974070572	172.685957522176	144.788191462276	93.2190313207581
239	362.9005	151.4352	15	5	238	11.9	135.606	130.002	187.855016542013	157.836508889439	150.323070326128	143.996212141627	94.9860648129219
240	369.2226	155.4366	15	5	239	11.95	126.442	80.0279999999998	149.6397679362	144.091318224245	131.88728867671	145.753010568304	96.4105467124721
241	373.4397	157.3094	15	5	240	12	84.3420000000003	37.4560000000002	92.2850199111431	124.007616698968	123.698072274096	144.915268154419	98.6170404089526
242	377.0783	160.6512	15	5	241	12.05	72.7719999999999	66.8359999999996	98.8069576497522	102.772036416616	119.579140964024	136.542130494808	101.780387910616
243	381.4398	159.278	15	5	242	12.1	87.2299999999996	-27.4639999999999	91.4513214557336	88.0706032828476	109.785846390008	124.742693712736	107.151739514304
244	384.9008	157.1102	15	5	243	12.15	69.2200000000003	-43.356	81.6771151302495	89.559635658753	93.8907896427368	112.721201041712	110.442274003683
245	388.6187	156.2931	15	5	244	12.2	74.3579999999997	-16.3419999999996	76.1326022673595	95.0669637038027	86.5463158066594	102.181170316938	110.598529706699
246	393.5498	155.5518	15	5	245	12.25	98.6220000000003	-14.8260000000005	99.7301817906699	95.564076081047	85.8853311805697	95.7694550003232	110.534466153616
247	398.7523	151.9684	15	5	246	12.3	104.05	-71.6679999999997	126.343597875001	85.0095428688578	80.6044844913794	89.1657178248039	110.717473896464
248	403.374	151.1316	15	5	247	12.35	92.4340000000007	-16.7360000000002	93.9368833419553	85.0220283304711	76.7994299032953	81.7070189929451	111.220280177365
249	404.7253	150.6191	15	5	248	12.4	27.0259999999996	-10.2499999999998	28.9044490693038	82.2110267023864	75.1193317572952	77.5061503293763	111.191676295864
250	408.473	151.3039	15	5	249	12.45	74.9540000000002	13.6959999999999	76.1950295754259	66.1420052789562	72.4750519571659	73.5345476563864	111.471189050019
251	412.7349	151.7361	15	5	250	12.5	85.2379999999994	8.64399999999989	85.6751736502465	58.0347837255436	67.8408377265503	74.0032829415505	110.148365391826
252	414.4487	150.2023	15	5	251	12.55	34.2759999999998	-30.6759999999997	45.9984907578496	65.2291206457326	58.7522946855841	77.4788046332661	117.039183857456
253	416.3875	148.3665	15	5	252	12.6	38.7760000000003	-36.7160000000001	53.4007755748925	59.9280755838607	53.6281915958825	84.6825854448065	122.620705789069
254	419.2623	149.8691	15	5	253	12.65	57.4959999999999	30.052	64.8761336702488	53.4706487507142	61.1215110160158	88.9535733307568	115.684898262147
255	417.5322	151.6522	15	5	254	12.7	-34.6019999999999	35.6619999999998	49.6898042660663	51.362584092212	60.5227795061134	87.8336563915107	110.042967744909
256	419.9531	150.5275	15	5	255	12.75	48.4180000000003	-22.4939999999998	53.388039484514	49.2215994662213	62.1212347025312	85.5509481896166	106.299918768709
257	420.2378	152.2774	15	5	256	12.8	5.69399999999973	34.9979999999999	35.4581674653385	57.0139013862989	74.3531247751527	80.4030488869914	113.046800619685
258	421.1453	150.3451	15	5	257	12.85	18.1500000000005	-38.646	42.6958524449391	61.1174834283661	92.5657409863176	77.6523688924536	122.289603862098
259	423.0339	145.5089	15	5	258	12.9	37.7719999999999	-96.7239999999998	103.837643270636	70.7718206543482	102.787814904218	78.3871404501019	125.4172323194
260	424.7607	142.4526	15	5	259	12.95	34.5359999999994	-61.1260000000004	70.2077144764022	97.3436654580935	103.192260825855	77.1893675317327	123.340835320303
261	429.218	140.0094	15	5	260	13	89.1460000000006	-48.8639999999998	101.659725614425	135.909882506414	103.261058652683	75.3814626292324	123.527411511661
262	430.5917	131.7064	15	5	261	13.05	27.4739999999997	-166.06	168.317391484065	148.561728422138	102.053803088399	97.5362372201046	125.17951057544
263	437.0212	121.8401	15	5	262	13.1	128.59	-197.326	235.526937686542	145.267038223345	101.676546189025	120.498717865402	126.386196262844
264	429.4257	125.3203	15	5	263	13.15	-151.91	69.6039999999999	167.096872849255	135.750296651018	95.6527698841881	118.648595482583	125.564581385209
265	427.4409	127.1311	15	5	264	13.2	-39.6960000000001	36.216	53.7342634824375	106.763940718704	93.855955557352	117.904765172879	124.364705095998
266	427.3369	129.8329	15	5	265	13.25	-2.0799999999997	54.0359999999998	54.0760177527893	67.4432098716355	88.6416905559337	116.830382537094	123.118375125823
267	426.200711296024	130.109110661884	15	5	266	13.3	-22.7237740795204	5.52421323767987	23.3856118224954	42.7438113462386	120.719349665056	136.927883414566	120.566389353843
268	424.47396546304	129.211389204622	15	5	267	13.35	-34.5349166596804	-17.9544291452396	38.9232834512006	42.4448728913594	148.431694744486	162.872188731251	120.006875610596
269	422.7457	130.5401	15	5	268	13.4	-34.5653092607995	26.5742159075597	43.5998802222702	41.5330844608497	134.509376060947	173.328314309423	119.876031132675
270	421.3465	132.7457	15	5	269	13.45	-27.9840000000002	44.1120000000001	52.2395712080413	134.674758611409	132.617269519903	173.147122984219	118.732847872247
271	420.841	130.322	15	5	270	13.5	-10.1099999999997	-48.4739999999999	49.517075600241	229.420179617335	130.399706421506	173.051540081772	117.15941831989
272	424.408326816715	154.515108292676	15	5	271	13.55	71.3465363342993	483.86216585352	489.093982575292	226.274940775656	171.801963740734	172.880216517614	116.43233710396
273	427.7015	179.9352	15	5	272	13.6	65.8634636657007	508.40183414648	512.650388480832	222.789666148447	224.067831273477	168.089807080882	115.605227108575
274	426.4258	179.374	15	5	273	13.65	-25.5140000000006	-11.2240000000003	27.873686013874	219.266328382162	251.003858734658	162.175589439661	114.465308582451
275	424.6885	179.4821	15	5	274	13.7	-34.7460000000001	2.16200000000015	34.8131980719957	208.929168870059	252.438290411086	160.895753800484	114.270618563849
276	424.3248	177.9291	15	5	275	13.75	-7.27399999999989	-31.0599999999999	31.9003867688151	218.715482929619	257.461389607611	160.68580206203	113.71212135958
277	420.366934789403	156.419797273748	15	5	276	13.8	-79.1573042119398	-430.18605452504	437.408185014778	275.73277669366	225.041083370172	160.729729820695	113.931555254987
278	414.8207	128.8939	15	5	277	13.85	-110.92469578806	-550.51794547496	561.581958778632	282.086914673724	187.747919417279	162.361382328738	113.285995502853
279	411.131865013854	113.686906782095	15	5	278	13.9	-73.7766997229198	-304.1398643581	312.960154834077	295.656450833061	189.841802818374	161.364921815249	110.831011054489
280	409.413776513335	110.835291932898	15	5	279	13.95	-34.36177001038	-57.0322969839398	66.5838879723208	241.152997870284	189.174238081066	160.276328212761	109.413254423592
281	408.946675505889	115.800773692654	15	5	280	14	-9.3420201489198	99.3096351951201	99.7480675654955	156.78035590494	190.971897702554	158.937374010548	107.626280007319
282	409.010802998962	124.045070301606	15	5	281	14.05	1.28254986145976	164.88593217904	164.890920200896	103.950828943088	149.657495900656	135.328436987816	104.987920899342
283	408.8864	131.0299	15	5	282	14.1	-2.48805997924023	139.69659396788	139.718748951911	96.2615614884068	100.654933383998	110.711736351748	99.7544846659123
284	408.131651289583	133.350893249033	15	5	283	14.15	-15.0949742083401	46.4198649806599	48.8125200248169	86.2873445720465	71.7259848958401	110.282021682319	96.0817030655314
285	407.416516740832	132.139329393713	15	5	284	14.2	-14.3026909750199	-24.2312771063996	28.1375506989155	58.1619939310271	68.1143660144368	110.636471954819	95.7064511473983
286	407.6889	129.6604	15	5	285	14.25	5.44766518336019	-49.5785878742601	49.8769829836942	44.5295108630564	60.4133584134857	110.593860182065	95.8460408476962
287	408.265	128.5927	15	5	286	14.3	11.5219999999999	-21.354	24.2641669957986	39.5011408485923	45.6157906054604	90.9352270954077	96.5125133617957
288	405.5204	130.8879	15	5	287	14.35	-54.8919999999998	45.9039999999999	71.5563336120568	39.9671705404669	33.6755532862164	63.6998022744549	96.225584146602
289	405.2831	132.0474	15	5	288	14.4	-4.74600000000009	23.1900000000002	23.6706699524962	34.5393722549248	30.7222405462635	48.3337077995549	96.3700318714807
290	405.0189	133.5477	15	5	289	14.45	-5.28400000000033	30.0059999999996	30.4676991582886	33.0695872798937	32.098705828573	45.6793858629641	95.9231737832405
291	404.0141	133.0158	15	5	290	14.5	-20.0959999999998	-10.6379999999996	22.7379915559836	22.8215957093764	30.2158226615762	42.2010199328661	96.15233019438
292	403.8976	133.8535	15	5	291	14.55	-2.32999999999947	16.7539999999997	16.9152421206433	21.9433402439347	32.2129582901598	37.0956252810709	84.7935410265736
293	402.9046	133.6394	15	5	292	14.6	-19.8599999999999	-4.28200000000004	20.3163757594704	24.2302411166791	26.7446711649117	31.4191622509421	73.0071324360747
294	403.3542	132.7867	15	5	293	14.65	8.99199999999951	-17.054	19.2793926252875	25.8922730682277	24.9414307032697	29.9878166914022	72.8516550356885
295	401.7218	134.1	15	5	294	14.7	-32.6480000000004	26.266	41.9022035220109	31.356329300426	23.2444057114913	30.5171484943122	72.570561829603
296	403.2452	133.8013	15	5	295	14.75	30.4680000000008	-5.97399999999993	31.0481513137263	30.6677466204469	23.9886814522466	31.0062796333628	72.0749930693366
297	402.352	135.8247	15	5	296	14.8	-17.8640000000007	40.4680000000002	44.2355232816346	27.9395211626048	28.5754599566813	32.2952969028966	61.3008865895183
298	401.5388	135.6	15	5	297	14.85	-16.2639999999999	-4.49400000000026	16.8734623595751	22.2585703063035	29.1627712156679	30.0897859644663	47.6715967850933
299	401.761	135.4265	15	5	298	14.9	4.44400000000087	-3.4699999999998	5.6382653360769	22.0850898362656	29.2533928365409	31.3751419277125	41.0719583764299
300	401.701	134.7543	15	5	299	14.95	-1.20000000000005	-13.4440000000001	13.4974492405047	25.7945906129367	28.9355911600514	31.5700193537197	41.6562755107504
301	400.3029	135.3222	15	5	300	15	-27.962	11.3580000000002	30.1807489635364	27.6577958108888	31.7967366051493	33.3672863782116	42.9126748725848
302	403.4407	135.2301	15	5	301	15.05	62.7559999999994	-1.84200000000033	62.7830271649904	30.5672645104771	32.3776355156333	34.2586450653311	40.1374988620287
303	402.3449	134.5132	15	5	302	15.1	-21.9159999999999	-14.3379999999996	26.1894883493356	35.6126120137993	33.434900764021	35.3025285204015	37.2635260691545
304	401.5924	135.1858	15	5	303	15.15	-15.05	13.4519999999998	20.1856088340182	41.5083833740331	37.8088531521553	35.4212883890585	37.2204490622924
305	402.9572	133.8124	15	5	304	15.2	27.296	-27.4680000000001	38.7241867571161	38.9606804183298	39.8956329959481	34.5046517043866	36.81989661838
306	402.0094	136.6408	15	5	305	15.25	-18.9559999999994	56.5680000000003	59.6596057647049	39.2120057171532	42.7458913041765	33.5561259566084	35.9592233221027
307	403.1122	134.3947	15	5	306	15.3	22.0559999999989	-44.9220000000003	50.0445123864743	45.0504417938336	39.9418301739809	31.6665460836288	35.901050482928
308	402.8354	135.7388	15	5	307	15.35	-5.5359999999996	26.8819999999999	27.4461148434527	44.1786539780969	41.4422858251351	31.6433912957317	34.552922374148
309	404.2288	133.7007	15	5	308	15.4	27.8679999999997	-40.7619999999997	49.37778921742	43.98339923432	41.5891839415761	33.8102089533049	34.4199518900326
310	404.4847	132.0016	15	5	309	15.45	5.11799999999994	-33.9820000000003	34.3652476784327	40.922979929632	40.0737122487217	37.6331651585367	34.2391007943291
311	405.8488	129.4038	15	5	310	15.5	27.2820000000002	-51.9560000000001	58.6833320458205	43.672565933117	35.3155153080674	43.6243298123036	34.6598396755021
312	407.5456	129.7759	15	5	311	15.55	33.9359999999999	7.44200000000035	34.742415863034	38.1279260893185	30.9554566516244	43.1793724429865	35.7845652714766
313	408.8153	128.1541	15	5	312	15.6	25.394	-32.4360000000001	41.1940448608778	35.9687705193465	29.8518818274424	43.107889887367	36.3753638459692
314	408.5507	129.204	15	5	313	15.65	-5.29199999999946	20.9980000000002	21.6545899984276	26.6476313818149	29.8115647544544	44.4530814331826	36.6757999304924
315	408.4528	130.3784	15	5	314	15.7	-1.95799999999963	23.4879999999998	23.5694698285725	20.9879333736168	35.3706973211253	43.1226447424478	36.9123499238121
316	408.1381	129.863	15	5	315	15.75	-6.29400000000032	-10.308	12.0776363581623	16.0311977217679	44.5027683204306	40.9121670108426	37.8348849746334
317	408.4483	129.7759	15	5	316	15.8	6.20400000000018	-1.74199999999985	6.44392582204371	21.4952034195903	46.4169147119921	39.5068040629595	37.5555855281907
318	409.2171	129.4892	15	5	317	15.85	15.376	-5.73399999999992	16.4103666016332	34.7726241229042	44.7734939495988	39.0160587838296	38.0026301175755
319	406.8866	128.7375	15	5	318	15.9	-46.6100000000006	-15.034	48.9746184875396	62.3579052590463	47.3169789247891	37.4647618523528	39.3611305300739
320	404.2522	132.3831	15	5	319	15.95	-52.6879999999994	72.912	89.9565733451422	71.8458960503675	46.1715772361738	36.9081822349384	39.8281028783914
321	411.7473	132.1065	15	5	320	16	149.902	-5.53200000000004	150.004042038873	73.5157901774297	46.5088187136177	35.9523929727926	40.0566076751305
322	414.1708	133.2835	15	5	321	16.05	48.4699999999998	23.5399999999998	53.8838797786497	73.1387544299879	48.0581514742947	37.3104854776221	39.182934799923
323	413.7309	134.4407	15	5	322	16.1	-8.79799999999932	23.1439999999998	24.7598372369444	57.5705303494435	48.1802357402167	37.4481991715369	39.3236949352306
324	415.9284	135.286	15	5	323	16.15	43.9499999999998	16.9060000000002	47.0894397503303	30.6597321681892	45.1179589502511	37.9303114719263	39.777899714976
325	416.0317	134.6891	15	5	324	16.2	2.0659999999998	-11.9380000000001	12.1154529424203	24.2704068982219	38.4456671487515	39.3200481432375	39.9215151958937
326	415.5219	135.2695	15	5	325	16.25	-10.1959999999997	11.6079999999999	15.4500511326012	22.8446813030037	27.4020176251546	42.1136439926585	39.6806831846183
327	416.5193	135.7259	15	5	326	16.3	19.9479999999994	9.12800000000004	21.9372534288132	17.0971634705144	28.2040562432521	43.4446249727526	39.8035634676956
328	415.7706	136.1913	15	5	327	16.35	-14.9739999999997	9.30800000000033	17.6312092608533	19.3208039480595	30.122904393475	44.3618689394193	40.5982690322151
329	416.6632	135.9786	15	5	328	16.4	17.8520000000003	-4.25400000000025	18.3518505878839	24.14430308212	28.5436440190636	44.9120521068428	40.9346111340126
330	417.821	135.8837	15	5	329	16.45	23.1560000000002	-1.89799999999991	23.2336553301457	32.1377055882823	32.4685190503012	42.0230405982461	41.7190134381617
331	417.0589	137.7094	15	5	330	16.5	-15.2420000000006	36.5139999999997	39.567546802904	37.4011274839464	37.7184692716993	36.4888855379574	41.9509230077584
332	419.4795	139.6384	15	5	331	16.55	48.4119999999996	38.58	61.9042659596248	39.9901245676128	38.8310984712105	35.1864971568595	42.8195216586913
333	418.7523	141.712	15	5	332	16.6	-14.5439999999996	41.472	43.9483187391735	45.616234152543	40.5435021386218	35.5394999830943	43.5477800065881
334	419.9992	142.6575	15	5	333	16.65	24.9379999999996	18.9100000000002	31.2968360062162	51.2926354612786	44.7061452634346	35.1027179967695	44.7684187257921
335	422.103	144.1305	15	5	334	16.7	42.0760000000007	29.4600000000003	51.3642032547968	45.5244913541386	45.6004140477407	36.7203856493397	45.928274917641
336	425.4781	144.5198	15	5	335	16.75	67.5019999999995	7.78599999999983	67.9495533465815	43.6858767932973	45.5757534507602	38.449199358394	47.3460800147607
337	423.9003	144.0263	15	5	336	16.8	-31.5559999999994	-9.87000000000023	33.0635454239252	49.4221659592563	42.1689380704669	40.1003228724316	48.8594698095121
338	425.1917	145.1891	15	5	337	16.85	25.8280000000002	23.2560000000001	34.7552459349666	45.5845939429384	40.9560955727136	42.1804792806005	50.0632784494547
339	423.0679	147.3064	15	5	338	16.9	-42.4760000000003	42.346	59.9782818360115	39.8588714402418	41.6617919744754	44.4044604156724	50.3784793974895
340	424.6587	147.5465	15	5	339	16.95	31.816	4.80200000000025	32.1763431732073	38.8133847867952	40.9722522483781	46.529844641385	49.5821379418856
341	425.7123	149.2064	15	5	340	17	21.0720000000003	33.1979999999999	39.3209408330981	38.2263143521298	39.1799294450887	47.9494530427242	47.1875140468068
342	426.7949	150.0811	15	5	341	17.05	21.6519999999991	17.4939999999998	27.8361121566923	33.9014179896945	41.3695472736528	48.3285578397605	47.0923734104795
343	428.164780626326	150.890229882727	15	5	342	17.1	27.3976125265199	16.1825976545401	31.8198937616399	36.3599105538178	43.8174564225793	49.6473608416394	47.6211410847111
344	429.700250583135	152.039084509043	15	5	343	17.15	30.7093991361808	22.9770925263199	38.353800023835	38.5009874499357	44.1027755679102	51.6065259796579	47.4957926053058
345	431.376619270882	153.499726418969	15	5	344	17.2	33.5273737549392	29.2128381985202	44.4688059938234	43.9257097605104	47.4592752350292	52.5365016920445	48.1706830319012
346	433.169196090023	155.244218152528	15	5	345	17.25	35.8515363828201	34.8898346711798	50.0263253136879	49.4085984930287	50.3231526346883	52.578516036863	48.7275760040221
347	435.053290441011	157.244622249743	15	5	346	17.3	37.6818870197599	40.0080819443002	54.9597237095656	54.3041331461258	54.4881776090541	54.2743146462715	49.1447498354349
348	437.004211724301	159.473001250637	15	5	347	17.35	39.0184256658006	44.5675800178799	59.2343374242317	58.5586399162407	58.3386261105653	55.7646879594901	49.7586042483263
349	438.997269340349	161.901417695232	15	5	348	17.4	39.8611523209604	48.5683288919	62.8314732893204	62.1453178194409	61.5512599848404	55.8449066881362	50.5076072328632
350	441.00777268961	164.50193412355	15	5	349	17.45	40.21006698522	52.01032856636	65.7413398443978	65.0506454575979	64.1007511357109	57.1412352855251	51.3422969074622
351	443.011031172538	167.246613075615	15	5	350	17.5	40.0651696585601	54.8935790412997	67.9597148296888	67.2686537281018	65.9771026286373	57.8861425556563	52.0207254984307
352	444.982354189588	170.107517091449	15	5	351	17.55	39.4264603409999	57.2180803166805	69.4863619003509	68.7983868235549	67.1790820188903	58.9982496640995	52.4292291036168
353	446.897051141216	173.056708711074	15	5	352	17.6	38.29393903256	58.9838323924999	70.324378776751	69.6428623551811	67.7119194964009	59.7027821863279	53.6060439756382
354	448.730431427875	176.066250474513	15	5	353	17.65	36.667605733179	60.1908352687798	70.4801387665862	69.8088874378336	67.5870378083622	59.888867213842	55.4458280949637
355	450.457804450021	179.108204921788	15	5	354	17.7	34.5474604429205	60.8390889455001	69.9637175025286	69.3075185801827	66.8231953360211	59.6209804144627	57.1554529009834
356	452.054479608109	182.154634592923	15	5	355	17.75	31.9335031617595	60.9285934227	68.7898402429515	68.1551852647001	65.4491324766243	59.0059526496502	58.8451730422202
357	453.495766302594	185.17760202794	15	5	356	17.8	28.8257338897006	60.4593487003399	66.9795176120963	66.3756887931695	63.5083217191449	58.1891767984382	61.8238469096075
358	454.75697393393	188.149169766861	15	5	357	17.85	25.2241526267198	59.4313547784202	64.5627121993377	64.003528316861	61.0669382620905	57.336729216052	65.1983095017841
359	455.813411902573	191.041400349709	15	5	358	17.9	21.1287593728605	57.8446116569597	61.5826564089332	61.0893775154149	58.2264744428436	56.6107540500541	67.8671836047878
360	456.640389608976	193.826356316507	15	5	359	17.95	16.53955412806	55.6991193359602	58.1029151209865	57.7091248581071	55.1412096932145	56.1547491735394	68.6504622606532
361	457.213216453597	196.476100207277	15	5	360	18	11.4565368924195	52.9948778153999	54.2190862357209	53.9786912594809	52.0348026706632	56.0919979541372	70.4014852303778
362	457.507201836888	198.962694562042	15	5	361	18.05	5.87970766581975	49.7318870953001	50.078254325557	50.0772600925177	49.199271577986	56.5299003674732	71.4789789204798
363	457.497655159305	201.258201920824	15	5	362	18.1	-0.190933551659782	45.9101471756401	45.9105442062069	46.278891069568	46.9615389357031	57.564727109637	73.0673601943638
364	457.159885821303	203.334684823646	15	5	363	18.15	-6.75538676003953	41.5296580564399	42.0755005741172	42.9802278259115	45.634470291746	59.2851302102695	74.3218354013934
365	456.469203223337	205.16420581053	15	5	364	18.2	-13.8136519593206	36.5904197376801	39.1110700062381	40.689418297865	45.4863030110577	61.7744041099223	75.3865364325786
366	455.400916765861	206.7188274215	15	5	365	18.25	-21.3657291495201	31.0924322194001	37.7257700174382	39.9443866119253	46.73486343165	65.1118300475774	76.4286526323984
367	453.930335849331	207.970612196577	15	5	366	18.3	-29.4116183305994	25.03569550154	38.6242066853247	41.1916804909742	49.5514790158014	69.3733791729434	77.4510693289527
368	452.032769874201	208.891622675785	15	5	367	18.35	-37.9513195026004	18.4202095841596	42.1853857765082	44.6937149525475	54.0625159571836	74.631931044078	78.1629937337121
369	449.683528240927	209.453921399146	15	5	368	18.4	-46.9848326654801	11.2459744672202	48.311969969362	50.4894990373886	60.3437859776954	79.8894605214393	77.2363224287721
370	446.857920349962	209.629570906682	15	5	369	18.45	-56.5121578192998	3.51299015072016	56.6212423141042	58.4135397337379	68.4075985266301	80.1596892357812	75.9802654254975
371	443.531255601763	209.390633738416	15	5	370	18.5	-66.5332949639799	-4.77874336532011	66.7046904416439	68.1806453024419	78.1888574244915	82.9168279050993	76.2230209550379
372	439.678843396784	208.709172434371	15	5	371	18.55	-77.0482440995806	-13.6292260809	78.244410167071	79.4958914644165	89.5474867679008	83.9597081768601	75.889044740413
373	435.275993135479	207.557249534569	15	5	372	18.6	-88.0570052260998	-23.0384579960401	91.0209136200284	92.1214821007128	102.302323152453	86.4319382023997	74.7066568790653
374	430.298014218304	205.906927579033	15	5	373	18.65	-99.5595783434999	-33.0064391107197	104.888200779235	105.888215811594	114.144450751133	88.7548035889447	73.4923156529849
375	424.720216045714	203.730269107786	15	5	374	18.7	-111.5559634518	-43.5331694249402	119.749195495585	120.681433802064	114.833075460505	91.1520924506945	72.2782927342042
376	418.517908018163	200.999336660849	15	5	375	18.75	-124.04616055102	-54.6186489387401	135.538358996052	136.424001002464	119.098792378549	93.8513526151466	70.7756689575313
377	411.666399536107	197.686192778247	15	5	376	18.8	-137.03016964112	-66.2628776520398	152.210500119418	148.793010037849	118.367937337919	96.7129618594672	70.1677652848796
378	404.141	193.7629	15	5	377	18.85	-150.50799072214	-78.4658555649401	169.733749622029	137.544668820297	118.801360447616	98.9892582513721	68.8681224987799
379	396.742398139365	189.920943626549	15	5	378	18.9	-147.972037212701	-76.8391274690202	166.73324595616	132.309368945503	117.165821200194	97.8618908074901	68.6134352657557
380	393.5728	189.7295	15	5	379	18.95	-63.3919627873001	-3.82887253097977	63.5074894078245	116.054440873774	113.896586374759	95.8057816774557	67.4344346679423
381	397.0057	193.9857	15	5	380	19	68.6580000000004	85.1240000000001	109.361859622082	101.178719892768	109.513847805802	96.3540439559386	66.2973007281106
382	400.438	193.0918	15	5	381	19.05	68.646	-17.878	70.9358597607726	85.5386323625393	103.878436951034	95.2481891133528	65.223396272517
383	401.2145	188.3877	15	5	382	19.1	15.53	-94.0820000000002	95.3551447170001	90.2485039292209	95.6761933502913	91.8485866484936	64.3889469025954
384	402.904439106219	184.29633700178	15	5	383	19.15	33.7987821243803	-81.8272599644001	88.5328083050168	86.7183266661008	81.5793308638475	87.6995010957002	63.9500305988225
385	405.872167506086	181.112027850083	15	5	384	19.2	59.3545679973397	-63.6861830339399	87.0568472412326	91.7024330282934	76.7784878944066	82.7821813584861	63.6962046101138
386	409.29508715291	178.060654773345	15	5	385	19.25	68.4583929364805	-61.0274615347601	91.7109733064816	90.1736668078148	73.6092955333287	76.4395078674853	63.3274535460058
387	412.3506	174.3681	15	5	386	19.3	61.1102569417994	-73.8510954668999	95.8563915717356	77.6200293651558	72.1284408887869	70.9621513968158	63.7613967077988
388	414.1409	170.3646	15	5	387	19.35	35.806	-80.0700000000001	87.7113136146074	63.3084718595923	64.8958128493713	63.1043139534817	64.2457168815988
389	413.9279	169.0941	15	5	388	19.4	-4.25999999999931	-25.41	25.7646210917217	60.5002644005566	58.2331809912064	57.337410010072	63.9920637034671
390	413.7121	168.3498	15	5	389	19.45	-4.31600000000003	-14.8860000000002	15.4990597134151	52.5544487492804	51.6677763422135	54.7091801001034	63.1394975756945
391	417.2235	166.691	15	5	390	19.5	70.2279999999996	-33.1759999999997	77.6699360113032	39.6179588909278	43.3651679291688	49.6777735511219	62.4027264028979
392	419.6504	165.2818	15	5	391	19.55	48.5379999999998	-28.184	56.1273133153546	38.8463326172569	38.0458658425981	46.4870843681739	61.2653453866258
393	419.2026	164.221	15	5	392	19.6	-8.95599999999945	-21.216	23.0288643228447	40.0270808248346	30.532434556672	42.345955602791	60.5022959260561
394	419.8329	163.3252	15	5	393	19.65	12.6059999999995	-17.9160000000002	21.9064897233672	26.230071457781	33.0954891562965	39.1452576087003	59.4093666085009
395	419.3522	164.2813	15	5	394	19.7	-9.61400000000026	19.1219999999998	21.4028007513035	23.5372829359158	32.6398723058001	36.2403167695331	57.1763992612642
396	419.6334	164.6122	15	5	395	19.75	5.62400000000025	6.61800000000028	8.68488917603481	21.4469102224162	25.7462515689151	32.803554476865	54.8911075005693
397	419.8514	162.4902	15	5	396	19.8	4.36000000000035	-42.4400000000003	42.6633707060287	27.344645695336	20.8457278475609	30.8098315561305	51.3627355264938
398	419.3145	162.1628	15	5	397	19.85	-10.7380000000001	-6.54799999999966	12.5770007553469	25.2526637867656	19.7960983562107	29.5021755118255	48.1209839983728
399	421.3787	163.6934	15	5	398	19.9	41.2839999999994	30.6119999999999	51.395167087966	25.2624316800493	20.0573342261943	30.1222365994441	44.4023313568494
400	421.9153	163.8003	15	5	399	19.95	10.7320000000004	2.13799999999992	10.9428912084517	18.154172759206	20.8128571968528	30.4732134739334	43.3522740152608
401	421.7401	163.4003	15	5	400	20	-3.50400000000036	-8.00000000000011	8.73372864245303	18.1452864900053	22.2419410245612	28.4514088498572	40.8040187045317
402	422.0317	163.6047	15	5	401	20.05	5.83200000000033	4.08800000000042	7.1220761018124	12.7700227570526	23.5737972696629	27.2825016598988	39.3903297201644
403	422.5247	163.2179	15	5	402	20.1	9.8599999999999	-7.73600000000044	12.5325694093432	16.37305060694	28.4719164669789	29.1560052036187	38.5099237657753
404	421.9538	164.3028	15	5	403	20.15	-11.4179999999999	21.6980000000001	24.5188484232029	19.2214503690731	27.1489840425916	31.1192321213015	36.3828141433469
405	423.4017	164.3049	15	5	404	20.2	28.9580000000001	0.0420000000002574	28.9580304578886	28.9934217801198	28.3065546420666	31.5706171640422	35.0557420792874
406	424.5499	164.2682	15	5	405	20.25	22.9639999999995	-0.733999999999924	22.9757274531184	38.7985464439526	31.1565661307992	33.3427071336533	33.1251754770785
407	421.8066	163.7121	15	5	406	20.3	-54.8659999999995	-11.1220000000003	55.9819331570459	41.5279453281306	33.7192754722368	31.7633196561717	30.8172615916451
408	423.5224	166.2674	15	5	407	20.35	34.316	51.1060000000003	61.5581927285072	40.2400586771932	38.5159120510266	33.1376540432639	29.093458436341
409	423.8515	164.3877	15	5	408	20.4	6.58199999999965	-37.5940000000003	38.1658428440932	43.0916818925253	42.1811300164087	31.4672527036267	30.8743307657186
410	424.6693	163.6138	15	5	409	20.45	16.3560000000007	-15.478	22.5185972032012	38.4451291643537	42.3283771312316	31.9953679304183	34.0376762358236
411	422.9353	164.2914	15	5	410	20.5	-34.6800000000007	13.5520000000002	37.2338435297789	38.2332776581006	44.4434732427455	31.9302638579416	35.1997459846116
412	424.5702	164.1999	15	5	411	20.55	32.6980000000003	-1.82999999999993	32.7491695161881	42.8343147046867	39.9528420426805	32.2935750721548	37.1621199960701
413	421.7935	162.9998	15	5	412	20.6	-55.5340000000001	-24.0020000000004	60.4989351972415	44.4166955852701	37.8033916195489	34.6738919287596	41.1758385240614
414	423.6397	165.4383	15	5	413	20.65	36.9240000000002	48.7700000000001	61.1710280770237	45.7952645929657	35.7855213646618	33.6203706779934	41.8539136437511
415	424.9573	164.6774	15	5	414	20.7	26.3519999999994	-15.2179999999998	30.4305016061182	41.4605549210073	35.6841812187701	33.8711673890416	44.442739755204
416	423.5593	166.3843	15	5	415	20.75	-27.9599999999994	34.1379999999998	44.1266885682571	37.3735055809971	32.703961585084	33.4467964772919	48.3602965732021
417	423.9678	166.7582	15	5	416	20.8	8.17000000000007	7.47799999999984	11.0756211563956	28.7367280246368	30.8678746720729	30.8246916271596	51.1237949303129
418	425.6658	165.6954	15	5	417	20.85	33.9599999999996	-21.2559999999996	40.063688497191	26.95166685227	30.8318718064927	28.6847413608565	54.9150113488297
419	426.1838	166.4306	15	5	418	20.9	10.3600000000006	14.7039999999998	17.9871402952222	19.6126585772023	25.0596113395781	31.6264249319931	56.1113649700596
420	427.0723	165.825	15	5	419	20.95	17.7699999999993	-12.1120000000002	21.5051957442842	20.2751944231386	25.4139576468516	37.6021389977138	59.6203531338465
421	427.2755	166.1361	15	5	420	21	4.06400000000076	6.22200000000021	7.43164719291819	24.2902380319883	22.4501197118384	41.9480831193661	61.2748014878752
422	427.3721	165.4232	15	5	421	21.05	1.93199999999933	-14.2579999999998	14.3883003860773	21.3824946545194	21.6965412116388	47.0417383322415	65.9623265688372
423	425.4565	167.741	15	5	422	21.1	-38.3119999999997	46.3560000000001	60.1389065414394	23.8762484414332	19.5660911021641	53.1956718445041	71.3319949216678
424	425.4974	167.9085	15	5	423	21.15	0.818000000000438	3.3499999999998	3.44842340787777	25.2875808464745	27.4673284993244	52.5885951662008	73.327287137201
425	427.0586	168.578	15	5	424	21.2	31.2239999999997	13.39	33.9739646788534	23.117888000139	39.5200967766576	57.3148623463657	75.7225337985694
426	427.631	168.134	15	5	425	21.25	11.4479999999992	-8.88000000000034	14.4883092181244	14.8419441723399	51.1922046536482	63.3778860127508	77.1032619818756
427	427.6253	167.9571	15	5	426	21.3	-0.113999999999805	-3.53799999999978	3.53983615440015	33.5521623441294	63.21560199241	70.4842702044541	76.4536954543953
428	427.3126	167.0728	15	5	427	21.35	-6.25400000000013	-17.6859999999999	18.7591874024436	55.163945111882	75.5594718825155	76.6923686543955	77.0690337574872
429	429.8457	162.9369	15	5	428	21.4	50.6620000000009	-82.7179999999998	96.9995142668254	77.0968284608219	80.1175789928235	80.7554772364925	79.6399744782241
430	433.6834	156.9615	15	5	429	21.45	76.7539999999997	-119.508	142.032878517616	103.313315984681	89.2157670458798	87.2453383372747	81.0250071822546
431	435.1074	150.9194	15	5	430	21.5	28.4799999999996	-120.842	124.152725962824	136.276999592691	104.305652313663	90.6193391178087	80.4675777948954
432	439.9949	146.2912	15	5	431	21.55	97.7499999999998	-92.5639999999999	134.622273773696	126.682995641518	119.271999197269	99.6310780655196	81.851164649199
433	444.4276	138.2536	15	5	432	21.6	88.6540000000002	-160.752	183.577605442494	123.267588979878	133.818646206627	107.990097914576	81.6447106651806
434	444.5868	135.8073	15	5	433	21.65	3.18399999999997	-48.9260000000002	49.0294945109575	131.514476166505	134.043625973661	113.034203596409	81.5383133250625
435	440.583	140.6036	15	5	434	21.7	-80.0759999999991	95.926	124.955845209417	135.230682409858	134.970579897892	117.573900208097	81.8406076695588
436	433.6461	145.1049	15	5	435	21.75	-138.738000000001	90.0259999999997	165.387161895959	131.360292820563	130.046473581969	120.759727486459	82.2128837150205
437	428.6875	150.9436	15	5	436	21.8	-99.1719999999998	116.774	153.20330499046	141.404256305804	136.046554138629	122.082699281631	84.0700734007464
438	420.7098	152.8882	15	5	437	21.85	-159.554000000001	38.8920000000002	164.22565749602	146.673570815906	140.420723946636	125.453326154118	83.8671666098062
439	416.2682	155.1014	15	5	438	21.9	-88.8319999999999	44.264	99.2493119371615	128.578470997434	145.950828199994	127.653524024455	84.5423854599654
440	408.7141	154.6932	15	5	439	21.95	-151.082	-8.16400000000044	151.302417759929	136.862425867401	145.932033370315	124.447875366795	85.0879863635571
441	406.765	151.4947	15	5	440	22	-38.9819999999997	-63.9699999999999	74.911662803598	149.48115507271	137.213802659255	118.987072470425	86.1713228181745
442	397.194804847726	153.257289650809	15	5	441	22.05	-191.40390304548	35.2517930161804	194.623079340296	150.497400094183	124.893399365993	116.660590966157	86.5309895400599
443	386.0273	155.372	15	5	442	22.1	-223.35009695452	42.29420698382	227.319303522564	145.190495924723	117.088006101609	110.093749485857	85.8723581589552
444	381.2175	153.3526	15	5	443	22.15	-96.196000000001	-40.3880000000004	104.330537044531	145.849134321076	121.26342207525	110.488031483924	89.1508060802043
445	374.9792	153.387	15	5	444	22.2	-124.766	0.688000000000102	124.767896912627	112.924372864584	113.925170835699	106.366352992752	91.0187831255661
446	371.885	150.9962	15	5	445	22.25	-61.884	-47.8160000000003	78.204854785365	84.6948571305079	107.92767135888	101.04788141729	92.7747828005622
447	370.8734	152.1037	15	5	446	22.3	-20.2319999999997	22.1500000000003	29.9992720578351	92.0294440563161	97.2746277936839	97.6558765970386	94.370782977137
448	366.6384	151.3108	15	5	447	22.35	-84.7000000000003	-15.8580000000001	86.1717248521813	82.6598457466746	79.7667750250781	91.0419645652168	96.6033759345381
449	359.6154	151.9292	15	5	448	22.4	-140.459999999999	12.3680000000002	141.003471673572	70.0062083966835	75.025234767855	88.3292936834383	95.2989226400296
450	355.8357	152.874	15	5	449	22.45	-75.594000000001	18.8959999999997	77.9199053644198	81.6248827227835	66.8006726151891	82.9306343898396	93.5194663232786
451	356.5215	153.1697	15	5	450	22.5	13.7160000000006	5.91400000000021	14.9366680354093	74.8386929196483	64.881960175325	81.7233065185403	91.4622322606531
452	352.4023	154.7295	15	5	451	22.55	-82.3839999999996	31.1959999999999	88.0926436883348	58.021025479394	70.4183538280846	73.4309010146003	88.753930094879
453	350.6506	156.6671	15	5	452	22.6	-35.0340000000006	38.7520000000001	52.2407758365058	50.9414994837035	64.9959230288249	63.7546184033345	85.6690915090618
454	352.6668	154.6588	15	5	453	22.65	40.3240000000005	-40.1659999999998	56.9151344723003	59.7577119539665	55.3951652916269	65.2674085640001	86.6781411322218
455	351.2542	153.0698	15	5	454	22.7	-28.252	-31.7800000000005	42.5222753859672	59.2118249333858	51.9360979439803	64.463666043035	85.0126385539812
456	348.328	152.6889	15	5	455	22.75	-58.524000000001	-7.61799999999994	59.0177303867246	55.1531531380015	55.5189416782005	64.7898381146653	83.088391021581
457	344.1344	153.4832	15	5	456	22.8	-83.8719999999989	15.8860000000004	85.3632085854312	52.7693051038598	49.5871742355166	66.658866672643	79.6402678476092
458	342.7204	154.2263	15	5	457	22.85	-28.2800000000009	14.862	31.9474168595843	52.930696404257	47.7424617815908	67.7534257149583	76.5701980538274
459	340.9059	155.5564	15	5	458	22.9	-36.2900000000002	26.6019999999997	44.9958943015916	51.2801714024345	55.5095823601452	62.944321255604	75.0564222957883
460	342.0699	153.7292	15	5	459	22.95	23.2800000000009	-36.5440000000001	43.3292318879535	39.9625235376474	62.126659470881	62.5910572797618	71.9005580301732
461	339.6869	152.8551	15	5	460	23	-47.6600000000008	-17.482	50.7651053776122	40.3317704251801	64.6977160540055	63.9373920508815	71.8291004338371
462	340.8936	153.6386	15	5	461	23.05	24.1340000000002	15.6700000000001	28.7749692614956	58.2498596164306	62.8993795172014	60.8472692236015	68.0317875094462
463	339.2042	153.6695	15	5	462	23.1	-33.7879999999996	0.618000000000052	33.7936512972477	71.3226225375049	70.5109284010916	61.2444335322663	63.5719862826283
464	332.5103	152.98	15	5	463	23.15	-133.878000000001	-13.7900000000002	134.586340257844	78.1152607055765	70.4934772195811	62.8682507805193	62.0361686033945
465	337.9373	153.2683	15	5	464	23.2	108.54	5.76600000000042	108.693046493325	85.8362354967554	73.2460166155434	63.6589241152106	60.0197940358008
466	341.954	151.9217	15	5	465	23.25	80.3340000000003	-26.9320000000005	84.72829621797	100.690086377003	72.3558424235624	65.128900625872	59.5449866573524
467	341.8607	155.2894	15	5	466	23.3	-1.86599999999999	67.3540000000003	67.3798432173898	82.7370948227316	72.1073642116863	61.6246590981797	59.3722498862013
468	343.6946	160.3718	15	5	467	23.35	36.6779999999994	101.648	108.062905698487	75.1694106935819	74.7464052829419	62.098431542438	59.0901125576928
469	341.8607	161.6599	15	5	468	23.4	-36.6779999999994	25.7619999999997	44.8213824864868	66.5964241415483	70.2269192008935	61.7835509081383	57.3243260990826
470	340.8433	165.0534	15	5	469	23.45	-20.3480000000002	67.8700000000003	70.8546258475765	58.3784929266172	65.1911887595402	60.8704816705068	56.6813438001311
471	342.2137	166.6356	15	5	470	23.5	27.4080000000004	31.644	41.8633634578019	48.8027241888806	65.5600851977385	61.934894349134	58.8559066051485
472	341.958	167.925	15	5	471	23.55	-5.11399999999981	25.788	26.2901871427344	57.7167435790553	60.3499386791581	62.6326740042921	59.1008514374229
473	344.5671	169.4243	15	5	472	23.6	52.1819999999991	29.9859999999995	60.1840620098035	55.2129668254985	53.6859346837845	63.3893541619221	58.1541608602821
474	340.4353	171.1288	15	5	473	23.65	-82.636	34.0900000000005	89.3914794373604	64.5237462539287	53.0736245966954	58.8049286427889	57.5513244257564
475	342.9302	172.6398	15	5	474	23.7	49.8980000000006	30.2199999999999	58.3357420797923	62.3213844316989	48.4949467254702	55.5759220285667	58.1284146518872
476	339.783	175.7445	15	5	475	23.75	-62.944	62.0939999999996	88.4172605999527	58.5691451786883	51.5139462747056	54.3001352000395	57.6746980643286
477	339.806726697112	174.980949653242	15	5	476	23.8	0.474533942240214	-15.2710069351599	15.2783780315857	48.4305056143355	53.157983796898	52.0856330997595	56.686548126804
478	341.356	173.6064	15	5	477	23.85	30.9854660577594	-27.4909930648397	41.4228657447505	41.7769266254419	52.0323030409023	50.4267994004274	56.2795318577888
479	340.5111	175.3471	15	5	478	23.9	-16.8979999999999	34.8140000000001	38.6982816155963	38.5041462954824	47.3829380846843	51.7043309425612	56.4019233942106
480	340.4217	176.5973	15	5	479	23.95	-1.78800000000024	25.0039999999996	25.0678471353241	43.9945831620971	45.9606552975931	50.7716303205003	56.047750910866
481	337.682	178.9368	15	5	480	24	-54.7939999999994	46.7900000000003	72.0533589501556	45.4954609031162	43.0401852023405	53.7744211594155	55.3083717544792
482	339.5314	180.0066	15	5	481	24.05	36.9880000000001	21.3959999999997	42.7305623646588	46.3353705550332	43.821327520361	57.3544336512443	55.0973725862563
483	337.451	181.2937	15	5	482	24.1	-41.6079999999999	25.7420000000002	48.9272544498463	50.1443839697444	47.1676641170703	55.0638881882979	54.9378624518842
484	338.8526	182.9173	15	5	483	24.15	28.0319999999995	32.4720000000002	42.8978298751811	47.5762241091985	50.335037288427	52.2343980709934	52.2045063472235
485	340.6798	181.6819	15	5	484	24.2	36.5440000000001	-24.708	44.11291420888	43.6480718786249	53.0483139155304	52.5979051885638	50.6326775899507
486	337.7401	181.3305	15	5	485	24.25	-58.7940000000003	-7.02800000000025	59.2125596474265	48.8398673310244	56.0348960441255	50.2204955027852	49.2030700774001
487	337.8614	182.4786	15	5	486	24.3	2.42600000000039	22.962	23.0898012117905	54.3347040218209	61.5508835055906	51.7484371554282	48.0472546496282
488	341.534	183.2079	15	5	487	24.35	73.4519999999998	14.5859999999999	74.8862317118438	55.9522438613164	58.0954733356935	50.4606321731395	47.6012942128654
489	343.2111	180.1147	15	5	488	24.4	33.5419999999999	-61.8639999999999	70.3720133291636	64.4935679790525	57.0858580573024	51.0202958802829	46.8456099110841
490	340.6228	179.7786	15	5	489	24.45	-51.7660000000001	-6.72199999999975	52.2006134063576	79.4536951325562	59.2351550795344	51.2250201512251	45.4528220310141
491	345.6488	180.6201	15	5	490	24.5	100.52	16.8299999999999	101.919180236107	67.3510793403626	57.40080580323	48.6818491598243	46.6652577126322
492	350.225	182.3564	15	5	491	24.55	91.5240000000006	34.726	97.8904369793092	59.8370120927839	59.6755467904955	47.5620711682204	46.7854234254867
493	350.3134	183.0696	15	5	492	24.6	1.76799999999957	14.264	14.3731527508755	62.5180662977525	53.7536002292086	46.4863707418463	46.3435434568423
494	351.9525	183.1264	15	5	493	24.65	32.7819999999997	1.13599999999963	32.8016770912705	50.3080436274074	51.7055544721387	45.604084051658	45.6069114670619
495	348.8848	184.2881	15	5	494	24.7	-61.354	23.2339999999999	65.6058844312002	39.8973984484347	49.4017263869199	45.6894331513347	44.9151770864073
496	350.5427	185.4827	15	5	495	24.75	33.1580000000008	23.8920000000002	40.8690668843817	40.1561211180547	41.3288022755232	44.1060049547606	43.3227272944392
497	348.8723	183.9135	15	5	496	24.8	-33.4080000000006	-31.3839999999999	45.8372110844457	43.5740968514934	33.5732588308502	44.0088761994968	43.8183990888203
498	349.23	184.6104	15	5	497	24.85	7.15400000000045	13.938	15.6667660989754	36.2853864760873	34.8772681479991	44.7757890253033	44.2145137132086
499	351.7245	184.6301	15	5	498	24.9	49.8899999999992	0.394000000000005	49.891555758464	32.3495609236389	34.1223100460136	41.9868888796069	43.7136827865329
500	350.9726	185.8794	15	5	499	24.95	-15.0379999999996	24.9860000000001	29.1623325541698	27.2491192132657	32.1437112231349	40.1340137415279	45.1003314525567
501	351.7904	186.553	15	5	500	25	16.3559999999995	13.4719999999999	21.1899391221396	29.5984151779434	30.8112041062913	39.5560942658488	46.409816882513
502	352.2943	187.4361	15	5	501	25.05	10.0780000000009	17.6620000000003	20.3350025325798	24.6705232405337	28.3422056084982	36.2164131997291	46.9391240338595
503	352.089	186.0809	15	5	502	25.1	-4.10600000000045	-27.1039999999999	27.4132459223639	28.0020359701826	35.797977821398	37.6231987253868	48.1159649402184
504	352.883	185.0992	15	5	503	25.15	15.8799999999997	-19.6340000000004	25.2520960714156	29.2728472889438	32.2682232870752	38.9794248631304	48.9627597338913
505	351.3949	186.8411	15	5	504	25.2	-29.7619999999995	34.8380000000003	45.819896202414	29.4352920037306	30.866301096136	37.2324489842508	49.2551502136113
506	351.0515	185.5074	15	5	505	25.25	-6.86800000000062	-26.6740000000004	27.5439957159456	41.9975404648526	37.7833862561746	36.4249590860931	49.3575374647642
507	351.5862	186.4196	15	5	506	25.3	10.6940000000009	18.2440000000003	21.147226106514	39.8659233336166	38.8595675686079	35.8883610222124	50.1516783584529
508	355.905	187.7231	15	5	507	25.35	86.3759999999991	26.0699999999997	90.224488227974	33.7305662220894	40.3691293027745	37.9683952532778	49.4687951269311
509	356.1332	187.03	15	5	508	25.4	4.56400000000031	-13.8619999999997	14.5940104152353	46.2939252234053	43.8365396802473	36.4070696927829	49.1490377949702
510	356.5619	186.4059	15	5	509	25.45	8.57399999999984	-12.482	15.1431106447783	48.2838431334852	42.3211867453667	38.9756427538883	50.1001714453616
511	360.3169	188.9184	15	5	510	25.5	75.0999999999999	50.2499999999998	90.360790722525	38.7407181406963	42.0387140658949	44.1377846052017	47.884183825655
512	361.8138	189.3389	15	5	511	25.55	29.9380000000008	8.41000000000008	31.0968156569133	47.807156026878	43.4345164359266	46.3161768994987	47.6509524995516
513	363.8818	188.8481	15	5	512	25.6	41.3599999999997	-9.81600000000014	42.5088632640297	50.9118072686439	40.1388126851575	49.7455591385905	47.9909722937761
514	366.8692	189.079	15	5	513	25.65	59.7479999999996	4.61800000000039	59.9261998461437	37.7835029083845	40.5459160984907	52.3214354161246	48.0229465708591
515	368.3509	189.4735	15	5	514	25.7	29.6340000000009	7.88999999999987	30.6663668536078	38.5851897383681	47.0849844116406	52.8208672758879	47.0672560273644
516	368.4169	190.7077	15	5	515	25.75	1.31999999999948	24.6839999999997	24.7192689212279	41.5369072296187	50.4921829542289	54.6090699747678	NA
517	369.9354	191.5881	15	5	516	25.8	30.3700000000003	17.6080000000002	35.1052498068313	33.2846761701034	53.7727862303894	56.294480517409	NA
518	372.7796	191.2573	15	5	517	25.85	56.884	-6.61600000000021	57.2674507202827	43.2581615546372	59.1219889744065	54.1618012285589	NA
519	373.329	192.0117	15	5	518	25.9	10.9879999999998	15.0880000000001	18.6650445485672	63.2008630000734	60.8063311520019	56.3111867103334	NA
520	377.3554	191.9634	15	5	519	25.95	80.5279999999993	-0.965999999999667	80.5337937762769	68.9603827224107	63.3205478064091	60.0663291491953	NA
521	382.8291	194.921	15	5	520	26	109.474	59.1519999999997	124.432776148409	76.7070707191943	67.1794258836406	56.2122733854611	NA
522	385.8269	196.0265	15	5	521	26.05	59.9560000000008	22.1100000000001	63.9028484185181	88.3279861339005	69.1544445988913	59.0854917993742	NA
523	390.2294	197.9392	15	5	522	26.1	88.0499999999995	38.254	96.0008907042008	83.3829340581811	68.1847897719604	58.3587458621655	NA
524	393.8604	199.1841	15	5	523	26.15	72.6200000000006	24.898	76.7696216220979	71.1579887672079	72.0764573221761	57.0664682785877	NA
525	396.6404	198.9431	15	5	524	26.2	55.5999999999995	-4.82000000000028	55.8085333976798	69.348506475372	73.04767388675	56.9020630704779	NA
526	399.6324	199.9764	15	5	525	26.25	59.8400000000004	20.6660000000005	63.3080496935426	59.6625088247264	61.9323638166933	NA	NA
527	402.1945	198.9974	15	5	526	26.3	51.2419999999997	-19.5800000000003	54.8554369593387	55.8249285104518	64.3981973683589	NA	NA
528	404.4844	198.3541	15	5	527	26.35	45.7979999999998	-12.8660000000002	47.570902450973	62.7124137153189	57.5955027499245	NA	NA
529	407.353	198.1086	15	5	528	26.4	57.3720000000003	-4.90999999999985	57.5817200507247	52.7067388661787	53.3266054051735	NA	NA
530	410.3763	201.4583	15	5	529	26.45	60.4660000000001	66.9940000000003	90.2459594220154	59.4478882613459	50.4835783345467	NA	NA
531	410.1657	200.8286	15	5	530	26.5	-4.21199999999999	-12.5940000000003	13.2796754478416	55.5284966751225	NA	NA	NA
532	414.5934	200.7722	15	5	531	26.55	88.5539999999992	-1.12799999999993	88.5611839351748	50.8282822998952	NA	NA	NA
533	413.1962	200.7075	15	5	532	26.6	-27.944	-1.29399999999976	27.9739445198563	38.2547429537746	NA	NA	NA
534	414.8091	200.1577	15	5	533	26.65	32.2580000000005	-10.9960000000001	34.0806481745878	NA	NA	NA	NA
535	415.9697	199.4318	15	5	534	26.7	23.2119999999998	-14.5179999999999	27.3782626914124	NA	NA	NA	NA
536	NA	NA	15	5	535	26.75	NA	NA	NA	NA	NA	NA	NA
537	NA	NA	15	5	536	26.8	NA	NA	NA	NA	NA	NA	NA
538	NA	NA	15	5	537	26.85	NA	NA	NA	NA	NA	NA	NA
539	NA	NA	15	5	538	26.9	NA	NA	NA	NA	NA	NA	NA
540	NA	NA	15	5	539	26.95	NA	NA	NA	NA	NA	NA	NA
541	NA	NA	15	5	540	27	NA	NA	NA	NA	NA	NA	NA
542	NA	NA	15	5	541	27.05	NA	NA	NA	NA	NA	NA	NA
543	NA	NA	15	5	542	27.1	NA	NA	NA	NA	NA	NA	NA
544	NA	NA	15	5	543	27.15	NA	NA	NA	NA	NA	NA	NA
545	NA	NA	15	5	544	27.2	NA	NA	NA	NA	NA	NA	NA
546	NA	NA	15	5	545	27.25	NA	NA	NA	NA	NA	NA	NA
547	NA	NA	15	5	546	27.3	NA	NA	NA	NA	NA	NA	NA
548	NA	NA	15	5	547	27.35	NA	NA	NA	NA	NA	NA	NA
549	NA	NA	15	5	548	27.4	NA	NA	NA	NA	NA	NA	NA
550	NA	NA	15	5	549	27.45	NA	NA	NA	NA	NA	NA	NA
551	NA	NA	15	5	550	27.5	NA	NA	NA	NA	NA	NA	NA
552	NA	NA	15	5	551	27.55	NA	NA	NA	NA	NA	NA	NA
553	NA	NA	15	5	552	27.6	NA	NA	NA	NA	NA	NA	NA
554	NA	NA	15	5	553	27.65	NA	NA	NA	NA	NA	NA	NA
555	NA	NA	15	5	554	27.7	NA	NA	NA	NA	NA	NA	NA
556	NA	NA	15	5	555	27.75	NA	NA	NA	NA	NA	NA	NA
557	NA	NA	15	5	556	27.8	NA	NA	NA	NA	NA	NA	NA
558	NA	NA	15	5	557	27.85	NA	NA	NA	NA	NA	NA	NA
559	NA	NA	15	5	558	27.9	NA	NA	NA	NA	NA	NA	NA
560	NA	NA	15	5	559	27.95	NA	NA	NA	NA	NA	NA	NA
561	NA	NA	15	5	560	28	NA	NA	NA	NA	NA	NA	NA
562	NA	NA	15	5	561	28.05	NA	NA	NA	NA	NA	NA	NA
563	NA	NA	15	5	562	28.1	NA	NA	NA	NA	NA	NA	NA
564	NA	NA	15	5	563	28.15	NA	NA	NA	NA	NA	NA	NA
565	NA	NA	15	5	564	28.2	NA	NA	NA	NA	NA	NA	NA
566	NA	NA	15	5	565	28.25	NA	NA	NA	NA	NA	NA	NA
567	NA	NA	15	5	566	28.3	NA	NA	NA	NA	NA	NA	NA
568	NA	NA	15	5	567	28.35	NA	NA	NA	NA	NA	NA	NA
569	NA	NA	15	5	568	28.4	NA	NA	NA	NA	NA	NA	NA
570	NA	NA	15	5	569	28.45	NA	NA	NA	NA	NA	NA	NA
571	NA	NA	15	5	570	28.5	NA	NA	NA	NA	NA	NA	NA
572	NA	NA	15	5	571	28.55	NA	NA	NA	NA	NA	NA	NA
573	NA	NA	15	5	572	28.6	NA	NA	NA	NA	NA	NA	NA
574	NA	NA	15	5	573	28.65	NA	NA	NA	NA	NA	NA	NA
575	NA	NA	15	5	574	28.7	NA	NA	NA	NA	NA	NA	NA
576	NA	NA	15	5	575	28.75	NA	NA	NA	NA	NA	NA	NA
577	NA	NA	15	5	576	28.8	NA	NA	NA	NA	NA	NA	NA
578	NA	NA	15	5	577	28.85	NA	NA	NA	NA	NA	NA	NA
579	NA	NA	15	5	578	28.9	NA	NA	NA	NA	NA	NA	NA
580	NA	NA	15	5	579	28.95	NA	NA	NA	NA	NA	NA	NA
581	NA	NA	15	5	580	29	NA	NA	NA	NA	NA	NA	NA
582	NA	NA	15	5	581	29.05	NA	NA	NA	NA	NA	NA	NA
583	NA	NA	15	5	582	29.1	NA	NA	NA	NA	NA	NA	NA
584	NA	NA	15	5	583	29.15	NA	NA	NA	NA	NA	NA	NA
585	NA	NA	15	5	584	29.2	NA	NA	NA	NA	NA	NA	NA
586	NA	NA	15	5	585	29.25	NA	NA	NA	NA	NA	NA	NA
587	NA	NA	15	5	586	29.3	NA	NA	NA	NA	NA	NA	NA
588	NA	NA	15	5	587	29.35	NA	NA	NA	NA	NA	NA	NA
589	NA	NA	15	5	588	29.4	NA	NA	NA	NA	NA	NA	NA
590	NA	NA	15	5	589	29.45	NA	NA	NA	NA	NA	NA	NA
591	NA	NA	15	5	590	29.5	NA	NA	NA	NA	NA	NA	NA
592	NA	NA	15	5	591	29.55	NA	NA	NA	NA	NA	NA	NA
593	NA	NA	15	5	592	29.6	NA	NA	NA	NA	NA	NA	NA
594	NA	NA	15	5	593	29.65	NA	NA	NA	NA	NA	NA	NA
595	NA	NA	15	5	594	29.7	NA	NA	NA	NA	NA	NA	NA
596	NA	NA	15	5	595	29.75	NA	NA	NA	NA	NA	NA	NA
597	NA	NA	15	5	596	29.8	NA	NA	NA	NA	NA	NA	NA
598	NA	NA	15	5	597	29.85	NA	NA	NA	NA	NA	NA	NA
599	NA	NA	15	5	598	29.9	NA	NA	NA	NA	NA	NA	NA
600	NA	NA	15	5	599	29.95	NA	NA	NA	NA	NA	NA	NA
601	NA	NA	15	5	600	30	NA	NA	NA	NA	NA	NA	NA
