# Supplementary material for: An automated feeding system for the African killifish reveals the impact of diet on lifespan and allows scalable assessment of associative learning
Source: eLife. 2022 Nov 10;11:e69008. doi: 10.7554/eLife.69008 (PMC9788828; doi:10.7554/eLife.69008)
Supplement: Figure 6—source data 3. [file elife-69008-fig6-data3.zip › Filtered and Interpolated Trajectories with Kinematics/t21_REC0010 DLC_likelihood-euclidean-filtered_splines-interpolated_kinematics_02_resnet50_TrainAllTheThingsJun28shuffle1_1030000.csv]

	x2	y2	fishnum	recording_num	bodyparts_coords	seconds	velocity_x	velocity_y	velocity_xy	velocity_xy_5frame	velocity_xy_10frame	velocity_xy_20frame	velocity_xy_40frame
1	NA	NA	21	10	0	0	0	0	0	NA	NA	NA	NA
2	NA	NA	21	10	1	0.05	NA	NA	NA	NA	NA	NA	NA
3	NA	NA	21	10	2	0.1	NA	NA	NA	NA	NA	NA	NA
4	NA	NA	21	10	3	0.15	NA	NA	NA	NA	NA	NA	NA
5	NA	NA	21	10	4	0.2	NA	NA	NA	NA	NA	NA	NA
6	NA	NA	21	10	5	0.25	NA	NA	NA	NA	NA	NA	NA
7	NA	NA	21	10	6	0.3	NA	NA	NA	NA	NA	NA	NA
8	NA	NA	21	10	7	0.35	NA	NA	NA	NA	NA	NA	NA
9	NA	NA	21	10	8	0.4	NA	NA	NA	NA	NA	NA	NA
10	205.677276611328	382.614715576172	21	10	9	0.45	NA	NA	NA	NA	NA	NA	NA
11	218.657859802246	386.752243041992	21	10	10	0.5	259.61166381836	82.7505493164006	272.480952366772	NA	NA	NA	NA
12	231.638442993164	390.889770507812	21	10	11	0.55	259.61166381836	82.7505493163994	272.480952366772	NA	NA	NA	NA
13	245.337242126465	392.244140625	21	10	12	0.6	273.97598266602	27.0874023437602	275.311762268785	286.161322577837	NA	NA	NA
14	259.036041259766	393.598510742188	21	10	13	0.65	273.975982666021	27.0874023437602	275.311762268786	298.7093688281	NA	NA	NA
15	275.331349690755	397.522288004558	21	10	14	0.7	325.90616861978	78.4755452473996	335.221183618072	311.25741507836	251.387095827181	NA	NA
16	291.626658121745	401.446065266927	21	10	15	0.75	325.906168619799	78.4755452473803	335.221183618086	287.269312407429	234.326948622327	NA	NA
17	307.921966552734	405.369842529297	21	10	16	0.8	325.90616861978	78.4755452473996	335.221183618072	263.281209736493	217.266801417473	NA	NA
18	314.622924804688	409.300201416016	21	10	17	0.85	134.019165039081	78.6071777343807	155.371248914131	216.612869076524	199.528948704332	NA	NA
19	321.323883056641	413.230560302734	21	10	18	0.9	134.01916503906	78.6071777343591	155.371248914102	169.944528416554	181.791095991192	NA	NA
20	326.081278483073	415.051483154297	21	10	19	0.95	95.1479085286394	36.4184570312602	101.879480318227	123.276187756586	158.062301143122	196.817495872594	NA
21	330.838673909506	416.872406005859	21	10	20	1	95.1479085286599	36.4184570312398	101.879480318239	111.788585001235	131.065400174111	198.722561888315	NA
22	335.596069335938	418.693328857422	21	10	21	1.05	95.1479085286405	36.4184570312602	101.879480318228	100.300982245891	115.021618245627	195.585133135897	NA
23	336.750946044922	413.934804280599	21	10	22	1.1	23.0975341796795	-95.1704915364598	97.9332351373773	99.5117332097209	116.962829787538	195.728199638166	NA
24	337.905822753907	409.176279703776	21	10	23	1.15	23.0975341797	-95.1704915364598	97.9332351373822	92.1862719316676	121.377616681708	195.871266140435	NA
25	339.060699462891	404.417755126953	21	10	24	1.2	23.0975341796807	-95.1704915364598	97.9332351373776	106.767048734668	142.247895918006	191.386133668864	NA
26	342.077758789062	403.175994873047	21	10	25	1.25	60.3411865234193	-24.8352050781205	65.2521739279725	122.137074573842	163.118175154302	186.901001197293	NA
27	350.81248474121	402.897384643554	21	10	26	1.3	174.694519042961	-5.57220458985967	174.78336433323	142.454251117525	173.903464854321	179.154198326271	NA
28	359.547210693359	402.618774414062	21	10	27	1.35	174.694519042979	-5.57220458984034	174.783364333248	184.984058626292	191.927450572	181.86402736563	NA
29	368.389434814453	397.999816894531	21	10	28	1.4	176.844482421881	-92.3791503906193	199.519117855797	234.050078376937	209.951436289678	184.573856404991	NA
30	379.673980712891	387.331527709961	21	10	29	1.45	225.69091796876	-213.365783691401	310.582272681213	241.039880973974	224.709966194606	189.958273874145	190.274981248777
31	390.958526611328	376.663238525391	21	10	30	1.5	225.69091796874	-213.365783691399	310.582272681197	261.717826570157	242.736602220475	192.752609643102	185.131905277333
32	401.137542724609	374.141967773438	21	10	31	1.55	203.580322265619	-50.4254150390602	209.732377318417	277.44862146183	243.286778406915	195.546945412058	180.954059874002
33	411.668792724609	365.056625366211	21	10	32	1.6	210.625	-181.70684814454	278.173092314162	264.435873762921	246.765224943722	195.034548757075	174.270639099153
34	422.200042724609	355.971282958984	21	10	33	1.65	210.625	-181.70684814454	278.173092314162	251.423126064014	247.770096128273	195.846357837886	167.835472537337
35	426.447631835938	344.453628540039	21	10	34	1.7	84.9517822265807	-230.353088378899	245.518534186667	245.533675839855	237.668651830284	191.649382604974	160.184659405196
36	430.695220947266	332.935974121094	21	10	35	1.75	84.9517822265602	-230.353088378901	245.518534186661	231.812623317286	222.387044131901	190.572702755139	152.666090661776
37	433.844268798828	324.489654541016	21	10	36	1.8	62.9809570312398	-168.926391601559	180.285126197627	218.091570794717	217.190425969795	194.62663405949	144.840781013823
38	432.145568847656	314.149871826172	21	10	37	1.85	-33.9739990234398	-206.795654296881	209.567829701316	210.901429897647	198.14164694215	198.68056536384	141.65698043603
39	430.446868896484	303.810089111328	21	10	38	1.9	-33.9739990234409	-206.79565429688	209.567829701315	193.350962199789	181.741279386094	193.643779966732	138.542086285853
40	428.748168945312	293.470306396484	21	10	39	1.95	-33.9739990234398	-206.795654296881	209.567829701316	188.847176099734	158.588799015341	183.73246662496	136.448236224617
41	427.002792358398	285.777511596679	21	10	40	2	-34.9075317382801	-153.855895996099	157.766195697372	164.470670567013	138.408803289803	171.541248666352	134.684681580017
42	425.257415771484	278.084716796875	21	10	41	2.05	-34.9075317382801	-153.85589599608	157.766195697354	145.390987977471	145.966489712065	166.322986612107	133.056243353885
43	426.815216064453	273.986541748047	21	10	42	2.1	31.1560058593807	-81.9635009765602	87.6853020377096	106.276168133036	150.595905783959	152.813078560139	131.135006032338
44	425.581024169922	268.4130859375	21	10	43	2.15	-24.6838378906205	-111.46911621094	114.169416753605	83.4666443798174	139.51746380519	139.799678934239	129.756519120733
45	424.892822265625	268.286834716797	21	10	44	2.2	-13.7640380859398	-2.52502441406023	13.9937304791396	103.085803324396	129.796281419636	128.983185141527	128.22010051002
46	423.207885742188	266.894256591797	21	10	45	2.25	-33.6987304687398	-27.8515625	43.7185769312792	136.721141000904	120.695453200803	118.431180126259	127.640814150893
47	423.359100341797	254.10205078125	21	10	46	2.3	3.02429199217954	-255.84411621094	255.861990420247	133.643939632909	115.45554725442	110.527363701375	125.313977918931
48	423.510314941406	241.309844970703	21	10	47	2.35	3.02429199218068	-255.84411621094	255.861990420247	153.316394706237	107.484510178129	101.449933506429	122.119428753819
49	420.223876953125	244.996948242188	21	10	48	2.4	-65.7287597656205	73.7420654297	98.7834099136328	157.924262021788	97.8580784823836	92.5103161667148	117.891267084457
50	421.046356201172	250.554214477539	21	10	49	2.45	16.4495849609398	111.14532470702	112.356005845776	127.825291184443	99.3775712677123	82.9381985750892	111.584831528123
51	424.383850097656	250.502426147461	21	10	50	2.5	66.7498779296807	-1.03576660156023	66.7579135090378	78.2478793553543	98.4535569627157	76.616753516933	105.243483132209
52	429.647033691406	250.73583984375	21	10	51	2.55	105.263671875	4.66827392578011	105.367136233523	62.0722173318579	75.0882376906848	70.5655412957113	101.478451763805
53	429.428985595703	251.069686889648	21	10	52	2.6	-4.36096191406023	6.67694091796022	7.97493127480202	45.4387478291881	52.3039612288994	67.2354633076006	96.0604802442699
54	429.974700927734	251.779388427734	21	10	53	2.65	10.9143066406193	14.1940307617199	17.9050997961507	38.982851903643	45.5031685282393	63.6666804035794	90.5094883743116
55	430.634948730469	253.080932617188	21	10	54	2.7	13.2049560547	26.0308837890801	29.1886583324269	22.3511841969262	36.0801157305421	64.7908184150656	88.1913582217331
56	431.693572998047	251.720336914062	21	10	55	2.75	21.1724853515602	-27.2119140625205	34.4784338813124	26.3600431024445	32.5380538330631	64.7089255466474	85.5866773566213
57	432.263488769531	250.767303466797	21	10	56	2.8	11.3983154296807	-19.0606689453	22.2087976999391	28.9341197246206	25.6755353370027	56.0013217783716	82.2168802541948
58	433.399658203125	249.947662353516	21	10	57	2.85	22.7233886718795	-16.3928222656199	28.0192258023934	26.7214836318961	26.9864164370722	45.5582921437987	77.838239565116
59	431.870880126953	250.122772216797	21	10	58	2.9	-30.5755615234398	3.50219726561988	30.7754829070311	26.0932557624833	29.4752823247752	42.1387542021811	73.2695738327566
60	432.652313232422	250.581787109375	21	10	59	2.95	15.6286621093795	9.18029785156023	18.1254778688044	28.9998864770791	30.2040655624189	39.4371964312856	68.1963603788556
61	431.164764404297	251.073989868164	21	10	60	3	-29.7509765625	9.84405517578011	31.3372945342483	27.6127897716999	30.9642941305792	38.9457175980668	64.8407788643883
62	432.398712158203	252.434982299805	21	10	61	3.05	24.6789550781205	27.2198486328199	36.7419512729185	30.0164449249298	36.9144058660584	36.6339169155018	62.9642398393319
63	433.159088134766	253.165145874023	21	10	62	3.1	15.2075195312602	14.6032714843602	21.0837422754972	33.6866474929418	38.8126230586979	39.3078819284004	63.7694075177742
64	434.035430908203	251.213150024414	21	10	63	3.15	17.5268554687398	-39.0399169921801	42.7937586731804	35.8353324986751	38.774339876123	41.2192978143844	62.7907719881044
65	434.648071289062	249.495300292969	21	10	64	3.2	12.2528076171795	-34.3569946289	36.4764907088645	44.8289252550376	42.794277132029	47.3995313019393	64.9835056942352
66	432.603149414062	249.990539550781	21	10	65	3.25	-40.8984375	9.90478515623977	42.0807195629147	50.0124563456959	45.3533813630705	52.7421745869831	65.7118841005235
67	431.699737548828	253.974899291992	21	10	66	3.3	-18.0682373046795	79.6871948242199	81.7099150547312	47.5322348273163	47.592298494001	53.9063968070146	60.3953150931534
68	434.028045654297	254.293975830078	21	10	67	3.35	46.5661621093795	6.38153076172046	47.0013977287889	51.9019067711163	51.6293474197287	54.226545623803	54.4727205987605
69	432.623352050781	254.873733520508	21	10	68	3.4	-28.0938720703193	11.5951538086	30.3926510812821	54.8714302274658	52.9633133039936	54.0288314987984	52.5535516389155
70	433.446105957031	257.671508789062	21	10	69	3.45	16.455078125	55.9555053710795	58.3248504278645	50.3556717329644	64.5949970414596	53.454522182622	50.2875140632239
71	436.192901611328	258.41796875	21	10	70	3.5	54.9359130859398	14.9291992187602	56.9283368446625	53.2462384937614	74.520055043387	53.0648042118435	50.0999311063206
72	437.964935302734	260.784637451172	21	10	71	3.55	35.4406738281193	47.3333740234398	59.1311225822239	58.394391780671	70.8983877479708	55.3629383829525	48.4079599643504
73	436.312377929688	263.375122070312	21	10	72	3.6	-33.0511474609193	51.8096923828	61.454231532774	77.288087311803	69.6404681889082	60.3033517279478	49.0787980570791
74	436.40673828125	266.180206298828	21	10	73	3.65	1.88720703123977	56.1016845703205	56.13341751583	94.1686798593081	69.2833231214739	61.9148635726293	48.7736600757067
75	431.987701416016	272.412109375	21	10	74	3.7	-88.3807373046795	124.63806152344	152.793328083524	91.4411037629772	64.114767233215	65.1761929734048	49.2822552812795
76	435.208221435547	278.7021484375	21	10	75	3.75	64.4104003906193	125.80078125	141.331299582188	86.0346978840549	60.7762270606165	66.7148426543995	49.3126194779131
77	437.105499267578	279.956909179688	21	10	76	3.8	37.9455566406205	25.0952148437602	45.4932421005694	80.1722544622767	63.1335782719041	64.7893084079353	49.1628141311963
78	438.786254882812	280.327423095703	21	10	77	3.85	33.6151123046795	7.41027832029999	34.4222021381626	50.941447154627	68.9773560361669	63.3871490537223	48.9832879430097
79	439.821319580078	279.474731445312	21	10	78	3.9	20.7012939453205	-17.0538330078205	26.8212004069391	27.3837742619249	70.866413841265	62.9683490756499	53.58352859416
80	440.080596923828	279.267425537109	21	10	79	3.95	5.185546875	-4.14611816406023	6.63929154527593	34.826052780831	65.7573889053499	61.1378316951621	58.4837476485387
81	439.788696289062	278.127044677734	21	10	80	4	-5.83801269532046	-22.8076171875	23.5429351186777	51.9200141882788	58.9096302654121	61.2541446145744	59.0939425573037
82	438.264739990234	281.971221923828	21	10	81	4.05	-30.4791259765602	76.8835449218807	82.7046346950996	61.5605732202533	58.6802290678998	60.182003013199	59.7315102384292
83	439.023071289062	287.917663574219	21	10	82	4.1	15.1666259765602	118.928833007819	119.892009175402	80.5733306560728	57.1338299185365	58.8497141857578	61.442717983682
84	439.820617675781	291.583099365234	21	10	83	4.15	15.9509277343807	73.3087158203	75.0239955668114	90.4354862688993	56.653375029826	56.3280223370289	61.2475859353047
85	437.293426513672	295.995819091797	21	10	84	4.2	-50.5438232421807	88.2543945312602	101.703078724374	82.5344053549686	58.1608961571093	51.1649792606198	62.7719638257991
86	440.234375	298.145233154297	21	10	85	4.25	58.8189697265602	42.98828125	72.8537131828098	62.3476456487941	61.7320621685324	45.8830643688432	62.9860073812826
87	439.865173339844	300.273406982422	21	10	86	4.3	-7.38403320312045	42.5634765625	43.1992301254464	51.7461768393987	57.2304277544938	44.4192314553781	63.713180780583
88	440.405975341797	301.051910400391	21	10	87	4.35	10.8160400390602	15.5700683593807	18.9582106445292	35.7484616581457	48.7220723353487	43.7400302622164	63.1495656426671
89	441.475311279297	300.790466308594	21	10	88	4.4	21.38671875	-5.22888183594091	22.0166515198346	33.0286380681654	41.7896308327928	53.1382256895215	63.3710234584949
90	440.748382568359	301.596923828125	21	10	89	4.45	-14.5385742187602	16.1291503906205	21.7145028181087	31.926450154019	36.5725696158897	63.5129731144553	64.1677866401973
91	442.547271728516	299.242828369141	21	10	90	4.5	35.9777832031409	-47.0819091796795	59.2545952329083	35.0964990219034	32.8564984722744	65.1230809027638	64.8473593439516
92	440.686584472656	298.944732666016	21	10	91	4.55	-37.2137451172	-5.9619140625	37.6882905547142	31.833084826187	30.1582338428564	64.1000820939058	64.87109384432
93	439.618347167969	300.318756103516	21	10	92	4.6	-21.3647460937409	27.48046875	34.808454983951	37.3966775736336	30.3462306058963	62.5820842394163	64.829248234663
94	439.6650390625	300.037628173828	21	10	93	4.65	0.933837890620453	-5.62255859376023	5.69958054125262	32.6843588763833	49.623076349217	60.5803082979802	68.0509307443002
95	442.021545410156	299.275695800781	21	10	94	4.7	47.1301269531205	-15.2386474609398	49.5324665553418	28.3900175316938	68.8650500718013	60.3677346781935	81.1427783109928
96	443.339508056641	300.47900390625	21	10	95	4.75	26.3592529297	24.0661621093795	35.6930017466566	25.5959621898892	68.5140996369953	59.2571721081657	94.5211765902186
97	443.889251708984	301.075012207031	21	10	96	4.8	10.9948730468591	11.9201660156205	16.2165838312667	67.413067872247	70.9697364333177	62.6370531532308	94.6890904013399
98	444.920043945312	301.226806640625	21	10	97	4.85	20.6158447265602	3.03588867187955	20.8381782749282	100.333422569969	76.4420961434839	62.9119822316118	95.0286373831063
99	438.633697509766	309.933898925781	21	10	98	4.9	-125.726928710919	174.14184570312	214.785108953042	104.343840397607	79.3709857631675	63.7736978413399	114.347459556421
100	442.305023193359	319.991485595703	21	10	99	4.95	73.4265136718591	201.15173339844	214.134240043952	113.549455334942	84.1628997404973	67.1977415852325	134.170829451277
101	443.573883056641	322.473175048828	21	10	100	5	25.3771972656409	49.6337890625	55.7450908848483	127.288230097078	85.657845744057	68.4405740733288	136.489379359809
102	444.697998046875	319.571044921875	21	10	101	5.05	22.4822998046795	-58.0426025390602	62.2446585179388	91.328903654088	95.1158724636052	69.5601846754411	137.993583514807
103	443.873687744141	315.170989990234	21	10	102	5.1	-16.4862060546795	-88.0010986328205	89.532052085612	67.9923769110257	95.4777338573273	70.8087822835682	135.446464469719
104	445.373504638672	314.270416259766	21	10	103	5.15	29.9963378906193	-18.0114746093591	34.9884767380889	66.9718510905068	77.9243193334629	79.7738391515714	134.953462089245
105	441.071319580078	316.558044433594	21	10	104	5.2	-86.0437011718795	45.7525634765591	97.4516063286403	76.6822895922687	65.5304330986637	111.120577361366	135.437543054628
106	438.539215087891	316.54833984375	21	10	105	5.25	-50.6420898437398	-0.194091796879547	50.6424617822537	63.6672376175761	68.3670485096624	143.159288811594	135.549131107518
107	433.098846435547	317.593444824219	21	10	106	5.3	-108.807373046881	20.9020996093795	110.796851026748	64.5197350128378	68.1506329175645	144.958949347302	138.987175180993
108	434.179565429688	317.021270751953	21	10	107	5.35	21.6143798828205	-11.4434814453193	24.4567922121492	63.0684892863017	65.1754684236526	146.317244503996	141.251785692723
109	436.006134033203	316.303466796875	21	10	108	5.4	36.5313720703	-14.3560791015602	39.2509637143975	69.7622459288179	80.1766925399754	175.55669342332	143.340105964809
110	439.913452148438	314.051605224609	21	10	109	5.45	78.1463623047	-45.0372314453205	90.1953776959596	59.6189762428604	138.078254982234	204.828685788099	146.514566365235
111	441.885955810547	310.337310791016	21	10	110	5.5	39.4500732421795	-74.2858886718591	84.1112449948351	66.6836992297291	200.660731879131	207.855677816853	149.41414503357
112	438.961853027344	309.648986816406	21	10	111	5.55	-58.4820556640602	-13.7664794922	60.0805025969607	95.833650067113	194.802026230998	211.887084935709	151.549024192484
113	436.081970214844	310.449310302734	21	10	112	5.6	-57.59765625	16.0064697265591	59.7804071464925	213.088020678167	197.156755150665	208.310844700022	153.755899240667
114	426.834930419922	310.684722900391	21	10	113	5.65	-184.94079589844	4.70825195314092	185.000717901317	331.559217829444	273.189067513176	209.32661588051	154.845104668389
115	413.815277099609	341.901840209961	21	10	114	5.7	-260.39306640626	624.342346191399	676.467230751229	329.985076219136	344.126938477534	210.507351431063	155.913071173611
116	400.795623779297	373.118957519531	21	10	115	5.75	-260.39306640624	624.342346191401	676.467230751222	327.629811071601	347.344307124044	211.84109010687	157.262857401434
117	402.923767089844	371.607116699219	21	10	116	5.8	42.5628662109398	-30.2368164062409	52.209794545421	450.54448495924	355.623536953853	215.337297208755	157.721858679426
118	402.790740966797	369.210601806641	21	10	117	5.85	-2.66052246093977	-47.9302978515591	48.0040814088171	475.165856276901	351.446220976392	219.591589153835	157.959036265772
119	419.974044799804	333.113082885743	21	10	118	5.9	343.66607666014	-721.950378417961	799.57408733951	363.129396418644	338.476539221045	222.906514088279	152.947267956329
120	437.157348632812	297.015563964844	21	10	119	5.95	343.66607666016	-721.95037841798	799.574087339536	381.261997688569	282.936447879892	225.831391145238	149.565865769982
121	433.864898681641	292.223358154297	21	10	120	6	-65.8489990234193	-95.8441162109398	116.284931459938	375.262630881182	223.021448334609	230.387715993811	149.868386109055
122	433.668151855469	285.082427978516	21	10	121	6.05	-3.93493652344091	-142.818603515619	142.872800895045	226.408593482851	235.872568186511	233.537863709527	149.306196650783
123	433.765533447266	284.187347412109	21	10	122	6.1	1.94763183594091	-17.9016113281409	18.0072473718832	90.7070394828834	242.026423157005	236.703016197766	147.600551875207
124	432.773254394531	281.606323242188	21	10	123	6.15	-19.8455810547	-51.6204833984193	55.3039003478521	82.9135002505739	172.623960663381	229.916370185207	148.261229420045
125	437.099639892578	277.372528076172	21	10	124	6.2	86.5277099609398	-84.6759033203205	121.066317339699	90.4831386844523	107.535843812942	200.705564985856	146.515179660508
126	437.861083984375	273.582397460938	21	10	125	6.25	15.2288818359398	-75.8026123046795	77.3172352983898	108.790215432827	113.431124863577	171.366425991273	145.97144324658
127	439.343963623047	264.668853759766	21	10	126	6.3	29.6575927734398	-178.27087402344	180.720993064437	118.839327843911	111.452190465201	170.48476801155	144.384158845229
128	439.070617675781	259.198547363281	21	10	127	6.35	-5.46691894531932	-109.4061279297	109.542631113757	124.364648143	121.959811419141	169.600828027549	144.280886738434
129	438.972747802734	253.921981811523	21	10	128	6.4	-1.95739746094091	-105.53131103516	105.549462403272	143.94874947658	121.356201149368	130.337842489338	148.112198121577
130	440.795532226562	246.714248657227	21	10	129	6.45	36.4556884765602	-144.15466308592	148.692918835146	132.421242245949	118.474682091819	94.3030457518659	147.955129798795
131	444.222717285156	238.650436401367	21	10	130	6.5	68.5437011718807	-161.2762451172	175.237741966288	135.129407405454	119.711403647938	91.8810944012574	146.486227925152
132	438.58235168457	236.188705444336	21	10	131	6.55	-112.80731201172	-49.2346191406199	123.083456911282	123.873074454826	105.096967836589	86.7253083658584	145.679701398758
133	432.941986083984	233.726974487305	21	10	132	6.6	-112.807312011721	-49.2346191406199	123.083456911283	112.584716040637	97.1752328980926	86.8902590503926	144.636719003706
134	433.100769042969	231.268707275391	21	10	133	6.65	3.17565917970001	-49.1653442382801	49.2677976501304	95.4740578192955	88.0517243152943	87.1958429595791	141.074079526309
135	428.987854003906	229.180740356445	21	10	134	6.7	-82.2583007812591	-41.7593383789199	92.2511267642039	77.7726934272284	81.0702476907899	82.5230078899532	124.989175918041
136	424.503631591797	229.179656982422	21	10	135	6.75	-89.6844482421807	-0.0216674804602235	89.6844508595782	59.2210583907309	70.3310639389379	80.1017963862903	108.418814456756
137	425.836975097656	228.079177856445	21	10	136	6.8	26.6668701171807	-22.0095825195398	34.5766349509465	52.2303741757628	61.9984262665161	73.4310204817027	108.049022349518
138	424.609924316406	228.969909667969	21	10	137	6.85	-24.541015625	17.8146362304801	30.3252817287957	49.5557793409425	51.8207066816446	68.9701843230328	107.987855567814
139	424.088317871094	228.479827880859	21	10	138	6.9	-10.4321289062409	-9.80163574220001	14.3143765752896	45.1880700585804	53.0354847697897	73.3178821548751	88.905943904068
140	425.988037109375	231.936050415039	21	10	139	6.95	37.9943847656205	69.1244506836	78.8781525901023	46.2241591058038	46.5713336880875	70.0788684523526	69.735313652665
141	428.506561279297	229.663452148438	21	10	140	7	50.3704833984398	-45.4519653320199	67.8459044477678	44.4203549725582	40.4921891246428	62.5847398564931	68.2519888628529
142	429.495910644531	227.93928527832	21	10	141	7.05	19.7869873046807	-34.4833374023602	39.7570801870637	53.8405953638165	41.7650731268168	57.8215390879898	66.1292093045078
143	428.627075195312	227.322830200195	21	10	142	7.1	-17.3767089843807	-12.3291015625	21.3062610625679	43.5868880352325	40.7651357479731	52.5704218096464	67.2457788526038
144	429.717468261719	230.193496704102	21	10	143	7.15	21.8078613281398	57.4133300781398	61.4155785315811	35.7963081907052	58.5840399944559	52.231788867411	67.7276021479292
145	428.626007080078	229.348251342773	21	10	144	7.2	-21.8292236328193	-16.9049072265796	27.6096159471822	37.3059871478298	59.0874892139153	49.2727868502265	66.5653650184579
146	427.564666748047	228.3681640625	21	10	145	7.25	-21.2268066406205	-19.6017456054602	28.8930052251314	37.1099165233879	54.8384157740483	45.4712029222379	65.7731373579824
147	429.411773681641	229.845565795898	21	10	146	7.3	36.9421386718807	29.5480346679602	47.3054749726862	63.3274846250952	53.6446519094634	45.6132766874868	62.7688091680151
148	429.422821044922	228.829330444336	21	10	147	7.35	0.220947265619316	-20.3247070312403	20.3259079403587	74.5880903925981	53.3201369376483	46.3748831080796	62.1002456734623
149	435.636596679688	221.478622436523	21	10	148	7.4	124.27551269532	-147.01416015626	192.503419040118	73.8805233573913	51.4280929650323	47.4740453187985	61.5315113966711
150	439.381439208984	219.586669921875	21	10	149	7.45	74.8968505859193	-37.8390502929602	83.9126447846967	69.983316671097	51.9742400123656	45.1675815534641	59.8841907090836
151	438.534240722656	218.6435546875	21	10	150	7.5	-16.9439697265591	-18.8623046875	25.3551700490972	69.5303573519087	50.450216719833	44.6228833244484	57.5732494432174
152	437.144500732422	218.585021972656	21	10	151	7.55	-27.7947998046807	-1.17065429688012	27.819441541215	39.5287013049695	49.4614802481569	45.5331102431572	56.5661653037265
153	438.035247802734	218.436431884766	21	10	152	7.6	17.8149414062398	-2.97180175779999	18.0611113444167	29.3603896321331	51.9846304681861	47.6012986548149	55.5590811642351
154	435.913604736328	218.551422119141	21	10	153	7.65	-42.4328613281193	2.2998046875	42.4951388054216	27.0199100822747	36.3640506431411	48.2593613362794	56.3973885062729
155	437.387939453125	219.300140380859	21	10	154	7.7	29.4866943359398	14.9743652343602	33.0710864205148	28.9396438252168	31.2476738930128	50.6077221469627	55.8182110526202
156	437.909942626953	218.860244750977	21	10	155	7.75	10.4400634765602	-8.79791259764033	13.6527722998051	34.4389035844635	34.4073508748485	51.4444783296745	55.7628079168791
157	439.695617675781	218.301986694336	21	10	156	7.8	35.7135009765602	-11.1651611328199	37.4181102559255	33.1993999813127	37.4215685768511	52.1065978543274	55.5626990778528
158	439.651092529297	216.024551391602	21	10	157	7.85	-0.890502929680679	-45.5487060546801	45.5574101406502	33.1349581538926	41.8824603719816	55.2303070238918	55.6926734067992
159	437.911071777344	215.508682250977	21	10	158	7.9	-34.8004150390602	-10.3173828125	36.2976207896677	41.7947916674224	45.0906297075264	49.7451406384672	55.8448749124115
160	437.463287353516	217.083709716797	21	10	159	7.95	-8.95568847655909	31.5005493164	32.7488772834142	45.9034933284854	49.2412042815598	49.6895129658146	54.845803481532
161	440.306793212891	217.236297607422	21	10	160	8	56.8701171875	3.0517578125	56.9519398674544	49.3260171594997	52.4387399395159	52.5617590299417	56.8678519972332
162	442.966003417969	216.084136962891	21	10	161	8.05	53.1842041015591	-23.0432128906199	57.9616185612404	56.9818594337401	54.7517154604979	55.3107915194633	57.7173564460413
163	445.966247558594	216.988220214844	21	10	162	8.1	60.0048828125	18.0816650390602	62.6700292957218	65.347450409227	58.4759835795975	58.5477405188237	59.2815691004302
164	442.291580200195	217.621528625489	21	10	163	8.15	-73.493347167979	12.6661682128997	74.5768321608699	63.0826882116095	63.1262306337933	60.5629881451349	59.5330912546148
165	438.616912841797	218.254837036133	21	10	164	8.2	-73.4933471679608	12.6661682128804	74.5768321608487	63.5999375925105	68.1313520386164	62.3636352550138	59.7798322033432
166	436.502685546875	217.397598266602	21	10	165	8.25	-42.2845458984398	-17.1447753906205	45.6281288793666	67.6259499996952	70.7161671850349	66.0544129115203	60.2118910579025
167	438.603179931641	215.21745300293	21	10	166	8.3	42.0098876953205	-43.6029052734398	60.5478654657454	69.2706018338464	73.2000144620754	65.5121214682187	60.7904165740874
168	434.61572265625	214.103979928153	21	10	167	8.35	-79.7491455078205	-22.2694614955401	82.8000913316457	70.9152536680058	75.2130206656658	65.0104637055189	64.2041301831091
169	430.62826538086	212.990506853376	21	10	168	8.4	-79.7491455078	-22.2694614955401	82.8000913316259	78.3496461584603	76.0353465827433	64.2157045060245	63.3742301476743
170	426.640808105469	211.877033778599	21	10	169	8.45	-79.7491455078205	-22.2694614955395	82.8000913316455	82.8000913316404	75.4860662284678	64.5240254095999	61.9521889430764
171	422.653350830078	210.763560703823	21	10	170	8.5	-79.7491455078193	-22.2694614955202	82.8000913316392	82.8000913316365	79.6700858835247	69.112820670018	61.9940846068689
172	418.665893554687	209.650087629046	21	10	171	8.55	-79.7491455078205	-22.2694614955401	82.8000913316457	82.8000913316402	76.2725274759395	69.9016026489254	61.9743734833579
173	414.678436279297	208.536614554269	21	10	172	8.6	-79.7491455078	-22.2694614955401	82.8000913316259	80.0568787889298	71.5449438314403	70.9618395460455	64.0266904264439
174	410.690979003906	207.423141479492	21	10	173	8.65	-79.7491455078193	-22.2694614955401	82.8000913316446	80.9905256085892	65.3051783782558	70.8068211729502	64.881447693093
175	410.806915283203	203.970886230469	21	10	174	8.7	2.31872558593977	-69.0451049804597	69.0840286180937	69.7449636202387	60.9166987805834	68.9519422597237	67.4216257358363
176	411.269989013672	199.622055053711	21	10	175	8.75	9.26147460937955	-86.9766235351602	87.4683254299359	60.2897963312442	67.509474155001	68.9793037861306	71.1754747338963
177	411.620239257812	198.340438842773	21	10	176	8.8	7.00500488279999	-25.6323242187597	26.5722813898932	47.8102654248714	66.6031908357753	69.4742352938473	74.3351902830528
178	413.334716796875	197.876220703125	21	10	177	8.85	34.2895507812602	-9.28436279296022	35.5242548866536	41.776518772237	66.7106584264252	73.1779533423264	74.182978984062
179	412.789184570312	198.738220214844	21	10	178	8.9	-10.9106445312602	17.2399902343801	20.4024367997806	54.0284227014129	65.5782957631571	77.0033196568814	73.9543350084597
180	413.443603515625	196.905807495117	21	10	179	8.95	13.0883789062602	-36.6482543945403	38.9152953549216	63.461418051312	62.4178182909797	74.2148649203381	74.2741832181874
181	419.290557861328	192.310913085938	21	10	180	9	116.93908691406	-91.8978881835795	148.727845075816	73.1315205216063	58.2885216887365	71.426410183796	73.7276131616425
182	421.972259521484	189.780807495117	21	10	181	9.05	53.6340332031193	-50.6021118164205	73.7372581393886	83.3463261014429	62.6759431117552	68.6379554472526	74.2059161674729
183	425.276885986328	187.198776245117	21	10	182	9.1	66.0925292968807	-51.640625	83.874767238125	83.0591178097224	74.8109628532126	69.5056403340641	74.1010364869998
184	426.201599121094	190.650894165039	21	10	183	9.15	18.4942626953193	69.0423583984403	71.4764646989634	62.54862067606	88.7014609355071	69.1999072410511	73.4199682646626
185	428.074829101562	190.70329284668	21	10	184	9.2	37.4645996093602	1.04797363281989	37.4792538963192	61.8904681721983	87.5130310600928	72.4796162166588	72.540904316923
186	430.370330810547	190.950439453125	21	10	185	9.25	45.9100341797	4.9429321289	46.1753594075036	76.4904051848188	75.343346212591	76.2965365562722	74.3204523602071
187	433.890747070312	190.834503173828	21	10	186	9.3	70.4083251953	-2.31872558593977	70.4464956200804	94.0565957695714	70.67272005873	83.1582590978868	73.2453761738874
188	440.389892578125	186.443023681641	21	10	187	9.35	129.98291015626	-87.8295898437403	156.874452301227	91.9669443104632	72.3006222417029	83.355494262605	73.7424782161264
189	444.215484619141	179.456466674805	21	10	188	9.4	76.5118408203205	-139.73114013672	159.307417622726	88.138071749122	72.8215187189452	83.6929655108949	74.2395802583652
190	444.160685221354	178.106028238933	21	10	189	9.45	-1.09598795574016	-27.0087687174401	27.0309966007785	79.4549719452615	82.5414141423379	84.0243410267748	74.7366823006041
191	444.105885823568	176.75558980306	21	10	190	9.5	-1.09598795572083	-27.00876871746	27.0309966007976	68.1108392985869	94.304551423808	78.342405653267	72.9487331644669
192	444.051086425781	175.405151367188	21	10	191	9.55	-1.09598795573902	-27.0087687174396	27.0309966007779	51.5864416683189	103.640575084018	78.5102296860205	72.4534456298685
193	439.043823242188	175.470489501953	21	10	192	9.6	-100.14526367186	1.30676269529999	100.153789067854	73.1158839742126	91.9000256719975	77.2402334279541	72.2083627017632
194	441.407257080078	172.451248168945	21	10	193	9.65	47.2686767578	-60.3848266601602	76.6854294713864	100.471031098494	78.6844700862827	76.0331153563749	71.963279773657
195	443.385681152344	166.014526367188	21	10	194	9.7	39.5684814453193	-128.73443603514	134.678208130247	127.826178222775	80.5356509934568	76.1298663741222	72.0610984133901
196	435.195648193359	165.944000244141	21	10	195	9.75	-163.8006591797	-1.41052246094034	163.806732222205	115.689212045408	81.341465093943	79.6616009342837	71.6993096328266
197	427.005615234375	165.873474121094	21	10	196	9.8	-163.80065917968	-1.41052246093977	163.806732222184	105.782498504246	86.3477393133111	77.0165170539275	72.8599219532647
198	428.116088867188	164.242111206055	21	10	197	9.85	22.2094726562602	-32.6272583007801	39.4689581810186	87.955418012701	82.1798446142054	74.3070030899263	74.1036751214703
199	427.808990478516	162.919708251953	21	10	198	9.9	-6.14196777343977	-26.4480590820398	27.1518617655777	62.211899089392	79.2447119938047	71.4758408598489	75.9827155853365
200	425.547454833984	162.653579711914	21	10	199	9.95	-45.2307128906409	-5.32257080078011	45.5428056725199	44.8693004038469	69.7183186059065	75.2584996808701	79.3771284802856
201	424.318756103516	163.905944824219	21	10	200	10	-24.5739746093591	25.0473022461	35.0891376056595	48.6704771830027	65.0186504447594	74.4710561451378	80.0262276322126
202	420.493438720703	163.431015014648	21	10	201	10.05	-76.5063476562602	-9.49859619141989	77.0937387944586	52.706925483363	50.3924590238366	76.2689358124843	79.3812733219227
203	418.042388916016	165.024948120117	21	10	202	10.1	-49.0209960937398	31.8786621093795	58.4748420767978	51.481219199112	56.713980507855	74.9110850694624	82.2272234328011
204	417.455688476562	167.317779541016	21	10	203	10.15	-11.7340087890807	45.8566284179801	47.3341032673793	67.8254018001268	64.2672116334151	74.7266523062629	82.4201518710159
205	416.683563232422	169.130935668945	21	10	204	10.2	-15.4425048828	36.2631225585801	39.4142742512646	55.9156176438264	69.9813483682833	71.6425806101214	87.7005218975928
206	416.157440185547	174.947692871094	21	10	205	10.25	-10.5224609375	116.33514404298	116.810050610734	64.7574838327073	67.6006471963325	67.1020827093811	92.76348928639
207	415.530059814453	174.334548950195	21	10	206	10.3	-12.5476074218795	-12.2628784179801	17.5448180129567	75.8274977834673	66.1901323116576	62.5615848086426	97.2196782698727
208	416.422587076823	179.390584309896	21	10	207	10.35	17.8505452473996	101.12070719402	102.684173021202	88.4814775374547	67.6423255247193	64.8518559803356	97.5063308448083
209	417.315114339192	184.446619669596	21	10	208	10.4	17.8505452473803	101.120707194	102.684173021179	67.3758925925382	70.2085926187212	68.2724656597781	95.1121618155503
210	418.207641601562	189.502655029297	21	10	209	10.45	17.8505452473996	101.12070719402	102.684173021202	76.4646469794888	73.5668426143363	74.7299159337965	96.3695153462755
211	418.750915527344	189.654541015625	21	10	210	10.5	10.8654785156398	3.03771972656023	11.2821258861512	70.5271672167313	69.1855149740027	81.7100496111581	96.8790124406156
212	417.244049072266	192.42008972168	21	10	211	10.55	-30.1373291015591	55.3109741211	62.9885899477094	64.5896874539751	74.7307105934486	80.252316957825	97.754869023023
213	419.054302978516	195.589364624024	21	10	212	10.6	36.2050781249991	63.38549804688	72.9967742074149	58.6522076912178	72.9897314528161	87.2142134376481	98.4198839449757
214	420.864556884766	198.758639526367	21	10	213	10.65	36.2050781250002	63.3854980468601	72.9967742073982	70.9951373554672	72.2777196861411	88.8071883856569	99.9144988240688
215	422.674810791016	201.927914428711	21	10	214	10.7	36.2050781250002	63.38549804688	72.9967742074155	72.9967742074085	79.4784834993096	99.2711774210633	98.9617543601984
216	424.485064697266	205.097189331054	21	10	215	10.75	36.2050781250002	63.3854980468601	72.9967742073982	75.4522956889009	95.8194520259837	105.865377638496	96.5557407654768
217	426.295318603516	208.266464233398	21	10	216	10.8	36.2050781250002	63.38549804688	72.9967742074155	79.965751918307	94.3145016039923	117.422839485818	92.7903304600042
218	430.043151855469	210.299453735352	21	10	217	10.85	74.9566650390591	40.6597900390796	85.2743816148774	100.304759307401	106.786101350577	120.70565859969	92.1333645055603
219	431.044555664062	214.971542358398	21	10	218	10.9	20.0280761718602	93.4417724609204	95.5640553544285	120.6437666965	107.405784152593	118.748482771252	91.7843259615029
220	429.273834228516	223.524765014648	21	10	219	10.95	-35.4144287109193	171.064453125	174.691811152887	115.632229000576	124.97551222779	117.480531011681	90.9755138197714
221	427.503112792969	232.077987670898	21	10	220	11	-35.4144287109409	171.064453125	174.691811152892	138.119907012253	142.54524030299	119.286968736093	90.428043379712
222	425.963317871094	230.241027832031	21	10	221	11.05	-30.7958984375	-36.7391967773403	47.9390857277957	134.845816386878	160.114968378187	119.240802233562	96.8444905792755
223	416.316162109375	232.399322509766	21	10	222	11.1	-192.94311523438	43.1658935547	197.71277167326	149.646265148179	168.421585746565	121.928682820489	103.726410196781
224	413.3134765625	234.980590820312	21	10	223	11.15	-60.0537109375	51.6253662109199	79.1936022275562	164.446713909479	165.219245856362	125.102345341875	110.886848284522
225	409.238525390625	246.728637695312	21	10	224	11.2	-81.4990234375	234.9609375	248.694054959392	204.597707755798	155.482578524052	126.280928110275	120.377993973805
226	405.16357421875	258.476684570312	21	10	225	11.25	-81.4990234375	234.9609375	248.694054959392	198.723264480876	142.754485446203	126.009398821573	127.934245254101
227	401.088623046875	270.224731445312	21	10	226	11.3	-81.4990234375	234.9609375	248.694054959392	195.592675325846	144.167102863131	123.019076111366	137.972127349342
228	400.6181640625	278.628601074219	21	10	227	11.35	-9.4091796875	168.07739257814	168.34055529865	161.318891899926	137.071264290401	119.414873030785	145.881525569377
229	400.616668701172	281.805633544922	21	10	228	11.4	-0.0299072265602263	63.5406494140602	63.5406564524062	121.062256982927	142.798906531157	115.296186263228	153.790923789413
230	400.2919921875	285.658233642578	21	10	229	11.45	-6.49353027343977	77.0520019531205	77.3251378297883	83.736497970464	127.586343992761	107.221111705746	161.700322009447
231	402.662109375	285.613250732422	21	10	230	11.5	47.40234375	-0.899658203120453	47.4108803743994	75.4192640999259	109.473557340155	99.1460371482658	171.894771407859
232	405.32177734375	287.212127685547	21	10	231	11.55	53.193359375	31.9775390625	62.0652598970762	90.0051377364672	85.9231838445443	113.436664200726	171.436971898559
233	408.007720947266	292.952545166016	21	10	232	11.6	53.7188720703205	114.808349609381	126.754385945959	93.8537960855954	70.4081603150055	120.238606955914	170.466386330813
234	412.804046630859	297.805938720703	21	10	233	11.65	95.9265136718591	97.0678710937398	136.470024635113	97.8848576973838	65.3731266700931	132.966508183387	170.648451130314
235	414.386779785156	302.367584228516	21	10	234	11.7	31.6546630859409	91.2329101562602	96.5684295754295	88.1098697186247	58.9596448874404	141.484810526547	170.291414693434
236	417.755004882812	302.106750488281	21	10	235	11.75	67.3645019531193	-5.21667480470001	67.5661884333415	65.397056530085	55.5375888503285	150.003112869706	169.896331701288
237	417.780865478515	302.765759277344	21	10	236	11.8	0.517211914060454	13.1801757812593	13.1903200032805	40.741115603719	82.706225538321	158.521415212867	169.536340416228
238	417.806726074218	303.424768066406	21	10	237	11.85	0.517211914059317	13.18017578124	13.1903200032611	24.0654936892853	103.405949621428	171.057392539064	168.188685675966
239	417.832586669922	304.083776855469	21	10	238	11.9	0.517211914080917	13.1801757812605	13.1903200032824	13.1903200032731	123.134109835617	188.833364807574	167.391250606535
240	417.858447265625	304.742785644531	21	10	239	11.95	0.517211914059317	13.18017578124	13.1903200032611	77.3025813580173	155.383277060334	205.920113007214	164.887836627144
241	417.884307861328	305.401794433594	21	10	240	12	0.517211914060454	13.1801757812593	13.1903200032805	141.41484271277	190.532668399257	224.502574079624	163.942619869176
242	422.834808349609	289.465423583985	21	10	241	12.05	99.0100097656193	-318.72741699218	333.751626777001	205.527104067514	231.119646581189	223.633141563556	166.448813681188
243	427.785308837891	273.529052734375	21	10	242	12.1	99.0100097656409	-318.7274169922	333.751626777027	286.701060431382	271.706624763123	219.004089841137	163.072563126387
244	432.735809326172	257.592681884766	21	10	243	12.15	99.0100097656193	-318.72741699218	333.751626777001	367.875016795242	312.293602945055	216.194556918753	163.317898979866
245	433.336927141462	236.648301260812	21	10	244	12.2	12.0223563058005	-418.887612479081	419.0601018226	384.936711804361	352.880581126987	214.301901276593	159.199316805162
246	433.938044956752	215.703920636859	21	10	245	12.25	12.0223563057993	-418.88761247906	419.060101822579	401.998406813476	393.467559308919	213.783264581003	157.536245687373
247	434.539162772042	194.759540012905	21	10	246	12.3	12.0223563058005	-418.88761247908	419.0601018226	419.060101822596	364.560057588791	216.05360472109	156.344345751647
248	435.140280587333	173.815159388951	21	10	247	12.35	12.0223563058198	-418.88761247908	419.0601018226	419.060101822592	334.602230060846	216.962498321147	157.161283307439
249	435.741398402623	152.870778764997	21	10	248	12.4	12.0223563058005	-418.88761247908	419.0601018226	419.060101822596	309.255004001889	219.486314949841	160.85863732615
250	436.342516217913	131.926398141044	21	10	249	12.45	12.0223563057993	-418.88761247906	419.06010182258	344.183403373221	273.220525492851	222.554561548542	164.211379310425
251	436.943634033203	110.98201751709	21	10	250	12.5	12.0223563058005	-418.88761247908	419.060101822599	267.206053308216	237.033860762749	228.739202590086	168.311977731085
252	438.091156005859	109.065460205078	21	10	251	12.55	22.9504394531193	-38.3311462402401	44.6766095757273	199.449906181182	200.987562860991	219.46096316165	172.046216663678
253	438.164154052734	110.772567749023	21	10	252	12.6	1.4599609375	34.1421508789	34.1733514975719	127.380949163111	162.218371879171	205.90651929686	170.754607625952
254	441.89697265625	112.248374938965	21	10	253	12.65	74.6563720703205	29.5161437988401	80.2793661874328	55.007619702902	126.679026954628	193.669289776345	167.65615747253
255	443.969512939453	114.327629089355	21	10	254	12.7	41.4508056640602	41.5850830078	58.7153167322233	57.79172234876	92.2285419700966	176.913823083777	166.776378310593
256	444.135772705078	117.182464599609	21	10	255	12.75	3.3251953125	57.0967102050801	57.1934545215549	57.2306904501263	64.0108458712534	165.069378505039	175.48580860138
257	445.453552246094	119.799240112305	21	10	256	12.8	26.3555908203193	52.3355102539199	58.5971228050171	53.9081477280731	74.3618687345095	154.167276290427	185.554635602918
258	446.994903564453	119.509162902832	21	10	257	12.85	30.8270263671807	-5.80154418945995	31.3681920044033	57.0761347770823	77.2108085328733	143.265174075815	195.623462604457
259	448.064544677734	116.510917663574	21	10	258	12.9	21.3928222656193	-59.9649047851599	63.6666525771669	73.0140720396048	78.0835755508006	132.883909844725	205.692289605996
260	449.557312011719	113.095092773438	21	10	259	12.95	29.8553466797	-68.3164978027202	74.5552519772695	90.932015120259	80.6071206747017	122.502645613636	210.85953477055
261	448.279266357422	106.371322631836	21	10	260	13	-25.5609130859398	-134.47540283204	136.883140834167	97.1909266156204	93.1048962473299	112.121381382546	216.026779935104
262	441.184173583984	104.236373901367	21	10	261	13.05	-141.90185546876	-42.6989746093798	148.186838208288	102.259003373528	107.346989719864	120.4592917638	207.969779612235
263	438.148193359375	103.462181091309	21	10	262	13.1	-60.7196044921795	-15.4838562011599	62.6627494812102	104.138106572321	124.311976272458	122.505125410768	200.988481650463
264	434.301849365234	101.223594665527	21	10	263	13.15	-76.9268798828205	-44.7717285156401	89.0070363667057	113.195720455055	139.088792734822	119.117758026307	193.045079105542
265	431.430999755859	104.285873413086	21	10	264	13.2	-57.4169921875	61.2455749511798	83.9507679712343	123.76196431947	152.776749257176	119.250855344594	182.943744272917
266	431.0283203125	113.385528564453	21	10	265	13.25	-8.05358886717954	181.99310302734	182.171210247837	151.433025929296	160.231916893838	137.188352621757	173.121003395651
267	432.469696044922	123.332542419434	21	10	266	13.3	28.8275146484398	198.94027709962	201.018057530361	175.918582096116	166.55671479309	155.055666484747	166.26652157716
268	433.911071777344	133.279556274414	21	10	267	13.35	28.8275146484398	198.9402770996	201.018057530341	201.415391942031	167.799442288662	174.284426887768	162.07489838523
269	434.38459777832	143.840686798096	21	10	268	13.4	9.47052001952102	211.22261047364	211.434817200808	207.268113332622	160.151940501813	191.89826426215	157.8832751933
270	434.858123779297	154.401817321778	21	10	269	13.45	9.47052001953921	211.22261047364	211.434817200809	209.351465266711	157.894590014485	199.164507992558	NA
271	435.331649780273	164.962947845459	21	10	270	13.5	9.47052001951988	211.22261047362	211.434817200789	184.165858648028	181.271808996184	203.314357280121	NA
272	435.80517578125	175.524078369141	21	10	271	13.55	9.47052001954034	211.22261047364	211.434817200809	144.385298907509	202.76434324963	196.47859606282	NA
273	434.671356201172	179.103286743164	21	10	272	13.6	-22.6763916015602	71.5841674804602	75.0900244369243	114.373788086939	224.256877503078	196.070444004066	NA
274	434.081787109375	179.315505981445	21	10	273	13.65	-11.7913818359398	4.24438476561988	12.5320184982132	155.275504659746	244.707735789479	192.42086843474	NA
275	434.706634521484	182.320083618164	21	10	274	13.7	12.4969482421795	60.0915527343801	61.3772630979624	196.177221232548	245.552266727939	188.973665462057	NA
276	434.687393188476	203.117244720459	21	10	275	13.75	-0.384826660159661	415.9432220459	415.943400064821	264.347896358127	246.396797666404	181.172628286263	NA
277	434.668151855469	223.914405822754	21	10	276	13.8	-0.384826660140334	415.9432220459	415.94340006482	345.030172671449	226.40047733255	178.365766863893	NA
278	434.648910522461	244.711566925049	21	10	277	13.85	-0.384826660159661	415.9432220459	415.943400064821	376.730745368939	224.341445719469	180.884622694646	NA
279	434.629669189453	265.508728027344	21	10	278	13.9	-0.384826660159661	415.9432220459	415.94340006482	337.518090673062	224.689796367667	182.882640541876	NA
280	433.331802368164	276.425857543945	21	10	279	13.95	-25.9573364257801	218.342590332021	219.880126585414	256.623733432552	220.052740909629	NA	NA
281	432.033935546875	287.342987060547	21	10	280	14	-25.9573364257801	218.342590332039	219.880126585433	184.334995080811	181.073447576342	NA	NA
282	431.713653564453	287.818817138672	21	10	281	14.05	-6.40563964843977	9.5166015625	11.4716138622707	104.349420063886	153.967190478156	NA	NA
283	432.901641845703	290.271209716797	21	10	282	14.1	23.759765625	49.0478515625	54.4997083061182	63.3747364503197	137.512367886214	NA	NA
284	432.112152099609	290.405181884766	21	10	283	14.15	-15.7897949218807	2.67944335938068	16.0155249801928	24.6288044796216	121.057545294273	NA	NA
285	432.125671386719	289.654968261719	21	10	284	14.2	0.270385742200006	-15.0042724609409	15.0067085175842	51.3106475237606	NA	NA	NA
286	430.824523925781	289.526000976562	21	10	285	14.25	-26.0229492187591	-2.57934570313978	26.1504667319423	90.6897406916176	NA	NA	NA
287	424.422637939453	286.136016845703	21	10	286	14.3	-128.03771972656	-67.7996826171795	144.880829082966	137.76567052466	NA	NA	NA
288	411.883605957031	285.257659912109	21	10	287	14.35	-250.78063964844	-17.5671386718807	251.395174145403	NA	NA	NA	NA
289	399.344573974609	284.379302978516	21	10	288	14.4	-250.780639648441	-17.5671386718591	251.395174145403	NA	NA	NA	NA
290	NA	NA	21	10	289	14.45	NA	NA	NA	NA	NA	NA	NA
291	NA	NA	21	10	290	14.5	NA	NA	NA	NA	NA	NA	NA
292	NA	NA	21	10	291	14.55	NA	NA	NA	NA	NA	NA	NA
293	NA	NA	21	10	292	14.6	NA	NA	NA	NA	NA	NA	NA
294	NA	NA	21	10	293	14.65	NA	NA	NA	NA	NA	NA	NA
295	NA	NA	21	10	294	14.7	NA	NA	NA	NA	NA	NA	NA
296	NA	NA	21	10	295	14.75	NA	NA	NA	NA	NA	NA	NA
297	NA	NA	21	10	296	14.8	NA	NA	NA	NA	NA	NA	NA
298	NA	NA	21	10	297	14.85	NA	NA	NA	NA	NA	NA	NA
299	NA	NA	21	10	298	14.9	NA	NA	NA	NA	NA	NA	NA
300	NA	NA	21	10	299	14.95	NA	NA	NA	NA	NA	NA	NA
301	NA	NA	21	10	300	15	NA	NA	NA	NA	NA	NA	NA
302	NA	NA	21	10	301	15.05	NA	NA	NA	NA	NA	NA	NA
303	NA	NA	21	10	302	15.1	NA	NA	NA	NA	NA	NA	NA
304	NA	NA	21	10	303	15.15	NA	NA	NA	NA	NA	NA	NA
305	NA	NA	21	10	304	15.2	NA	NA	NA	NA	NA	NA	NA
306	NA	NA	21	10	305	15.25	NA	NA	NA	NA	NA	NA	NA
307	NA	NA	21	10	306	15.3	NA	NA	NA	NA	NA	NA	NA
308	NA	NA	21	10	307	15.35	NA	NA	NA	NA	NA	NA	NA
309	NA	NA	21	10	308	15.4	NA	NA	NA	NA	NA	NA	NA
310	NA	NA	21	10	309	15.45	NA	NA	NA	NA	NA	NA	NA
311	NA	NA	21	10	310	15.5	NA	NA	NA	NA	NA	NA	NA
312	NA	NA	21	10	311	15.55	NA	NA	NA	NA	NA	NA	NA
313	NA	NA	21	10	312	15.6	NA	NA	NA	NA	NA	NA	NA
314	NA	NA	21	10	313	15.65	NA	NA	NA	NA	NA	NA	NA
315	NA	NA	21	10	314	15.7	NA	NA	NA	NA	NA	NA	NA
316	NA	NA	21	10	315	15.75	NA	NA	NA	NA	NA	NA	NA
317	NA	NA	21	10	316	15.8	NA	NA	NA	NA	NA	NA	NA
318	NA	NA	21	10	317	15.85	NA	NA	NA	NA	NA	NA	NA
319	NA	NA	21	10	318	15.9	NA	NA	NA	NA	NA	NA	NA
320	NA	NA	21	10	319	15.95	NA	NA	NA	NA	NA	NA	NA
321	NA	NA	21	10	320	16	NA	NA	NA	NA	NA	NA	NA
322	NA	NA	21	10	321	16.05	NA	NA	NA	NA	NA	NA	NA
323	NA	NA	21	10	322	16.1	NA	NA	NA	NA	NA	NA	NA
324	NA	NA	21	10	323	16.15	NA	NA	NA	NA	NA	NA	NA
325	NA	NA	21	10	324	16.2	NA	NA	NA	NA	NA	NA	NA
326	NA	NA	21	10	325	16.25	NA	NA	NA	NA	NA	NA	NA
327	NA	NA	21	10	326	16.3	NA	NA	NA	NA	NA	NA	NA
328	NA	NA	21	10	327	16.35	NA	NA	NA	NA	NA	NA	NA
329	NA	NA	21	10	328	16.4	NA	NA	NA	NA	NA	NA	NA
330	NA	NA	21	10	329	16.45	NA	NA	NA	NA	NA	NA	NA
331	NA	NA	21	10	330	16.5	NA	NA	NA	NA	NA	NA	NA
332	NA	NA	21	10	331	16.55	NA	NA	NA	NA	NA	NA	NA
333	NA	NA	21	10	332	16.6	NA	NA	NA	NA	NA	NA	NA
334	NA	NA	21	10	333	16.65	NA	NA	NA	NA	NA	NA	NA
335	NA	NA	21	10	334	16.7	NA	NA	NA	NA	NA	NA	NA
336	NA	NA	21	10	335	16.75	NA	NA	NA	NA	NA	NA	NA
337	NA	NA	21	10	336	16.8	NA	NA	NA	NA	NA	NA	NA
338	NA	NA	21	10	337	16.85	NA	NA	NA	NA	NA	NA	NA
339	NA	NA	21	10	338	16.9	NA	NA	NA	NA	NA	NA	NA
340	NA	NA	21	10	339	16.95	NA	NA	NA	NA	NA	NA	NA
341	NA	NA	21	10	340	17	NA	NA	NA	NA	NA	NA	NA
342	NA	NA	21	10	341	17.05	NA	NA	NA	NA	NA	NA	NA
343	NA	NA	21	10	342	17.1	NA	NA	NA	NA	NA	NA	NA
344	NA	NA	21	10	343	17.15	NA	NA	NA	NA	NA	NA	NA
345	NA	NA	21	10	344	17.2	NA	NA	NA	NA	NA	NA	NA
346	NA	NA	21	10	345	17.25	NA	NA	NA	NA	NA	NA	NA
347	NA	NA	21	10	346	17.3	NA	NA	NA	NA	NA	NA	NA
348	NA	NA	21	10	347	17.35	NA	NA	NA	NA	NA	NA	NA
349	NA	NA	21	10	348	17.4	NA	NA	NA	NA	NA	NA	NA
350	NA	NA	21	10	349	17.45	NA	NA	NA	NA	NA	NA	NA
351	NA	NA	21	10	350	17.5	NA	NA	NA	NA	NA	NA	NA
352	NA	NA	21	10	351	17.55	NA	NA	NA	NA	NA	NA	NA
353	NA	NA	21	10	352	17.6	NA	NA	NA	NA	NA	NA	NA
354	NA	NA	21	10	353	17.65	NA	NA	NA	NA	NA	NA	NA
355	NA	NA	21	10	354	17.7	NA	NA	NA	NA	NA	NA	NA
356	NA	NA	21	10	355	17.75	NA	NA	NA	NA	NA	NA	NA
357	NA	NA	21	10	356	17.8	NA	NA	NA	NA	NA	NA	NA
358	NA	NA	21	10	357	17.85	NA	NA	NA	NA	NA	NA	NA
359	NA	NA	21	10	358	17.9	NA	NA	NA	NA	NA	NA	NA
360	NA	NA	21	10	359	17.95	NA	NA	NA	NA	NA	NA	NA
361	NA	NA	21	10	360	18	NA	NA	NA	NA	NA	NA	NA
362	NA	NA	21	10	361	18.05	NA	NA	NA	NA	NA	NA	NA
363	NA	NA	21	10	362	18.1	NA	NA	NA	NA	NA	NA	NA
364	NA	NA	21	10	363	18.15	NA	NA	NA	NA	NA	NA	NA
365	NA	NA	21	10	364	18.2	NA	NA	NA	NA	NA	NA	NA
366	NA	NA	21	10	365	18.25	NA	NA	NA	NA	NA	NA	NA
367	NA	NA	21	10	366	18.3	NA	NA	NA	NA	NA	NA	NA
368	NA	NA	21	10	367	18.35	NA	NA	NA	NA	NA	NA	NA
369	NA	NA	21	10	368	18.4	NA	NA	NA	NA	NA	NA	NA
370	NA	NA	21	10	369	18.45	NA	NA	NA	NA	NA	NA	NA
371	NA	NA	21	10	370	18.5	NA	NA	NA	NA	NA	NA	NA
372	NA	NA	21	10	371	18.55	NA	NA	NA	NA	NA	NA	NA
373	NA	NA	21	10	372	18.6	NA	NA	NA	NA	NA	NA	NA
374	NA	NA	21	10	373	18.65	NA	NA	NA	NA	NA	NA	NA
375	NA	NA	21	10	374	18.7	NA	NA	NA	NA	NA	NA	NA
376	NA	NA	21	10	375	18.75	NA	NA	NA	NA	NA	NA	NA
377	NA	NA	21	10	376	18.8	NA	NA	NA	NA	NA	NA	NA
378	NA	NA	21	10	377	18.85	NA	NA	NA	NA	NA	NA	NA
379	NA	NA	21	10	378	18.9	NA	NA	NA	NA	NA	NA	NA
380	NA	NA	21	10	379	18.95	NA	NA	NA	NA	NA	NA	NA
381	NA	NA	21	10	380	19	NA	NA	NA	NA	NA	NA	NA
382	NA	NA	21	10	381	19.05	NA	NA	NA	NA	NA	NA	NA
383	NA	NA	21	10	382	19.1	NA	NA	NA	NA	NA	NA	NA
384	NA	NA	21	10	383	19.15	NA	NA	NA	NA	NA	NA	NA
385	NA	NA	21	10	384	19.2	NA	NA	NA	NA	NA	NA	NA
386	NA	NA	21	10	385	19.25	NA	NA	NA	NA	NA	NA	NA
387	NA	NA	21	10	386	19.3	NA	NA	NA	NA	NA	NA	NA
388	NA	NA	21	10	387	19.35	NA	NA	NA	NA	NA	NA	NA
389	NA	NA	21	10	388	19.4	NA	NA	NA	NA	NA	NA	NA
390	NA	NA	21	10	389	19.45	NA	NA	NA	NA	NA	NA	NA
391	NA	NA	21	10	390	19.5	NA	NA	NA	NA	NA	NA	NA
392	NA	NA	21	10	391	19.55	NA	NA	NA	NA	NA	NA	NA
393	NA	NA	21	10	392	19.6	NA	NA	NA	NA	NA	NA	NA
394	NA	NA	21	10	393	19.65	NA	NA	NA	NA	NA	NA	NA
395	NA	NA	21	10	394	19.7	NA	NA	NA	NA	NA	NA	NA
396	NA	NA	21	10	395	19.75	NA	NA	NA	NA	NA	NA	NA
397	NA	NA	21	10	396	19.8	NA	NA	NA	NA	NA	NA	NA
398	NA	NA	21	10	397	19.85	NA	NA	NA	NA	NA	NA	NA
399	NA	NA	21	10	398	19.9	NA	NA	NA	NA	NA	NA	NA
400	NA	NA	21	10	399	19.95	NA	NA	NA	NA	NA	NA	NA
401	NA	NA	21	10	400	20	NA	NA	NA	NA	NA	NA	NA
402	NA	NA	21	10	401	20.05	NA	NA	NA	NA	NA	NA	NA
403	NA	NA	21	10	402	20.1	NA	NA	NA	NA	NA	NA	NA
404	NA	NA	21	10	403	20.15	NA	NA	NA	NA	NA	NA	NA
405	NA	NA	21	10	404	20.2	NA	NA	NA	NA	NA	NA	NA
406	NA	NA	21	10	405	20.25	NA	NA	NA	NA	NA	NA	NA
407	NA	NA	21	10	406	20.3	NA	NA	NA	NA	NA	NA	NA
408	NA	NA	21	10	407	20.35	NA	NA	NA	NA	NA	NA	NA
409	NA	NA	21	10	408	20.4	NA	NA	NA	NA	NA	NA	NA
410	NA	NA	21	10	409	20.45	NA	NA	NA	NA	NA	NA	NA
411	NA	NA	21	10	410	20.5	NA	NA	NA	NA	NA	NA	NA
412	NA	NA	21	10	411	20.55	NA	NA	NA	NA	NA	NA	NA
413	NA	NA	21	10	412	20.6	NA	NA	NA	NA	NA	NA	NA
414	NA	NA	21	10	413	20.65	NA	NA	NA	NA	NA	NA	NA
415	NA	NA	21	10	414	20.7	NA	NA	NA	NA	NA	NA	NA
416	NA	NA	21	10	415	20.75	NA	NA	NA	NA	NA	NA	NA
417	NA	NA	21	10	416	20.8	NA	NA	NA	NA	NA	NA	NA
418	NA	NA	21	10	417	20.85	NA	NA	NA	NA	NA	NA	NA
419	NA	NA	21	10	418	20.9	NA	NA	NA	NA	NA	NA	NA
420	NA	NA	21	10	419	20.95	NA	NA	NA	NA	NA	NA	NA
421	NA	NA	21	10	420	21	NA	NA	NA	NA	NA	NA	NA
422	NA	NA	21	10	421	21.05	NA	NA	NA	NA	NA	NA	NA
423	NA	NA	21	10	422	21.1	NA	NA	NA	NA	NA	NA	NA
424	NA	NA	21	10	423	21.15	NA	NA	NA	NA	NA	NA	NA
425	NA	NA	21	10	424	21.2	NA	NA	NA	NA	NA	NA	NA
426	NA	NA	21	10	425	21.25	NA	NA	NA	NA	NA	NA	NA
427	NA	NA	21	10	426	21.3	NA	NA	NA	NA	NA	NA	NA
428	NA	NA	21	10	427	21.35	NA	NA	NA	NA	NA	NA	NA
429	NA	NA	21	10	428	21.4	NA	NA	NA	NA	NA	NA	NA
430	NA	NA	21	10	429	21.45	NA	NA	NA	NA	NA	NA	NA
431	NA	NA	21	10	430	21.5	NA	NA	NA	NA	NA	NA	NA
432	NA	NA	21	10	431	21.55	NA	NA	NA	NA	NA	NA	NA
433	NA	NA	21	10	432	21.6	NA	NA	NA	NA	NA	NA	NA
434	NA	NA	21	10	433	21.65	NA	NA	NA	NA	NA	NA	NA
435	NA	NA	21	10	434	21.7	NA	NA	NA	NA	NA	NA	NA
436	NA	NA	21	10	435	21.75	NA	NA	NA	NA	NA	NA	NA
437	NA	NA	21	10	436	21.8	NA	NA	NA	NA	NA	NA	NA
438	NA	NA	21	10	437	21.85	NA	NA	NA	NA	NA	NA	NA
439	NA	NA	21	10	438	21.9	NA	NA	NA	NA	NA	NA	NA
440	NA	NA	21	10	439	21.95	NA	NA	NA	NA	NA	NA	NA
441	NA	NA	21	10	440	22	NA	NA	NA	NA	NA	NA	NA
442	NA	NA	21	10	441	22.05	NA	NA	NA	NA	NA	NA	NA
443	NA	NA	21	10	442	22.1	NA	NA	NA	NA	NA	NA	NA
444	NA	NA	21	10	443	22.15	NA	NA	NA	NA	NA	NA	NA
445	NA	NA	21	10	444	22.2	NA	NA	NA	NA	NA	NA	NA
446	NA	NA	21	10	445	22.25	NA	NA	NA	NA	NA	NA	NA
447	NA	NA	21	10	446	22.3	NA	NA	NA	NA	NA	NA	NA
448	NA	NA	21	10	447	22.35	NA	NA	NA	NA	NA	NA	NA
449	NA	NA	21	10	448	22.4	NA	NA	NA	NA	NA	NA	NA
450	NA	NA	21	10	449	22.45	NA	NA	NA	NA	NA	NA	NA
451	NA	NA	21	10	450	22.5	NA	NA	NA	NA	NA	NA	NA
452	NA	NA	21	10	451	22.55	NA	NA	NA	NA	NA	NA	NA
453	NA	NA	21	10	452	22.6	NA	NA	NA	NA	NA	NA	NA
454	NA	NA	21	10	453	22.65	NA	NA	NA	NA	NA	NA	NA
455	NA	NA	21	10	454	22.7	NA	NA	NA	NA	NA	NA	NA
456	NA	NA	21	10	455	22.75	NA	NA	NA	NA	NA	NA	NA
457	NA	NA	21	10	456	22.8	NA	NA	NA	NA	NA	NA	NA
458	NA	NA	21	10	457	22.85	NA	NA	NA	NA	NA	NA	NA
459	NA	NA	21	10	458	22.9	NA	NA	NA	NA	NA	NA	NA
460	NA	NA	21	10	459	22.95	NA	NA	NA	NA	NA	NA	NA
461	NA	NA	21	10	460	23	NA	NA	NA	NA	NA	NA	NA
462	NA	NA	21	10	461	23.05	NA	NA	NA	NA	NA	NA	NA
463	NA	NA	21	10	462	23.1	NA	NA	NA	NA	NA	NA	NA
464	NA	NA	21	10	463	23.15	NA	NA	NA	NA	NA	NA	NA
465	NA	NA	21	10	464	23.2	NA	NA	NA	NA	NA	NA	NA
466	NA	NA	21	10	465	23.25	NA	NA	NA	NA	NA	NA	NA
467	NA	NA	21	10	466	23.3	NA	NA	NA	NA	NA	NA	NA
468	NA	NA	21	10	467	23.35	NA	NA	NA	NA	NA	NA	NA
469	NA	NA	21	10	468	23.4	NA	NA	NA	NA	NA	NA	NA
470	NA	NA	21	10	469	23.45	NA	NA	NA	NA	NA	NA	NA
471	NA	NA	21	10	470	23.5	NA	NA	NA	NA	NA	NA	NA
472	NA	NA	21	10	471	23.55	NA	NA	NA	NA	NA	NA	NA
473	NA	NA	21	10	472	23.6	NA	NA	NA	NA	NA	NA	NA
474	NA	NA	21	10	473	23.65	NA	NA	NA	NA	NA	NA	NA
475	NA	NA	21	10	474	23.7	NA	NA	NA	NA	NA	NA	NA
476	NA	NA	21	10	475	23.75	NA	NA	NA	NA	NA	NA	NA
477	NA	NA	21	10	476	23.8	NA	NA	NA	NA	NA	NA	NA
478	NA	NA	21	10	477	23.85	NA	NA	NA	NA	NA	NA	NA
479	NA	NA	21	10	478	23.9	NA	NA	NA	NA	NA	NA	NA
480	NA	NA	21	10	479	23.95	NA	NA	NA	NA	NA	NA	NA
481	NA	NA	21	10	480	24	NA	NA	NA	NA	NA	NA	NA
482	NA	NA	21	10	481	24.05	NA	NA	NA	NA	NA	NA	NA
483	NA	NA	21	10	482	24.1	NA	NA	NA	NA	NA	NA	NA
484	NA	NA	21	10	483	24.15	NA	NA	NA	NA	NA	NA	NA
485	NA	NA	21	10	484	24.2	NA	NA	NA	NA	NA	NA	NA
486	NA	NA	21	10	485	24.25	NA	NA	NA	NA	NA	NA	NA
487	NA	NA	21	10	486	24.3	NA	NA	NA	NA	NA	NA	NA
488	NA	NA	21	10	487	24.35	NA	NA	NA	NA	NA	NA	NA
489	NA	NA	21	10	488	24.4	NA	NA	NA	NA	NA	NA	NA
490	NA	NA	21	10	489	24.45	NA	NA	NA	NA	NA	NA	NA
491	NA	NA	21	10	490	24.5	NA	NA	NA	NA	NA	NA	NA
492	NA	NA	21	10	491	24.55	NA	NA	NA	NA	NA	NA	NA
493	NA	NA	21	10	492	24.6	NA	NA	NA	NA	NA	NA	NA
494	NA	NA	21	10	493	24.65	NA	NA	NA	NA	NA	NA	NA
495	NA	NA	21	10	494	24.7	NA	NA	NA	NA	NA	NA	NA
496	NA	NA	21	10	495	24.75	NA	NA	NA	NA	NA	NA	NA
497	NA	NA	21	10	496	24.8	NA	NA	NA	NA	NA	NA	NA
498	NA	NA	21	10	497	24.85	NA	NA	NA	NA	NA	NA	NA
499	NA	NA	21	10	498	24.9	NA	NA	NA	NA	NA	NA	NA
500	NA	NA	21	10	499	24.95	NA	NA	NA	NA	NA	NA	NA
501	NA	NA	21	10	500	25	NA	NA	NA	NA	NA	NA	NA
502	NA	NA	21	10	501	25.05	NA	NA	NA	NA	NA	NA	NA
503	NA	NA	21	10	502	25.1	NA	NA	NA	NA	NA	NA	NA
504	NA	NA	21	10	503	25.15	NA	NA	NA	NA	NA	NA	NA
505	NA	NA	21	10	504	25.2	NA	NA	NA	NA	NA	NA	NA
506	NA	NA	21	10	505	25.25	NA	NA	NA	NA	NA	NA	NA
507	NA	NA	21	10	506	25.3	NA	NA	NA	NA	NA	NA	NA
508	NA	NA	21	10	507	25.35	NA	NA	NA	NA	NA	NA	NA
509	NA	NA	21	10	508	25.4	NA	NA	NA	NA	NA	NA	NA
510	NA	NA	21	10	509	25.45	NA	NA	NA	NA	NA	NA	NA
511	NA	NA	21	10	510	25.5	NA	NA	NA	NA	NA	NA	NA
512	NA	NA	21	10	511	25.55	NA	NA	NA	NA	NA	NA	NA
513	NA	NA	21	10	512	25.6	NA	NA	NA	NA	NA	NA	NA
514	NA	NA	21	10	513	25.65	NA	NA	NA	NA	NA	NA	NA
515	NA	NA	21	10	514	25.7	NA	NA	NA	NA	NA	NA	NA
516	NA	NA	21	10	515	25.75	NA	NA	NA	NA	NA	NA	NA
517	NA	NA	21	10	516	25.8	NA	NA	NA	NA	NA	NA	NA
518	NA	NA	21	10	517	25.85	NA	NA	NA	NA	NA	NA	NA
519	NA	NA	21	10	518	25.9	NA	NA	NA	NA	NA	NA	NA
520	NA	NA	21	10	519	25.95	NA	NA	NA	NA	NA	NA	NA
521	NA	NA	21	10	520	26	NA	NA	NA	NA	NA	NA	NA
522	NA	NA	21	10	521	26.05	NA	NA	NA	NA	NA	NA	NA
523	NA	NA	21	10	522	26.1	NA	NA	NA	NA	NA	NA	NA
524	NA	NA	21	10	523	26.15	NA	NA	NA	NA	NA	NA	NA
525	NA	NA	21	10	524	26.2	NA	NA	NA	NA	NA	NA	NA
526	NA	NA	21	10	525	26.25	NA	NA	NA	NA	NA	NA	NA
527	NA	NA	21	10	526	26.3	NA	NA	NA	NA	NA	NA	NA
528	NA	NA	21	10	527	26.35	NA	NA	NA	NA	NA	NA	NA
529	NA	NA	21	10	528	26.4	NA	NA	NA	NA	NA	NA	NA
530	NA	NA	21	10	529	26.45	NA	NA	NA	NA	NA	NA	NA
531	NA	NA	21	10	530	26.5	NA	NA	NA	NA	NA	NA	NA
532	NA	NA	21	10	531	26.55	NA	NA	NA	NA	NA	NA	NA
533	NA	NA	21	10	532	26.6	NA	NA	NA	NA	NA	NA	NA
534	NA	NA	21	10	533	26.65	NA	NA	NA	NA	NA	NA	NA
535	NA	NA	21	10	534	26.7	NA	NA	NA	NA	NA	NA	NA
536	NA	NA	21	10	535	26.75	NA	NA	NA	NA	NA	NA	NA
537	NA	NA	21	10	536	26.8	NA	NA	NA	NA	NA	NA	NA
538	NA	NA	21	10	537	26.85	NA	NA	NA	NA	NA	NA	NA
539	NA	NA	21	10	538	26.9	NA	NA	NA	NA	NA	NA	NA
540	NA	NA	21	10	539	26.95	NA	NA	NA	NA	NA	NA	NA
541	NA	NA	21	10	540	27	NA	NA	NA	NA	NA	NA	NA
542	NA	NA	21	10	541	27.05	NA	NA	NA	NA	NA	NA	NA
543	NA	NA	21	10	542	27.1	NA	NA	NA	NA	NA	NA	NA
544	NA	NA	21	10	543	27.15	NA	NA	NA	NA	NA	NA	NA
545	NA	NA	21	10	544	27.2	NA	NA	NA	NA	NA	NA	NA
546	NA	NA	21	10	545	27.25	NA	NA	NA	NA	NA	NA	NA
547	NA	NA	21	10	546	27.3	NA	NA	NA	NA	NA	NA	NA
548	NA	NA	21	10	547	27.35	NA	NA	NA	NA	NA	NA	NA
549	NA	NA	21	10	548	27.4	NA	NA	NA	NA	NA	NA	NA
550	NA	NA	21	10	549	27.45	NA	NA	NA	NA	NA	NA	NA
551	NA	NA	21	10	550	27.5	NA	NA	NA	NA	NA	NA	NA
552	NA	NA	21	10	551	27.55	NA	NA	NA	NA	NA	NA	NA
553	NA	NA	21	10	552	27.6	NA	NA	NA	NA	NA	NA	NA
554	NA	NA	21	10	553	27.65	NA	NA	NA	NA	NA	NA	NA
555	NA	NA	21	10	554	27.7	NA	NA	NA	NA	NA	NA	NA
556	NA	NA	21	10	555	27.75	NA	NA	NA	NA	NA	NA	NA
557	NA	NA	21	10	556	27.8	NA	NA	NA	NA	NA	NA	NA
558	NA	NA	21	10	557	27.85	NA	NA	NA	NA	NA	NA	NA
559	NA	NA	21	10	558	27.9	NA	NA	NA	NA	NA	NA	NA
560	NA	NA	21	10	559	27.95	NA	NA	NA	NA	NA	NA	NA
561	NA	NA	21	10	560	28	NA	NA	NA	NA	NA	NA	NA
562	NA	NA	21	10	561	28.05	NA	NA	NA	NA	NA	NA	NA
563	NA	NA	21	10	562	28.1	NA	NA	NA	NA	NA	NA	NA
564	NA	NA	21	10	563	28.15	NA	NA	NA	NA	NA	NA	NA
565	NA	NA	21	10	564	28.2	NA	NA	NA	NA	NA	NA	NA
566	NA	NA	21	10	565	28.25	NA	NA	NA	NA	NA	NA	NA
567	NA	NA	21	10	566	28.3	NA	NA	NA	NA	NA	NA	NA
568	NA	NA	21	10	567	28.35	NA	NA	NA	NA	NA	NA	NA
569	NA	NA	21	10	568	28.4	NA	NA	NA	NA	NA	NA	NA
570	NA	NA	21	10	569	28.45	NA	NA	NA	NA	NA	NA	NA
571	NA	NA	21	10	570	28.5	NA	NA	NA	NA	NA	NA	NA
572	NA	NA	21	10	571	28.55	NA	NA	NA	NA	NA	NA	NA
573	NA	NA	21	10	572	28.6	NA	NA	NA	NA	NA	NA	NA
574	NA	NA	21	10	573	28.65	NA	NA	NA	NA	NA	NA	NA
575	NA	NA	21	10	574	28.7	NA	NA	NA	NA	NA	NA	NA
576	NA	NA	21	10	575	28.75	NA	NA	NA	NA	NA	NA	NA
577	NA	NA	21	10	576	28.8	NA	NA	NA	NA	NA	NA	NA
578	NA	NA	21	10	577	28.85	NA	NA	NA	NA	NA	NA	NA
579	NA	NA	21	10	578	28.9	NA	NA	NA	NA	NA	NA	NA
580	NA	NA	21	10	579	28.95	NA	NA	NA	NA	NA	NA	NA
581	NA	NA	21	10	580	29	NA	NA	NA	NA	NA	NA	NA
582	NA	NA	21	10	581	29.05	NA	NA	NA	NA	NA	NA	NA
583	NA	NA	21	10	582	29.1	NA	NA	NA	NA	NA	NA	NA
584	NA	NA	21	10	583	29.15	NA	NA	NA	NA	NA	NA	NA
585	NA	NA	21	10	584	29.2	NA	NA	NA	NA	NA	NA	NA
586	NA	NA	21	10	585	29.25	NA	NA	NA	NA	NA	NA	NA
587	NA	NA	21	10	586	29.3	NA	NA	NA	NA	NA	NA	NA
588	NA	NA	21	10	587	29.35	NA	NA	NA	NA	NA	NA	NA
589	NA	NA	21	10	588	29.4	NA	NA	NA	NA	NA	NA	NA
590	NA	NA	21	10	589	29.45	NA	NA	NA	NA	NA	NA	NA
591	NA	NA	21	10	590	29.5	NA	NA	NA	NA	NA	NA	NA
592	NA	NA	21	10	591	29.55	NA	NA	NA	NA	NA	NA	NA
593	NA	NA	21	10	592	29.6	NA	NA	NA	NA	NA	NA	NA
594	NA	NA	21	10	593	29.65	NA	NA	NA	NA	NA	NA	NA
595	NA	NA	21	10	594	29.7	NA	NA	NA	NA	NA	NA	NA
596	NA	NA	21	10	595	29.75	NA	NA	NA	NA	NA	NA	NA
597	NA	NA	21	10	596	29.8	NA	NA	NA	NA	NA	NA	NA
598	NA	NA	21	10	597	29.85	NA	NA	NA	NA	NA	NA	NA
599	NA	NA	21	10	598	29.9	NA	NA	NA	NA	NA	NA	NA
600	NA	NA	21	10	599	29.95	NA	NA	NA	NA	NA	NA	NA
601	NA	NA	21	10	600	30	NA	NA	NA	NA	NA	NA	NA
