# Supplementary material for: An automated feeding system for the African killifish reveals the impact of diet on lifespan and allows scalable assessment of associative learning
Source: eLife. 2022 Nov 10;11:e69008. doi: 10.7554/eLife.69008 (PMC9788828; doi:10.7554/eLife.69008)
Supplement: Figure 6—source data 3. [file elife-69008-fig6-data3.zip › Filtered and Interpolated Trajectories with Kinematics/t14_REC001 DLC_likelihood-euclidean-filtered_splines-interpolated_kinematics_02_resnet50_TrainAllTheThingsJun28shuffle1_1030000.csv]

	x2	y2	fishnum	recording_num	bodyparts_coords	seconds	velocity_x	velocity_y	velocity_xy	velocity_xy_5frame	velocity_xy_10frame	velocity_xy_20frame	velocity_xy_40frame
1	112.153381347656	221.458572387695	14	1	0	0	0	0	0	NA	NA	NA	NA
2	102.694164276123	221.907081604004	14	1	1	0.05	-189.18434143066	8.97018432617983	189.396882892507	NA	NA	NA	NA
3	93.2349472045898	222.355590820312	14	1	2	0.1	-189.184341430664	8.97018432615994	189.396882892511	126.561673684068	NA	NA	NA
4	87.2509155273438	218.347457885742	14	1	3	0.15	-119.68063354492	-80.1626586914	144.046887832356	175.522201141154	NA	NA	NA
5	81.8835296630859	219.54052734375	14	1	4	0.2	-107.347717285158	23.8613891601602	109.967714802968	186.603352019735	149.352199481947	NA	NA
6	76.8676452636719	208.375325520833	14	1	5	0.25	-100.31768798828	-223.30403645834	244.802637285429	197.684502898319	152.319220842266	NA	NA
7	71.8517608642578	197.210123697917	14	1	6	0.3	-100.317687988282	-223.30403645832	244.802637285412	188.033461828378	135.280393659074	NA	NA
8	66.8358764648438	186.044921875	14	1	7	0.35	-100.31768798828	-223.30403645834	244.802637285429	172.142725279826	116.978359426358	NA	NA
9	64.5301132202148	181.846878051758	14	1	8	0.4	-46.1152648925801	-83.9608764648398	95.7916824826504	129.116240543378	104.971067375351	NA	NA
10	63.3285598754883	180.906646728516	14	1	9	0.45	-24.03106689453	-18.8046264648403	30.5140320602104	83.9574352984123	95.9652065236954	129.398359026411	NA
11	64.5848083496094	181.695724487305	14	1	10	0.5	25.124969482422	15.7815551757801	29.6702136031885	36.2722159543979	72.1992237560848	148.385572884423	NA
12	63.6732749938965	181.426605224609	14	1	11	0.55	-18.2306671142581	-5.38238525391989	19.0086110605827	21.908672922325	52.9060927346906	157.902942597809	NA
13	63.9257698059082	181.23193359375	14	1	12	0.6	5.04989624023409	-3.89343261718011	6.37654056535771	19.7876877675644	46.1262345931146	158.502581093107	NA
14	64.0683746337891	180.041748046875	14	1	13	0.65	2.85209655761804	-23.8037109375	23.9739673222859	15.2822069687914	74.5214940608735	160.436383870541	NA
15	64.8061141967773	180.710083007812	14	1	14	0.7	14.7547912597639	13.3666992187398	19.9091062864073	21.8547501709688	109.444518570875	159.523978670355	NA
16	65.1566543579102	180.641738891602	14	1	15	0.75	7.01080322265796	-1.36688232419999	7.14280960932332	55.9802532318312	144.451924926579	148.951721629082	NA
17	65.5056610107422	183.211715698242	14	1	16	0.8	6.98013305664006	51.3995361328	51.8713270714699	127.134315199422	180.525491536545	137.870677911729	NA
18	73.1903991699219	187.601577758789	14	1	17	0.85	153.694763183594	87.7972412109403	177.00405586967	199.101349374185	200.026802759855	126.324147481847	NA
19	83.3133487701417	203.66520690918	14	1	18	0.9	202.458992004396	321.27258300782	379.744277160239	273.621642884367	215.90170036573	123.314926749397	NA
20	93.4362983703614	219.72883605957	14	1	19	0.95	202.458992004394	321.2725830078	379.744277160221	339.196232902122	223.082750817014	125.228863881165	109.645176335615
21	103.559247970581	235.792465209961	14	1	20	1	202.458992004392	321.27258300782	379.744277160237	344.073352287878	225.704219502078	126.024068626003	109.896730258064
22	113.682197570801	251.856094360352	14	1	21	1.05	202.4589920044	321.27258300782	379.744277160241	304.669085532038	222.835263088768	125.576719644895	106.883557945538
23	119.173828125	260.296264648438	14	1	22	1.1	109.83261108398	168.80340576172	201.389652798452	247.064152259843	206.52206037058	127.45706041984	103.080124248337
24	126.367233276367	265.928680419922	14	1	23	1.15	143.86810302734	112.64831542968	182.722943381038	177.78679611979	172.10835943792	128.737393975714	101.200686803105
25	129.437408447266	269.335327148438	14	1	24	1.2	61.4035034179798	68.1329345703205	91.7196107992474	106.474293275414	141.013209191456	128.800378873651	99.1391848006135
26	130.747009277344	268.302490234375	14	1	25	1.25	26.1920166015602	-20.6567382812602	33.3574964599697	68.9707684532816	107.596212325426	131.233852559328	94.1975650610066
27	131.422225952148	269.244598388672	14	1	26	1.3	13.5043334960801	18.8421630859398	23.1817629383639	39.5476333438027	70.6279477532448	132.227548160498	89.1130926207917
28	130.838424682617	269.619110107422	14	1	27	1.35	-11.6760253906205	7.490234375	13.8720286877891	34.9622661230698	54.8873180798251	125.391472558693	84.4070931105783
29	132.143341064453	270.830261230469	14	1	28	1.4	26.0983276367205	24.2230224609398	35.6072678336432	37.4056285310621	41.5730875856977	108.584353287653	82.2823734945557
30	130.31819152832	267.914794921875	14	1	29	1.45	-36.5029907226602	-58.3093261718795	68.7927746955831	34.7816022310755	34.5180069302875	89.8919936448192	82.1860550737739
31	129.074081420898	269.823913574219	14	1	30	1.5	-24.8822021484398	38.1823730468795	45.5743084999311	40.8038677063685	36.7634856165771	71.407887631706	82.0642042380644
32	129.576278686523	269.853729248047	14	1	31	1.55	10.0439453125	0.596313476560226	10.0616314384308	43.5985418275928	41.6198332322277	55.8641732932657	82.4147473615208
33	129.786605834961	272.042816162109	14	1	32	1.6	4.20654296875966	43.7817382812398	43.9833560642545	34.0737477375053	44.2608847468064	47.6576674035671	83.5371762202326
34	130.382278442383	269.636413574219	14	1	33	1.65	11.9134521484403	-48.1280517578	49.5806384397645	36.1213427020922	45.0603471373856	41.9649897356702	84.1478685209129
35	129.709945678711	268.818939208984	14	1	34	1.7	-13.4466552734403	-16.3494873047	21.1688042451454	48.45806423338	38.770778098182	38.7543909308723	85.6950434056716
36	130.465225219727	266.132476806641	14	1	35	1.75	15.1055908203199	-53.7292480468591	55.8122833228658	47.7179017872442	35.2195629379861	39.4434084929315	87.5613757073573
37	132.605728149414	263.253814697266	14	1	36	1.8	42.8100585937403	-57.5732421875	71.7452390948696	46.5221524471784	41.1003988332866	40.3555073298542	87.0072084602712
38	132.500625610352	261.242431640625	14	1	37	1.85	-2.10205078124034	-40.2276611328205	40.2825438335757	43.4678084588588	40.4280167273092	42.4900387393093	83.9325212932674
39	133.384552001953	259.249572753906	14	1	38	1.9	17.6785278320204	-39.8571777343795	43.6018917394354	34.3177831738801	42.3568918856427	41.2498202397146	74.5802775406988
40	133.210006713867	259.011932373047	14	1	39	1.95	-3.49090576172046	-4.75280761718068	5.89708430354728	33.7427334331932	42.9907749314571	39.1432462663824	65.2280337881304
41	132.874710083008	258.636840820312	14	1	40	2	-6.70593261717954	-7.50183105470001	10.0621568979724	33.1381316673743	42.1233313692859	38.1043398501262	56.0186551394068
42	132.392227172852	255.227310180664	14	1	41	2.05	-9.64965820312045	-68.1906127929597	68.8699903914354	38.191631324107	39.0911814274807	39.2527750781466	47.5150990982797
43	130.927093505859	256.377990722656	14	1	42	2.1	-29.3026733398597	23.0136108398403	37.2595350044809	42.5137414040554	40.7191927318123	39.6172920206254	44.2162900314045
44	132.673721313477	259.345611572266	14	1	43	2.15	34.9325561523597	59.3524169922	68.8693900230992	49.9288795646917	37.4392933420435	39.558343066112	40.2665063935879
45	132.7939453125	257.975494384766	14	1	44	2.2	2.40447998046022	-27.40234375	27.5076347032892	44.4396294217682	39.5157144345828	42.5897079376924	38.5918060703168
46	131.825317382812	255.826843261719	14	1	45	2.25	-19.3725585937602	-42.9730224609403	47.1378477011537	48.3002537962504	40.9891167622663	43.8888988553868	39.0629688675074
47	132.839309692383	257.632843017578	14	1	46	2.3	20.2798461914205	36.1199951171801	41.423739676818	36.68695535998	37.4051513230065	41.7868687600445	41.2854055702076
48	132.697998046875	254.808242797852	14	1	47	2.35	-2.82623291016023	-56.4920043945204	56.5626568768918	36.5176874651102	38.8065673139415	42.4735700278417	45.1576802927815
49	132.358901977539	255.22868347168	14	1	48	2.4	-6.78192138671989	8.40881347656023	10.8028978417473	32.0493539598409	36.7597942465813	40.5762017937448	48.486574036709
50	131.640762329102	256.351776123047	14	1	49	2.45	-14.3627929687403	22.4618530273398	26.6612952289402	30.3706732242449	42.1886409439278	40.5640739314416	50.9858301090887
51	132.688583374023	257.014495849609	14	1	50	2.5	20.9564208984204	13.2543945312398	24.7961801748074	29.3128808316327	45.6544663414878	40.6294226471077	54.0655478363591
52	133.208618164062	255.446990966797	14	1	51	2.55	10.4006958007795	-31.3500976562398	33.0303359988378	36.8326331331826	44.4825560926084	39.1660249032938	55.4743197537634
53	135.560302734375	254.426177978516	14	1	52	2.6	47.0336914062602	-20.4162597656199	51.2736949138307	47.8595944227454	44.227947323871	40.7749126592418	55.0093536610138
54	134.49072265625	252.255279541016	14	1	53	2.65	-21.3916015625	-43.41796875	48.4016593494968	59.2595787231346	43.713110245446	38.5680230515056	54.2805468183508
55	137.352119445801	249.333137512207	14	1	54	2.7	57.2279357910202	-58.4428405761798	81.7961016767541	58.5944389609718	41.6124334283005	38.4292212097613	54.4280858073818
56	140.213516235352	246.410995483398	14	1	55	2.75	57.2279357910196	-58.4428405761798	81.7961016767537	59.1430138161093	40.2697285319491	38.6825292420833	54.128121517409
57	141.309875488281	247.412948608398	14	1	56	2.8	21.9271850585801	20.0390625	29.7046371880238	50.5935873577094	40.9268984835811	42.2153038105609	53.4962792950153
58	142.833999633789	245.183258056641	14	1	57	2.85	30.4824829101602	-44.5938110351403	54.0165691895183	35.3652724338556	42.7432580045422	47.8253218462536	53.08856619376
59	142.651679992675	244.967170715332	14	1	58	2.9	-3.64639282227984	-4.32174682617983	5.65452705749733	21.2798783407636	40.3762518564299	55.7233278337035	52.2728250254281
60	142.469360351562	244.751083374023	14	1	59	2.95	-3.64639282226051	-4.32174682617983	5.65452705748486	23.2593580061903	34.6698014755947	62.828413951795	52.6752884574866
61	142.672836303711	244.220291137695	14	1	60	3	4.06951904298012	-10.6158447265602	11.3691312112938	26.343502192975	31.7105921426789	70.0267558225919	53.1134929584348
62	141.446716308594	242.665481567383	14	1	61	3.05	-24.5223999023398	-31.0961914062398	39.6020355151572	30.1589163551504	39.9480515285135	71.6958644293802	51.9206264084622
63	142.910552978516	245.813659667969	14	1	62	3.1	29.2767333984398	62.9635620117199	69.4372901234417	33.9743305173339	51.4226963686362	70.4014153014022	51.1162025758755
64	142.237350463868	244.776390075684	14	1	63	3.15	-13.4640502929597	-20.7453918457003	24.7315978683747	42.1413059445942	67.7335454219611	69.0027505705897	53.9869076690553
65	141.564147949219	243.739120483398	14	1	64	3.2	-13.4640502929801	-20.7453918457196	24.731597868402	56.6367450508366	84.0443944752895	66.2664636770712	57.400108000067
66	143.528686523438	242.020477294922	14	1	65	3.25	39.2907714843801	-34.3728637695204	52.2040083475952	76.5018905442975	99.7837831132347	64.3673441794311	60.574283860363
67	143.981185913086	247.606140136719	14	1	66	3.3	9.04998779295966	111.71325683594	112.07923104637	105.308174488772	102.464830375179	65.2056898299861	62.3025298742738
68	152.17374420166	249.627124786377	14	1	67	3.35	163.85116577148	40.4196929931601	168.763017590746	134.114458433245	98.0595725982622	63.7035623596784	62.7178827429744
69	160.366302490234	251.648109436035	14	1	68	3.4	163.85116577148	40.4196929931601	168.763017590746	157.426260281875	97.6292492847495	63.9694482571114	63.5712769884901
70	168.558860778809	253.669094085694	14	1	69	3.45	163.8511657715	40.41969299318	168.76301759077	148.292915699522	97.8631258785477	64.7865029835315	63.7443194918556
71	176.751419067383	255.690078735352	14	1	70	3.5	163.85116577148	40.4196929931595	168.763017590746	119.617254652227	97.0240962161834	65.5975632697619	63.5600806779613
72	180.064315795898	255.463653564453	14	1	71	3.55	66.2579345703	-4.52850341797955	66.4125081346037	89.9503240807273	90.4633281314588	64.6752279136307	64.0412080682179
73	180.988128662109	256.334014892578	14	1	72	3.6	18.4762573242199	17.4072265625	25.3847123542693	61.6117933238503	75.9844283507205	61.4574924925092	63.176459384906
74	181.877105712891	255.831008911133	14	1	73	3.65	17.7795410156398	-10.0601196289	20.4283647332476	36.6219321504915	60.2053510922617	69.4057922866049	62.2815357441155
75	183.191665649414	255.508605957031	14	1	74	3.7	26.2911987304602	-6.44805908204034	27.070363806385	32.6337405633953	45.5286114917735	76.3709947903727	60.6866999795541
76	181.087219238281	254.899993896484	14	1	75	3.75	-42.0889282226602	-12.1722412109398	43.8137117239517	32.3516020492142	31.4113434262891	82.4660384786426	59.1675936708363
77	183.377944946289	254.510650634766	14	1	76	3.8	45.8145141601602	-7.78686523436022	46.471550199123	30.4603781037962	26.885625452082	82.3897559379868	58.5431398460254
78	184.260726928711	255.321563720703	14	1	77	3.85	17.6556396484398	16.2182617187403	23.9740197833638	29.4454296596967	24.8554123867562	77.6104436396951	57.757196252407
79	184.448471069336	255.837051391602	14	1	78	3.9	3.7548828125	10.3097534179796	10.9722450061575	26.2007547020868	41.1823352884604	71.4192261432767	58.5699651542481
80	183.84098815918	254.920272827148	14	1	79	3.95	-12.1496582031199	-18.3355712890796	21.9956215858874	21.1375103407686	54.8788637021976	64.6602250319163	65.2992255279477
81	183.388092041016	253.617218017578	14	1	80	4	-9.05792236328011	-26.0610961914	27.5903369359023	17.3592227242982	67.9079807411019	57.0934055333306	71.8856207978021
82	184.355545043945	253.189544677734	14	1	81	4.05	19.3490600585801	-8.55346679688012	21.155328392532	51.9042924731247	74.3161837445148	56.3865517070556	74.6011480020267
83	184.212463378906	252.979522705078	14	1	82	4.1	-2.86163330078011	-4.20043945311988	5.08258170101178	80.3122977446985	79.2364589286697	55.9515034684098	76.1764609790565
84	190.398422241211	246.190124511719	14	1	83	4.15	123.7191772461	-135.78796386718	183.69759375029	109.615206780117	82.6331011942918	55.5603209176412	77.7272784714325
85	195.271987915039	239.593338012695	14	1	84	4.2	97.4713134765602	-131.93572998048	164.035647943757	127.494857148261	83.791838572059	55.1069362820369	78.8577060151568
86	203.364852905273	236.386032104492	14	1	85	4.25	161.85729980468	-64.1461181640602	174.104882112994	141.113695133041	82.7754676403721	53.9678431622414	78.2882941290624
87	207.548889160156	232.773681640625	14	1	86	4.3	83.6807250976597	-72.2470092773398	110.553580233252	113.361909915459	85.8874779620292	51.8805898620646	75.7669850131463
88	210.710464477539	230.932067871094	14	1	87	4.35	63.2315063476602	-36.8322753906199	73.1767716249129	87.2713793994195	87.0475945500634	51.8108301451356	72.11497830999
89	212.49137878418	229.56201171875	14	1	88	4.4	35.6182861328199	-27.4011230468801	44.9386676623784	55.9357285006273	69.938306546822	53.1704820513848	68.6134974061699
90	214.032485961914	228.895278930664	14	1	89	4.45	30.8221435546801	-13.3346557617199	33.5829953635598	44.2800987757974	55.3350088618763	65.8119480723639	64.9051373088243
91	214.892883300781	229.03288269043	14	1	90	4.5	17.2079467773398	2.75207519531989	17.4266276190333	32.9814939670856	40.027705583381	78.1736783258423	61.2519555005877
92	213.373031616211	226.90641784668	14	1	91	4.55	-30.3970336914	-42.529296875	52.2754316091029	26.5147031781851	29.4449959796145	84.5270680904227	60.130225974914
93	214.072769165039	227.360549926758	14	1	92	4.6	13.9947509765602	9.08264160156023	16.6837475813537	23.398638324333	24.3852013616015	90.8954294656038	59.6194188119459
94	213.990417480469	226.735717773438	14	1	93	4.65	-1.6470336914	-12.4966430664	12.6047137178759	24.1196826661347	23.7078629084778	86.0487646562601	59.3740181201167
95	213.809921264648	225.853866577148	14	1	94	4.7	-3.60992431641989	-17.6370239258	18.0026710942994	14.6098931834315	47.8320575726688	81.3444172399409	59.1549796775504
96	214.819351196289	226.148651123047	14	1	95	4.75	20.1885986328199	5.89569091797955	21.0318493280416	15.7889087561175	73.5718890113126	74.1105497794822	58.7369150504993
97	214.956130981445	225.955932617188	14	1	96	4.8	2.73559570311988	-3.85437011717954	4.7264841955871	20.9010226387705	83.1666582188163	69.1442140883058	57.7188760838352
98	214.987350463867	224.827423095703	14	1	97	4.85	0.624389648439774	-22.5701904297	22.5788254447835	72.2654768210047	94.7432643811442	66.6195129802849	57.6076598302783
99	215.006042480469	222.919250488281	14	1	98	4.9	0.373840332040345	-38.1634521484403	38.165283131141	123.02409535649	102.159222765698	65.807768669063	57.7614558664432
100	218.063041687012	209.522361755371	14	1	99	4.95	61.1399841308599	-267.9377746582	274.82494200547	151.723423254201	107.353825618005	65.1500495857323	58.4243396344727
101	221.120040893555	196.125473022461	14	1	100	5	61.1399841308599	-267.9377746582	274.824942005471	173.697620006171	108.193393975583	65.4105054678448	61.8354561601986
102	224.379806518555	189.469711303711	14	1	101	5.05	65.1953125	-133.115234375	148.22312368414	183.417422892626	108.843432196997	63.8739002427724	66.9466793947968
103	230.247131347656	186.398574829102	14	1	102	5.1	117.34649658202	-61.4227294921801	132.449809204632	142.442174415006	108.853824598968	63.287334155482	71.7872663477874
104	234.413772583008	185.19059753418	14	1	103	5.15	83.3328247070403	-24.1595458984398	86.7642975634168	93.3626925946764	107.907674429648	63.1877153225922	72.1624779995459
105	237.526870727539	183.596649169922	14	1	104	5.2	62.2619628906199	-31.8789672851602	69.9486996173713	65.9634411397933	82.4680415987958	63.2030230730639	71.2543169807521
106	237.62956237793	182.128860473633	14	1	105	5.25	2.05383300781989	-29.3557739257795	29.4275329038214	44.0100291917658	57.2491219243769	63.5059869387571	67.844290520583
107	238.177886962891	182.249053955078	14	1	106	5.3	10.9664916992199	2.4038696289	11.2268664097248	32.3979259666704	44.5811422667286	63.5571623056057	66.5323244666824
108	238.768051147461	183.217544555664	14	1	107	5.35	11.8032836914	19.3698120117199	22.6827494644948	22.4939087825854	31.8314039298199	63.4044895154209	65.8197886036037
109	239.36474609375	181.91227722168	14	1	108	5.4	11.9338989257801	-26.1053466796801	28.7037814379399	21.1355512540775	24.2162078794862	62.3524296815016	65.1580451075004
110	239.304000854492	182.931900024414	14	1	109	5.45	-1.21490478516023	20.3924560546801	20.4286136969464	23.1988433936638	19.0522205281223	51.0367311965815	64.6957281319844
111	240.111419677734	182.138793945312	14	1	110	5.5	16.1483764648403	-15.8621215820403	22.6357452612818	19.652778667874	18.8185799019308	45.4972339945548	64.8062646833154
112	239.054321289062	182.345748901367	14	1	111	5.55	-21.1419677734403	4.1390991211	21.5433271076563	16.0344897923019	18.2708924142142	49.3662906991709	64.0000118116432
113	238.809341430664	182.381820678711	14	1	112	5.6	-4.89959716795966	0.721435546880116	4.9524258355457	15.6105322736591	17.9551544318735	52.6791032299709	64.0779297624576
114	238.874908447266	182.90837097168	14	1	113	5.65	1.31134033203978	10.5310058593801	10.6123370600793	16.501608549784	16.7971849333551	58.2761913428317	64.1533232888565
115	238.920166015625	181.994049072266	14	1	114	5.7	0.90515136718011	-18.2864379882801	18.3088261037326	13.3429414347646	19.6054207943672	61.1642167215633	64.1965649016971
116	239.858734130859	182.970733642578	14	1	115	5.75	18.7713623046801	19.5336914062403	27.0911266419061	16.257530195873	33.7453460647328	61.5780312616838	64.1294766229811
117	239.583877563477	183.055053710938	14	1	116	5.8	-5.49713134764033	1.68640136720001	5.74999153255934	17.5598800744082	54.1514391316133	63.9204348450589	64.2523297398714
118	240.478637695312	182.664535522461	14	1	117	5.85	17.8952026367	-7.81036376954034	19.5253696410875	23.6003093150753	73.5268025301219	65.0200642269225	63.7361654519344
119	240.259658813477	183.492263793945	14	1	118	5.9	-4.37957763669999	16.5545654296801	17.1240864527554	50.9890835796815	92.3361748061773	64.5083215459379	63.8535242795726
120	242.254486083984	184.872100830078	14	1	119	5.95	39.8965454101403	27.5967407226602	48.5109723070681	94.959936828462	103.276212915004	64.2414066782364	57.7263012193472
121	249.868240356445	187.921600341797	14	1	120	6	152.27508544922	60.9899902343795	164.034997964937	130.796074864371	104.337482621437	64.2020238987861	53.6738938574116
122	261.117889404297	187.091781616211	14	1	121	6.05	224.99298095704	-16.5963745117199	225.604257776462	167.112469537946	109.569977275904	64.126123380514	54.3549696919915
123	271.053192138672	187.08952331543	14	1	122	6.1	198.7060546875	-0.0451660156198841	198.706059820632	182.952116514933	112.084974021972	64.8685253694332	55.882141380906
124	280.988494873047	187.087265014648	14	1	123	6.15	198.7060546875	-0.0451660156397793	198.706059820632	157.685881663192	112.219458158521	65.1189312551209	57.6236168366119
125	286.540954589844	183.933807373047	14	1	124	6.2	111.04919433594	-63.0691528320204	127.709207192003	124.180017723345	108.877392562106	65.1901067303304	59.3468020185166
126	288.130706787109	182.92057800293	14	1	125	6.25	31.7950439453	-20.2645874023398	37.703823706232	93.3738731795722	94.6587017328395	64.7529663072052	59.1523604354218
127	291.010986328125	183.289001464844	14	1	126	6.3	57.6055908203205	7.36846923828011	58.0749380772263	57.3264467790951	74.1008076294148	64.947497174137	59.6922468538684
128	291.595184326172	185.445022583008	14	1	127	6.35	11.6839599609398	43.1204223632801	44.6753371017669	34.8026686092779	56.2102482087444	64.067841388448	59.708225278676
129	292.370452880859	184.943313598633	14	1	128	6.4	15.5053710937398	-10.0341796875	18.468927818247	31.6315218024867	37.9016877040645	65.3546188776436	59.9818365162791
130	292.431091308594	184.19123840332	14	1	129	6.45	1.21276855470001	-15.0415039062602	15.0903163429171	24.0215975354843	27.1040005456565	64.4158712421129	60.405578265208
131	292.207122802734	185.260437011719	14	1	130	6.5	-4.47937011720001	21.3839721679801	21.848089672276	19.0466232379165	25.1684499929735	61.8505537202684	60.6788605974882
132	291.764526367188	184.3623046875	14	1	131	6.55	-8.85192871091931	-17.9626464843801	20.0253167422144	18.4769286290339	20.3250170723704	59.343648684812	60.4693384660662
133	291.629180908203	185.343032836914	14	1	132	6.6	-2.70690917970001	19.6145629882801	19.8004656139282	19.4053324820351	16.0507087549244	59.0851795318411	61.0872744331515
134	292.155975341797	184.766418457031	14	1	133	6.65	10.5358886718795	-11.5322875976602	15.6204547738338	18.7053781834603	18.4897795967664	56.9710423303921	61.0842394764517
135	292.492431640625	183.838943481445	14	1	134	6.7	6.72912597656023	-18.5494995117199	19.7323356079232	16.6284366092565	19.9543499221201	57.52938731547	61.1070379904433
136	291.577880859375	183.766494750977	14	1	135	6.75	-18.291015625	-1.44897460936022	18.3483181794018	13.0547942719323	29.0424057076972	56.7266896091597	60.8672492596107
137	291.945190429688	183.454345703125	14	1	136	6.8	7.34619140626023	-6.24298095703978	9.64060887119548	18.5026305644989	44.5864897402092	55.4640588626779	60.9722833007741
138	291.883911132812	183.529037475586	14	1	137	6.85	-1.22558593752046	1.49383544921989	1.93225392730715	20.503367362205	61.9601108549378	54.3963863304296	60.8220289302442
139	293.618804931641	184.787017822266	14	1	138	6.9	34.6978759765807	25.1596069336	42.8596362366671	39.3794332319341	76.0403969567197	55.4553514866203	60.8509198566684
140	292.42626953125	183.899078369141	14	1	139	6.95	-23.8507080078205	-17.7587890625	29.7360195964537	72.5445428711619	87.9547740852834	56.5697498521796	59.8789964596156
141	295.068603515625	178.920379638672	14	1	140	7	52.8466796875	-99.5739746093801	112.728647528047	110.865427437943	88.2849292253459	57.1556972961903	55.8882414692455
142	303.688751220703	177.288208007812	14	1	141	7.05	172.40295410156	-32.6434326172	175.466157067334	133.57816334894	90.6031006529855	56.8125535516183	50.5372869377063
143	313.350219726562	177.833312988281	14	1	142	7.1	193.22937011718	10.9020996093801	193.536676761214	155.406180808362	92.7420639059347	57.3060234968699	45.8179718197808
144	320.965850830078	176.05207824707	14	1	143	7.15	152.31262207032	-35.6246948242199	156.423315791653	137.190425218758	92.4209233764741	57.0495476977826	41.1987845211145
145	327.226287841797	173.048187255859	14	1	144	7.2	125.20874023438	-60.0778198242199	138.876106893561	108.661658434809	93.1851497822391	57.0239692505562	38.2811101786955
146	328.235412597656	172.656448364258	14	1	145	7.25	20.1824951171807	-7.83477783201988	21.6498695800259	74.6187003739261	85.2689888846834	56.9815322120163	37.8620605023325
147	329.811645507812	173.113342285156	14	1	146	7.3	31.5246582031193	9.13787841795966	32.8223231475913	51.2636834040078	69.0386173630274	56.9970694274112	36.7082693006354
148	330.758270263672	172.432403564453	14	1	147	7.35	18.9324951172	-13.6187744140597	23.3218864567995	30.9641187561164	52.6519361388019	57.5762164720405	36.0516725694569
149	332.654510498047	173.010528564453	14	1	148	7.4	37.9248046875	11.5625	39.6482309420612	33.3475525506092	38.0586984388455	56.3472208356932	36.1374309143082
150	333.66650390625	171.439315795898	14	1	149	7.45	20.2398681640602	-31.4242553711	37.3782836541038	29.4155762912457	26.093164415829	55.3421216771183	36.0464789977765
151	332.174438476562	172.207824707031	14	1	150	7.5	-29.8413085937602	15.3701782226597	33.56703855249	30.6851719036778	25.6781351986867	49.9259292182227	35.73236987218
152	332.496673583984	172.781661987305	14	1	151	7.55	6.44470214843977	11.4767456054801	13.1624418507742	24.8537134736832	23.391038201837	41.7309251906007	35.4574950854087
153	333.961120605469	172.544708251953	14	1	152	7.6	29.2889404297	-4.73907470703978	29.6698645189596	21.2222100755416	22.4103690381463	32.5507641077205	35.0971478711039
154	333.455474853516	172.68424987793	14	1	153	7.65	-10.1129150390591	2.79083251953978	10.4909387920885	18.0087178467642	20.2735182949122	25.4265267118369	35.050368533875
155	332.671081542969	172.128982543945	14	1	154	7.7	-15.6878662109409	-11.1053466797	19.2207666633958	17.3665001124282	17.4990935719974	19.032833041921	35.0179768889859
156	333.545684814453	172.15461730957	14	1	155	7.75	17.4920654296807	0.5126953125	17.499577408603	14.1355661726147	14.5828695517621	18.9974313955053	34.7489216956275
157	334.031829833984	172.260620117188	14	1	156	7.8	9.72290039061932	2.12005615236023	9.95135317909407	15.6933231161411	14.423233018174	17.9524797385929	36.0541289643666
158	333.649169921875	171.703643798828	14	1	157	7.85	-7.65319824217954	-11.1395263672	13.5151948198923	13.7759770684532	12.449592076639	17.7069588084842	38.323506736233
159	333.288391113281	172.543411254883	14	1	158	7.9	-7.21557617187955	16.7953491211	18.2797235097206	11.15702125676	12.7943549848283	16.8195103419961	40.8204691321591
160	333.374359130859	172.069442749023	14	1	159	7.95	1.71936035155909	-9.47937011720001	9.63403642495594	11.4799659239198	11.972501668013	15.5232081433735	42.3882229773106
161	333.167694091797	171.993316650391	14	1	160	8	-4.13330078123977	-1.52252197264033	4.40479835013703	10.7636179806633	12.316727592324	14.3090424481696	42.3304020069956
162	332.935546875	172.522979736328	14	1	161	8.05	-4.64294433593977	10.5932617187403	11.5660765148932	9.89538685351547	12.5139212753489	14.102436619199	39.4097028556764
163	333.007141113281	172.031494140625	14	1	162	8.1	1.43188476562045	-9.82971191406023	9.9334551036099	10.1690262675729	13.0035485788221	12.888272245338	35.3881776988228
164	332.346588134766	172.253707885742	14	1	163	8.15	-13.2110595703	4.44427490233977	13.9385678739813	13.4764339278879	13.36550238908	13.0511893699674	31.7272575514023
165	331.988922119141	172.671676635742	14	1	164	8.2	-7.1533203125	8.359375	11.0022334952431	13.5478766267779	13.5473227147496	13.0119845274157	28.4615424139892
166	332.993774414062	172.966079711914	14	1	165	8.25	20.0970458984193	5.88806152344034	20.9418366517121	15.2434791769808	14.0352153445771	12.5163111792386	28.4640894131951
167	332.882690429688	172.380355834961	14	1	166	8.3	-2.22167968747954	-11.7144775390602	11.9232900093433	16.8356179246445	13.781640220224	15.111188501322	27.7671464832675
168	332.026123046875	172.717620849609	14	1	167	8.35	-17.1313476562602	6.74530029296022	18.4114678546243	16.9256191619263	13.326952414037	19.0707970004255	27.467471914322
169	332.882568359375	173.399856567383	14	1	168	8.4	17.12890625	13.6447143554801	21.8992616122995	14.5939967612663	13.3080237551065	25.2937174286251	26.6666046547425
170	332.340026855469	173.216735839844	14	1	169	8.45	-10.8508300781205	-3.66241455078011	11.4522396816522	14.0154038136701	14.0514673868183	29.434324277503	25.8710816197187
171	332.281005859375	172.756317138672	14	1	170	8.5	-1.18041992187955	-9.20837402344034	9.28372464841246	11.4104256510931	12.7158947661533	34.7348747957684	25.1162183434077
172	332.042663574219	173.139801025391	14	1	171	8.55	-4.76684570312045	7.66967773438012	9.03032527136227	9.78042958556846	17.7084557272951	37.0884805207521	25.0232605698241
173	332.162261962891	173.381118774414	14	1	172	8.6	2.39196777344091	4.82635498046022	5.38657704173932	11.1773156117103	25.1380454220289	38.2255912899251	24.6181537920334
174	331.576904296875	173.020614624023	14	1	173	8.65	-11.7071533203205	-7.21008300781989	13.7492812846761	10.8377927710403	37.2219324681703	38.0279883909677	24.5812353673502
175	332.467803955078	172.783813476562	14	1	174	8.7	17.8179931640602	-4.73602294922046	18.4366698123614	21.4015076409201	45.3213258402564	37.8902517860574	24.376639793693
176	332.153381347656	172.995971679688	14	1	175	8.75	-6.28845214843977	4.24316406252046	7.58611044506221	38.8656651929646	55.4345342469597	37.9307474308849	24.2663529638422
177	333.909454345703	175.541442871094	14	1	176	8.8	35.1214599609398	50.9094238281199	61.8488996207615	64.6634353507722	60.3953208212801	37.5818132279421	24.1571754831839
178	338.388214111328	176.73616027832	14	1	177	8.85	89.5751953125	23.8943481445199	92.7073648019619	79.4653360688025	63.1242301658133	37.2279850201599	24.0604040727392
179	343.547241210938	171.804641723633	14	1	178	8.9	103.1805419922	-98.6303710937398	142.738132073714	100.031275722879	62.7479530268289	36.5136989674888	24.0860151911993
180	346.997680664062	168.728897094727	14	1	179	8.95	69.0087890624795	-61.5148925781205	92.446173402513	99.3891340016401	61.7290361852965	36.2189550960638	23.9166093092807
181	350.815887451172	164.741363525391	14	1	180	9	76.3641357422	-79.7506713867199	110.415808715445	87.3827951386619	63.1456000956165	35.9233942386458	24.0323918720522
182	353.557708740234	163.702850341797	14	1	181	9.05	54.8364257812398	-20.7702636718801	58.6381910145669	60.8324707028857	57.4551707285891	35.9440845204491	23.9107751016626
183	355.113342285156	163.203598022461	14	1	182	9.1	31.1126708984409	-9.98504638671989	32.675670487071	43.9927363017905	49.3179246182909	36.3480353387289	24.0237657492039
184	355.559020996094	163.428756713867	14	1	183	9.15	8.91357421875909	4.50317382811988	9.98650989483266	26.2599244683539	35.8054654668074	36.1112813647331	23.8386678876401
185	355.154754638672	163.510131835938	14	1	184	9.2	-8.08532714843977	1.62750244142046	8.24750139703697	15.5212074555382	27.1165843518713	35.7412950599703	23.8115639386867
186	355.379333496094	164.574279785156	14	1	185	9.25	4.49157714843977	21.2829589843597	21.7517495482621	11.2530540979199	16.4122542303319	36.0163947484457	25.4049455442519
187	355.21044921875	164.39372253418	14	1	186	9.3	-3.37768554687955	-3.61114501951988	4.94460595048809	10.7784602307291	11.4928482196181	33.2031624650457	29.3969880700988
188	354.643981933594	164.411468505859	14	1	187	9.35	-11.3293457031205	0.354919433580108	11.3349036989798	10.2404324019521	9.57184051164447	29.0500111450529	33.2356011395071
189	354.659240722656	164.791839599609	14	1	188	9.4	0.305175781240905	7.607421875	7.61354055887827	6.56458399230985	9.47460970263721	22.8783129537734	36.0224236857273
190	354.403015136719	164.684326171875	14	1	189	9.45	-5.12451171874091	-2.15026855468011	5.55736225315203	7.46448898369806	9.75355393464412	18.3988943410583	37.8875202841189
191	354.555908203125	164.613204956055	14	1	190	9.5	3.05786132812045	-1.4224243164	3.37250750005105	7.890626925369	8.887189401275	13.329908948336	39.4390527801377
192	354.980377197266	164.820098876953	14	1	191	9.55	8.48937988282046	4.13787841796022	9.44413090742911	8.17075917454535	8.95115420150234	10.7330696825731	44.0874894404986
193	354.994750976562	165.493225097656	14	1	192	9.6	0.28747558591931	13.4625244140597	13.4655934073346	9.26667546733618	8.78209767181495	9.82194020848266	49.6441728155671
194	354.756561279297	165.110595703125	14	1	193	9.65	-4.76379394529999	-7.65258789061988	9.01420180476003	11.2097948102401	9.95116044073939	9.64934738431259	52.8034969195811
195	354.714569091797	164.560348510742	14	1	194	9.7	-0.83984375	-11.0049438476602	11.0369437171061	10.4378194193066	9.68120433024535	9.73287609131611	56.340530960422
196	354.480865478516	165.171600341797	14	1	195	9.75	-4.67407226561932	12.2250366211	13.0881042145709	9.6735684182609	10.2475636663401	12.879143657619	58.4338570893805
197	354.754943847656	165.118301391602	14	1	196	9.8	5.48156738279999	-1.0659790039	5.5842539527615	11.7315617069334	9.97329114552811	21.2121629122556	58.6726570739565
198	354.522674560547	164.695709228516	14	1	197	9.85	-4.64538574218068	-8.45184326171989	9.64433840210594	10.0957331931545	10.0720399053209	29.2432172588542	57.7208052890402
199	354.689056396484	165.646469116211	14	1	198	9.9	3.32763671873977	19.0151977539	19.3041682481227	9.28533252244006	9.82408506598798	35.5311484039657	54.6249245079149
200	354.776916503906	165.533782958984	14	1	199	9.95	1.75720214844091	-2.25372314453978	2.85780114821161	9.5087628717496	9.71219824798809	39.5560854721741	55.657052523442
201	354.357360839844	165.701416015625	14	1	200	10	-8.39111328124091	3.35266113281989	9.03610086099854	10.4705113923808	16.871097913963	42.9547113216296	53.8351960471694
202	354.057250976562	165.552398681641	14	1	201	10.05	-6.00219726563978	-2.98034667968011	6.70140569930921	7.91660842504252	33.4731716230088	52.2308943605481	53.6702416047722
203	354.769653320312	165.431106567383	14	1	202	10.1	14.248046875	-2.42584228515966	14.453081005262	9.32866330282166	49.7043368458935	62.9403102924054	55.9395053699312
204	354.936279296875	165.712158203125	14	1	203	10.15	3.33251953126023	5.62103271483977	6.53465341143123	24.4568633054859	61.1111363671921	69.4957124744292	56.9881877845179
205	355.282104492188	166.067581176758	14	1	204	10.2	6.91650390626023	7.10845947266023	9.91807553710729	57.4375803742679	69.4309666141028	76.9397668608738	57.7157539931875
206	357.317047119141	162.354827880859	14	1	205	10.25	40.6988525390602	-74.2550659179801	84.6771008743198	88.9381622994061	75.6618589769191	80.8513194303152	57.8835410782237
207	365.116485595703	158.778594970703	14	1	206	10.3	155.98876953124	-71.5246582031199	171.604991043219	114.305664309342	94.4884975755682	84.1421516828672	58.741766518674
208	371.858673095703	153.443328857422	14	1	207	10.35	134.84375	-106.70532226562	171.955990630953	129.533269925384	115.80858067949	86.3915994330275	59.0749250097481
209	377.327850341797	149.627777099609	14	1	208	10.4	109.38354492188	-76.3110351562597	133.372163461109	126.866854648352	129.16733988287	86.3715360620565	60.9273611656612
210	380.526916503906	146.750259399414	14	1	209	10.45	63.9813232421807	-57.5503540039	86.0561036173183	131.539414776868	144.167335473759	92.9152107058257	61.4311653354721
211	383.972045898438	145.824859619141	14	1	210	10.5	68.9025878906398	-18.5079956054602	71.3450244891616	142.678999059574	144.831540946667	94.3404831460027	63.0355181621352
212	392.6298828125	141.344573974609	14	1	211	10.55	173.15673828124	-89.6057128906398	194.9677916858	144.029015456399	134.811131742726	96.6074135269713	64.062147526467
213	402.195617675781	135.175094604492	14	1	212	10.6	191.31469726562	-123.38958740234	227.65391204448	158.801401022135	123.078862020162	102.05707053138	65.3676354792349
214	407.606994628906	130.725082397461	14	1	213	10.65	108.2275390625	-89.0002441406199	140.122245445236	162.796227244983	111.631935756921	104.327028184723	67.5799643179208
215	414.537292480469	126.736923217773	14	1	214	10.7	138.605957031259	-79.7631835937599	159.918031445998	138.082848708583	116.399454797549	105.698631895059	69.7482810011078
216	419.023895263672	125.889358520508	14	1	215	10.75	89.7320556640602	-16.9512939453	91.3191556033999	103.478724980749	113.019107315086	102.887938498828	79.2802958479937
217	422.465179443359	124.939208984375	14	1	216	10.8	68.8256835937398	-19.0029907226599	71.4008990038016	79.2348560574426	98.7263294783744	96.2713701250924	88.9999069514248
218	424.043884277344	122.709930419922	14	1	217	10.85	31.5740966797	-44.5855712890599	54.6332934053118	73.9975085729623	88.3055603832695	88.906632760642	89.3505652619658
219	424.739776611328	122.070373535156	14	1	218	10.9	13.9178466796807	-12.7911376953202	18.9029008287019	63.2419873851902	79.4867164865759	86.3235739273566	89.272118770928
220	431.273742675781	120.650009155273	14	1	219	10.95	130.67932128906	-28.4072875976599	133.731294023596	59.3698102481659	67.2299283163585	83.3062451987702	89.5026004852547
221	432.835144042969	119.60816192627	14	1	220	11	31.2280273437591	-20.8369445800599	37.5415496645391	73.1323957857895	60.9443360509893	83.1163250026409	89.6587053134579
222	430.555145263672	118.354362487793	14	1	221	11.05	-45.5999755859398	-25.0759887695401	52.0400133186801	79.7385769157093	57.7316085074591	75.8934006923858	89.8267191203666
223	424.998199462891	121.040954589844	14	1	222	11.1	-111.138916015619	53.7318420410202	123.44622109343	60.4623480597546	54.7344035011223	67.7949606660645	90.5364669397182
224	422.927825927734	122.60823059082	14	1	223	11.15	-41.4074707031409	31.3455200195199	51.9338064783008	58.6466847167885	61.0152120977924	65.6642161614124	92.2540303762143
225	421.289001464844	123.503684997559	14	1	224	11.2	-32.7764892578	17.9090881347801	37.350149743823	56.0934067667524	50.2130355999917	62.5567951413419	94.1958710724219
226	419.918060302734	123.885665893555	14	1	225	11.25	-27.4188232422	7.63961791991989	28.4632329497084	36.3364112164551	53.2135426901953	77.7092722656721	93.5258390463736
227	419.138153076172	125.687828063965	14	1	226	11.3	-15.5981445312398	36.0432434082	39.2736235684995	42.2918472798755	53.0604719063972	93.8576622199823	90.1481962035649
228	417.985778808594	126.12654876709	14	1	227	11.35	-23.0474853515602	8.7744140625	24.6612433419441	39.9637231402288	47.2843609488595	92.3095310909041	86.2384243808471
229	413.969512939453	126.875762939453	14	1	228	11.4	-80.3253173828193	14.9842834472599	81.7109867954028	47.7804006636022	51.8417158362489	92.1727014797995	83.4603291747803
230	413.787689208984	128.148315429688	14	1	229	11.45	-3.63647460938068	25.4510498047003	25.7095290455894	50.027537046042	57.8836619663254	86.0899902646837	82.0403123875046
231	414.453125	131.459442138672	14	1	230	11.5	13.3087158203205	66.2225341796795	67.5466205665751	58.2323106812638	94.474208480355	84.976927480913	80.5808664873587
232	412.418426513672	132.955429077148	14	1	231	11.55	-40.6939697265602	29.9197387695204	50.5093054806988	61.3915843926221	129.983715932505	83.0460247137619	75.9502556142131
233	409.847290039062	134.99885559082	14	1	232	11.6	-51.4227294922	40.8685302734398	65.6851115180528	75.8036007924219	129.884658680686	79.0158633480568	71.8866150467316
234	410.146453857422	139.865036010742	14	1	233	11.65	5.98327636720001	97.3236083984398	97.5073553521946	141.168016297108	123.330190861807	80.1810325677055	70.0912181675059
235	407.439392089844	143.935546875	14	1	234	11.7	-54.1412353515602	81.4102172851602	97.7696110445881	209.939894818969	121.966944929376	82.6931102497847	69.303610130756
236	400.291961669922	162.313003540039	14	1	235	11.75	-142.94860839844	367.54913330078	394.368698090005	201.537006680108	116.740312271631	84.1637395939189	68.6428458332715
237	393.14453125	180.690460205078	14	1	236	11.8	-142.94860839844	367.54913330078	394.368698090005	185.268797330991	113.031577521127	84.0250222820373	69.1802264751409
238	393.183959960938	181.873336791992	14	1	237	11.85	0.788574218760232	23.6575317382795	23.6706708237472	168.13028906633	110.747365747254	83.5702160010522	70.0441763160401
239	393.474517822266	182.627624511719	14	1	238	11.9	5.81115722656023	15.0857543945403	16.1663086066114	92.3126082461535	108.520349299162	80.5970844222039	72.6388023304672
240	393.363861083984	183.221252441406	14	1	239	11.95	-2.21313476564092	11.8725585937398	12.0770697212806	16.1232602232844	107.502558533244	80.7743795762391	72.0971896870582
241	394.126953125	183.2587890625	14	1	240	12	15.2618408203205	0.750732421880116	15.2802939891241	19.9577248144004	73.8532707074828	78.0454079720764	73.327534911741
242	393.532501220703	183.570236206055	14	1	241	12.05	-11.8890380859398	6.2289428711	13.4219579756589	31.7719012673333	38.0663286315691	76.0071105360403	72.5505393030671
243	393.238342285156	185.692092895508	14	1	242	12.1	-5.88317871093977	42.4371337890602	42.842993779327	46.8748280001586	37.2557733214185	75.9782694273988	70.0187244010907
244	395.992065429688	188.255020141602	14	1	243	12.15	55.0744628906398	51.2585449218795	75.2371908712759	55.3939331688121	37.8639779826012	74.5182201735995	69.2924701356852
245	395.494079589844	192.606201171875	14	1	244	12.2	-9.95971679688068	87.0236206054602	87.5917033854072	60.0093970398538	39.5818142231024	76.0504251201701	69.2395676567239
246	396.2724609375	195.393341064453	14	1	245	12.25	15.5676269531205	55.7427978515602	57.8758198323914	54.5538218284367	39.3505036725223	59.5764194008709	70.0168317533624
247	396.694610595703	197.168807983398	14	1	246	12.3	8.44299316406023	35.5093383789	36.4992773308676	43.956054697869	38.9826435509539	44.5027907302996	69.8612431277058
248	397.408905029297	196.859832763672	14	1	247	12.35	14.2858886718795	-6.17950439452045	15.5651177222414	32.2888004460461	41.2091731075436	47.7788215411761	69.5353650702239
249	398.285583496094	197.54460144043	14	1	248	12.4	17.5335693359398	13.6953735351602	22.2483552184375	23.3070741762324	40.5160910480367	53.1049031811349	68.5401605338233
250	399.303680419922	196.494277954102	14	1	249	12.45	20.3619384765602	-21.0064697265602	29.2554321262926	17.9558900620541	44.598291707096	58.1043891094328	69.3936471791212
251	399.809265136719	196.900177001953	14	1	250	12.5	10.1116943359398	8.11798095702045	12.9671884833229	27.8645243866504	45.2995680942591	61.678142342569	68.7482277518697
252	399.680633544922	196.430297851562	14	1	251	12.55	-2.57263183593977	-9.39758300782046	9.74335675997583	37.0761273982044	50.9392528290301	62.0550538923722	67.5695772389917
253	402.620697021484	197.828063964844	14	1	252	12.6	58.8012695312398	27.9553222656403	65.1082893452233	56.907782968146	58.3018697609336	61.0215854541246	66.0871918160318
254	406.031616210938	198.001358032227	14	1	253	12.65	68.2183837890807	3.46588134765966	68.3063702762075	67.2920620122857	68.3458283796687	58.4039077036648	64.9404224346853
255	412.449493408203	197.811477661133	14	1	254	12.7	128.3575439453	-3.79760742187955	128.413709976	83.9226155960061	76.6269639957632	55.786025063663	65.4011120583543
256	415.687347412109	198.017929077148	14	1	255	12.75	64.7570800781193	4.12902832029999	64.8885837040214	88.7392151352168	84.0057810126157	55.8699239128059	61.3206913563358
257	420.332153320312	198.019668579102	14	1	256	12.8	92.8961181640602	0.034790039079553	92.8961246785777	99.615529361133	85.1274642337905	55.6974639733743	53.470532085711
258	424.686859130859	198.981048583984	14	1	257	12.85	87.0941162109398	19.2276000976403	89.191287041277	96.3461450233804	80.8339978007056	55.5005141393957	56.0084607955388
259	430.480194091797	200.998001098633	14	1	258	12.9	115.86669921876	40.3390502929801	122.687941405789	100.719500012946	76.2917243592928	56.4832366454426	57.3088582889483
260	435.600402832031	203.274154663086	14	1	259	12.95	102.404174804681	45.5230712890597	112.066788287237	86.3323128715749	66.9737584202299	58.0129147820034	58.1545581512665
261	439.753814697266	204.525314331055	14	1	260	13	83.0682373047	25.0231933593801	86.7553586518486	72.9287804661945	66.4402797313527	59.451047531663	59.8754997021892
262	440.787322998047	204.351577758789	14	1	261	13.05	20.6701660156193	-3.47473144531989	20.9601889717235	52.9679193574526	60.4556751177186	59.132043941943	60.4121245413655
263	440.624633789062	203.254898071289	14	1	262	13.1	-3.25378417970001	-21.93359375	22.1736250143747	37.6013718170795	52.6991585178577	56.1961142046647	60.8380656131292
264	439.8525390625	204.099304199219	14	1	263	13.15	-15.4418945312398	16.8881225586	22.883635862079	32.1610594497596	44.6206449112165	55.3626246957712	59.8558577276299
265	438.226684570312	203.420928955078	14	1	264	13.2	-32.5170898437602	-13.5675048828199	35.2340505853715	34.5790373638623	39.3988655682436	54.7517989965385	58.5514801315444
266	441.115142822266	204.144424438477	14	1	265	13.25	57.7691650390807	14.4699096679796	59.5537968152496	32.4695365695209	34.8963140507102	63.0649633118006	57.8018494613725
267	441.652801513672	205.707015991211	14	1	266	13.3	10.7531738281193	31.2518310546801	33.0500785422368	36.2733704649804	33.1366236500956	62.4382734411224	57.3403400437033
268	441.304931640625	206.172744750977	14	1	267	13.35	-6.95739746093977	9.31457519531989	11.6261210426677	41.1963593194077	31.5582306086238	64.2381000499015	57.0299846574178
269	442.72265625	207.715362548828	14	1	268	13.4	28.3544921875	30.8523559570204	41.9028053393767	37.6315686516608	34.4335250322496	61.5128133967616	58.1263641670488
270	442.19140625	210.660278320312	14	1	269	13.45	-10.625	58.8983154296795	59.8489948575081	31.6942099363288	42.5298395728471	58.2047271931003	58.1761078897783
271	443.508148193359	212.27880859375	14	1	270	13.5	26.3348388671795	32.3706054687602	41.729843476515	30.6469246477267	59.6896468922485	58.0728570618095	58.4014897994655
272	443.597045898438	212.42155456543	14	1	271	13.55	1.77795410158069	2.8549194336	3.36328496557674	32.5936795995187	64.4208717645262	58.7691951903588	58.6686509201487
273	443.534454345703	212.734848022461	14	1	272	13.6	-1.25183105470001	6.26586914061988	6.38969459965685	43.8633198262864	75.7770415819453	60.6545457721338	57.3965506852052
274	443.633178710938	215.314788818359	14	1	273	13.65	1.97448730470001	51.5988159179602	51.6365800983369	81.7477251328361	78.4049818823066	61.307807751595	56.5819421797697
275	444.882690429688	220.988693237305	14	1	274	13.7	24.990234375	113.47808837892	116.197195991346	97.1475335927235	77.010588817957	61.3169351994257	53.8472616496392
276	448.331146240234	232.019836425781	14	1	275	13.75	68.9691162109193	220.62286376952	231.151870009263	120.907158516164	81.2494000729087	59.7337750099391	52.7956419409362
277	444.316619873047	231.850021362305	14	1	276	13.8	-80.2905273437398	-3.39630126951988	80.3623272650137	124.216284165095	84.4017667306221	58.9832161140323	50.9275730122045
278	438.159271240234	232.975646972656	14	1	277	13.85	-123.14697265626	22.5125122070199	125.187819216859	110.157857809628	89.7508609356438	58.55945517544	50.1393685749298
279	434.750244140625	232.951812744141	14	1	278	13.9	-68.1805419921795	-0.476684570299994	68.1822083429902	80.7510750129814	88.1820904709405	59.769491688655	48.3801362805388
280	432.463287353516	233.146789550781	14	1	279	13.95	-45.7391357421795	3.89953613279999	45.9050642140117	71.6559998685207	80.1040308260044	58.3393009975532	45.9914192119559
281	429.679595947266	229.993911743164	14	1	280	14	-55.673828125	-63.0575561523398	84.1179560260324	58.5945633551238	59.7779031276297	57.3519320672679	44.0908652767428
282	429.156097412109	228.329971313477	14	1	281	14.05	-10.4699707031409	-33.2788085937403	34.8869515427106	52.1478967767865	53.5455604635384	58.2052578983543	44.4687559416804
283	426.253723144531	227.594818115234	14	1	282	14.1	-58.0474853515591	-14.7030639648597	59.8806366498739	50.0502038423812	41.3418687689347	58.5969871657456	45.5828465456947
284	427.301696777344	226.134490966797	14	1	283	14.15	20.9594726562591	-29.2065429687403	35.9488754513037	38.8047312422781	41.1340014950033	57.8012596637681	46.3136789059696
285	427.440704345703	224.369125366211	14	1	284	14.2	2.78015136718068	-35.3073120117199	35.4165995419856	35.4351210585561	39.6680131771493	52.9427243027399	45.5837249658393
286	426.941558837891	223.066986083984	14	1	285	14.25	-9.98291015623977	-26.0427856445398	27.8905930255167	24.0891741827456	33.4544640616271	42.5263205700717	44.9625764276334
287	426.756042480469	222.184326171875	14	1	286	14.3	-3.71032714844091	-17.6531982421801	18.0389006241004	30.1201062132202	32.0087490660866	39.4168725832867	44.3833669412895
288	426.851776123047	222.309448242188	14	1	287	14.35	1.91467285156023	2.50244140626023	3.1509022708214	29.2858225119174	27.4431133958474	36.0406370999581	44.1766791663901
289	425.158599853516	225.147994995117	14	1	288	14.4	-33.8635253906193	56.7709350585795	66.1035356036769	28.1041968809762	27.4204288565958	35.247459164316	43.6973731318295
290	426.355133056641	224.143524169922	14	1	289	14.45	23.9306640625	-20.0894165039	31.2451810354717	28.5823770736171	25.7814177794754	33.7781112308115	42.5069271228265
291	425.943695068359	225.162734985352	14	1	290	14.5	-8.22875976564092	20.3842163086	21.9824648708107	30.7970526089492	25.2747380125137	30.108873491676	42.3048804689725
292	426.018005371094	226.181518554688	14	1	291	14.55	1.48620605470001	20.3756713867205	20.4298015873049	24.7207514999714	25.288184703035	30.168316693002	42.46374271117
293	426.019622802734	226.892730712891	14	1	292	14.6	0.0323486327999944	14.2242431640597	14.2242799474821	22.2770130470333	30.7394054309816	30.5111473192557	42.6754092195821
294	424.763305664062	225.623153686523	14	1	293	14.65	-25.1263427734398	-25.3915405273597	35.7220300587878	22.4452791440512	29.3609168336287	31.3195500603442	43.9806977046193
295	425.708526611328	225.730743408203	14	1	294	14.7	18.9044189453205	2.1517944336	19.0264887707812	21.9939923324529	27.8882092844738	29.8505147322529	42.3402430080501
296	426.828521728516	225.511825561523	14	1	295	14.75	22.3999023437602	-4.3783569336	22.8237953558999	30.6817582530139	26.7632829217249	30.1913778453277	37.7992134077067
297	427.283416748047	226.298431396484	14	1	296	14.8	9.09790039061932	15.7321166992199	18.1733675293134	34.001082167286	28.3278843199174	29.7835177685468	36.5237756400675
298	429.389343261719	228.267608642578	14	1	297	14.85	42.1185302734398	39.3835449218801	57.6631095502871	33.4994055219142	33.579181242664	29.7939031573402	34.4719621252234
299	429.244018554688	230.879501342773	14	1	298	14.9	-2.90649414061932	52.2378540039	52.3186496301484	31.0812866993987	35.2186712640927	27.6252545750041	35.854445142885
300	428.418334960938	230.898635864258	14	1	299	14.95	-16.513671875	0.382690429700006	16.5181055439221	34.6617763073819	33.9196116850305	26.6745532480999	36.8567668777764
301	428.954284667969	230.926239013672	14	1	300	15	10.7189941406193	0.552062988279545	10.7332012433225	36.4766042323141	35.1080176781418	27.2578288706771	36.903766317368
302	430.037628173828	232.368469238281	14	1	301	15.05	21.6668701171807	28.8446044921801	36.0758155692297	36.4362603608993	34.2788508340586	26.7222275239857	39.668733385186
303	430.636322021484	235.651184082031	14	1	302	15.1	11.9738769531193	65.654296875	66.7372491749478	34.3398178481467	28.8484008836988	26.7538312734185	40.8971004084814
304	432.013366699219	237.863464355469	14	1	303	15.15	27.5408935547	44.2456054687602	52.1169302730744	39.1347486568849	25.8895923163794	30.1601357454704	43.095447756917
305	432.313781738281	237.892288208008	14	1	304	15.2	6.00830078124091	0.576477050780113	6.03589298015929	33.8959253607353	25.460897211726	31.7377617133602	45.3071020030851
306	433.020080566406	239.477447509766	14	1	305	15.25	14.1259765625	31.7031860351597	34.7078552870131	21.2201975350835	27.7523748196292	33.0721062453417	45.995248344373
307	432.571350097656	239.270660400391	14	1	306	15.3	-8.974609375	-4.1357421875	9.88169908848196	15.3429242718595	25.116570728054	33.6306786968483	46.9296869956963
308	432.503631591797	239.424331665039	14	1	307	15.35	-1.35437011718068	3.07342529296022	3.3586100466889	16.5819765753053	19.9284813041731	32.9032871504887	52.8221746465878
309	433.429840087891	238.765670776367	14	1	308	15.4	18.5241699218807	-13.1732177734403	22.7305639569544	16.3700009823736	25.1016002268481	36.461431121454	53.5840251648177
310	432.830505371094	238.887329101562	14	1	309	15.45	-11.9866943359409	2.4331665039	12.2311544973882	16.3372160953726	29.55591174169	39.9354225247413	54.1906047848408
311	433.34521484375	237.285598754883	14	1	310	15.5	10.2941894531205	-32.0346069335795	33.6479773223544	18.6367650732626	31.0361948125417	43.69865914306	54.7385155817253
312	433.638702392578	236.898361206055	14	1	311	15.55	5.86975097656023	-7.74475097656023	9.71777465347702	34.8602761818367	32.982506559638	49.16915007737	55.6736182067086
313	433.042877197266	236.454772949219	14	1	312	15.6	-11.9165039062398	-8.87176513671989	14.8563549361391	42.5298469080747	36.9581734172786	51.2830534977071	56.31020817432
314	429.080688476562	233.098861694336	14	1	313	15.65	-79.2437744140807	-67.1182250976602	103.848119499825	45.7023886427098	47.0332699265287	54.8713454534897	57.0265090892715
315	428.234405517578	230.715713500977	14	1	314	15.7	-16.9256591796795	-47.6629638671801	50.5790081285783	49.6277970239035	54.4099478377567	60.7636892739172	58.0506103644185
316	426.094390869141	229.471282958984	14	1	315	15.75	-42.8002929687398	-24.8886108398597	49.5106859955296	55.2795817612945	59.6449434664908	61.7991188434183	58.5854410561434
317	426.684265136719	228.127838134766	14	1	316	15.8	11.7974853515591	-26.8688964843602	29.3448165594457	59.2062636712206	73.2217294266861	64.0758562228459	59.9610515357417
318	426.354064941406	225.997512817383	14	1	317	15.85	-6.60400390625909	-42.6065063476597	43.1152786230943	66.2900487674386	82.6376256912412	75.8504461358355	59.6087520253152
319	429.984375	221.003509521484	14	1	318	15.9	72.6062011718795	-99.8800659179801	123.481529049455	73.5874982902718	84.6410906801313	79.5427957546313	59.8069056844084
320	432.831954956054	217.781646728516	14	1	319	15.95	56.9515991210801	-64.4372558593602	85.997933609668	96.8156618294687	91.9714668061444	81.7066563215817	59.6488590620733
321	435.679534912109	214.559783935547	14	1	320	16	56.9515991210994	-64.4372558593801	85.9979336096957	109.995669621188	92.5620428742949	82.2192022927736	60.1336004086687
322	438.473083496094	207.843292236328	14	1	321	16.05	55.8709716797	-134.32983398438	145.48563425543	110.075917689042	95.1692058860537	84.6250088894315	59.9233936502351
323	436.204681396484	212.799621582031	14	1	322	16.1	-45.3680419922	99.1265869140597	109.01531758169	117.65288484485	114.742718854392	85.8665850752215	58.9174644605405
324	438.6953125	207.128280639648	14	1	323	16.15	49.8126220703205	-113.42681884766	123.882769388726	111.536587458318	112.052321582734	83.8928824330727	58.1979346605107
325	441.185943603516	201.456939697266	14	1	324	16.2	49.8126220703205	-113.42681884764	123.882769388709	93.5227499426387	109.003364805407	84.3634590154768	58.341037990071
326	439.771194458008	199.074516296387	14	1	325	16.25	-28.2949829101608	-47.6484680175798	55.4164466770346	119.489768087597	104.793461119056	84.0987758669451	57.7033225475346
327	438.3564453125	196.692092895508	14	1	326	16.3	-28.2949829101597	-47.6484680175798	55.416446677034	114.028725476426	96.0282883521769	86.2914243746351	57.8727511417141
328	426.496948242188	198.097839355469	14	1	327	16.35	-237.18994140624	28.1149291992199	238.850408306481	100.353844765963	89.0955444592018	86.3142169001417	58.9666486718614
329	421.911987304688	199.613159179688	14	1	328	16.4	-91.69921875	30.3063964843801	96.5775563328706	98.0503347797948	83.144674186014	83.1523802473627	61.1903829648281
330	419.383453369141	200.757476806641	14	1	329	16.45	-50.5706787109398	22.8863525390597	55.5083658363964	98.533826761715	76.7554512248092	79.3622955994053	62.8074290751195
331	418.514099121094	198.742034912109	14	1	330	16.5	-17.3870849609409	-40.3088378906398	43.8988967461923	58.7013208308067	75.6355088595953	76.5685416742775	64.9329949702348
332	419.417663574219	195.995132446289	14	1	331	16.55	18.0712890625	-54.9380493164	57.8339065866351	52.2606228956023	77.4136428632166	70.6776372231001	67.6568159320721
333	420.719848632812	194.497756958008	14	1	332	16.6	26.0437011718602	-29.9475097656199	39.6878786519392	53.1570576836551	57.8857149458911	66.5518754233738	69.5676988390042
334	422.868072509766	192.100845336914	14	1	333	16.65	42.9644775390807	-47.9382324218801	64.3740666568484	53.2206829393958	54.2524389119915	61.5245238675316	68.8524866214568
335	423.725830078125	189.226577758789	14	1	334	16.7	17.1551513671795	-57.4853515625	59.9905397766603	56.2934589647181	49.7212263934038	55.9183867062249	69.2154867886101
336	424.353576660156	187.106719970703	14	1	335	16.75	12.5549316406205	-42.3971557617199	44.2170230248961	57.0701090609755	48.3436222294986	53.6075262516509	69.1154390885445
337	426.557556152344	184.184860229492	14	1	336	16.8	44.0795898437591	-58.4371948242205	73.1977867132465	56.2442549283807	45.3269860940234	51.6696460605824	68.8016669374691
338	428.610260009766	183.455123901367	14	1	337	16.85	41.0540771484409	-14.5947265625	43.5711291332263	46.2853951031526	44.0082063875458	42.0828512078873	69.0493728148852
339	429.516174316406	180.582336425781	14	1	338	16.9	18.1182861328	-57.4557495117199	60.2447959938741	43.4665615196014	39.9043735490492	42.8379701750248	66.9788674953664
340	429.469879150391	181.090042114258	14	1	339	16.95	-0.925903320299994	10.1541137695403	10.1962406505197	34.3605132233288	35.0813221876406	43.9082018286573	65.8454520618421
341	428.545623779297	182.279251098633	14	1	340	17	-18.4851074218807	23.7841796875	30.1228551071401	30.9463037141161	31.5795436437064	47.6467876476961	64.3821558559331
342	428.059539794922	183.574417114258	14	1	341	17.05	-9.7216796875	25.9033203125	27.6675452318836	23.5644921697177	25.9256492579482	50.6886229747128	61.4631185110787
343	428.815734863281	184.662445068359	14	1	342	17.1	15.1239013671807	21.7605590820199	26.5000815871629	23.8772492721286	26.2799874698836	53.2688126027868	58.8956511747241
344	427.649108886719	184.64306640625	14	1	343	17.15	-23.3325195312409	-0.38757324218011	23.3357382718823	19.6925257678115	31.4235014380582	53.8120908098409	56.0006460917803
345	428.108123779297	185.010559082031	14	1	344	17.2	9.18029785156023	7.34985351561988	11.7600261625743	17.4907852925676	38.0951772639108	54.0675145617434	55.8907825640712
346	428.568084716797	185.009628295898	14	1	345	17.25	9.19921875	-0.0186157226596606	9.19923758555467	21.613671225651	46.9499530658936	54.132102310144	57.222494907656
347	428.503234863281	185.840042114258	14	1	346	17.3	-1.29699707031932	16.6082763672	16.6588428556641	39.2825107063986	56.0502598554021	51.311909500303	57.1206812682045
348	429.458770751953	183.686813354492	14	1	347	17.35	19.1107177734398	-43.0645751953205	47.1145112525799	52.313105255693	62.5294188180278	51.7845287296288	51.5494044148102
349	430.238555908203	178.157531738281	14	1	348	17.4	15.595703125	-110.58563232422	111.67993567562	74.2073803639757	67.7198080706325	50.8053547433702	50.0380627549903
350	429.710693359375	174.348281860352	14	1	349	17.45	-10.5572509765602	-76.1849975585801	76.9129989090462	94.6097344182366	73.0537069358462	52.3286085242788	50.5224000604172
351	429.665328979492	168.414924621582	14	1	350	17.5	-0.907287597659661	-118.6671447754	118.670613126968	103.445166410405	76.6846609765815	52.1957700375888	51.2266925624332
352	429.619964599609	162.481567382812	14	1	351	17.55	-0.907287597660797	-118.6671447754	118.670613126969	96.1571054348664	76.6981697426577	52.2485997990572	51.5663431825519
353	425.136077880859	163.336074829102	14	1	352	17.6	-89.677734375	17.0901489258	91.2916712134195	93.7943086159993	77.2890699893739	51.2394269260743	51.6978254114291
354	421.41064453125	163.859191894531	14	1	353	17.65	-74.5086669921795	10.4623413085801	75.2396307979294	79.1619415891873	70.1872080486822	50.4767683160291	50.7353364714624
355	419.824279785156	166.701400756836	14	1	354	17.7	-31.7272949218795	56.8441772461	65.099014814711	58.7866050670788	66.5620397846468	55.8631784219176	49.8164384604695
356	420.321319580078	164.480911254883	14	1	355	17.75	9.94079589843977	-44.4097900390597	45.5087779929081	51.1329735683433	57.441587009284	60.8374635636612	49.2363287357618
357	420.468536376953	163.654220581055	14	1	356	17.8	2.9443359375	-16.5338134765602	16.7939305164258	44.217310662498	48.4469397427122	62.5717164758266	48.0757676564719
358	418.622894287109	161.7509765625	14	1	357	17.85	-36.9128417968807	-38.0648803711	53.0235137197423	39.3297709532943	39.9494350341208	61.015957621733	47.3305157769489
359	419.453964233398	159.895530700683	14	1	358	17.9	16.6213989257801	-37.1089172363401	40.6613162687026	35.7212324293806	33.2337285614256	57.2381553349559	46.3033177360305
360	420.285034179688	158.040084838867	14	1	359	17.95	16.6213989258006	-37.1089172363202	40.6613162686928	38.1072744183457	38.672649907989	57.1365982921772	46.7923360002406
361	419.937774658203	156.711410522461	14	1	360	18	-6.94519042970001	-26.5734863281199	27.4660853733394	28.7658964998982	44.9902661507408	54.8065974771703	46.5703301887319
362	421.241638183594	156.109222412109	14	1	361	18.05	26.0772705078193	-12.0437622070398	28.7241404612515	22.2501464603532	48.4452632089955	52.444063390391	46.6032059342075
363	420.972564697266	156.274597167969	14	1	362	18.1	-5.38146972655909	3.30749511720001	6.31662412750465	38.0155288626837	44.7428452540921	50.1268382200714	46.7943160321662
364	421.370483398438	156.345169067383	14	1	363	18.15	7.95837402343977	1.41143798828011	8.08256607097778	54.2592998721011	44.2891026212295	47.6585821330839	46.3190558333909
365	425.556518554688	160.607879638672	14	1	364	18.2	83.720703125	85.2542114257795	119.488228280345	58.7832519996454	47.7111567997075	45.5653623591956	46.6339997201535
366	428.952270507812	164.850509643555	14	1	365	18.25	67.9150390624795	84.8526000976602	108.684940420426	60.719794008286	52.1716079450566	44.3405551613797	47.8227689829732
367	431.497619628906	164.516311645508	14	1	366	18.3	50.9069824218807	-6.68395996093977	51.3439010989729	66.3280587821059	56.4411870380698	44.8396258126409	52.126101274313
368	432.183898925781	164.927368164062	14	1	367	18.35	13.7255859375	8.22113037107954	15.999334170708	57.4067847367313	60.3042414060221	42.8765028242691	54.3478137512999
369	433.972869873047	164.678527832031	14	1	368	18.4	35.7794189453193	-4.97680664061988	36.123889940077	50.0839160180122	62.0834357047422	41.8012807286908	54.4799291636403
370	434.336639404297	160.9521484375	14	1	369	18.45	7.275390625	-74.5275878906199	74.8818580534725	54.0991220764943	52.4580748104023	41.2560634762023	55.5131899544621
371	435.015930175781	157.413223266602	14	1	370	18.5	13.5858154296807	-70.7785034179602	72.0705968268305	59.8886888037582	43.6908441720186	40.9448903398751	54.3601614868972
372	435.233764648438	153.848876953125	14	1	371	18.55	4.35668945313978	-71.2869262695398	71.4199313913833	57.8388126273784	41.2339884162863	40.9578120693578	53.462607626463
373	436.167358398438	151.804611206055	14	1	372	18.6	18.671875	-40.8853149414	44.9471678070275	47.5093648840732	41.0101603944461	42.3492051382581	51.8893869810113
374	435.041137695312	152.441284179688	14	1	373	18.65	-22.5244140625205	12.7334594726602	25.8745090581783	37.297772326025	39.313458836152	42.1613433507527	50.7031355228244
375	434.969177246094	153.600784301758	14	1	374	18.7	-1.43920898436022	23.1900024414	23.2346193369463	28.3688547560783	34.8009701526972	37.4048210183894	49.9374804348657
376	434.813385009766	154.639801025391	14	1	375	18.75	-3.11584472655909	20.7803344726597	21.0126340365894	22.1316319851341	29.7181727346935	34.8080744022852	49.2775279281854
377	435.045471191406	155.958297729492	14	1	376	18.8	4.64172363279999	26.3699340820199	26.7753435416498	20.7881050449256	25.4744371006459	41.6804860727994	49.3354466084176
378	435.619995117188	156.336898803711	14	1	377	18.85	11.4904785156398	7.57202148438012	13.7610539523066	22.0925754213211	24.3941688704942	47.6796698808668	48.4876257085665
379	435.117858886719	155.521224975586	14	1	378	18.9	-10.0427246093807	-16.3134765625	19.1568743571361	22.1385731433621	22.2392509967633	51.7217029923246	48.1559049546343
380	434.936431884766	154.044479370117	14	1	379	18.95	-3.62854003905909	-29.5349121093801	29.7569712189239	22.5800194452135	22.3515672263766	53.8897816167471	48.1642471615239
381	435.496673583984	153.142120361328	14	1	380	19	11.2048339843591	-18.0471801757795	21.2426226467943	26.6567057558543	25.9253046325519	53.9137254966241	49.5450836012215
382	434.069702148438	153.394561767578	14	1	381	19.05	-28.5394287109193	5.048828125	28.9825750509066	23.6903969486009	42.1269837293126	54.4811518625349	52.1671006033691
383	435.141784667969	152.065933227539	14	1	382	19.1	21.4416503906193	-26.5725708007801	34.1444855055105	22.610559031432	54.3491793672875	53.6519357419511	52.4363783307027
384	435.117553710938	151.851028442383	14	1	383	19.15	-0.484619140619316	-4.29809570311988	4.3253303208694	29.7120361217417	64.1299471484973	53.747688912565	53.5959185109882
385	435.579620361328	150.724197387695	14	1	384	19.2	9.24133300779999	-22.5366210937602	24.3577816330792	61.6739480134117	72.9785930807971	54.3095985105357	52.8522192288553
386	434.507293701172	148.097122192383	14	1	385	19.25	-21.4465332031205	-52.5415039062398	56.7500080983427	82.0416529787208	78.1092782585547	54.2145006949911	52.3476954466664
387	433.674011230469	138.694366455078	14	1	386	19.3	-16.6656494140602	-188.0551147461	188.792134509257	104.569497348394	83.4878666244239	53.8312674041944	52.0007392389317
388	433.766387939453	131.895843505859	14	1	387	19.35	1.84753417968068	-135.97045898438	135.983010332056	123.346627130162	82.9097026134081	54.0987485928638	52.383953108336
389	429.561798095703	127.83097076416	14	1	388	19.4	-84.091796875	-81.2974548339801	116.964552169233	126.506520395368	85.2561268283666	54.5105291805779	52.6055555874661
390	428.266052246094	122.062538146973	14	1	389	19.45	-25.9149169921807	-115.36865234374	118.243430541922	105.301785235436	86.2676297946949	55.0724308468454	51.36122514032
391	426.628784179688	118.825576782227	14	1	390	19.5	-32.7453613281193	-64.7392272949199	72.5494744243705	83.7777522480954	82.5036967574303	58.1452768625678	49.7335803583585
392	422.511505126953	118.407775878906	14	1	391	19.55	-82.3455810547	-8.35601806642018	82.7684587095985	65.9427563083397	65.5355510790761	63.3763891373804	48.4217837110424
393	423.727661132812	117.678329467773	14	1	392	19.6	24.3231201171795	-14.5889282226599	28.3628453953525	49.1886324592277	53.8483178184401	62.5235515231473	48.0840445865683
394	423.259674072266	116.37003326416	14	1	393	19.65	-9.35974121091931	-26.1659240722599	27.7895724704547	38.5008731194928	44.8911112126585	65.0304936712237	48.3570181010914
395	422.023864746094	115.168487548828	14	1	394	19.7	-24.7161865234409	-24.0309143066401	34.4728112963622	25.7693169227162	37.1662686128937	68.2996174393213	50.579589568857
396	422.395192464193	114.288055419922	14	1	395	19.75	7.42655436197992	-17.6086425781199	19.1106777256962	23.9188833887849	38.181275466581	69.8873164910476	51.4858954861254
397	422.766520182292	113.407623291015	14	1	396	19.8	7.42655436198106	-17.6086425781401	19.1106777257152	23.8394661169773	43.2649116503368	62.320992405064	52.5347322779279
398	423.137847900391	112.527191162109	14	1	397	19.85	7.42655436197992	-17.6086425781199	19.1106777256962	25.1439047665598	42.1374004328865	57.0882363358052	54.6035228062188
399	424.005279541016	111.467269897461	14	1	398	19.9	17.3486328125	-21.1984252929602	27.3924861114169	37.8616778136692	44.8048605140807	53.4894081826076	56.8280828577908
400	425.205505371094	109.8056640625	14	1	399	19.95	24.0045166015591	-33.2321166992199	40.9950045442746	60.7605063779575	50.3316050839476	48.8326686638929	59.3374574710733
401	425.009582519531	105.675331115723	14	1	400	20	-3.91845703125909	-82.6066589355401	82.6995429612429	60.3559174769882	57.2709362246649	45.553435220093	59.7554770083554
402	428.254516601562	99.8361511230469	14	1	401	20.05	64.8986816406193	-116.783599853522	133.604820547157	65.7702549111841	59.1064337310519	42.3624155595498	64.5468833115796
403	428.652496337891	99.0801162719727	14	1	402	20.1	7.95959472658069	-15.1206970214841	17.0877332208497	75.5193054013355	60.3281548531703	42.5161534311854	64.9103971568786
404	431.1015625	100.270889282227	14	1	403	20.15	48.9813232421795	23.8154602050861	54.4641732823965	76.6801946356606	62.0877051525567	42.9663472896179	65.9796247925513
405	430.489807128906	104.716003417969	14	1	404	20.2	-12.2351074218795	88.9022827148401	89.7402569950314	57.4523610841463	60.4990687148921	46.8495806271783	65.8038837252261
406	430.757690429688	109.133087158203	14	1	405	20.25	5.35766601563978	88.3416748046798	88.5039891328687	60.3003922293524	52.9255949736049	48.7572902772598	64.812269081788
407	432.592529296875	109.510650634766	14	1	406	20.3	36.6967773437398	7.55126953125995	37.4656527895851	58.4051553939294	41.4599194687629	51.2381971516615	60.8617732034161
408	434.144073486328	109.295471191406	14	1	407	20.35	31.0308837890602	-4.30358886720001	31.32788894688	45.4788320284487	42.8949064294843	55.1082970195737	57.7341218621209
409	436.116790771484	108.214645385742	14	1	408	20.4	39.4543457031193	-21.6165161132798	44.9879891052816	29.1709953115492	41.127834065155	59.1456365350038	55.5729920684295
410	436.316955566406	109.45401763916	14	1	409	20.45	4.00329589844091	24.7874450683599	25.1086401676283	25.4674778533795	43.3675561704089	63.6024840953012	54.8522715247976
411	436.611724853516	109.268592834473	14	1	410	20.5	5.89538574220001	-3.70849609374005	6.96480554837106	25.4894206296163	40.2436443298546	61.3656771541431	55.0747148560552
412	437.098571777344	110.081336975098	14	1	411	20.55	9.73693847655909	16.2548828125	18.9480654987364	23.8505127363807	43.369960572271	65.717377485779	55.0416835801819
413	438.177612304688	108.938323974609	14	1	412	20.6	21.5808105468807	-22.8602600097798	31.437602828064	41.256280312369	49.8884391859771	67.2972427906099	59.6583470117269
414	437.772247314453	110.732780456543	14	1	413	20.65	-8.10729980470001	35.8891296386798	36.7934496391036	51.31629334816	56.2035679174509	66.9287559138789	62.4685344046677
415	436.626586914062	116.22135925293	14	1	414	20.7	-22.9132080078205	109.77157592774	112.13747804757	61.2724432911626	66.7058994757103	63.3081500111309	64.1681817414798
416	439.472259521484	115.904640197754	14	1	415	20.75	56.9134521484398	-6.33438110351989	57.2648707273261	74.287457742338	69.8057593346812	59.7372216725283	65.237922851049
417	437.82666015625	118.921447753906	14	1	416	20.8	-32.9119873046795	60.3361511230398	68.7288152137492	88.5566230985211	89.974835502795	59.4025540017682	66.3857179895437
418	442.356689453125	120.584449768066	14	1	417	20.85	90.6005859375	33.2600402832	96.5126750839412	92.1555186390516	91.6995791517354	58.3800073884366	67.5411780430253
419	443.858673095703	125.778610229492	14	1	418	20.9	30.0396728515602	103.88320922852	108.139276420019	88.2952253212023	92.7296777626027	57.6565759542513	69.5185631561618
420	437.505310058594	127.182388305664	14	1	419	20.95	-127.067260742181	28.0755615234401	130.131955750222	118.677227714427	83.2487438518529	60.8718743857022	69.7169387685634
421	438.070159912109	128.994567871094	14	1	420	21	11.2969970703	36.2435913086	37.96340413808	109.111700561133	79.2307990152021	64.5959944920175	68.8110051317319
422	448.728912353516	131.839691162109	14	1	421	21.05	213.175048828141	56.9024658203	220.638827179875	96.9027324266843	75.4351474312653	67.7209516008139	66.5352117087606
423	446.858673095703	133.397827148438	14	1	422	21.1	-37.4047851562602	31.1627197265801	48.6850393174677	74.3419690646542	66.871575590896	76.8005405922683	66.4722007452587
424	448.051574707031	135.428024291992	14	1	423	21.15	23.8580322265602	40.6039428710795	47.0944357477768	70.1663727092018	59.1095839910517	81.9707215197175	66.0417200397569
425	448.913787841797	135.342880249023	14	1	424	21.2	17.2442626953193	-1.70288085937955	17.3281389400715	32.1930671481032	55.0378492956942	81.4867828557814	64.1899128761584
426	448.198638916016	135.810150146484	14	1	425	21.25	-14.3029785156193	9.34539794921989	17.0854223608183	24.6314506206592	59.3862296493539	81.7185554248383	63.5784240290399
427	448.446563720703	134.291641235352	14	1	426	21.3	4.95849609373977	-30.3701782226403	30.7722993743817	21.3164355554191	45.4670676988327	81.533238827426	63.5563785021832
428	447.912750244141	134.187652587891	14	1	427	21.35	-10.6762695312398	-2.07977294921989	10.8769566802477	35.7337295267342	61.9015020328012	79.9740590664769	63.6941448846844
429	449.376739501953	134.618133544922	14	1	428	21.4	29.2797851562398	8.60961914061988	30.5193604215765	48.6060865895059	71.2117652768324	79.8914897773197	63.257821161794
430	445.904815673828	137.434722900391	14	1	429	21.45	-69.4384765625	56.3317871093801	89.4146087966468	58.7410682495623	79.72482185971	75.8313934418257	63.0251201571795
431	449.003646850586	140.076950073243	14	1	430	21.5	61.9766235351597	52.8445434570403	81.4472076746768	99.1715534449432	84.2063118344745	76.2563331093207	62.9704093206478
432	452.102478027344	142.719177246094	14	1	431	21.55	61.9766235351597	52.8445434570199	81.4472076746635	121.107094998246	87.6313302235866	67.3530459317423	63.584770464875
433	460.911499023438	148.707077026367	14	1	432	21.6	176.180419921881	119.75799560546	213.029382657152	123.715914192686	93.0765425420579	65.6471586999075	64.2397188660175
434	455.375244140625	153.0068359375	14	1	433	21.65	-110.72509765626	85.9951782226602	140.197068188088	119.806537079443	100.673395563588	65.1546841656348	65.7305109498088
435	450.648651123047	154.982635498047	14	1	434	21.7	-94.5318603515602	39.5159912109398	102.458704768848	116.521592197611	96.6249375879571	65.0716757411859	66.2369712785219
436	447.633087158203	155.679412841797	14	1	435	21.75	-60.3112792968795	13.935546875	61.9003221084635	86.9815316391726	93.1264365692875	67.4196263855515	65.9580982024725
437	444.441192626953	156.297164916992	14	1	436	21.8	-63.837890625	12.3550415039	65.0224832655025	80.2396961289299	89.2390241646519	67.7102030025982	64.7613620444334
438	442.096527099609	154.022903442383	14	1	437	21.85	-46.8933105468807	-45.4852294921795	65.3290798649608	69.5339609832285	69.3928153670138	69.0082823809322	63.6582155809657
439	439.889526367188	158.868347167969	14	1	438	21.9	-44.1400146484193	96.9088745117199	106.487890636875	66.4463360591319	59.0976030544373	68.8590663693366	61.230859358799
440	438.921997070312	161.11540222168	14	1	439	21.95	-19.3505859375205	44.9411010742199	48.930029040341	61.9564561316928	50.4185296226618	65.1783659286568	58.5282348173197
441	439.025207519531	158.794586181641	14	1	440	22	2.06420898438068	-46.4163208007801	46.4621974879808	51.804099094855	50.6329409366284	61.3448241492781	58.3133385381465
442	438.060272216797	160.691970825195	14	1	441	22.05	-19.2987060546807	37.9476928710801	42.5730836283067	37.9555099799448	47.7890757816097	59.4485893289362	53.3411610686323
443	438.079772949219	161.420074462891	14	1	442	22.1	0.390014648439774	14.5620727539199	14.5672946807722	31.3030982620951	44.9400222198064	51.6788971397666	52.7434570957972
444	438.008972167969	163.280975341797	14	1	443	22.15	-1.416015625	37.2180175781199	37.2449450623234	34.8195458141248	37.0447371750855	49.4903003799001	52.2753685771833
445	438.173980712891	164.046798706055	14	1	444	22.2	3.30017089844091	15.3164672851602	15.6679704510923	33.6216954315267	33.7317942693565	50.9871597012624	52.9082858312884
446	437.578796386719	167.193222045898	14	1	445	22.25	-11.9036865234409	62.9284667968602	64.0444352481298	38.0759453447578	29.5632117292686	50.1976409801067	53.2156822086373
447	436.119201660156	168.29573059082	14	1	446	22.3	-29.1918945312591	22.0501708984398	36.5838317153159	36.1339643702262	29.6581544932206	47.9894852614409	53.5910059556087
448	436.57958984375	170.079193115234	14	1	447	22.35	9.20776367187955	35.6692504882801	36.8385442469278	36.160490276618	33.9649789125194	47.3423720954545	54.0204702137209
449	437.2890625	171.259063720703	14	1	448	22.4	14.189453125	23.5974121093801	27.5350401896655	24.3068776444124	39.8829977053628	42.5702289402782	53.5886927612725
450	437.273223876953	172.048934936523	14	1	449	22.45	-0.316772460939774	15.7974243164	15.8005999830511	25.6946135549145	51.555789779863	41.2250761928137	51.879010929997
451	437.488250732422	172.152847290039	14	1	450	22.5	4.30053710937955	2.07824707031989	4.77637208710165	29.854012480281	49.762341023585	40.3703439669723	50.0086751611392
452	435.958526611328	173.700576782227	14	1	451	22.55	-30.5944824218795	30.9545898437597	43.5225112678265	43.6320310404993	48.1898947412721	39.3292762055222	48.1118673129348
453	435.188659667969	176.477615356445	14	1	452	22.6	-15.3973388671807	55.5407714843602	57.6355388737601	66.951089283108	49.7447219711025	39.839755491687	44.1251923781391
454	435.131927490234	181.298538208008	14	1	453	22.65	-1.13464355470001	96.4184570312602	96.4251329907571	75.2178044027576	48.095720705471	39.3960529887317	41.1140171872913
455	436.074981689453	187.850814819336	14	1	454	22.7	18.8610839843807	131.04553222656	132.395891196095	70.6851759276297	48.718358116271	40.7448959213908	38.9543410127825
456	435.976440429688	190.154205322266	14	1	455	22.75	-1.97082519529999	46.0678100586	46.1099476853496	69.635431461924	51.1774762046759	39.0117380317231	37.9945969436896
457	436.634521484375	190.963348388672	14	1	456	22.8	13.1616210937398	16.1828613281199	20.8593688921869	52.5594103704426	49.0003979178239	39.4718089086193	37.1512070349481
458	436.885070800781	193.570678710938	14	1	457	22.85	5.01098632812045	52.1466064453205	52.3868165452316	30.4856269494339	45.7145320708545	39.0326580465096	36.0793595481312
459	437.367889404297	193.838760375977	14	1	458	22.9	9.65637207031932	5.36163330077954	11.0450275333505	27.1371480065942	38.9091082721006	38.3183191532083	34.5830554698706
460	437.694702148438	194.890502929688	14	1	459	22.95	6.53625488282046	21.0348510742205	22.0269740910509	27.3156199080181	29.9340020629187	38.5796559313371	35.0251440490517
461	436.584259033203	195.851257324219	14	1	460	23	-22.2088623047	19.2150878906199	29.3675529711512	21.7936326797851	28.2611350398613	38.6725261730003	36.9073423501073
462	437.189331054688	196.754989624023	14	1	461	23.05	12.1014404297	18.0746459960801	21.7517283993064	25.2588061737585	30.7537230759665	36.7751452969334	38.5517906253787
463	436.812561035156	197.935150146484	14	1	462	23.1	-7.53540039063978	23.6032104492199	24.7768804040665	29.3823771764035	28.3205941219168	36.5714876165115	40.854403340671
464	438.006378173828	198.701354980469	14	1	463	23.15	23.8763427734398	15.3240966797	28.3708950032173	29.3851220731283	28.5409176009457	32.7377339946825	41.1255698797384
465	438.907867431641	200.633651733398	14	1	464	23.2	18.0297851562602	38.6459350585801	42.6448291042758	34.191826243915	28.4409537464032	26.9215223243027	41.0641609147136
466	437.947052001953	199.522354125977	14	1	465	23.25	-19.2163085937602	-22.2259521484204	29.3812774547755	34.8475555640485	26.1675761413248	25.7915529072726	40.1551245289167
467	439.271026611328	201.389923095703	14	1	466	23.3	26.4794921875	37.3513793945204	45.7852492532396	31.8230290281329	24.5498926760429	26.3129288084553	39.873172511056
468	437.873046875	201.505828857422	14	1	467	23.35	-27.9595947265602	2.31811523437955	28.055527004734	27.499530316403	27.4284431621685	24.816347000808	39.8447161334398
469	437.414276123047	201.983657836914	14	1	468	23.4	-9.17541503906023	9.55657958984034	13.2482623236395	22.9500302095212	26.5663597172644	26.5958819994629	39.7959925064621
470	437.753784179688	200.988616943359	14	1	469	23.45	6.79016113282046	-19.9008178711	21.0273355456263	14.9079591081708	23.9090425856867	28.8252119052897	40.2996984425155
471	438.031036376953	201.170684814453	14	1	470	23.5	5.54504394529999	3.64135742188012	6.63377692036667	20.0093307602885	23.3219707746839	33.4443407332424	40.7207342572909
472	438.298217773438	201.091232299805	14	1	471	23.55	5.34362792970001	-1.58905029296022	5.57489374648763	21.309690406396	21.8721345409441	37.7743050452351	40.4139798542634
473	436.593719482422	203.15690612793	14	1	472	23.6	-34.0899658203205	41.3134765625	53.5623852653227	20.3185548549704	21.3120998796992	41.8690511896551	39.4270016655662
474	435.777770996094	202.600677490234	14	1	473	23.65	-16.3189697265602	-11.1245727539199	19.7500605541767	23.6939113398466	24.6508463979801	42.8550867707451	37.6567171163743
475	436.518249511719	202.288528442383	14	1	474	23.7	14.8095703125	-6.24298095701988	16.0716577884982	28.8363099737174	29.2094700641763	41.3834259080364	34.707837743435
476	436.057708740234	203.370086669922	14	1	475	23.75	-9.21081542970001	21.6311645507795	23.5105593447477	22.6148689991098	40.72110532516	41.2985110261102	33.7351933633914
477	435.021667480469	204.542175292969	14	1	476	23.8	-20.7208251953	23.4417724609403	31.2868869158419	27.9920023895642	50.9987174144273	40.2745361134926	34.4295111459658
478	434.272613525391	205.378540039062	14	1	477	23.85	-14.9810791015591	16.7272949218597	22.4551803922846	38.1003852733822	56.3096592171417	40.6567742203699	33.7722945357053
479	433.454559326172	207.562118530273	14	1	478	23.9	-16.3610839843807	43.6715698242205	46.6357275064485	57.7482993104734	59.1438138242259	41.2736658597158	34.3756186778474
480	432.613830566406	210.784942626953	14	1	479	23.95	-16.8145751953193	64.4564819336	66.6135722075881	73.1611248551372	58.8578092303861	42.019740953694	34.8601405356936
481	431.928558349609	216.833755493164	14	1	480	24	-13.7054443359409	120.97625732422	121.750129530204	90.0044494351736	59.2750512775365	42.7689423415814	34.3509568366779
482	432.307281494141	222.238052368164	14	1	481	24.05	7.57446289064092	108.0859375	108.351014639161	90.2956252588876	58.6769376860411	44.0528144115934	34.2419740244764
483	433.205749511719	227.495422363281	14	1	482	24.1	17.9693603515591	105.14739990234	106.671803292467	79.61523318739	60.0014485610406	42.2825157146208	34.0919415849763
484	433.808166503906	229.823318481445	14	1	483	24.15	12.0483398437409	46.5579223632801	48.0916066250182	60.8018032445995	57.8964853214515	42.5757002380661	33.7132119475004
485	433.43994140625	230.37174987793	14	1	484	24.2	-7.36450195312045	10.9686279297	13.2116118501003	44.192750516945	54.8300118432117	42.4941531625674	33.4193300515547
486	434.233367919922	231.505920410156	14	1	485	24.25	15.8685302734398	22.6834106445199	27.6829798162516	29.9984476869075	44.8167793580029	41.6788338195101	33.9940014200183
487	433.752349853516	232.676208496094	14	1	486	24.3	-9.62036132811932	23.4057617187602	25.3057510008882	25.4973453840154	37.1069114087595	42.5460934834762	35.8202831491993
488	432.654663085938	231.268600463867	14	1	487	24.35	-21.9537353515602	-28.1521606445403	35.7002891422794	30.0447904990335	28.2553722120999	42.7282420706027	36.8360565393895
489	433.846038818359	231.73469543457	14	1	488	24.4	23.8275146484193	9.32189941406023	25.5860951105575	28.8317554714063	26.0075866519063	42.1553553562318	37.6286587200737
490	432.741821289062	230.316421508789	14	1	489	24.45	-22.0843505859398	-28.3654785156199	35.9488374251907	30.0210723005739	26.1304970947487	40.8950691660974	37.7965292268607
491	431.705932617188	230.007781982422	14	1	490	24.5	-20.7177734374795	-6.17279052734034	21.6178046781156	26.5122967372922	24.0826163614838	35.2575729401134	39.2705436048467
492	433.005706787109	229.140396118164	14	1	491	24.55	25.9954833984193	-17.3477172851597	31.2523351467266	26.5178279197972	26.4152492809114	30.7096430037177	39.8985507724098
493	432.910522460938	230.043212890625	14	1	492	24.6	-1.90368652341931	18.0563354492199	18.1564113258706	22.2162036904639	25.4550355801649	26.3148319802975	38.94111070394
494	433.852783203125	230.910568237305	14	1	493	24.65	18.8452148437398	17.3471069336	25.6137510230826	19.3334772515613	26.4142253910122	24.5713371242556	39.7655938307919
495	434.124420166016	231.579559326172	14	1	494	24.7	5.43273925782046	13.3798217773398	14.4407162785244	22.8094262612488	26.9601264889831	25.455234195073	39.4499386084919
496	434.459533691406	231.711654663086	14	1	495	24.75	6.70227050779999	2.64190673828011	7.2041724836025	24.3977744230375	25.6983665222239	26.6894918139263	39.7558091783765
497	434.820495605469	234.116317749023	14	1	496	24.8	7.21923828125909	48.0932617187403	48.6320801951639	26.3106228622272	24.3123745986759	31.3660301849059	39.7307564653938
498	434.934051513672	235.416275024414	14	1	497	24.85	2.27111816406023	25.9991455078199	26.0981521348144	31.7040492875022	24.3742917484951	33.0153388584091	40.689706886473
499	433.873321533203	234.013214111328	14	1	498	24.9	-21.2145996093795	-28.0612182617199	35.1779932190307	32.0632557928864	23.1350875966049	33.9836515804317	39.8468382013166
500	433.771484375	236.081100463867	14	1	499	24.95	-2.03674316406023	41.3577270507795	41.4078484048994	25.8153229361031	24.7799712953973	33.5733175000275	39.3080057980102
501	433.328521728516	236.001770019531	14	1	500	25	-8.85925292967954	-1.58660888671989	9.0002050105236	24.3508090739528	29.2963672663689	35.7721448681119	36.9187566526293
502	433.39208984375	235.134475708008	14	1	501	25.05	1.27136230467954	-17.3458862304597	17.3924159112473	19.9595523309825	36.3168110889005	35.7442871332262	34.842334673906
503	433.456909179688	236.071014404297	14	1	502	25.1	1.29638671876023	18.7307739257795	18.7755828240628	17.8558933032925	40.5756421366534	35.5997056932592	33.0028892761975
504	433.567443847656	235.419235229492	14	1	503	25.15	2.21069335936022	-13.0355834961	13.2217095041796	26.5294787398514	41.5530777698512	36.9554874235178	32.1954964409134
505	434.617950439453	236.551422119141	14	1	504	25.2	21.0101318359398	22.6437377929801	30.8895532664493	46.8182992416979	40.1865085110719	36.4057240544165	32.0857824351473
506	434.719024658203	239.167877197266	14	1	505	25.25	2.021484375	52.3291015625	52.3681321933178	56.800475199354	45.8459232139999	37.8327845372429	32.4259844161178
507	436.142181396484	244.936752319336	14	1	506	25.3	28.4631347656193	115.3775024414	118.83651842048	63.1466032087198	47.1761996677765	36.9154194473114	33.6147407782736
508	436.874664306641	248.292053222656	14	1	507	25.35	14.6496582031409	67.1060180664	68.6864626123435	62.5171237188513	46.8251196380232	38.6511717023432	33.7892501849922
509	438.475433349609	249.869812011719	14	1	508	25.4	32.0153808593591	31.5551757812602	44.9523495510084	65.1623676881484	50.7758872504308	37.5383210464014	33.7834728527342
510	438.856597900391	251.203521728516	14	1	509	25.45	7.62329101564092	26.6741943359398	27.7421558171068	47.5341000938551	48.0314768134357	37.720942429923	33.9882887803535
511	440.603515625	253.979278564453	14	1	510	25.5	34.9383544921795	55.5151367187403	65.5943520398032	36.8497640766924	46.3692018081169	38.5799403651453	34.1807311779543
512	441.651428222656	255.100601196289	14	1	511	25.55	20.9582519531205	22.4264526367199	30.6951804490138	38.4051712921418	37.5140278057223	38.9750263440942	34.5514381995164
513	441.176727294922	254.502944946289	14	1	512	25.6	-9.49401855468068	-11.953125	15.2647825265297	33.54582990802	36.7267012680331	39.6909465720974	35.0667548975941
514	441.375274658203	257.131927490234	14	1	513	25.65	3.97094726562045	52.5796508788994	52.7293856282556	27.5760359280854	33.5235643229517	39.8196557575713	35.1865114708877
515	441.280639648438	256.987976074219	14	1	514	25.7	-1.89270019529999	-2.87902832029999	3.44544889649782	27.4939555175896	35.2553763487742	38.7163306752215	35.8673261104714
516	442.812652587891	257.908447265625	14	1	515	25.75	30.6402587890602	18.4094238281205	35.7453821401304	36.6036384593737	31.3139575162907	38.1624770183092	NA
517	444.320770263672	258.044464111328	14	1	516	25.8	30.1623535156193	2.72033691406023	30.2847783965343	28.6419573537616	30.773853020412	35.8634513716413	NA
518	444.631713867188	261.069183349609	14	1	517	25.85	6.21887207032046	60.4943847656193	60.8131972354505	36.9649227895284	32.5567735061716	34.5631615115754	NA
519	444.792694091797	261.694854736328	14	1	518	25.9	3.21960449217954	12.5134277343807	12.9209801001948	35.0518791044959	28.8634242647118	33.5832941250367	NA
520	445.296539306641	263.890808105469	14	1	519	25.95	10.0769042968807	43.9190673828193	45.0602760753318	34.0537505232344	29.4011845370074	34.4032600606795	NA
521	446.19482421875	264.842956542969	14	1	520	26	17.9656982421795	19.04296875	26.180163714968	28.5099085529695	29.9557522285015	32.5893174877967	NA
522	445.057861328125	264.2890625	14	1	521	26.05	-22.7392578125	-11.0778808593795	25.2941354902268	29.084891175662	34.2128749375603	33.3585892658065	NA
523	446.002075195312	265.647918701172	14	1	522	26.1	18.8842773437398	27.1771240234398	33.0939873841263	21.8374462844864	32.3996217551177	34.533804101929	NA
524	445.251770019531	265.89453125	14	1	523	26.15	-15.0061035156193	4.93225097656023	15.7958932136572	24.8596253525071	33.6430239271217	33.4175355182576	NA
525	444.835113525391	265.749572753906	14	1	524	26.2	-8.33312988279999	-2.89916992187955	8.82305161945374	34.3719993518863	33.5511437725849	35.3289281665263	NA
526	446.291046142578	267.213348388672	14	1	525	26.25	29.1186523437398	29.2755126953193	41.2910590550713	36.2893349572658	33.8646774593028	NA	NA
527	447.207855224609	270.738891601562	14	1	526	26.3	18.3361816406193	70.5108642578	72.8560054871229	38.2011566785814	35.943325511201	NA	NA
528	447.852325439453	272.773284912109	14	1	527	26.35	12.8894042968807	40.6878662109398	42.680665411024	45.2648412606834	36.5108346976863	NA	NA
529	447.597534179688	274.015167236328	14	1	528	26.4	-5.09582519529999	24.8376464843807	25.355001820235	42.8697295660985	37.9716467718033	NA	NA
530	448.317169189453	276.101623535156	14	1	529	26.45	14.3927001953	41.7291259765602	44.1414745299636	37.5146516705158	41.2566717960453	NA	NA
531	448.512756347656	277.554290771484	14	1	530	26.5	3.91174316406023	29.0533447265591	29.3155005821468	36.7323344381068	NA	NA	NA
532	447.998382568359	275.308410644531	14	1	531	26.55	-10.2874755859409	-44.9176025390591	46.0806160092095	37.7421368650253	NA	NA	NA
533	448.464447021484	277.190002441406	14	1	532	26.6	9.3212890625	37.6318359375	38.7690792489788	37.2485023314072	NA	NA	NA
534	447.758728027344	278.536468505859	14	1	533	26.65	-14.1143798828	26.9293212890591	30.4040139548277	NA	NA	NA	NA
535	449.838256835938	278.405242919922	14	1	534	26.7	41.5905761718807	-2.62451171873977	41.6733018618733	NA	NA	NA	NA
536	NA	NA	14	1	535	26.75	NA	NA	NA	NA	NA	NA	NA
537	NA	NA	14	1	536	26.8	NA	NA	NA	NA	NA	NA	NA
538	NA	NA	14	1	537	26.85	NA	NA	NA	NA	NA	NA	NA
539	NA	NA	14	1	538	26.9	NA	NA	NA	NA	NA	NA	NA
540	NA	NA	14	1	539	26.95	NA	NA	NA	NA	NA	NA	NA
541	NA	NA	14	1	540	27	NA	NA	NA	NA	NA	NA	NA
542	NA	NA	14	1	541	27.05	NA	NA	NA	NA	NA	NA	NA
543	NA	NA	14	1	542	27.1	NA	NA	NA	NA	NA	NA	NA
544	NA	NA	14	1	543	27.15	NA	NA	NA	NA	NA	NA	NA
545	NA	NA	14	1	544	27.2	NA	NA	NA	NA	NA	NA	NA
546	NA	NA	14	1	545	27.25	NA	NA	NA	NA	NA	NA	NA
547	NA	NA	14	1	546	27.3	NA	NA	NA	NA	NA	NA	NA
548	NA	NA	14	1	547	27.35	NA	NA	NA	NA	NA	NA	NA
549	NA	NA	14	1	548	27.4	NA	NA	NA	NA	NA	NA	NA
550	NA	NA	14	1	549	27.45	NA	NA	NA	NA	NA	NA	NA
551	NA	NA	14	1	550	27.5	NA	NA	NA	NA	NA	NA	NA
552	NA	NA	14	1	551	27.55	NA	NA	NA	NA	NA	NA	NA
553	NA	NA	14	1	552	27.6	NA	NA	NA	NA	NA	NA	NA
554	NA	NA	14	1	553	27.65	NA	NA	NA	NA	NA	NA	NA
555	NA	NA	14	1	554	27.7	NA	NA	NA	NA	NA	NA	NA
556	NA	NA	14	1	555	27.75	NA	NA	NA	NA	NA	NA	NA
557	NA	NA	14	1	556	27.8	NA	NA	NA	NA	NA	NA	NA
558	NA	NA	14	1	557	27.85	NA	NA	NA	NA	NA	NA	NA
559	NA	NA	14	1	558	27.9	NA	NA	NA	NA	NA	NA	NA
560	NA	NA	14	1	559	27.95	NA	NA	NA	NA	NA	NA	NA
561	NA	NA	14	1	560	28	NA	NA	NA	NA	NA	NA	NA
562	NA	NA	14	1	561	28.05	NA	NA	NA	NA	NA	NA	NA
563	NA	NA	14	1	562	28.1	NA	NA	NA	NA	NA	NA	NA
564	NA	NA	14	1	563	28.15	NA	NA	NA	NA	NA	NA	NA
565	NA	NA	14	1	564	28.2	NA	NA	NA	NA	NA	NA	NA
566	NA	NA	14	1	565	28.25	NA	NA	NA	NA	NA	NA	NA
567	NA	NA	14	1	566	28.3	NA	NA	NA	NA	NA	NA	NA
568	NA	NA	14	1	567	28.35	NA	NA	NA	NA	NA	NA	NA
569	NA	NA	14	1	568	28.4	NA	NA	NA	NA	NA	NA	NA
570	NA	NA	14	1	569	28.45	NA	NA	NA	NA	NA	NA	NA
571	NA	NA	14	1	570	28.5	NA	NA	NA	NA	NA	NA	NA
572	NA	NA	14	1	571	28.55	NA	NA	NA	NA	NA	NA	NA
573	NA	NA	14	1	572	28.6	NA	NA	NA	NA	NA	NA	NA
574	NA	NA	14	1	573	28.65	NA	NA	NA	NA	NA	NA	NA
575	NA	NA	14	1	574	28.7	NA	NA	NA	NA	NA	NA	NA
576	NA	NA	14	1	575	28.75	NA	NA	NA	NA	NA	NA	NA
577	NA	NA	14	1	576	28.8	NA	NA	NA	NA	NA	NA	NA
578	NA	NA	14	1	577	28.85	NA	NA	NA	NA	NA	NA	NA
579	NA	NA	14	1	578	28.9	NA	NA	NA	NA	NA	NA	NA
580	NA	NA	14	1	579	28.95	NA	NA	NA	NA	NA	NA	NA
581	NA	NA	14	1	580	29	NA	NA	NA	NA	NA	NA	NA
582	NA	NA	14	1	581	29.05	NA	NA	NA	NA	NA	NA	NA
583	NA	NA	14	1	582	29.1	NA	NA	NA	NA	NA	NA	NA
584	NA	NA	14	1	583	29.15	NA	NA	NA	NA	NA	NA	NA
585	NA	NA	14	1	584	29.2	NA	NA	NA	NA	NA	NA	NA
586	NA	NA	14	1	585	29.25	NA	NA	NA	NA	NA	NA	NA
587	NA	NA	14	1	586	29.3	NA	NA	NA	NA	NA	NA	NA
588	NA	NA	14	1	587	29.35	NA	NA	NA	NA	NA	NA	NA
589	NA	NA	14	1	588	29.4	NA	NA	NA	NA	NA	NA	NA
590	NA	NA	14	1	589	29.45	NA	NA	NA	NA	NA	NA	NA
591	NA	NA	14	1	590	29.5	NA	NA	NA	NA	NA	NA	NA
592	NA	NA	14	1	591	29.55	NA	NA	NA	NA	NA	NA	NA
593	NA	NA	14	1	592	29.6	NA	NA	NA	NA	NA	NA	NA
594	NA	NA	14	1	593	29.65	NA	NA	NA	NA	NA	NA	NA
595	NA	NA	14	1	594	29.7	NA	NA	NA	NA	NA	NA	NA
596	NA	NA	14	1	595	29.75	NA	NA	NA	NA	NA	NA	NA
597	NA	NA	14	1	596	29.8	NA	NA	NA	NA	NA	NA	NA
598	NA	NA	14	1	597	29.85	NA	NA	NA	NA	NA	NA	NA
599	NA	NA	14	1	598	29.9	NA	NA	NA	NA	NA	NA	NA
600	NA	NA	14	1	599	29.95	NA	NA	NA	NA	NA	NA	NA
601	NA	NA	14	1	600	30	NA	NA	NA	NA	NA	NA	NA
