# Supplementary material for: An automated feeding system for the African killifish reveals the impact of diet on lifespan and allows scalable assessment of associative learning
Source: eLife. 2022 Nov 10;11:e69008. doi: 10.7554/eLife.69008 (PMC9788828; doi:10.7554/eLife.69008)
Supplement: Figure 6—source data 3. [file elife-69008-fig6-data3.zip › Filtered and Interpolated Trajectories with Kinematics/t1_REC007 DLC_likelihood-euclidean-filtered_splines-interpolated_kinematics_02_resnet50_TrainAllTheThingsJun28shuffle1_1030000.csv]

	x2	y2	fishnum	recording_num	bodyparts_coords	seconds	velocity_x	velocity_y	velocity_xy	velocity_xy_5frame	velocity_xy_10frame	velocity_xy_20frame	velocity_xy_40frame
1	83.8839416503906	337.786315917969	1	7	0	0	0	0	0	NA	NA	NA	NA
2	82.8839874267578	340.844909667969	1	7	1	0.05	-19.999084472656	61.171875	64.358073858375	NA	NA	NA	NA
3	78.7295684814453	341.582092285156	1	7	2	0.1	-83.08837890625	14.7436523437409	84.3863377194535	46.1634213024806	NA	NA	NA
4	77.4861297607422	338.095123291016	1	7	3	0.15	-24.8687744140619	-69.7393798828	74.0407796237654	52.9744274681729	NA	NA	NA
5	77.2071533203125	337.806243896484	1	7	4	0.2	-5.57952880859403	-5.77758789064092	8.0319153108092	42.2167074175333	35.0010119154099	NA	NA
6	75.5693664550781	337.340393066406	1	7	5	0.25	-32.7557373046881	-9.31701660155909	34.0550308284615	30.5401502429089	36.5723163267915	NA	NA
7	75.5702743530273	337.868865966797	1	7	6	0.3	0.0181579589840908	10.5694580078193	10.5694736051769	21.2043625414029	32.4123172819861	NA	NA
8	76.6096725463867	337.087768554688	1	7	7	0.35	20.7879638671881	-15.6219482421795	26.0035518463316	23.8386025283392	27.448501561404	NA	NA
9	77.8798446655273	336.579498291016	1	7	8	0.4	25.4034423828119	-10.1654052734398	27.3618411162356	20.1702051854101	23.0629717413478	NA	NA
10	77.1352920532227	335.824798583984	1	7	9	0.45	-14.891052246092	-15.0939941406409	21.2031152454903	22.607927146439	26.3833836881333	46.7361727104704	NA
11	77.4180603027344	336.557800292969	1	7	10	0.5	5.65536499023409	14.6600341797	15.7130441138163	24.3568528798992	34.096213276641	49.2994914213075	NA
12	77.6370239257812	335.441162109375	1	7	11	0.55	4.37927246093579	-22.3327636718795	22.7580834103211	24.9215809412927	34.745403421431	50.7151792723634	NA
13	77.948844909668	337.150360107422	1	7	12	0.6	6.23641967773608	34.1839599609398	34.7481805136325	28.9281648479275	34.6097572883804	47.4891227911123	NA
14	76.5216064453125	336.659545898438	1	7	13	0.65	-28.5447692871099	-9.81628417967954	30.1854814232035	48.0222213678718	47.69512141275	47.3924602250126	NA
15	75.0567092895508	335.208648681641	1	7	14	0.7	-29.2979431152341	-29.0179443359398	41.2360347786641	46.8828796964229	58.4713335055308	49.4262515226401	NA
16	69.4978790283203	335.147521972656	1	7	15	0.75	-111.17660522461	-1.22253417970001	111.183326713538	44.8626616968616	62.0266665158234	53.6884503398707	NA
17	68.8411560058594	334.603057861328	1	7	16	0.8	-13.1344604492179	-10.8892822265602	17.0613750530767	70.4686618842073	69.0180412627406	59.1480236505442	NA
18	70.0735092163086	334.601257324219	1	7	17	0.85	24.6470642089838	-0.0360107421806788	24.6470905158261	88.0145021631342	67.5297440208206	63.2928212162549	NA
19	62.4115295410156	336.569610595703	1	7	18	0.9	-153.23959350586	39.3670654296807	158.215482359932	76.031111663775	71.7219487086774	65.8346782881133	NA
20	56.4687614440918	339.072326660156	1	7	19	0.95	-118.855361938476	50.0543212890602	128.965236173298	91.1532028290583	72.4691193571468	67.2790764113996	57.1291256578748
21	53.9954109191895	338.399169921875	1	7	20	1	-49.4670104980459	-13.4631347656205	51.2663742167421	90.1968263447796	73.2806874031003	66.7533466614475	58.9568179106678
22	51.1613998413086	334.733306884766	1	7	21	1.05	-56.680221557618	-73.3172607421795	92.6718308794933	72.9752355331474	83.5506438796575	69.2261497640388	59.9067362539618
23	50.8354721069336	333.795043945312	1	7	22	1.1	-6.5185546875	-18.7652587890807	19.8652080944323	56.9237365511594	91.9758851441294	69.1173330923506	61.9820636754358
24	49.0388717651367	336.9208984375	1	7	23	1.15	-35.9320068359381	62.5170898437602	72.1075283017709	70.5302631424257	83.9742351634766	68.2981352926944	65.637104796243
25	47.3025360107422	338.628601074219	1	7	24	1.2	-34.7267150878899	34.1540527343795	48.7077412633583	75.9480849302566	76.0868193172684	72.6472008177402	71.8087071043146
26	45.8403396606445	332.845642089844	1	7	25	1.25	-29.243927001954	-115.6591796875	119.299007173073	93.7549439434791	71.4800268070717	68.6269105864652	77.7110583776242
27	44.4883995056152	338.679077148438	1	7	26	1.3	-27.0388031005861	116.668701171881	119.760939818648	94.9732347938058	69.434258265337	71.7681378451276	84.0901355287872
28	46.3303451538086	333.555114746094	1	7	27	1.35	36.838912963868	-102.479248046881	108.899503160545	95.2499020833774	70.7049221638805	75.3141781182536	89.485313096415
29	48.1033172607422	330.070251464844	1	7	28	1.4	35.459442138672	-69.697265625	78.1989825534043	72.4297904717177	64.8743218767114	69.2412599381976	93.7809850849442
30	47.004997253418	327.819366455078	1	7	29	1.45	-21.9664001464841	-45.0177001953193	50.0910777112163	62.9204316004173	72.8252822783336	67.5220786052793	97.1936729840513
31	47.069465637207	328.071166992188	1	7	30	1.5	1.28936767578011	5.03601074220001	5.19844911477457	47.6549003842819	63.97313376983	68.6141444000281	101.231854486883
32	46.8204727172852	324.469055175781	1	7	31	1.55	-4.97985839843608	-72.0422363281398	72.2141454621462	34.775408959617	59.9856318105978	69.0982932355601	106.19745696417
33	45.2431983947754	324.874664306641	1	7	32	1.6	-31.545486450196	8.11218261720001	32.571847079868	50.4006624732898	58.6524710923778	76.4750045597592	111.031129758901
34	45.0806312561035	325.545318603516	1	7	33	1.65	-3.25134277343793	13.4130859375	13.8015254300801	55.5164770679423	54.5082847129185	83.8817493674733	116.036525673488
35	43.3891067504883	319.361633300781	1	7	34	1.7	-33.830490112304	-123.6737060547	128.21734527958	57.0508320207783	58.9573378932902	94.1911626859892	120.91315161243
36	44.3450317382812	318.155670166016	1	7	35	1.75	19.118499755858	-24.1192626953	30.7775220880374	69.6500418004737	65.7482619929845	101.733666415378	123.912690084537
37	45.5084533691406	314.334564208984	1	7	36	1.8	23.2684326171879	-76.4221191406409	79.885920226326	74.24116046622	68.7623282057833	109.03224740703	128.570038959599
38	49.6617279052734	316.697479248047	1	7	37	1.85	83.0654907226561	47.2583007812602	95.5678959783448	67.5140133132906	82.2450869556379	115.677804976575	133.465807257231
39	51.3342170715332	315.935577392578	1	7	38	1.9	33.449783325196	-15.2380371093795	36.7571187588117	75.9800469180266	102.889176858235	121.727291881775	134.966165378764
40	49.7710342407227	320.398834228516	1	7	39	1.95	-31.2636566162101	89.2651367187602	94.5816095149329	80.4738243907883	115.557043093645	127.108269556703	137.803086192629
41	51.0724213193333	323.814712966894	1	7	40	2	26.0277415722121	68.3175747675591	73.1076901117173	94.8401321108021	139.494199060925	135.710362312318	143.165210610397
42	56.1774298795749	324.175481856758	1	7	41	2.05	102.100171204832	7.2153777972801	102.354807590135	131.53719325025	158.078863003463	143.1687641643	147.792920267846
43	64.2938032883466	322.130754629885	1	7	42	2.1	162.327468175434	-40.8945445374593	167.399434578414	163.600072873999	172.703138860772	152.94492642545	154.239323059764
44	74.6292849125472	318.330145018058	1	7	43	2.15	206.709632484012	-76.0121922365408	220.242424456053	203.008351203824	188.946299050631	163.774916054281	159.065617050415
45	86.3916181190755	313.423266753054	1	7	44	2.2	235.246664130566	-98.1375653000794	254.896007633675	235.683901616137	195.259201220116	169.179102407121	163.844467834086
46	98.7885462748306	308.059733566654	1	7	45	2.25	247.938563115102	-107.270663728	270.149081760844	250.566145610743	205.672462631651	179.198469582609	165.964719106943
47	111.027812746711	302.889159190638	1	7	46	2.3	244.785329437608	-103.41148752032	265.732559651699	246.355404851013	217.575200122817	185.37194007407	167.627816702382
48	122.317160901616	298.561157356785	1	7	47	2.35	225.7869630981	-86.5600366770605	241.810654551442	226.918329566233	223.644765895263	191.617436396209	170.449942700151
49	131.864334106445	295.725341796875	1	7	48	2.4	190.94346409658	-56.7163111981995	199.188720657403	208.336574059478	224.660655250326	200.691070819331	173.147867582636
50	139.715286254883	294.987670898438	1	7	49	2.45	157.01904296876	-14.7534179687398	157.710631209775	199.466498629498	222.801161720597	208.084093779978	175.800523824604
51	148.576614379883	295.098022460938	1	7	50	2.5	177.2265625	2.20703125	177.240304227072	196.723386179784	218.902740104293	217.716276820765	179.473869650422
52	158.990188598633	291.345336914062	1	7	51	2.55	208.271484375	-75.0537109375205	221.382182501797	202.96590564964	212.665017144677	226.487547300132	181.830534257552
53	170.077587492532	288.673630792647	1	7	52	2.6	221.74797787798	-53.4341224283003	228.095092302872	218.683993874961	210.531733931646	232.003641559768	186.182119482961
54	181.560142936704	287.744739615188	1	7	53	2.65	229.65110888344	-18.5778235491796	230.401318006686	229.468906149107	212.43584258803	234.249484733357	191.879997590664
55	193.367660522461	287.322814941406	1	7	54	2.7	236.15035171514	-8.43849347563946	236.301072336379	225.863535659856	220.908986339841	233.497772982183	193.833701291818
56	204.847183227539	285.976135253906	1	7	55	2.75	229.59045410156	-26.93359375	231.164865597804	224.340081683508	229.760091009879	230.195771798508	194.819281685973
57	214.674560546875	283.367279052734	1	7	56	2.8	196.54754638672	-52.1771240234409	203.355330055539	221.90577952642	235.399894477447	226.223385997733	193.090273745316
58	225.697219848633	283.202484130859	1	7	57	2.85	220.45318603516	-3.2958984375	220.47782242113	223.133978804721	240.362517224273	225.222080423728	191.525581392074
59	236.336074829102	280.778564453125	1	7	58	2.9	212.77709960938	-48.4783935546795	218.229807221246	230.051275870651	243.838314216389	224.568443283497	191.056532172515
60	248.200604657296	278.292941054753	1	7	59	2.95	237.29059656388	-49.7124679674403	242.442068727884	244.936253295037	244.194384243769	224.492778092505	192.09910487769
61	261.38521568787	276.642037280486	1	7	60	3	263.69222061148	-33.0180754853393	265.751350927458	256.384952765039	241.488803492722	223.237376988527	198.06085440381
62	275.24205133352	275.697194157344	1	7	61	3.05	277.136712913	-18.896862462841	277.780217177469	265.770848906358	239.781754850789	220.492304350803	204.786446053297
63	289.123255006943	275.329752712344	1	7	62	3.1	277.62407346846	-7.34882889999994	277.721319771137	265.254789682817	239.91242691581	219.419312540472	208.121125705388
64	302.380970120834	275.411053972505	1	7	63	3.15	265.15430227782	1.62602520322025	265.159287927839	252.926331114793	236.701043978965	219.985079127047	207.083501101323
65	314.367340087891	275.812438964844	1	7	64	3.2	239.727399341141	8.0276998467798	239.861772610178	234.627256406541	228.07656984517	218.488300176515	201.696017037179
66	324.531921386719	276.724884033203	1	7	65	3.25	203.291625976559	18.2489013671807	204.109058087343	223.439901066581	216.714662967174	210.440093789337	200.068624867421
67	333.732055664062	278.178375244141	1	7	66	3.3	184.00268554686	29.0698242187602	186.284843636208	207.631239051572	205.58471422416	200.808607416563	203.861267494461
68	344.778503417969	277.205261230469	1	7	67	3.35	220.92895507814	-19.4622802734409	221.784543071335	190.898350007523	198.476107856671	191.433726387939	208.937986681376
69	354.072686725414	277.670072673819	1	7	68	3.4	185.8836661489	9.29622886700031	186.115977852798	180.502994819555	196.131844037706	181.421993525699	211.033791461267
70	361.554029849995	279.911393213518	1	7	69	3.45	149.626862491621	44.8264107939804	156.19732738993	176.542172041779	192.782216109261	176.114115975402	209.970991768154
71	368.60058906011	282.776106371386	1	7	70	3.5	140.9311842023	57.2942631573596	152.132282147503	173.512314646761	179.391384085951	178.405431986854	206.915780360133
72	376.590420624161	285.111095669242	1	7	71	3.55	159.796631281021	46.69978595712	166.480729747329	184.632449023839	161.835459982337	183.085344806463	204.954011651284
73	386.901580810547	285.763244628906	1	7	72	3.6	206.223203727719	13.0429791932806	206.635256096245	194.666082211	142.955025860069	184.238609851009	204.508102818318
74	398.969451904297	286.421905517578	1	7	73	3.65	241.357421875	13.1732177734398	241.716649738187	178.279773352347	126.142943072433	179.917517469288	204.914468157267
75	406.124542236328	293.856384277344	1	7	74	3.7	143.10180664062	148.689575195319	206.365493325735	147.128747922895	124.151662105634	169.894261092176	205.354842371556
76	407.351909801123	297.14483799438	1	7	75	3.75	24.5473512958995	65.7690743407204	70.2007378542384	112.397737073376	140.096201006534	169.941477936334	205.542963646962
77	407.038177490234	297.579772949219	1	7	76	3.8	-6.27464621778017	8.69869909677959	10.7256026000695	67.6534371210265	160.585975388766	181.499148991188	205.50797361581
78	407.937530517578	298.961944580078	1	7	77	3.85	17.9870605468807	27.6434326171807	32.980201848651	53.6372420002681	170.001111845346	192.653892939025	202.074352479977
79	407.039855957031	299.023132324219	1	7	78	3.9	-17.9534912109398	1.22375488281932	17.9951499764385	101.912628660721	163.703190900871	197.499139639036	200.582900404464
80	413.781402587891	300.015716552734	1	7	79	3.95	134.8309326172	19.8516845703	136.284517721943	174.043202854636	147.00630607509	195.449205443803	205.10762919732
81	429.034484222784	296.846313841249	1	7	80	4	305.061632697859	-63.3880542296993	311.577671156505	227.604486617316	160.491571786718	190.59418373174	207.279972761925
82	446.291595458984	289.990875244141	1	7	81	4.05	345.142224724	-137.10877194216	371.378473569645	259.752944680716	201.16283800004	189.415718951764	203.01779661697
83	459.084263572355	282.08333956832	1	7	82	4.1	255.85336226742	-158.15071351642	300.786620662051	240.375370149913	242.352760017982	189.596893096165	198.186214189008
84	465.487918928201	275.849490076219	1	7	83	4.15	128.07310711692	-124.67698984202	178.737440293435	219.070514912715	268.85533620564	189.843857187486	192.944021532954
85	464.713967664184	274.038071144153	1	7	84	4.2	-15.47902528034	-36.2283786413207	39.3966450679281	228.282473145443	266.746748781973	192.221384566597	188.835399513734
86	455.973815917969	279.397827148438	1	7	85	4.25	-174.8030349243	107.195120085701	205.053394970515	257.101033418647	241.092166456945	200.645833504587	187.200121038087
87	440.012586150179	292.846838504618	1	7	86	4.3	-319.224595355799	268.9802271236	417.438264733286	277.957727730565	218.245462514762	210.207339815057	185.126839071491
88	423.710266113281	307.980529785156	1	7	87	4.35	-326.04640073796	302.67382561076	444.879422028072	293.118127414033	209.192674346983	212.714978572014	181.02520814379
89	413.871458004314	318.151564460164	1	7	88	4.4	-196.776162179341	203.42069350016	283.020911853022	263.113818001175	215.984523474102	219.743807283228	178.258636571612
90	410.864356506771	323.064217433415	1	7	89	4.45	-60.1420299508595	98.25305946502	115.198643485272	208.208451884082	237.436463058104	234.101142419239	175.530812805038
91	413.448054425756	324.010666467102	1	7	90	4.5	51.6739583797005	18.9289806737395	55.0318479062244	161.284315275319	240.800095222456	236.154513536996	173.274477523388
92	420.381644566374	322.283089323415	1	7	91	4.55	138.67180281236	-34.5515428737394	142.911434147817	154.011319217639	219.251841630075	222.950248427476	169.528478078291
93	430.424219733729	319.173663764545	1	7	92	4.6	200.8515033471	-62.1885111774009	210.258738984261	181.754798702174	183.077197126046	212.133818527008	165.717725786728
94	442.334872732926	315.974567552684	1	7	93	4.65	238.21305998394	-63.9819242372198	246.655931564618	218.486372443737	170.632278360817	205.970525596619	161.846748065513
95	454.87269636907	313.977978450022	1	7	94	4.7	250.756472722881	-39.9317820532394	253.916040907951	230.295231376069	201.455536056504	207.776537935293	158.043173701928
96	466.796783447266	314.47607421875	1	7	95	4.75	238.48174156392	9.96191537455957	238.689716614039	204.870078976773	231.216860617048	204.45876413984	157.120532056946
97	476.333940905052	317.793892571646	1	7	96	4.8	190.743149155719	66.3563670579197	201.955728809475	187.253237503995	227.65503434019	188.754529151794	158.59269740627
98	479.581832209706	320.387911023832	1	7	97	4.85	64.9578260930809	51.8803690437198	83.1329769877845	221.156273410834	215.074962707033	169.396523348554	158.683945685537
99	472.105834960938	317.747467041016	1	7	98	4.9	-149.51994497536	-52.808879656319	158.571724200724	243.947348790358	195.956527719136	159.018133504187	159.811691288423
100	453.506627674374	307.632899110341	1	7	99	4.95	-371.98414573128	-202.291358613501	423.431220442147	225.014837304312	178.116612812481	155.612420166273	158.955909648647
101	439.526092529297	296.888549804688	1	7	100	5	-279.61070290154	-214.886986113059	352.64509351166	225.279846437293	168.117433057223	155.954771315037	153.344828885455
102	440.612609863281	291.635070800781	1	7	101	5.05	21.7303466796807	-105.06958007814	107.293171379244	204.659817934277	158.257216673513	149.641237204817	145.537485822425
103	438.728332519531	287.855865478516	1	7	102	5.1	-37.685546875	-75.5841064453	84.4580226526898	135.076952214129	155.715849571061	141.838558477292	140.521239765867
104	438.228057861328	285.127777099609	1	7	103	5.15	-10.0054931640602	-54.5617675781409	55.4715816856445	92.2875173240885	147.403988647557	133.849638943539	138.108135369233
105	438.569488525391	281.367401123047	1	7	104	5.2	6.82861328126023	-75.2075195312398	75.5168918414073	91.4995960427149	109.769304276042	123.864962837259	138.879802151875
106	438.387023925781	274.434906005859	1	7	105	5.25	-3.64929199220001	-138.64990234376	138.697919061457	86.1518527048297	80.6926820130266	113.595230609304	135.805416677163
107	437.858642578125	269.294311523438	1	7	106	5.3	-10.5676269531205	-102.811889648419	103.353564972376	90.1481593608364	71.6274400694443	106.978054997483	126.160151216319
108	437.015350341797	266.534301757812	1	7	107	5.35	-16.8658447265602	-55.2001953125205	57.7193059632637	84.4616563379556	68.6021542475509	104.65291279906	115.376048827206
109	433.697204589844	264.739074707031	1	7	108	5.4	-66.3629150390602	-35.9045410156193	75.453114965678	69.0978467019646	71.7427501679416	99.8795752936166	109.114905878072
110	432.642242431641	262.634460449219	1	7	109	5.45	-21.0992431640591	-42.0922851562409	47.0843767270035	51.7552840961736	69.6133128620364	83.8106768780552	107.67582079351
111	432.557159423828	259.541687011719	1	7	110	5.5	-1.70166015626023	-61.85546875	61.8788708815023	51.052455790272	59.0730281613856	70.5351442339146	106.941347522843
112	432.970550537109	258.819610595703	1	7	111	5.55	8.26782226561932	-14.4415283203193	16.6407519434206	53.3373409750468	55.6988933214518	68.1247232173744	104.671334791171
113	435.680145263672	258.879577636719	1	7	112	5.6	54.1918945312602	1.19934082031932	54.2051644337559	54.7649693861172	53.5899760270578	68.9086610047256	101.314795451854
114	433.816589355469	262.803405761719	1	7	113	5.65	-37.2711181640602	78.4765625	86.8775408895518	49.0482096208065	52.3551619396766	70.2457451418479	96.417144826705
115	433.624969482422	265.507751464844	1	7	114	5.7	-3.83239746093977	54.0869140625	54.2225187823553	59.6425025467299	57.8520494800681	69.9830663684574	90.5181661185553
116	434.839080810547	266.646759033203	1	7	115	5.75	24.2822265625	22.7801513671807	33.295072054949	56.1274962638435	60.3776064548026	67.1520692144862	85.712760330424
117	438.291717529297	266.206359863281	1	7	116	5.8	69.052734375	-8.80798339843977	69.6122165730376	51.3729829043063	64.6220063653045	63.5657732808431	82.6013266192233
118	437.330535888672	264.647338867188	1	7	117	5.85	-19.2236328125	-31.1804199218602	36.6301330193239	60.9391295740191	69.2151677619003	61.3555743058584	83.0425856665739
119	438.077270507812	261.581726074219	1	7	118	5.9	14.9346923828	-61.3122558593807	63.1049740918656	71.7070032887987	68.7487401157541	59.2116782519572	79.6969347516395
120	438.540710449219	256.500152587891	1	7	119	5.95	9.26879882813978	-101.631469726559	102.053252130919	69.6015101838792	70.3528198748783	59.739221420747	70.5228374970654
121	438.319244384766	252.149063110352	1	7	120	6	-4.42932128905909	-87.0217895507807	87.1344406288471	82.3028392599571	75.2311102675869	57.927923730649	62.7118902754981
122	438.185028076172	249.197875976562	1	7	121	6.05	-2.68432617188068	-59.0237426758	59.0847510484397	86.124497327202	71.4326532402344	59.7014323775238	60.8691799778999
123	438.054107666016	244.192749023438	1	7	122	6.1	-2.61840820311932	-100.10253906248	100.136778399714	79.7665101757376	69.1211725846589	60.7910324264156	59.5684166778689
124	438.100860595703	240.08235168457	1	7	123	6.15	0.935058593739768	-82.2079467773602	82.2132644280898	78.755217246375	66.0681945642379	58.9846507098713	58.9287838924397
125	438.419647216797	236.583679199219	1	7	124	6.2	6.37573242187955	-69.9734497070199	70.2633163735974	73.2637962965897	61.6263933614259	57.1713693998517	57.8638378461506
126	438.658813476562	232.486755371094	1	7	125	6.25	4.78332519529999	-81.9384765625	82.077975982034	55.9395059093607	55.4782410064954	57.8302900515435	56.6063887376779
127	437.848785400391	231.12858581543	1	7	126	6.3	-16.2005615234193	-27.1633911132801	31.6276462995133	46.0118918012737	54.7808583897431	58.224598240964	56.6496121261249
128	438.520385742188	231.203506469727	1	7	127	6.35	13.4320068359398	1.49841308593977	13.515326463569	43.4862765471142	52.3668970909308	61.4322585340882	57.6110391198852
129	436.894653320312	231.302764892578	1	7	128	6.4	-32.5146484375205	1.98516845702045	32.5751938876548	32.2012647666158	49.2205613039884	59.5142942096624	57.4068144956056
130	439.760070800781	230.996276855469	1	7	129	6.45	57.3083496093807	-6.12976074218011	57.6352401027997	36.2979204828966	43.9899189248251	57.2349981160756	57.8499358571259
131	438.511077880859	230.704391479492	1	7	130	6.5	-24.9798583984409	-5.83770751954034	25.652917079542	48.7942882725009	40.4294698355001	54.8886363170817	58.581410175514
132	439.728393554688	228.400695800781	1	7	131	6.55	24.3463134765807	-46.0739135742199	52.1109248809174	52.4292308067031	45.0165432416936	53.6136367384255	60.4639675858947
133	438.583831787109	224.777313232422	1	7	132	6.6	-22.8912353515807	-72.4676513671801	75.9971654115903	44.4935613025361	53.7433444835175	50.2281723510122	61.8370128647342
134	439.459686279297	222.395767211914	1	7	133	6.65	17.5170898437602	-47.6309204101597	50.749906558666	48.6576749043845	52.960393855087	47.6118226430315	61.9037687392894
135	438.577667236328	222.227935791016	1	7	134	6.7	-17.6403808593795	-3.35662841796022	17.9568925819648	53.7351660004906	52.8436028707253	45.7446093238438	62.7751176255625
136	436.539703369141	223.344253540039	1	7	135	6.75	-40.7592773437398	22.3263549804602	46.4734850887839	58.6924006945341	54.299031627668	46.0607082608695	63.6738479210878
137	435.841644287109	227.155776977539	1	7	136	6.8	-13.9611816406409	76.23046875	77.4983803614482	53.4915569034709	52.4464150871078	49.7334509714066	64.4422573440354
138	435.437683105469	232.178726196289	1	7	137	6.85	-8.07922363279999	100.458984375	100.783338881808	61.1936444389145	48.0894476110936	53.8665039339121	65.1903555427933
139	436.303680419922	233.062423706055	1	7	138	6.9	17.3199462890602	17.6739501953199	24.7456876033498	59.9403883509515	46.0030839820747	55.6019507392539	64.7516240750426
140	435.410034179688	235.740631103516	1	7	139	6.95	-17.8729248046795	53.5641479492199	56.467330259183	51.1576641737249	47.4992997228624	55.9606502935048	62.513806865866
141	436.453796386719	237.458801269531	1	7	140	7	20.8752441406193	34.3634033203	40.2072046489689	37.4864945276531	51.6919466862389	59.234896620379	61.1690650680107
142	438.109924316406	237.736434936523	1	7	141	7.05	33.1225585937409	5.55267333984034	33.5847594753152	38.5146110606785	54.4503587011196	61.2265027942655	61.2358371155696
143	439.640472412109	238.271484375	1	7	142	7.1	30.6109619140591	10.7009887695398	32.4274906514487	33.8049550068103	53.9896633843066	62.8829933030528	61.0022521344655
144	438.166564941406	238.517593383789	1	7	143	7.15	-29.4781494140591	4.92218017578011	29.8862702684767	43.4435050215263	58.2435076234209	64.8228867687076	60.1178648772161
145	439.619842529297	239.290344238281	1	7	144	7.2	29.0655517578193	15.4550170898398	32.919049989842	57.7430532285143	59.0776977162843	68.3788658512733	59.2530399862184
146	437.092041015625	235.664520263672	1	7	145	7.25	-50.5560302734398	-72.5164794921801	88.3999547225491	70.4928322409601	64.1707616130899	69.5174057906322	58.754973449442
147	431.839447021484	235.791351318359	1	7	146	7.3	-105.05187988282	2.53662109374034	105.082500510255	77.9724041861633	70.0065905014233	70.6599164471068	59.8106039525059
148	427.031158447266	235.719909667969	1	7	147	7.35	-96.1657714843591	-1.42883300779999	96.1763857136779	84.3504404257583	77.6765389950119	68.9484525514984	60.0295962128798
149	424.186248779297	233.924255371094	1	7	148	7.4	-56.8981933593807	-35.9130859375	67.2841299944922	84.8980182046535	83.6426895553406	69.9889539404227	60.3084748895825
150	421.897064208984	231.630737304688	1	7	149	7.45	-45.7836914062602	-45.8703613281199	64.8092311878172	82.2701277743324	89.2584319796841	67.7926156156564	59.8021381286876
151	417.582244873047	233.096206665039	1	7	150	7.5	-86.2963867187398	29.3093872070199	91.137843617025	84.8602457490637	87.3428648950254	67.4494938189397	60.0781644656298
152	417.422485351562	237.690582275391	1	7	151	7.55	-3.19519042970001	91.8875122070398	91.9430483586493	89.3129749245179	86.8694741930939	68.8580374927137	60.7197733321097
153	416.45068359375	243.059692382812	1	7	152	7.6	-19.4360351562398	107.38220214842	109.126975587334	94.1664235336099	83.9072417186901	71.7763319179187	60.8843248259947
154	414.530212402344	247.104293823242	1	7	153	7.65	-38.4094238281205	80.8920288086	89.5477758717633	89.7877115853974	81.7344002574246	72.6239071114007	61.4103679002675
155	412.107025146484	250.841232299805	1	7	154	7.7	-48.4637451172	74.7387695312602	89.0764742332776	91.4688206118554	76.5075335150285	72.7614706485931	62.5246085855469
156	410.733276367188	254.019241333008	1	7	155	7.75	-27.4749755859193	63.5601806640602	69.2442838759622	82.9542376883166	70.7282260247894	71.4492386380145	63.3340178271191
157	410.524322509766	259.032318115234	1	7	156	7.8	-4.17907714843977	100.261535644519	100.34859349094	74.1558255903313	67.709484484004	69.8877569336052	62.6667163328196
158	412.410064697266	261.774139404297	1	7	157	7.85	37.71484375	54.8364257812602	66.5540609696401	58.848643496447	65.8761248408256	66.1926884918475	60.9732011382734
159	413.122375488281	263.937683105469	1	7	158	7.9	14.2462158203	43.2708740234398	45.5557153818372	51.6687404641814	61.6051246674607	65.014999039911	60.7470076098296
160	413.721801757812	263.753692626953	1	7	159	7.95	11.9885253906193	-3.67980957031932	12.540563763856	43.9501483561526	56.264509317502	63.6436259638703	59.7605524927625
161	415.375762939453	263.543701171875	1	7	160	8	33.0792236328205	-4.19982910156023	33.3447687146344	48.7980119933346	55.5556123810036	60.9214323108806	59.8119999489218
162	417.985534667969	265.194000244141	1	7	161	8.05	52.1954345703193	33.0059814453205	61.7556329507951	49.0544237445901	52.9060396741166	60.2130438699539	59.8704361325062
163	421.341674804688	268.250946044922	1	7	162	8.1	67.1228027343807	61.1389160156193	90.7933791555504	53.680375138557	48.4781352650049	58.8856563489366	59.7852439615577
164	422.835388183594	270.054626464844	1	7	163	8.15	29.8742675781193	36.0736083984398	46.8377741381148	59.4424842978258	48.2955978223975	57.9978490318273	59.4102342693387
165	423.969787597656	271.430877685547	1	7	164	8.2	22.6879882812409	27.5250244140602	35.6703207336903	61.8619309920806	50.7797184127122	56.6703513198205	58.6630366749643
166	424.460266113281	274.499694824219	1	7	165	8.25	9.8095703125	61.3763427734398	62.1553145109785	48.1582585366752	51.1146385969718	57.1506298636061	56.712176164308
167	428.150451660156	274.634399414062	1	7	166	8.3	73.8037109375	2.69409179686022	73.852866422069	47.5367719002049	52.7166032559037	54.6735162185324	54.5721548666582
168	429.208129882812	274.285461425781	1	7	167	8.35	21.1535644531193	-6.97875976561932	22.2750168785233	47.8790616868674	51.8951878570477	52.9979497250484	53.5116544447479
169	430.739959716797	275.845703125	1	7	168	8.4	30.6365966797	31.2048339843795	43.7303409557631	42.7867928961178	54.3905733961939	51.5050612792365	52.1334511851884
170	432.137145996094	277.087219238281	1	7	169	8.45	27.9437255859398	24.8303222656205	37.3817696670031	43.5712755197269	57.076193322139	51.7284893698687	51.4239331838049
171	433.967163085938	276.956237792969	1	7	170	8.5	36.6003417968807	-2.61962890624091	36.6939705572306	55.6321171774201	58.7456473462086	52.1745060789038	49.8246507849462
172	435.779296875	273.515502929688	1	7	171	8.55	36.2426757812398	-68.8146972656193	77.7752795401142	61.2443748921829	56.4409927629483	50.8828347722987	48.8099534219566
173	435.765075683594	269.386566162109	1	7	172	8.6	-0.284423828120453	-82.5787353515807	82.5792251669898	66.2733249574106	57.5177641850918	47.7941560051967	46.3115016021447
174	436.983001708984	266.009918212891	1	7	173	8.65	24.3585205078	-67.5329589843591	71.7916295295771	74.7045017962993	54.7145247360755	46.1965614272768	44.8688891566453
175	435.936706542969	263.063873291016	1	7	174	8.7	-20.9259033203	-58.9208984375	62.5265199931416	69.3107100061696	52.6772603270252	44.5646027013356	43.3397957436461
176	434.515838623047	259.386322021484	1	7	175	8.75	-28.4173583984398	-73.5510253906409	78.849854751674	59.4034111927635	53.2343735608359	41.9751136906015	42.51081068374
177	434.911346435547	256.876983642578	1	7	176	8.8	7.91015625	-50.1867675781193	50.8063205894659	48.184674579968	49.0490662886937	39.2565527997113	40.9898698080172
178	434.990844726562	255.226760864258	1	7	177	8.85	1.58996582029999	-33.0044555664	33.0427310999589	39.0811956966398	43.6931241533458	40.8306203976484	39.7299267812919
179	435.755798339844	255.05094909668	1	7	178	8.9	15.2990722656398	-3.51623535156023	15.6979464655996	31.7642453253724	38.0025494583597	39.2519033304657	39.2027214935982
180	434.908538818359	255.124618530273	1	7	179	8.95	-16.9451904297	1.47338867186022	17.0091255765005	28.7874225712178	32.0530120805321	39.2042404037394	39.2634638796449
181	435.513610839844	253.099838256836	1	7	180	9	12.1014404297	-40.4956054687403	42.2651028953373	27.9828371139282	25.2045800349944	38.7278692590118	39.5712178239911
182	435.099914550781	251.352020263672	1	7	181	9.05	-8.27392578125909	-34.9563598632801	35.9222068186926	27.8204243367515	22.0721128364743	37.4068629739593	39.495425498645
183	435.3232421875	249.918319702148	1	7	182	9.1	4.46655273437955	-28.6740112304796	29.0198038135109	25.0248284644244	24.1434766102049	33.7373468553527	40.1000803857969
184	435.372528076172	249.175659179688	1	7	183	9.15	0.985717773439774	-14.8532104492	14.8858825797162	18.6449147446163	23.789281924856	31.7399292814633	42.0267233935755
185	435.321136474609	249.033081054688	1	7	184	9.2	-1.02783203126023	-2.8515625	3.03114621486506	15.3568031017307	25.7312204804536	30.0092401674717	42.0949730879907
186	435.326446533203	248.514831542969	1	7	185	9.25	0.106201171880684	-10.3649902343801	10.3655342962967	20.3041161064817	24.2213649571876	27.8709915038738	41.62085857225
187	436.287414550781	248.355529785156	1	7	186	9.3	19.2193603515602	-3.18603515626023	19.4816486042648	19.7581395129605	25.7646596592248	27.3062233975019	40.0989864890901
188	433.600830078125	248.436965942383	1	7	187	9.35	-53.7316894531205	1.62872314454034	53.7563688372656	26.4376124964828	23.7815695573596	26.4619038375353	40.2610731409121
189	433.851715087891	247.883361816406	1	7	188	9.4	5.01770019532046	-11.0720825195403	12.1559996121105	29.797815169759	25.4773091045669	26.90038170796	39.4883480647407
190	433.657867431641	246.072280883789	1	7	189	9.45	-3.876953125	-36.2216186523398	36.4285111324767	36.172516216719	27.9654682544112	26.7984383894211	38.895360717385
191	434.362976074219	244.91130065918	1	7	190	9.5	14.1021728515591	-23.2196044921801	27.1665476626774	27.2590230082375	30.5374029727533	26.9679295690784	38.6360299189394
192	432.277099609375	243.413803100586	1	7	191	9.55	-41.7175292968795	-29.9499511718801	51.3551538390647	31.1964786961734	32.5403339585296	28.1080162249914	37.7612037493727
193	432.684356689453	243.201126098633	1	7	192	9.6	8.14514160156023	-4.25354003905966	9.18890279485808	29.4933240123396	28.7803310648658	32.406004766397	36.8146653049084
194	432.915252685547	241.625793457031	1	7	193	9.65	4.61791992187955	-31.5066528320403	31.84327805179	31.2769907757475	30.0114814910639	37.8568853598741	35.4688252573822
195	432.093841552734	240.497482299805	1	7	194	9.7	-16.4282226562602	-22.5662231445199	27.912737713308	28.9081517003402	27.8656562983885	39.6253434746458	34.721424543095
196	430.363464355469	239.986511230469	1	7	195	9.75	-34.6075439453	-10.2194213867199	36.0848814797169	30.3016391214941	29.7144941809692	41.2666034538985	33.3985895037902
197	431.802429199219	238.632934570312	1	7	196	9.8	28.779296875	-27.0715332031403	39.5109584620282	28.8264842859544	30.4513727907579	40.941420178469	32.8845846954206
198	431.034698486328	238.884246826172	1	7	197	9.85	-15.3546142578193	5.02624511720001	16.1563399006274	26.2379885844374	41.0304399754344	39.6915258841757	33.1018071017453
199	431.805511474609	237.93424987793	1	7	198	9.9	15.4162597656193	-18.9999389648398	24.4675038740916	28.1519975861908	50.2364616151813	39.7247927990158	33.0996865751453
200	431.112548828125	237.651275634766	1	7	199	9.95	-13.8592529296795	-5.65948486328011	14.9702592057228	31.9945938811755	51.2852186948804	38.5864810310305	33.0501365116697
201	432.958984375	236.309036254883	1	7	200	10	36.9287109375	-26.8447875976597	45.6549264884842	51.7592408293748	51.9958039350438	38.5441905788671	32.621578925128
202	430.715423583984	234.414916992188	1	7	201	10.05	-44.8712158203205	-37.8823852539	58.7239399369514	71.6464389444081	49.3425063984084	38.115544524786	32.6450196222551
203	436.459991455078	234.189758300781	1	7	202	10.1	114.891357421881	-4.50317382814035	114.979574641624	76.3324488053235	50.6027207034857	39.8919837544641	32.0900297023454
204	430.275360107422	233.828475952148	1	7	203	10.15	-123.69262695312	-7.22564697265966	123.903494449258	75.8396102838968	49.4381041069676	39.197721233301	33.0829123607835
205	431.481842041016	232.334869384766	1	7	204	10.2	24.1296386718807	-29.8721313476403	38.4003085102997	66.6904189156414	49.3073057636725	39.4336089187184	35.3572640281488
206	431.717529296875	230.188232421875	1	7	205	10.25	4.71374511717954	-42.9327392578199	43.190733881351	49.4462005775966	47.373886976765	38.9261875037066	37.1426460335314
207	431.094879150391	230.37092590332	1	7	206	10.3	-12.4530029296795	3.6538696289	12.9779830956742	27.2297692695272	45.7797162588142	38.4629459933392	38.6128041064093
208	430.757171630859	228.973220825195	1	7	207	10.35	-6.75415039064092	-27.9541015625	28.7584829513999	22.2821627220215	38.7535275334938	39.7417103659553	38.7540793900217
209	430.184997558594	228.684112548828	1	7	208	10.4	-11.4434814453	-5.78216552733977	12.8213379089111	18.9081636696331	28.1589808514208	39.2989914423307	39.855175625932
210	430.652862548828	228.186370849609	1	7	209	10.45	9.35729980468068	-9.95483398438012	13.662275772771	24.869013601987	27.5819991425564	39.3018346339183	40.1145665945943
211	431.461456298828	229.224700927734	1	7	210	10.5	16.171875	20.7666015625	26.3207386194091	28.0608544893909	25.8565710723693	38.2752282811776	41.7885175793319
212	429.324371337891	229.317794799805	1	7	211	10.55	-42.7416992187398	1.86187744141989	42.7822327574437	29.0881924333145	27.58338558827	37.1820230195189	43.018182467283
213	428.277069091797	231.293228149414	1	7	212	10.6	-20.9460449218807	39.5086669921801	44.7176873884197	32.8818355630914	28.8807000284248	31.7740546382939	44.6209897295477
214	429.173492431641	231.3447265625	1	7	213	10.65	17.9284667968807	1.02996826171989	17.9580276285288	32.8049784751055	29.1598787776938	28.3089393616929	46.6143122243732
215	430.66015625	230.672637939453	1	7	214	10.7	29.7332763671795	-13.4417724609398	32.6304914216559	30.2977575745531	29.2963635041641	31.0891845816518	47.8446130680382
216	430.474487304688	231.956100463867	1	7	215	10.75	-3.71337890623977	25.6692504882795	25.9364531794798	29.7005455674588	29.1765695855901	33.0186886131643	47.4539557168763
217	431.874176025391	231.383438110352	1	7	216	10.8	27.9937744140602	-11.4532470703	30.2461282546813	29.2315651220732	28.5843297802235	36.2841880343496	46.7695880979582
218	433.112396240234	233.062911987305	1	7	217	10.85	24.7644042968591	33.5894775390602	41.7316273529481	25.7108914452367	24.794581743094	37.8166328958676	47.420661742553
219	432.796112060547	233.776626586914	1	7	218	10.9	-6.32568359373977	14.2742919921801	15.6131254016012	25.5481606960747	28.4588978719651	39.9855584528482	47.9602755334549
220	433.275482177734	234.355194091797	1	7	219	10.95	9.58740234373977	11.5713500976597	15.0271230374731	26.870901985894	34.5963700207471	41.6426521581582	48.7531146137313
221	434.339691162109	233.687850952148	1	7	220	11	21.2841796875	-13.3468627929796	25.12279943367	19.8886179187293	40.1808061539593	45.0328445797967	47.9759815145063
222	432.705780029297	234.540466308594	1	7	221	11.05	-32.6782226562398	17.0523071289199	36.8598347037774	27.6862306218569	44.9849904804292	47.9208204097799	47.3951911053363
223	432.717163085938	234.881286621094	1	7	222	11.1	0.227661132820458	6.81640625	6.82020701712464	43.4818485962575	46.7525657633104	49.3499957046313	45.3288853158157
224	433.388458251953	237.527526855469	1	7	223	11.15	13.4259033203	52.9248046875	54.6011889172394	54.8134516118438	50.8112381280025	54.0309032154453	43.3163390231976
225	430.497192382812	241.233337402344	1	7	224	11.2	-57.8253173828205	74.1162109375	94.005212909476	63.0990789749645	53.9889408121523	56.255617217358	43.1570607469173
226	431.381134033203	245.225692749023	1	7	225	11.25	17.6788330078205	79.8471069335801	81.7808145116015	73.6165136078915	60.8891195740032	55.981723930046	43.0946191432201
227	431.972961425781	249.095092773438	1	7	226	11.3	11.8365478515602	77.3880004883	78.2879715193809	73.936245634148	67.2573110393363	55.0762302025772	43.6421844834958
228	432.817657470703	251.942825317383	1	7	227	11.35	16.8939208984398	56.9546508789	59.4073801817596	64.4960330280472	73.9054096661687	55.0996131191508	43.4527558295226
229	432.003723144531	254.632354736328	1	7	228	11.4	-16.2786865234398	53.7905883789	56.1998490485221	66.9647875361627	79.6029085589256	56.621559624579	44.2496997537878
230	430.876007080078	256.682922363281	1	7	229	11.45	-22.5543212890602	41.0113525390602	46.8041498789716	71.4155431037081	77.914864413969	58.2043945935443	45.5023102950899
231	428.605407714844	260.80517578125	1	7	230	11.5	-45.4119873046807	82.4450683593795	94.1245870521791	74.1943057244459	71.7826417061327	57.676734747835	45.4538255668566
232	426.80517578125	265.498870849609	1	7	231	11.55	-36.0046386718795	93.8739013671795	100.541749357108	85.2695714837032	65.1674699247252	57.6083591911538	44.8618274488802
233	425.938049316406	269.059875488281	1	7	232	11.6	-17.3425292968795	71.2200927734409	73.3011932854483	91.3336957998908	63.4466604749912	58.8837159933375	44.4579847389213
234	422.592224121094	273.524017333984	1	7	233	11.65	-66.9165039062409	89.2828369140591	111.576177844809	76.6004958761028	62.4318811211556	58.3237386847023	44.748171463852
235	421.413177490234	277.195587158203	1	7	234	11.7	-23.5809326172	73.4313964843807	77.1247714599093	58.9193967457422	62.4198483749364	55.2249369121829	44.9724213375565
236	422.434143066406	277.258941650391	1	7	235	11.75	20.4193115234409	1.26708984376023	20.4585874332391	52.6990152255365	54.4643499216668	53.1705496732758	44.7596554430323
237	422.987518310547	277.507934570312	1	7	236	11.8	11.0675048828193	4.97985839841931	12.1362537053053	39.594190758608	47.9594073429713	51.000180932642	44.3684348077827
238	423.245391845703	279.602081298828	1	7	237	11.85	5.15747070312045	41.8829345703205	42.1992856844199	33.5060009499819	43.8620223205064	49.0888787631775	44.0409939725939
239	424.238067626953	281.679718017578	1	7	238	11.9	19.853515625	41.552734375	46.0520555101662	32.3282039672309	37.044568810479	48.5138410547274	45.4042963319354
240	425.053314208984	283.866912841797	1	7	239	11.95	16.3049316406193	43.7438964843795	46.6838224167793	36.9994179402004	32.5350094103968	49.3619684320216	45.2058447655033
241	425.064544677734	283.138519287109	1	7	240	12	0.224609375	-14.5678710937602	14.5696025194839	35.0250294154763	34.5584576404189	45.8748065539166	44.8898575476401
242	425.334869384766	281.384613037109	1	7	241	12.05	5.40649414064092	-35.078125	35.4923235701526	34.4949468623501	36.8328919405588	41.8028344879804	44.4255311043104
243	425.9677734375	279.897308349609	1	7	242	12.1	12.6580810546795	-29.74609375	32.3273430607996	31.5640178708116	34.7310970513638	39.5659737732113	45.0084434625144
244	427.242584228516	278.141143798828	1	7	243	12.15	25.4962158203205	-35.1232910156193	43.401642744535	36.7887113136069	34.5958009882991	35.4654397122587	43.7384566346481
245	427.390594482422	276.546539306641	1	7	244	12.2	2.96020507811932	-31.8920898437398	32.0291774590871	36.6663659409172	36.3040884891069	33.6892254577549	42.593094421389
246	426.206787109375	274.891723632812	1	7	245	12.25	-23.6761474609398	-33.0963134765807	40.6930697334603	34.4371646872514	37.2852631861663	33.5375869560186	41.0414809168164
247	425.973999023438	273.163299560547	1	7	246	12.3	-4.65576171873977	-34.5684814453	34.880596706704	34.6966551142482	35.6462616329895	33.6606394129883	40.329007353508
248	426.205535888672	272.129852294922	1	7	247	12.35	4.63073730467954	-20.6689453125	21.1813367924705	41.0441591074021	35.2699252259163	32.982374826037	40.4351508089484
249	425.659057617188	269.962738037109	1	7	248	12.4	-10.9295654296795	-43.3422851562602	44.6990948795188	37.7818150587257	33.8863106140385	34.1870330392918	39.8376946395835
250	423.38525390625	267.727722167969	1	7	249	12.45	-45.4760742187602	-44.7003173828	63.7666974248568	34.6261573250619	34.8434415051131	32.2072949374622	39.4028386722201
251	422.88330078125	266.616790771484	1	7	250	12.5	-10.0390625	-22.2186279297	24.3813494900785	36.1026857645812	32.5167162716183	32.1029803474451	38.0906072018658
252	422.558502197266	265.718597412109	1	7	251	12.55	-6.49597167967954	-17.9638671875	19.1023080383847	33.0759661138288	30.4883868854178	31.2427030174671	37.5018055843017
253	421.137939453125	265.571105957031	1	7	252	12.6	-28.4112548828205	-2.94982910155909	28.5639789900671	28.6427239028241	31.2336526007101	31.1331709316913	36.3290362960511
254	420.515380859375	264.230316162109	1	7	253	12.65	-12.451171875	-26.8157958984409	29.5654966257567	27.2516174845109	33.7782650902844	29.1531745845939	34.4575957393497
255	418.453399658203	263.956939697266	1	7	254	12.7	-41.2396240234398	-5.46752929685908	41.6004863698333	26.3506164457736	28.1105013858175	29.9612519305952	32.8254373613262
256	417.85400390625	263.324584960938	1	7	255	12.75	-11.9879150390602	-12.6470947265602	17.4258173985129	26.364619436839	26.9206975087239	28.912412160357	33.3499102648139
257	417.127716064453	263.252410888672	1	7	256	12.8	-14.5257568359398	-1.44348144532046	14.5973028446982	34.48056406674	26.8391444019447	29.657833774374	33.2145904235474
258	415.8896484375	262.533416748047	1	7	257	12.85	-24.7613525390602	-14.3798828125	28.6339939453939	27.5782788688109	26.9964166374664	31.7814228547192	33.9837093783005
259	415.70068359375	259.03125	1	7	258	12.9	-3.779296875	-70.0433349609398	70.1452197752619	26.5897775329369	24.4200385551493	31.1615482244397	33.5879041047295
260	415.578430175781	259.363952636719	1	7	259	12.95	-2.44506835937955	6.65405273437955	7.08906038018741	27.3276723581157	25.0790623560772	29.4437089124186	32.9739270001966
261	415.132720947266	258.927001953125	1	7	260	13	-8.91418457029999	-8.73901367187955	12.4833107191431	27.6282138380937	25.3081080490957	30.306407849815	32.806003484719
262	414.973968505859	258.026550292969	1	7	261	13.05	-3.17504882814092	-18.0090332031205	18.286776970592	14.3595130435585	28.8272806633302	33.2007766806231	33.1669085338926
263	414.782562255859	256.531921386719	1	7	262	13.1	-3.828125	-29.892578125	30.1367013452842	22.5798458433436	32.3291931087283	33.0920988188908	33.0250169389112
264	414.953948974609	256.614135742188	1	7	263	13.15	3.427734375	1.64428710938068	3.801715802586	24.0264385652545	28.544831358595	33.4497517664407	32.3469612238381
265	415.171569824219	254.214447021484	1	7	264	13.2	4.35241699220001	-47.9937744140801	48.1907243791127	30.3268889685448	30.7769164390198	31.9616492648975	32.9957331169604
266	415.007659912109	253.24235534668	1	7	265	13.25	-3.27819824220001	-19.4418334960801	19.7162743286977	37.0301723793629	33.6921181909061	33.1622335736091	32.4668040297793
267	417.488891601562	253.040222167969	1	7	266	13.3	49.6246337890602	-4.04266357421989	49.7890289870435	42.7301496736314	39.5624089593015	32.7685414341066	32.7990551882661
268	420.594512939453	252.344223022461	1	7	267	13.35	62.1124267578205	-13.9199829101602	63.6531183993743	38.973987034696	39.1877810003153	34.9850439305641	34.5588011434626
269	419.733001708984	250.978103637695	1	7	268	13.4	-17.2302246093807	-27.3223876953199	32.3016022739287	43.3577978165576	42.4794649777321	32.9887751701673	38.8153929599157
270	419.675231933594	249.508743286133	1	7	269	13.45	-1.15539550779999	-29.3872070312398	29.4099111844356	48.7979289500582	38.8442361737178	33.7405590629311	38.0577288374337
271	418.429321289062	247.840972900391	1	7	270	13.5	-24.9182128906398	-33.3554077148403	41.6353282380057	41.3453896212678	41.0163590981226	33.5090266219928	41.2212364378154
272	422.275665283203	247.996429443359	1	7	271	13.55	76.9268798828205	3.10913085936022	76.9896846545465	42.2287802818329	36.7098022048829	35.0911140503182	45.4924904042003
273	420.978546142578	247.754318237305	1	7	272	13.6	-25.9423828125	-4.84222412108011	26.3904217554223	38.7144853127397	37.6408947524	34.916862946131	48.7544708006691
274	421.827178955078	246.12629699707	1	7	273	13.65	16.97265625	-32.5604248047	36.7185555767542	38.6749203796875	37.4327189817396	35.5407478630823	64.0135150519201
275	422.191986083984	245.66015625	1	7	274	13.7	7.29614257811932	-9.3228149414	11.8384363389696	24.6216754597077	36.7042016868424	36.0302143033256	72.9341500459179
276	423.759674072266	244.305526733398	1	7	275	13.75	31.3537597656409	-27.0925903320398	41.4375035727451	33.9363998835322	33.3259350530796	36.0211958992015	84.1653697821641
277	423.999420166016	244.54118347168	1	7	276	13.8	4.794921875	4.71313476563978	6.72346005464715	32.6366576816464	30.6198191413349	35.9402766021582	99.129536760448
278	427.428253173828	243.295196533203	1	7	277	13.85	68.5766601562398	-24.9197387695398	72.9640438745449	34.6939180609452	30.6459448919467	37.3361794322061	99.7297513025835
279	425.951599121094	243.615493774414	1	7	278	13.9	-29.5330810546807	6.40594482421989	30.2198445673251	27.9769497264717	28.6020307484325	46.4692376953918	98.6749915936715
280	426.906829833984	244.173431396484	1	7	279	13.95	19.1046142578	11.1587524414	22.1247382354636	36.6179628229621	33.2161924329333	46.6717487624487	99.2697805031284
281	426.599548339844	243.929016113281	1	7	280	14	-6.14562988279999	-4.88830566406023	7.85266190037796	27.3554899003611	31.0260327002805	52.1360650258159	100.097015891879
282	428.017059326172	241.874069213867	1	7	281	14.05	28.3502197265602	-41.0989379882801	49.9285255370989	24.5674038152187	35.1707509994335	57.7842041277774	100.435551197345
283	428.406829833984	240.599761962891	1	7	282	14.1	7.79541015623977	-25.4861450195199	26.6516792615401	31.7384668049215	37.0314641120122	64.4168427824474	100.505085429525
284	427.59423828125	240.647125244141	1	7	283	14.15	-16.2518310546795	0.947265625	16.2794141416131	34.0751156740893	55.505756409044	94.5772783373994	101.025747359162
285	429.314788818359	242.980346679688	1	7	284	14.2	34.4110107421795	46.6644287109403	57.9800531839772	33.7235391759048	56.639295838055	113.906650826938	99.9495919360725
286	430.267242431641	242.763641357422	1	7	285	14.25	19.0490722656409	-4.33410644532046	19.5359062462169	46.7074383236633	70.9461949985521	135.168505990719	100.705932112605
287	428.012359619141	243.610122680664	1	7	286	14.3	-45.09765625	16.9296264648403	48.1706430461768	86.4441090028693	84.94858911422	165.490532086789	100.350890876152
288	430.718292236328	239.916732788086	1	7	287	14.35	54.1186523437398	-73.8677978515602	91.5711750003326	81.5401248711886	98.1877406729482	164.474458674603	100.992202369172
289	420.966918945312	244.437042236328	1	7	288	14.4	-195.02746582032	90.4061889648403	214.962767537643	107.817274323015	160.552525926366	164.361208017176	101.66796183664
290	420.371887207031	246.00065612793	1	7	289	14.45	-11.9006347656193	31.2722778320398	33.4601325255737	136.173639052535	194.597109220943	164.799001943326	101.804286364086
291	412.966583251953	244.549850463867	1	7	290	14.5	-148.10607910156	-29.0161132812602	150.921653505349	149.668043022233	239.310979281158	166.685005161765	101.019711599591
292	403.599342143074	246.118175371453	1	7	291	14.55	-187.34482217758	31.3664981517201	189.952466693778	234.660942849863	295.810313174145	165.779988344372	100.702990153388
293	410.678497314453	249.740661621094	1	7	292	14.6	141.58310342758	72.4497249928203	159.043194848821	307.654093570698	291.917453237193	166.093307912919	100.344604531636
294	442.523854269707	252.845578202959	1	7	293	14.65	636.90713910508	62.0983316372997	639.927266675794	370.804684239301	273.216659625307	166.510746855242	101.387491540455
295	462.397888183594	254.216979980469	1	7	294	14.7	397.48067827774	27.4280355502003	398.425886129748	455.446987295755	272.958708048597	163.868969568819	103.108451023588
296	439.073562769064	253.554548361513	1	7	295	14.75	-466.4865082906	-13.2486323791198	466.674606848362	434.166863452154	262.423815324978	165.390668326008	103.95191241632
297	408.423126220703	252.864685058594	1	7	296	14.8	-613.008730967219	-13.7972660583802	613.163981976051	311.772376400751	246.611387574524	164.761505150147	108.345578647718
298	405.935424804688	253.724594116211	1	7	297	14.85	-49.7540283203	17.1981811523398	52.6425756308134	238.263322526495	233.998875152889	164.648225306138	110.56914677342
299	407.211320171819	254.295358963819	1	7	298	14.9	25.51790734262	11.4152969521604	27.9548314187824	154.042946410656	172.468967784118	156.866685977888	112.604301252293
300	405.673081243616	254.16174673302	1	7	299	14.95	-30.7647785640597	-2.67224461598005	30.8806167584662	37.7757878532925	133.140829916695	156.936823965723	114.271410683835
301	403.487884521484	253.515914916992	1	7	300	15	-43.703934442641	-12.9166363205604	45.5727262691654	33.830886853625	91.4703573708581	149.903358173367	115.230679430093
302	401.966705322266	253.048370361328	1	7	301	15.05	-30.4235839843591	-9.35089111327954	31.8281891892354	33.1655591674854	33.7126971261481	143.621776179	114.932982157782
303	400.496154785156	253.787612915039	1	7	302	15.1	-29.4110107422	14.7848510742199	32.9180706324758	28.0183373068959	37.3789973750828	136.272366280824	115.938221540205
304	401.401397705078	252.95280456543	1	7	303	15.15	18.1048583984398	-16.6961669921801	24.6281929880842	28.8977683310605	40.5167123304694	108.197704743511	118.211061151923
305	401.145538330078	252.926330566406	1	7	304	15.2	-5.1171875	-0.529479980480119	5.1445074555185	29.6496063990036	40.9149398828504	92.3102512202385	118.067368541986
306	399.923614501953	250.747024536133	1	7	305	15.25	-24.4384765625	-43.5861206054597	49.9698813899887	40.9271078965406	37.3829010217549	72.735318841921	118.835537863976
307	398.463012695312	249.730758666992	1	7	306	15.3	-29.2120361328205	-20.3253173828205	35.5873795289509	47.8678654934535	40.6321647834752	51.2006252086471	118.944203545717
308	394.752471923828	252.214828491211	1	7	307	15.35	-74.2108154296795	49.6813964843801	89.3055781201608	53.8115424588049	38.5458574087596	56.6638348722368	117.395770727816
309	392.839202880859	249.947647094727	1	7	308	15.4	-38.2653808593807	-45.3436279296801	59.3319809726485	45.8680337124492	43.9264417029038	60.8473944874107	113.552897902314
310	393.269226074219	251.636917114258	1	7	309	15.45	8.60046386720001	33.7854003906205	34.8628922822756	51.6147231679468	51.4796725237816	63.7438194243443	113.652246289784
311	392.866546630859	251.319702148438	1	7	310	15.5	-8.05358886720001	-6.3442993164	10.2523376582105	36.1646069209786	54.0002803129839	63.7763536984202	110.645084444343
312	389.696899414062	250.775405883789	1	7	311	15.55	-63.3929443359398	-10.8859252929801	64.3208268064389	39.9850179123542	68.6885532911461	64.0859759711926	108.347132037095
313	389.796661376953	251.369842529297	1	7	312	15.6	1.99523925782046	11.8887329101597	12.0549968853194	49.1478025887583	75.9486723693907	65.7831351674918	105.509222159047
314	387.034454345703	254.153717041016	1	7	313	15.65	-55.244140625	55.6774902343801	78.4340359295266	62.1325269135185	81.178076644352	69.9113754486034	90.5155988858921
315	390.2177734375	256.631286621094	1	7	314	15.7	63.6663818359398	49.5513916015597	80.676815664296	85.7623834143453	86.5726989658383	72.2657675151536	84.4882064371134
316	392.005340576172	253.324752807617	1	7	315	15.75	35.7513427734398	-66.1306762695398	75.1759592820115	115.732737817803	90.1698063750856	72.2804074019443	91.4097809887737
317	385.214416503906	247.231994628906	1	7	316	15.8	-135.818481445319	-121.85516357422	182.470109310573	122.37113537635	87.53978715891	73.1269019412872	92.8658918303675
318	387.487518310547	255.001647949219	1	7	317	15.85	45.4620361328193	155.39306640626	161.906768902607	123.997595342918	93.020412926224	70.143316149494	91.787750950503
319	383.596527099609	251.000259399414	1	7	318	15.9	-77.8198242187602	-80.0277709961	111.626023722262	118.207085836653	95.896309194303	70.2391098267396	92.1323530563256
320	379.192443847656	251.567443847656	1	7	319	15.95	-88.0816650390591	11.3436889648398	88.8091154971382	89.3171909034747	93.0518625065256	70.3676686138444	93.2139119099572
321	376.881988525391	251.509948730469	1	7	320	16	-46.2091064453	-1.14990234373977	46.2234117506833	70.3080880346452	90.5605344909047	71.3868107153186	93.5066610563567
322	375.670867919922	250.044647216797	1	7	321	16.05	-24.2224121093807	-29.3060302734403	38.0206346446831	69.4214830122561	77.5652505914284	73.0724878951898	94.6945533699036
323	372.483428955078	251.052764892578	1	7	322	16.1	-63.7487792968795	20.1623535156205	66.8612545584594	62.1061296701329	64.3379599295973	74.7460780372686	97.629295283049
324	372.966735839844	245.714950561523	1	7	323	16.15	9.66613769531932	-106.7562866211	107.192998610317	62.9139831451567	59.3001430091272	72.8334930282731	99.976296430851
325	370.369262695312	245.443511962891	1	7	324	16.2	-51.9494628906398	-5.42877197264033	52.232348786522	65.8133102793821	54.1626382618506	76.6661616539883	101.448358204759
326	367.895324707031	245.885635375977	1	7	325	16.25	-49.4787597656193	8.84246826171989	50.2626791258026	58.3678318245495	52.6038150555516	110.084243135626	103.097756876426
327	365.762939453125	244.353286743164	1	7	326	16.3	-42.6477050781205	-30.6469726562597	52.5172703158101	49.1788030059983	58.6051886314697	134.531158452088	105.641961517514
328	364.459503173828	243.648681640625	1	7	327	16.35	-26.0687255859398	-14.0921020507801	29.6338622842962	46.2191468535682	56.4717431483132	126.911667028769	106.727251283183
329	362.438415527344	241.347930908203	1	7	328	16.4	-40.4217529296807	-46.0150146484398	61.2478545175607	42.2936469659464	49.7706768622432	123.41731162524	107.902086311364
330	361.596984863281	239.676025390625	1	7	329	16.45	-16.8286132812591	-33.4381103515602	37.4340680243717	51.3970669835572	60.280460801451	122.68400439557	109.692706651028
331	360.068725585938	239.572540283203	1	7	330	16.5	-30.5651855468602	-2.06970214843977	30.6351796876932	54.5756544720769	129.607951780348	123.236968414293	111.978975425066
332	358.229278564453	235.029052734375	1	7	331	16.55	-36.7889404297	-90.8697509765602	98.0343704038644	50.3625507184881	191.497066312748	125.303130768615	112.177075619651
333	360.474670410156	234.654968261719	1	7	332	16.6	44.9078369140602	-7.48168945311988	45.5267997268944	74.3417747493337	189.485374127941	129.475455398606	113.120048174143
334	362.400390625	235.227813720703	1	7	333	16.65	38.5144042968795	11.4569091796801	40.1823357496168	216.92225659475	187.534480241354	130.041217413099	112.264073624685
335	370.173797607422	234.021118164062	1	7	334	16.7	155.46813964844	-24.1339111328205	157.3301881786	331.597065641938	191.20537052929	130.630948894365	111.555044953899
336	407.267712110954	231.538806312653	1	7	335	16.75	741.87829007064	-49.6462370281796	743.537588914774	324.395093783805	193.870121773035	133.915106350909	110.81282468212
337	440.789947509766	229.740783691406	1	7	336	16.8	670.444707976241	-35.9604524249403	671.408415639805	324.706409764219	192.001072905759	138.157021093741	107.700591851942
338	441.261047363281	229.807830810547	1	7	337	16.85	9.42199707029999	1.34094238281989	9.51694043623182	308.068966309246	202.479167648899	143.311186416871	104.789631245006
339	443.181762695312	230.624038696289	1	7	338	16.9	38.4143066406193	16.3241577148403	41.7389156516854	170.81798695132	210.311757963954	145.565062795988	103.194680665902
340	445.679779052734	233.363174438477	1	7	339	16.95	49.9603271484398	54.7827148437597	74.1429709037331	52.4050801695808	200.981436987279	149.017744688212	101.641059838801
341	443.811340332031	231.192413330078	1	7	340	17	-37.3687744140591	-43.4152221679796	57.2826921251425	80.5632415139929	138.222260921469	152.571140134813	101.057750893481
342	446.65869140625	233.954879760742	1	7	341	17.05	56.9470214843795	55.2493286132795	79.343881731111	95.9171061636891	84.8169758747338	151.281663344113	101.006957434418
343	447.492462158203	241.423873901367	1	7	342	17.1	16.6754150390602	149.3798828125	150.307747158292	93.893907665313	97.1369987058018	151.494018311018	100.016266388009
344	450.874725341797	246.289138793945	1	7	343	17.15	67.6452636718795	97.3052978515602	118.508238900167	105.626534891619	103.595645350622	151.694654221097	98.4255487420584
345	451.697448730469	249.382965087891	1	7	344	17.2	16.4544677734398	61.8765258789199	64.0269784118524	117.228871579887	106.830118847134	146.443928253811	97.9112434022418
346	455.487976074219	253.76936340332	1	7	345	17.25	75.810546875	87.7279663085801	115.945828256673	113.710755897611	111.272158496591	111.541406228614	96.95276073993
347	458.291259765625	260.038970947266	1	7	346	17.3	56.0656738281205	125.39215087892	137.35556517245	111.274184537556	110.562253782466	80.8700252517966	96.1545094715848
348	452.529052734375	263.330108642578	1	7	347	17.35	-115.244140625	65.8227539062398	132.717168746911	119.766330028955	100.508868973137	82.6675954612431	96.0090460825874
349	447.300323486328	264.290893554688	1	7	348	17.4	-104.57458496094	19.2156982422	106.325382099892	116.917782101563	93.0775504782393	82.972049706564	94.9450265732307
350	442.123718261719	265.53662109375	1	7	349	17.45	-103.532104492181	24.9145507812398	106.48770586885	103.895635985045	91.9064195203417	80.5981152820325	94.2028064215963
351	437.493835449219	267.639709472656	1	7	350	17.5	-92.59765625	42.0617675781205	101.703088619712	87.3069820486638	84.8605515357585	78.8785333726683	93.8447647537521
352	433.967468261719	268.422668457031	1	7	351	17.55	-70.52734375	15.6591796875	72.2448345898589	74.8809164189227	76.9230746288593	76.7107841002214	92.9441333883869
353	431.737243652344	269.527069091797	1	7	352	17.6	-44.6044921875	22.0880126953193	49.7738990650053	64.046509011728	68.1981922166843	70.5570773774109	93.085171115667
354	429.536956787109	269.32275390625	1	7	353	17.65	-44.0057373047	-4.08630371093977	44.1950539511867	52.8033209699539	62.3484540625054	66.8098800710182	93.0451258963191
355	427.063446044922	270.173675537109	1	7	354	17.7	-49.4702148437398	17.0184326171795	52.3156688328769	49.9505132726736	54.3661117169308	65.1915379101185	91.2599159729753
356	424.802154541016	269.930236816406	1	7	355	17.75	-45.2258300781193	-4.86877441405909	45.4871484108415	49.0894023847049	46.4849082487455	59.9904151289513	74.597331640691
357	422.066589355469	268.970489501953	1	7	356	17.8	-54.7113037109409	-19.1949462890602	57.9807961034576	49.8159917060882	42.8593144179768	54.151997849429	59.3675119593137
358	420.619873046875	267.216796875	1	7	357	17.85	-28.9343261718795	-35.0738525390602	45.4683446251615	44.6857144221337	40.6052857816846	48.7069057483034	60.9454025394623
359	418.235717773438	267.030792236328	1	7	358	17.9	-47.6831054687398	-3.72009277343977	47.8280005581036	40.1664955275372	40.5422096637972	44.3249903504734	60.7165372573314
360	417.762725830078	268.277282714844	1	7	359	17.95	-9.45983886720001	24.9298095703193	26.6642824131041	35.7681155632801	38.4766562998952	39.3878681549806	59.4164844948684
361	416.784912109375	267.682403564453	1	7	360	18	-19.5562744140602	-11.8975830078193	22.8910539378592	32.1211691786644	35.1202787221441	35.1183893726912	58.4632728389624
362	415.192047119141	268.51953125	1	7	361	18.05	-31.8572998046795	16.7425537109398	35.9888962821721	31.2684276215061	31.3809210699986	34.6066034326611	56.7143722892708
363	414.274078369141	267.513793945312	1	7	362	18.1	-18.359375	-20.1147460937602	27.2336127020832	32.2675981776568	29.2156192799224	34.6763239203159	53.6210200523052
364	412.101959228516	267.676635742188	1	7	363	18.15	-43.4423828125	3.25683593752046	43.5642927723121	30.0740619167509	26.3015266384414	34.3955975715415	50.9475084036743
365	413.452087402344	266.850158691406	1	7	364	18.2	27.0025634765591	-16.5295410156398	31.6601351938573	26.9937265767171	24.4096245930304	36.0759036921401	49.9500373900022
366	412.861358642578	266.769805908203	1	7	365	18.25	-11.8145751953193	-1.60705566406023	11.92337263333	26.3100693811804	23.7518704966369	37.6532570527681	47.4551482327117
367	412.546173095703	267.749725341797	1	7	366	18.3	-6.3037109375	19.5983886718795	20.5872195820031	21.3346256553767	26.3538924473454	37.8649986668307	44.6789539949124
368	413.662811279297	268.163299560547	1	7	367	18.35	22.3327636718795	8.271484375	23.8153267243994	16.5516510084041	28.7473620589471	39.2232096176815	42.4662433072145
369	412.947845458984	268.764831542969	1	7	368	18.4	-14.2993164062602	12.0306396484398	18.6870741432936	17.4296790765229	28.2489854792858	38.4610248080988	41.234853325541
370	413.330780029297	268.707092285156	1	7	369	18.45	7.65869140626023	-1.15478515625909	7.74526195899407	25.7140583179736	33.6751510843849	38.2348537077043	39.787869355673
371	413.338043212891	269.522735595703	1	7	370	18.5	0.145263671880684	16.3128662109398	16.3135129739241	31.1846547367139	40.1862353833921	38.0480123052565	38.0568717131292
372	415.552032470703	271.693237304688	1	7	371	18.55	44.2797851562398	43.4100341797	62.0091157892569	35.1633453031948	44.3490762636629	36.7179604783202	36.875680830051
373	416.837799072266	273.905090332031	1	7	372	18.6	25.7153320312602	44.2370605468602	51.1683088181008	50.7986511603658	49.2307999554407	36.6849627271995	36.0054842829853
374	417.795288085938	275.579711914062	1	7	373	18.65	19.1497802734398	33.4924316406193	38.5805269756983	62.9427916902614	50.6205229777562	35.0851367363303	35.6178187350618
375	417.803588867188	279.875793457031	1	7	374	18.7	0.166015625	85.9216308593807	85.9217912448491	62.9840942093521	52.0600828223783	34.708536869886	34.9732676555312
376	418.817108154297	283.591766357422	1	7	375	18.75	20.2703857421795	74.3194580078193	77.0342156234019	67.2769451741674	52.3441541138762	34.9198813364722	34.50387219257
377	420.242706298828	286.356658935547	1	7	376	18.8	28.5119628906205	55.2978515625	62.2156283847106	66.0777006523176	47.0820285092951	35.2059101403959	33.7614194943369
378	421.671875	289.695251464844	1	7	377	18.85	28.5833740234398	66.7718505859398	72.6325636421772	53.3215144843907	44.6225633954519	36.2255808661257	33.1376846423072
379	423.058197021484	290.551086425781	1	7	378	18.9	27.7264404296795	17.1166992187409	32.5843043664494	41.7455165374909	41.9212879933749	38.1447163006086	32.5979520258785
380	423.146881103516	291.654571533203	1	7	379	18.95	1.77368164064092	22.0697021484398	22.1408604052145	31.1799628092381	35.7419226553871	40.1878705563654	32.2522620805062
381	423.795776367188	292.358947753906	1	7	380	19	12.9779052734398	14.0875244140602	19.1542258889029	21.9681816167365	29.6535272895522	40.9953540535671	32.1295776454701
382	423.5283203125	292.744689941406	1	7	381	19.05	-5.34912109376023	7.71484375	9.38785974344657	17.7648753344322	26.0627440171288	39.1447582274408	31.5027972379779
383	422.284759521484	293.212615966797	1	7	382	19.1	-24.8712158203205	9.35852050781932	26.573657679669	18.1623308263835	23.2203617768108	37.3346446456547	31.5239131914559
384	421.782836914062	292.925201416016	1	7	383	19.15	-10.0384521484398	-5.74829101561932	11.5677729549281	17.5615380416135	25.6689096234609	36.8400398985821	31.6958209539184
385	422.310607910156	294.010040283203	1	7	384	19.2	10.5554199218807	21.6967773437398	24.1281378649712	20.9455252250196	28.3156582903525	33.8706316189223	31.7800226771521
386	421.524780273438	293.824157714844	1	7	385	19.25	-15.7165527343602	-3.71765136718068	16.1502619650526	24.4725419368851	29.6465539932581	31.354487332372	32.0193341099275
387	420.229064941406	294.050811767578	1	7	386	19.3	-25.9143066406398	4.53308105468068	26.307795660477	33.5729439124896	31.2074879455865	29.657840321843	31.9251068686466
388	419.902954101562	296.237060546875	1	7	387	19.35	-6.52221679688068	43.7249755859398	44.2087412389964	38.4689857543214	30.0467258958574	27.0521596669329	32.2057824136554
389	418.858856201172	298.892669677734	1	7	388	19.4	-20.8819580078	53.1121826171795	57.0697828329507	41.7315699449028	31.7587918037893	26.7348792436581	32.3107947704785
390	416.627105712891	299.855072021484	1	7	389	19.45	-44.6350097656193	19.248046875	48.6083470741305	41.4694506661534	31.9993405824575	26.269670453308	32.8380540293685
391	415.410400390625	300.929443359375	1	7	390	19.5	-24.3341064453205	21.4874267578205	32.4631829179593	35.6209098548297	33.0554473751918	26.2111429856837	33.5256363354575
392	414.751007080078	301.9912109375	1	7	391	19.55	-13.1878662109398	21.2353515625	24.9971992667302	29.944639695089	33.2529366265572	26.2876339976356	33.1984428514236
393	414.569122314453	302.717071533203	1	7	392	19.6	-3.6376953125	14.5172119140602	14.9660371823779	25.5296954105935	30.883957557055	26.3628636557123	33.3634676040782
394	413.617706298828	303.790557861328	1	7	393	19.65	-19.0283203125	21.4697265625	28.6884320342472	24.3793248054808	27.8008488638554	28.3065051715064	33.7935490469163
395	412.724975585938	302.809173583984	1	7	394	19.7	-17.8546142578	-19.6276855468807	26.5336256516531	25.0364225869609	24.2236826162635	28.8515084844181	33.6967624615464
396	411.421752929688	302.517028808594	1	7	395	19.75	-26.064453125	-5.84289550779999	26.7113298923957	26.1470052592802	22.7757319781092	29.1187868833829	34.6414941281742
397	410.187347412109	301.827087402344	1	7	396	19.8	-24.6881103515807	-13.798828125	28.2826881741308	25.6570580326218	21.3677800496846	28.6443035968972	33.4305852230095
398	409.165435791016	301.917999267578	1	7	397	19.85	-20.4382324218591	1.81823730468068	20.5189505439743	22.9176698219335	22.6790014155673	28.1859839611851	32.6289419237758
399	409.597259521484	303.156829833984	1	7	398	19.9	8.63647460935908	24.7766113281193	26.238695900955	21.1721391507376	24.8542185392236	26.4768732403484	32.2193259988169
400	409.091979980469	303.552612304688	1	7	399	19.95	-10.1055908203	7.91564941408069	12.8366845982118	17.6991375124083	25.7036763863787	25.4882375023716	32.5372970196854
401	408.565887451172	302.823394775391	1	7	400	20	-10.5218505859398	-14.5843505859398	17.9836765364161	19.2109975718544	25.1821263915741	26.055918617348	32.6783506706727
402	408.154907226562	302.464111328125	1	7	401	20.05	-8.21960449220001	-7.18566894532046	10.9176799824843	24.0513790458254	24.0356705672373	27.2521274754063	34.3141788345065
403	406.826965332031	302.008544921875	1	7	402	20.1	-26.5588378906193	-9.111328125	28.0782508412047	28.4896829508239	25.4880103653152	29.3922905625018	34.5155318057684
404	408.324493408203	304.037841796875	1	7	403	20.15	29.9505615234398	40.5859375	50.4406032708101	29.1921136324105	25.1528976168413	30.7470581952505	34.7530096033453
405	407.961059570312	305.751129150391	1	7	404	20.2	-7.26867675782046	34.2657470703205	35.0282041232041	30.3722036220663	26.7527923884796	33.5228933041706	34.7375955838637
406	408.612915039062	306.605682373047	1	7	405	20.25	13.037109375	17.0910644531193	21.4958299443495	31.7650231587761	29.3361052565867	37.9285009239765	35.4822888620874
407	409.415618896484	306.355102539062	1	7	406	20.3	16.0540771484398	-5.01159667970001	16.8181299307633	26.2544161878572	33.136474901128	37.2033301241759	35.5032704884789
408	410.887451171875	307.305694580078	1	7	407	20.35	29.4366455078205	19.0118408203205	35.0423485247534	25.0159018261353	36.1055797094363	38.2057241806187	35.8197933937606
409	412.020935058594	307.148162841797	1	7	408	20.4	22.6696777343795	-3.15063476562045	22.8875684162158	29.4800968807629	36.6398978512773	37.7037727539757	34.5089568043504
410	411.971038818359	308.589080810547	1	7	409	20.45	-0.997924804700006	28.818359375	28.8356323145945	35.9007461801897	41.3421102219625	38.8049235860628	33.8255089330241
411	413.457641601562	310.198364257812	1	7	410	20.5	29.7320556640602	32.1856689453	43.8168052174873	40.4461362600966	50.6748754563789	39.1455583556618	34.2362850237504
412	415.626129150391	309.066589355469	1	7	411	20.55	43.3697509765807	-22.6354980468602	48.9213764278974	47.0253795146975	50.3709896811145	42.3407236713775	34.3475055683697
413	418.382934570312	309.9287109375	1	7	412	20.6	55.1361083984193	17.2424316406205	57.7692989242877	57.6683186177897	50.9234379959221	42.6681999558245	34.0234025520991
414	421.000366210938	310.892364501953	1	7	413	20.65	52.3486328125205	19.2730712890602	55.7837846892203	71.8696540319949	50.2546478911101	41.1995140351843	33.7381619744768
415	424.913421630859	312.124694824219	1	7	414	20.7	78.2611083984193	24.6466064453193	82.0503278300556	64.8412331820394	50.857054783646	40.6236826833093	33.7446150770513
416	430.566131591797	313.128662109375	1	7	415	20.75	113.05419921876	20.0793457031205	114.823482288513	61.4007397317477	48.9550114547369	41.845790840792	33.9608166942683
417	429.954467773438	313.445739746094	1	7	416	20.8	-12.2332763671795	6.34155273437955	13.7792721781199	53.4839162675227	51.544972441627	42.3622373800606	36.92385659674
418	430.107604980469	315.468292236328	1	7	417	20.85	3.06274414061932	40.4510498046807	40.5668316728292	44.0457909495023	49.2308202022127	43.4536028263361	42.7321978470826
419	430.410491943359	316.219512939453	1	7	418	20.9	6.05773925779999	15.0244140625	16.1996673680955	26.0403688774788	45.7591302190912	42.5410403683525	48.7624375467256
420	432.086853027344	315.742218017578	1	7	419	20.95	33.5272216797	-9.5458984375	34.8597012399534	38.2487117012146	39.9052551446562	42.1627803636766	53.2157492919495
421	431.944580078125	314.510589599609	1	7	420	21	-2.84545898437955	-24.6325683593807	24.7963719283961	37.0609006726778	33.016706225205	42.4166514301529	54.814098847144
422	432.075164794922	310.771820068359	1	7	421	21.05	2.61169433593977	-74.775390625	74.8209862967986	38.0343441706596	34.3534850790067	41.442883661333	56.112005506288
423	431.514613680202	309.13368401896	1	7	422	21.1	-11.2110222944	-32.762720987979	34.6277765301455	35.76471933981	35.9837676567502	38.6545145416964	56.3500424565493
424	430.464890190331	309.046421834343	1	7	423	21.15	-20.9944697974197	-1.74524369234064	21.0668848580046	39.9930435729313	34.8274328455949	36.729265753703	55.5317713258603
425	429.791229248047	308.0830078125	1	7	424	21.2	-13.4732188456803	-19.2682804368599	23.5115770857055	30.4582584567989	33.4685059437071	33.9663368499319	55.1585340948809
426	429.7626953125	305.786285400391	1	7	425	21.25	-0.570678710939774	-45.9344482421795	45.9379930940022	34.9066346408225	35.8782914055689	29.9931324645602	55.2632720359682
427	428.491638183594	306.262542724609	1	7	426	21.3	-25.4211425781205	9.52514648435908	27.147060716137	31.6205215205302	31.3407948810391	36.6443830693042	55.4949124380996
428	425.794158935547	305.363098144531	1	7	427	21.35	-53.9495849609398	-17.9888916015591	56.8696574502634	31.1722925476042	28.07820888118	47.2586715135465	63.198664568055
429	425.563781738281	305.388885498047	1	7	428	21.4	-4.60754394531932	0.515747070319321	4.63631925654303	31.7635392382065	27.6994012883149	59.8211023394756	70.3543028926004
430	425.855590820312	304.366180419922	1	7	429	21.45	5.83618164061932	-20.4541015625	21.2704322210755	32.2233313052793	28.0274185552077	67.6265749978362	72.3775255468525
431	423.511291503906	305.059631347656	1	7	430	21.5	-46.8859863281193	13.8690185546807	48.8942265470134	21.2497831215375	26.9695587039153	70.4826393386263	72.4535836903841
432	422.189046793767	305.707195488049	1	7	431	21.55	-26.4448942027809	12.95128280786	29.4460210515011	23.7782810560996	38.9352810596016	69.8832873411984	73.8669140287283
433	422.205920899073	305.608532227063	1	7	432	21.6	0.337482106120888	-1.97326521972059	2.00191653155438	24.8825445628111	58.5335753703429	70.0318849572741	73.6217326818588
434	422.505889892578	304.79833984375	1	7	433	21.65	5.9993798700998	-16.2038476662599	17.2788089293537	22.1755781696241	84.8147718333562	69.8640286165363	74.7830551383024
435	421.917022705078	303.595123291016	1	7	434	21.7	-11.77734375	-24.0643310546795	26.791749754633	45.6472308139238	101.784644051965	69.6933855064525	74.5736317973904
436	420.950622558594	302.114654541016	1	7	435	21.75	-19.3280029296807	-29.609375	35.359394581078	95.8173676191483	105.086987271684	68.6807532311445	74.0108057995225
437	426.058397133148	296.843090864287	1	7	436	21.8	102.15549149108	-105.431273534581	146.804284273	145.851262610613	108.425779801358	68.6275874961386	75.9861211705412
438	435.714357622685	288.682299171905	1	7	437	21.85	193.11920979074	-163.215833847639	252.852600557677	178.686743541119	111.985561033368	82.9437263097738	76.1690173818706
439	445.861375384864	279.972563704117	1	7	438	21.9	202.94035524358	-174.19470935576	267.448283886676	187.998396373743	112.028655944758	98.1675654168483	77.713470743768
440	452.442321777344	273.054168701172	1	7	439	21.95	131.618927849599	-138.367900058901	190.969154407166	171.204328788792	111.359352457697	102.592270730028	78.9863755121837
441	453.009033203125	268.997680664062	1	7	440	22	11.3342285156205	-81.1297607422	81.9176587441983	128.153754447588	110.391947758374	102.490515950615	80.0129004864422
442	451.513000488281	266.235046386719	1	7	441	22.05	-29.9206542968795	-55.2526855468602	62.8339463482407	78.2060492789025	98.3198939326757	106.290944396123	79.9142460111992
443	451.987609863281	268.054138183594	1	7	442	22.1	9.4921875	36.3818359375	37.5997288516596	44.0319613742754	107.353877249205	108.588950822021	82.069258965754
444	452.838653564453	268.298706054688	1	7	443	22.15	17.0208740234398	4.89135742188068	17.7097580432482	32.7854991430042	111.52035900034	112.836844522902	83.1632340766409
445	451.900970458984	267.937255859375	1	7	444	22.2	-18.7536621093807	-7.22900390626023	20.0987148840304	25.4354590765598	103.399897408091	115.180926744849	84.5363365241649
446	451.490814208984	269.154266357422	1	7	445	22.25	-8.203125	24.3402099609398	25.6853475878419	86.5540000508211	99.8940446295471	118.028479134485	83.8037163994067
447	450.255035400391	268.737426757812	1	7	446	22.3	-24.7155761718591	-8.33679199220001	26.0837460160188	144.834668721778	104.156108990889	115.327859271778	84.4686837717763
448	433.098307429678	269.052548560748	1	7	447	22.35	-343.13455941426	6.3024360587201	343.192433722966	162.767833441908	105.192340610674	105.079363250195	85.2745682877721
449	417.723175048828	267.476928710938	1	7	448	22.4	-307.502647617	-31.5123969961996	309.113101398034	167.00259011609	113.645033101046	95.6058391480604	86.8418776936002
450	419.725189208984	262.366882324219	1	7	449	22.45	40.0402832031193	-102.200927734381	109.764538484677	182.876758905219	119.002501032001	90.3461760265312	87.5562717448436
451	419.725036621094	260.02392578125	1	7	450	22.5	-0.00305175779999445	-46.8591308593795	46.8591309587543	123.830681170528	125.665010510596	89.5431616342582	87.8613217840041
452	424.916778564453	259.103332519531	1	7	451	22.55	103.834838867181	-18.4118652343795	105.454589961662	82.4553974803137	132.335824610881	89.9452046812	89.9853782381194
453	424.398101806641	261.444671630859	1	7	452	22.6	-10.3735351562398	46.8267822265591	47.9620450495111	75.2371686220936	102.804849251185	94.1066329742339	93.4742339240777
454	429.154357910156	259.571472167969	1	7	453	22.65	95.1251220703	-37.4639892578	102.236682946964	84.3274309051019	79.6913192957805	96.4624395367454	97.5844539306177
455	425.675445556641	260.782501220703	1	7	454	22.7	-69.5782470703	24.2205810546807	73.6733941935762	81.7948903165431	77.2924546449709	99.3792875418773	102.551469904506
456	430.248016357422	260.154296875	1	7	455	22.75	91.4514160156193	-12.5640869140602	92.3104423737961	81.7790173318414	79.1922786389693	98.9266795676688	108.254845093469
457	427.046539306641	256.796264648438	1	7	456	22.8	-64.0295410156193	-67.1606445312398	92.7918870188683	76.9272411112472	75.7343003715108	100.309780047414	111.896578863203
458	428.385833740234	254.811782836914	1	7	457	22.85	26.7858886718591	-39.6896362304801	47.8826801260024	79.3477406678482	83.0209253377934	87.6054102657704	113.352446918127
459	430.784973144531	257.885131835938	1	7	458	22.9	47.9827880859409	61.4669799804801	77.9778018439931	74.0571263728367	79.2798459724449	75.5161899703521	114.634251508191
460	435.073211669922	257.954193115234	1	7	459	22.95	85.7647705078193	1.38122558591931	85.7758919765811	69.6737104264785	79.7560740517541	72.5202727596589	117.736412546722
461	431.830688476562	257.380584716797	1	7	460	23	-64.8504638672	-11.4721679687398	65.8573708987384	84.2628333437454	72.1883486247416	73.2321276173927	123.186436070312
462	428.463775634766	258.486022949219	1	7	461	23.05	-67.3382568359193	22.1087646484398	70.8748072870772	81.6324508336425	68.2837354839468	73.6798120801154	128.445993973835
463	434.488586425781	258.038421630859	1	7	462	23.1	120.4962158203	-8.95202636720001	120.828294712337	80.16440743566	72.4059712803562	78.3595170261342	133.378920162622
464	431.264923095703	258.376037597656	1	7	463	23.15	-64.4732666015602	6.75231933594091	64.8258892934789	70.3195708766465	71.3410606449238	82.3320633383336	137.563031000721
465	435.119293212891	259.100067138672	1	7	464	23.2	77.0874023437602	14.4805908203193	78.4356749866684	66.8937605414152	67.7480908743468	89.9220130641637	140.160847469924
466	435.359436035156	259.896301269531	1	7	465	23.25	4.80285644529999	15.9246826171807	16.6331881036708	60.5491092169671	67.2719765958161	98.4812110524535	140.875178506428
467	432.989593505859	261.163330078125	1	7	466	23.3	-47.3968505859409	25.3405761718795	53.7457556109209	61.0496704562051	71.6253237887199	108.465298454627	141.388737899736
468	429.211120605469	263.52392578125	1	7	467	23.35	-75.5694580078	47.2119140625	89.1050380900964	55.3317743130336	73.6981087144749	121.625530586059	136.267778849248
469	425.945597279273	264.341996986538	1	7	468	23.4	-65.3104665239198	16.3614241057599	67.3286954896691	64.2243823149858	85.3842807042223	133.662663868322	134.702722137726
470	423.485197230548	264.73953856731	1	7	469	23.45	-49.2080009744996	7.95083161543971	49.8461942708109	76.3568870360246	100.087952076573	145.126649066913	141.138010306029
471	421.524322509766	267.081939697266	1	7	470	23.5	-39.2174944156397	46.8480225991209	61.0962281134317	86.8471082119827	124.774073480165	156.829710506365	152.464229737417
472	420.453491210938	272.701232910156	1	7	471	23.55	-21.4166259765602	112.3858642578	114.408279216115	109.71889095224	148.646861425308	166.946783266469	165.942641045484
473	422.706513434313	279.410871171645	1	7	472	23.6	45.0604444675002	134.19276522978	141.556143969887	144.844129840113	170.845089891761	172.651207351011	182.936400893076
474	428.448626652008	286.450338774311	1	7	473	23.65	114.842264353899	140.78935205332	181.687609190953	185.323764645345	195.98426709172	178.663622464697	191.776772819836
475	437.103896168222	293.673967002451	1	7	474	23.7	173.10539032428	144.4725645628	225.472388710178	220.936835814591	222.50520725948	180.942407397971	190.785386934777
476	448.096387287156	300.936087140359	1	7	475	23.75	219.849822378681	145.242402758161	263.494402139592	254.84307157154	246.387444416914	182.823677445188	189.239935610212
477	460.850165313008	308.091030472332	1	7	476	23.8	255.07556051704	143.09886663946	292.473635062342	282.249643231201	262.268242744218	182.467695752058	188.470958405131
478	474.789295549978	314.993128282665	1	7	477	23.85	278.7826047394	138.04195620666	311.087322754634	300.166284678847	271.604305987547	184.930147432726	188.908765002391
479	489.337843302266	321.496711855652	1	7	478	23.9	290.970955045759	130.07167145974	318.720467489259	307.451124188482	271.942964225172	193.889254305099	188.081221162081
480	503.919873874072	327.456112475591	1	7	479	23.95	291.64061143612	119.18801239878	315.055595948407	303.599649673846	261.796862719368	209.755747852398	186.979260441038
481	517.959452569594	332.725661426775	1	7	480	24	280.79157391044	105.39097902368	299.918599687768	288.365540403553	240.87328141021	231.69633185744	185.814932511877
482	530.880644693033	337.159689993501	1	7	481	24.05	258.423842468781	88.68057133452	273.216262489161	261.636285219142	216.288530078808	258.205470010852	184.365552883377
483	542.107515548587	340.612529460064	1	7	482	24.1	224.53741711108	69.0567893312607	234.916776403171	223.427440759889	199.01520497369	287.513284760018	181.877282711008
484	551.064130440457	342.938511110759	1	7	483	24.15	179.1322978374	46.5196330138997	185.074191567206	174.295438631938	191.794241518478	301.221482301339	181.131565673231
485	557.174554672842	343.991966229883	1	7	484	24.2	122.208484647699	21.0691023824802	124.011373652139	128.97741048377	197.006288445317	291.64876080539	180.167106284553
486	559.862853549942	343.627226101729	1	7	485	24.25	53.7659775420002	-7.29480256308079	54.2585890480134	109.664869543826	217.005219297967	279.99866016797	180.986021535936
487	558.553092375955	341.698622010595	1	7	486	24.3	-26.19522347974	-38.5720818226798	46.6261217483186	121.952197817813	254.142697277486	268.476618355634	181.763777712549
488	552.669336455083	338.060485240775	1	7	487	24.35	-117.67511841744	-72.7627353963999	138.354071703456	170.585136130745	303.422263532489	256.191999418724	181.793803098693
489	541.635651091523	332.567147076565	1	7	488	24.4	-220.673707271201	-109.8667632842	246.510832937139	259.714999963996	330.500000377507	242.499778455839	181.523028762634
490	524.876101589476	325.07293880226	1	7	489	24.45	-335.19099004094	-149.8841654861	367.176065216797	379.307984071202	321.500658891413	228.831871815163	180.957143266729
491	501.814753253142	315.432191702155	1	7	490	24.5	-461.22696672668	-192.8149420021	499.90790821427	497.179657521151	319.12403892573	214.80015451739	180.664308883435
492	471.875671386719	303.499237060547	1	7	491	24.55	-598.78163732846	-238.659092832161	644.591042284348	539.047802937201	320.66470663246	201.784322500286	178.952399903675
493	437.879044412189	290.532246705314	1	7	492	24.6	-679.9325394906	-259.33980710466	727.712438953202	472.41618165208	313.368793863758	191.103358071004	177.46768810833
494	416.229553222656	283.404754638672	1	7	493	24.65	-432.989823790659	-142.54984133284	455.851560017386	378.533077887464	293.2053153932	183.599508881765	174.613647215011
495	416.299407958984	285.104217529297	1	7	494	24.7	1.39709472655909	33.9892578125	34.0179587911969	262.021429193719	260.657455185008	179.391805171136	169.390738965081
496	415.962677001953	283.617248535156	1	7	495	24.75	-6.73461914061932	-29.7393798828193	30.492389391188	129.557930206366	212.595089736812	179.148365626684	164.047359228507
497	419.063201904297	283.700408935547	1	7	496	24.8	62.0104980468795	1.66320800781932	62.0327988156211	47.3628278492004	149.425947723086	181.05985967304	157.858013972598
498	421.953674316406	285.228942871094	1	7	497	24.85	57.8094482421807	30.5706787109398	65.3949440164366	48.8987287179361	78.7844526095202	178.65745876466	152.076159592253
499	419.933074951172	284.253326416016	1	7	498	24.9	-40.4119873046807	-19.5123291015591	44.8760482315591	46.6571015861608	36.699017386024	169.156803220169	145.668445722541
500	418.254486083984	283.016784667969	1	7	499	24.95	-33.5717773437602	-24.7308349609409	41.6974631348756	36.8304662524526	37.2829514508598	152.15853868106	138.282398974976
501	418.561126708984	283.930938720703	1	7	500	25	6.1328125	18.2830810546807	19.2842537323118	28.0109750126747	39.1726923276376	129.63228590943	131.725429415452
502	418.208435058594	283.390930175781	1	7	501	25.05	-7.05383300779999	-10.8001708984398	12.8996221470799	26.0352069228477	41.4550127136203	99.699329796498	125.601167154865
503	418.814278686022	282.515195645543	1	7	502	25.1	12.1168725485609	-17.514690604761	21.2974878175472	25.6671741837836	43.9461236655613	67.4220914566414	NA
504	420.309584244701	281.606310247047	1	7	503	25.15	29.9061111735796	-18.1777079699191	34.997207782424	31.6882830691144	45.1082910471382	48.0058121286819	NA
505	421.815856933594	280.301452636719	1	7	504	25.2	30.1254537778595	-26.0971522065608	39.8572994395551	46.0795591747881	43.6596221771124	47.1327171247723	NA
506	422.668823242188	277.983947753906	1	7	505	25.25	17.0593261718807	-46.3500976562591	49.3897981589657	59.8812723184479	46.6694820820479	48.0960582890447	NA
507	422.855804443359	273.745269775391	1	7	506	25.3	3.73962402341931	-84.7735595703	84.8560026754486	64.1813751714287	49.9727118699104	47.2394095895612	NA
508	422.371246337891	269.256042480469	1	7	507	25.35	-9.69116210935908	-89.7845458984409	90.3060535358462	61.6520701704412	56.0597303037626	47.960319765781	NA
509	422.421875	266.431610107422	1	7	508	25.4	1.01257324217954	-56.4886474609398	56.4977220473278	61.6506810949814	59.3126068713398	48.8371129892432	NA
510	421.212097167969	265.809112548828	1	7	509	25.45	-24.1955566406205	-12.4499511718795	27.2107744346179	53.8658645650327	56.9824827986847	47.7329261347892	NA
511	418.743041992188	265.829895019531	1	7	510	25.5	-49.3811035156193	0.415649414060226	49.3828527816662	52.2381882890772	57.0194242504518	48.6507043135136	NA
512	416.696014404297	264.788726806641	1	7	511	25.55	-40.9405517578205	-20.8233642578	45.9319200257054	54.443838571251	53.0238064655021	49.4180118094435	NA
513	412.609313964844	265.210266113281	1	7	512	25.6	-81.7340087890602	8.43078613279999	82.1676721560687	52.3128954269282	51.9745158660007	NA	NA
514	409.233306884766	265.254638671875	1	7	513	25.65	-67.5201416015591	0.887451171879547	67.5259734581965	52.3881674059223	52.5659349313481	NA	NA
515	409.999084472656	265.569030761719	1	7	514	25.7	15.3155517578	6.28784179687955	16.556058713004	52.1817483659714	51.8062300924659	NA	NA
516	408.014892578125	267.070007324219	1	7	515	25.75	-39.6838378906205	30.01953125	49.7592126766368	51.7108434429242	50.6319265449793	NA	NA
517	405.803497314453	267.456939697266	1	7	516	25.8	-44.2279052734398	7.73864746094091	44.899824825951	50.6880312914453	48.8633117489765	NA	NA
518	401.969512939453	268.564147949219	1	7	517	25.85	-76.6796875	22.1441650390591	79.8131475408328	51.2995647580036	NA	NA	NA
519	398.967926025391	269.417724609375	1	7	518	25.9	-60.0317382812398	17.0715332031205	62.4119127008019	48.8756856840363	NA	NA	NA
520	398.327545166016	268.674987792969	1	7	519	25.95	-12.8076171875	-14.8547363281205	19.6137260457958	45.5448751319817	NA	NA	NA
521	396.504028320312	268.209503173828	1	7	520	26	-36.4703369140807	-9.30969238281932	37.6398173068	NA	NA	NA	NA
522	395.751403808594	267.014465332031	1	7	521	26.05	-15.0524902343602	-23.9007568359398	28.2457720656779	NA	NA	NA	NA
523	NA	NA	1	7	522	26.1	NA	NA	NA	NA	NA	NA	NA
524	NA	NA	1	7	523	26.15	NA	NA	NA	NA	NA	NA	NA
525	NA	NA	1	7	524	26.2	NA	NA	NA	NA	NA	NA	NA
526	NA	NA	1	7	525	26.25	NA	NA	NA	NA	NA	NA	NA
527	NA	NA	1	7	526	26.3	NA	NA	NA	NA	NA	NA	NA
528	NA	NA	1	7	527	26.35	NA	NA	NA	NA	NA	NA	NA
529	NA	NA	1	7	528	26.4	NA	NA	NA	NA	NA	NA	NA
530	NA	NA	1	7	529	26.45	NA	NA	NA	NA	NA	NA	NA
531	NA	NA	1	7	530	26.5	NA	NA	NA	NA	NA	NA	NA
532	NA	NA	1	7	531	26.55	NA	NA	NA	NA	NA	NA	NA
533	NA	NA	1	7	532	26.6	NA	NA	NA	NA	NA	NA	NA
534	NA	NA	1	7	533	26.65	NA	NA	NA	NA	NA	NA	NA
535	NA	NA	1	7	534	26.7	NA	NA	NA	NA	NA	NA	NA
536	NA	NA	1	7	535	26.75	NA	NA	NA	NA	NA	NA	NA
537	NA	NA	1	7	536	26.8	NA	NA	NA	NA	NA	NA	NA
538	NA	NA	1	7	537	26.85	NA	NA	NA	NA	NA	NA	NA
539	NA	NA	1	7	538	26.9	NA	NA	NA	NA	NA	NA	NA
540	NA	NA	1	7	539	26.95	NA	NA	NA	NA	NA	NA	NA
541	NA	NA	1	7	540	27	NA	NA	NA	NA	NA	NA	NA
542	NA	NA	1	7	541	27.05	NA	NA	NA	NA	NA	NA	NA
543	NA	NA	1	7	542	27.1	NA	NA	NA	NA	NA	NA	NA
544	NA	NA	1	7	543	27.15	NA	NA	NA	NA	NA	NA	NA
545	NA	NA	1	7	544	27.2	NA	NA	NA	NA	NA	NA	NA
546	NA	NA	1	7	545	27.25	NA	NA	NA	NA	NA	NA	NA
547	NA	NA	1	7	546	27.3	NA	NA	NA	NA	NA	NA	NA
548	NA	NA	1	7	547	27.35	NA	NA	NA	NA	NA	NA	NA
549	NA	NA	1	7	548	27.4	NA	NA	NA	NA	NA	NA	NA
550	NA	NA	1	7	549	27.45	NA	NA	NA	NA	NA	NA	NA
551	NA	NA	1	7	550	27.5	NA	NA	NA	NA	NA	NA	NA
552	NA	NA	1	7	551	27.55	NA	NA	NA	NA	NA	NA	NA
553	NA	NA	1	7	552	27.6	NA	NA	NA	NA	NA	NA	NA
554	NA	NA	1	7	553	27.65	NA	NA	NA	NA	NA	NA	NA
555	NA	NA	1	7	554	27.7	NA	NA	NA	NA	NA	NA	NA
556	NA	NA	1	7	555	27.75	NA	NA	NA	NA	NA	NA	NA
557	NA	NA	1	7	556	27.8	NA	NA	NA	NA	NA	NA	NA
558	NA	NA	1	7	557	27.85	NA	NA	NA	NA	NA	NA	NA
559	NA	NA	1	7	558	27.9	NA	NA	NA	NA	NA	NA	NA
560	NA	NA	1	7	559	27.95	NA	NA	NA	NA	NA	NA	NA
561	NA	NA	1	7	560	28	NA	NA	NA	NA	NA	NA	NA
562	NA	NA	1	7	561	28.05	NA	NA	NA	NA	NA	NA	NA
563	NA	NA	1	7	562	28.1	NA	NA	NA	NA	NA	NA	NA
564	NA	NA	1	7	563	28.15	NA	NA	NA	NA	NA	NA	NA
565	NA	NA	1	7	564	28.2	NA	NA	NA	NA	NA	NA	NA
566	NA	NA	1	7	565	28.25	NA	NA	NA	NA	NA	NA	NA
567	NA	NA	1	7	566	28.3	NA	NA	NA	NA	NA	NA	NA
568	NA	NA	1	7	567	28.35	NA	NA	NA	NA	NA	NA	NA
569	NA	NA	1	7	568	28.4	NA	NA	NA	NA	NA	NA	NA
570	NA	NA	1	7	569	28.45	NA	NA	NA	NA	NA	NA	NA
571	NA	NA	1	7	570	28.5	NA	NA	NA	NA	NA	NA	NA
572	NA	NA	1	7	571	28.55	NA	NA	NA	NA	NA	NA	NA
573	NA	NA	1	7	572	28.6	NA	NA	NA	NA	NA	NA	NA
574	NA	NA	1	7	573	28.65	NA	NA	NA	NA	NA	NA	NA
575	NA	NA	1	7	574	28.7	NA	NA	NA	NA	NA	NA	NA
576	NA	NA	1	7	575	28.75	NA	NA	NA	NA	NA	NA	NA
577	NA	NA	1	7	576	28.8	NA	NA	NA	NA	NA	NA	NA
578	NA	NA	1	7	577	28.85	NA	NA	NA	NA	NA	NA	NA
579	NA	NA	1	7	578	28.9	NA	NA	NA	NA	NA	NA	NA
580	NA	NA	1	7	579	28.95	NA	NA	NA	NA	NA	NA	NA
581	NA	NA	1	7	580	29	NA	NA	NA	NA	NA	NA	NA
582	NA	NA	1	7	581	29.05	NA	NA	NA	NA	NA	NA	NA
583	NA	NA	1	7	582	29.1	NA	NA	NA	NA	NA	NA	NA
584	NA	NA	1	7	583	29.15	NA	NA	NA	NA	NA	NA	NA
585	NA	NA	1	7	584	29.2	NA	NA	NA	NA	NA	NA	NA
586	NA	NA	1	7	585	29.25	NA	NA	NA	NA	NA	NA	NA
587	NA	NA	1	7	586	29.3	NA	NA	NA	NA	NA	NA	NA
588	NA	NA	1	7	587	29.35	NA	NA	NA	NA	NA	NA	NA
589	NA	NA	1	7	588	29.4	NA	NA	NA	NA	NA	NA	NA
590	NA	NA	1	7	589	29.45	NA	NA	NA	NA	NA	NA	NA
591	NA	NA	1	7	590	29.5	NA	NA	NA	NA	NA	NA	NA
592	NA	NA	1	7	591	29.55	NA	NA	NA	NA	NA	NA	NA
593	NA	NA	1	7	592	29.6	NA	NA	NA	NA	NA	NA	NA
594	NA	NA	1	7	593	29.65	NA	NA	NA	NA	NA	NA	NA
595	NA	NA	1	7	594	29.7	NA	NA	NA	NA	NA	NA	NA
596	NA	NA	1	7	595	29.75	NA	NA	NA	NA	NA	NA	NA
597	NA	NA	1	7	596	29.8	NA	NA	NA	NA	NA	NA	NA
598	NA	NA	1	7	597	29.85	NA	NA	NA	NA	NA	NA	NA
599	NA	NA	1	7	598	29.9	NA	NA	NA	NA	NA	NA	NA
600	NA	NA	1	7	599	29.95	NA	NA	NA	NA	NA	NA	NA
601	NA	NA	1	7	600	30	NA	NA	NA	NA	NA	NA	NA
