# Supplementary material for: An automated feeding system for the African killifish reveals the impact of diet on lifespan and allows scalable assessment of associative learning
Source: eLife. 2022 Nov 10;11:e69008. doi: 10.7554/eLife.69008 (PMC9788828; doi:10.7554/eLife.69008)
Supplement: Figure 6—source data 3. [file elife-69008-fig6-data3.zip › Filtered and Interpolated Trajectories with Kinematics/t6_REC0017 DLC_likelihood-euclidean-filtered_splines-interpolated_kinematics_02_resnet50_TrainAllTheThingsJun28shuffle1_1030000.csv]

	x2	y2	fishnum	recording_num	bodyparts_coords	seconds	velocity_x	velocity_y	velocity_xy	velocity_xy_5frame	velocity_xy_10frame	velocity_xy_20frame	velocity_xy_40frame
1	6074.87894886545	238025.51456313	6	17	0	0	0	0	0	NA	NA	NA	NA
2	5768.25332069168	225601.238160875	6	17	1	0.05	-6132.51256347541	-248485.528045101	248561.190370085	NA	NA	NA	NA
3	5472.16393830288	213617.423182298	6	17	2	0.1	-5921.787647776	-239676.29957154	239749.444515002	188402.03689476	NA	NA	NA
4	5186.42694169907	202066.123027398	6	17	3	0.15	-5714.73993207619	-231026.003098	231096.673190958	231255.647721816	NA	NA	NA
5	4910.85847088023	190939.391096176	6	17	4	0.2	-5511.3694163768	-222534.63862444	222602.876397754	222761.85092845	193318.172313222	NA	NA
6	4645.27466584637	180229.28078863	6	17	5	0.25	-5311.6761006772	-214202.20615092	214268.054135281	214427.028665769	210816.028390839	NA	NA
7	4389.49166659749	169927.845504763	6	17	6	0.3	-5115.65998497761	-206028.70567734	206092.206403255	206251.180933578	202719.667923173	NA	NA
8	4143.32561313359	160027.138644572	6	17	7	0.35	-4923.32106927799	-198014.13720382	198075.333201599	198234.307731684	194782.281985646	NA	NA
9	3906.59264545466	150519.213608059	6	17	8	0.4	-4734.6593535786	-190158.50073026	190217.434529999	190376.409059863	187003.870578024	NA	NA
10	3679.10890356071	141396.123795223	6	17	9	0.45	-4549.674837879	-182461.796256721	182518.510388288	182677.484917896	179384.433700066	168495.019779062	NA
11	3460.69052745174	132649.922606065	6	17	10	0.5	-4368.36752217941	-174924.02378316	174978.560776171	175137.535305522	171923.971351497	173911.152964596	NA
12	3251.15365712775	124272.663440584	6	17	11	0.55	-4190.73740647979	-167545.18330962	167597.585693423	167756.560222471	164622.483532031	166609.66514108	NA
13	3050.31443258874	116256.39969878	6	17	12	0.6	-4016.7844907802	-160325.27483608	160375.585139727	160534.559668447	157479.970241345	159467.151845975	NA
14	2857.9889938347	108593.184780654	6	17	13	0.65	-3846.5087750808	-153264.29836252	153312.559114746	153471.533643132	150496.431479096	152483.613078891	NA
15	2673.99348086564	101275.072086205	6	17	14	0.7	-3679.9102593812	-146362.25388898	146408.507618169	146567.482146167	143671.867244903	145659.048839397	NA
16	2498.14403368156	94294.1150154331	6	17	15	0.75	-3516.9889436816	-139619.141415438	139663.430649594	139822.405177169	137006.277538352	138993.45912702	NA
17	2330.25679228246	87642.3669683388	6	17	16	0.8	-3357.744827982	-133034.960941886	133077.328208598	133236.302735721	130499.662358987	132486.843941239	NA
18	2170.14789666833	81311.8813449219	6	17	17	0.85	-3202.1779122826	-126609.712468338	126650.200294738	126809.174821358	124152.021706305	126139.203281474	NA
19	2017.63348683918	75294.7115451823	6	17	18	0.9	-3050.288196583	-120343.395994792	120382.046907508	120541.021433573	117963.355579757	119950.537147084	NA
20	1872.52970279501	69582.9109691201	6	17	19	0.95	-2902.0756808834	-114236.011521244	114272.868046354	114431.842571807	111933.663978728	113920.84553735	115431.273917464
21	1734.65268453582	64168.5330167352	6	17	20	1	-2757.5403651838	-108287.559047698	108322.663710667	108481.638235442	106062.946902542	108050.128451475	115998.854548265
22	1603.81857206161	59043.6310880277	6	17	21	1.05	-2616.6822494842	-102498.03857415	102531.433899769	102690.408423792	100351.204350447	102338.385888559	110287.111925898
23	1479.84350537237	54200.2585829976	6	17	22	1.1	-2479.5013337848	-96867.450100602	96899.1786129112	97058.1531360981	94798.4363216031	96785.617847591	104734.343816902
24	1362.54362446811	49630.4689016448	6	17	23	1.15	-2345.9976180852	-91395.793627056	91425.8978492608	91584.8723715119	89404.6428150709	91391.8243274299	99340.5502184463
25	1251.73506934883	45326.3154439694	6	17	24	1.2	-2216.1711023856	-86083.0691535081	86111.5916078823	86270.5661290873	84169.8238297976	86157.0053267773	94105.7311271077
26	1147.23398001453	41279.8516099713	6	17	25	1.25	-2090.021786686	-80929.2766799619	80956.259887736	81115.2344077643	79093.9793645976	81081.1608441545	89029.8865386984
27	1048.8564964652	37483.1307996506	6	17	26	1.3	-1967.5496709866	-75934.416206414	75959.9026876464	76118.8772063494	74177.1094181308	76164.2908778668	84113.0164480317
28	956.418758700854	33928.2064130072	6	17	27	1.35	-1848.75475528692	-71098.4877328679	71122.520006296	71281.4945234972	69419.2139888766	71406.3954259608	79355.120848581
29	869.736906721484	30607.1318500412	6	17	28	1.4	-1733.6370395874	-66421.49125932	66444.1118421863	66603.0863576833	64820.2930751029	66807.4744861733	74756.1997320055
30	788.627080527091	27511.9605107526	6	17	29	1.45	-1622.19652388786	-61903.426785772	61924.6781936213	62083.6527071743	60380.3466748264	62367.5280558646	70316.2530874422
31	712.905420117676	24634.7457951413	6	17	30	1.5	-1514.4332081883	-57544.294312226	57564.2190586665	57723.193569989	56099.3747857665	58086.5561319346	66035.280900471
32	642.388065493238	21967.5411032073	6	17	31	1.55	-1410.34709248876	-53344.0938386801	53362.7344351018	53521.7089438565	51977.3774052863	53964.5587107151	61913.2831515982
33	576.891156653778	19502.3998349508	6	17	32	1.6	-1309.9381767892	-49302.82536513	49320.224320369	49479.1988261557	48014.3545303186	50001.5357878285	57950.2598142772
34	516.230833599296	17231.3753903715	6	17	33	1.65	-1213.20646108964	-45420.488891586	45436.6887115238	45595.6632138498	44210.3061572757	46197.4873580019	54146.2108538785
35	460.223236329791	15146.5211694697	6	17	34	1.7	-1120.1519453901	-41697.084418036	41712.1276051172	41871.1021033982	40565.2322819315	42552.4134148184	50501.1362405656
36	408.684504845264	13239.8905722452	6	17	35	1.75	-1030.77462969054	-38132.61194449	38146.5409971373	38305.5154906483	37079.1328992716	39066.3139503771	47015.0361340727
37	361.430779145714	11503.536998698	6	17	36	1.8	-945.074513991	-34727.071470944	34739.9288828438	34898.903370695	33752.0080032993	35739.188954824	43688.3195424158
38	318.278199231142	9929.5138488282	6	17	37	1.85	-863.051598291439	-31480.462997396	31492.2912566192	31651.2657377074	30583.8575867803	32571.0384156879	40523.5200827638
39	279.042905101548	8509.87452263576	6	17	38	1.9	-784.70588259188	-28392.7865238488	28403.6281117575	28562.6025846934	27574.6816409009	29561.8623169275	37515.2388926318
40	243.541036756931	7236.67242012068	6	17	39	1.95	-710.03736689234	-25464.0420503016	25473.9394401791	25632.9139032004	24724.4801548104	26711.6606375342	34659.3487097528
41	211.588734197292	6101.96094128296	6	17	40	2	-639.04605119278	-22694.2295767544	22703.2252320673	22862.1996829124	22033.2531149877	24020.4333494669	31952.3631115561
42	183.00213742263	5097.79348612259	6	17	41	2.05	-571.73193549324	-20083.3491032074	20091.485475379	20250.4599111068	19501.0005043616	21488.1804146376	29390.5192672336
43	157.597386432946	4216.22345463958	6	17	42	2.1	-508.09501979368	-17631.4006296602	17638.7201551791	17797.6945719133	17127.7223010572	19114.9017809633	26968.5942940296
44	135.190621228239	3449.30424683393	6	17	43	2.15	-448.13530409414	-15338.384156113	15344.9292527295	15503.903645282	14913.4184765792	16900.597380327	24683.374744043
45	115.59798180851	2789.08926270563	6	17	44	2.2	-391.85278839458	-13204.299682566	13210.1127442117	13369.0871055229	12858.0889931369	14845.2671543539	22531.215212844
46	98.6356081737578	2227.63190225469	6	17	45	2.25	-339.247472695044	-11229.1472090188	11234.2705989105	11393.244919202	10961.7337996623	12948.9114239909	20507.9872956069
47	84.1196403239835	1756.98556548111	6	17	46	2.3	-290.319356995486	-9412.9267354716	9417.40277658348	9576.37704205165	9224.35282597582	11212.3482069648	18609.2119088625
48	71.8662182591867	1369.20365238489	6	17	47	2.35	-245.068441295936	-7755.6382619244	7759.50922357497	7918.48341436038	7645.94597514627	9640.64473956685	16832.0649644223
49	61.6914819793673	1056.33956296603	6	17	48	2.4	-203.494725596388	-6257.2817883772	6260.58986697759	6419.56395404256	6226.51311975313	8223.00329909033	15172.2442313194
50	53.4115714845254	810.446697224522	6	17	49	2.45	-165.598209896838	-4917.85731483016	4920.64460575538	5079.61854642878	4966.05415389738	6951.16936364111	13625.1774549659
51	46.842626774661	623.578455160373	6	17	50	2.5	-131.378894197288	-3737.36484128298	3739.67329732139	3898.64703109049	3864.56973299416	5818.17009117756	12186.7219988379
52	41.800787849774	487.788236773582	6	17	51	2.55	-100.83677849774	-2715.80436773582	2717.67573851458	2876.64919745461	2923.69590956795	4816.47982375218	10854.5763281916
53	38.1021947098644	395.129442064149	6	17	52	2.6	-73.9718627981919	-1853.17589418866	1854.65164688353	2013.62489343437	2153.56717807648	3935.65280023082	9622.81772869595
54	35.5629873549322	337.655471032075	6	17	53	2.65	-50.784147098644	-1149.47942064148	1150.60069879816	1309.57551194576	1532.58812160143	3169.2621300841	8487.47658028813
55	33.9993057849774	307.419723677358	6	17	54	2.7	-31.2736313990959	-604.714947094341	605.523085654212	767.773272707127	1044.24973414536	2510.01701086966	7445.10916235987
56	33.22729	296.4756	6	17	55	2.75	-15.440315699548	-218.88247354716	219.426389878303	408.487325062468	674.606382692851	1949.6606408367	6492.60690266773
57	33.06308	296.8765	6	17	56	2.8	-3.28420000000008	8.01800000000071	8.66454232143925	188.527045748256	408.606821528535	1479.23486290096	5625.28269275361
58	33.18359	299.7851	6	17	57	2.85	2.41020000000006	58.1719999999996	58.2219086602282	74.8745748563436	225.359625315364	1093.09151315662	4838.10891805416
59	33.40496	297.2548	6	17	58	2.9	4.42740000000001	-50.6060000000002	50.7993022270978	39.637253439947	112.011140415063	782.626145711224	4128.25348869205
60	34.85873	296.0897	6	17	59	2.95	29.0754	-23.3019999999999	37.2607311946504	49.4403703499432	53.9798678419496	538.69427239765	3491.68200414966
61	35.0742946226247	298.240915687502	6	17	60	3	4.31129245249394	43.0243137500406	43.2397827963192	42.23192556826	34.7515486792405	353.010648208929	2924.31122884588
62	34.3363	301.0289	6	17	61	3.05	-14.7598924524939	55.7596862499599	57.6801268714205	35.4952350818706	34.7738162339658	220.972241745638	2422.40483180779
63	33.6718463038966	301.916789252643	6	17	62	3.1	-13.289073922068	17.7577850528598	22.179684751812	33.0851608275555	32.6158482367652	130.733676428589	1981.78682057409
64	32.9927084405943	301.396066151413	6	17	63	3.15	-13.582757266046	-10.4144620246007	17.1158497951511	29.865843918534	32.6641698210166	74.3557802492478	1599.16306297067
65	31.93183	300.7153	6	17	64	3.2	-21.217568811886	-13.6153230282594	25.2103599230746	20.1072621179884	33.1388106499414	44.9511703658652	1269.47682954169
66	30.5763613537002	300.78303313192	6	17	65	3.25	-27.109372925996	1.3546626383993	27.1431982512121	22.9997709052705	31.4149137250072	36.3023813445381	991.068231818631
67	30.83028	301.1477	6	17	66	3.3	5.07837292599596	7.29333736160015	8.88721786869217	29.8331045601626	33.3376619627411	38.2171785424161	757.332134150638
68	32.56969	301.7231	6	17	67	3.35	34.7882000000001	11.508	36.6422286882226	33.1924604723273	36.1077275418142	35.5730965414638	564.462472786993
69	30.53686	303.2859	6	17	68	3.4	-40.6566	31.2560000000008	51.2825180696117	32.9639835314803	36.7004200834323	33.5036782937686	408.870160651637
70	32.1222257025866	301.908179052888	6	17	69	3.45	31.7073140517319	-27.5544189422408	42.0071394838981	46.5680618074938	35.9224728897809	32.1946446582161	286.832073482162
71	33.31993	301.4026	6	17	70	3.5	23.954085948268	-10.1115810577596	26.0008135469769	49.2156841783578	37.8532140098358	30.4523665142056	194.040953801776
72	30.6364	304.1568	6	17	71	3.55	-53.6706	55.0839999999994	76.9076092487599	43.567735606702	41.6605408508663	28.3298398634039	126.898309269158
73	32.49986	302.4992	6	17	72	3.6	37.2692	-33.152	49.8803405425424	38.6524853072344	38.5303448461624	27.920840917373	81.71529148581
74	31.45142	302.9769	6	17	73	3.65	-20.9688	9.55400000000054	23.0427752113327	42.7424444881912	34.3431867665206	29.0639958572394	54.3160983422337
75	31.01742	303.7327	6	17	74	3.7	-8.67999999999995	15.1160000000004	17.4308879865603	36.7530198942389	31.2504786664908	28.9366482137246	41.0434237312795
76	31.68473	301.5081	6	17	75	3.75	13.3461999999999	-44.4920000000002	46.4506094517609	27.8450055139669	29.489819303404	32.4758228005626	37.6918553061682
77	32.33806	303.7634	6	17	76	3.8	13.0666	45.1059999999995	46.960486278998	25.1186379263393	23.3220177640666	35.4294054003161	39.4781251420867
78	32.09933	303.883	6	17	77	3.85	-4.77459999999994	2.39199999999983	5.34026864118263	23.8484720257472	19.7339542929319	35.8334324173633	39.8332142671168
79	32.04086	303.4161	6	17	78	3.9	-1.1694	-9.33800000000019	9.41093727319461	16.2371941186168	21.4275716310464	35.1141755920492	40.2110454173306
80	32.59486	303.4179	6	17	79	3.95	11.0799999999999	0.0360000000000582	11.0800584836001	9.89101563389435	21.9508235376684	34.9698745666742	40.7951447338689
81	33.01046	303.3593	6	17	80	4	8.3120000000001	-1.17199999999912	8.39421991610891	11.6229030718969	27.0984315912893	35.0712593946235	41.1285490576649
82	33.76161	303.2343	6	17	81	4.05	15.0229999999999	-2.5	15.2295938553856	17.7365053357536	29.1982699497659	32.8243767926783	41.0297016068008
83	34.38089	303.5606	6	17	82	4.1	12.3856000000001	6.52600000000007	13.9997058311953	20.0531750495895	33.1365199885643	32.6969065430309	41.7744465174619
84	33.07047	305.0701	6	17	83	4.15	-26.2084	30.1900000000001	39.9789485924781	37.9596690639618	35.8851644175777	34.2764164352196	42.6250103653946
85	34.07656	305.5915	6	17	84	4.2	20.1218	10.4279999999994	22.6634070527798	48.5055242656374	38.6892704668577	37.1356770966938	43.2704005784458
86	32.87376	310.3378	6	17	85	4.25	-24.0560000000001	94.9260000000004	97.9266899879705	54.6501369052317	40.6526994858429	39.0813292677983	43.8771839266609
87	32.52599	313.7179	6	17	86	4.3	-6.95539999999994	67.6019999999994	67.9588698637633	54.0338234994018	42.3267358212899	40.7390717417573	44.9575279942684
88	33.1873533006058	315.85399778772	6	17	87	4.35	13.227266012116	42.7219557544004	44.722769029167	57.3253658841258	45.65985879313	44.0933319927697	45.3642675066066
89	34.5206036319504	317.12913914049	6	17	88	4.4	26.665006626892	25.5028270553998	36.8973815633282	43.345729907724	47.1252612393928	46.9184125408925	45.4249178144468
90	36.46568	317.3361	6	17	89	4.45	38.901527360992	4.13921719019982	39.1211189764001	36.1479473769425	52.3205306557192	49.3956448095218	45.7344121503169
91	37.78505	316.8636	6	17	90	4.5	26.3874	-9.44999999999936	28.0285101059615	36.6695806810283	51.0642269443073	51.8047316011241	46.456230876024
92	36.23715	317.2626	6	17	91	4.55	-30.958	7.98000000000002	31.9699572098556	40.2166989793839	52.2798735337488	53.7295633501977	45.9115947896281
93	38.44785	316.418	6	17	92	4.6	44.2140000000001	-16.8920000000003	47.330935549596	47.3156954273126	55.0501439969751	55.6280521175508	46.0423513256679
94	39.07746	313.7599	6	17	93	4.65	12.5922	-53.1619999999998	54.6329730551064	58.7827239808906	57.9516606642074	56.1860248735498	46.8372679243017
95	40.3810613111452	310.26425556395	6	17	94	4.7	26.072026222904	-69.9128887210009	74.6161012160435	68.411799690555	60.1020191521859	57.6041529431669	47.7597953256866
96	42.46733	306.5407	6	17	95	4.75	41.7253737770959	-74.4711112789992	85.3636528738516	73.430707312922	62.9567637164054	55.2785450527592	47.9394272123987
97	44.2677259932274	302.962328606938	6	17	96	4.8	36.0079198645481	-71.5674278612403	80.1153357581777	75.6866223490308	65.1323908791054	54.4856505882206	48.0860677428269
98	45.5938859670985	299.59262197113	6	17	97	4.85	26.523199477422	-67.3941327161606	72.4254736614307	72.8883428770591	65.5962454419715	54.8951025958499	49.2527796549201
99	46.4774907852859	296.41765700084	6	17	98	4.9	17.672096363748	-63.4992994057995	65.9125482356506	67.1308034519201	65.2467885077068	55.7356600368444	50.3006163763321
100	46.9502213114628	293.423510604328	6	17	99	4.95	9.45461052353792	-59.8829279302402	60.624703856185	61.8529820676559	62.8877752306146	56.4989497339595	51.2973342941685
101	47.0437584093018	290.596259689858	6	17	100	5	1.87074195678008	-56.5450182893994	56.5759557481566	57.7617835710211	59.4928631612111	57.8412023574245	52.3646479081791
102	46.789782942476	287.92198116569	6	17	101	5.05	-5.079509336516	-53.4855704833603	53.7262288368564	54.8069546663828	56.6914276426925	58.9988127865779	53.2828275680788
103	46.2199757746582	285.386751940088	6	17	102	5.1	-11.396143356356	-50.7045845120399	51.969481178257	52.88720758417	54.7400611947246	59.3877961083048	54.2769594540747
104	45.3660177695212	282.976648921313	6	17	103	5.15	-17.07916010274	-48.2020603755007	51.138403712459	51.854922870502	53.5196594094815	59.3981194133838	54.6943875432599
105	44.259589790738	280.677749017626	6	17	104	5.2	-22.128559575664	-45.9779980737392	51.0259684451209	51.5298732177292	52.8958803157332	58.3839135546794	55.6476119722369
106	42.9323727019815	278.476129137291	6	17	105	5.25	-26.54434177513	-44.0323976066998	51.4145321798167	51.7183388184281	52.7256409984436	56.797525156999	54.8532004634754
107	41.4160473669246	276.357866188568	6	17	106	5.3	-30.326506701138	-42.3652589744609	52.1009805729921	52.2323641525801	52.8652346940504	55.4330637438964	54.9725447539847
108	39.74229464924	274.309037079721	6	17	107	5.35	-33.475054353692	-40.9765821769395	52.9118091817517	52.9045530472964	53.1793467746381	54.4122273170706	55.866716830063
109	37.9427954126007	272.31571871901	6	17	108	5.4	-35.989984732786	-39.8663672142197	53.7085303832192	53.5963591263851	53.5494503190608	53.6828202117716	57.4497167200809
110	36.0492305206797	270.363988014699	6	17	109	5.45	-37.87129783842	-39.0346140862209	54.3869129187024	54.2005961703716	53.8800518787443	53.1990237788152	60.3341512050871
111	34.0932808371497	268.439921875048	6	17	110	5.5	-39.1189936706	-38.4813227930192	54.8735625752601	54.6403547308481	54.102187152787	52.924564215234	61.1024980627331
112	32.1066272256837	266.529597208321	6	17	111	5.55	-39.7330722293199	-38.2064933345407	55.1221657929245	54.8665364855415	54.1746998451003	52.83609178596	62.330540436789
113	30.1209505499545	264.619090922778	6	17	112	5.6	-39.713533514584	-38.2101257108593	55.1106019841342	54.8555507101922	54.0843934394165	52.9258667905986	62.2646121037616
114	28.1679316736351	262.694479926683	6	17	113	5.65	-39.060377526388	-38.4922199219	54.839439156686	54.6080151791889	53.8459810140618	53.2027502129699	62.4746230110695
115	26.2792514603983	260.741841128296	6	17	114	5.7	-37.773604264736	-39.05277596774	54.3319840419561	54.148803519829	53.5021672418972	53.6910710013069	61.4544118261045
116	24.4865907739169	258.747251435881	6	17	115	5.75	-35.853213729628	-39.8917938482998	53.6358849202438	53.528432147985	53.1234874320244	54.4278558741916	60.9579363899973
117	22.821630477864	256.696787757698	6	17	116	5.8	-33.299205921058	-41.0092735636601	52.8261074961249	52.8254255425822	52.8069488778696	55.4594389197488	59.6350637041387
118	21.3160514359123	254.576527002011	6	17	117	5.85	-30.111580839034	-42.4052151137403	52.008745124914	52.1487837736021	52.6723868065591	56.8383310642761	58.3198847399497
119	20.0015345117348	252.37254607708	6	17	118	5.9	-26.29033848355	-44.0796184986203	51.3244061296723	51.6389596848598	52.856050106879	59.1637734033173	57.1259494179896
120	18.9097605690043	250.070921891168	6	17	119	5.95	-21.83547885461	-46.0324837182395	50.9487751970556	51.4650942359101	53.5020901238695	64.1693526762147	57.666220063319
121	18.0724104713938	247.657731352538	6	17	120	6	-16.74700195221	-48.2638107726001	51.0867644765322	51.8163414651333	54.7535245955962	64.3637937680416	56.6873912472145
122	17.521165082576	245.11905136945	6	17	121	6.05	-11.0249077763559	-50.77359966176	51.9567802513766	52.8866746711759	56.7441779943973	65.6622680870002	56.1838376785652
123	17.287705266224	242.440958850168	6	17	122	6.1	-4.66919632704005	-53.5618503856404	53.7649812710296	54.8553964741368	59.5922686891357	65.1414280992183	56.0993793882214
124	17.4037118860105	239.609530702952	6	17	123	6.15	2.32013239573	-56.62856294432	56.6760721598854	57.8680895063327	64.4815657925728	65.5511266087552	55.1617674171592
125	17.9008658056085	236.610843836066	6	17	124	6.2	9.94307839196004	-59.9737373377195	60.7923842118603	62.0232617528844	74.8365381105323	64.5249100975295	54.2417416304565
126	18.8108478886908	233.43097515777	6	17	125	6.25	18.199641661646	-63.5973735659201	66.1502296375115	67.3681959131381	75.6041001040589	65.1183476229955	53.8413868977275
127	20.1653389989303	230.056001576328	6	17	126	6.3	27.0898222047899	-67.4994716288404	72.7326414841353	76.0764569139697	78.5175872961308	63.8370636643809	52.7812569926919
128	21.99602	226.472	6	17	127	6.35	36.6136200213941	-71.6800315265596	80.4896520722981	94.8176797469278	77.6104693918775	62.2275421628288	52.0626047544359
129	23.24273	221.6187	6	17	128	6.4	24.9342	-97.0660000000004	100.217377164043	93.3401107017852	78.2462031106314	60.5690786242076	51.3622719350317
130	21.57069	214.0769	6	17	129	6.45	-33.4408000000001	-150.836	154.498498376651	95.0119128393771	75.5477300711896	62.1334163478228	51.1690450133494
131	22.41331	211.2622	6	17	130	6.5	16.8524	-56.2939999999998	58.7623844117984	87.8527428706168	75.4831706503947	60.4502182791951	52.5067744170131
132	22.46901	207.208	6	17	131	6.55	1.11400000000003	-81.0840000000002	81.0916521720949	80.4159493072931	70.9299493343645	59.5315835711705	52.9346269747981
133	22.5633	204.9753	6	17	132	6.6	1.88580000000002	-44.6539999999999	44.6938022284968	56.2777803954514	64.862815636522	59.2728919858443	51.7398824896814
134	22.45187	201.8256	6	17	133	6.65	-2.22860000000004	-62.9939999999999	63.0334093474246	57.6262305990043	56.6565914558425	57.1207846213485	50.6767899223534
135	24.14183	201.7878	6	17	134	6.7	33.7992	-0.756000000000085	33.807653817442	46.847985829352	49.4302945851133	54.7924122596062	50.0557540750386
136	23.07496	198.6912	6	17	135	6.75	-21.3374	-61.9319999999999	65.5046354295632	41.8728884024271	45.2963364543313	53.2549179212634	49.7532056552675
137	24.10221	197.7999	6	17	136	6.8	20.545	-17.826	27.2004283238334	32.8972336043918	40.5455798462103	50.103075065635	49.7232751748414
138	24.85498	197.1555	6	17	137	6.85	15.0554	-12.8880000000004	19.8183150938724	42.5828087747752	40.935314579811	47.2868784445957	49.9064265428433
139	24.38912	196.3764	6	17	138	6.9	-9.31720000000006	-15.582	18.1551353572481	32.9664423096583	35.9953661320656	43.5607704667462	50.2362204871929
140	27.51982	199.042	6	17	139	6.95	62.614	53.3120000000002	82.235529669359	34.2431738630686	34.0370944480227	38.168737350484	50.6405322562541
141	27.25092	199.8706	6	17	140	7	-5.37799999999997	16.5719999999999	17.4228031039783	39.9977407571949	31.026665192132	40.6497550659846	51.0416243904538
142	28.836	199.3163	6	17	141	7.05	31.7016	-11.0859999999997	33.5840860908852	39.0934986597394	29.2762007969054	40.2069858625961	51.3562556426358
143	30.2265	201.3086	6	17	142	7.1	27.8100000000001	39.846	48.5911495645041	25.4913801212703	29.7109412526694	38.3383368801445	51.5081627747241
144	30.29928	201.9864	6	17	143	7.15	1.45559999999996	13.5559999999998	13.6339248699703	29.0868880746057	30.4649494776499	35.8024532359515	51.4644287947181
145	30.85508	201.5426	6	17	144	7.2	11.116	-8.8760000000002	14.2249369770134	24.3092277307421	26.9071801158548	35.5865980525476	51.2013789224928
146	31.1238	199.7931	6	17	145	7.25	5.37439999999997	-34.9899999999997	35.4003428706556	19.4241417481438	36.0031736776379	34.3880636875395	50.694422787904
147	31.2477880959593	200.261765700164	6	17	146	7.3	2.47976191918603	9.37331400327992	9.69578437156729	21.8364002955605	39.8683918789819	35.6094866853018	49.9193813555295
148	31.4426844896069	201.454229708607	6	17	147	7.35	3.897927872952	23.8492801688597	24.1657196515125	28.3229801104392	35.741359180478	37.5853109228578	48.8533048252721
149	31.81927	200.2259	6	17	148	7.4	7.53171020786198	-24.5665941721398	25.6952176070534	42.9194592806701	35.6095403398375	39.9033623501781	47.2033106200261
150	32.19522	197.9235	6	17	149	7.45	7.51899999999999	-46.0480000000001	46.6578360514074	55.4275560272217	37.1361016570724	39.1476481646854	44.1119055407806
151	31.92111	203.3357	6	17	150	7.5	-5.48220000000001	108.244	108.38273872181	52.0585766128121	37.749462182947	41.6330305017125	43.3357999214994
152	32.18032	199.7332	6	17	151	7.55	5.18420000000006	-72.0499999999998	72.2362681043254	49.3826803841145	41.9427725736983	43.1809277141011	41.9295513897276
153	32.24973	200.0926	6	17	152	7.6	1.38819999999996	7.18799999999987	7.32082257946456	45.9492232037057	45.4596805930462	43.7434335636039	41.3674099156606
154	31.63477	200.0607	6	17	153	7.65	-12.2992	-0.638000000000147	12.3157364635656	32.579465085224	49.3417752227063	45.8080729680877	40.2868490785123
155	30.8419596733064	198.817444935193	6	17	154	7.7	-15.856206533872	-24.8651012961398	29.490550149363	28.4579891201749	51.388116213516	47.6103455853795	39.8826997230746
156	30.0258502098216	196.907827837016	6	17	155	7.75	-16.322189269696	-38.1923419635405	41.5339481294012	38.8607845732803	47.2628873257871	48.1339276545446	38.6373180580105
157	29.1917078317545	194.464866159984	6	17	156	7.8	-16.682847561342	-48.8592335406395	51.62888827908	49.300870061298	46.4934635492204	49.735687645424	38.3058247361899
158	28.3447987613141	191.62157735861	6	17	157	7.85	-16.938181408808	-56.86577602748	59.3347998449916	56.8270092233263	51.7455079467298	50.4197312059485	38.1198708994558
159	27.4903892207095	188.51097888741	6	17	158	7.9	-17.088190812092	-62.2119694240001	64.5161639036543	61.9463095663502	56.0066055963379	50.845850773306	37.9407714307636
160	26.6337454321496	185.266088200898	6	17	159	7.95	-17.132875771198	-64.8978137302402	67.1212459595042	64.5289379782659	58.0845895136866	50.0550737310772	36.1288361613479
161	25.7801336178434	182.01992275359	6	17	160	8	-17.072236286124	-64.9233089461598	67.130449844521	64.6302313201794	58.5183931261421	46.0218447770143	35.9100242292938
162	24.93482	178.9055	6	17	161	8.05	-16.906272356868	-62.2884550718004	64.5420303386584	62.7123411313778	57.5286027171497	43.6521169168591	35.2636190662015
163	24.1024459401708	176.031548646609	6	17	162	8.1	-16.647481196584	-57.4790270678199	59.841266554559	59.3421698040469	55.3797818188508	44.3964829511767	34.2225943584799
164	23.2851533572773	173.409642407758	6	17	163	8.15	-16.34585165787	-52.4381247770197	54.9267129596463	55.090476685934	52.3499263239058	44.7712449210731	34.0413729142914
165	22.4844593095837	171.027066249759	6	17	164	8.2	-16.013880953872	-47.6515231599802	50.2703893228501	50.5282674560334	48.7220312486384	44.1788013936016	33.8385306974223
166	21.7018808553538	168.871105138917	6	17	165	8.25	-15.651569084598	-43.1192222168403	45.8719842539561	46.1293323175222	44.7808022282414	42.8865724284814	33.1089797397698
167	20.9389350528518	166.929044041543	6	17	166	8.3	-15.25891605004	-38.8412219474799	41.7309841891557	41.9875115164338	40.8107702844978	41.002162787078	33.0356824294044
168	20.1971389603418	165.188167923944	6	17	167	8.35	-14.8359218502	-34.8175223519797	37.846590862003	38.1018926932298	37.0474579556236	38.6544308760539	32.6252062679025
169	19.4780096360876	163.63576175243	6	17	168	8.4	-14.382586485084	-31.0481234302802	34.2176089542042	34.4711277705489	33.5358842458084	35.9781805113491	32.2109401124596
170	18.7830641383535	162.259110493308	6	17	169	8.45	-13.898909954682	-27.5330251824403	30.84229520683	31.0932731129622	30.2730132735166	33.1100241580105	31.3157098788472
171	18.1138195254033	161.045499112888	6	17	170	8.5	-13.384892259004	-24.2722276083998	27.7181596405517	27.965583593725	27.2547517308207	30.187017956875	28.9281575902455
172	17.4717928555012	159.982212577478	6	17	171	8.55	-12.840533398042	-21.2657307081997	24.8417109012222	25.084256975183	24.4757228570064	27.3463104183019	27.5021372863213
173	16.8585011869112	159.056535853386	6	17	172	8.6	-12.2658333718	-18.51353448184	22.2081432658167	22.4441338538034	21.9290799332569	24.7017551533559	27.7635599371826
174	16.2754615778973	158.255753906922	6	17	173	8.65	-11.660792180278	-16.0156389292803	19.8109758614943	20.0383756910925	19.6064346987924	22.2746728604951	27.9711301348484
175	15.7241910867236	157.567151704393	6	17	174	8.7	-11.025409823474	-13.7720440505797	17.6416795999322	17.8581726010505	17.4980170673826	20.0667158094651	27.8266889042787
176	15.2062067716541	156.978014212108	6	17	175	8.75	-10.35968630139	-11.7827498457001	15.6893688269973	15.8925762727889	15.5932336855087	18.084031824995	27.464793563944
177	14.7230256909528	156.475626396375	6	17	176	8.8	-9.663621614026	-10.0477563146603	13.940695451012	14.1286124224018	13.881850552106	16.3356772133847	26.9403953507233
178	14.2761649028837	156.047273223504	6	17	177	8.85	-8.93721576138201	-8.56706345741998	12.3801616245086	12.5519002809617	12.3560523510883	14.8306813298565	26.319447724607
179	13.867141465711	155.680239659803	6	17	178	8.9	-8.18046874345399	-7.34067127402	10.9911566095589	11.1480916799248	11.0134614751819	13.5760294516131	25.6712915846675
180	13.4974724376986	155.361810671581	6	17	179	8.95	-7.39338056024803	-6.36857976443991	9.75811889273168	9.90552850316143	9.86041834541364	12.5763460266173	25.0665670476001
181	13.1686748771106	155.079271225145	6	17	180	9	-6.57595121175998	-5.65078892872009	8.67032582181276	8.81952842938773	8.9133119191693	11.8344704034767	24.5764133202282
182	12.8822658422111	154.819906286804	6	17	181	9.05	-5.72818069799002	-5.18729876681959	7.72787956719523	7.89831052796195	8.19563156976312	11.3521576557836	24.272023937761
183	12.6397623912639	154.571000822868	6	17	182	9.1	-4.85006901894398	-4.97810927872024	6.9501612556401	7.16893640986559	7.73228272645607	11.1306369231885	24.2124715979372
184	12.4426815825333	154.319839799645	6	17	183	9.15	-3.94161617461201	-5.02322046446011	6.38506710243	6.67853215841382	7.54562420443378	11.1710153486236	24.4093761049592
185	12.2925404742832	154.053708183442	6	17	184	9.2	-3.002822165002	-5.32263232405967	6.11124830224989	6.48573463636481	7.65467498585201	11.4745764149557	24.8175654165941
186	12.1908561247776	153.759890940569	6	17	185	9.25	-2.033686990112	-5.87634485746037	6.21830456455389	6.64503702352441	8.07570712144464	12.0430146994066	25.2139697363358
187	12.1391455922807	153.425673037335	6	17	186	9.3	-1.034210649938	-6.68435806467983	6.76389195695019	7.19293788090561	8.82246475946119	12.8786279143686	25.3485238673764
188	12.1389259350564	153.038339440047	6	17	187	9.35	-0.00439314448598793	-7.74667194576011	7.74667319143807	8.14041356183843	9.90522149528867	13.9844645731602	25.0955248502686
189	12.1917142113687	152.585175115015	6	17	188	9.4	1.05576552624598	-9.06328650063983	9.12457138933603	9.47288208447545	11.3285692220652	15.3644026579859	24.8954951123115
190	12.2990274794818	152.053465028547	6	17	189	9.45	2.14626536226202	-10.6342017293599	10.848626706914	11.1591948825576	13.0887344844978	17.0231099371897	24.5489612372615
191	12.4623827976596	151.430494146951	6	17	190	9.5	3.267106363556	-12.4594176319204	12.880647177739	13.1654059670529	15.1727174796438	18.9658086835813	24.1280454476551
192	12.6832972241662	150.703547436537	6	17	191	9.55	4.41828853013199	-14.5389342082797	15.1954559473607	15.4642005632249	17.5616242589741	21.1977374572201	24.0163155361442
193	12.9632878172657	149.859909863612	6	17	192	9.6	5.59981186199	-16.8727514585004	17.777728613915	18.0370554071572	20.2366464198643	23.7231880425184	23.7577215676269
194	13.3038716352219	148.886866394485	6	17	193	9.65	6.81167635912402	-19.4608693825398	20.6185443701956	20.8725528748122	23.1831811115381	26.5440793494233	24.974292766025
195	13.7065657362991	147.771701995465	6	17	194	9.7	8.05388202154397	-22.3032879803998	23.7129009265757	23.9640536353907	26.3915448885274	29.5684150237231	26.2053483845711
196	14.1728871787612	146.50170163286	6	17	195	9.75	9.32642884924203	-25.4000072521001	27.058134516014	27.3078868726757	29.8559102457179	32.3439076476765	27.6697723521743
197	14.7043530208723	145.064150272979	6	17	196	9.8	10.629316842222	-28.7510271976203	30.6529597502532	30.9021616598513	33.5730101549791	34.3613705213681	32.4711475765851
198	15.3024803208964	143.446332882131	6	17	197	9.85	11.962546000482	-32.3563478169598	34.49689480034	34.7460343698975	37.5411545897482	35.3603683706807	33.3945646208761
199	15.9687861370975	141.635534426623	6	17	198	9.9	13.326116324022	-36.2159691101601	38.5899183060736	38.8392676166237	41.7595894767814	36.2149607730099	33.413265632719
200	16.7047875277397	139.619039872765	6	17	199	9.95	14.720027812844	-40.3298910771599	42.9322644768068	43.1819666745675	46.0480955629483	36.5215764479057	34.2408964065447
201	17.512001551087	137.384134186865	6	17	200	10	16.144280466946	-44.6981137180001	47.5243007496447	47.7744223068207	49.5150978157091	36.4216204918336	34.7974737238646
202	18.3919452654035	134.918102335232	6	17	201	10.05	17.59887428633	-49.3206370326601	52.3664550399724	52.6170172937115	51.161116783762	36.6804734165048	35.144343553722
203	19.3461357289531	132.208229284174	6	17	202	10.1	19.083809270992	-54.1974610211599	57.459172961606	57.3501567559991	50.4840903214972	36.3848062120653	35.7764545018561
204	20.37609	129.2418	6	17	203	10.15	20.599085420938	-59.3285856834797	62.8028932405275	60.1909280147946	49.2467404344816	38.7775701834264	36.0963416021214
205	21.4801898817388	126.100274138732	6	17	204	10.2	22.0819976347759	-62.8305172253602	66.5979617882449	59.1402668929565	46.6516080072839	40.9361203541865	37.3950274517524
206	22.6442761570865	123.241810115248	6	17	205	10.25	23.2817255069541	-57.1692804696801	61.7281570436223	53.1937583361736	42.9873307379493	43.296530004942	37.856055536094
207	23.851054353891	121.21874103414	6	17	206	10.3	24.13556393609	-40.4613816221601	47.1131494307817	45.8764635752518	39.7879366780305	52.0636672388016	38.252069373784
208	25.08323	120.5834	6	17	207	10.35	24.64351292218	-12.7068206828	27.7266301776917	35.9530592585688	35.2284578343823	52.8046646685919	38.9126779579601
209	26.25174	121.1774	6	17	208	10.4	23.3702	11.8800000000002	26.2164194359185	25.7837334611039	35.7955508900715	51.4621286074521	40.5512365202262
210	27.0999	121.1386	6	17	209	10.45	16.9632	-0.776000000000181	16.9809402048297	20.4356064631046	35.8241451454247	51.4586828758997	41.4676676367868
211	27.64129	121.1926	6	17	210	10.5	10.8278	1.08000000000004	10.881528056298	17.2631573325911	37.0779621941748	50.629138764148	42.6763680359512
212	27.70225	120.1758	6	17	211	10.55	1.21919999999996	-20.3360000000001	20.3725144407852	25.7146382048912	52.9662176938413	49.0909496502238	43.2516228241605
213	27.44827	120.7119	6	17	212	10.6	-5.07959999999997	10.7220000000001	11.864384525124	35.6952310322807	55.1252390156867	47.8297209611937	43.6038793603501
214	25.50333	117.8943	6	17	213	10.65	-38.8988000000001	-56.352	68.4738237974191	48.3721909272457	53.6775167804225	45.6486038548194	45.0261330477423
215	23.47113	115.2384	6	17	214	10.7	-40.644	-53.1180000000001	66.8839043417772	85.4968289245779	56.2657577445155	45.2216398797818	46.8297916282015
216	25.88931	118.0564	6	17	215	10.75	48.3636	56.36	74.2663275311227	92.9873206987824	58.2709467903467	43.3682034245114	46.64047262808
217	17.93839	111.509	6	17	216	10.8	-159.0184	-130.948	205.995704427447	81.6403953559538	58.3939626224171	42.1427682262	48.5839668359933
218	20.39447	111.2898	6	17	217	10.85	49.1216	-4.38400000000001	49.3168433961461	76.8362844567503	60.4309840880051	42.4649875452395	49.7889806101075
219	20.03499	110.8258	6	17	218	10.9	-7.18959999999996	-9.27999999999997	11.7391970832761	68.1697026534477	55.5016568195674	44.8875122674425	50.2367344604545
220	19.49529	108.7517	6	17	219	10.95	-10.794	-41.482	42.8633498457599	31.2910963202562	54.6191346141389	46.4137588256678	49.7488278242774
221	20.35234	107.4642	6	17	220	11	17.141	-25.7499999999999	30.9334185146096	27.8746474772279	49.6584446548481	48.9311155800687	49.7100598617163
222	21.19253	108.143	6	17	221	11.05	16.8038	13.5759999999999	21.6026727614894	29.3629182831809	31.3193187585588	49.8227722318161	48.7044558865904
223	20.26006	106.8284	6	17	222	11.1	-18.6494	-26.292	32.2345991810043	32.4019847715274	29.8047360747923	50.822952508635	47.6290450704542
224	19.64081	106.0961	6	17	223	11.15	-12.385	-14.6459999999999	19.1805511130415	31.1471866562484	36.0975077544625	51.2746959120581	46.5662973989048
225	20.16399	108.9515	6	17	224	11.2	10.4636	57.1079999999998	58.0586822874923	31.3475411968614	36.5617599068202	52.7234629022164	45.7294256622593
226	18.93115	108.9335	6	17	225	11.25	-24.6568	-0.360000000000014	24.6594279382146	31.7348246723567	39.5912843697908	49.9844152512181	44.8929764146994
227	18.06502	109.6596	6	17	226	11.3	-17.3226	14.522	22.6044454645541	42.832097225744	41.2515818412151	45.104266433185	44.4152952263083
228	18.65948	111.2614	6	17	227	11.35	11.8892	32.0359999999999	34.1710165584812	40.721535042113	41.2149209292649	46.7732965516231	44.4354191901607
229	21.80651	113.2699	6	17	228	11.4	62.9406	40.1700000000002	74.6669138799778	48.0353820833331	47.0477350045488	49.011340313457	46.9962363997509
230	22.76459	111.0964	6	17	229	11.45	19.1616	-43.4700000000001	47.5058713693371	51.1556224855689	50.827791190294	48.0389727726552	46.9131041399778
231	22.23228	108.0816	6	17	230	11.5	-10.6462	-60.2960000000002	61.2286631443152	50.6950171861731	50.3103858475881	48.7909809592847	48.457009213593
232	23.49002	109.5194	6	17	231	11.55	25.1548	28.7560000000002	38.2056474757334	51.2633727833536	58.8892141078112	48.3179621229569	49.1931759602447
233	23.36644	107.9308	6	17	232	11.6	-2.47160000000001	-31.772	31.8679900615021	60.934047338475	63.7418570284539	47.4283691797147	50.2454981402403
234	20.99957	110.9995	6	17	233	11.65	-47.3374	61.3739999999999	77.5086918658804	52.5853896118431	61.9251728724515	47.4839909429901	50.3618925245198
235	18.03406	114.7649	6	17	234	11.7	-59.3102	75.308	95.8592441449441	66.6228057300534	59.5161856384901	46.2372114447368	49.585718685054
236	17.26592	115.3642	6	17	235	11.75	-15.3628	11.986	19.4853745111558	76.7886968707348	57.9906775487785	46.4177494048874	50.2503009089738
237	20.30554	110.8772	6	17	236	11.8	60.7924	-89.7399999999999	108.392728066785	72.5869729615494	55.3843424046987	46.6878222264165	47.2627924209865
238	18.33403	107.2426	6	17	237	11.85	-39.4302	-72.6920000000001	82.6974457649087	58.0983239385052	53.6418174301644	46.405850835082	48.6168356618647
239	20.62551	105.5904	6	17	238	11.9	45.8296	-33.0439999999999	56.5000723199536	63.395965485714	47.9202468814313	49.1049605320594	49.8893743087802
240	21.18659	106.618	6	17	239	11.95	11.2216	20.5519999999999	23.4159990297231	44.145879079344	41.6466316991796	47.4124494542877	49.5102673336149
241	23.38905	107.2761	6	17	240	12	44.0492	13.1620000000001	45.9735822471994	30.494937989594	42.5251129621867	47.9829028471173	48.7959579387608
242	23.9072	106.9597	6	17	241	12.05	10.363	-6.32800000000003	12.1422960349351	23.2535208013132	34.4864303450218	48.5635796886732	48.8756922947223
243	24.26034	107.5896	6	17	242	12.1	7.0628	12.5980000000001	14.442740316159	25.1949394598539	29.06984464171	49.6680437718455	49.1240953320674
244	23.65286	108.4023	6	17	243	12.15	-12.1496	16.2539999999998	20.2929863785495	21.6542604386594	36.2847481916672	49.4490891369815	49.9882723077667
245	25.29381	108.6262	6	17	244	12.2	32.819	4.47800000000001	33.1230923224267	24.8269816106997	35.3087132700854	46.4479744678915	50.0255471193072
246	24.15756	107.7854	6	17	245	12.25	-22.725	-16.816	28.2701871412271	27.6447512938259	37.975128145456	50.5161865667296	50.9004501882247
247	23.31974	108.9074	6	17	246	12.3	-16.7564	22.44	28.0059018951363	49.3159755820212	41.7428169726476	49.421318408788	51.6916116683183
248	21.93491	109.25	6	17	247	12.35	-27.6966	6.85200000000009	28.5315887317899	45.4224870803168	45.6942701135267	50.4603747721062	51.9339003713042
249	19.63804	115.2584	6	17	248	12.4	-45.9374	120.168	128.649107819526	54.2959958522526	50.9779313925317	50.7674083041034	50.8312025511516
250	18.9914	115.4776	6	17	249	12.45	-12.9328	4.38400000000001	13.6556498139049	58.6586523345956	51.2493172366034	50.9815618945747	50.2629625518466
251	20.20422	118.901	6	17	250	12.5	24.2564	68.468	72.6377310009062	63.7437889332274	58.5072601712724	48.8009349182369	49.7967352576843
252	22.66387	119.2947	6	17	251	12.55	49.193	7.87400000000019	49.8191843068511	52.6398872030421	64.3562064725541	49.4334224664876	50.1291188886974
253	24.23217	121.4899	6	17	252	12.6	31.366	43.904	53.9572717249492	57.0761473928899	71.8509049025025	50.8198214844201	49.6750070741921
254	26.90925	123.9805	6	17	253	12.65	53.5416	49.812	73.1295991685993	62.7185244902922	65.2500684165396	52.4925536725433	48.9939976469006
255	26.77485	125.7673	6	17	254	12.7	-2.68799999999999	35.736	35.8369507631439	70.0537606105126	66.6544105190641	53.8138827938777	47.7859551249883
256	26.66573	120.726	6	17	255	12.75	-2.18240000000002	-100.826	100.849616487917	79.9580208717776	59.6267416910179	55.383150971562	48.6999310392843
257	29.44881	124.0363	6	17	256	12.8	55.6616	66.206	86.4953649079533	77.860249630037	57.1240279603275	56.69540111022	46.7496119186543
258	32.086378153863	128.487453999268	6	17	257	12.85	52.75136307726	89.0230799853603	103.478573031274	76.2326736452383	55.9453728553135	57.4619499075264	45.0235491524113
259	33.7345626769734	131.150749790989	6	17	258	12.9	32.9636904622079	53.26591583442	62.6407429598961	56.5349588917435	54.007175952555	52.5574445702438	43.9065078324646
260	34.5171527073652	132.293399850155	6	17	259	12.95	15.651800607836	22.8530011833197	27.6990708391504	44.1942953101424	56.378448351152	53.1134756494055	43.6270007824733
261	34.5579373830725	132.182616651759	6	17	260	13	0.815693514146005	-2.21566396792014	2.36104272044355	31.9327248388493	52.2590417718516	51.6105676682514	42.8369182330448
262	33.9807058421295	131.085612670791	6	17	261	13.05	-11.5446308188599	-21.9400796193599	24.7920469999479	30.154102275073	49.0345957478859	51.6946580887217	42.8611139709817
263	32.9092472225701	129.269600382244	6	17	262	13.1	-21.429172391188	-36.32024577094	42.1707206748087	36.5242230570656	43.0729949125503	49.6819703765387	43.1115260637716
264	31.4673506624286	127.001792261108	6	17	263	13.15	-28.83793120283	-45.35616242272	53.7476301410147	47.9831246519597	39.8648207239481	48.5389061568197	42.9067919403463
265	29.778805299739	124.549400782377	6	17	264	13.2	-33.770907253792	-49.0478295746198	59.5496747491132	53.8748961856294	39.5725407797469	49.1239357820851	42.5563458410649
266	27.9674002725353	122.179638421041	6	17	265	13.25	-36.228100544074	-47.39524722672	59.6555506949139	54.2132649862513	43.5943936454849	46.8836755118391	42.3312826846727
267	26.1569247188517	120.159717652091	6	17	266	13.3	-36.209511073672	-40.398415379	54.2509046682966	49.5755391728232	46.2652882171159	44.0779054285207	42.2583664973401
268	24.4711677767223	118.756850950521	6	17	267	13.35	-33.715138842588	-28.0573340314001	43.8625646779181	42.6208585024281	43.4185678977639	39.5867235327164	42.0460687479431
269	23.0339185841811	118.238250791321	6	17	268	13.4	-28.744983850824	-10.3720031840001	30.5590010738741	39.2056626390102	43.0706363610844	37.0456073608258	39.4849192857409
270	21.9689662792623	118.871129649484	6	17	269	13.45	-21.299046098376	12.6575771632602	24.7762713971379	38.6556802486023	41.8694232130183	36.2724396703719	39.3776433967883
271	21.4001	120.9227	6	17	270	13.5	-11.377325585246	41.03140701032	42.5795713778243	32.6238708092765	41.5083092518267	36.8729015478526	37.9804179653071
272	21.46223	123.497	6	17	271	13.55	1.24260000000007	51.4859999999999	51.5009927162573	36.5657335493456	39.1212151091554	36.2888054754758	36.8590801838871
273	21.34401	122.8221	6	17	272	13.6	-2.36440000000002	-13.4979999999999	13.7035174812891	41.1179879236085	36.1004521528825	35.4032306431232	37.8983166583955
274	19.72867	120.8965	6	17	273	13.65	-32.3068	-38.5120000000001	50.2683147742194	43.8109558646431	34.2263939977035	33.3210302081493	38.5023323624712
275	21.94307	120.0328	6	17	274	13.7	44.288	-17.2740000000002	47.5375432684526	39.5867499697085	32.972338560997	31.2988088882522	39.7905366483896
276	19.25578	119.2385	6	17	275	13.75	-53.7457999999999	-15.8859999999999	56.0444110829973	39.5770334964884	30.1514094502203	29.2794143977833	37.5127922640854
277	19.6487	117.7712	6	17	276	13.8	7.8584	-29.3460000000002	30.3799632415842	31.8870544460615	26.3123227338357	27.8213318844602	36.6746692996273
278	19.01185	118.0173	6	17	277	13.85	-12.7370000000001	4.92200000000025	13.6549351151883	24.8266891983854	27.3878933884825	26.6301875883597	35.6570486134683
279	18.49245	117.7355	6	17	278	13.9	-10.3879999999999	-5.63600000000008	11.818419522085	16.4918630357974	23.5714240552141	26.4123940012379	35.237816024834
280	18.15636	117.2243	6	17	279	13.95	-6.72180000000004	-10.224	12.2357170300723	13.037895497963	20.7281945634861	25.6418111441712	35.1239761434501
281	17.9031	116.5519	6	17	280	14	-5.06520000000002	-13.4479999999999	14.3702802700573	15.1987532804766	17.05051954374	24.3502682623629	35.4557252325306
282	18.4123	116.1391	6	17	281	14.05	10.184	-8.25600000000009	13.1101255524118	15.2557936643667	16.521448659765	22.0235022790525	36.6383727100599
283	17.71979	115.1311	6	17	282	14.1	-13.8502	-20.1599999999999	24.4592240277568	16.6296999285868	17.159923023837	26.1146629402523	35.8384443906909
284	18.06909	115.6253	6	17	283	14.15	6.98599999999999	9.88399999999984	12.1036214415355	17.6091760516825	18.5983940047722	28.4657585681228	36.9920640653262
285	18.05817	114.6701	6	17	284	14.2	-0.218399999999974	-19.1039999999998	19.1052483511729	20.0050018215671	18.3112837273454	30.4571375146942	36.8632532052253
286	17.09737	114.7406	6	17	285	14.25	-19.216	1.40999999999991	19.2676608855356	19.1210927671974	18.5491270745054	28.1419090163317	36.4575920110148
287	18.03356	115.5756	6	17	286	14.3	18.7238	16.6999999999999	25.089254401835	21.9409943451777	17.7346818242693	29.2714331707339	35.4862078020309
288	17.26452	114.9333	6	17	287	14.35	-15.3808	-12.8459999999998	20.0396787559081	19.9928675261039	24.8414324920221	31.7273736942203	35.3345228573056
289	18.49339	115.3876	6	17	288	14.4	24.5774	9.08600000000007	26.2031293314368	19.4890780973283	33.3600930810314	33.4300246888421	35.766836007164
290	18.30441	114.9592	6	17	289	14.45	-3.77960000000002	-8.56800000000021	9.3646142558038	15.4643618269715	40.1860804659022	33.9755126165282	35.9226544403013
291	18.15611	115.7834	6	17	290	14.5	-2.96599999999998	16.4840000000001	16.748713741658	30.5617722168468	39.2332984889234	34.0385489172086	38.2323964396483
292	18.19872	115.5388	6	17	291	14.55	0.852199999999996	-4.89200000000011	4.96567305005082	44.7791918168852	42.0214176817027	36.987939944644	38.1564957359064
293	19.49631	110.9421	6	17	292	14.6	25.9518	-91.934	95.5267307052848	60.3792934057005	46.2948243646036	36.2736581382586	38.2081889985275
294	24.35447	111.1906	6	17	293	14.65	97.1632	4.97000000000014	97.2902273316287	58.9775188805184	48.261655372912	40.6630979225031	37.7789639182528
295	22.35892	107.3048	6	17	294	14.7	-39.911	-77.7160000000001	87.3651221998802	68.5784735364338	49.639741505711	42.4276975221983	37.7399717922431
296	21.9636	107.5892	6	17	295	14.75	-7.90640000000003	5.6880000000001	9.7398411157473	62.0278765123604	49.5279707599118	43.6357696242462	37.5598190357335
297	22.20607	110.2266	6	17	296	14.8	4.84940000000002	52.748	52.970446329628	51.7441189289387	56.2411980650187	43.1510837196016	37.4658859882323
298	23.0167	113.2588	6	17	297	14.85	16.2126	60.6439999999998	62.7737455849177	38.9001896057215	47.705883784495	44.0388581262514	37.6511554453518
299	22.27227	115.4282	6	17	298	14.9	-14.8886	43.3880000000002	45.8714394145204	40.0784226393052	47.9661027639748	45.1212780130902	38.1968421197527
300	21.77967	114.381	6	17	299	14.95	-9.85199999999999	-20.9440000000001	23.145475583794	43.9039225936036	44.6693145784944	46.2034977364314	38.0264238001085
301	22.28061	113.7811	6	17	300	15	10.0188	-11.9980000000001	15.6310062836659	33.3838910566296	48.0382407595691	52.1145246169338	38.1482294010288
302	24.24031	110.7554	6	17	301	15.05	39.194	-60.514	72.09794610112	44.1880865990108	44.2807497575006	54.2894891927603	39.2704956071671
303	23.78494	110.5287	6	17	302	15.1	-9.10740000000004	-4.53399999999988	10.1735879000478	50.4384395512674	41.7828918878991	50.3017150568026	40.2670102591092
304	20.30472	114.1112	6	17	303	15.15	-69.6044	71.6499999999999	99.8924171264265	55.9980588798329	41.9809006532684	47.0921692683828	41.1267119129267
305	20.03245	116.8174	6	17	304	15.2	-5.44539999999998	54.1240000000002	54.3972403450765	44.6575769213977	42.7672539671518	45.022806069792	41.5209042407074
306	20.6332	118.9041	6	17	305	15.25	12.015	41.7339999999999	43.4291029264937	50.1818927191686	54.7010784739558	46.9777290551353	41.8429280933131
307	20.70936	119.6701	6	17	306	15.3	1.52320000000003	15.3200000000001	15.3955363089437	39.773714707526	52.337780320502	45.6603388057307	42.8598528005932
308	20.22038	121.4955	6	17	307	15.35	-9.77960000000003	36.508	37.7951668889027	35.0960683830363	52.8975463291102	43.5749371964833	44.5360843424139
309	21.03975	123.7434	6	17	308	15.4	16.3874000000001	44.9579999999997	47.8515270682136	53.4040980680788	46.2182357727909	42.9636595506633	44.2493534410038
310	22.58218	123.9009	6	17	309	15.45	30.8486	3.14999999999998	31.0090087226277	60.0179837196063	45.3762975610897	42.0773349836888	45.6678362070284
311	20.75537	130.3974	6	17	310	15.5	-36.5362	129.93	134.969251351706	55.6131999390518	45.9172173507016	42.2579098848491	45.8858902784524
312	22.04656	128.3468	6	17	311	15.55	25.8238	-41.0120000000001	48.4649645665815	52.6627568380557	47.0399278539607	41.5530512696902	46.7864038653423
313	22.8168	128.5158	6	17	312	15.6	15.4048	3.38000000000022	15.7712479861298	55.6565267391431	45.3669825050675	44.2603623799599	47.6310423861837
314	22.55173	130.1494	6	17	313	15.65	-5.30140000000003	32.672	33.0993115632335	38.4303366333244	43.9464184480582	41.5903259033503	45.818092795407
315	21.44964	132.1669	6	17	314	15.7	-22.0418	40.3499999999997	45.9778582280642	34.061871988315	41.3874160002257	40.6141109592165	45.0863047415461
316	21.50873	134.6081	6	17	315	15.75	1.18180000000002	48.8240000000002	48.8383008226128	35.1207650710833	29.8147412957424	40.0500865623799	46.5339389596676
317	20.52403	133.7124	6	17	316	15.8	-19.694	-17.9140000000001	26.6226413415349	35.2300800580607	30.7683222188784	42.5686218815848	46.6299631136524
318	19.6367141374329	134.279922037159	6	17	317	15.85	-17.746317251342	11.3504407431799	21.065713399971	27.1183052613084	35.6231784308095	45.0333105585765	46.2150161200368
319	19.29478	135.9271	6	17	318	15.9	-6.83868274865802	32.94355925682	33.6458864981204	21.1991459581604	36.9624160339097	43.3774288689174	45.9616921253503
320	19.27212	136.1971	6	17	319	15.95	-0.453199999999967	5.4000000000002	5.41898424430282	27.4747724494418	35.8519243573433	45.1321746776253	46.0207432801907
321	19.52682	135.2693	6	17	320	16	5.09399999999999	-18.5560000000004	19.2425043068727	36.1255917905358	34.1829557740583	39.6572559399709	46.0181340073949
322	21.07455	137.7218	6	17	321	16.05	30.9546	49.0500000000003	58.0007737979419	38.6947520097588	38.097315909209	39.2833185379243	44.3696298997678
323	20.75625	134.5216	6	17	322	16.1	-6.36599999999994	-64.0039999999999	64.319810105441	44.5855434533783	44.6996386120855	44.9603697155647	44.2548877300229
324	22.16603	136.3699	6	17	323	16.15	28.1956	36.9659999999999	46.4916875942355	47.1667655899563	42.8084392897766	44.5440163224311	42.1211976749881
325	20.85319	137.5174	6	17	324	16.2	-26.2568	22.9500000000002	34.8729414624004	48.7198593689761	48.8769333550249	45.1498034133001	41.3583392612864
326	21.15207	139.0968	6	17	325	16.25	5.97759999999994	31.5879999999999	32.1486149897626	53.2736854336353	49.4997705841994	46.0901488641998	41.1016674747234
327	22.006	142.2723	6	17	326	16.3	17.0786	63.51	65.7662426930412	46.9221265697943	47.7983148569703	47.5995874215742	41.7751598973313
328	21.20105	137.9929	6	17	327	16.35	-16.099	-85.5880000000002	87.0889404287366	53.1683232566716	54.2975610003199	48.8550950435903	42.1151388356521
329	21.91529	138.1734	6	17	328	16.4	14.2848	3.6099999999999	14.7338932750309	51.8327755784426	52.1256166109525	48.9597247000373	42.4273858198391
330	20.75116	141.2668	6	17	329	16.45	-23.2826	61.8680000000001	66.1039248967866	46.8767703449644	54.4476824692569	49.9641515766927	43.3817027473201
331	22.0107093259588	141.455080063288	6	17	330	16.5	25.190986519176	3.7656012657601	25.4708765986175	55.3214365670046	57.9973419543413	49.7783581299407	41.9555176845288
332	22.98514	143.2579	6	17	331	16.55	19.488613480824	36.0563987342402	40.9862165256502	57.3291066521106	57.1018589339395	47.1862085298454	42.9081282020303
333	20.97622	149.4035	6	17	332	16.6	-40.1784	122.912	129.312271538938	55.7270416818422	53.010551475095	44.2494130800859	44.892154373419
334	20.79579	150.6289	6	17	333	16.65	-3.60860000000002	24.5079999999996	24.7722437005609	64.1619083302401	55.111010110298	42.6520694466258	46.6551451518276
335	19.93113	153.4019	6	17	334	16.7	-17.2932	55.4600000000005	58.0936000454444	67.3269475229147	51.0513697983605	42.1025675633563	48.3066481876755
336	18.8246723769558	156.598059815209	6	17	335	16.75	-22.129152460884	63.92319630418	67.6452098406072	50.6996663831854	50.0569456756821	42.1532483870668	50.0956479954874
337	17.8835248550375	159.278187202943	6	17	336	16.8	-18.822950438366	53.6025477546798	56.8114124890229	52.8929135684853	46.5741022027206	40.9816979130777	52.6478062936573
338	17.1171215622306	161.456065174278	6	17	337	16.85	-15.328065856138	43.5575594266999	46.1758658402914	46.3756979148788	34.2012651598518	39.1969671127278	55.5456456329142
339	16.5348966265204	163.145476740289	6	17	338	16.9	-11.644498714204	33.7882313202203	35.7384796270605	35.951983021124	33.1785222822992	41.4773427707608	58.3349648701991
340	16.1462841758921	164.360204912054	6	17	339	16.95	-7.77224901256602	24.2945634352998	25.5075217774118	25.8212568825265	29.7574526574558	41.6312308170149	61.6918836074915
341	15.9607183383312	165.114032700647	6	17	340	17	-3.71131675121799	15.0765557718597	15.5266353718334	17.7028639365182	26.3091548197922	44.2537794290867	64.0964573467153
342	15.9876332418228	165.420743117146	6	17	341	17.05	0.538298069832024	6.13420832998031	6.15778179603538	13.4641309961131	24.8615368922159	46.5329378661364	66.5919324135009
343	16.2364630143523	165.294119172627	6	17	342	17.1	4.97659545058998	-2.53247889037993	5.58390111025015	13.1392074000328	25.3833827503605	44.8239390312734	66.4344981799537
344	16.7166417839051	164.747943878166	6	17	343	17.15	9.60357539105601	-10.9235058892199	14.5448149250349	16.6663266184605	27.8436754312237	48.7662739812242	66.4507327356577
345	17.4376036784664	163.796000244838	6	17	344	17.2	14.419237891226	-19.03887266656	23.8829037970104	23.9018169019053	32.2110918356694	51.463492962051	66.2888548435839
346	18.4087828260216	162.452071283721	6	17	345	17.25	19.423582951104	-26.87857922234	33.1622314639716	33.0639015642028	38.4506131824914	54.101147126775	66.591783721276
347	19.639613354556	160.729940005891	6	17	346	17.3	24.616610570688	-34.4426255566003	42.3352332132597	42.2232198663343	46.4917735295522	57.6960251657403	65.1901881669153
348	21.1395293920549	158.643389422423	6	17	347	17.35	29.998320749978	-41.7310116693596	51.3943244217374	51.282976271306	55.4466129026949	62.2361962222381	63.8880816458903
349	22.9179650665036	156.206202544393	6	17	348	17.4	35.568713488974	-48.7437375606004	60.3414064356923	60.2348997465224	64.3540256801492	67.7102050403609	63.8280846975881
350	24.9843545058874	153.432162382879	6	17	349	17.45	41.327788787676	-55.4808032302799	69.181685821869	69.081730157199	73.1695332666461	73.4196156382904	63.4948734602878
351	27.3481318381917	150.335051948956	6	17	350	17.5	47.275546646086	-61.9422086784601	77.9218488400536	77.8293242411871	81.8931394337578	78.4145565634899	62.8804256320898
352	30.0187311914017	146.9286542537	6	17	351	17.55	53.4119870641999	-68.1279539051201	86.5693852666428	86.4848314939641	90.5305134392647	85.9976562971563	62.7113043521806
353	33.0055866935028	143.226752308189	6	17	352	17.6	59.737110042022	-74.0380389102199	95.1322948416777	95.0560902619863	99.0890096941157	88.6195832798215	59.7068974766887
354	36.3181324724804	139.243129123496	6	17	353	17.65	66.250915579552	-79.6724636938598	103.618942699578	103.551379120993	107.576734649498	90.2493960246895	60.334799177738
355	39.9658026563196	134.9915677107	6	17	354	17.7	72.9534036767841	-85.0312282559202	112.03797966198	111.97929672133	114.628139440911	90.4751421238115	59.2590744625702
356	43.9580313730058	130.485851080876	6	17	355	17.75	79.844574333724	-90.1143325964802	120.398293135088	120.348695147044	118.378499944488	91.0303190554853	58.6284434010078
357	48.3042527505245	125.739762245101	6	17	356	17.8	86.9244275503739	-94.9217767154997	128.708973268329	128.668637805032	125.503539064761	89.3986784207529	57.6613606133228
358	53.0139009168607	120.76708421445	6	17	357	17.85	94.192963326724	-99.4535606130202	136.979286970247	134.200188619836	121.792553656948	88.5791961790528	57.4594585560928
359	58.09641	115.5816	6	17	358	17.9	101.650181662786	-103.709684289	145.218655989516	133.205620767984	116.14476636923	86.1788266244154	57.0762369821318
360	63.18492	110.7968	6	17	359	17.95	101.7702	-95.6959999999998	139.695733736002	139.027781408191	107.780750980977	85.3585161035607	56.8185982516348
361	67.70411	107.2073	6	17	360	18	90.3838	-71.79	115.425453875824	123.236412166852	100.167498677213	81.5070718350929	57.0835298551806
362	73.446	101.7945	6	17	361	18.05	114.8378	-108.256	157.819776469364	103.620894933428	88.2668434022412	78.8896708382248	57.7590033833888
363	76.34652	101.8536	6	17	362	18.1	58.0104	1.18200000000002	58.0224407635529	81.3613133421174	78.06938266399	74.5898559221041	57.867283916834
364	78.59692	101.1526	6	17	363	18.15	45.008	-14.0199999999999	47.1410698223958	67.1293765864419	64.7809185993329	71.9033243742518	57.8512607571967
365	79.61427	100.1621	6	17	364	18.2	20.3470000000002	-19.8100000000002	28.3978257794504	37.5059053962917	56.0888927662101	67.0546559630894	57.740105335872
366	81.7292	99.50963	6	17	365	18.25	42.2986	-13.0493999999999	44.2657700974466	32.9023531611281	44.6356437256975	63.1557396752405	57.2956208373326
367	82.18163	99.33456	6	17	366	18.3	9.04859999999985	-3.5014000000001	9.70242051861277	25.940942265238	32.275802611689	57.6266960609054	56.6676742100159
368	83.03562	97.80681	6	17	367	18.35	17.0797999999999	-30.5549999999999	35.004679587735	30.8164721903028	27.3871581872601	52.6827208899476	55.7836952503709
369	83.60303	97.56522	6	17	368	18.4	11.3482000000002	-4.83180000000004	12.3340153429451	22.141910864953	27.6618823792737	46.4422689239027	54.9754619866986
370	84.40727	95.05199	6	17	369	18.45	16.0847999999999	-50.2645999999999	52.7754754047747	27.0456998270864	26.3285609452019	40.2175808649793	53.5692901172287
371	84.3694	95.07564	6	17	370	18.5	-0.757399999999961	0.47300000000007	0.892963470697434	21.8719632133921	26.1439806732683	35.7525031468713	51.6955290880559
372	84.76335	93.41054	6	17	371	18.55	7.87900000000008	-33.3020000000002	34.2213653292795	29.3828224933093	26.9865487195696	29.5203504696213	50.3361094765186
373	84.52212	93.02263	6	17	372	18.6	-4.82460000000003	-7.75819999999982	9.13599651926365	21.840649700101	27.2960591159052	27.1149845538466	48.1254822832706
374	83.28535	95.18885	6	17	373	18.65	-24.7354000000001	43.3243999999999	49.8883117425314	30.1460504815837	28.1036192484726	25.4531254897039	46.1411894679707
375	82.94032	94.51929	6	17	374	18.7	-6.90059999999988	-13.3912000000001	15.0646114387329	26.9273976120528	24.3462689637485	25.0050685479326	43.6390502336079
376	82.63757	92.42001	6	17	375	18.75	-6.05500000000006	-41.9855999999999	42.4199673781109	32.7201550184183	26.8693625680451	23.5609226191799	41.4105205432273
377	82.9504	93.27072	6	17	376	18.8	6.25660000000011	17.0141999999998	18.1281009816251	26.8244160036359	26.7648983275535	23.9366699992789	38.7212879819612
378	82.37905	91.45343	6	17	377	18.85	-11.4269999999999	-36.3458	38.0997835510912	26.851888227396	26.8428109204331	22.9881943216889	36.0658279569309
379	83.2741	90.96326	6	17	378	18.9	17.901	-9.80339999999984	20.4096166686196	23.5926746545066	23.2443686001341	23.7720973489817	32.7446709558944
380	83.98615	90.6973	6	17	379	18.95	14.2409999999998	-5.31920000000014	15.2019725575333	26.6023990430543	23.6815761506632	21.7800641308966	29.479853036475
381	82.86899	91.37413	6	17	380	19	-22.3432	13.5365999999999	26.1238995136637	20.9654668224478	20.9778645650915	21.8839863410188	27.1001503028134
382	82.37959	89.78913	6	17	381	19.05	-9.78800000000007	-31.6999999999999	33.1767229243636	19.6643211966323	20.8867912789882	21.7825481148125	23.3415123450754
383	82.83632	89.59633	6	17	382	19.1	9.13460000000015	-3.85600000000011	9.915122448059	20.5112640739304	18.6803295274726	21.6611086444372	22.6021298550846
384	82.66784	90.2708	6	17	383	19.15	-3.36960000000005	13.4894	13.9038885395417	18.3630544756764	19.4405754494908	20.3790545616896	21.8066763757872
385	81.70824	90.11708	6	17	384	19.2	-19.1919999999999	-3.07439999999986	19.436686944024	15.1711835149222	19.2138592980448	20.2234445041264	21.1802856285242
386	81.16184	89.57576	6	17	385	19.25	-10.9280000000001	-10.8264	15.3828515223934	16.3951922324974	16.8986101139925	19.6653014112141	20.2039979608853
387	81.10307	88.7169	6	17	386	19.3	-1.17539999999991	-17.1772000000001	17.2173681205928	19.2168297023494	16.8001979020715	19.815879903017	20.3218207686009
388	80.56466	89.31098	6	17	387	19.35	-10.7682	11.8816000000001	16.035166035935	17.9164545221591	16.4794063684413	19.4489350239142	19.6701919303272
389	79.32349	88.66199	6	17	388	19.4	-24.8233999999999	-12.9798	28.0120758888019	15.4341657523086	17.513740523245	19.047072987886	20.042791047451
390	79.96722	88.72432	6	17	389	19.45	12.8745999999998	1.24660000000006	12.9348110430727	18.4292122892208	16.7653128575896	18.7421252079707	18.9125392919348
391	80.0998	88.79137	6	17	390	19.5	2.65160000000009	1.34099999999989	2.97140767314083	16.5636205043852	18.3527382573367	18.4477974587555	19.422095893386
392	80.10016	90.401	6	17	391	19.55	0.00720000000001164	32.1925999999999	32.1926008051539	15.8106513441406	18.7449685270458	17.1626742205296	19.509786527137
393	79.90456	90.12859	6	17	392	19.6	-3.91199999999998	-5.44819999999987	6.70720711175661	15.61417119302	20.2175405203558	18.0892751563226	20.1927295031385
394	80.02594	88.92232	6	17	393	19.65	2.42760000000004	-24.1254000000001	24.2472300875792	21.2713107623649	18.6535705262811	18.1602272618705	19.5923677135437
395	80.05608	89.51918	6	17	394	19.7	0.602799999999775	11.9372000000001	11.9524102874693	19.0607247648707	18.2703911178967	17.3555027091159	19.5456515628046
396	80.06299	91.08202	6	17	395	19.75	0.138200000000097	31.2567999999999	31.2571055198653	23.8714605363265	19.9969848035185	16.8470733025907	19.0699630339062
397	80.27555	90.04663	6	17	396	19.8	4.25119999999993	-20.7078000000001	21.1396708176832	21.4964897084216	17.5251505389876	16.7069715379229	18.9526214127542
398	80.00871	88.53191	6	17	397	19.85	-5.33680000000004	-30.2943999999999	30.7608859690354	20.9266110427734	19.6991439442039	16.3521895389656	18.4142341634736
399	79.83617	89.12598	6	17	398	19.9	-3.45079999999996	11.8814	12.3723759480546	18.7226588446722	18.8067140004959	16.3134847459202	18.2169720453668
400	79.78805	88.67338	6	17	399	19.95	-0.962399999999946	-9.05200000000008	9.10301695922848	15.9895763131045	17.9456925606423	16.0450144529729	18.1523664674576
401	78.78223	88.56292	6	17	400	20	-20.1164	-2.20919999999978	20.2373445293596	15.5268273520814	15.3414083478447	16.9602054457533	18.1875625394435
402	79.01263	88.26868	6	17	401	20.05	4.60800000000006	-5.88480000000004	7.47425815984443	16.1169382925703	14.6689745488	17.2370249394614	18.0484210696066
403	79.0242	89.69099	6	17	402	20.1	0.231399999999837	28.4461999999999	28.4471411639201	14.9647740785112	12.4868385575754	18.7243503618398	18.1559098172449
404	78.70837	88.99297	6	17	403	20.15	-6.31659999999982	-13.9604	15.3229306504989	11.9601578510172	13.9733989655594	18.8056808653978	18.0507999985319
405	78.57372	88.894	6	17	404	20.2	-2.69300000000015	-1.97939999999988	3.34219588893296	13.3483727844956	13.8196377880492	18.8678586214828	17.7991094255769
406	78.83184	88.85732	6	17	405	20.25	5.1624000000001	-0.733600000000081	5.21426339188971	9.44684976306931	13.923426087988	18.4746246565984	17.6532044458326
407	78.18056	89.16609	6	17	406	20.3	-13.0256	6.17539999999991	14.4153328272364	11.8298596385485	16.9488993399353	18.0893629224914	17.3401584579418
408	78.59144	89.34206	6	17	407	20.35	8.21760000000012	3.51940000000013	8.93952605678863	12.6745014975871	17.7495567794756	17.3795333030329	17.3795576272285
409	77.29366	88.9291	6	17	408	20.4	-25.9556000000001	-8.25919999999996	27.2379800278949	15.8866943249588	18.8046477302996	17.3868711028476	16.7719454431648
410	77.19579	88.56371	6	17	409	20.45	-1.95740000000001	-7.3078000000001	7.56540518412606	20.549425895375	19.7900246823233	17.5626077269444	16.7126330276034
411	76.15267	88.77225	6	17	410	20.5	-20.8624	4.17079999999999	21.2752275287481	26.0522637958818	21.607840965352	17.9273276201314	16.9498475091696
412	75.24748	87.11716	6	17	411	20.55	-18.1038000000001	-33.1018	37.7289906793172	25.7794358220507	21.5097512961827	18.9341679186836	16.8544890157568
413	74.74432	88.86902	6	17	412	20.6	-10.0631999999999	35.0372000000002	36.4537155593227	26.9055478670594	22.2722280484905	18.2225444781672	17.4333959375367
414	75.98447	89.23735	6	17	413	20.65	24.803	7.36660000000001	25.8738401587395	27.3289876057452	20.8003432401358	17.9413727351932	17.2440890479544
415	76.03591	89.89514	6	17	414	20.7	1.02879999999999	13.1557999999998	13.1959654091694	22.4700766969905	21.3055776658396	18.2427161420378	17.0147860135937
416	75.89976	88.73347	6	17	415	20.75	-2.72300000000001	-23.2334	23.3924262221771	18.4921923010992	21.9312291522748	18.4593355890745	16.6015347625708
417	75.41767	88.26571	6	17	416	20.8	-9.64179999999999	-9.35519999999997	13.4344361355436	15.8212506582209	20.9194364974318	17.9733453779607	16.4416657473949
418	74.82434	88.84355	6	17	417	20.85	-11.8665999999999	11.5567999999999	16.5642935798662	15.7056074646199	18.6955321768588	18.4069257154915	16.1570306191553
419	75.02904	88.25201	6	17	418	20.9	4.09399999999977	-11.8307999999999	12.519131944348	16.5334706988044	17.0780977400868	17.2304061404094	15.9691314821701
420	74.93022	88.87511	6	17	419	20.95	-1.97639999999978	12.4620000000002	12.6177494411643	19.3687962978732	16.6954076017524	17.380251602234	15.929334924479
421	74.76208	87.50883	6	17	420	21	-3.36280000000016	-27.3256000000001	27.5317423930997	18.8988720526185	15.3108302127971	16.939489572586	15.6552395731864
422	75.43077	88.71663	6	17	421	21.05	13.3738	24.1559999999998	27.6110641308877	18.3349448219528	14.4369394597387	16.4719530920522	15.5238492322685
423	74.72009	88.7079	6	17	422	21.1	-14.2135999999999	-0.174599999999998	14.2146723535929	17.6852077388848	14.5416233824925	16.1424415132336	14.9209490585791
424	74.56876	89.16866	6	17	423	21.15	-3.02660000000003	9.21520000000015	9.6994957910194	14.0881897267898	13.6604690406829	15.6824972305109	14.941588244998
425	74.77083	88.74603	6	17	424	21.2	4.04140000000012	-8.45259999999996	9.36906402582458	9.5050826216043	13.4549255386283	15.1617134057047	15.1813012365682
426	74.40245	89.04958	6	17	425	21.25	-7.36760000000004	6.07100000000003	9.54665233262429	10.1843747123664	11.9477499928971	14.7284448685432	15.3049993327453
427	74.22076	88.90089	6	17	426	21.3	-3.63380000000006	-2.97380000000004	4.69552860496033	8.98599325941306	12.0244696866726	14.7939685722983	15.1506858519852
428	73.35789	89.07649	6	17	427	21.35	-17.2574	3.51200000000006	17.6111328074034	9.2246433383718	13.5893508496084	14.9345279352777	15.1723957046357
429	73.54155	89.10168	6	17	428	21.4	3.67320000000007	0.503799999999899	3.70758852625266	9.80731025900447	14.2868967209351	14.5513918614927	14.7348001028181
430	73.16027	88.73626	6	17	429	21.45	-7.62560000000008	-7.30840000000001	10.5623144206183	14.5438567517408	13.6280192096571	14.2960621220136	14.6383114089262
431	72.82652	88.2102	6	17	430	21.5	-6.6749999999999	-10.5212	12.4599869357877	16.9943269868504	14.1460595242894	13.3831515262414	14.4260998123085
432	72.36588	89.55226	6	17	431	21.55	-9.21279999999996	26.8412000000001	28.378261068642	19.5878001824571	15.1509976848579	12.1135305458534	13.5901381631714
433	72.55247	91.03373	6	17	432	21.6	3.73179999999991	29.6294	29.8634839829515	18.0313950809424	15.3274324880629	11.619353638991	12.8338997806509
434	72.28645	90.24356	6	17	433	21.65	-5.32039999999995	-15.8034000000001	16.6749545042858	18.4848087895743	15.4423146823025	11.9418037548028	12.2737392911874
435	72.17545	90.15987	6	17	434	21.7	-2.22000000000008	-1.67380000000009	2.78028891304495	15.7581386179751	15.137198705399	12.1198863310985	12.2502352336765
436	71.49316	90.43681	6	17	435	21.75	-13.6457999999999	5.53879999999992	14.7270554789475	13.6605379892753	14.8185530595857	12.1506630764161	12.1014459065281
437	71.31374	89.72173	6	17	436	21.8	-3.58840000000015	-14.3016	14.7449102106456	11.2968291821479	12.2025914050342	12.3280263260097	12.0245196109559
438	71.69312	90.61313	6	17	437	21.85	7.58759999999995	17.8280000000001	19.3754808394528	12.2430023298555	9.64935642837359	11.9378656937799	11.9132274656371
439	71.45033	90.60928	6	17	438	21.9	-4.85579999999999	-0.0769999999999982	4.85641046864862	11.1522973295971	9.59671078867044	12.2391940652269	12.0480579013113
440	71.56665	90.96637	6	17	439	21.95	2.32640000000004	7.14179999999999	7.5111546515832	8.64704419209329	10.6117534525399	11.8963712156185	12.3112751199871
441	71.51063	91.42665	6	17	440	22	-1.12039999999979	9.20559999999995	9.27353047765513	5.63817486747185	10.1552666285427	11.9127100520311	11.8414120230648
442	71.40165	91.40593	6	17	441	22.05	-2.17960000000005	-0.414399999999944	2.21864452312672	7.896592395193	9.50505496716151	10.7083232342906	11.6286029172466
443	71.22374	91.5294	6	17	442	22.1	-3.55819999999994	2.46939999999995	4.33113421634557	8.98050457522426	8.54829889949696	9.52535804806814	11.7612531896909
444	71.50587	90.77287	6	17	443	22.15	5.6425999999999	-15.1306	16.1484981072544	9.15823592748837	9.0360734481513	8.8649813518639	12.0168564985277
445	70.98121	91.15068	6	17	444	22.2	-10.4931999999999	7.55619999999993	12.9307155517395	10.3630657422297	8.655543725838	9.33875706164823	12.4056819788713
446	71.30927	91.53869	6	17	445	22.25	6.56119999999987	7.76020000000017	10.1621872389757	11.4584229315221	9.00686704447643	9.474446944513	12.598332669641
447	70.89953	91.5831	6	17	446	22.3	-8.19479999999999	0.888199999999983	8.24279359683353	10.1755545011096	9.21405506354692	9.25507064961339	12.8121943796868
448	70.66245	91.15382	6	17	447	22.35	-4.74159999999983	-8.58560000000011	9.80792016280722	8.33058287645174	9.40135966776268	8.89192699599656	12.6839462965782
449	71.04805	91.4508	6	17	448	22.4	7.71199999999993	5.9396000000001	9.73415595519201	8.85549816146449	8.13325191505735	9.54472394112982	13.0563382086502
450	71.23304	91.46139	6	17	449	22.45	3.69979999999998	0.211799999999869	3.70585742845024	8.06504438486411	8.06576067075656	10.3264881179605	13.0883936300473
451	70.6179	91.63562	6	17	450	22.5	-12.3027999999999	3.48460000000017	12.7867636640394	7.3442964040033	8.79362726048328	10.2996725198882	13.3424874980098
452	70.40367	91.62435	6	17	451	22.55	-4.28460000000001	-0.225399999999922	4.29052471383164	6.09094932900511	9.00508633206528	11.1436752886399	12.86009742192
453	70.71156	91.58649	6	17	452	22.6	6.15780000000001	-0.757200000000182	6.20418025850316	7.80093846506138	9.23555509249617	11.9031527403907	12.5107936849792
454	70.6646	91.75338	6	17	453	22.65	-0.939200000000255	3.33780000000019	3.46742058020104	8.73175635950207	10.0533744341083	12.0919092422526	12.630283019702
455	70.05449	91.81063	6	17	454	22.7	-12.2021999999998	1.14499999999992	12.2558031087316	9.94512827926644	11.997432510083	12.6914776266441	13.2953881006287
456	70.56057	92.5208	6	17	455	22.75	10.1215999999999	14.2033999999998	17.4408531362429	11.126813780989	11.5924779953	13.046002262866	13.3317802389384
457	70.61415	92.00571	6	17	456	22.8	1.07159999999993	-10.3018	10.3573843126535	14.0157995392116	13.0732955137329	13.296362433364	13.64313470921
458	70.43178	92.58323	6	17	457	22.85	-3.64739999999983	11.5504000000001	12.1126077671161	16.1939265551045	14.4049458130188	13.4300268993765	13.5284416500692
459	69.54938	92.73653	6	17	458	22.9	-17.6480000000001	3.06600000000003	17.9123493713137	14.4531996310979	16.0505665694479	13.8734823520736	13.6797496224793
460	70.66592	92.43201	6	17	459	22.95	22.3308	-6.09039999999993	23.1464381881965	16.2014627481994	17.3171945825316	14.2804160444761	13.7616565804835
461	70.32014	92.699	6	17	460	23	-6.9156000000001	5.33979999999985	8.73721851620982	17.6830778450485	17.2983772652488	14.7722649439885	13.7225197830539
462	70.36947	93.65266	6	17	461	23.05	0.986600000000237	19.0732	19.0986998981606	18.0853335996842	17.5876385346626	15.0118716095494	13.868162196523
463	70.69508	92.73254	6	17	462	23.1	6.51219999999995	-18.4023999999999	19.5206832513618	18.4404626099587	17.6244987062569	15.4962293218903	13.9356060628878
464	69.69927	92.75974	6	17	463	23.15	-19.9162000000001	0.543999999999869	19.9236281444923	20.1435548993996	17.6935902700388	16.3955846875402	13.6311533186737
465	69.06087	91.68959	6	17	464	23.2	-12.7680000000001	-21.403	24.9220832395689	18.9738143211259	16.5633995788692	17.2520191396092	13.517201218881
466	69.13975	92.54861	6	17	465	23.25	1.57760000000025	17.1804	17.2526799634144	17.5659195674654	17.9520518926771	17.1891135333639	13.4692588844557
467	69.11064	93.21047	6	17	466	23.3	-0.582200000000057	13.2372000000001	13.2499970067922	17.3018469403934	16.950447705366	18.0311987688067	13.4347562460187
468	69.37787	93.77442	6	17	467	23.35	5.34459999999996	11.2790000000001	12.481209483059	14.6863365477797	16.5875128307619	18.1649563041418	13.6830999573334
469	69.20109	92.86121	6	17	468	23.4	-3.53560000000016	-18.2642000000001	18.6032650091323	15.7605488859546	16.7406028056324	17.8147753038288	13.6503129894993
470	68.61974	92.97419	6	17	469	23.45	-11.627	2.25959999999986	11.8445312765005	14.9270810896061	17.1868436966867	17.1968250430065	13.8297315583825
471	67.52519	93.25975	6	17	470	23.5	-21.891	5.71120000000008	22.6237416542887	15.6091060940584	17.079849801479	17.1453670462197	13.7666552313424
472	67.84685	92.93917	6	17	471	23.55	6.43320000000017	-6.41159999999985	9.08265802504973	16.1793586708715	18.4747590029507	16.5926491044061	13.8994053675577
473	67.40965	93.60264	6	17	472	23.6	-8.74400000000009	13.2693999999998	15.8913345053207	19.6873508455938	18.7054139020267	15.9680593853849	13.953397292497
474	66.84912	94.51727	6	17	473	23.65	-11.2106	18.2926	21.4545278931978	18.3991507170034	17.9359603376189	15.1703973950948	14.1388087157274
475	66.811	93.04854	6	17	474	23.7	-0.762399999999843	-29.3745999999999	29.384492150112	22.0224369162954	17.8302505071439	14.3429248111178	14.069736195776
476	66.06025	93.35033	6	17	475	23.75	-15.0150000000002	6.03579999999994	16.1827410113369	21.801721709995	16.3386821997623	13.8925155060454	14.2983898391607
477	67.24774	94.01316	6	17	476	23.8	23.7497999999999	13.2566	27.1990890215095	19.6925620043663	16.2348505034462	13.5731500586735	14.2335937736279
478	66.6329	94.42385	6	17	477	23.85	-12.2967999999997	8.21380000000005	14.7877584738186	15.9731501686939	15.348605940008	13.9361730152902	14.5352937043642
479	66.3203	93.97688	6	17	478	23.9	-6.25200000000007	-8.93940000000015	10.9087293650546	14.2782136825211	13.6001919845572	13.427143626925	14.5633997171212
480	66.63038	94.41821	6	17	479	23.95	6.20159999999998	8.82660000000016	10.7874329717502	10.4472640905971	11.4990059255489	13.379047072289	14.4361411390438
481	66.93317	94.65665	6	17	480	24	6.05580000000003	4.76879999999994	7.70805858047277	8.89549017002107	10.7051812106119	12.7610455186963	14.6109735411538
482	66.58054	94.85012	6	17	481	24.05	-7.0526000000001	3.8694000000001	8.04434106188954	7.50782196474806	8.67154111439633	12.786939125566	14.5554767334995
483	66.25966	94.99347	6	17	482	24.1	-6.41760000000005	2.86699999999996	7.02888887093831	7.02486168240394	9.1669321285538	12.4105652631037	14.3421901529339
484	66.42896	94.8898	6	17	483	24.15	3.38600000000014	-2.07340000000016	3.97038833868951	7.13214873870264	8.91832691623109	11.8820327439147	14.1332253880576
485	66.43486	95.30839	6	17	484	24.2	0.117999999999938	8.37180000000018	8.37263156002956	6.89581813819553	8.92784363743405	10.8874532519428	14.6681406273434
486	66.15836	95.00265	6	17	485	24.25	-5.52999999999997	-6.1148	8.24449386196628	9.43837408708654	9.18340883763031	11.4076661449574	14.3587748550867
487	66.50144	95.00876	6	17	486	24.3	6.86160000000001	0.12219999999985	6.86268805935401	10.3288318677141	9.33902774768577	10.4359887784491	14.6216506783279
488	65.87191	95.76904	6	17	487	24.35	-12.5906000000001	15.2056000000002	19.7416686153933	10.8308255924642	9.47252458619946	10.9056311045866	14.7912049448695
489	66.29014	95.71967	6	17	488	24.4	8.36459999999988	-0.987400000000207	8.42267724182747	11.234668936558	10.1638735032722	11.3120241304135	14.6883986492249
490	66.16376	96.24892	6	17	489	24.45	-2.52759999999995	10.5850000000001	10.8826001837797	11.782237357176	10.2759005783367	11.6754572350811	15.0265507935339
491	65.72033	96.50724	6	17	490	24.5	-8.86859999999984	5.16639999999995	10.2637105824354	9.50667508531237	12.110151079303	12.076580036088	14.6226575954818
492	65.83064	96.04006	6	17	491	24.55	2.20619999999997	-9.34359999999998	9.60053016244413	9.99891513883035	12.200436442502	12.5183043625928	14.7160302598213
493	65.53761	96.33842	6	17	492	24.6	-5.86060000000003	5.96720000000005	8.36385725607515	9.72097556420923	12.6443300806193	12.7163209204828	14.9881959012394
494	65.08196	96.04088	6	17	493	24.65	-9.11300000000011	-5.95079999999996	10.8838775094174	12.985633222048	13.705721344596	13.0960533810204	14.9823192995224
495	65.30675	95.62284	6	17	494	24.7	4.49579999999997	-8.3608000000001	9.49290231067408	12.6186355278279	14.4230708327282	14.993356443569	14.9170307638557
496	65.1865	96.94674	6	17	495	24.75	-2.40499999999997	26.4780000000002	26.5869988716291	15.7819850759263	14.9697512345457	14.8250342041279	14.8125231894223
497	64.85262	97.14494	6	17	496	24.8	-6.67759999999987	3.964	7.76554169134377	17.4125275503616	15.6975809774999	15.6701512979823	14.517018701182
498	65.39785	96.06583	6	17	497	24.85	10.9046000000001	-21.5822	24.180604996567	19.1251661012472	15.9601172547661	15.6462368744487	14.5418329664054
499	64.87258	96.8596	6	17	498	24.9	-10.5054000000001	15.8753999999999	19.0365898815938	16.9538692470434	16.0282332587686	15.9496536715248	14.678479473952
500	64.92147	97.76108	6	17	499	24.95	0.977800000000002	18.0296000000001	18.0560950651021	18.7765264271719	19.7108123088014	16.6740545147789	14.852376512295
501	64.62409	97.03294	6	17	500	25	-5.94760000000008	-14.5628000000002	15.7305146006101	16.1382494336059	17.5399173289529	16.4842696722674	16.4526173093256
502	63.94488	97.53385	6	17	501	25.05	-13.5842	10.0182000000001	16.8788275919864	14.6439389671756	19.1398661534627	16.6451213940766	17.490618511616
503	64.16152	98.0388	6	17	502	25.1	4.33279999999996	10.0989999999999	10.9892200287371	20.2964585163556	18.6481436682781	17.565826539375	17.4388433032192
504	64.67409	98.30647	6	17	503	25.15	10.2514000000002	5.35340000000019	11.5650375494421	18.1259654108624	18.1935859984536	18.08260585513	17.4077245534332
505	64.11057	100.5528	6	17	504	25.2	-11.2704000000002	44.9266	46.3186928110024	19.5032058797536	18.9250381968296	18.9466082757686	17.4335688572416
506	64.2832	100.3805	6	17	505	25.25	3.45259999999996	-3.44600000000014	4.87804907314397	21.1580379029503	17.9987881099891	18.2173802338871	17.4113845240564
507	63.94806	99.24049	6	17	506	25.3	-6.70279999999991	-22.8002000000001	23.7650299364424	21.7432330297317	17.5926618106533	18.5980486239148	17.9466240698698
508	63.68984	100.1684	6	17	507	25.35	-5.16440000000003	18.5582000000002	19.2633801447204	17.5536178773036	19.171535823984	18.1780348282242	17.8947293440593
509	63.91935	99.48116	6	17	508	25.4	4.5902000000001	-13.7448000000001	14.4910131833493	17.8716108091159	20.1369784514915	18.0449348174905	18.5883354185966
510	63.06145	100.4156	6	17	509	25.45	-17.158	18.6887999999999	25.3706170488618	15.682117741553	18.1824042427358	18.0292957895088	19.4950928795583
511	63.17766	100.1138	6	17	510	25.5	2.32420000000005	-6.036	6.4680137322056	17.1850337450177	18.8948431388213	20.8286545825632	19.6451283508898
512	62.6465	100.4724	6	17	511	25.55	-10.6232	7.17199999999991	12.8175645986279	18.5307238732513	18.0562310943669	22.4629326606391	20.2306873196233
513	62.86469	101.7934	6	17	512	25.6	4.3638	26.4200000000002	26.777960162044	18.8111906081679	17.7079259881703	22.1613656859556	20.1326403899088
514	62.43014	102.7613	6	17	513	25.65	-8.69100000000003	19.358	21.2194638245174	19.9180754685268	17.8962836365273	21.719395725846	20.0725069198393
515	61.62533	101.6916	6	17	514	25.7	-16.0962000000001	-21.3940000000002	26.772950723445	20.4303444471809	17.1335533821881	19.8737812709142	20.3305990775635
516	61.8757	101.1462	6	17	515	25.75	5.00740000000008	-10.908	12.0024380339996	18.2308182313228	23.6585210551373	19.9977348439848	20.2431649837864
517	62.45843	101.6479	6	17	516	25.8	11.6546	10.0340000000003	15.3789094918985	17.2618433998033	27.333203510625	20.2230968417573	20.716737095323
518	62.09436	100.9479	6	17	517	25.85	-7.28139999999996	-14.0000000000001	15.7803290827537	15.4559161562082	25.1511955479273	20.1432218136698	20.4945791971615
519	62.89299	100.7676	6	17	518	25.9	15.9725999999999	-3.60600000000005	16.3745896669198	27.3989666417479	23.3018130002006	21.2270171656684	20.38667459363
520	62.1622	100.2646	6	17	519	25.95	-14.6158	-10.06	17.7433145054694	34.236062574069	21.5651582990926	22.3161312443377	20.0603622367882
521	60.7644	96.96237	6	17	520	26	-27.9559999999999	-66.0445999999999	71.7176904616984	32.0715728645318	21.1006265491484	22.8059870295123	20.3337515763369
522	60.83888	99.43947	6	17	521	26.05	1.48960000000002	49.5419999999999	49.564389153504	29.3417826005978	22.3899625891477	23.8162532451701	20.074175745523
523	60.6577	99.60866	6	17	522	26.1	-3.6236000000001	3.38380000000001	4.95788053506745	27.6744004419771	22.5785176391694	22.6994542404425	20.4574804450218
524	60.52161	99.61589	6	17	523	26.15	-2.72179999999992	0.144599999999855	2.72563834724996	14.8022864565488	24.5577506948094	22.0624079845486	NA
525	60.27024	100.0134	6	17	524	26.2	-5.02740000000003	7.95020000000022	9.40640371236552	10.5438626042265	27.4987091064873	21.7145898793583	NA
526	60.26382	100.3812	6	17	525	26.25	-0.128399999999971	7.35600000000005	7.35712053455703	13.085462413807	21.9534530038872	22.2689497336857	NA
527	59.28343	101.3996	6	17	526	26.3	-19.6078	20.368	28.2722698918923	19.773718789021	20.2993029797152	22.8354255667312	NA
528	59.63549	100.5895	6	17	527	26.35	7.04119999999989	-16.2020000000001	17.6658795829702	27.3230177709975	20.2477129329577	22.8111235660988	NA
529	60.22244	98.87906	6	17	528	26.4	11.739	-34.2088000000001	36.1669202233202	29.1046195512256	20.8230029688967	22.7284143697695	NA
530	59.18198	100.9947	6	17	529	26.45	-20.8091999999999	42.3128	47.152898622248	30.0547433552039	21.8640214596241	22.0914286840675	NA
531	59.56465	100.2771	6	17	530	26.5	7.65339999999995	-14.3519999999998	16.2651294356975	27.4099634521084	23.437272918223	19.8388485701105	NA
532	58.77874	98.82499	6	17	531	26.55	-15.7182	-29.0422000000001	33.0228889117837	21.8722871487724	23.2808885443146	17.6854188304068	NA
533	58.79406	99.04656	6	17	532	26.6	0.306400000000053	4.4314	4.44198006749242	16.4050251482506	23.0437294930283	18.753595204088	NA
534	58.70525	99.46108	6	17	533	26.65	-1.77620000000005	8.29039999999992	8.47853870664036	17.7699262852205	20.8990780447295	NA	NA
535	59.04208	100.3929	6	17	534	26.7	6.73659999999998	18.6364	19.8165886196389	16.5070337334253	16.6841482616477	NA	NA
536	58.42583	99.41665	6	17	535	26.75	-12.325	-19.5249999999999	23.089635120547	18.6774955339482	17.7242441363339	NA	NA
537	58.64175	100.7345	6	17	536	26.8	4.31840000000008	26.3569999999999	26.7084261528079	19.9258689406866	15.0715346810985	NA	NA
538	58.4704	99.98923	6	17	537	26.85	-3.42700000000008	-14.9053999999998	15.294289070107	16.9632713750449	17.2594774752184	NA	NA
539	58.47105	99.25321	6	17	538	26.9	0.0130000000000052	-14.7204000000002	14.7204057403322	17.6785619874473	NA	NA	NA
540	58.29296	99.42892	6	17	539	26.95	-3.56179999999995	3.51420000000019	5.0036007914302	13.6360356287717	NA	NA	NA
541	57.67903	98.24537	6	17	540	27	-12.2786000000001	-23.6710000000002	26.666088182559	15.8414594164885	NA	NA	NA
542	57.4665	98.49097	6	17	541	27.05	-4.25059999999988	4.91200000000021	6.49579435942988	NA	NA	NA	NA
543	57.8086	99.7618	6	17	542	27.1	6.8419999999999	25.4165999999998	26.3214080086911	NA	NA	NA	NA
544	NA	NA	6	17	543	27.15	NA	NA	NA	NA	NA	NA	NA
545	NA	NA	6	17	544	27.2	NA	NA	NA	NA	NA	NA	NA
546	NA	NA	6	17	545	27.25	NA	NA	NA	NA	NA	NA	NA
547	NA	NA	6	17	546	27.3	NA	NA	NA	NA	NA	NA	NA
548	NA	NA	6	17	547	27.35	NA	NA	NA	NA	NA	NA	NA
549	NA	NA	6	17	548	27.4	NA	NA	NA	NA	NA	NA	NA
550	NA	NA	6	17	549	27.45	NA	NA	NA	NA	NA	NA	NA
551	NA	NA	6	17	550	27.5	NA	NA	NA	NA	NA	NA	NA
552	NA	NA	6	17	551	27.55	NA	NA	NA	NA	NA	NA	NA
553	NA	NA	6	17	552	27.6	NA	NA	NA	NA	NA	NA	NA
554	NA	NA	6	17	553	27.65	NA	NA	NA	NA	NA	NA	NA
555	NA	NA	6	17	554	27.7	NA	NA	NA	NA	NA	NA	NA
556	NA	NA	6	17	555	27.75	NA	NA	NA	NA	NA	NA	NA
557	NA	NA	6	17	556	27.8	NA	NA	NA	NA	NA	NA	NA
558	NA	NA	6	17	557	27.85	NA	NA	NA	NA	NA	NA	NA
559	NA	NA	6	17	558	27.9	NA	NA	NA	NA	NA	NA	NA
560	NA	NA	6	17	559	27.95	NA	NA	NA	NA	NA	NA	NA
561	NA	NA	6	17	560	28	NA	NA	NA	NA	NA	NA	NA
562	NA	NA	6	17	561	28.05	NA	NA	NA	NA	NA	NA	NA
563	NA	NA	6	17	562	28.1	NA	NA	NA	NA	NA	NA	NA
564	NA	NA	6	17	563	28.15	NA	NA	NA	NA	NA	NA	NA
565	NA	NA	6	17	564	28.2	NA	NA	NA	NA	NA	NA	NA
566	NA	NA	6	17	565	28.25	NA	NA	NA	NA	NA	NA	NA
567	NA	NA	6	17	566	28.3	NA	NA	NA	NA	NA	NA	NA
568	NA	NA	6	17	567	28.35	NA	NA	NA	NA	NA	NA	NA
569	NA	NA	6	17	568	28.4	NA	NA	NA	NA	NA	NA	NA
570	NA	NA	6	17	569	28.45	NA	NA	NA	NA	NA	NA	NA
571	NA	NA	6	17	570	28.5	NA	NA	NA	NA	NA	NA	NA
572	NA	NA	6	17	571	28.55	NA	NA	NA	NA	NA	NA	NA
573	NA	NA	6	17	572	28.6	NA	NA	NA	NA	NA	NA	NA
574	NA	NA	6	17	573	28.65	NA	NA	NA	NA	NA	NA	NA
575	NA	NA	6	17	574	28.7	NA	NA	NA	NA	NA	NA	NA
576	NA	NA	6	17	575	28.75	NA	NA	NA	NA	NA	NA	NA
577	NA	NA	6	17	576	28.8	NA	NA	NA	NA	NA	NA	NA
578	NA	NA	6	17	577	28.85	NA	NA	NA	NA	NA	NA	NA
579	NA	NA	6	17	578	28.9	NA	NA	NA	NA	NA	NA	NA
580	NA	NA	6	17	579	28.95	NA	NA	NA	NA	NA	NA	NA
581	NA	NA	6	17	580	29	NA	NA	NA	NA	NA	NA	NA
582	NA	NA	6	17	581	29.05	NA	NA	NA	NA	NA	NA	NA
583	NA	NA	6	17	582	29.1	NA	NA	NA	NA	NA	NA	NA
584	NA	NA	6	17	583	29.15	NA	NA	NA	NA	NA	NA	NA
585	NA	NA	6	17	584	29.2	NA	NA	NA	NA	NA	NA	NA
586	NA	NA	6	17	585	29.25	NA	NA	NA	NA	NA	NA	NA
587	NA	NA	6	17	586	29.3	NA	NA	NA	NA	NA	NA	NA
588	NA	NA	6	17	587	29.35	NA	NA	NA	NA	NA	NA	NA
589	NA	NA	6	17	588	29.4	NA	NA	NA	NA	NA	NA	NA
590	NA	NA	6	17	589	29.45	NA	NA	NA	NA	NA	NA	NA
591	NA	NA	6	17	590	29.5	NA	NA	NA	NA	NA	NA	NA
592	NA	NA	6	17	591	29.55	NA	NA	NA	NA	NA	NA	NA
593	NA	NA	6	17	592	29.6	NA	NA	NA	NA	NA	NA	NA
594	NA	NA	6	17	593	29.65	NA	NA	NA	NA	NA	NA	NA
595	NA	NA	6	17	594	29.7	NA	NA	NA	NA	NA	NA	NA
596	NA	NA	6	17	595	29.75	NA	NA	NA	NA	NA	NA	NA
597	NA	NA	6	17	596	29.8	NA	NA	NA	NA	NA	NA	NA
598	NA	NA	6	17	597	29.85	NA	NA	NA	NA	NA	NA	NA
599	NA	NA	6	17	598	29.9	NA	NA	NA	NA	NA	NA	NA
600	NA	NA	6	17	599	29.95	NA	NA	NA	NA	NA	NA	NA
601	NA	NA	6	17	600	30	NA	NA	NA	NA	NA	NA	NA
