# Supplementary material for: An automated feeding system for the African killifish reveals the impact of diet on lifespan and allows scalable assessment of associative learning
Source: eLife. 2022 Nov 10;11:e69008. doi: 10.7554/eLife.69008 (PMC9788828; doi:10.7554/eLife.69008)
Supplement: Figure 6—source data 3. [file elife-69008-fig6-data3.zip › Filtered and Interpolated Trajectories with Kinematics/t9_REC009 DLC_likelihood-euclidean-filtered_splines-interpolated_kinematics_02_resnet50_TrainAllTheThingsJun28shuffle1_1030000.csv]

	x2	y2	fishnum	recording_num	bodyparts_coords	seconds	velocity_x	velocity_y	velocity_xy	velocity_xy_5frame	velocity_xy_10frame	velocity_xy_20frame	velocity_xy_40frame
1	132.421	351.2527	9	9	0	0	0	0	0	NA	NA	NA	NA
2	122.6652	355.9706	9	9	1	0.05	-195.116	94.3579999999997	216.734135797755	NA	NA	NA	NA
3	115.440988047729	359.271884739525	9	9	2	0.1	-144.48423904542	66.0256947904998	158.855556103972	112.552604601354	NA	NA	NA
4	110.273599327814	361.36401372164	9	9	3	0.15	-103.3477743983	41.8425796423003	111.496923474166	122.956127022683	NA	NA	NA
5	106.654782124143	362.469209960414	9	9	4	0.2	-72.37634407342	22.10392477548	75.6764076308737	87.8347987954685	82.0034645610179	NA	NA
6	104.076284720607	362.809696469914	9	9	5	0.25	-51.5699480707198	6.80973019000021	52.0176121066446	64.4194977595672	92.0092942732669	NA	NA
7	102.029855401094	362.607696264209	9	9	6	0.3	-40.9285863902602	-4.04000411410038	41.1274946616851	52.4507037287775	84.3806219259316	NA	NA
8	100.007242449493	362.085432357368	9	9	7	0.35	-40.4522590320198	-10.4452781368195	41.7790509244663	51.4543245206822	86.7894369445694	NA	NA
9	97.5001941496939	361.465127763458	9	9	8	0.4	-50.1409659959822	-12.4060918782004	51.6529533202177	61.0624615238514	94.7102217850411	NA	NA
10	94.0004587855859	360.969005496548	9	9	9	0.45	-69.9947072821598	-9.92244533819985	70.6945115903972	80.9264450563947	102.721301938527	106.787719020515	NA
11	88.9997846410582	360.819288570706	9	9	10	0.5	-100.013482890554	-2.99433851683943	100.058297122491	109.159376129572	106.599663677002	114.445944683129	NA
12	81.98992	361.2382	9	9	11	0.55	-140.197292821164	8.3782285858797	140.447412324402	136.969739841305	111.566755055805	112.474537174336	NA
13	72.8994649877342	362.255366086781	9	9	12	0.6	-181.809100245316	20.3433217356201	182.943706290351	153.988279356372	118.41778085621	114.847608989725	NA
14	63.4044270953183	363.130026286532	9	9	13	0.65	-189.900757848318	17.4932039950193	190.704771878883	152.136865830153	125.238410526903	121.2726491473	NA
15	55.6176656552432	362.928823343016	9	9	14	0.7	-155.735228801502	-4.02405887031932	155.787209165733	142.207065055214	131.571973480012	131.39646100966	NA
16	51.65204	360.7184	9	9	15	0.75	-79.312513104864	-44.2084668603206	90.8012294913968	127.676185582848	136.88259509299	144.826386717473	NA
17	52.48849	356.2562	9	9	16	0.8	16.729	-89.2439999999999	90.7984084497079	113.5070812125	140.56845242274	160.497555004848	NA
18	55.3725437367569	351.556033704716	9	9	17	0.85	57.6810747351381	-94.0033259056793	110.289308928517	109.155667603653	142.905781034881	174.815218679824	NA
19	59.5868740673917	347.29516297129	9	9	18	0.9	84.2866066126959	-85.2174146685206	119.859250027146	121.628324355827	147.835076509559	183.629350105286	NA
20	65.206419908447	343.644012281042	9	9	19	0.95	112.390916821106	-73.0230138049592	134.030141121496	138.929839790265	160.071620080793	186.430824873766	129.983255283331
21	72.3061201764655	340.773006115286	9	9	20	1	141.99400536037	-57.42012331512	153.164513252269	158.135376486914	183.053109757944	190.820801033724	131.692682539754
22	80.9609137879899	338.852568955341	9	9	21	1.05	173.095872230488	-38.4087431989008	177.305985621897	182.163071806618	209.428354953892	188.100892597465	127.78046399269
23	91.2457396595629	338.053125282523	9	9	22	1.1	205.69651743146	-15.9888734563594	206.316992411761	210.987572557933	231.212656503438	179.863232285353	125.562825775052
24	103.235536707727	338.545099578148	9	9	23	1.15	239.795940963282	9.83948591249941	239.997726625666	244.477895160061	242.020289683669	172.523278420094	123.721082238838
25	117.005243849025	340.498916323535	9	9	24	1.2	275.39414282596	39.0763349077406	278.152644878073	279.926870117518	241.28967626752	166.79899678839	123.249673456021
26	132.6298	344.085	9	9	25	1.25	312.4911230195	71.7216735292993	320.616126262906	304.289936519962	244.759006974458	163.406637993089	122.275465172016
27	149.62424957066	349.130241850747	9	9	26	1.3	339.8889914132	100.90483701494	354.550860409186	301.87750756072	235.633332772191	161.121405815129	122.033498393159
28	165.26405894488	354.087400166533	9	9	27	1.35	312.7961874844	99.1431663157198	328.132324423977	271.591779977107	216.820683535825	159.065901243012	121.441317468796
29	176.2648	357.0657	9	9	28	1.4	220.0148211024	59.5659966693404	227.935581829457	245.040118788855	197.21148033063	156.691561297269	120.335750688147
30	182.5875	356.6523	9	9	29	1.45	126.454	-8.26799999999935	126.724006960007	191.339795426864	173.526373495988	153.178791546147	119.325997487819
31	191.7133	354.4283	9	9	30	1.5	182.516	-44.4800000000009	187.857820321647	129.351430551689	143.760166228234	148.939420396379	117.767439683259
32	196.0113	354.6242	9	9	31	1.55	85.96	3.91799999999989	86.0492435992322	92.5454531005399	112.814456676366	143.086390811045	115.605440472394
33	196.58	355.334	9	9	32	1.6	11.3740000000001	14.1960000000006	18.1905000481026	75.460967014869	86.9191459825861	136.278042560378	112.129212810249
34	197.5648	357.296	9	9	33	1.65	19.6959999999996	39.2399999999998	43.9056945737107	42.4802136676136	71.3628329108688	126.169515330376	108.428922381293
35	198.4228	359.1744	9	9	34	1.7	17.1600000000001	37.568	41.3015765316531	34.2891179258679	65.0679068247744	115.102885902381	104.948209499895
36	199.564	359.2964	9	9	35	1.75	22.824	2.44000000000028	22.9540535853692	44.486861413483	53.1198338182996	99.7245436265589	103.954845979429
37	201.7692	358.8266	9	9	36	1.8	44.1040000000004	-9.39600000000041	45.0937648905039	50.1802127211977	50.5394488498983	83.5694417814699	102.225976601596
38	205.0364	357.6909	9	9	37	1.85	65.3439999999995	-22.7139999999997	69.179217486178	54.6748466346798	55.7354015849307	68.0674162577691	99.802036426305
39	208.421	358.9711	9	9	38	1.9	67.6920000000001	25.6039999999996	72.3724511122844	63.7594539689856	55.1275503301225	57.0421512710083	97.2991380688672
40	211.5942	359.2855	9	9	39	1.95	63.4640000000002	6.28800000000069	63.7747460990636	66.7897797739288	56.6793983087742	52.2211701018728	94.7150329772072
41	214.9915	359.6688	9	9	40	2	67.946	7.66599999999926	68.3770902568981	66.9839417563784	55.6889210248835	44.7140783327942	92.4919107342914
42	217.8289	358.6574	9	9	41	2.05	56.748	-20.2279999999996	60.2453939152197	60.0748879390472	54.3244268865737	43.1099883473232	89.9715559932037
43	221.0484	360.0493	9	9	42	2.1	64.3899999999996	27.8380000000004	70.1500273984264	58.6839499828685	49.2156865329521	44.3951933351447	87.2724905170319
44	222.9389	359.9923	9	9	43	2.15	37.8100000000001	-1.14000000000033	37.8271820256281	47.6183880807814	42.7214696311477	44.3345663424909	82.8152125816006
45	225.7799	359.9963	9	9	44	2.2	56.8200000000002	0.080000000000382	56.8200563181701	41.8590739992187	39.3744333789712	43.0974222114006	77.2768367745332
46	226.3713	360.2719	9	9	45	2.25	11.8279999999999	5.51199999999994	13.0492807464625	31.4474313095257	36.3083228472889	44.5030539657698	71.1777156463948
47	227.8928	359.8749	9	9	46	2.3	30.4300000000001	-7.93999999999983	31.4488235074065	25.3680513232483	35.6805278447481	43.330547388064	64.8368801802416
48	228.5615	359.2657	9	9	47	2.35	13.374	-12.1840000000009	18.0918139499615	20.0649167750738	33.0549850853587	40.5381716095981	58.632769129714
49	228.2688	359.0369	9	9	48	2.4	-5.85399999999993	-4.57599999999957	7.43028209424078	24.9982576137964	33.5415823548593	37.9067148404655	55.3976598004775
50	229.1098	357.7765	9	9	49	2.45	16.8200000000002	-25.2080000000001	30.304383577298	29.5019816902776	29.515446114027	36.2512744082673	53.7527982240056
51	230.9924	357.8863	9	9	50	2.5	37.6519999999999	2.19600000000014	37.7159849400754	34.6625388611916	33.3171869066561	36.0444010722041	52.0885906766134
52	233.5517	357.0312	9	9	51	2.55	51.1860000000001	-17.1019999999999	53.967443889812	41.7151133864703	32.3366678895543	36.8567211753627	53.0573721907737
53	235.3799	355.8169	9	9	52	2.6	36.5639999999996	-24.2860000000007	43.8945998045319	38.9659754529801	31.8606566862441	38.2669384736858	55.4170660602581
54	237.5065	356.0022	9	9	53	2.65	42.5319999999999	3.70600000000081	42.6931547206341	41.6361161995158	33.0919600497834	39.4609098328251	58.0793348388148
55	238.075	355.4003	9	9	54	2.7	11.37	-12.038	16.5586939098469	35.1713540888311	33.1281154375634	39.4507876466854	59.9195124573594
56	237.8433	352.8575	9	9	55	2.75	-4.63399999999979	-50.856	51.0666886727542	29.0587745112966	35.7804792971193	42.6308876662307	62.1932391763567
57	238.3223	351.8871	9	9	56	2.8	9.58000000000027	-19.4080000000008	21.6436333363887	24.4688067130965	38.0329145059773	46.1043185790133	65.0861855093971
58	238.9536	351.6731	9	9	57	2.85	12.6259999999996	-4.27999999999997	13.3317019168593	27.2902554221468	43.478891862013	49.198122001659	64.9201574100195
59	239.5486	350.8854	9	9	58	2.9	11.9	-15.7539999999995	19.7433157296332	29.9248423947227	45.380237310791	53.7531683299468	66.5545190859785
60	239.2559	349.3803	9	9	59	2.95	-5.85399999999993	-30.1020000000005	30.6659374550988	40.8944749231234	49.3861291793439	55.2844263461385	69.4736784729074
61	240.7921	346.5595	9	9	60	3	30.7240000000002	-56.4159999999993	64.2396235356336	57.8990092127293	51.9445884258053	59.4631030204325	73.5763716230148
62	244.5878	346.0903	9	9	61	3.05	75.9139999999996	-9.38400000000001	76.491795978392	66.2916679084856	59.8719692684722	63.0047560342243	74.6415588460737
63	249.4647	345.458	9	9	62	3.1	97.5380000000001	-12.6459999999997	98.3543733648892	71.482002936541	66.5355873170738	66.4389387853714	75.7053792059138
64	252.2669	346.7491	9	9	63	3.15	56.044	25.8219999999994	61.7066092084144	73.9643344568879	74.4143766101102	71.8241033351388	79.3238641489127
65	255.0474	347.2808	9	9	64	3.2	55.6100000000004	10.634	56.6176125953757	78.8494636138211	77.4407372547135	76.7416027033182	82.7667981342627
66	258.8624	347.6473	9	9	65	3.25	76.2999999999994	7.32999999999947	76.6512811373685	75.1721654214182	83.1457267437457	79.8834243869437	86.980248908979
67	263.8892	348.0856	9	9	66	3.3	100.536000000001	8.76600000000053	100.917441763058	82.5370853117349	87.9765975624713	86.8418236307301	90.2112011810299
68	267.8869	348.0111	9	9	67	3.35	79.9540000000002	-1.49000000000001	79.9678824028749	83.399471572886	89.3989857087299	89.3021432104409	93.5863847914001
69	271.754	351.0634	9	9	68	3.4	77.3419999999999	61.046	98.5312086599976	92.3271190306034	98.2679693594866	95.2023233314915	95.7085458680079
70	274.7999	351.0041	9	9	69	3.45	60.9179999999992	-1.18600000000015	60.9295439011315	97.1037315111215	104.097076227293	102.696082537548	102.05114222696
71	280.8365	351.5849	9	9	70	3.5	120.732	11.6160000000002	121.289518425955	103.625805996041	107.822260348082	111.108342173825	110.681282611849
72	287.0317	352.3315	9	9	71	3.55	123.904	14.932	124.800504165648	113.998853407238	113.811677992988	112.426396516785	116.966472844227
73	292.2469	354.4496	9	9	72	3.6	104.304	42.3619999999994	112.578254827475	124.794680881699	112.068699103808	113.143819938142	121.397756683018
74	299.5244	356.3432	9	9	73	3.65	145.550000000001	37.872000000001	150.396445715982	123.317401665561	115.990270052873	119.186818465	125.166621981132
75	305.2267	357.0459	9	9	74	3.7	114.046	14.0539999999999	114.908681273435	130.519624474855	127.951427820382	126.08280862184	129.933083379397
76	310.8683	357.8251	9	9	75	3.75	112.832	15.5840000000001	113.903122345263	120.511592211575	139.070957603905	131.329610151727	133.311489591913
77	318.635	359.9058	9	9	76	3.8	155.334	41.6139999999996	160.811618212118	117.981686698507	136.876195471098	134.318083783047	139.877201630171
78	321.7597	360.0232	9	9	77	3.85	62.4940000000004	2.3479999999995	62.5380935110757	131.108174759064	136.888654167554	137.974647581141	146.502576951298
79	328.2934	362.2018	9	9	78	3.9	130.674	43.5720000000003	137.746918150644	154.82451354225	140.105667570514	137.663923406069	149.529902709599
80	336.7055	365.4766	9	9	79	3.95	168.241999999999	65.4960000000005	180.541121576221	143.232766467341	148.068541016387	148.817858107782	151.293690023246
81	348.3273	365.7148	9	9	80	4	232.436	4.76400000000012	232.484816261192	153.265716123533	154.836959955373	161.899462203265	151.050298881684
82	353.2639	364.2737	9	9	81	4.05	98.732	-28.8220000000001	102.852882837575	162.229648442521	154.824489573105	170.92818965423	149.660580227858
83	358.7513	365.5556	9	9	82	4.1	109.748000000001	25.6380000000001	112.702841792034	165.028907273711	163.880596058474	176.356574580665	147.764708104958
84	367.5516	363.1305	9	9	83	4.15	176.006	-48.5020000000009	182.566579745582	154.849406368495	159.337576759265	178.509140627124	146.711764185801
85	377.273962318124	362.834381350636	9	9	84	4.2	194.44724636248	-5.92237298727923	194.537415732171	166.416212678869	169.684288395182	183.124564055475	145.535272364321
86	386.139	364.7955	9	9	85	4.25	177.30075363752	39.2223729872796	181.587311735115	174.495475993415	184.727966802625	186.739554796882	144.139594312053
87	393.7857	367.261	9	9	86	4.3	152.934	49.3100000000004	160.686914389443	156.44550507601	204.980183837362	192.912579629613	142.366107999446
88	401.1169	369.4637	9	9	87	4.35	146.623999999999	44.0539999999999	153.099158364766	174.339669516654	215.824494993777	203.703010692156	141.051372583661
89	404.6329	366.4731	9	9	88	4.4	70.3200000000004	-59.8120000000006	92.3167251585547	214.606527236754	216.912613683735	203.857482087707	139.08448381048
90	418.229668467636	362.37681079202	9	9	89	4.45	271.935369352719	-81.9257841595993	284.00823793539	243.544154995855	218.180587094563	199.891297508944	137.849860571171
91	437.124	359.2822	9	9	90	4.5	377.886630647281	-61.8922158404007	382.921600335616	257.153513994139	218.642149638391	190.992255589543	135.833071910093
92	452.286450219208	357.48361413346	9	9	91	4.55	303.24900438416	-35.9717173308002	305.37505318495	277.37972229146	231.000669686121	186.894763938931	136.128718406697
93	463.0776	355.0722	9	9	92	4.6	215.82299561584	-48.2282826691994	221.145953356183	262.021504672472	243.525425325838	182.385596271774	135.099978973265
94	472.0754	351.5233	9	9	93	4.65	179.956	-70.9780000000001	193.447766645159	222.677772040028	248.377387416149	174.236709906602	134.613210681663
95	482.2988	349.8412	9	9	94	4.7	204.468000000001	-33.6419999999998	207.217149840452	218.457184376386	230.098306622706	164.987736106801	134.020251874398
96	487.997	342.4785	9	9	95	4.75	113.964	-147.254	186.202937173397	229.897336657537	197.256544376462	156.949578472378	131.924436532653
97	499.193008445434	333.72201765166	9	9	96	4.8	223.920168908679	-175.1296469668	284.272114866737	219.375052540837	168.8093440405	150.414132215845	128.640964117981
98	511.1958	326.6775	9	9	97	4.85	240.055831091321	-140.8903530332	278.346714761939	198.17510857294	148.946697549771	144.128097586181	127.649946754677
99	516.3165	321.8437	9	9	98	4.9	102.414	-96.6759999999999	140.836346061661	171.835316712896	131.560806129469	140.50504421489	125.015420618553
100	516.1318	316.7862	9	9	99	4.95	-3.69400000000041	-101.15	101.217430000964	119.161503704614	111.79488511904	126.881863034559	120.930916453775
101	515.1469	314.2452	9	9	100	5	-19.6980000000008	-50.8199999999999	54.5039778731794	67.9960584420052	95.2570073063647	109.766681616921	115.611877462936
102	515.4366	313.241	9	9	101	5.05	5.79400000000078	-20.0840000000005	20.9030498253252	43.7465597181013	69.8275947455698	101.329247159163	114.244409345971
103	515.6658	312.1386	9	9	102	5.1	4.58399999999983	-22.0479999999998	22.5194884488966	25.4146616651399	44.7307698465237	93.8433833658643	113.554760964826
104	516.4041	311.495	9	9	103	5.15	14.7659999999996	-12.8719999999998	19.5888524421413	18.6786978998331	32.6327010136322	90.7172807362013	112.012949962259
105	516.1233	311.1083	9	9	104	5.2	-5.61599999999999	-7.73400000000038	9.55793973615683	20.4936857865258	23.6654194464127	84.9159396933212	108.855313109962
106	515.1935	310.6397	9	9	105	5.25	-18.596	-9.37199999999962	20.8241590466456	21.4654812510422	22.2768188573802	77.1093182684236	105.654365241802
107	516.5973	310.1143	9	9	106	5.3	28.0760000000009	-10.5079999999998	29.9779892587887	21.5188423091632	33.8491502778264	64.3693486063496	102.097742425493
108	515.2722	309.7707	9	9	107	5.35	-26.5020000000004	-6.87200000000075	27.3784657714787	21.9161772276855	38.7400691819575	51.5968828171988	98.4028627216504
109	516.1841	309.3782	9	9	108	5.4	18.2379999999989	-7.84999999999968	19.855657732746	25.8749398149274	49.8737553429334	46.1733591493995	96.4409430970186
110	516.7262	309.5765	9	9	109	5.45	10.8420000000001	3.96600000000035	11.5446143287684	47.2046147691271	58.0369942676025	41.9705353986053	89.6908278975833
111	516.5406	307.5541	9	9	110	5.5	-3.71199999999817	-40.4480000000001	40.617971982855	56.0146571128727	58.9616292304825	40.2314993363287	80.6817756771813
112	516.5952	300.723	9	9	111	5.55	1.09199999999873	-136.622	136.626364029787	78.2286683767037	58.9111024671294	41.5940547530115	73.411991945535
113	515.6666	297.2744	9	9	112	5.6	-18.5719999999992	-68.972	71.4286774902068	94.1578113075196	58.4629957878739	44.7239256578782	69.1747550337142
114	514.4283	290.8463	9	9	113	5.65	-24.7659999999996	-128.562000000001	130.925714051901	92.0483186460376	59.7140172851667	49.7891900179168	68.7834953735706
115	512.5563	286.6888	9	9	114	5.7	-37.4400000000014	-83.1499999999994	91.1903289828478	70.6175901651318	60.275651350798	52.722890113122	67.4801481604071
116	512.603	285.186	9	9	115	5.75	0.933999999999742	-30.0560000000007	30.0705086754455	60.911334462875	58.1861798152772	54.3591520112268	64.7902496336388
117	511.1821	284.7953	9	9	116	5.8	-28.4179999999992	-7.81399999999962	29.472721625258	41.1993661936298	49.3389592281965	53.7813526351401	57.9977737294739
118	512.2049	284.2809	9	9	117	5.85	20.4559999999992	-10.2880000000005	22.8973989789229	26.3934913940764	50.707782133799	52.6776278571201	51.4848654957672
119	510.7072	283.6679	9	9	118	5.9	-29.953999999999	-12.26	32.3658727056748	24.3240409845167	49.7046246929001	52.3768419791467	48.3781625811488
120	510.3735	282.8774	9	9	119	5.95	-6.67400000000043	-15.809999999999	17.160954985081	28.0603282912612	47.4087859586414	52.4997927606073	46.1055231945591
121	510.7358	281.9602	9	9	120	6	7.24600000000009	-18.3440000000007	19.7232566276472	40.5042298047229	49.7566747919712	51.5968697374413	45.4106944419053
122	512.0854	279.9663	9	9	121	6.05	26.9920000000013	-39.8779999999999	48.1541581589801	58.2098831921705	48.6516028031508	45.494736731907	45.5664980050814
123	515.3033	277.1811	9	9	122	6.1	64.3579999999997	-55.7039999999995	85.1169065462315	68.4240805232064	46.8922599263663	44.5061267015641	45.5613160398903
124	514.5936	271.1782	9	9	123	6.15	-14.194	-120.058	120.894139642913	75.1893085994256	45.0396666731268	46.8497100109399	45.5433201786484
125	515.0648	267.7993	9	9	124	6.2	9.42399999999907	-67.5779999999997	68.2319416402607	69.2428773150403	44.7239341704166	50.0443566274931	46.8850264048148
126	513.9912	265.3465	9	9	125	6.25	-21.4719999999988	-49.0560000000005	53.5493970087432	53.2802900480096	45.0075596596054	52.4711809988539	51.14193992757
127	513.6373	264.4961	9	9	126	6.3	-7.07800000000134	-17.0079999999996	18.4220017370536	31.8694501540831	41.6505142356175	51.6261988525982	53.4501478944047
128	513.3765	264.5442	9	9	127	6.35	-5.21600000000035	0.961999999999534	5.30397021107799	21.0237878176268	38.3044712693292	51.3728481743356	56.0148478050424
129	512.7834	264.1877	9	9	128	6.4	-11.8619999999987	-7.12999999999965	13.8399401732798	14.8258107197852	43.9947953289797	50.582966012898	57.604485232569
130	512.8411	263.4899	9	9	129	6.45	1.15399999999909	-13.9560000000006	14.0036299579793	14.0581511561947	52.6799272963448	50.2405109905128	58.3426346770188
131	513.8784	263.0468	9	9	130	6.5	20.7460000000015	-8.86199999999917	22.5595115195353	23.3286524906488	55.1856872057366	50.589889547482	58.6502731995515
132	513.9308	262.3195	9	9	131	6.55	1.04799999999841	-14.5460000000003	14.5837039191011	56.1201405038764	54.6007949020457	49.5389412571513	55.6793756219852
133	512.5982	264.532	9	9	132	6.6	-26.6519999999991	44.2499999999995	51.6564768833485	84.3360667750628	55.8534364223049	46.3987064219023	54.4561852729906
134	514.3906	273.2393	9	9	133	6.65	35.8479999999986	174.146000000001	177.797380239418	95.5455636916881	56.1262653526693	41.29745033938	51.4891011946436
135	516.163482819578	280.788070188411	9	9	134	6.7	35.4576563915612	150.975403768219	155.083261313911	95.1434386478967	55.757087810609	41.0471626965077	49.306720752446
136	517.2316	284.5705	9	9	135	6.75	21.362343608439	75.6485962317799	78.6069961026618	88.3782203539611	56.1722194353585	47.9247278439133	49.1580333065667
137	517.6412	285.0474	9	9	136	6.8	8.19200000000137	9.53800000000001	12.5730787001443	56.1323902014623	57.4273682786851	53.1189431536694	49.3397992101123
138	516.7731	285.2504	9	9	137	6.85	-17.3620000000005	4.06000000000063	17.8303854136702	27.1781088461552	54.4929415744755	59.3520677529646	48.9538284413196
139	517.596	285.155	9	9	138	6.9	16.4580000000001	-1.90800000000081	16.5682294769238	16.7988751790289	38.6001053497803	62.8321284859912	49.0145044116639
140	517.1041	285.3095	9	9	139	6.95	-9.83799999999974	3.09000000000083	10.3118545373759	19.7112979094735	29.4143980966706	64.1854765934303	48.6900314815567
141	515.7919	285.0609	9	9	140	7	-26.2439999999992	-4.97200000000021	26.7108277670304	20.6076627949898	40.6637684820899	65.7036766616616	48.494950275597
142	517.124	284.8034	9	9	141	7.05	26.6419999999994	-5.14999999999986	27.1351923523672	21.0678204980983	51.637091405293	65.8640145120635	48.2475295720378
143	516.0369	285.054	9	9	142	7.1	-21.7420000000016	5.01199999999926	22.3122098412519	31.650687347186	62.8506990836243	64.4062438444171	46.5267466294852
144	516.8647	284.6014	9	9	143	7.15	16.5560000000005	-9.05199999999923	18.8690179924659	64.5286617851508	69.5379916193131	56.1284923783473	44.1880484773808
145	519.3831	282.6905	9	9	144	7.2	50.3680000000008	-38.2180000000005	63.2261887828147	83.5628849011126	72.6138653762517	48.5690848773989	43.1985958863175
146	519.8401	273.1464	9	9	145	7.25	9.13999999999987	-190.881999999999	191.100699956854	105.093735372259	75.2351338879647	45.8448856142795	42.4965219462394
147	519.0557	267.0816	9	9	146	7.3	-15.6880000000001	-121.296000000001	122.306307932176	118.008162740528	74.3006607454418	47.0533995676264	43.5529095086492
148	519.7437	260.6198	9	9	147	7.35	13.7599999999998	-129.236	129.966462196983	113.577043405317	74.3195461143587	46.5348087083036	44.074262552856
149	519.6819	256.4482	9	9	148	7.4	-1.23599999999897	-83.4320000000002	83.4411548338111	85.9416059907787	73.6568794069143	47.4460428104297	44.0844754499417
150	519.3591	254.4202	9	9	149	7.45	-6.45600000000059	-40.5599999999998	41.0705921067617	65.0384365897711	67.7237716581272	47.1395519726007	44.0750524643629
151	519.6746	251.7929	9	9	150	7.5	6.31000000000085	-52.5459999999998	52.9235128841613	43.5453568564585	51.026002746469	46.4000110037121	44.0484250628937
152	519.3964	250.948	9	9	151	7.55	-5.56400000000167	-16.8979999999999	17.7904609271378	29.3055960733007	42.4697077299598	46.9561178869243	44.4357963270797
153	519.74	249.8767	9	9	152	7.6	6.87200000000075	-21.4260000000002	22.5010635304205	21.8704999109372	30.2189183329829	46.6547868370682	43.7205867414196
154	519.5942	249.2822	9	9	153	7.65	-2.91600000000017	-11.8900000000002	12.2423509180225	16.1103995021594	25.3540940015463	47.0786466153817	39.6654854369448
155	519.6089	249.088	9	9	154	7.7	0.29399999999896	-3.8839999999999	3.89511129494378	19.9009788701486	21.6652385689497	45.3500290761274	36.7561946575659
156	518.4097	248.9587	9	9	155	7.75	-23.9839999999981	-2.58600000000001	24.1230108402726	16.8924798095072	17.5648881194595	37.0683160485656	35.6845078984574
157	519.8425	247.8088	9	9	156	7.8	28.6559999999986	-22.998	36.7433577670839	21.4025919297919	19.6115750284068	33.9868758636291	36.6514622310593
158	519.9651	247.4566	9	9	157	7.85	2.45200000000068	-7.04399999999964	7.45856822721347	21.4599772269623	18.9900275597777	28.7964573527473	36.7308854142164
159	518.8083	246.1573	9	9	158	7.9	-23.1359999999995	-25.9860000000003	34.792911519446	19.0193767367595	20.5004138238491	25.3368224138922	36.6011483235413
160	518.7241	246.3487	9	9	159	7.95	-1.6840000000002	3.82800000000032	4.18203778079575	19.322171186665	22.9762864941276	23.9646283352956	36.9785138709568
161	518.9596	246.8962	9	9	160	8	4.71000000000004	10.9499999999997	11.9200083892585	21.0875753100481	23.1106293506621	22.3931734641258	37.1267017449694
162	520.8715	246.957	9	9	161	8.05	38.2379999999989	1.21600000000001	38.2573300166114	19.5982357179062	25.5040439972983	23.007578142096	36.7616037940773
163	521.5589	247.3935	9	9	162	8.1	13.7480000000005	8.7299999999999	16.2855888441288	24.4925957612928	27.3739963725117	23.0349296384222	36.5022516013056
164	521.2144	248.7167	9	9	163	8.15	-6.89000000000078	26.4640000000003	27.3462135587365	27.2018819645647	25.3195508262381	23.2024784955423	36.4096379325032
165	522.6312	248.5039	9	9	164	8.2	28.3360000000016	-4.25600000000031	28.6538379977289	31.6859168079315	26.2640181016414	24.943304437733	35.3126605976637
166	523.0632	247.3061	9	9	165	8.25	8.64000000000033	-23.956	25.4664394056179	33.6604174349753	27.2214588087921	25.5241301826353	31.8141153629059
167	525.9734	246.4487	9	9	166	8.3	58.2039999999984	-17.1479999999997	60.6775042334455	31.04086593457	26.4035812557852	26.2495248944921	29.5230792221513
168	524.7524	245.9799	9	9	167	8.35	-24.4200000000001	-9.37600000000032	26.1580919793476	28.0354404419899	27.0798317170667	26.9269621201293	27.6587151118012
169	524.04	245.9856	9	9	168	8.4	-14.248	0.114000000000374	14.2484560567102	27.2410356530194	25.9045431672354	25.7562538366529	26.4175773463654
170	524.6699	246.2453	9	9	169	8.45	12.5980000000004	5.19399999999962	13.6267105348285	21.121245703639	26.9103223813384	26.8174757693129	26.5304819091265
171	523.7056	246.7198	9	9	170	8.5	-19.2859999999996	9.49000000000012	21.4944154607653	20.499245999158	27.9376310146085	27.8533924862267	26.4198751188329
172	525.2094	246.7002	9	9	171	8.55	30.0759999999991	-0.391999999999939	30.0785544865432	20.7682203999009	26.9950057916859	26.5670897012303	26.4432998940443
173	524.1436	246.2619	9	9	172	8.6	-21.3159999999993	-8.76599999999996	23.0480934569428	25.7852043206868	26.4799278677468	26.3497163655431	26.3733192858709
174	524.9229	246.2858	9	9	173	8.65	15.5860000000007	0.477999999999952	15.5933280604245	28.6342263761975	26.1929568470676	25.7406292496248	26.1650921667957
175	525.4088	248.1594	9	9	174	8.7	9.7180000000003	37.4720000000002	38.7116301387583	32.8687658797328	27.3709334369844	25.2752921191999	26.7525076543219
176	526.5499	249.5346	9	9	175	8.75	22.8219999999988	27.5040000000001	35.7395257383188	32.4606097363356	28.4853261636613	26.5599146772463	27.2451735251912
177	528.7337	250.8754	9	9	176	8.8	43.6760000000004	26.816	51.2512520042197	31.6176932942344	26.7305981466753	25.0592825806735	27.8657670894581
178	529.564753639692	251.517753344617	9	9	177	8.85	16.6210727938392	12.8470668923399	21.0073127399569	28.9566625532819	25.6196010140196	26.5209728708551	29.4301240768184
179	529.158144675446	251.915696547835	9	9	178	8.9	-8.13217928491895	7.95886406436011	11.3787458499181	28.336425951125	25.5767153320141	27.4983322788385	29.0045368372747
180	528.4611	252.9777	9	9	179	8.95	-13.9408935089205	21.2400690432997	25.4064764339961	20.5924304136177	23.6402618570614	29.0963354829574	31.9964214378615
181	528.2684	254.5982	9	9	180	9	-3.8539999999989	32.4099999999999	32.6383427275342	18.7785922917035	25.1821983398841	30.44657677354	38.5291054019734
182	528.6859	254.131	9	9	181	9.05	8.34999999999809	-9.34399999999982	12.5312743166832	19.5357373697939	23.1235593696611	29.8790216459925	42.6269164485257
183	529.0956	253.6969	9	9	182	9.1	8.19400000000087	-8.68200000000002	11.9381221303861	18.3238611608409	26.5620178739633	29.7117089333196	45.1152978635913
184	528.9377	254.4385	9	9	183	9.15	-3.15800000000081	14.8320000000001	15.16447124037	22.0279707286432	28.8037077106094	29.1277058380492	46.1206224608565
185	529.5002	253.6515	9	9	184	9.2	11.25	-15.7400000000001	19.347095389231	25.6546883257044	30.8217375289305	28.5617108709107	45.8418465081708
186	526.9491	253.8385	9	9	185	9.25	-51.0219999999981	3.74000000000024	51.1588905665458	34.3454434562231	32.4078273834187	28.9662168677471	46.2513442992207
187	527.6649	255.1944	9	9	186	9.3	14.3159999999989	27.1179999999998	30.6648623019892	38.0716780514249	33.0274451453097	29.4820092844242	45.6569859487876
188	530.0145	256.6607	9	9	187	9.35	46.9920000000002	29.3260000000004	55.3918977829794	43.31961389702	33.8038168526196	31.9332860335075	45.5932592417683
189	528.3779	256.2401	9	9	188	9.4	-32.7320000000009	-8.41200000000072	33.795644216379	42.7876840381941	32.6786963440842	32.2528198378966	46.109099686573
190	530.251	254.9413	9	9	189	9.45	37.4620000000004	-25.9759999999994	45.5867746172067	40.4002019649151	33.48315988476	37.1753671064101	49.3700919807313
191	528.588	253.1764	9	9	190	9.5	-33.2600000000002	-35.2980000000002	48.4992412724161	33.2621902490162	32.75023539561	49.2048183177202	52.8112553863995
192	528.968	252.3206	9	9	191	9.55	7.59999999999991	-17.1159999999998	18.7274519355942	27.2857146367436	35.8404591991873	58.6867431958211	55.0428743243271
193	528.3491	251.5542	9	9	192	9.6	-12.3779999999988	-15.3280000000001	19.7018392034849	23.6467058725	37.3045541930517	63.8808793616394	57.2036744294442
194	528.4689	251.7089	9	9	193	9.65	2.39599999999882	3.09399999999982	3.91326615501594	22.7127867530259	35.7019319651838	66.5006156720882	58.1564132837281
195	527.5809	252.7516	9	9	194	9.7	-17.7599999999984	20.8539999999999	27.3917307959891	31.2807164334594	43.5289966838898	66.4084008971418	59.0487346303756
196	526.4185	250.8938	9	9	195	9.75	-23.248000000001	-37.1559999999999	43.8296456750456	41.3469181370872	66.0018092520218	65.9427739211951	60.5150357322741
197	525.3104	248.0218	9	9	196	9.8	-22.1620000000007	-57.4399999999997	61.5671003377616	44.118149293624	84.3460412463325	66.2546893169016	62.1494749953399
198	527.4442	245.2454	9	9	197	9.85	42.6760000000013	-55.5280000000005	70.0328477216239	63.4112874952795	93.9579418706591	64.6655456126816	64.7669477883422
199	527.7559	246.0774	9	9	198	9.9	6.23399999999947	16.6400000000004	17.7694219376998	109.290831751018	100.322535000092	64.7198670943075	67.2238826024591
200	530.2684	251.7377	9	9	199	9.95	50.2500000000009	113.206	123.857421804266	137.411366059206	99.3336419095235	69.6438484785052	67.5879462041938
201	538.1280876415	262.911700864025	9	9	200	10	157.193752829999	223.480017280501	273.227366953736	146.568965604231	99.1353124467801	75.175933999259	67.2347335733188
202	542.2952	272.1213	9	9	201	10.05	83.342247170001	184.1919827195	202.169771878701	156.52692070656	96.6689194346161	80.2067270026616	67.9546682766801
203	536.8974	274.2189	9	9	202	10.1	-107.956000000001	41.952	115.820845446752	135.255996323768	92.0265370323115	84.6956399255689	67.8188619571718
204	534.9043	276.9462	9	9	203	10.15	-39.8619999999983	54.5459999999991	67.5591974493464	88.9797931425427	93.7378022234313	87.1851207294069	68.1732023712646
205	534.1792	276.4562	9	9	204	10.2	-14.502	-9.79999999999905	17.5027998903027	55.9264728100266	95.7587002731207	89.5357583898406	68.0967220027312
206	533.3577	278.3805	9	9	205	10.25	-16.4300000000003	38.4859999999992	41.8463510476116	37.4841084603919	84.3500587464962	92.0638545968012	67.2280522915695
207	531.8024	277.3877	9	9	206	10.3	-31.1059999999998	-19.8559999999998	36.9031702161207	30.9486837403022	76.0674127589907	94.8169407062557	66.6218555840275
208	530.6304	277.5287	9	9	207	10.35	-23.4400000000005	2.82000000000039	23.6090236985782	56.2614042224738	75.4333379804786	97.6006095431769	65.340989907936
209	529.7219	279.0175	9	9	208	10.4	-18.1700000000001	29.7759999999994	34.8820738488979	79.7203243504497	74.0477064587217	102.194945367022	64.8358192169853
210	532.1047	285.8153	9	9	209	10.45	47.6559999999995	135.956	144.066402301161	96.2083527079549	79.7378748701576	98.0005253019775	64.4461730245305
211	531.3748	293.7388	9	9	210	10.5	-14.5979999999986	158.470000000001	159.140951687491	113.382567500565	84.9923967468223	85.2646488289174	64.8146020035999
212	531.4311	299.7057	9	9	211	10.55	1.12599999999929	119.337999999999	119.343312003647	117.146729177141	92.9649619778954	77.2225933575391	65.6598230801322
213	527.5672	303.5832	9	9	212	10.6	-77.2780000000012	77.55	109.480097661631	103.214345517841	103.174682054042	71.7568445527043	66.0012762517233
214	526.4073	306.0049	9	9	213	10.65	-23.1979999999999	48.4340000000009	53.7028822317767	90.2644691431948	110.652088510612	69.845789070441	67.082039423265
215	526.533	309.723	9	9	214	10.7	2.51400000000103	74.3619999999999	74.4044840046619	89.7215712478359	100.242350330834	69.7850431083206	67.7978179544523
216	526.2278	314.4327	9	9	215	10.75	-6.10400000000027	94.194	94.3915698142583	92.9667966075194	86.1792389113385	68.513330661944	67.8628050344265
217	527.6534	320.0872	9	9	216	10.8	28.5120000000006	113.09	116.628822526852	104.157447844082	78.3777739560875	66.9890218511534	66.6119479120117
218	528.1533	326.3526	9	9	217	10.85	9.99799999999823	125.308	125.706224460048	97.2703551438271	68.08035112493	66.0164342031905	65.3930870205914
219	530.399	331.3544	9	9	218	10.9	44.9140000000011	100.036	109.656138414592	82.0940086794822	65.6438716821604	64.9517713396631	68.3349438841336
220	529.6745	333.2169	9	9	219	10.95	-14.4900000000007	37.2500000000002	39.9690205033853	67.0339766643391	59.8322113464835	59.2484975705557	67.2533918803265
221	530.3506	333.8489	9	9	220	11	13.5220000000004	12.6400000000001	18.5098374925339	43.1939056423405	52.0342645770658	54.4532700079408	62.2449772474676
222	530.2138	335.9108	9	9	221	11.05	-2.73599999999988	41.2379999999996	41.3286624511363	27.1302955202383	41.0130817244115	51.1129191576028	59.0586162297764
223	530.1366	335.5948	9	9	222	11.1	-1.54399999999896	-6.31999999999948	6.5058693500554	22.3940675491399	28.8581863523386	47.3069125778777	56.6053723398005
224	529.5886	336.9555	9	9	223	11.15	-10.96	27.213999999999	29.3380878040807	21.9745204746493	19.2514541687144	46.9789581171232	56.6169827789954
225	529.7896	337.7447	9	9	224	11.2	4.01999999999816	15.784000000001	16.2878806478933	14.9921867844839	18.2546448102772	46.0598775190639	60.6079159854173
226	529.2471	338.3604	9	9	225	11.25	-10.8499999999981	12.3140000000001	16.4121021200808	14.5224670623367	22.7273011045431	43.6617554720518	61.5316574738344
227	529.3038	338.0446	9	9	226	11.3	1.13399999999956	-6.31600000000049	6.41699400030927	11.3726128171905	23.8480643591182	38.4069551177676	62.3327199655761
228	529.1	338.0037	9	9	227	11.35	-4.07600000000002	-0.818000000000438	4.15727073931935	14.1152220714145	26.5334740308255	33.1855644980059	67.2771159605406
229	528.684	338.5409	9	9	228	11.4	-8.32000000000107	10.7440000000008	13.5888165783498	23.4800817344369	28.314044552086	34.4749424012456	71.7977482115327
230	528.4792	340.0269	9	9	229	11.45	-4.09599999999955	29.7199999999998	30.0009269190134	32.7039419337525	32.2875436916444	36.5062584586755	68.8706220764272
231	527.7488	343.1032	9	9	230	11.5	-14.6080000000006	61.5260000000001	63.2364004351926	38.5444809993142	35.2892463670379	39.2253056660179	70.0325241656723
232	526.1111	345.157	9	9	231	11.55	-32.7539999999999	41.0759999999993	52.5362949968871	45.2554762869814	35.8008285111237	40.8946391020137	68.2361048136792
233	524.5964	345.8555	9	9	232	11.6	-30.293999999999	13.9700000000005	33.3599660671283	50.4598653118742	37.5129426436731	41.4539001268968	66.4853023176363
234	522.2891	346.3379	9	9	233	11.65	-46.1460000000011	9.64799999999968	47.1437930166856	47.0984109996389	49.6984306337768	43.3881764875497	65.9932663119303
235	520.3029	344.3627	9	9	234	11.7	-39.7239999999988	-39.5039999999995	56.0228720434776	38.8977150884949	54.7578721070738	51.4307888625141	64.9526058729872
236	519.822	342.0916	9	9	235	11.75	-9.61800000000039	-45.4219999999998	46.429128874016	36.4814042880321	55.7233102274926	54.5499842857248	63.0297913236946
237	520.2897	341.7543	9	9	236	11.8	9.35400000000072	-6.74600000000055	11.532815441167	54.1413849805723	57.9412138449091	57.6764180799987	60.853293467155
238	519.3229	342.1984	9	9	237	11.85	-19.3360000000007	8.88199999999983	21.278412064814	59.0558789022733	56.3743262229681	68.5377977178907	58.4345237893478
239	521.3064	348.6736	9	9	238	11.9	39.670000000001	129.504000000001	135.443696479387	64.3482094553463	58.4623084230135	78.6437250834024	56.9355924312855
240	523.6899	351.9229	9	9	239	11.95	47.6699999999983	64.9860000000001	80.5953416519829	76.9847126013234	70.5740340333839	78.4927465822987	60.7148325922749
241	524.2803	355.5193	9	9	240	12	11.8080000000009	71.9279999999992	72.8907816393809	76.267248157904	73.8107222044116	85.6117783234039	64.453791538551
242	524.3026	359.255	9	9	241	12.05	0.445999999999458	74.7140000000002	74.7153311710523	62.7832318654547	79.5520076488738	85.3592904697555	64.1635964036124
243	524.2409	360.1374	9	9	242	12.1	-1.23399999999947	17.6480000000004	17.6910898477175	82.0921891644945	99.5626527921083	85.6636920573949	64.6009912788349
244	527.518	361.0477	9	9	243	12.15	65.5420000000004	18.2060000000001	68.0236150171398	83.273234953477	107.589019533028	85.0075745067374	65.9842093898977
245	536.0955	358.8402	9	9	244	12.2	171.55	-44.1500000000008	177.140128147182	82.1193026964242	102.227621057524	83.8453342269106	66.8105698277738
246	539.854	357.6588	9	9	245	12.25	75.1700000000005	-23.6279999999999	78.7960105842934	122.858057426312	115.500246419315	82.3978271753373	67.4326126736088
247	537.1985	355.4606	9	9	246	12.3	-53.1100000000015	-43.9639999999997	68.9456698857886	152.394807200601	112.777367094602	83.2996318165425	68.2036543581583
248	527.992739005172	349.313884700733	9	9	247	12.35	-184.11521989656	-122.93430598534	221.384863497159	122.363052950553	114.953057891822	83.6834830806898	69.3644374844243
249	518.4565	344.2756	9	9	248	12.4	-190.72478010344	-100.76569401466	215.707363888583	147.727257885153	111.552840590461	79.3962424613254	70.4626309269124
250	517.2007	343.7827	9	9	249	12.45	-25.1160000000004	-9.8580000000004	26.9813568969396	143.43543149278	97.1166344204372	84.9234067258742	70.8848524222977
251	527.1118	341.0503	9	9	250	12.5	198.222000000001	-54.6479999999997	205.617035257296	107.048058357331	90.9849321462629	89.6822774110841	70.0791711147694
252	529.3293	340.2017	9	9	251	12.55	44.3499999999995	-16.9719999999995	47.4865379239205	70.7108739803215	87.0472559842112	87.4325537052111	69.7505912183936
253	530.8515	338.9474	9	9	252	12.6	30.444	-25.086	39.4479978199147	71.8702158903217	67.8043133692713	87.748082430773	69.8714172575226
254	531.0988	337.2644	9	9	253	12.65	4.94599999999991	-33.6599999999999	34.0214420035364	34.2426064073726	51.203465389623	88.5802422922458	69.7264599858447
255	532.0135	335.9045	9	9	254	12.7	18.2940000000008	-27.1980000000008	32.7780664469409	30.6590804756428	67.6191923942249	82.1903507930334	69.7209654559151
256	531.4412	336.565	9	9	255	12.75	-11.4460000000008	13.2100000000003	17.4789878425504	28.5605683812117	63.8643084028532	80.3152410614928	69.378426591732
257	532.2272	335.3128	9	9	256	12.8	15.7200000000012	-25.0440000000003	29.5689082652717	31.6960567989245	62.0877403158202	78.7308906363178	71.9054402467182
258	530.8269	334.9451	9	9	257	12.85	-28.0060000000003	-7.35399999999913	28.9554373477591	63.368168898128	60.5431069697244	70.1910772509578	73.2741121451829
259	528.912	333.3614	9	9	258	12.9	-38.2979999999998	-31.6740000000004	49.6988840921002	93.4860103983338	65.6076439940302	62.2815367704225	71.0832733631864
260	519.8120653809	330.441446797943	9	9	259	12.95	-181.998692382001	-58.39906404114	191.138626942958	93.5164001559976	67.2640671656296	63.2769582622968	70.0292045451816
261	511.8461	327.7655	9	9	260	13	-159.319307618	-53.5189359588605	168.068195343579	92.525645558237	69.6455499767228	54.5465639061349	69.4401251375504
262	512.6917	326.5435	9	9	261	13.05	16.9119999999998	-24.4399999999996	29.7208570535907	99.519231189136	70.4145252884243	54.1418919670317	70.1829328132705
263	513.7574	325.9917	9	9	262	13.1	21.3139999999999	-11.0360000000003	24.0016643589564	71.1599654331311	72.5778411326444	54.0791424576503	72.6607188848842
264	517.9239	325.2424	9	9	263	13.15	83.3300000000008	-14.9860000000001	84.6668122465948	45.8050895551118	73.359608151222	54.4453454649519	72.0051565593185
265	519.3868	323.2558	9	9	264	13.2	29.2579999999998	-39.7319999999991	49.3422981629343	47.3126504208511	58.9347241303687	55.5965966849197	71.6083590399617
266	520.4465	321.4838	9	9	265	13.25	21.1940000000004	-35.440000000001	41.2938159534825	52.6300367070518	45.2288194094166	56.3590260081267	74.2314922312168
267	520.0484	319.6639	9	9	266	13.3	-7.96199999999999	-36.3979999999992	37.2586613822873	47.199985113308	46.1960436182432	60.5112486768939	78.9186615164403
268	521.2375	317.4314	9	9	267	13.35	23.7819999999988	-44.6500000000003	50.5885957899601	46.7094828276063	47.6151779455762	62.864741209676	74.3892079062669
269	519.4477	315.1804	9	9	268	13.4	-35.795999999998	-45.0199999999995	57.5165542778756	44.6525492637215	43.2830469358736	62.7703042650474	69.8956144190578
270	521.6797	315.8979	9	9	269	13.45	44.6399999999994	14.3499999999995	46.8897867344258	45.0794368156352	43.9291262042098	55.135002364489	70.3349281264742
271	520.9673	317.275	9	9	270	13.5	-14.248	27.5419999999997	31.0091481340585	42.6003191841006	43.0725020395307	49.1979728640167	65.7398523275576
272	519.8425	318.8919	9	9	271	13.55	-22.496000000001	32.3380000000009	39.3930991418561	39.3661087584393	50.6079720653635	52.93331192133	65.1825929237393
273	519.3472	320.7362	9	9	272	13.6	-9.90599999999858	36.8859999999995	38.193007632287	41.1487695808133	53.1516412867076	57.5733553389955	64.7258915523661
274	518.2413	322.4828	9	9	273	13.65	-22.1180000000004	34.932	41.345502149569	41.4924548153399	52.1810003788728	55.4300708263913	64.445631490287
275	518.4659	325.2639	9	9	274	13.7	4.49200000000019	55.6219999999996	55.803090846296	56.1365073150918	51.3352805986094	61.02636728689	64.1114289532755
276	519.821	326.1812	9	9	275	13.75	27.1019999999999	18.3460000000002	32.7275743066913	63.7029633893145	53.1671263186168	68.1477434009408	64.8151969549749
277	519.5662	331.8061	9	9	276	13.8	-5.09600000000091	112.498000000001	112.613361640616	64.9958919993063	59.6705802244168	79.1064323965629	65.954456157359
278	520.9714	335.3381	9	9	277	13.85	28.1040000000007	70.6399999999996	76.0252880034005	61.5217916164054	67.5315327324147	78.5873385615759	70.3106631050927
279	519.6874	337.3545	9	9	278	13.9	-25.6799999999998	40.3279999999995	47.810145199528	64.8417978218937	67.577094716909	77.5096920676931	74.919613469914
280	520.0547	339.2407	9	9	279	13.95	7.346	37.7240000000006	38.4325889317913	63.2046531337418	78.1236083695701	77.3928979906516	72.5373450904917
281	520.3306	341.6916	9	9	280	14	5.51799999999957	49.0179999999998	49.3276053341329	71.360102075515	93.2229847623508	76.9331407489803	69.6301066270209
282	518.0455	346.3864	9	9	281	14.05	-45.7020000000011	93.8959999999997	104.427638199856	70.1582974345116	107.604892727762	76.223293880447	69.6878511936581
283	517.3241	352.1818	9	9	282	14.1	-14.4279999999981	115.908000000001	116.802532712266	94.7254251227349	104.023035836444	75.3726406470819	69.4134877224056
284	516.8126	354.2083	9	9	283	14.15	-10.2300000000014	40.53	41.8011219945114	121.604171702808	102.838383756513	74.4459175156221	68.1329654309487
285	509.1437	351.717	9	9	284	14.2	-153.377999999999	-49.8260000000005	161.268227372907	152.005132321783	103.450515382694	72.6262612216313	72.7975272095498
286	518.289959013782	350.862733437679	9	9	285	14.25	182.925180275639	-17.0853312464192	183.721338234498	136.685969597374	100.699155179344	73.2713679018231	80.9985040521345
287	531.1069	350.5163	9	9	286	14.3	256.33881972436	-6.9286687535805	256.43244129473	135.518470078515	92.7760075364772	71.3976636378241	88.0843649145439
288	530.8706	348.5199	9	9	287	14.35	-4.72600000000057	-39.9279999999999	40.2067190902217	112.175605642653	83.2137485617491	77.7565850005095	90.5676146761117
289	530.5773	346.7458	9	9	288	14.4	-5.86599999999862	-35.4820000000007	35.963624400219	79.7941386558796	81.3147403143353	87.0689226747805	91.9982501550661
290	531.4194	344.6834	9	9	289	14.45	16.8419999999992	-41.2479999999994	44.5539051935958	33.5468827511717	67.1289140736926	89.9396878164944	96.050497881666
291	530.4573	344.1696	9	9	290	14.5	-19.2419999999993	-10.2760000000001	21.8140033006318	29.7415275261246	53.3197510412955	90.0622403900251	96.4576584648864
292	530.8624	342.9767	9	9	291	14.55	8.10199999999895	-23.8580000000002	25.1961617711903	27.1110105501553	35.1904345478861	86.4423904659862	98.6348632521463
293	531.921	342.9477	9	9	292	14.6	21.1720000000014	-0.579999999999927	21.179942964986	22.0822225047322	51.4901341645746	81.2536201058158	100.139548355076
294	532.187	341.8386	9	9	293	14.65	5.31999999999925	-22.1820000000002	22.8110395203726	26.8453634267113	71.2994615930477	80.8358600355061	101.870493274786
295	532.0216	340.8823	9	9	294	14.7	-3.30799999999954	-19.126	19.4099649664804	36.8339863446004	76.4288602502949	84.5686871322097	102.419811511878
296	531.5885	338.6423	9	9	295	14.75	-8.66200000000163	-44.8000000000002	45.6297079105274	73.2387408030247	79.4253256007064	93.8492647033282	102.956793672875
297	531.9377	334.9016	9	9	296	14.8	6.98399999999992	-74.8140000000001	75.1392763606359	115.48791263594	80.1087733954952	97.0622974325249	101.065080314283
298	523.071937444241	329.938976798443	9	9	297	14.85	-177.315251115178	-99.2524640311399	203.203715257107	130.775497995858	79.2934916498825	102.547890790647	100.095030319057
299	512.4312	325.0675	9	9	298	14.9	-212.814748884821	-97.4295359688597	234.056898684949	132.005287774702	80.3569797566769	106.486808242439	99.153637502311
300	509.2602	321.4742	9	9	299	14.95	-63.4199999999998	-71.866	95.8478917660685	123.38356044639	102.008460190727	114.70809777268	98.4570766342388
301	509.345842862771	318.886684096413	9	9	300	15	1.7128572554202	-51.7503180717404	51.7786568047467	85.3482424967404	134.378778365361	115.982176180793	97.981399368763
302	509.859190418165	317.369654436385	9	9	301	15.05	10.2669511078795	-30.3405932005592	32.0306397190785	45.2260468774138	158.934160317164	121.046432623846	95.7663546983441
303	509.2376	317.175	9	9	302	15.1	-12.4318083633	-3.89308872770016	13.0271255088589	73.241422385596	153.60564741672	124.906456063071	94.1706374691789
304	508.0452	316.0025	9	9	303	15.15	-23.8479999999993	-23.4500000000003	33.4459205883166	136.75226895602	141.674154891831	129.29506903395	94.9916778110156
305	512.618508486922	305.128857950768	9	9	304	15.2	91.4661697384395	-217.47284098464	235.924769306979	194.484760187937	152.987335295066	132.213361802124	92.7415459148084
306	520.482036369032	288.420121083398	9	9	305	15.25	157.2705576422	-334.1747373474	369.332889656869	221.8630523367	152.539026760879	132.642219443927	88.5478577279967
307	526.4256	273.5277	9	9	306	15.3	118.87127261936	-297.84842166796	320.693095878663	238.122262906247	161.984091852196	130.732496990742	84.2790257715862
308	526.3141	266.0326	9	9	307	15.35	-2.22999999999956	-149.902	149.918586252672	232.733248204535	170.519420476259	122.433475637605	84.6174258100053
309	523.3542	261.118	9	9	308	15.4	-59.1980000000012	-98.2920000000001	114.741973436054	168.325784565737	178.233158311223	111.238352329841	84.5470034463445
310	527.2307	251.4147	9	9	309	15.45	77.5299999999993	-194.066	208.979695798419	129.483423516455	162.418263413522	106.974465451983	86.8002627683255
311	528.335	249.3236	9	9	310	15.5	22.0860000000016	-41.8220000000002	47.2955714628768	119.175788615819	130.905660522494	105.900558347501	88.640234295677
312	527.8762	243.0162	9	9	311	15.55	-9.17599999999993	-126.148	126.481290632251	118.344053716198	102.530833664321	105.090318930702	90.6755337262749
313	527.7539	238.0987	9	9	312	15.6	-2.44599999999991	-98.3499999999998	98.3804117494939	92.1032786225086	91.261303858489	107.087654832542	91.4511125329978
314	529.829	232.9737	9	9	313	15.65	41.5019999999981	-102.5	110.583298937949	93.4855364792507	80.8025497678523	109.147495586525	93.2259226334936
315	528.0916	229.4946	9	9	314	15.7	-34.7479999999996	-69.5820000000003	77.7758203299716	75.5782438121863	60.9615956089007	100.914404697407	96.2789880409978
316	526.7943	227.1149	9	9	315	15.75	-25.945999999999	-47.5939999999997	54.2068607465874	63.3468191011589	59.262089934123	83.2464507526653	95.8344656675573
317	527.6388	228.7578	9	9	316	15.8	16.8899999999985	32.8579999999999	36.9448272969295	43.2610458195065	48.196546009208	71.4957541106476	93.9719615556361
318	529.4808	228.4914	9	9	317	15.85	36.840000000002	-5.32800000000009	37.2232881943568	29.8199125952929	43.6558891888245	66.6869608293632	91.038748671437
319	529.9883	228.4764	9	9	318	15.9	10.1499999999987	-0.299999999999727	10.1544325296874	25.0386433889953	40.0618328618276	62.6071986502499	85.3545772132788
320	529.5005	228.6798	9	9	319	15.95	-9.75599999999986	4.06799999999976	10.5701542089033	20.8148482062296	39.4105459812922	58.8924277639706	84.143646864798
321	528.6588	229.9395	9	9	320	16	-16.8339999999989	25.1940000000002	30.3005147150997	23.96495927649	35.5872409828367	61.2982924105614	83.2660012215127
322	528.756	229.1542	9	9	321	16.05	1.9439999999986	-15.7060000000001	15.825851383101	36.8626199041486	40.4606745569747	60.3046348287042	83.868956149873
323	526.1105	229.0242	9	9	322	16.1	-52.9099999999994	-2.59999999999991	52.9738435456588	49.0011793672916	42.1126178002375	57.9957690029247	84.3728263470905
324	522.4289	229.6363	9	9	323	16.15	-73.6320000000001	12.242	74.6427356679805	46.135838576678	44.4118475326475	57.1567762330374	86.399545166956
325	525.9125	230.385	9	9	324	16.2	69.6720000000005	14.9739999999997	71.262951524618	60.1065009077198	56.8232599190405	60.3446142798712	81.854290363003
326	525.222338373381	230.786974507644	9	9	325	16.25	-13.8032325323798	8.03949015288026	15.9738107620319	60.2602763239849	63.3344948869998	59.0267118911872	74.6357464127339
327	520.952720696538	231.137206346506	9	9	326	16.3	-85.3923535368608	7.00463677723974	85.6791630383099	51.9610751611464	72.4127236482003	57.2114261205302	67.2428325406049
328	518.3884	231.9403	9	9	327	16.35	-51.286413930759	16.0618730698803	53.7427206269844	64.6453404707894	72.3356488170249	59.6440217052694	64.5561167052532
329	517.8164	233.4958	9	9	328	16.4	-11.4400000000001	31.1099999999999	33.1467298537879	80.5331511973215	74.2517196042472	59.4708020967161	62.5129136073029
330	511.2593	235.0301	9	9	329	16.45	-131.142000000001	30.686	134.684278072833	84.7189463886809	81.2786825784501	61.3128282776127	57.9762021731141
331	516.0286	234.9169	9	9	330	16.5	95.3859999999997	-2.26400000000012	95.4128643946923	84.4110213100648	82.4661827995377	60.6314440955245	57.3645021715301
332	510.767	234.0632	9	9	331	16.55	-105.232	-17.0740000000001	106.608138995107	96.5423640473479	73.9621776840856	62.6475933690441	56.5219222042201
333	512.8912	235.58	9	9	332	16.6	42.4840000000006	30.3360000000004	52.2030952339042	97.9120246861108	77.1754256103013	61.657997861639	54.8417728682553
334	517.4536	234.4927	9	9	333	16.65	91.2480000000005	-21.746	93.8034435402032	84.3992144017538	74.5297566607848	63.6515947473867	53.9950086897709
335	510.6725	236.5164	9	9	334	16.7	-135.622000000001	40.4739999999998	141.532581266648	63.2054089794903	65.8023966361849	62.7941760285989	53.8948467147272
336	510.4975	237.8978	9	9	335	16.75	-3.50000000000023	27.6279999999997	27.8488129729076	69.9398299105378	57.9283933040493	66.0250420728026	54.147026409398
337	510.5129	237.9258	9	9	336	16.8	0.307999999999993	0.5600000000004	0.639111883789093	52.5171492742216	52.8824630898878	62.9899109705621	54.6883359272442
338	506.4921	239.4323	9	9	337	16.85	-80.4160000000002	30.1299999999998	85.8751998891415	33.6927685862591	50.9803469062532	62.4252725811432	55.2020972009486
339	506.2635	239.6765	9	9	338	16.9	-4.57199999999943	4.88400000000013	6.69004035862237	31.4575722063448	53.0514698905263	62.418628564356	56.5561630114668
340	508.3497	240.8022	9	9	339	16.95	41.7239999999993	22.5139999999999	47.4106778268349	42.5595172002853	44.3096694787477	57.0599765822576	58.1033511957531
341	508.8877	241.439	9	9	340	17	10.7600000000002	12.7359999999999	16.6728310733361	32.0208639019686	49.5839013460675	53.4307119324988	58.4196056827994
342	509.2396	244.2243	9	9	341	17.05	7.03800000000001	55.7060000000001	56.1488368534916	53.5857905068311	52.0176442570387	52.7392095797361	59.2622253157452
343	510.7372	243.5103	9	9	342	17.1	29.9519999999995	-14.28	33.1819333975579	54.9265703712363	47.6751195519851	51.6877767335859	58.8930784112202
344	516.2911	242.1181	9	9	343	17.15	111.078000000001	-27.8440000000001	114.514673382935	67.7102304857901	50.3075004679272	50.8332411465044	57.8217678524374
345	518.0302	244.1909	9	9	344	17.2	34.7820000000002	41.456	54.1145771488608	61.4757713137921	48.3175565283303	47.4450791495833	57.0846086799879
346	522.043	244.558	9	9	345	17.25	80.2559999999994	7.34199999999987	80.5911316461055	63.3293752020016	48.9330305609482	49.2673409276089	57.8212754113138
347	520.8616	244.9628	9	9	346	17.3	-23.6280000000011	8.09599999999989	24.9765409935013	47.0292104290233	52.5959560695844	52.1652457339582	56.0475343731795
348	518.7426	244.841	9	9	347	17.35	-42.3799999999983	-2.43599999999958	42.4499528386058	41.7085426854243	52.3952065609186	50.7601726966278	55.8329163143231
349	519.0548	243.2201	9	9	348	17.4	6.24399999999923	-32.4180000000001	33.0138495180432	30.1558306361063	48.6150124024824	53.6415239262175	55.9708721585638
350	517.681	243.2897	9	9	349	17.45	-27.4759999999992	1.39200000000017	27.511238430866	43.7161408253768	50.5804888204188	54.8938741138934	52.9900240966083
351	518.702	243.7999	9	9	350	17.5	20.4199999999992	10.204	22.8275713995152	41.4610379198355	48.9507805091504	56.2077672700742	51.4025415510265
352	517.5189	239.3144	9	9	351	17.55	-23.6619999999994	-89.71	92.7780919398539	50.2008143759415	52.3128472108777	55.8768572624464	49.2738844581141
353	516.2624	240.2368	9	9	352	17.6	-25.1300000000015	18.4479999999996	31.1744383108992	59.4524349554133	53.8452258412706	56.1281589608014	49.0324992225792
354	514.171	237.0215	9	9	353	17.65	-41.8279999999982	-64.3059999999997	76.7127317985731	67.7457303821945	56.9755473845078	51.9919409574881	47.08370522963
355	510.6321	235.9818	9	9	354	17.7	-70.7780000000014	-20.7940000000002	73.7693413282253	60.9095535963787	61.4701916994566	51.3750413313769	43.9713208477536
356	507.525931967296	236.810070393442	9	9	355	17.75	-62.1233606540795	16.5654078688402	64.2940485334208	66.2294137627057	63.4825039792002	49.6175087498251	43.8153011158038
357	504.936050370976	238.179959178595	9	9	356	17.8	-51.7976319264005	27.3977757030599	58.5972080107751	63.7502803930742	59.1577584553083	49.1051577757968	44.0274840734413
358	502.316868589169	239.39831837445	9	9	357	17.85	-52.3836356361392	24.3671839171003	57.7737391425341	63.4879484434998	59.8611113606843	49.2405600475031	42.1655582655135
359	499.1228	239.772	9	9	358	17.9	-63.8813717833807	7.47363251099955	64.3170649504156	59.2192775762059	55.3688695124937	49.5231157527716	42.7754939410067
360	495.5504	239.1693	9	9	359	17.95	-71.4479999999992	-12.054	72.4576815803534	57.4059633142379	52.1695938423349	48.920071610959	42.3859682409678
361	493.4046	239.083	9	9	360	18	-42.9160000000002	-1.72599999999989	42.9506941969512	53.4928089586629	50.2842369904998	49.3743711695543	42.3455960695243
362	490.9359	239.2798	9	9	361	18.05	-49.3740000000003	3.93599999999992	49.5306367009351	46.9874586319133	45.8974683407158	45.8085593364921	41.3214530222788
363	489.07489639644	239.711410371613	9	9	362	18.1	-37.2200720711999	8.63220743226009	38.2079673646594	40.85123924117	44.6358942537355	46.3772217115726	40.8668465661691
364	487.750417288725	240.590224996637	9	9	363	18.15	-26.4895821543007	17.5762925004801	31.7903133166674	41.3491964047938	42.0706841210355	43.3341693127555	38.232919549015
365	486.3548	242.1444	9	9	364	18.2	-27.9123457744993	31.0835000672597	41.7765846266367	34.3889733671938	36.3699515224615	40.497562545924	37.3010450251606
366	484.9803	243.9535	9	9	365	18.25	-27.4900000000002	36.182	45.4404800150704	35.7789795488081	35.2662383599084	38.3632613039987	35.7571499068863
367	485.3073	244.6134	9	9	366	18.3	6.53999999999996	13.1980000000004	14.7295215129349	37.1539096101576	32.4593602176759	35.8897224129244	35.2613474332847
368	485.4972	246.8633	9	9	367	18.35	3.79800000000046	44.9979999999999	45.1579982727312	31.888663803753	32.8933320624609	33.5709438343991	34.6036174904405
369	485.0915	248.7535	9	9	368	18.4	-8.11400000000049	37.8039999999999	38.6649636234149	29.1832803150231	31.2994691130174	31.9094639557958	33.9779240135522
370	484.4781	249.2231	9	9	369	18.45	-12.2680000000003	9.39199999999971	15.4503555946134	30.529747068158	28.8255312495131	29.8780623680422	34.3979678245744
371	483.7844	250.6601	9	9	370	18.5	-13.8739999999996	28.7400000000002	31.913562571421	30.0076845761137	26.4422856174975	28.4834248689745	34.7516617731536
372	482.7626	250.3323	9	9	371	18.55	-20.4359999999997	-6.55599999999993	21.4618552786097	25.4450286158771	25.881976485133	26.7660487821112	33.355366142022
373	480.666	250.6929	9	9	372	18.6	-41.9320000000005	7.2120000000001	42.5476858125097	25.7623986952732	22.5059934150626	25.6055341715367	33.8455667975634
374	481.2389	251.2406	9	9	373	18.65	11.4580000000001	10.9539999999998	15.8516838222316	23.7012909199719	21.7482437905562	24.473898140542	33.5247563563681
375	480.5668	251.764	9	9	374	18.7	-13.442	10.4680000000002	17.0372059915939	21.234205902108	23.3861732136229	23.2270487189443	33.377069289517
376	480.7632	252.8264	9	9	375	18.75	3.92799999999966	21.2479999999999	21.6080236949147	15.0043022540115	21.7006113780405	21.8967910639476	33.5426486254416
377	480.3086	252.866	9	9	376	18.8	-9.09199999999942	0.792000000000144	9.12643018929031	18.0514589652352	21.0727373465464	21.4175370907726	33.0390365957069
378	480.3552	252.298	9	9	377	18.85	0.932000000000244	-11.3600000000002	11.3981675720269	21.0099477319727	18.3177362806124	19.966674933378	32.4383360288662
379	480.0901	253.8296	9	9	378	18.9	-5.30200000000036	30.6319999999999	31.0874673783504	19.699931836109	17.6483271680666	18.4327322743328	31.169050590581
380	478.5265	253.533	9	9	379	18.95	-31.2720000000002	-5.93200000000024	31.829649825281	20.9112687909848	17.6285661883756	19.8758640381898	29.6550562607624
381	479.266	253.6744	9	9	380	19	14.7900000000004	2.82800000000009	15.0579442155964	21.6311703072134	17.3512965103976	20.128952376753	29.1508881882294
382	479.7141	254.2872	9	9	381	19.05	8.96199999999908	12.2560000000004	15.1831149636691	17.245195370898	16.9530976964121	20.902172947552	28.370774827176
383	480.3039	254.7503	9	9	382	19.1	11.7960000000005	9.26199999999994	14.9976751531699	14.2471846447785	17.4273564516933	21.3139118835541	27.8116730584765
384	480.3199	255.2079	9	9	383	19.15	0.320000000000391	9.1519999999997	9.15759269677325	15.0026611846863	15.1172207581094	23.7153433999806	27.6776663152297
385	480.0073	255.9897	9	9	384	19.2	-6.25200000000063	15.6360000000001	16.8395961946838	12.9949266018394	16.3655548627566	26.25657603311	26.7874696784119
386	479.9896	256.9313	9	9	385	19.25	-0.353999999999814	18.8320000000004	18.8353269151352	13.2235425961732	18.5572933754654	28.7220359468846	27.0624547474864
387	479.946	257.1848	9	9	386	19.3	-0.871999999999389	5.06999999999948	5.14444204943487	12.9892461453209	20.7316085485575	30.1883507784893	29.9448487885824
388	479.9115	257.9911	9	9	387	19.35	-0.690000000000737	16.1260000000004	16.140755124839	18.4839250807347	24.3100874864958	31.3057282233334	48.7497929653562
389	479.6238	257.7142	9	9	388	19.4	-5.75399999999945	-5.53800000000024	7.98611044251182	22.1119255662446	29.7823596318946	30.4286372253661	63.2681088445232
390	478.8205	255.6493	9	9	389	19.45	-16.0660000000007	-41.2979999999999	44.3129908717524	28.4682904952756	34.8845858778444	29.4320501534827	80.9362830673154
391	480.1853	254.4022	9	9	390	19.5	27.296	-24.9420000000003	36.975329342685	35.3966323768184	40.0927753833715	29.8183515074843	103.527737947157
392	478.341	254.4884	9	9	391	19.55	-36.8859999999995	1.72400000000039	36.9262666945897	46.5754731184684	43.4236038605665	29.9755008722408	104.01517937884
393	477.9084	251.9864	9	9	392	19.6	-8.65200000000073	-50.0400000000002	50.7824645325533	51.2852466749541	45.1840999949735	30.0178119454163	103.367244494438
394	476.9919	248.9267	9	9	393	19.65	-18.3299999999997	-61.1939999999998	63.8803141507614	58.0736252004985	45.7400536926228	30.8814344899174	103.733129166437
395	477.4253	245.5614	9	9	394	19.7	8.66800000000012	-67.3060000000004	67.8618586541811	58.3789172258574	42.4985454442087	30.3478906378795	103.610611462832
396	477.3915	242.0157	9	9	395	19.75	-0.675999999999704	-70.9139999999996	70.9172219704068	54.9715676131285	41.0794096395031	32.2281184310252	103.169890931275
397	477.7026	240.1184	9	9	396	19.8	6.22200000000021	-37.946	38.4527268213843	44.9046342667773	39.2193931959241	38.4721604863923	103.310483837542
398	478.937	238.9681	9	9	397	19.85	24.6879999999999	-23.0060000000003	33.7457164689092	33.7118442134634	35.7255364043367	77.5329109973344	103.534073513114
399	479.054	238.301	9	9	398	19.9	2.33999999999924	-13.3420000000001	13.5456474190051	24.0851940785077	31.9805093479402	108.103485414714	103.196689901064
400	479.349	237.7844	9	9	399	19.95	5.90000000000032	-10.3319999999997	11.8979083876115	20.0598691659908	25.8111953979146	141.996702096441	102.926540581264
401	479.7314	236.7113	9	9	400	20	7.64800000000037	-21.4620000000002	22.7839712956283	16.4795051955448	24.3634614786789	186.926523517561	102.884043473101
402	479.5309	235.8172	9	9	401	20.05	-4.01000000000067	-17.8819999999996	18.3261022587999	19.0563844291032	33.5207171122182	187.128185810128	103.153093074915
403	479.722	235.0484	9	9	402	20.1	3.82200000000012	-15.3760000000005	15.8438966166792	17.9105465823659	109.881721999695	185.420577105322	103.215088917621
404	479.7244	233.7269	9	9	403	20.15	0.0480000000004566	-26.4299999999997	26.4300435867969	24.6417288788501	170.466917136804	183.750914932893	103.423105576867
405	479.9001	233.4734	9	9	404	20.2	3.51400000000012	-5.07000000000005	6.16871915392502	46.9815650584456	241.494858748673	180.964646892554	103.23547272139
406	480.0745	230.6568	9	9	405	20.25	3.48799999999983	-56.3319999999999	56.4398827780497	203.283938803846	332.773637395619	177.617745915666	103.925472682164
407	480.0283	224.1557	9	9	406	20.3	-0.923999999999978	-130.022	130.025283156777	321.877449844505	335.036978424332	176.432616896594	104.817750979732
408	469.550678945529	262.622048908571	9	9	407	20.35	-209.55242108942	769.32697817142	797.35576534368	465.079170914981	335.115617806307	175.762418802895	105.134766712161
409	461.1121	292.4201	9	9	408	20.4	-168.77157891058	595.96102182858	619.397598790095	640.905545912388	335.521320517845	175.964742576762	105.716723831409
410	467.676866148598	256.91300119579	9	9	409	20.45	131.29532297196	-710.1419760842	722.177324506304	623.092391790218	336.118098387193	176.421031009046	105.37593924761
411	476.9897	211.0708	9	9	410	20.5	186.256677028041	-916.8440239158	935.571757765082	466.947296808767	330.872030352653	175.949735438718	104.842795739148
412	476.9721	209.0229	9	9	411	20.55	-0.352000000000317	-40.958	40.9595125459276	349.165191191185	319.344516680971	176.330685277589	104.42866775958
413	476.9583	208.1915	9	9	412	20.6	-0.276000000000067	-16.628	16.6302904364296	207.157025859405	241.643115606095	176.412365889825	103.666776674266
414	476.6172	206.7058	9	9	413	20.65	-6.82199999999966	-29.7139999999996	30.4870707021841	20.8385147929186	181.462568016719	175.964776663816	102.418086423412
415	477.1969	206.5264	9	9	414	20.7	11.5940000000001	-3.58800000000031	12.1364978474024	15.5966415717234	111.347203269418	176.1230548049	101.3095907308
416	477.0777	206.3671	9	9	415	20.75	-2.3840000000007	-3.18600000000004	3.97920243264948	16.3389344034216	19.1258334818166	175.622826933304	100.641777283932
417	477.8134	206.3155	9	9	416	20.8	14.7140000000002	-1.03200000000015	14.7501464399512	13.7599448422532	17.6243921308473	171.163341473071	100.508403285731
418	478.525	205.5888	9	9	417	20.85	14.2319999999995	-14.5339999999999	20.3417545949208	15.5373806794303	17.7091139733434	132.736622426987	101.13939163724
419	477.6631	205.4132	9	9	418	20.9	-17.2379999999998	-3.51200000000006	17.5921228963418	17.4131521707146	16.4082328097874	103.329962248104	101.103035160276
420	478.6588	205.7502	9	9	419	20.95	19.914	6.74000000000035	21.0236770332881	19.6521426899712	16.1280112226071	68.7551763987798	101.279933624282
421	478.9893	205.1698	9	9	420	21	6.61000000000058	-11.6079999999999	13.358059889071	19.0792935432652	20.3736235139541	22.7590679607351	101.525045556065
422	477.7022	205.3318	9	9	421	21.05	-25.7420000000002	3.23999999999955	25.9450990362343	19.0565207773216	22.9821662651721	21.729149709032	101.372551968055
423	478.5695	205.4388	9	9	422	21.1	17.346	2.13999999999999	17.477508861391	16.7186417657839	23.8301292478788	21.912976243211	101.385112664633
424	479.4003	205.7099	9	9	423	21.15	16.6160000000002	5.42200000000037	17.4782590666236	23.3340948571937	25.1973564794892	21.0852579139305	101.160528357857
425	479.4222	205.2437	9	9	424	21.2	0.437999999999192	-9.3240000000003	9.33428197559967	26.3121898403731	26.1631495281419	21.6545345690468	101.337652618997
426	481.1826	203.7299	9	9	425	21.25	35.2080000000001	-30.2760000000001	46.43532534612	28.5809649524924	26.3923024396536	23.6658086521989	100.257502946392
427	481.0226	201.6944	9	9	426	21.3	-3.19999999999936	-40.7099999999997	40.8355739521311	31.3381921816568	25.8339072872168	24.5841896748672	97.2389082836364
428	482.1993	200.8625	9	9	427	21.35	23.5339999999997	-16.6379999999998	28.8213844219874	35.6076572904999	26.1168385130785	26.5163644715843	77.961040393803
429	482.0482	199.3066	9	9	428	21.4	-3.02199999999971	-31.1180000000002	31.2643952124459	29.4505100221135	25.7622830180735	26.2413277437906	62.8939577232569
430	483.5786	199.4128	9	9	429	21.45	30.6079999999997	2.12400000000002	30.6816075198152	25.3556247340606	27.1810579154865	26.1388362395181	45.2374986047245
431	484.0986	199.9975	9	9	430	21.5	10.3999999999996	11.694	15.6495890041877	23.6527120736647	26.9579937904437	27.1003556734115	23.2309956796962
432	484.0355	198.9814	9	9	431	21.55	-1.26199999999926	-20.3219999999999	20.3611475118667	20.1863738544903	26.1862130845622	26.4144186585197	23.2103087743004
433	483.3594	199.7389	9	9	432	21.6	-13.5220000000004	15.1499999999999	20.3068211200081	18.754458540473	29.2025996952898	26.3578594394418	24.1483907689883
434	483.2679	200.4295	9	9	433	21.65	-1.82999999999993	13.8119999999998	13.9327041165738	24.465477558774	27.2852990080921	26.3562800518984	24.1730769501103
435	483.5353	199.2842	9	9	434	21.7	5.34800000000018	-22.9059999999998	23.5220309497287	27.0168014350639	26.1145229508943	26.5522504330936	24.3697904180709
436	485.5983	198.491	9	9	435	21.75	41.2599999999998	-15.8639999999997	44.2046840956925	34.7524873169149	27.8084089071694	24.8921789594803	24.9143716780929
437	487.2044	198.088	9	9	436	21.8	32.1220000000005	-8.0600000000004	33.1177668933163	34.3842241616938	26.9949300298225	23.3144750942014	24.9792948380104
438	488.5412	195.4591	9	9	437	21.85	26.7359999999996	-52.5779999999997	58.9852505292633	33.4745873613157	26.5988803658051	23.1854583606192	25.4970326559613
439	489.0409	195.1188	9	9	438	21.9	9.99400000000037	-6.80600000000027	12.0913883404682	31.1513402555649	26.9502770857232	22.4579531984096	25.7858528778551
440	489.7015	194.4379	9	9	439	21.95	13.2119999999998	-13.6179999999996	18.973846947838	26.9730586245812	25.9234429507007	21.7198208106693	26.5111732041413
441	491.1983	193.794	9	9	440	22	29.9360000000001	-12.878	32.5884485669387	18.4452734146952	22.8263641285168	23.7029233986573	26.5876420402315
442	491.8014	193.8939	9	9	441	22.05	12.0619999999997	1.99799999999982	12.2263587383976	19.5163300097525	20.4427371038406	24.6914678395687	28.1922136789181
443	492.358	193.2954	9	9	442	22.1	11.1320000000001	-11.97	16.3463244798334	18.3722985400857	17.1683170259487	26.3838052947657	28.7521211610132
444	493.1776	192.9967	9	9	443	22.15	16.3919999999996	-5.97399999999993	17.4466713157549	14.5013880014687	17.6306073887271	27.2608959862901	29.286094296884
445	492.58	193.2831	9	9	444	22.2	-11.952	5.72799999999972	13.2536895995039	13.9124155831001	17.3251186704442	27.0850462670949	29.9749037861409
446	493.2032	193.0607	9	9	445	22.25	12.4639999999999	-4.44799999999987	13.2338958738535	15.8913606372021	19.5974378901451	26.1629347039869	28.8821381979516
447	493.5319	193.3883	9	9	446	22.3	6.57400000000052	6.55199999999979	9.28149664655459	15.7448847677016	22.3880056493149	25.3744000011535	29.7512840108583
448	494.7977	193.7336	9	9	447	22.35	25.3160000000003	6.90600000000018	26.2410497503437	16.2779388008028	26.1687302237263	24.4777008403383	29.8908770143869
449	495.541	194.1156	9	9	448	22.4	14.8659999999995	7.6400000000001	16.7142919682524	24.6934877788216	27.5715148868571	25.3303780119196	30.2250027770486
450	495.9856	194.7758	9	9	449	22.45	8.8919999999996	13.2040000000001	15.9189597650096	30.8635957155297	28.2466495834892	26.8835101687645	30.1776304186802
451	498.7007	195.3018	9	9	450	22.5	54.3020000000001	10.5199999999996	55.3116407639478	36.4460998102504	29.4995052794571	26.0749284070515	30.0874734479803
452	500.6501	195.7775	9	9	451	22.55	38.9880000000005	9.51400000000035	40.1320363300948	39.3981450060125	30.3060628984665	29.9700086993165	30.1233267015251
453	502.8587	194.2111	9	9	452	22.6	44.1719999999998	-31.3280000000003	54.1535702239474	40.2153603661756	31.7870846547279	31.1463828825847	29.8376111689631
454	501.4013	193.6173	9	9	453	22.65	-29.1480000000001	-11.8759999999997	31.4745179470632	34.3055227800926	33.0301486351121	32.2159085418696	29.959182002276
455	500.4767	193.2357	9	9	454	22.7	-18.492	-7.63199999999983	20.005036565825	29.7485300814033	36.4419016670848	33.3975571391882	29.7816069312241
456	501.6262	192.6544	9	9	455	22.75	22.9899999999998	-11.626	25.7624528335326	27.1280694992055	32.5524189239578	32.872097436423	30.3515750542756
457	500.7617	192.7247	9	9	456	22.8	-17.2899999999993	1.40600000000006	17.3470728366481	26.6621522642116	37.5520117493181	36.1880929275152	29.6176831280615
458	502.0271	194.3408	9	9	457	22.85	25.308	32.3219999999998	41.0512673129586	32.668442967994	36.1240355414431	36.5962956681546	29.0444095296889
459	503.2352	193.5259	9	9	458	22.9	24.162	-16.2979999999999	29.1449317720937	30.7993150678231	36.8603021968822	37.9920523556876	30.2006414871773
460	500.8835	192.6723	9	9	459	22.95	-47.0339999999999	-17.072	50.036490084737	45.3554934172329	38.5484646948872	38.6354400266911	30.2587212566885
461	500.3781	193.3191	9	9	460	23	-10.1080000000002	12.9359999999997	16.416813332678	45.1200015836806	36.2446895933888	36.4720234973033	30.0646614926059
462	495.9765	194.2853	9	9	461	23.05	-88.0320000000006	19.3240000000003	90.1279645836969	47.0584521295527	42.070122956564	35.5551855634815	30.0981195098604
463	495.0177	192.5373	9	9	462	23.1	-19.1759999999999	-34.9600000000004	39.8738081451976	44.4284864217804	41.4055066815812	33.2914170431606	30.3007556089446
464	493.2876	193.4191	9	9	463	23.15	-34.6019999999999	17.636	38.8371845014541	41.6900641189546	42.9539560762631	32.6574680182618	31.4338267437993
465	491.6909	192.496	9	9	464	23.2	-31.934	-18.4619999999995	36.8866615458756	38.7847524958951	40.8289783862973	32.4781675953533	31.4317862043843
466	491.8269	192.504	9	9	465	23.25	2.72000000000048	0.159999999999627	2.72470181854868	37.6910117794818	40.3916280706488	34.5402154045642	31.8104288215622
467	488.2247	193.6499	9	9	466	23.3	-72.0440000000008	22.9180000000002	75.6014064683993	38.8494600229735	33.5583593776449	33.8609662549695	32.5235337015633
468	489.9213	193.3656	9	9	467	23.35	33.9319999999998	-5.68600000000004	34.4051045631311	37.2294703508142	30.4587985448782	33.6111182190395	32.7947117745548
469	487.7104	193.0633	9	9	468	23.4	-44.2179999999996	-6.04600000000005	44.6294257189129	39.093192022343	28.4546338396414	35.070904962435	33.0049654249425
470	487.4287	191.6518	9	9	469	23.45	-5.63400000000001	-28.2299999999998	28.7867131850788	28.3319662593947	26.4078704958194	33.6339323446124	33.0631407758788
471	487.218	191.0877	9	9	470	23.5	-4.21399999999949	-11.2819999999999	12.043310176193	23.2265853102746	32.8357412157396	34.0543945781604	31.9297279685389
472	486.1346	191.2053	9	9	471	23.55	-21.6680000000008	2.35199999999963	21.7952776536578	18.0598076563092	25.6518095533751	30.2262303204043	31.5989701537013
473	485.7704	191.4591	9	9	472	23.6	-7.28399999999965	5.07600000000025	8.87819981753043	15.5862706408247	25.8167297564978	29.4551283353046	31.2644455374988
474	486.0168	190.5522	9	9	473	23.65	4.92799999999988	-18.1380000000001	18.7955374490863	26.5782904091362	27.1878538486069	30.6517449457291	31.6151270133263
475	485.6483	191.2858	9	9	474	23.7	-7.36999999999966	14.6719999999999	16.4190281076558	22.9716528473555	26.4388863029276	29.4660152695805	32.238293653683
476	487.0822	194.3136	9	9	475	23.75	28.6779999999999	60.5560000000003	67.0034090177509	28.406874202721	27.717161085672	30.7487602067013	32.5267410011963
477	487.2319	194.4275	9	9	476	23.8	2.99399999999991	2.27800000000002	3.76208984475379	36.3159000409046	26.8941012631637	28.8589744756113	32.7500133001794
478	486.1635	195.8795	9	9	477	23.85	-21.3679999999999	29.04	36.0543065943584	37.2915019650305	28.451458125731	28.9931278809549	32.5293456320483
479	488.8774	194.81	9	9	478	23.9	54.2780000000005	-21.3900000000001	58.3406666400038	28.8560317622077	32.8488560518167	28.0178784941975	32.5715559790072
480	489.2447	193.8105	9	9	479	23.95	7.346	-19.9900000000002	21.2970377282853	30.816549678972	32.5241600433415	27.4908415250665	32.4820518054727
481	490.3812	193.3113	9	9	480	24	22.7299999999991	-9.98400000000004	24.8260580036372	28.4960420487409	28.661779197663	27.3874324397744	32.885003166094
482	490.7588	192.7479	9	9	481	24.05	7.55200000000059	-11.268	13.5646794285751	29.3818120627289	32.0661393978475	27.6427547439212	31.6370703644754
483	489.541	192.856	9	9	482	24.1	-24.3560000000002	2.16200000000015	24.4517684432029	27.7568181216526	32.1695260054121	29.237474031837	31.3809797929605
484	492.2329	191.2424	9	9	483	24.15	53.8379999999995	-32.2719999999998	62.769516709944	28.4675266331183	28.8479031397881	30.5727860083908	30.8101555727898
485	491.6867	191.6104	9	9	484	24.2	-10.924	7.3599999999999	13.1720680229035	33.315729116723	28.5427967472054	31.9984197120128	30.8978441338973
486	492.2743	190.3188	9	9	485	24.25	11.7520000000002	-25.8319999999998	28.3796005609662	35.8430099620833	27.0577037938768	30.5132665978284	31.3525814272751
487	490.3843	190.286	9	9	486	24.3	-37.7999999999997	-0.656000000000176	37.8056918465987	28.3139942168473	28.3914082246786	31.6390603453893	29.6927907986164
488	491.2436	191.9293	9	9	487	24.35	17.1860000000004	32.8660000000002	37.0881726700039	29.3287753727583	30.0234899379431	31.4475730450572	29.8523820011734
489	491.2261	190.6732	9	9	488	24.4	-0.350000000000819	-25.1220000000001	25.124437983764	25.6478809546353	28.2967159649649	30.0722069955794	29.0595782782704
490	491.506	191.5415	9	9	489	24.45	5.59799999999996	17.3660000000001	18.2459738024585	23.4670873326342	31.472679380684	31.3301712663329	28.49779645974
491	491.7334	191.0976	9	9	490	24.5	4.54800000000091	-8.87800000000027	9.9751284703513	24.203969913803	32.3647539979938	31.7156117540276	28.7289123947361
492	492.4221	192.253	9	9	491	24.55	13.7739999999997	23.1079999999997	26.9017237365931	28.2794377130826	31.211981292931	33.0479104085465	29.825778113664
493	493.951696168067	193.600718404929	9	9	492	24.6	30.5919233613395	26.9543680985805	40.7725855758479	33.6165833886098	30.7256200847022	33.3068312506165	30.7256515275647
494	495.993966473992	194.603295717867	9	9	493	24.65	40.8454061185	20.05154625876	45.5017769801619	39.0816270413523	31.2965108513707	30.9685661998505	32.1786397677004
495	498.076241463961	195.446667236328	9	9	494	24.7	41.645499799381	16.86743036922	44.9317021800947	38.9568752532279	34.1175457854605	32.3296729982141	32.5319786629318
496	499.725851684161	196.316768257828	9	9	495	24.75	32.9922044039995	17.4020204299995	37.3003467340641	37.2472702556015	36.3735197141784	31.9564026478489	33.4831579905176
497	500.470127680779	197.39953407988	9	9	496	24.8	14.88551993236	21.6553164410402	26.2779647959707	34.3135839896588	37.7044125924143	30.5266071216215	34.0685553985307
498	499.8364	198.8809	9	9	497	24.85	-12.6745536155795	29.6273184024	32.2245605877161	34.6185081823112	36.5901725632899	30.7116361213918	33.8434202562189
499	498.9959	200.1733	9	9	498	24.9	-16.8100000000004	25.8480000000003	30.8333456504485	33.6654123870044	33.640416434736	30.1012780623433	32.8654333005386
500	501.263	199.6676	9	9	499	24.95	45.3419999999994	-10.1140000000004	46.4563231433564	36.4519499316008	33.1866666157442	29.5047513944136	33.3207432582685
501	499.8064	200.3919	9	9	500	25	-29.1319999999996	14.486	32.5348677575302	35.9330748709784	31.5480512977039	30.0703923496978	33.4293306253699
502	501.4564	199.2431	9	9	501	25.05	32.9999999999995	-22.9759999999999	40.2106525189528	32.9672488798132	29.8412329503119	32.0088014834069	33.380070311133
503	500.5477	200.4132	9	9	502	25.1	-18.1739999999991	23.4019999999998	29.6301852846039	31.7548250491773	30.6976521580814	32.2138290232924	35.1433571546813
504	499.8944	200.8753	9	9	503	25.15	-13.066	9.24200000000042	16.0042156946227	29.4306902084035	28.9060452733159	33.7844935270099	34.1720597126491
505	497.9289	201.3401	9	9	504	25.2	-39.3100000000004	9.29599999999994	40.394203990177	23.2305159690231	24.8919570033667	33.0655376138508	34.1861957393285
506	498.2061	202.3484	9	9	505	25.25	5.54399999999987	20.1659999999998	20.9141935536609	25.4622294451844	23.7672649852172	36.4530493832069	33.591496251917
507	498.6108	202.5681	9	9	506	25.3	8.09399999999982	4.39399999999978	9.20978132205077	24.8448416668186	26.3131903743994	36.4980504516722	33.5134082850763
508	497.7043	204.395	9	9	507	25.35	-18.1299999999999	36.5380000000005	40.7887526654105	18.0290889575562	27.8374854832949	36.2392674673806	33.2761621423801
509	497.5006	203.7821	9	9	508	25.4	-4.07399999999939	-12.2579999999999	12.9172768027937	18.1038397620309	33.9285706192838	35.6586596054978	33.0351310052216
510	497.4192	203.477	9	9	509	25.45	-1.62800000000061	-6.1020000000002	6.3154404438649	29.3958647797758	32.9444086119574	35.3113152502041	32.9933464731755
511	496.9929	204.4523	9	9	510	25.5	-8.52599999999939	19.5060000000001	21.2879475760345	30.2127415214055	41.3580474687098	35.1430494967122	33.1671212272577
512	496.3843	207.6789	9	9	511	25.55	-12.1720000000005	64.5319999999998	65.6699064107753	43.012299571749	43.1548679530325	33.7122302137195	33.6111876996715
513	497.1229	209.7975	9	9	512	25.6	14.7720000000004	42.3720000000003	44.8731363735591	47.8597282663586	41.7808827766799	36.979883058746	33.6375080348242
514	498.4203	213.4178	9	9	513	25.65	25.9479999999996	72.4059999999997	76.9150670545111	64.6122551753888	42.4112739376797	37.3755532254478	33.5505444556148
515	497.9189	214.8608	9	9	514	25.7	-10.0279999999998	28.8600000000002	30.552583916913	56.9138711262892	45.7306734970416	36.0427184804429	33.7117449470259
516	498.1464	220.1084	9	9	515	25.75	4.55000000000041	104.952	105.050582121185	53.3490240319543	46.5188340082072	35.226589855985	44.4647983570399
517	498.5666	221.4007	9	9	516	25.8	8.40399999999931	25.8460000000002	27.1779861652772	41.8102483036103	41.1112700530396	36.5002094485311	52.8929925336078
518	497.456	222.1725	9	9	517	25.85	-22.2119999999995	15.4360000000003	27.0489009018849	43.6016187277245	46.1222806341971	35.8406881633683	61.7148011565693
519	496.6721	221.6165	9	9	518	25.9	-15.6780000000003	-11.1200000000002	19.2211884127911	28.4254128410256	40.8225358316118	35.9689839480999	73.962544214442
520	494.7741	221.0687	9	9	519	25.95	-37.9600000000005	-10.9559999999999	39.509436037484	25.30866897979	39.1410283489284	36.4819415519374	74.6300715912528
521	493.8292	222.1797	9	9	520	26	-18.8979999999992	22.2199999999998	29.1695526876907	38.8955372364399	29.0951322432602	36.2638501048176	74.873113647935
522	493.3372	221.8731	9	9	521	26.05	-9.84000000000037	-6.13200000000006	11.5942668590993	39.8348233596132	29.8455509440297	35.2135739159361	74.7584821268372
523	488.5887	221.7938	9	9	522	26.1	-94.9699999999996	-1.58599999999979	94.9832421851345	34.6804379701322	29.9004935500567	35.061187046356	75.1655964168992
524	487.7822	222.6768	9	9	523	26.15	-16.1300000000006	17.6599999999996	23.9176190286576	29.7648516454949	29.5266939585202	33.3165953842197	75.7695367219498
525	487.4747	223.291	9	9	524	26.2	-6.15000000000009	12.2840000000002	13.7375090900791	34.3824329082695	27.2332096068332	34.357952280201	75.9984072677683
526	487.3808	223.5005	9	9	525	26.25	-1.87799999999925	4.18999999999983	4.59162106450388	20.9054498636735	26.008866201428	52.476547330873	76.7762619055202
527	486.2478	224.8133	9	9	526	26.3	-22.6600000000008	26.2560000000002	34.6821731729724	19.2185645574273	29.3158777788326	69.2879346155434	77.730646277443
528	485.37125920437	225.879060461535	9	9	527	26.35	-17.5308159125996	21.3152092307001	27.5983269621544	19.7859812435342	24.0000934585149	87.190334845758	NA
529	485.073253573451	226.593564323471	9	9	528	26.4	-5.96011261838044	14.2900772387202	15.4831924974266	22.2528807573612	25.8106549368277	112.266428823386	NA
530	485.176	227.4159	9	9	529	26.45	2.05492853098008	16.4467135305796	16.5745925206138	24.2493226493957	29.5748762114736	113.948827932301	NA
531	484.9437	228.2297	9	9	530	26.5	-4.64600000000019	16.2760000000003	16.9261186336387	27.0947370533564	75.8579624184857	114.603177799158	NA
532	482.715	228.0877	9	9	531	26.55	-44.5740000000001	-2.83999999999992	44.6643826331452	32.4027453162282	108.730318287057	115.804734039955	NA
533	480.942	229.1967	9	9	532	26.6	-35.4599999999994	22.1799999999996	41.8253989819576	39.363771179413	144.480176141459	113.351309775052	NA
534	478.8478	229.0258	9	9	533	26.65	-41.884	-3.41799999999978	42.0232338117856	129.46304407961	195.006163688252	114.163520218452	NA
535	476.8123	230.5931	9	9	534	26.7	-40.7100000000003	31.3459999999998	51.3797218365379	193.211313924719	200.66444625777	115.954096055094	NA
536	500.109113102478	232.455341557252	9	9	535	26.75	465.93626204956	37.2448311450404	467.422483134625	261.865615229562	203.197489396888	118.325933955055	NA
537	518.1487	234.6308	9	9	536	26.8	360.79173795044	43.5091688549596	363.405731858687	357.609582060276	202.293590301077	118.961083106355	NA
538	499.137288232059	237.682895864464	9	9	537	26.85	-380.228235358819	61.0419172892801	385.096905506176	361.965121336126	202.70252609159	NA	NA
539	473.3078	240.9648	9	9	538	26.9	-516.58976464118	65.6380827107199	520.743067965354	276.931934714165	202.516385500076	NA	NA
540	470.7824	243.611	9	9	539	26.95	-50.5079999999998	52.9239999999999	73.1574182157898	211.375866677436	202.333315898714	NA	NA
541	469.6577	245.3996	9	9	540	27	-22.4940000000004	35.772	42.2565500248189	143.539436953617	160.793905491625	NA	NA
542	470.0114	247.1454	9	9	541	27.05	7.07400000000007	34.9160000000001	35.6253916750399	47.423188939876	129.191847925653	NA	NA
543	468.4455	248.8242	9	9	542	27.1	-31.318	33.5759999999999	45.9147568870836	42.7015104613012	NA	NA	NA
544	467.0543	250.2723	9	9	543	27.15	-27.8239999999994	28.9620000000002	40.1618278966481	44.6558762690851	NA	NA	NA
545	465.2936	252.0152	9	9	544	27.2	-35.2139999999997	34.8579999999998	49.5490258229157	47.0078291738694	NA	NA	NA
546	463.4252	253.8253	9	9	545	27.25	-37.3680000000002	36.2020000000001	52.0283790637381	NA	NA	NA	NA
547	462.3596	255.9414	9	9	546	27.3	-21.3120000000004	42.3219999999998	47.3851561989617	NA	NA	NA	NA
548	NA	NA	9	9	547	27.35	NA	NA	NA	NA	NA	NA	NA
549	NA	NA	9	9	548	27.4	NA	NA	NA	NA	NA	NA	NA
550	NA	NA	9	9	549	27.45	NA	NA	NA	NA	NA	NA	NA
551	NA	NA	9	9	550	27.5	NA	NA	NA	NA	NA	NA	NA
552	NA	NA	9	9	551	27.55	NA	NA	NA	NA	NA	NA	NA
553	NA	NA	9	9	552	27.6	NA	NA	NA	NA	NA	NA	NA
554	NA	NA	9	9	553	27.65	NA	NA	NA	NA	NA	NA	NA
555	NA	NA	9	9	554	27.7	NA	NA	NA	NA	NA	NA	NA
556	NA	NA	9	9	555	27.75	NA	NA	NA	NA	NA	NA	NA
557	NA	NA	9	9	556	27.8	NA	NA	NA	NA	NA	NA	NA
558	NA	NA	9	9	557	27.85	NA	NA	NA	NA	NA	NA	NA
559	NA	NA	9	9	558	27.9	NA	NA	NA	NA	NA	NA	NA
560	NA	NA	9	9	559	27.95	NA	NA	NA	NA	NA	NA	NA
561	NA	NA	9	9	560	28	NA	NA	NA	NA	NA	NA	NA
562	NA	NA	9	9	561	28.05	NA	NA	NA	NA	NA	NA	NA
563	NA	NA	9	9	562	28.1	NA	NA	NA	NA	NA	NA	NA
564	NA	NA	9	9	563	28.15	NA	NA	NA	NA	NA	NA	NA
565	NA	NA	9	9	564	28.2	NA	NA	NA	NA	NA	NA	NA
566	NA	NA	9	9	565	28.25	NA	NA	NA	NA	NA	NA	NA
567	NA	NA	9	9	566	28.3	NA	NA	NA	NA	NA	NA	NA
568	NA	NA	9	9	567	28.35	NA	NA	NA	NA	NA	NA	NA
569	NA	NA	9	9	568	28.4	NA	NA	NA	NA	NA	NA	NA
570	NA	NA	9	9	569	28.45	NA	NA	NA	NA	NA	NA	NA
571	NA	NA	9	9	570	28.5	NA	NA	NA	NA	NA	NA	NA
572	NA	NA	9	9	571	28.55	NA	NA	NA	NA	NA	NA	NA
573	NA	NA	9	9	572	28.6	NA	NA	NA	NA	NA	NA	NA
574	NA	NA	9	9	573	28.65	NA	NA	NA	NA	NA	NA	NA
575	NA	NA	9	9	574	28.7	NA	NA	NA	NA	NA	NA	NA
576	NA	NA	9	9	575	28.75	NA	NA	NA	NA	NA	NA	NA
577	NA	NA	9	9	576	28.8	NA	NA	NA	NA	NA	NA	NA
578	NA	NA	9	9	577	28.85	NA	NA	NA	NA	NA	NA	NA
579	NA	NA	9	9	578	28.9	NA	NA	NA	NA	NA	NA	NA
580	NA	NA	9	9	579	28.95	NA	NA	NA	NA	NA	NA	NA
581	NA	NA	9	9	580	29	NA	NA	NA	NA	NA	NA	NA
582	NA	NA	9	9	581	29.05	NA	NA	NA	NA	NA	NA	NA
583	NA	NA	9	9	582	29.1	NA	NA	NA	NA	NA	NA	NA
584	NA	NA	9	9	583	29.15	NA	NA	NA	NA	NA	NA	NA
585	NA	NA	9	9	584	29.2	NA	NA	NA	NA	NA	NA	NA
586	NA	NA	9	9	585	29.25	NA	NA	NA	NA	NA	NA	NA
587	NA	NA	9	9	586	29.3	NA	NA	NA	NA	NA	NA	NA
588	NA	NA	9	9	587	29.35	NA	NA	NA	NA	NA	NA	NA
589	NA	NA	9	9	588	29.4	NA	NA	NA	NA	NA	NA	NA
590	NA	NA	9	9	589	29.45	NA	NA	NA	NA	NA	NA	NA
591	NA	NA	9	9	590	29.5	NA	NA	NA	NA	NA	NA	NA
592	NA	NA	9	9	591	29.55	NA	NA	NA	NA	NA	NA	NA
593	NA	NA	9	9	592	29.6	NA	NA	NA	NA	NA	NA	NA
594	NA	NA	9	9	593	29.65	NA	NA	NA	NA	NA	NA	NA
595	NA	NA	9	9	594	29.7	NA	NA	NA	NA	NA	NA	NA
596	NA	NA	9	9	595	29.75	NA	NA	NA	NA	NA	NA	NA
597	NA	NA	9	9	596	29.8	NA	NA	NA	NA	NA	NA	NA
598	NA	NA	9	9	597	29.85	NA	NA	NA	NA	NA	NA	NA
599	NA	NA	9	9	598	29.9	NA	NA	NA	NA	NA	NA	NA
600	NA	NA	9	9	599	29.95	NA	NA	NA	NA	NA	NA	NA
601	NA	NA	9	9	600	30	NA	NA	NA	NA	NA	NA	NA
