# Supplementary material for: An automated feeding system for the African killifish reveals the impact of diet on lifespan and allows scalable assessment of associative learning
Source: eLife. 2022 Nov 10;11:e69008. doi: 10.7554/eLife.69008 (PMC9788828; doi:10.7554/eLife.69008)
Supplement: Figure 6—source data 3. [file elife-69008-fig6-data3.zip › Filtered and Interpolated Trajectories with Kinematics/t9_REC0010 DLC_likelihood-euclidean-filtered_splines-interpolated_kinematics_02_resnet50_TrainAllTheThingsJun28shuffle1_1030000.csv]

	x2	y2	fishnum	recording_num	bodyparts_coords	seconds	velocity_x	velocity_y	velocity_xy	velocity_xy_5frame	velocity_xy_10frame	velocity_xy_20frame	velocity_xy_40frame
1	135.414704285109	8323.51370115315	9	10	0	0	0	0	0	NA	NA	NA	NA
2	174.708541972243	7261.01435818619	9	10	1	0.05	785.87675374268	-21249.9868593392	21264.5137210838	NA	NA	NA	NA
3	209.86515777502	6294.84983236757	9	10	2	0.1	703.13231605554	-19323.2905163724	19336.0790087859	14771.0196647552	NA	NA	NA
4	241.110251693439	5420.4300236973	9	10	3	0.15	624.90187836838	-17488.3961734054	17499.5572251291	17591.4701521788	NA	NA	NA
5	268.669523727503	4633.16483217538	9	10	4	0.2	551.18544068128	-15745.3038304384	15754.9483687773	15846.8612930756	12967.7659448612	NA	NA
6	292.768673877209	3928.46415780181	9	10	5	0.25	481.983002994119	-14094.0134874714	14102.252437118	14194.1653566144	13689.5125785216	NA	NA
7	313.633402142558	3301.73790057659	9	10	6	0.3	417.29456530698	-12534.5251445044	12541.4694255676	12633.38233707	12174.6859723645	NA	NA
8	331.489408523551	2748.39596049971	9	10	7	0.35	357.12012761986	-11066.8388015376	11072.5993264802	11164.5122249672	10751.7722404066	NA	NA
9	346.562393020187	2263.84823757118	9	10	8	0.4	301.45968993272	-9690.9544585706	9695.64212740671	9787.5550048644	9420.77134554269	NA	NA
10	359.078055632466	1843.504631791	9	10	9	0.45	250.313252245579	-8406.8721156036	8410.59780826328	8502.51065165332	8181.68322460112	8166.34482530802	NA
11	369.262096360389	1482.77504315917	9	10	10	0.5	203.680814558461	-7214.5917726366	7217.4663366042	7309.37912419879	7034.50776667745	8183.40488682104	NA
12	377.340215203955	1177.06937167568	9	10	11	0.55	161.562376871319	-6114.1134296698	6116.24765951224	6208.16035401543	5979.24476848771	7128.12150860273	NA
13	383.538112163164	921.797517340548	9	10	12	0.6	123.95793918418	-5105.43708670264	5106.9416892075	5198.85422423507	5015.89383482942	6164.94697704943	NA
14	388.081487238017	712.36938015376	9	10	13	0.65	90.8675014970606	-4188.56274373576	4189.54827648991	4281.46052849049	4144.45413324055	5293.80434608332	NA
15	391.196040428513	544.19486011532	9	10	14	0.7	62.2910638099199	-3363.4904007688	3364.06715936148	3455.97888532209	3364.92370575485	4515.29682921744	NA
16	393.107471734652	412.683857225229	9	10	15	0.75	38.2286261227796	-2630.22005780182	2630.49785788133	2722.40854546005	2677.29719512046	3826.89938262676	NA
17	394.041481156435	313.246271483486	9	10	16	0.8	18.6801884356601	-1988.75171483486	1988.83944367025	2080.74791246566	2081.55704484101	3220.94774669037	NA
18	394.223768693861	241.292002890092	9	10	17	0.85	3.64575074852041	-1439.08537186788	1439.08998989731	1530.99318727463	1578.12171369225	2689.52549840113	NA
19	393.88003434693	192.230951445046	9	10	18	0.9	-6.87468693862002	-981.22102890092	981.245111517955	1073.13386175044	1166.83734662395	2224.67714592923	NA
20	393.235978115643	161.473017148349	9	10	19	0.95	-12.8811246257408	-615.15868593394	615.293533406289	707.135204359936	848.910433833757	1818.45302224767	4170.76703587491
21	392.5173	144.4281	9	10	20	1	-14.37356231286	-340.89834296698	341.201230260376	433.834881924445	619.290998576076	1464.01893557014	4177.80419718426
22	391.9497	136.5061	9	10	21	1.05	-11.3519999999994	-158.44	158.84615671775	252.926780782244	462.650724893023	1160.03027293325	3653.87289137538
23	391.1834	132.9585	9	10	22	1.1	-15.326	-70.9520000000003	72.588377719853	166.827680392889	363.157161972836	908.83878999246	3177.09810688608
24	390.4441	129.1952	9	10	23	1.15	-14.7860000000003	-75.2659999999997	76.7046058069525	165.448135401717	304.900158617907	704.314202098607	2743.84385295039
25	397.995514357957	123.870547685274	9	10	24	1.2	151.02828715914	-106.49304629452	184.798031459511	218.166245426111	271.982338740489	539.288686610991	2351.92332089971
26	413.394468652966	117.36906394943	9	10	25	1.25	307.97908590018	-130.02967471688	334.303505304518	292.479442021228	250.740676019812	408.629630718964	1999.63223189031
27	433.30171862485	110.309791552724	9	10	26	1.3	398.144999437681	-141.18544793412	422.436706839721	356.873536453571	238.503501025488	313.269709068995	1687.3600224719
28	454.378020013434	103.311773255413	9	10	27	1.35	421.52602777168	-139.96036594622	444.154360695435	377.13699708809	239.55586629267	242.535678091708	1412.69244572825
29	473.284128558543	96.9940518177531	9	10	28	1.4	378.122170902179	-126.354428753198	398.675077968668	336.033216637906	241.791057573261	196.533157945549	1172.87586609813
30	486.6808	91.97567	9	10	29	1.45	267.93342882914	-100.367636355062	286.115334632105	258.840756624865	229.666939388225	175.189246441811	965.156403267291
31	492.231190465259	88.7111867878596	9	10	30	1.5	111.00780930518	-65.2896642428078	128.784603053602	186.632290564111	197.968262861852	172.203507547489	786.927997230137
32	491.608057632289	86.9972260688359	9	10	31	1.55	-12.4626566593997	-34.2792143804741	36.4744067745122	126.70857869295	163.888693244966	179.624274148031	636.061397434502
33	487.48655956669	86.4659279558824	9	10	32	1.6	-82.4299613119797	-10.6259622590699	83.1120303916686	82.1968816883611	121.914194210579	189.249236722728	510.318732486342
34	482.541854334061	86.7494325619526	9	10	33	1.65	-98.8941046525804	5.67009212140391	99.0565186128643	59.9033090857971	88.1661572731903	193.883359817455	407.404598401035
35	479.4491	87.47988	9	10	34	1.7	-61.85508668122	14.6089487609478	63.5568496091589	68.9366298650672	78.3961541431322	188.549812581994	325.02360103299
36	478.5988	87.64317	9	10	35	1.75	-17.0060000000001	3.26580000000007	17.3167400407814	57.1960978570471	93.666339075167	172.365081153857	260.880362205285
37	475.144	85.46889	9	10	36	1.8	-69.0959999999995	-43.4855999999999	81.6410106708628	49.6237358534302	120.745047270575	153.772298253439	212.679531771342
38	474.1683	84.73571	9	10	37	1.85	-19.5140000000004	-14.6636000000001	24.4093703515682	74.5954265979033	138.942607152787	135.859393055366	178.125813648175
39	471.4194	86.07941	9	10	38	1.9	-54.9779999999998	26.874	61.1947085947795	127.429369064537	145.975662061649	121.074586267031	154.924028635551
40	462.113358120924	87.5451524291666	9	10	39	1.95	-186.12083758152	29.3148485833322	188.415303331524	172.553464676082	147.432685775762	111.859784286915	140.779288421609
41	448.087270028057	88.709373192731	9	10	40	2	-280.52176185734	23.2844152712877	281.48645237395	220.689116448526	146.761899445862	109.837058890136	133.397566618529
42	432.753321921161	89.6549373599299	9	10	41	2.05	-306.67896213792	18.9112833439782	307.261488728588	242.327588269868	143.655903261912	112.092521935753	130.487902270458
43	419.5237	90.46471	9	10	42	2.1	-264.592438423219	16.1954528014019	265.08762921379	220.26994495362	149.804591900153	111.798674980224	129.650351115323
44	411.086322182901	91.19996664417	9	10	43	2.15	-168.747556341981	14.7051328834002	169.387067701488	166.094429827188	153.983015260871	110.494994703463	128.628074855496
45	407.232033262447	91.8356246716362	9	10	44	2.2	-77.0857784090799	12.7131605493238	78.1270867502856	114.758341847742	145.323414430698	110.758515454989	124.824186762187
46	407.027409749785	92.325011923587	9	10	45	2.25	-4.09247025323907	9.78774503901604	10.608876741787	78.9200673517802	126.007778705106	113.131093691607	117.205970831079
47	409.539028156062	92.6214562412105	9	10	46	2.3	50.2323681255393	5.92888635246993	50.5810488313578	65.6384422518741	103.439996600931	112.089354473689	107.31037644869
48	413.833464992426	92.6782854656949	9	10	47	2.35	85.8887367272803	1.13658448968806	85.8962567339827	70.3768839077754	84.6547428076617	113.715949204642	96.8005150536793
49	418.977296770023	92.4488274382287	9	10	48	2.4	102.876635551939	-4.58916054932388	102.978942201957	85.9211275830238	75.0143273452773	113.314899325554	87.3591477112509
50	424.0371	91.88641	9	10	49	2.45	101.196064599541	-11.2483487645741	101.819295029792	92.1216513541196	74.0843451342159	106.369330401406	80.6662931685857
51	428.3688	91.02508	9	10	50	2.5	86.6340000000002	-17.2265999999999	88.3300951180289	90.3894182635432	79.5002879373513	94.5916256895689	77.8444921158604
52	432.352720974376	90.1486607207633	9	10	51	2.55	79.6784194875192	-17.528385584734	81.5836676868367	84.3902124386806	80.5228056854667	81.3515303928851	77.2719068725399
53	436.126550576901	89.329296061954	9	10	52	2.6	75.4765920505008	-16.3872931761861	77.235091281101	77.7918063606563	77.6273065091312	70.0514655079178	75.4791921099221
54	439.69498012208	88.5660303255678	9	10	53	2.65	71.3685909035792	-15.265314727724	72.9829130776438	73.0794482916787	72.6467833902365	63.3727898935369	73.2391752202827
55	443.062700924417	87.8579078136006	9	10	54	2.7	67.3544160467407	-14.1624502393438	68.8272646396711	68.9239600168138	67.4152463721151	61.0985609423807	71.845437357293
56	446.234404298416	87.203972828048	9	10	55	2.75	63.4340674799796	-13.0786997110522	64.768304773141	64.8651947547191	63.1754726740322	62.0468605083004	71.5771717815335
57	449.214781558583	86.6032696709059	9	10	56	2.8	59.6075452033404	-12.0140631428418	60.8062263125122	60.9033543417925	59.2630641848395	60.8484546439405	69.6849948065795
58	452.00852401942	86.05484264417	9	10	57	2.85	55.8748492167399	-10.9685405347182	56.9412649706272	57.0386863835739	55.4481882081738	57.7416370519923	69.2247512882294
59	454.620322995434	85.557736049836	9	10	58	2.9	52.2359795202794	-9.94213188667999	53.1737110130109	53.2714970563857	51.7312524417964	53.6437091554712	67.8605162396119
60	457.054869801128	85.1109941898998	9	10	59	2.95	48.6909361138805	-8.93483719872393	49.5039248485784	49.6021683528653	48.1127767505455	49.4728020502564	63.3406603998827
61	459.316855751006	84.7136613663571	9	10	60	3	45.2397189975602	-7.94665647085395	45.9323581371997	46.0311816616285	44.5934330792495	45.8519253415846	56.5236448078329
62	461.410972159574	84.3647818812036	9	10	61	3.05	41.8823281713594	-6.97758970307007	42.4595827949102	42.5591505418003	41.1741036024142	42.4512918093272	49.093757720355
63	463.341910341336	84.0634000364352	9	10	62	3.1	38.6187636352406	-6.027636895368	39.0863315144436	39.186867117517	37.8559675948535	39.15970923962	42.7499894568863
64	465.114361610795	83.8085601340475	9	10	63	3.15	35.44902538918	-5.09679804775402	35.8135554138697	35.9153691021134	34.6406349207058	35.9833557371023	38.8298551926096
65	466.733017282457	83.5993064760364	9	10	64	3.2	32.37311343324	-4.18507316022186	32.642507727162	32.7460388519632	31.5303577283977	32.9323592595971	37.2211477429334
66	468.202568670826	83.4346833643975	9	10	65	3.25	29.3910277673797	-3.29246223277806	29.5748680601817	29.6807535280785	28.5283780091369	30.0232498714602	37.3288007199016
67	469.527707090406	83.3137351011268	9	10	66	3.3	26.5027683916003	-2.4189652654141	26.6129315441589	26.7221192996113	25.6395194338149	27.2806351394698	36.4638245852071
68	470.713123855702	83.2355059882199	9	10	67	3.35	23.7083353059199	-1.56458225813793	23.7599048950203	23.8738483392784	22.8712302710662	24.7335533718166	34.7407788058401
69	471.763510281218	83.1990403276725	9	10	68	3.4	21.0077285103193	-0.729313210947851	21.0203842715338	21.1413869161604	20.2354590324082	22.40613315367	32.6135232357183
70	472.683557681459	83.2033824214806	9	10	69	3.45	18.4009480048201	0.0868418761618273	18.4011529254975	18.5330000156666	17.7519417686488	20.3119903983591	30.536104715471
71	473.477957370929	83.2475765716397	9	10	70	3.5	15.8879937894005	0.883883003182007	15.9125609445917	16.0617070140539	15.4530666636708	18.4556639260968	28.8147131534616
72	474.151400664132	83.3306670801457	9	10	71	3.55	13.4688658640596	1.66181017012008	13.5709970416895	13.748798765205	13.3871666765255	16.8359850478249	27.2787079130509
73	474.708578875574	83.4516982489944	9	10	72	3.6	11.1435642288404	2.42062337697405	11.4034398869572	11.6300351980191	11.6111391487798	15.4485134058548	25.8660603879134
74	475.154183319758	83.6097143801815	9	10	73	3.65	8.91208888367942	3.16032262374193	9.45584302728939	9.76474641118118	10.1716313866342	14.2869204916824	24.5722764677752
75	475.492905311189	83.8037597757027	9	10	74	3.7	6.77443982862087	3.88090791042401	7.80733508956779	8.24133333738441	9.09362306832037	13.3437345434862	23.3928647982583
76	475.729436164371	84.0328787375539	9	10	75	3.75	4.73061706363978	4.58237923702399	6.58611701040214	7.16057128350561	8.38294984305664	12.6107409315027	22.3233432987365
77	475.868467193809	84.2961155677307	9	10	76	3.8	2.78062058876003	5.26473660353588	5.95393167270558	6.59446400806335	8.0324506618349	12.0791945264738	21.3592453246166
78	475.914689714007	84.592514568229	9	10	77	3.85	0.924450403960009	5.92798000996623	5.99962961756316	6.55721093862164	8.02579654064343	11.7399205596879	20.4961258232156
79	475.87279503947	84.9211200410446	9	10	78	3.9	-0.837893490739816	6.57210945631192	6.62530665007807	7.00115327493209	8.33838195095652	11.5833373159653	19.7295677786829
80	475.747474484702	85.2809762881731	9	10	79	3.95	-2.50641109535991	7.19712494256981	7.62106974235926	7.82356798628539	8.9355273183236	11.5994073806856	19.0551892157962
81	475.543419364207	85.6711276116104	9	10	80	4	-4.08110240990027	7.80302646874617	8.80582869195439	8.89102179778125	9.76841519933465	11.7775009653386	18.4686510244746
82	475.26532099249	86.0906183133521	9	10	81	4.05	-5.56196743434043	8.38981403483388	10.0660052294721	10.0822998938497	10.7712223764221	12.1061240167746	17.9656658676785
83	474.917870684056	86.5384926953942	9	10	82	4.1	-6.94900616867926	8.95748764084203	11.3368986750425	11.3138436980255	11.8687019705961	12.5724115362067	17.542008434153
84	474.505759753409	87.0137950597322	9	10	83	4.15	-8.24221861294063	9.50604728676012	12.5816971304202	12.5356771237372	12.9950432452965	13.1611971984481	17.1935272770003
85	474.033679515052	87.5155697083621	9	10	84	4.2	-9.44160476714046	10.0354929725978	13.7787887632386	13.7188767665589	14.1051916930508	13.8533703369196	16.916158408059
86	473.506321283492	88.0428609432795	9	10	85	4.25	-10.5471646311992	10.5458246983483	14.9149958205127	14.8463821434109	15.1720520876206	14.6234367260128	16.7059406369323
87	472.928376373232	88.5947130664802	9	10	86	4.3	-11.5588982051997	11.0370424640138	15.9820034435803	15.9077865967433	16.1797973717144	15.4378555097633	16.5590322371799
88	472.304536098776	89.17017037996	9	10	87	4.35	-12.4768054891206	11.509146269596	16.9744255593026	16.8965396880761	17.11902653177	16.2586982746146	16.4717276664793
89	471.63949177463	89.7682771857147	9	10	88	4.4	-13.3008864829196	11.9621361150939	17.8887193970823	17.8084270515041	17.9840124459398	17.0530024036958	16.4404713218082
90	470.937934715296	90.3880777857399	9	10	89	4.45	-14.0311411866799	12.396012000504	18.7225542199024	18.6407179768699	18.7712133555155	17.7983880332334	16.461861801716
91	470.204556235281	91.0286164820316	9	10	90	4.5	-14.6675696003001	12.810773925834	19.4744326376528	19.3916709201291	19.478458252691	18.4816381228524	16.5326331373083
92	469.444047649088	91.6889375765853	9	10	91	4.55	-15.21017172386	13.2064218910742	20.1434580704097	20.0602382951362	20.1044886431044	19.0953466875322	16.6495855295044
93	468.661100271222	92.368085371397	9	10	92	4.6	-15.6589475573207	13.582955896234	20.7291902755983	20.645887022955	20.6486945786332	19.6355034624512	16.8094111048961
94	467.860405416188	93.0651041684623	9	10	93	4.65	-16.0138971006802	13.9403759413059	21.231556272118	21.148489453878	21.1109615620952	20.1001340623182	17.0083124298025
95	467.046654398488	93.779038269777	9	10	94	4.7	-16.2750203539997	14.2786820262941	21.6507978589963	21.5682593093389	21.4915843734159	20.4885822726317	17.2412564528478
96	466.224538532629	94.5089319773369	9	10	95	4.75	-16.4423173171792	14.5978741511979	21.9874447922678	21.9057182371374	21.7912241580842	20.801140342362	17.5008034428746
97	465.398749133115	95.2538295931377	9	10	96	4.8	-16.5157879902802	14.8979523160159	22.2423073477139	22.1616848290542	22.01089600335	21.038869947886	17.7762748776684
98	464.57397751445	96.0127754191753	9	10	97	4.85	-16.4954323733002	15.1789165207521	22.4164849145909	22.3372817238768	22.1519803931324	21.2035347732707	18.0555140896031
99	463.754914991138	96.7848137574453	9	10	98	4.9	-16.3812504662405	15.4407667654002	22.5113892317021	22.4339588622903	22.2162556786966	21.2976053276511	18.3294193739736
100	462.946252877684	97.5689889099436	9	10	99	4.95	-16.1732422690795	15.6835030499659	22.5287823331096	22.4535326973611	22.2059511897479	21.3243162227464	18.594548272523
101	462.152682488592	98.3643451786658	9	10	100	5	-15.8714077818399	15.907125374444	22.4708304843353	22.3982425491275	22.1238224320329	21.2877653092779	18.8521756780215
102	461.378895138367	99.1699268656078	9	10	101	5.05	-15.4757470045001	16.1116337388401	22.3401765230677	22.270826528339	21.9732512526676	21.1930470422342	19.1063977773798
103	460.629582141513	99.9847782727653	9	10	102	5.1	-14.9862599370795	16.2970281431498	22.1400341734228	22.074620655619	21.7583749679081	21.0464106735854	19.3627465036098
104	459.909434812535	100.807943702134	9	10	103	5.15	-14.4029465795609	16.463308587374	21.8743091277596	21.8136860017754	21.484249093207	20.8554276611569	19.6273866290515
105	459.223144465937	101.63846745571	9	10	104	5.2	-13.7258069319591	16.6104750715201	21.5477529695095	21.4929698079741	21.1570480720769	20.629142568776	19.9066846192604
106	458.575402416223	102.475393835489	9	10	105	5.25	-12.9548409942799	16.73852759558	21.1661572151175	21.1185073866887	20.7843064604716	20.3781701597364	20.2069883558089
107	457.970899977899	103.317767143466	9	10	106	5.3	-12.0900487664801	16.84746615954	20.7365955540612	20.697671658075	20.3751980811184	20.1146942455736	20.5345229384975
108	457.414328465467	104.164631681637	9	10	107	5.35	-11.1314302486403	16.9372907634201	20.2677220669956	20.2394754885347	19.9408409540384	19.8523299045916	20.8953490359582
109	456.910379193434	105.015031751999	9	10	108	5.4	-10.0789854406605	17.00800140724	19.7701304846914	19.7549269191679	19.4945996436171	19.6058363442514	21.2953537260718
110	456.463743476303	105.868011656546	9	10	109	5.45	-8.93271434261919	17.05959809094	19.2567721218079	19.2574263542627	19.0523339478042	19.3907085118127	21.7402570946322
111	456.079112628579	106.722615697276	9	10	110	5.5	-7.69261695447994	17.0920808145999	18.7434143682832	18.7631745213881	18.6325178874399	19.2227132331905	21.7608743422563
112	455.761177964766	107.577888176182	9	10	111	5.55	-6.35869327626096	17.10544957812	18.2490927295352	18.2915276291592	18.2561372384796	19.1174488672274	22.2745966169896
113	455.514630799368	108.432873395262	9	10	112	5.6	-4.93094330795998	17.0997043816001	17.7964629026228	17.8651924070736	17.946284841275	19.0899895447685	21.8996436725991
114	455.344162446891	109.28661565651	9	10	113	5.65	-3.40936704953947	17.0748452249597	17.4118960235471	17.5101088557119	17.7274235952958	19.1546391957849	21.4846082031252
115	455.254464221838	110.138159261923	9	10	114	5.7	-1.79396450105969	17.03087210826	17.1250960113796	17.2548481226966	17.6243689515485	19.3247869658892	21.0482537796541
116	455.250227438713	110.986548513497	9	10	115	5.75	-0.0847356625001794	16.9677850314801	16.9679966114748	17.1293951611619	17.6611200059094	19.6128363692559	20.7404272493373
117	455.336143412023	111.830827713227	9	10	116	5.8	1.71831946619932	16.8855839945999	16.9727890644587	17.1633195614324	17.8596996533364	20.0301759291091	20.5713642372257
118	455.51690345627	112.670041163109	9	10	117	5.85	3.6152008849399	16.7842689976402	17.1691980949495	17.3835454960234	18.2391381354986	20.5871632986458	21.4138871663145
119	455.797198885959	113.503233165138	9	10	118	5.9	5.60590859378067	16.6638400405799	17.5815180248993	17.8121311561069	18.8146787479526	21.2931021244926	22.5893251384574
120	456.181721015595	114.329448021311	9	10	119	5.95	7.69044259271936	16.5242971234599	18.2262256843346	18.4645511839763	19.5972399839742	22.1561979665181	23.1031373865149
121	456.675161159682	115.147730033623	9	10	120	6	9.86880288174007	16.3656402462402	19.1109249118926	19.3488811098352	20.5931548510719	22.2339833752346	23.2710637720483
122	457.282210632725	115.957123504071	9	10	121	6.05	12.140989460861	16.18786940896	20.2348892038054	20.4660379344729	21.8042146197385	23.356146191745	23.4482152590988
123	458.007560749228	116.756672734649	9	10	122	6.1	14.5070023300593	15.9909846115599	21.590847724244	21.810934471925	23.2280417560166	22.7528766716128	23.6548482104185
124	458.855902823695	117.545422027353	9	10	123	6.15	16.9668414893397	15.7749858540799	23.167302148088	23.3741785460369	24.8587806536893	22.1137887450935	23.7721507885512
125	459.831928170631	118.32241568418	9	10	124	6.2	19.5205069387202	15.5398731365401	24.9507083715951	25.1438780555008	26.6880269814877	21.4673649905323	24.3303448642376
126	460.94032810454	119.086698007125	9	10	125	6.25	22.1679986781805	15.2856464588999	26.9271452824523	27.107202402198	26.8068467445598	21.1026843389382	24.4494046659728
127	462.185793939928	119.837313298183	9	10	126	6.3	24.9093167077592	15.0123058211602	29.0833867511247	29.2515233729058	28.8525927301536	21.0280342288778	24.0461643619914
128	463.573016991297	120.573305859352	9	10	127	6.35	27.7444610273801	14.71985122338	31.4074694577302	31.5651194910504	27.266615207727	22.9754444280375	24.3217371618657
129	465.106688573153	121.293719992625	9	10	128	6.4	30.6734316371205	14.4082826654599	33.8889070016266	30.2395149430826	25.4128987422344	25.5728139326633	24.3872518561375
130	466.7915	121.9976	9	10	129	6.45	33.6962285369395	14.0776001475001	36.5186889623184	32.5613074048065	23.3374899970903	26.8155662612172	24.2617604671423
131	467.766	122.2813	9	10	130	6.5	19.4900000000007	5.67399999999992	20.2991225426132	27.426028013256	21.6122138268045	27.319414310906	24.1218371265805
132	466.0057	121.261	9	10	131	6.55	-35.2060000000006	-20.4060000000001	40.692349059744	21.5742741115629	20.2518538380172	27.7789816509701	24.3089222440994
133	465.7544	121.1233	9	10	132	6.6	-5.02600000000029	-2.75399999999991	5.73107249997786	15.1098605031302	22.7228471000585	28.2197068760685	24.1576379224831
134	465.939514615666	121.262325221024	9	10	133	6.65	3.70229231332019	2.78050442047999	4.63013749316135	12.9849127105264	26.2868472116374	28.3896623813176	24.0150047023129
135	466.0923	121.1185	9	10	134	6.7	3.05570768668076	-2.87650442048005	4.19662092015483	7.94240027122787	26.9431055409467	29.3359027625861	24.0555435212079
136	466.372416664427	120.724141155262	9	10	135	6.75	5.60233328853997	-7.88717689475988	9.67438357959395	18.0196661868609	27.8319818772523	29.2859729626897	24.113722798051
137	466.7776	121.3836	9	10	136	6.8	8.10366671145971	13.18917689476	15.4797868632514	30.9994203117118	26.7053705717867	28.0621527948736	24.0754195089134
138	467.2536	124.1488	9	10	137	6.85	9.51999999999998	55.3039999999999	56.1174020781431	38.7763505787632	29.17279854441	28.0563110250855	23.9854662282989
139	467.8071	127.5809	9	10	138	6.9	11.0699999999997	68.6420000000001	69.5289081174155	42.6790510439782	31.3664260204008	27.4814015877823	23.9453633349761
140	468.731127212454	129.526706711497	9	10	139	6.95	18.4805442490801	38.9161342299403	43.0812722554121	45.4683408723455	35.3343155280819	26.3673229677664	23.788555583928
141	469.905853633042	130.392645246197	9	10	140	7	23.49452841176	17.3187706939996	29.1878859056688	40.3259309019591	36.9597320985748	26.0096908779264	23.6255856692003
142	471.0815	131.2773	9	10	141	7.05	23.5129273391601	17.6930950760601	29.4262360050878	31.7334317290898	35.8724517517301	25.2616982964538	23.4004478064349
143	472.239	132.2629	9	10	142	7.1	23.1499999999994	19.7120000000001	30.4053522262114	31.8922804774006	33.3897749501125	25.5623991733534	22.9288272736337
144	473.0419	131.2047	9	10	143	7.15	16.0580000000004	-21.164	26.566412253069	31.2404131531715	28.6759559639273	25.9162206595322	22.9905758433761
145	470.8504	131.1048	9	10	144	7.2	-43.8300000000004	-1.99799999999982	43.8755159969662	26.2765626311147	25.7915403945862	26.6437220518835	22.7714679974283
146	469.708	131.7177	9	10	145	7.25	-22.847999999999	12.2579999999999	25.9285492845233	26.453618998266	24.1873998786005	27.1247612571638	22.8692038612743
147	469.8235	131.5184	9	10	146	7.3	2.30999999999995	-3.98599999999988	4.60698339480389	25.6184801987649	23.818026021121	27.122804788949	22.8718132533874
148	471.2867	132.0723	9	10	147	7.35	29.2639999999994	11.078	31.2906340619676	19.6908003117717	21.9519998022968	24.9954880285602	22.644806651399
149	470.2888	131.5648	9	10	148	7.4	-19.9580000000003	-10.1500000000004	22.3907182555634	17.1343866040295	20.4660152986637	22.3179127372888	22.182415605126
150	470.1684	130.8632	9	10	149	7.45	-2.40799999999922	-14.0319999999997	14.2371165620005	21.3594894111273	17.9531285756851	20.7615449066388	21.2780637742686
151	470.8244	130.9049	9	10	150	7.5	13.1200000000001	0.833999999999833	13.1464807458119	17.4503806063276	17.2897904157528	19.9317570274946	21.47856314855
152	469.551	130.7209	9	10	151	7.55	-25.4680000000008	-3.67999999999995	25.732497430293	15.3135503985625	18.3731578261678	19.0219139618996	21.1197484804958
153	469.8846	130.2376	9	10	152	7.6	6.6719999999998	-9.66600000000028	11.7450900379692	16.2154568395984	16.6012011070078	17.6379476711989	21.5594902011495
154	469.3151	130.3728	9	10	153	7.65	-11.3900000000001	2.70400000000052	11.706567216738	17.4451942274761	15.9598695106502	17.5914893054347	22.0151777953364
155	470.2018	130.6767	9	10	154	7.7	17.7340000000004	6.07799999999997	18.74664876718	15.3868262412084	15.7315494186913	16.2070332322705	22.3869499819496
156	469.7863	129.806	9	10	155	7.75	-8.31000000000017	-17.414	19.2951676852004	15.7520216076881	15.6761141763887	16.4524347598589	22.6948918338911
157	470.5387	129.633	9	10	156	7.8	15.0480000000005	-3.46000000000004	15.4406574989543	16.6061886227379	14.2258019026781	17.6814737119012	22.7255405807903
158	469.9229	129.348	9	10	157	7.85	-12.3159999999996	-5.69999999999993	13.5710668703676	15.2476419977843	13.3238955401009	17.2333022777125	21.8651344424177
159	470.399	128.7065	9	10	158	7.9	9.52199999999948	-12.8300000000002	15.9774022919871	13.9070341253012	14.7169633122056	16.8834296224697	20.8040539727066
160	470.855420165457	129.092402682718	9	10	159	7.95	9.12840330914037	7.71805365435966	11.9539156424119	13.0647775641478	14.4609378888559	16.1888045807708	20.2161902654029
161	471.1904	129.6255	9	10	160	8	6.69959669085983	10.66194634564	12.5921283227851	10.8957694725137	15.615079103965	16.9474354191736	20.1719838340887
162	471.6521	129.306	9	10	161	8.05	9.23400000000015	-6.38999999999953	11.2293746931874	12.8277380016734	16.9897895976346	16.9777986645378	20.7855529744941
163	471.6527	129.4423	9	10	162	8.1	0.0119999999992615	2.72599999999954	2.72602641219734	13.6742337799275	17.8654034484172	17.5565812289456	21.2312556217847
164	471.7236	130.7222	9	10	163	8.15	1.41799999999989	25.598	25.6372449377853	17.3231240826288	17.8069897342893	18.1141349311405	22.1031048613832
165	472.5065	130.5171	9	10	164	8.2	15.6580000000008	-4.10199999999975	16.1863945336824	20.9148016311215	16.6460597428502	18.1301779120157	22.1037278748444
166	474.0457	130.6071	9	10	165	8.25	30.7839999999999	1.80000000000007	30.8365798362917	24.8350374243206	18.2187566619586	18.2650224106184	22.0278369406347
167	472.6292	130.9583	9	10	166	8.3	-28.3299999999997	7.02400000000011	29.1877624356507	22.7862414669052	19.7297954263975	18.3282763726315	22.40781610209
168	473.6976	130.6346	9	10	167	8.35	21.3679999999999	-6.47400000000005	22.3272053781927	19.617885705773	21.7892669177902	18.7347808562752	22.4949516106731
169	473.2749	131.2778	9	10	168	8.4	-8.45400000000041	12.8640000000001	15.3932651507083	19.1143892412884	21.5113065500754	19.2901952081244	22.2957721767026
170	473.2906	131.2707	9	10	169	8.45	0.313999999999623	-0.142000000000166	0.344615728021532	18.5447892216735	21.7994179351756	19.6708356241671	22.6984840800231
171	474.222	130.2042	9	10	170	8.5	18.6279999999999	-21.3300000000004	28.3190975138689	18.7434964112599	20.9149657172719	20.4122106406829	22.7244498451174
172	472.9391	130.5019	9	10	171	8.55	-25.6579999999997	5.95400000000041	26.339762337576	20.2363716332457	19.6667631476284	22.5491919870886	22.7686194273067
173	472.0411	129.7581	9	10	172	8.6	-17.9600000000005	-14.8759999999999	23.3207413261246	23.9809501645781	19.6041582641333	24.8245635723705	23.1031115619045
174	473.1396	129.4427	9	10	173	8.65	21.97	-6.30800000000022	22.8576412606376	22.7155421932553	20.7734006819595	26.6147204173316	23.3322446026362
175	472.3181	129.9265	9	10	174	8.7	-16.4299999999992	9.67600000000004	19.0675083846834	20.7887370735834	22.6956115054839	28.0004225174183	23.250634774697
176	471.2904	129.5354	9	10	175	8.75	-20.5540000000008	-7.82199999999989	21.992057657255	20.4648201170068	22.6056646194071	27.6032391214106	23.4543550086708
177	470.9841	128.7583	9	10	176	8.8	-6.12599999999929	-15.5420000000004	16.7057367392163	21.3104297306733	25.3685885477796	27.1341584922787	23.8759858100953
178	471.779473175334	128.020240381646	9	10	177	8.85	15.9074635066793	-14.7611923670797	21.7011565432413	21.4102728463898	27.8598602269509	27.7566009436338	23.5601998279811
179	473.077934198818	127.635421740522	9	10	178	8.9	25.9692204696807	-7.69637282247999	27.0856893289703	22.4957870455589	31.7181342845878	27.7081147309355	24.8489109565907
180	474.007128122893	127.941592229137	9	10	179	8.95	18.5838784814996	6.12340977229991	19.5667239632658	29.9484400219759	34.201427099661	29.2081635792755	25.473583694699
181	473.6947	129.2765	9	10	180	9	-6.24856245785963	26.69815541726	27.4196286531007	35.254900336895	34.2915125255492	28.5014642710611	25.6763516708483
182	472.3557	131.6193	9	10	181	9.05	-26.78	46.8560000000002	53.9690016213013	42.1258388385024	34.6015538369289	28.5594401900756	25.790658621197
183	473.258302256899	133.855697856119	9	10	182	9.1	18.05204513798	44.72795712238	48.2334581178369	46.9925813529323	35.9090436231342	28.6496418948635	26.0055022477369
184	475.5721	135.8765	9	10	183	9.15	46.2759548620193	40.4160428776197	61.4403818370072	46.0872380055396	34.6428287799115	28.5503542741318	25.5481858948174
185	477	137.5436	9	10	184	9.2	28.5580000000004	33.3420000000001	43.9004365354154	39.2546676518819	35.7207156530671	28.3710916373783	25.2492883701773
186	476.0123	138.1221	9	10	185	9.25	-19.7540000000004	11.5699999999998	22.8929119161371	36.5631869093735	34.3972639227151	28.6436876067232	24.563426229463
187	475.9806	139.1119	9	10	186	9.3	-0.634000000000015	19.796	19.8061498530129	27.1598187213206	31.7502918323715	29.423695247559	23.9644434650706
188	477.6583	139.5688	9	10	187	9.35	33.5540000000003	9.13800000000037	34.7760544052949	24.4488499532018	29.439423562776	28.385618799687	23.5972050845905
189	478.2046	139.098	9	10	188	9.4	10.9260000000006	-9.41599999999994	14.4235408967428	22.7072898398907	25.3825742636758	30.407626705057	23.4604951809627
190	479.2696	138.0173	9	10	189	9.45	21.3	-21.6140000000001	30.3455926948215	24.2459160128612	22.5407561750957	31.276331765231	23.7503844029958
191	478.5691	137.9062	9	10	190	9.5	-14.0100000000007	-2.22199999999987	14.1851113495812	22.3156602161786	22.9958626878973	30.9404927010137	23.3833986714775
192	477.4182	138.6585	9	10	191	9.55	-23.0179999999996	15.0459999999998	27.4992807178656	23.6053298060311	24.2458366581891	29.0321252553055	23.1000875638882
193	478.6365	138.9649	9	10	192	9.6	24.366	6.12799999999993	25.1247754218819	20.6326623969895	20.8621939762398	27.1864409231033	22.9179987618994
194	479.1959	138.0839	9	10	193	9.65	11.1879999999996	-17.62	20.8718888460051	23.2844355359039	26.1724246302026	24.4816513723031	22.7647605308613
195	479.0855	138.8501	9	10	194	9.7	-2.2079999999994	15.324	15.4822556496137	24.2457573035169	26.8319478773949	22.4981542229363	22.7151233695393
196	477.7268	138.6581	9	10	195	9.75	-27.174	-3.84000000000015	27.4439770441531	19.408727736301	27.4837214793122	21.5236133375155	22.5929147657237
197	479.3124	138.3498	9	10	196	9.8	31.712	-6.16600000000005	32.3058895559308	28.7395194543741	26.3139586782395	20.7947284378625	22.5953085945579
198	479.2674	138.3363	9	10	197	9.85	-0.900000000000318	-0.269999999999868	0.939627585802216	33.0312333578003	24.9334582834306	19.4378092255472	22.4575000085423
199	476.5011	140.272	9	10	198	9.9	-55.326	38.7139999999999	67.5258474363706	31.6830074227206	23.5807284809304	19.2128756309899	22.1625473912678
200	475.0661	141.4349	9	10	199	9.95	-28.7	23.2580000000002	36.9408251667449	28.3821600529621	22.455552270777	18.292605226716	22.0267430784836
201	474.311138692933	142.143104170961	9	10	200	10	-15.0992261413398	14.1640834192202	20.7028473687546	30.4581888305603	20.0513639871338	18.2653330718939	21.6611045569345
202	473.766522091799	142.715488070509	9	10	201	10.05	-10.8923320226802	11.4476779909597	15.8016527071382	18.4219375074866	17.3436202175359	17.6407349377008	20.5964758527488
203	473.415861032098	143.159762632865	9	10	202	10.1	-7.01322119401993	8.88549124712029	11.3197714737932	11.8798711837537	18.0134244748546	17.1863556289352	19.6436903705122
204	473.24276634933	143.483638792249	9	10	203	10.15	-3.4618936553602	6.47752318767971	7.34459082100232	8.41972055154703	12.2533266317773	16.9791667875907	18.3422369213232
205	473.230848878996	143.694827482883	9	10	204	10.2	-0.23834940667939	4.22377381268007	4.23049354807998	6.30508038210965	9.75326257603718	17.0591551017003	17.4856086647982
206	473.363719456595	143.801039638986	9	10	205	10.25	2.65741155197929	2.12424312205997	3.40209420772148	5.56866011914889	9.04694466447555	16.5421419247241	17.1919157965192
207	473.624988917629	143.809986194779	9	10	206	10.3	5.22538922068065	0.178931115859768	5.22845185995132	6.08471575606798	8.96751119716214	15.7669219415568	17.0416031376399
208	473.998268097598	143.729378084483	9	10	207	10.35	7.46558359937922	-1.61216220591996	7.63767015898936	7.62665396832071	9.43925297443986	16.5293812173977	16.6051302081805
209	474.467167832001	143.566926242319	9	10	208	10.4	9.3779946880602	-3.24903684327978	9.92486900559774	9.67416877740408	10.377605094251	13.9174680774785	16.7823353655127
210	475.015298956339	143.330341602507	9	10	209	10.45	10.96262248676	-4.73169279624017	11.9401846093436	11.6299420122146	11.6627579326237	12.7771543917362	16.680083368654
211	475.626272306113	143.027335099268	9	10	210	10.5	12.2194669954797	-6.06013006478008	13.6396682531383	13.3098458297308	13.0329198623143	12.3817164128554	17.0870255579342
212	476.283698716823	142.665617666822	9	10	211	10.55	13.1485282142	-7.23434864891999	15.0073180340041	14.6704944324341	14.1902236655777	12.1608264501921	17.148798442764
213	476.971189023969	142.25290023939	9	10	212	10.6	13.7498061429199	-8.25434854864	16.0371892465703	15.6988618969266	15.0453379599408	12.1009398179212	17.1188517575605
214	477.672354063052	141.796893751193	9	10	213	10.65	14.0233007816607	-9.12012976393953	16.7281120191139	16.3916709472245	15.5816095231797	12.2028224703433	16.9548069416221
215	478.370804669571	141.305309136452	9	10	214	10.7	13.9690121303795	-9.8316922948203	17.0820219318065	16.7505053189407	15.8010462074352	12.4730631066601	16.9858878411802
216	479.050151679027	140.785857329386	9	10	215	10.75	13.5869401891205	-10.3890361413198	17.1037135046278	16.7808300901507	15.7164881612352	12.8602182555229	17.2280707336184
217	479.694005926921	140.246249264217	9	10	216	10.8	12.8770849578802	-10.7921613033801	16.8014898925851	16.4927246139253	15.3541417032221	13.2884778374174	17.840539903781
218	480.285978248753	139.694195875165	9	10	217	10.85	11.8394464366395	-11.0410677810398	16.1888131026203	15.9032305179438	14.7626266614025	13.7724511908138	19.6136352870307
219	480.809679480023	139.137408096451	9	10	218	10.9	10.4740246254005	-11.1357555742802	15.2875846379868	15.041305375246	14.0280398464355	14.3517951000355	19.9759260005387
220	481.248720456231	138.583596862296	9	10	219	10.95	8.78081952415982	-11.0762246831001	14.1345514518991	13.9577780875034	13.2833682806964	15.0675615105919	21.2327510367272
221	481.586712012878	138.04047310692	9	10	220	11	6.75983113294023	-10.86247510752	12.7940877911385	12.7444232326542	12.6875166487315	15.9087180439744	22.9019334913541
222	481.807264985464	137.515747764544	9	10	221	11.05	4.41105945171898	-10.49450684752	11.3838534538725	11.5633550789458	12.3867320092572	16.6568619478271	24.5784671769515
223	481.89399020949	137.017131769388	9	10	222	11.1	1.73450448052108	-9.97231990312002	10.122038828374	10.6635060434491	12.4995644216867	17.0513478861857	26.13491207916
224	481.830498520455	136.552336055673	9	10	223	11.15	-1.26983378070008	-9.29591427429955	9.38224386944473	10.333727922217	13.1219806768913	16.9304470956535	27.4536697176869
225	481.600400753861	136.129071557619	9	10	224	11.2	-4.60195533188084	-8.4652899610802	9.63530627441556	10.8156859310109	14.3340768137485	16.91262058066	28.4474203404982
226	481.187307745207	135.755049209448	9	10	225	11.25	-8.26186017307919	-7.48044696341992	11.1451971849784	12.2547056107193	16.1009479267136	17.9139995425127	29.1583309342912
227	480.574830329993	135.43797994538	9	10	226	11.3	-12.2495483042803	-6.3413852813602	13.7936434978416	14.6806062748367	17.9595821924321	19.9141578660051	30.039284826131
228	479.746579343721	135.185574699636	9	10	227	11.35	-16.5650197254399	-5.04810491488001	17.3171372269163	18.004647584048	19.3400691109689	22.6978893566637	31.1529025581514
229	478.686165621889	135.005544406435	9	10	228	11.4	-21.2082744366398	-3.60060586401971	21.5117471900319	21.8681679312102	19.8328543448714	26.0343839235988	32.243353712051
230	477.3772	134.9056	9	10	229	11.45	-26.17931243778	-1.99888812870029	26.2555128204719	25.1034784538533	20.5418728806237	29.6883476817181	33.447150806581
231	475.854388732495	134.873959222814	9	10	230	11.5	-30.4562253501001	-0.632815543719971	30.4627989207895	26.4254326112184	23.1404824362939	33.4221505698529	34.4811254041571
232	474.356819749587	134.820867050417	9	10	231	11.55	-29.9513796581607	-1.06184344793974	29.970196111057	24.9851024149061	27.4415837227531	36.9961079037109	35.3587668765304
233	473.174676400432	134.637075266613	9	10	232	11.6	-23.6428669830991	-3.67583567607994	23.9269080137418	23.0790981771993	32.8962142916406	40.1688843403988	36.0937242895013
234	472.598142034185	134.213335655206	9	10	233	11.65	-11.5306873249403	-8.47479222814002	14.3100962084705	24.4127969413776	38.9467871703064	42.7045169650305	36.6997016965834
235	472.9174	133.4404	9	10	234	11.7	6.38515931629968	-15.45871310412	16.7254916319377	29.7796889916529	45.0426185496877	44.4217775743364	37.1904030443459
236	474.333645894381	132.239950160015	9	10	235	11.75	28.3249178876201	-24.0089967997	37.1312927416812	39.3669959720628	50.7433532129921	45.4564436130595	37.5794955438555
237	476.692124303222	130.657388295137	9	10	236	11.8	47.1695681768199	-31.6512372975603	56.8046563624333	52.9084719257067	56.0326336149897	46.7900918148446	37.8805763604804
238	479.749092059763	128.769046640471	9	10	237	11.85	61.1393551308197	-37.7668330933199	71.8634429157911	67.0061389221762	60.9976995698287	48.5333539254891	38.1071297101361
239	483.260805997247	126.651257431119	9	10	238	11.9	70.2342787496809	-42.3557841870399	82.0174759766904	77.0739094846065	65.5761795851895	50.1349123240665	38.272453965317
240	486.983522948914	124.380352902184	9	10	239	11.95	74.4543390333399	-45.4180905787001	87.2138266142848	82.2855782383265	68.3016822680492	51.8267401025701	38.3895145668025
241	490.673499748007	122.03266528877	9	10	240	12	73.7995359818592	-46.9537522682799	87.470145553833	82.6284031675946	67.7724047898252	53.0535327643397	38.4706166300127
242	494.086993227765	119.684526825979	9	10	241	12.05	68.2698695951603	-46.96276925582	82.8630001310331	78.2438872446722	66.1385999069361	54.0606718052338	38.526643126091
243	496.980260221431	117.412269748916	9	10	242	12.1	57.8653398733206	-45.4451415412601	73.5775675621318	69.5972256139222	64.1704935593377	55.136100692817	38.5653398309732
244	499.109557562247	115.292226292683	9	10	243	12.15	42.5859468163196	-42.4008691246601	60.0948963620785	58.4709000950438	61.3230374778265	56.4689562975133	38.5882006671329
245	500.231142083452	113.400728692384	9	10	244	12.2	22.4316904241005	-37.8299520059798	43.9805184605345	49.9916215755456	58.6108616554525	57.4681855080318	38.5878735836732
246	500.10127061829	111.814109183122	9	10	245	12.25	-2.59742930324023	-31.7323901852401	31.8385179594411	45.7125839510807	55.3637123156874	57.2449915451982	38.5511360998572
247	498.4762	110.6087	9	10	246	12.3	-32.5014123658002	-24.10818366244	40.4666075335421	44.4021877109807	52.0887099954779	55.8469948549557	38.465071159057
248	496.1728	109.3832	9	10	247	12.35	-46.0680000000002	-24.5099999999999	52.1823794398072	47.6244976969828	49.2745018158054	53.5163700636085	38.3188046815975
249	496.4998	106.7261	9	10	248	12.4	6.53999999999996	-53.142	53.5429151615786	52.2565245363309	47.3617330098371	50.5105240070351	38.102371465555
250	497.553970294348	103.912496136776	9	10	249	12.45	21.0834058869602	-56.2720772644801	60.0920683905449	54.1857984154102	46.6346887480145	47.0906814518868	37.805942159179
251	498.600675211336	101.369557253467	9	10	250	12.5	20.9340983397601	-50.8587776661801	54.9986521561819	52.83641968053	46.7175783005712	43.5190826901726	37.4450745973361
252	499.635075623344	99.0873890017076	9	10	251	12.55	20.6880082401597	-45.6433650351877	50.1129769289384	50.3212783086935	45.5553898029754	40.057178348471	37.1384549687374
253	500.652332402753	97.0560970331338	9	10	252	12.6	20.3451355881805	-40.6258393714762	45.4354857654063	45.6448797990461	42.8622465678794	36.9617953215475	37.0255856402517
254	501.647606421941	95.2657869993801	9	10	253	12.65	19.9054803837601	-35.806200675074	40.9672083023962	41.1786320648115	39.6980105362437	34.4718843692352	37.1964002275682
255	502.616058553288	93.7065645520816	9	10	254	12.7	19.3690426269393	-31.1844489459699	36.7100758423079	36.9249811905407	35.5705012483211	32.7539695930099	37.3507483779226
256	503.552849669176	92.3685353428733	9	10	255	12.75	18.7358223177603	-26.760584184166	32.6674134850086	32.8880734552288	31.6744530646579	31.6458285866549	37.0397126597884
257	504.453140641983	91.2418050233903	9	10	256	12.8	18.00581945614	-22.53460638966	28.8447225575844	29.074742763794	28.0256467014641	30.1400505032694	36.2827183008972
258	505.312092344089	90.3164792452675	9	10	257	12.85	17.1790340421205	-18.5065155624559	25.2509470888472	25.496122697596	24.6490888272897	28.1042554377059	35.1965690288944
259	506.124865647874	89.5826636601401	9	10	258	12.9	16.2554660756996	-14.676311702548	21.9005548452218	22.1702740645042	21.5820357286334	26.0698306070435	33.905679710063
260	506.886621425718	89.0304639196429	9	10	259	12.95	15.2351155568795	-11.043994809944	18.816975511318	19.1263122123876	18.8732504380054	23.7851442157879	32.5361604387176
261	507.592520550001	88.6499856754111	9	10	260	13	14.1179824856601	-7.60956488463592	16.0381703195499	16.4101041993506	16.5740788727387	21.8366164303325	30.9665130326227
262	508.237723893103	88.4313345790796	9	10	261	13.05	12.9040668620405	-4.37302192662997	13.6249132970011	14.0893286934728	14.7247112035633	20.2162381322409	29.0913776638405
263	508.817392327404	88.3646162822835	9	10	262	13.1	11.5933686860194	-1.33436593592194	11.6699070236624	12.2503781784148	13.3462643075324	18.9150705876864	27.4093515380952
264	509.326686725283	88.4399364366578	9	10	263	13.15	10.1858879575809	1.50640308748592	10.2966773158325	10.9778836809731	12.4416506778432	17.9238441576231	26.2916840614265
265	509.76076795912	88.6474006938375	9	10	264	13.2	8.68162467673983	4.14928514359389	9.62222293602819	10.323110194739	11.9997871832548	17.2333112478134	25.6559166147162
266	510.114796901296	88.9771147054577	9	10	265	13.25	7.08057884352002	6.59428023240395	9.67569783234143	10.2824244157142	11.9987797960072	16.8344337743786	25.4339190027715
267	510.38393442419	89.4191841231534	9	10	266	13.3	5.38275045787941	8.84138835391411	10.3510458658306	10.7939726622136	12.4068295630177	16.7184417468387	24.6993352555744
268	510.563341400182	89.9637145985595	9	10	267	13.35	3.58813951984075	10.8906095081221	11.4664781285381	11.7491961880948	13.1810523480831	16.8767679941802	24.2670283605183
269	510.648178701652	90.6008117833111	9	10	268	13.4	1.69674602939949	12.7419436950319	12.8544185483299	13.0196759110414	14.2656525866128	17.3008354130908	23.4225361862173
270	510.633607200979	91.3205813290434	9	10	269	13.45	-0.291430013460285	14.3953909146461	14.398340565434	14.4905489312964	15.5933720576214	17.9816394255485	22.3336889371976
271	510.514787770544	92.1131288873911	9	10	270	13.5	-2.37638860869993	15.8509511669538	16.0280964470743	16.0796802804521	17.0947886760185	18.4139433750728	21.6952160834337
272	510.286881282727	92.9685601099895	9	10	271	13.55	-4.55812975633989	17.108624451968	17.7054109671057	17.737332511012	18.7121722901141	18.12557697921	20.6833014249044
273	509.945048609907	93.8769806484734	9	10	272	13.6	-6.83665345639952	18.1684107696782	19.4121348743166	19.437547927148	20.4072716808279	17.8569077546428	20.3330829151979
274	509.484450624464	94.828496154478	9	10	273	13.65	-9.2119597088606	19.0303101200919	21.1426797011293	21.1699014409957	22.1600201483385	18.1114837536177	19.4809463117766
275	508.900248198778	95.8132122796382	9	10	274	13.7	-11.6840485137197	19.6943225032038	22.899417646114	22.9337956489319	23.9634916678421	18.5578636364225	18.7456203009436
276	508.187602205229	96.8212346755891	9	10	275	13.75	-14.2529198709803	20.1604479190181	24.689864016313	24.7348630812038	24.8291069541383	19.2220094188881	18.2106928032834
277	507.341673516197	97.8426689939657	9	10	276	13.8	-16.9185737806401	20.4286863675321	26.5248820067867	26.582707785665	23.8443243954023	19.2586200078794	18.0397301291202
278	506.357623004061	98.8676208864031	9	10	277	13.85	-19.6810102427196	20.499037848748	28.4174720356762	28.4894354085363	22.5327631612026	20.4298012833308	17.6667936205856
279	505.230611541202	99.8861960045362	9	10	278	13.9	-22.54022925718	20.371502362662	30.3819032234351	28.4883124672809	21.9573149206226	20.7752417653911	17.4201202524213
280	503.9558	100.8885	9	10	279	13.95	-25.4962308240397	20.0460799092758	32.4330557604704	24.7548531418728	21.5223552152237	20.8822336586074	17.6622030874088
281	502.9753	101.6381	9	10	280	14	-19.6100000000001	14.992	24.6842493100359	20.3306632412013	21.3492301617577	21.5538157365349	18.5539167630364
282	503.3677	101.6575	9	10	281	14.05	7.84800000000018	0.38800000000009	7.85758537974631	17.3319220555803	19.8050677256447	21.1503647175679	18.7816807342935
283	503.3295	101.97	9	10	282	14.1	-0.764000000000351	6.25	6.29652253231897	14.555275021911	20.4523308858336	21.7510952427094	19.9765621577462
284	503.76	101.3323	9	10	283	14.15	8.6099999999999	-12.7539999999999	15.3881972953298	14.2101478562346	19.3904633824437	21.0380484659302	21.0285690319216
285	503.408	100.4742	9	10	284	14.2	-7.03999999999951	-17.1620000000001	18.5498205921243	14.8552823094167	17.8009756493726	20.2579293540738	21.1928268885414
286	504.3821	99.86685	9	10	285	14.25	19.4819999999993	-12.1469999999999	22.9586134816537	20.5739985304658	18.2785245189314	19.5869518321882	21.5840592535127
287	504.6419	99.37736	9	10	286	14.3	5.19600000000082	-9.78980000000007	11.0832576456568	21.4490047093071	18.4564050397335	19.3610185114016	22.1034605130701
288	504.7051	97.634	9	10	287	14.35	1.2639999999999	-34.8671999999999	34.8901036375645	21.0466762768341	20.9694273242163	18.456819246991	21.993637651194
289	505.603038205228	98.046516606661	9	10	288	14.4	17.95876410456	8.25033213322001	19.7632281895362	22.3469011816282	20.1187820112377	17.5394050917518	22.1805379069005
290	506.1039	98.70448	9	10	289	14.45	10.0172358954399	13.1592678667801	16.5381784297594	22.0575277700502	18.9935034929239	17.3427667492691	22.0804261387516
291	505.133	97.59676	9	10	290	14.5	-19.4180000000006	-22.1544	29.4597380056243	21.3648561179667	17.8246735026187	18.693890151	22.2547277632344
292	504.6529	97.55609	9	10	291	14.55	-9.60199999999986	-0.813400000000115	9.63639058776664	18.7885593131683	18.9169692971585	19.437784489377	22.4684665611377
293	506.1068	96.96004	9	10	292	14.6	29.0780000000007	-11.9209999999998	31.4267453771471	16.9403307090136	16.4613076081484	22.0962165608495	24.8498462636029
294	505.8713	97.21091	9	10	293	14.65	-4.71000000000004	5.01739999999984	6.88174416554399	13.3024458236091	15.6883468010599	23.9456543102255	28.8229878323417
295	505.5153	97.13103	9	10	294	14.7	-7.11999999999989	-1.59760000000006	7.29703540898622	15.7764108242668	16.8845578491656	23.8277901406604	33.4619750696318
296	505.0093	96.88301	9	10	295	14.75	-10.1200000000006	-4.96039999999994	11.2703135786016	11.5577590983301	19.1092557830687	23.9461090881374	37.8384056464394
297	505.4342	97.89797	9	10	296	14.8	8.49799999999959	20.2992	22.0062155910551	12.5881342889516	20.4191639390206	24.9483010182608	41.0278348227978
298	505.9407	97.79594	9	10	297	14.85	10.1300000000003	-2.04059999999998	10.3334867474636	16.8287849893176	23.2230057974827	23.5574740190571	42.1417017356372
299	506.4621	97.49567	9	10	298	14.9	10.4280000000006	-6.00539999999995	12.0336201186514	24.9160657425282	27.7725266092133	23.5858340484099	42.8157408289819
300	506.24	98.90327	9	10	299	14.95	-4.44200000000023	28.152	28.5002889108164	25.0619170537744	28.6620767883968	23.2786186188958	47.2861937890834
301	508.5287	97.70085	9	10	300	15	45.7740000000001	-24.0484000000001	51.7067173446547	34.8882524966353	30.067544673656	22.955639789934	55.9094088865457
302	508.0594	96.66547	9	10	301	15.05	-9.38600000000065	-20.7076000000001	22.7354721472859	42.9569189294751	30.9796327393631	23.7865684047074	65.3454064775019
303	505.4669	95.20972	9	10	302	15.1	-51.8499999999995	-29.1149999999999	59.4651639617679	40.4953685874761	30.6536404299659	27.9485972844963	70.8545429494453
304	507.923	96.11853	9	10	303	15.15	49.1219999999998	18.1762000000001	52.3769522828504	35.2190236047839	31.4833212957598	36.6079271987532	72.8212936645494
305	508.6235	96.52448	9	10	304	15.2	14.0099999999995	8.1189999999998	16.1925372008214	36.8973484249517	29.6726793886259	46.6660207851899	75.0764985917551
306	509.1385	95.36769	9	10	305	15.25	10.3000000000009	-23.1358	25.3249924311937	26.4190283632965	26.8020237967994	56.0898594606906	77.1203824028695
307	508.0146	94.29108	9	10	306	15.3	-22.478000000001	-21.5322	31.1270962481251	20.0097236620445	27.1539728703943	62.6946511341941	79.8262657318855
308	507.9522	94.63921	9	10	307	15.35	-1.24799999999937	6.96260000000024	7.0735636534919	18.8499901897757	32.6741887715099	65.8265842242835	81.2447776039587
309	506.938	94.57055	9	10	308	15.4	-20.2840000000003	-1.37320000000017	20.3304287765904	18.385023988815	45.4433277882932	68.092076566212	82.2549897646557
310	506.4767	94.33121	9	10	309	15.45	-9.22599999999989	-4.78679999999997	10.3938698394774	17.4105973158368	64.6699647819829	77.2296208288978	83.2828221395208
311	507.6225	94.23292	9	10	310	15.5	22.9160000000002	-1.96580000000012	23.0001614263902	38.9293491797234	82.1121742477252	93.1249276220913	84.2827466412821
312	506.3345	93.97922	9	10	311	15.55	-25.7600000000002	-5.0739999999999	26.2549628832343	70.8769319145418	94.4096695290251	111.253028465627	86.1215552025744
313	500.997674272293	91.8840401636787	9	10	312	15.6	-106.73651455414	-41.9035967264259	114.667322972925	110.48993937419	100.999528018601	119.612869338041	87.4795071963372
314	492.808829426164	88.141802869176	9	10	313	15.65	-163.776896922581	-74.844745890054	180.068342450683	145.839324506635	104.700831836664	121.696933018873	89.1622067522007
315	483.455517981924	83.5425252150569	9	10	314	15.7	-187.0662288848	-91.9855530823821	208.458907137719	171.408741742213	124.78656226917	126.32520704285	90.2465721107446
316	474.625292459886	78.8762242998868	9	10	315	15.75	-176.60451044076	-93.326018303402	199.747087088617	163.069706857479	159.447831447383	130.294655717602	90.8956996898462
317	468.005705380362	74.9329172222309	9	10	316	15.8	-132.39174159048	-78.866141553118	154.102049061124	138.524731758787	195.352084060859	134.70423044551	91.7355882532843
318	465.284309263665	72.5026210806543	9	10	317	15.85	-54.427922333939	-48.6059228315321	72.9721485492524	139.083185164149	206.551549904572	138.93208118886	92.96058872743
319	468.148656630107	72.3753529737222	9	10	318	15.9	57.2869473288392	-2.54536213864185	57.3434669572222	173.056338388131	197.950538249453	140.924145480902	92.9424153362864
320	478.2863	75.34113	9	10	319	15.95	202.75286739786	59.3155405255561	211.251174164531	219.295426379505	187.980449303717	143.287025660146	93.4115194339171
321	495.663853696119	81.6303891519882	9	10	320	16	347.551073922381	125.785183039764	369.612853208526	250.033392951666	178.477137187478	145.60985349263	93.3822276913064
322	513.36417925109	89.235246997929	9	10	321	16.05	354.00651109942	152.097156918816	385.297489017994	257.37634474012	174.998791361995	148.456542000441	93.8045387552912
323	522.7492	95.58824	9	10	322	16.1	187.700414978199	127.05986004142	226.661981410058	236.877713443284	176.864634359119	147.010417108178	93.5683849258945
324	520.6699	99.80652	9	10	323	16.15	-41.5859999999998	84.3656000000001	94.0582258994927	183.897935986826	177.147459125139	141.716486305648	92.7036551850081
325	519.5526	105.1284	9	10	324	16.2	-22.346	106.4376	108.758017680353	130.702156344486	161.787489051122	133.827123436299	92.566356857365
326	515.0615	107.8196	9	10	325	16.25	-89.8219999999992	53.8239999999999	104.713965926231	103.695875766573	131.771875537877	125.701539919002	92.2853513357947
327	509.2013	108.9378	9	10	326	16.3	-117.204	22.364	119.318590806295	96.9185735101578	101.560999940024	120.776525372374	92.0442132590108
328	505.0016	110.7689	9	10	327	16.35	-83.9940000000001	36.6220000000001	91.6305785204919	86.6972646589597	87.4692843117837	120.094593230577	92.2187710588572
329	502.0585	111.3932	9	10	328	16.4	-58.8620000000003	12.4859999999998	60.1717146174183	79.6458150889287	85.482434361843	117.792754106361	91.8745124786447
330	499.2921	110.5831	9	10	329	16.45	-55.3279999999995	-16.2019999999998	57.6514734243622	72.4198435355616	79.6737975688819	109.593418038936	91.7841719312662
331	495.825117924157	110.784655204676	9	10	330	16.5	-69.3396415168604	4.03110409351996	69.456718076076	71.2426928569946	72.9259426505254	93.6395277605214	91.4795784200161
332	491.864986684823	112.056769126079	9	10	331	16.55	-79.2026247866795	25.4422784280601	83.1887330394596	74.0462952135283	66.5542593827536	76.3560490449558	91.1685981197951
333	487.896966483412	113.680115445145	9	10	332	16.6	-79.3604040282207	32.46692638132	85.7448251276571	72.6503304788041	63.3245521020337	67.5239005137479	88.6781936012898
334	484.406317521333	114.935367842807	9	10	333	16.65	-69.8129792415796	25.1050479532398	74.1897264000865	66.2060702121222	58.4380490875825	63.7103773511429	84.5362247283936
335	481.8783	115.1032	9	10	334	16.7	-50.5603504266594	3.35664314386008	50.6716497507415	60.6886752299455	57.3993470267506	58.8075066718801	79.6202167186809
336	480.178	114.3448	9	10	335	16.75	-34.0060000000005	-15.1679999999999	37.2354167426663	55.4064113470728	55.5071799831657	54.2760469539877	74.8132572365188
337	477.542988429085	115.231142365351	9	10	336	16.8	-52.7002314182994	17.72684730702	55.6017581285764	42.8298029616367	51.1510981498878	49.3841960725113	71.0432851674069
338	475.003387316013	116.76463134055	9	10	337	16.85	-50.7920222614405	30.6697795039798	59.3335057132933	42.1483635746971	47.5785167157121	45.5054609288542	69.4491501940353
339	474.4425	116.8354	9	10	338	16.9	-11.2177463202602	1.41537318900021	11.3066844729059	44.8082897542092	41.9383203404428	42.8248794763878	68.5036678535309
340	475.6015	114.7759	9	10	339	16.95	23.1799999999998	-41.1900000000003	47.2644528160436	41.6135210698301	37.9412157748783	40.2813182023865	64.0240291706609
341	473.2603	113.8255	9	10	340	17	-46.8240000000003	-19.0079999999998	50.5350476402271	39.7506220843515	35.6261512574499	37.349303347402	55.9504228132236
342	471.5962	112.75	9	10	341	17.05	-33.2819999999992	-21.5100000000001	39.6279147066806	41.046837719249	32.2141327622691	33.8806542391489	47.9004617979345
343	469.0998	112.9008	9	10	342	17.1	-49.9279999999999	3.01600000000008	50.0190107859001	33.7340679750595	27.6863697556746	30.3459700944016	44.2825563525697
344	468.7303	112.0918	9	10	343	17.15	-7.39000000000033	-16.1799999999999	17.7877626473934	26.4440127606905	27.2117098651932	27.355963151139	44.4962028017351
345	469.2279	111.8952	9	10	344	17.2	9.95199999999954	-3.93200000000007	10.7006040950963	22.8147444547081	23.1632893780223	25.4133100010624	44.6563887537683
346	469.206158782362	111.191297098465	9	10	345	17.25	-0.434824352759051	-14.0780580307	14.0847715683823	15.6221174269978	19.1914267116383	23.9249745540358	44.0184992416878
347	468.913	110.158	9	10	346	17.3	-5.86317564724027	-20.6659419693	21.4815731767686	13.3765820111374	16.6102103284099	21.3100449624392	41.5241114809158
348	468.820581889061	109.46130925562	9	10	347	17.35	-1.84836221878072	-13.9338148876001	14.0558756473484	12.5925107809852	13.1134234730911	18.803707157494	40.097016565546
349	468.973791748447	109.171285902011	9	10	348	17.4	3.06419718772077	-5.80046707218003	6.56008556809136	11.9388406625861	12.7736059618352	19.2145816007011	39.1649737927492
350	469.31069914275	109.209006097273	9	10	349	17.45	6.73814788606023	0.754403905240224	6.78024794433505	10.4056762021117	12.8854042272466	18.4546403023854	39.5247133711886
351	469.769373636559	109.495545999512	9	10	350	17.5	9.1734898761797	5.73079804477999	10.816420976387	10.6047295191845	12.2237978506217	18.2613178659258	39.6546195250089
352	470.287884794466	109.951981766827	9	10	351	17.55	10.3702231581394	9.1287153463	13.8157508743964	12.1706299125329	10.4059571626094	19.4448745509133	38.1555413020338
353	470.804302181061	110.499389557323	9	10	352	17.6	10.3283477319007	10.9481558099199	15.0511422327125	13.178297673508	9.92104455931343	21.0412121913915	36.4069125847933
354	471.256695360936	111.058845529102	9	10	353	17.65	9.04786359750005	11.18911943558	14.3895875348337	12.5087550386572	11.2174533362091	25.2820282523273	35.1361805232744
355	471.583133898681	111.551425840266	9	10	354	17.7	6.52877075489982	9.8516062232801	11.8185867492102	10.406238123107	13.7459912267486	30.5052708356566	34.0978511676056
356	471.721687358886	111.898206648918	9	10	355	17.75	2.77106920410006	6.93561617303999	7.46870780213322	9.23735959944239	17.3312090202133	33.7609515293879	33.4614052175634
357	471.610425306142	112.020264113161	9	10	356	17.8	-2.22524105487992	2.44114928485999	3.30316629664562	10.2642767598852	22.2795387734167	33.6640268893203	32.7110272480663
358	471.187417305041	111.838674391096	9	10	357	17.85	-8.46016002202077	-3.63179444129997	9.20674961438921	14.3136847799891	28.9690009096918	34.6885722022379	32.9355219600335
359	470.390732920173	111.274513640826	9	10	358	17.9	-15.93368769736	-11.2832150054001	19.5241733370478	22.1536630017693	37.7904505428194	35.5050681091107	33.0996456098935
360	469.158441716128	110.248858020455	9	10	359	17.95	-24.6458240809	-20.51311240742	32.0656268497298	34.1528394237264	48.1251374440666	38.7681085399907	32.1081002161283
361	467.428613257498	108.682783688084	9	10	360	18	-34.5965691725996	-31.32148664742	46.6685989110342	48.7006422199412	55.2981052081541	41.9599357026159	31.6981742207702
362	465.139317108872	106.497366801816	9	10	361	18.05	-45.7859229725204	-43.70833772536	63.2990484064311	65.3166243257536	56.9220966160312	42.4304283649187	31.5523229011844
363	462.228622834843	103.613683519754	9	10	362	18.1	-58.2138854805794	-57.6736656412399	81.9457635954632	81.9365901081441	59.4560998451623	42.467855075185	30.9870699885795
364	458.6346	99.95281	9	10	363	18.15	-71.8804566968606	-73.2174703950801	102.60408386611	88.4425474145389	59.7926828820122	42.9163978954098	31.1011819140008
365	454.634924805655	95.8103102906782	9	10	364	18.2	-79.9935038869	-82.8499941864359	115.165455761682	79.691353808336	63.7902258532328	42.7823923341487	31.9412676146843
366	451.8657	92.9797	9	10	365	18.25	-55.3844961130994	-56.6122058135642	79.1983854430081	70.2115574703834	66.5886623850184	42.9978358810911	33.1992070647084
367	451.3275	92.16412	9	10	366	18.3	-10.7640000000004	-16.3115999999999	19.5430803754169	54.2687414382709	62.5813179564206	44.1120095336934	34.6191567235702
368	450.5764	90.60863	9	10	367	18.35	-15.0220000000002	-31.1097999999998	34.5467819056999	45.6438615983215	55.9667092406782	47.0673367625729	36.4042085721997
369	449.4327	90.65142	9	10	368	18.4	-22.8739999999993	0.855799999999931	22.8900037055473	44.734777355498	48.0423452480002	46.9847096190859	38.3908493522397
370	451.0746	87.44534	9	10	369	18.45	32.8379999999993	-64.1216	72.0410565619352	45.4712821045052	37.4396472242308	45.7615601298713	40.2327072366608
371	451.5708	83.74582	9	10	370	18.5	9.92400000000089	-73.9904000000001	74.6529642288907	41.7218610109731	30.6975665540281	45.1350305756146	41.492670631429
372	452.7024	83.48495	9	10	371	18.55	22.6319999999998	-5.21739999999994	23.2256041204528	41.8159490577295	31.3019224513556	43.6597712514555	41.4809319081965
373	453.169749593377	82.8480365078857	9	10	372	18.6	9.3469918675396	-12.7382698422861	15.7996764380397	29.2354328501402	34.6785736799836	40.9329277857675	41.4289208907967
374	452.897390410016	81.7122124335479	9	10	373	18.65	-5.44718366722009	-22.7164814867558	23.3604439393293	16.6603557525582	34.1767363561596	36.9203355756743	41.942062472989
375	452.5091	81.47136	9	10	374	18.7	-7.76580820031995	-4.817048670958	9.13847552398839	17.1325627982059	27.7328944065097	33.3772643937121	41.806015063362
376	452.7531	82.00731	9	10	375	18.75	4.88000000000056	10.719	11.7775787409809	27.635286348994	23.6813987662107	32.6374626000289	43.7705471318183
377	453.4646	80.94408	9	10	376	18.8	14.23	-21.2646000000001	25.5866393486914	26.5375236545897	24.7382245464904	35.5742865578201	46.4876554531691
378	451.8329	83.9448	9	10	377	18.85	-32.6340000000005	60.0144	68.3132941919802	26.2303559628793	25.8991463308568	38.1198449421615	48.8728146962791
379	452.3492	83.21547	9	10	378	18.9	10.326	-14.5866000000001	17.8716304673078	30.7024417798632	25.7983259033485	41.2766305953688	49.9662197052993
380	452.428166467528	83.5873093777937	9	10	379	18.95	1.5793293505601	7.4367875558741	7.60263706543621	32.3438862947749	29.3148815631933	41.6973059333308	50.3428079273531
381	451.3648	84.92251	9	10	380	19	-21.26732935056	26.704012444126	34.1380078259003	24.1630063127196	34.5773586460297	41.0254055602421	51.8096332928122
382	449.704748028575	85.2376134931372	9	10	381	19.05	-33.2010394284998	6.30206986274402	33.7938619232503	25.0591281521072	39.8466506642847	40.5314354514744	53.276524430912
383	448.3374	85.32969	9	10	382	19.1	-27.3469605715002	1.84153013725592	27.4088942817037	32.3994071635073	41.5611162043395	40.3899867064083	53.2893276966207
384	448.027755296247	86.4035506531843	9	10	383	19.15	-6.19289407506017	21.477213063686	22.3522396642457	38.4522755121963	48.3765248345779	40.9677270505682	51.7114816400236
385	448.699511024611	88.514442028214	9	10	384	19.2	13.4351145672804	42.2178275005942	44.3040321224364	47.3494150337945	55.6617174601519	40.8296377925753	49.3731451743285
386	450.066038723715	91.4302195613451	9	10	385	19.25	27.3305539820797	58.3155506626218	64.4023495693456	58.9592260959593	58.3694123542736	44.5432583825454	49.5119092224556
387	451.840709932182	94.9187386888333	9	10	386	19.3	35.49342416934	69.7703825497641	78.279559531241	71.6939215170486	56.3246463564583	48.8633013726448	52.7861331279473
388	453.736896188636	98.7478548469346	9	10	387	19.35	37.9237251290806	76.582323162026	85.4579495925279	78.9240277567966	54.8808270819598	50.6782926299852	55.8848669926923
389	455.467969031701	102.685423471905	9	10	388	19.4	34.6214568612993	78.7513724994079	86.0257167696923	78.2865491963509	56.137128197788	52.9477297915126	58.4569754511778
390	456.7473	106.4993	9	10	389	19.45	25.5866193659801	76.2775305619002	80.4545633211763	65.2998776791222	52.3443940219574	54.9240557248349	59.1397724083695
391	457.2875	109.512	9	10	390	19.5	10.8040000000005	60.2539999999999	61.214956767117	50.8024280679602	54.5091581190611	58.4842360100097	58.9491594868157
392	457.147972412753	110.164560202813	9	10	391	19.55	-2.79055174494033	13.0512040562601	13.3462019450977	40.5803348785273	57.879952081005	62.8932776103685	59.4061645748499
393	457.7867	110.0522	9	10	392	19.6	12.7745517449398	-2.24720405626016	12.9707015367179	25.7647602871182	59.795469055631	65.6457276074739	59.717553527881
394	459.4821	110.4685	9	10	393	19.65	33.9080000000001	8.32600000000014	34.9152508225276	30.7317670417714	57.5189347484472	66.5026277043729	59.9249975228806
395	459.4368	110.1529	9	10	394	19.7	-0.905999999999949	-6.31200000000007	6.37669036413097	50.4600264828877	54.1863939895178	65.3690259549449	60.9142619227866
396	462.9185	112.6806	9	10	395	19.75	69.6339999999998	50.5539999999999	86.0499905403828	68.7885100433017	58.5990596657459	66.3863558448823	61.4121635582065
397	468.403633007326	113.80590698345	9	10	396	19.8	109.70266014652	22.506139669	111.987499150679	74.4575346183671	69.4619088642786	69.9979796980744	61.3903092792181
398	473.627967489502	113.548825162184	9	10	397	19.85	104.48668964352	-5.14163642531997	104.613119338788	82.6080276919173	76.410628132988	73.649889043223	59.7511773792934
399	476.7853	113.7384	9	10	398	19.9	63.1466502099602	3.79149675631993	63.2603736978549	86.4663522897204	76.8681272109579	75.6373203069868	59.9107593165344
400	477.7492	115.8887	9	10	399	19.95	19.2779999999993	43.006	47.1291557318819	88.4637912456696	78.3936578879323	76.5822388834083	60.0838200654539
401	481.245738613484	119.827780676612	9	10	400	20	69.9307722696801	78.7816135322399	105.341613529398	84.0327462226742	78.2635535707034	76.8729134133892	59.6179848753209
402	486.2144	123.3643	9	10	401	20.05	99.3732277303207	70.7303864677601	121.974693930425	79.2787198035486	82.1160073151439	78.2808936982255	59.260643291317
403	490.131682368787	124.650052558914	9	10	402	20.1	78.3456473757394	25.71505117828	82.4578942238114	74.1792880839473	87.5043090308151	79.0451203493536	59.9012013732989
404	492.0885	124.9138	9	10	403	20.15	39.1363526242606	5.27494882171993	39.4902416022266	70.0607548516865	93.7557058655264	78.882267995193	61.5389004630664
405	493.1313	125.2009	9	10	404	20.2	20.856	5.74200000000019	21.6319971338756	75.7682233846183	98.9780837772987	80.9988860529978	61.607681054367
406	497.3447	125.6517	9	10	405	20.25	84.2679999999996	9.01600000000002	84.7489473680938	90.9758718389559	95.1467671610325	78.2810687338676	61.6055184016389
407	500.7278	132.374	9	10	406	20.3	67.6620000000003	134.446	150.512036595084	108.232691927504	87.0998785321723	73.9173171857914	60.3538673465502
408	505.6303	138.6004	9	10	407	20.35	98.0499999999995	124.528	158.496136495499	123.77687947065	81.6796125657193	68.8240621286015	59.3384529873427
409	508.461108096817	144.215957702589	9	10	408	20.4	56.6161619363402	112.31115405178	125.774342044968	120.232779470379	80.8964087794282	66.8737888415561	57.4760120979336
410	509.344808343171	149.104371354549	9	10	409	20.45	17.6740049270802	97.7682730391996	99.3529348496054	98.4315336797263	83.6041142180632	65.243584406073	56.4909414061915
411	509.9956	152.392	9	10	410	20.5	13.0158331365806	65.7525729090202	67.0284473667362	72.3833532924827	78.2985838970318	60.7517337406321	55.3068796727651
412	511.3052	154.0019	9	10	411	20.55	26.1919999999998	32.1980000000002	41.5058076418229	53.5601256313522	65.7186270564388	55.6280089722654	55.6679502426376
413	511.5241	155.3976	9	10	412	20.6	4.37799999999925	27.9140000000001	28.2552345592812	43.4313489654763	50.1438152263879	54.1566751391239	55.8165776608432
414	511.0426	153.8897	9	10	413	20.65	-9.62999999999965	-30.1580000000001	31.6582037393154	36.364388323685	39.9918718175859	56.5751732217598	55.3787914287486
415	511.1207	151.4555	9	10	414	20.7	1.56200000000013	-48.6840000000001	48.7090515202258	33.0057204331514	31.5090850348473	57.8463361537891	55.571481060376
416	510.321	150.0874	9	10	415	20.75	-15.9939999999995	-27.362	31.69364415778	27.9042771602931	26.3567003202317	56.8246809583955	54.2175075225247
417	511.2485	149.271	9	10	416	20.8	18.549999999999	-16.3280000000003	24.7124681891545	26.4236180038196	24.1561394123585	50.7097549950259	52.9177650360825
418	511.1111	149.2705	9	10	417	20.85	-2.74799999999914	-0.00999999999976353	2.74801819498985	19.5868211042184	26.6337377125285	45.0270169314624	51.5683497845971
419	512.2485	148.8497	9	10	418	20.9	22.7480000000003	-8.41599999999971	24.2549079569478	16.3490123167784	32.2539376640914	39.3147038888805	52.0768634384357
420	512.5618	148.1945	9	10	419	20.95	6.26599999999826	-13.1040000000002	14.52506702222	15.3065583915657	32.088558089515	36.3996439289748	54.9912801308203
421	512.7424	147.4406	9	10	420	21	3.61200000000053	-15.0780000000003	15.5046002205801	25.3631982647638	35.3507780197592	33.7408459321411	57.5712192223904
422	513.6918	147.2186	9	10	421	21.05	18.9879999999994	-4.4399999999996	19.5001985630909	38.0842573243632	35.700882933613	33.0550067870497	57.4802069888853
423	516.314	147.6121	9	10	422	21.1	52.4440000000004	7.86999999999978	53.0312175609804	44.5902950748115	39.9102186365368	32.5880349723327	57.6996011978227
424	519.0342	144.1626	9	10	423	21.15	54.4040000000018	-68.99	87.8602032549447	54.3525437227399	38.637535960175	31.8753148623042	59.4073753176168
425	520.7267	145.7969	9	10	424	21.2	33.8499999999999	32.6859999999999	47.0552557744615	56.0952074756603	41.2902028231022	30.1440760677542	61.9641160734257
426	523.9268	145.4796	9	10	425	21.25	64.0019999999981	-6.34599999999978	64.3158434602218	54.4572390083098	41.1249915440504	30.1539463111818	62.2928806164678
427	525.274	145.0612	9	10	426	21.3	26.9440000000009	-8.36799999999982	28.2135173276932	39.1908145959868	41.9538741617408	31.9182128863735	61.3036538870957
428	527.1517	143.836	9	10	427	21.35	37.5540000000001	-24.504	44.841375224228	37.9901105713929	38.542332232137	34.3126374405927	59.0681490950678
429	526.6309	144.083	9	10	428	21.4	-10.4160000000002	4.93999999999971	11.5280811933296	27.8974393653609	31.4966920605171	37.2799380353152	57.5966423343005
430	525.49	142.3767	9	10	429	21.45	-22.8179999999998	-34.126	41.0517356514921	27.8125408478212	28.1995940459934	44.7389758555676	56.0104150094531
431	525.2574	143.0291	9	10	430	21.5	-4.65200000000095	13.048	13.8524874300614	22.6274254559642	24.9571146026044	54.3907047041487	55.1103863150961
432	526.6281	142.8016	9	10	431	21.55	27.4140000000011	-4.54999999999984	27.7890247399951	23.8025695250473	28.1355428391341	59.3324050055051	54.7618099830915
433	526.5101	141.8632	9	10	432	21.6	-2.36000000000104	-18.768	18.9157982649426	18.4090775205939	28.7150562446485	61.2425272565215	54.3076270820275
434	527.3115	142.2023	9	10	433	21.65	16.0280000000012	6.78200000000004	17.4038015387454	22.016789839848	35.9223401104554	62.2395774134739	53.9821005909077
435	527.6551	141.5876	9	10	434	21.7	6.87199999999848	-12.294	14.0842756292249	28.4585448304469	48.187748888033	66.0818959930623	53.1107431814116
436	526.0697	141.417	9	10	435	21.75	-31.7079999999987	-3.41200000000015	31.8910490263321	34.8026870333328	67.656417864247	67.76108027454	52.5616769117596
437	523.4611	139.9356	9	10	436	21.8	-52.1720000000005	-29.6280000000002	59.9977996929892	48.0421106958634	76.7109358492694	71.8975527791654	52.1132712650688
438	522.2128	137.7329	9	10	437	21.85	-24.9659999999994	-44.0539999999999	50.6365092793723	77.9664202554721	83.942722280906	73.1092812586733	52.7117940449513
439	518.2363	136.4444	9	10	438	21.9	-79.5299999999997	-25.77	83.6009198513985	113.296045888646	92.9824627664307	75.8785807797205	53.115687431027
440	510.0633	135.996	9	10	439	21.95	-163.46	-8.96799999999985	163.705823427268	124.963326868092	103.964197940131	75.6211860899315	54.1086421431471
441	499.7942	137.8035	9	10	440	22	-205.382000000001	36.1500000000001	208.539177192201	133.082757528479	110.565045946476	76.4799266980512	54.5539019796707
442	493.9037	137.2472	9	10	441	22.05	-117.809999999999	-11.1260000000004	118.334204590219	137.922814836998	115.659562719197	76.4686131791333	54.8459919264285
443	489.3598	137.6496	9	10	442	22.1	-90.8780000000002	8.048	91.2336625813084	129.96197562479	117.503506272698	76.0272191917223	54.7451237801825
444	484.6842	140.3313	9	10	443	22.15	-93.5120000000006	53.6340000000001	107.801206393992	107.834046004305	115.834821448986	76.0888863195111	53.9295852371436
445	480.0488	144.4413	9	10	444	22.2	-92.7079999999989	82.2000000000003	123.901627366229	106.355798570302	103.05462329183	76.0774102950691	54.1160155851001
446	476.2408	147.517	9	10	445	22.25	-76.160000000001	61.5139999999997	97.8995290897771	101.924255016917	85.3034355318553	74.9694075123373	53.7948163179735
447	472.3652	151.4857	9	10	446	22.3	-77.5119999999993	79.3740000000003	110.942967420202	93.7468280609731	76.2262905089972	72.308329643764	53.8723550449264
448	470.0159	154.0174	9	10	447	22.35	-46.9860000000006	50.634	69.0759448143857	76.1472709588698	68.1117161025385	71.11095064931	53.5437116300061
449	467.7092	156.4408	9	10	448	22.4	-46.1339999999996	48.4679999999997	66.9140716142721	62.7728250594055	59.1953098725916	68.9514368267388	53.4225584328536
450	468.0649	158.2004	9	10	449	22.45	7.11400000000026	35.1920000000001	35.9038418557125	46.0967824476927	48.1906226500071	63.4783084307265	52.9574624154911
451	468.2378	159.7421	9	10	450	22.5	3.4579999999994	30.8339999999998	31.0272995924554	34.2991771881599	39.373769078199	54.7170992551927	53.0788249270453
452	469.2337	158.7895	9	10	451	22.55	19.9180000000001	-19.0519999999998	27.562754361638	24.6437916842101	28.9570965683312	50.3595788473519	52.5772355104859
453	469.6136	158.4577	9	10	452	22.6	7.59800000000041	-6.63600000000031	10.0879185167214	20.2339743411444	24.7183950259218	48.2477203038436	53.000840216439
454	470.2533	159.1353	9	10	453	22.65	12.7940000000001	13.5520000000002	18.6371440945229	15.9747130969926	22.0680522044922	45.6195930608133	55.756738343115
455	470.8045	159.5549	9	10	454	22.7	11.0239999999999	8.39200000000005	13.8547551403841	11.8174106889696	23.901993569623	42.150135177138	58.835440083378
456	471.0622	159.9676	9	10	455	22.75	5.154	8.25400000000002	9.73099337169645	15.1376128636838	24.13076297853	39.8285523614071	61.5939187937353
457	470.9503	159.6478	9	10	456	22.8	-2.23799999999983	-6.3960000000003	6.77624232152327	19.4923127247743	24.4928671857066	35.8471573106873	63.0535474299085
458	471.586	160.8211	9	10	457	22.85	12.7139999999997	23.4660000000002	26.6889293902922	27.5700127981017	28.3837245051486	33.978142001339	64.0795739646806
459	469.8235	161.8091	9	10	458	22.9	-35.2499999999998	19.76	40.4106433999755	32.2868128600674	32.043876249035	30.9665360859869	65.3013531005436
460	468.1931	163.9765	9	10	459	22.95	-32.6080000000002	43.3479999999997	54.2432555070212	37.1683236824436	36.1096477042688	30.2937387410507	64.2517264434918
461	466.6431	164.5866	9	10	460	23	-31.0000000000002	12.2020000000003	33.3149936815246	41.6298361466135	40.2833356446151	29.6777231560394	60.5986252570945
462	465.221	165.2259	9	10	461	23.05	-28.442	12.7859999999998	31.1837964334043	44.5954397732956	42.7372180530433	28.6858578418385	58.3071274452907
463	464.5655	167.5864	9	10	462	23.1	-13.1100000000004	47.21	48.9964917111421	44.649282610436	43.2378889767561	29.9744612411557	56.4255492837891
464	463.3609	170.0718	9	10	463	23.15	-24.0919999999994	49.708	55.2386615333859	48.2798584291629	39.8650199674815	35.4245903667189	54.4625971337853
465	461.7702	172.2851	9	10	464	23.2	-31.8140000000005	44.2660000000001	54.512469692723	48.3061124236431	36.6854839124784	41.5934698716868	51.749557883307
466	460.0793	174.225	9	10	465	23.25	-33.818	38.7979999999999	51.4678727751594	44.8459418068987	35.2246833335489	48.2184300751334	50.4075652485458
467	460.7854	175.6225	9	10	466	23.3	14.1219999999998	27.9500000000002	31.3150664058054	35.1346001616675	32.8788484979704	53.798765216053	47.9985051299847
468	459.6005	174.5701	9	10	467	23.35	-23.6979999999994	-21.0480000000001	31.6956386274197	28.7216852145208	31.5651979771628	57.0481972800512	47.1392740510832
469	459.2674	174.5443	9	10	468	23.4	-6.66200000000003	-0.516000000000076	6.68195330722989	22.1695082379348	38.8053044844028	61.6512693743484	46.6707821010565
470	458.3108	175.1314	9	10	469	23.45	-19.1320000000007	11.7420000000004	22.4478949569896	17.4515845722977	47.0772920391048	65.0251444562572	48.6242155757315
471	458.8408	174.3607	9	10	470	23.5	10.6000000000006	-15.4140000000001	18.7069878922294	18.2844541474268	56.1535245056517	66.4801512589963	52.6816250284554
472	459.1709	174.5613	9	10	471	23.55	6.60200000000032	4.0119999999996	7.7254480776199	42.4760088071382	64.8603123790626	66.2546760432295	53.0890402618663
473	458.0566	175.966	9	10	472	23.6	-22.2860000000003	28.0940000000004	35.8599865030654	65.4328988636889	70.8585055833463	64.6033782637346	55.0021919670158
474	457.466	182.3206	9	10	473	23.65	-11.8119999999999	127.092	127.639726605787	90.1375407733685	83.4375187812153	63.3056012067573	56.9622993546991
475	455.9136	189.0043	9	10	474	23.7	-31.0480000000007	133.674	137.232345239743	112.269040185827	93.364805000036	61.348980589476	58.1483440341104
476	452.8557	195.4248	9	10	475	23.75	-61.1579999999992	128.41	142.230197440628	123.432557019266	97.7356191844438	60.9865781356846	58.6074992906455
477	451.5921	201.2075	9	10	476	23.8	-25.2719999999999	115.654	118.382945139915	124.399028755292	99.6305035884886	60.1498529492821	61.8812027273085
478	450.2661	205.5954	9	10	477	23.85	-26.5200000000004	87.758	91.6775706702573	121.296711136383	97.6415585503065	60.3004061008274	63.2391815318549
479	450.1398	212.2178	9	10	478	23.9	-2.52600000000029	132.448	132.47208528592	105.333697595519	87.8058979291117	62.3750281161262	63.4174658117959
480	447.1574	217.523	9	10	479	23.95	-59.6479999999997	106.104	121.720757145196	86.9919669911496	75.6206691398471	66.9546924104123	63.489036357366
481	447.9178	220.5497	9	10	480	24	15.2080000000001	60.5340000000001	62.4151297363068	71.8505600813472	65.8196317657175	75.6855269008715	65.4683670861388
482	448.1167	221.8685	9	10	481	24.05	3.97799999999961	26.3760000000002	26.6742921180677	51.2127671029309	55.4393935195017	77.4922226818942	66.6362398419159
483	448.5108	222.563	9	10	482	24.1	7.88200000000074	13.8899999999995	15.9705361212452	29.9446271433111	49.7423066183085	80.0299226928759	66.9913750365566
484	447.9702	223.9237	9	10	483	24.15	-10.8120000000008	27.2140000000002	29.2831203938383	26.305565935916	41.312537451037	78.5000083426792	67.2949843276224
485	447.9723	224.6927	9	10	484	24.2	0.0420000000008258	15.3800000000001	15.3800573470974	23.8868200478537	40.5445798207885	74.703218196534	67.5918896605916
486	450.1244	224.1858	9	10	485	24.25	43.0419999999992	-10.138	44.2198236993312	27.6340531552698	53.6354346172992	68.9965685061577	68.3276443264156
487	449.9673	224.8977	9	10	486	24.3	-3.14199999999914	14.2379999999997	14.5805626777565	31.4123077991431	55.3539417752998	69.963640238564	69.0335972804305
488	448.7937	226.176	9	10	487	24.35	-23.4720000000004	25.566	34.7067016583256	51.144532498266	62.4182868354453	69.4301657836586	70.870851487102
489	449.0958	228.5657	9	10	488	24.4	6.04199999999992	47.7940000000001	48.174393613205	80.9653032986824	69.1941187562468	65.1836622492434	73.5057506375215
490	452.0112	233.4661	9	10	489	24.45	58.3079999999995	98.0080000000004	114.041180842711	86.821063502746	73.7857672532208	61.9529282584748	74.2763933534724
491	450.7019	243.0432	9	10	490	24.5	-26.185999999999	191.542	193.323677701413	97.2025205156208	72.1735052465979	64.4565829132814	74.5280666335045
492	451.0744	245.2043	9	10	491	24.55	7.45000000000005	43.2219999999995	43.8593636980743	106.97592971335	84.4878869576263	67.0178036406024	74.8560505328842
493	449.3637	249.1828	9	10	492	24.6	-34.2140000000006	79.5699999999999	86.6139867226999	96.4270020081757	89.1180249490086	69.3793718093786	74.4378337625377
494	449.4872	254.0333	9	10	493	24.65	2.46999999999957	97.0100000000002	97.0414396018528	63.3817071945134	89.0547870474498	71.2843674484875	71.9229939324436
495	448.8747	257.0363	9	10	494	24.7	-12.2499999999991	60.0599999999997	61.2965423168383	82.1547104125066	83.3612766961611	73.8347987317071	69.4495424827048
496	447.8414	257.9881	9	10	495	24.75	-20.6659999999999	19.0359999999998	28.0972036331018	81.0335293823965	75.2777312092635	75.6687105171466	67.5120937545805
497	446.0388	264.6342	9	10	496	24.8	-36.0520000000008	132.922000000001	137.72437978804	71.1336443815492	78.6816655059049	77.9173416115789	65.5569038797288
498	444.7426	268.4716	9	10	497	24.85	-25.924	76.748	81.0080815721494	70.2955513841465	76.340456783312	81.4412968733765	63.9082164935292
499	443.5294	270.5158	9	10	498	24.9	-24.2639999999994	40.8839999999998	47.5420145976162	87.1737552240136	73.3746161407283	84.6364731589169	61.3606115566148
500	442.283	273.0847	9	10	499	24.95	-24.9279999999999	51.3779999999997	57.1060773298251	75.2086205993032	73.8838302101934	81.5980942965326	59.0451084988653
501	441.6285	278.6709	9	10	500	25	-13.0900000000008	111.724	112.488222832437	71.6473841842275	79.1639157876954	73.3706063661376	58.0842103107534
502	441.5387	282.5648	9	10	501	25.05	-1.79599999999937	77.8779999999995	77.8987066644878	75.6155878999075	71.3467962655316	72.2198783838743	58.0754420025433
503	444.0814	284.4412	9	10	502	25.1	50.8539999999994	37.5279999999998	63.2018994967708	77.4721090362404	73.7645687977443	68.8457448321995	58.2216181699505
504	445.7833	287.3489	9	10	503	25.15	34.0380000000005	58.1540000000007	67.3830331760163	71.1540763513771	80.218159270384	65.345979522208	58.8185474437565
505	446.2751	290.6317	9	10	504	25.2	9.83600000000024	65.6560000000002	66.3886830114894	67.4849719317599	79.8349118969041	64.1958667688756	58.5222209781823
506	449.1749	293.4517	9	10	505	25.25	57.9959999999994	56.3999999999999	80.8980594081213	75.8817534112612	71.4634815230116	66.0276190030033	57.6651834304471
507	448.9587	296.4215	9	10	506	25.3	-4.32399999999916	59.3959999999993	59.5531845664017	84.8207306408604	65.7580912618436	61.1501675208935	57.6980959133209
508	448.3565	301.6462	9	10	507	25.35	-12.0440000000008	104.494000000001	105.185806894277	82.1977147575679	61.351032881087	58.3862672033998	57.6402770135854
509	449.5515	307.1212	9	10	508	25.4	23.8999999999999	109.499999999999	112.077919324012	71.772886694646	57.3173429036877	57.5375608639862	59.1007968628473
510	449.2694	309.7699	9	10	509	25.45	-5.64199999999914	52.9740000000004	53.2736035950266	64.0312105919273	54.5079033275577	56.1372887392557	58.8185359777216
511	449.4548	311.1966	9	10	510	25.5	3.70799999999917	28.5339999999997	28.773919093512	46.8203123509127	52.8913222183113	51.7118377082254	54.9246464042208
512	448.4728	311.5458	9	10	511	25.55	-19.6399999999994	6.98399999999992	20.8448040528084	29.8139551665149	50.9535387762555	49.1330803644842	54.9250568600277
513	448.2649	312.4795	9	10	512	25.6	-4.1579999999999	18.6739999999998	19.1313156892042	26.8180918975475	43.0079656090552	47.0638645305224	53.7246629279917
514	448.6487	313.7762	9	10	513	25.65	7.67600000000016	25.9340000000009	27.0461334020234	34.0097577419765	34.8569624575884	46.3527274390255	53.1470526119988
515	450.0409	315.0907	9	10	514	25.7	27.8440000000001	26.2900000000002	38.2942872501893	37.8758669605837	32.4396655816073	43.2096432246575	53.0917932276495
516	451.5622	317.9475	9	10	515	25.75	30.4259999999999	57.1359999999993	64.7322483156573	39.1956188671977	31.9601938934392	39.6616563437475	53.2054713480905
517	452.943478066667	319.405998474767	9	10	516	25.8	27.6255613333399	29.16996949534	40.1753501458442	39.8999697486619	32.5080694671248	37.4788502150628	50.6556582011935
518	454.219282727026	319.240425542299	9	10	517	25.85	25.5160932071794	-3.31145864935934	25.7300752222741	38.0612392656672	32.7766961799578	33.8392571537943	49.941078228887
519	455.428918354052	318.306203372448	9	10	518	25.9	24.1927125405198	-18.6844433970202	30.5678878093446	29.9106300449018	35.3881119743634	33.5651205667777	49.6226439309169
520	456.611689320719	317.458754135065	9	10	519	25.95	23.6554193333404	-16.9489847476598	29.1006348352159	27.1402719736658	31.9113831217573	36.0389776589106	49.7436735336883
521	457.8069	317.5535	9	10	520	26	23.9042135856198	1.89491729869928	23.9792022118301	26.357773492718	26.4319904691837	36.478686442304	47.6962012660622
522	458.7948	318.4232	9	10	521	26.05	19.7580000000005	17.3940000000005	26.3235597896644	30.8762542000649	24.0041616538701	37.6302353361812	46.1332125520599
523	459.5499	317.6359	9	10	522	26.1	15.1019999999994	-15.7460000000003	21.8175828175349	25.7615269778474	24.6705486985333	38.6035810237839	46.8218313259052
524	462.2079	317.6271	9	10	523	26.15	53.1600000000003	-0.176000000000158	53.1602913460793	22.9533508934656	32.2732786759669	40.9481257017896	46.0752959287357
525	462.3792	317.5852	9	10	524	26.2	3.42600000000061	-0.837999999999965	3.52699872412851	20.8680513340744	39.6382897362138	41.9877196864234	49.1879466715761
526	461.9224	317.3896	9	10	525	26.25	-9.13600000000088	-3.91200000000026	9.93832178992098	22.9833239043487	40.9971789911688	40.3833236931776	51.048049823878
527	462.5488	316.9003	9	10	526	26.3	12.5280000000009	-9.78599999999915	15.8970619927082	33.6703031518689	42.7524012052377	40.1611488814935	51.5022610900135
528	461.484	315.6798	9	10	527	26.35	-21.296000000001	-24.4100000000003	32.3939456689063	53.5150524945802	44.43046586761	41.4958892543741	49.738873765184
529	459.4588	310.7498	9	10	528	26.4	-40.5039999999997	-98.6000000000001	106.59518758368	59.041007088872	46.5081394292159	41.7077269978477	52.8414270313646
530	457.3107	306.0829	9	10	529	26.45	-42.962	-93.338	102.750745437685	64.6367510764011	52.0640562510894	43.3500583281209	68.3418585186797
531	455.7263	305.0739	9	10	530	26.5	-31.6880000000003	-20.1800000000003	37.5680947613801	65.8776078308713	54.3346569171716	43.6805648238991	NA
532	455.2785	302.9263	9	10	531	26.55	-8.95599999999945	-42.9519999999991	43.8757819303532	59.3459757065629	56.3181361091168	43.1333447396357	NA
533	456.996	302.0461	9	10	532	26.6	34.3499999999995	-17.604	38.5982294412576	50.6130600075986	58.321229810215	46.579798121288	NA
534	460.5302	303.1306	9	10	533	26.65	70.684	21.6899999999998	73.9370269621384	49.6283067454711	51.1421753197285	45.7978644184459	NA
535	459.0572	300.5697	9	10	534	26.7	-29.4599999999991	-51.2180000000001	59.0861669428637	47.9995211418326	47.061826920028	55.1662501184948	NA
536	460.6405	300.1731	9	10	535	26.75	31.665999999999	-7.9320000000007	32.6443284507424	50.7648517895586	46.3639506566294	62.4344433040085	NA
537	462.1166	299.1666	9	10	536	26.8	29.5220000000006	-20.1299999999992	35.7318539121608	42.938374932894	43.5142882740336	65.5256719649643	NA
538	462.2226	301.7857	9	10	537	26.85	2.11999999999989	52.3820000000001	52.4248826798879	43.5105938324575	48.729130374966	65.6384903765738	NA
539	463.8478	301.1635	9	10	538	26.9	32.5040000000001	-12.4440000000004	34.8046426788154	43.0995945677878	45.0875894076759	72.1177334959515	NA
540	463.372	298.1029	9	10	539	26.95	-9.51599999999985	-61.2120000000004	61.9472614406807	39.0290554062347	58.2684439859002	100.644739378449	NA
541	464.8817	298.348	9	10	540	27	30.1940000000002	4.90200000000073	30.589332127394	46.6934089603734	70.5342296908454	NA	NA
542	465.4868	298.8225	9	10	541	27.05	12.1019999999999	9.48999999999955	15.3791581043953	47.2368038824577	74.7332078208117	NA	NA
543	465.1277	294.2994	9	10	542	27.1	-7.18200000000024	-90.462	90.7466504505814	73.0262941393429	72.9557509429327	NA	NA
544	464.9831	292.4289	9	10	543	27.15	-2.89200000000051	-37.4099999999999	37.5216172892373	97.968864813903	93.0932916721745	NA	NA
545	468.085286250248	283.402360306697	9	10	544	27.2	62.0437250049599	-180.53079386606	190.894712725106	110.437360235389	154.227651836869	NA	NA
546	470.5536	276.04	9	10	545	27.25	49.3662749950408	-147.24720613394	155.302185500195	99.2180929254919	NA	NA	NA
547	468.9963	279.6004	9	10	546	27.3	-31.146	71.2079999999992	77.7216352118243	138.949779461891	NA	NA	NA
548	469.033595000032	281.332514233122	9	10	547	27.35	0.745900000639494	34.6422846624409	34.6503139010968	235.429009534396	NA	NA	NA
549	475.1592	271.2365	9	10	548	27.4	122.51209999936	-201.920284662441	236.180049971234	NA	NA	NA	NA
550	490.965634999904	241.513477300634	9	10	549	27.45	316.12869999808	-594.460453987319	673.29086308763	NA	NA	NA	NA
551	NA	NA	9	10	550	27.5	NA	NA	NA	NA	NA	NA	NA
552	NA	NA	9	10	551	27.55	NA	NA	NA	NA	NA	NA	NA
553	NA	NA	9	10	552	27.6	NA	NA	NA	NA	NA	NA	NA
554	NA	NA	9	10	553	27.65	NA	NA	NA	NA	NA	NA	NA
555	NA	NA	9	10	554	27.7	NA	NA	NA	NA	NA	NA	NA
556	NA	NA	9	10	555	27.75	NA	NA	NA	NA	NA	NA	NA
557	NA	NA	9	10	556	27.8	NA	NA	NA	NA	NA	NA	NA
558	NA	NA	9	10	557	27.85	NA	NA	NA	NA	NA	NA	NA
559	NA	NA	9	10	558	27.9	NA	NA	NA	NA	NA	NA	NA
560	NA	NA	9	10	559	27.95	NA	NA	NA	NA	NA	NA	NA
561	NA	NA	9	10	560	28	NA	NA	NA	NA	NA	NA	NA
562	NA	NA	9	10	561	28.05	NA	NA	NA	NA	NA	NA	NA
563	NA	NA	9	10	562	28.1	NA	NA	NA	NA	NA	NA	NA
564	NA	NA	9	10	563	28.15	NA	NA	NA	NA	NA	NA	NA
565	NA	NA	9	10	564	28.2	NA	NA	NA	NA	NA	NA	NA
566	NA	NA	9	10	565	28.25	NA	NA	NA	NA	NA	NA	NA
567	NA	NA	9	10	566	28.3	NA	NA	NA	NA	NA	NA	NA
568	NA	NA	9	10	567	28.35	NA	NA	NA	NA	NA	NA	NA
569	NA	NA	9	10	568	28.4	NA	NA	NA	NA	NA	NA	NA
570	NA	NA	9	10	569	28.45	NA	NA	NA	NA	NA	NA	NA
571	NA	NA	9	10	570	28.5	NA	NA	NA	NA	NA	NA	NA
572	NA	NA	9	10	571	28.55	NA	NA	NA	NA	NA	NA	NA
573	NA	NA	9	10	572	28.6	NA	NA	NA	NA	NA	NA	NA
574	NA	NA	9	10	573	28.65	NA	NA	NA	NA	NA	NA	NA
575	NA	NA	9	10	574	28.7	NA	NA	NA	NA	NA	NA	NA
576	NA	NA	9	10	575	28.75	NA	NA	NA	NA	NA	NA	NA
577	NA	NA	9	10	576	28.8	NA	NA	NA	NA	NA	NA	NA
578	NA	NA	9	10	577	28.85	NA	NA	NA	NA	NA	NA	NA
579	NA	NA	9	10	578	28.9	NA	NA	NA	NA	NA	NA	NA
580	NA	NA	9	10	579	28.95	NA	NA	NA	NA	NA	NA	NA
581	NA	NA	9	10	580	29	NA	NA	NA	NA	NA	NA	NA
582	NA	NA	9	10	581	29.05	NA	NA	NA	NA	NA	NA	NA
583	NA	NA	9	10	582	29.1	NA	NA	NA	NA	NA	NA	NA
584	NA	NA	9	10	583	29.15	NA	NA	NA	NA	NA	NA	NA
585	NA	NA	9	10	584	29.2	NA	NA	NA	NA	NA	NA	NA
586	NA	NA	9	10	585	29.25	NA	NA	NA	NA	NA	NA	NA
587	NA	NA	9	10	586	29.3	NA	NA	NA	NA	NA	NA	NA
588	NA	NA	9	10	587	29.35	NA	NA	NA	NA	NA	NA	NA
589	NA	NA	9	10	588	29.4	NA	NA	NA	NA	NA	NA	NA
590	NA	NA	9	10	589	29.45	NA	NA	NA	NA	NA	NA	NA
591	NA	NA	9	10	590	29.5	NA	NA	NA	NA	NA	NA	NA
592	NA	NA	9	10	591	29.55	NA	NA	NA	NA	NA	NA	NA
593	NA	NA	9	10	592	29.6	NA	NA	NA	NA	NA	NA	NA
594	NA	NA	9	10	593	29.65	NA	NA	NA	NA	NA	NA	NA
595	NA	NA	9	10	594	29.7	NA	NA	NA	NA	NA	NA	NA
596	NA	NA	9	10	595	29.75	NA	NA	NA	NA	NA	NA	NA
597	NA	NA	9	10	596	29.8	NA	NA	NA	NA	NA	NA	NA
598	NA	NA	9	10	597	29.85	NA	NA	NA	NA	NA	NA	NA
599	NA	NA	9	10	598	29.9	NA	NA	NA	NA	NA	NA	NA
600	NA	NA	9	10	599	29.95	NA	NA	NA	NA	NA	NA	NA
601	NA	NA	9	10	600	30	NA	NA	NA	NA	NA	NA	NA
