# Supplementary material for: An automated feeding system for the African killifish reveals the impact of diet on lifespan and allows scalable assessment of associative learning
Source: eLife. 2022 Nov 10;11:e69008. doi: 10.7554/eLife.69008 (PMC9788828; doi:10.7554/eLife.69008)
Supplement: Figure 6—source data 3. [file elife-69008-fig6-data3.zip › Filtered and Interpolated Trajectories with Kinematics/t5_REC0011 DLC_likelihood-euclidean-filtered_splines-interpolated_kinematics_02_resnet50_TrainAllTheThingsJun28shuffle1_1030000.csv]

	x2	y2	fishnum	recording_num	bodyparts_coords	seconds	velocity_x	velocity_y	velocity_xy	velocity_xy_5frame	velocity_xy_10frame	velocity_xy_20frame	velocity_xy_40frame
1	157.5016	79.84258	5	11	0	0	0	0	0	NA	NA	NA	NA
2	166.0291	74.78595	5	11	1	0.05	170.55	-101.1326	198.280370391928	NA	NA	NA	NA
3	175.1911	72.09531	5	11	2	0.1	183.24	-53.8128	190.978310401574	147.243454413223	NA	NA	NA
4	183.4167	67.47742	5	11	3	0.15	164.512	-92.3578000000001	188.664149654459	172.940802474709	NA	NA	NA
5	190.51303442042	63.972443051207	5	11	4	0.2	141.9266884084	-70.0995389758599	158.294441618154	154.871539985007	119.688756876909	NA	NA
6	196.595562887039	61.9048469736706	5	11	5	0.25	121.65056933238	-41.351921550728	128.486740307433	135.770530108278	132.223603437178	NA	NA
7	201.765209910138	60.3559274092988	5	11	6	0.3	103.39294046198	-30.978391287436	107.934057943413	112.695022262351	124.521956475151	NA	NA
8	206.1229	58.40698	5	11	7	0.35	87.1538017972398	-38.9789481859761	95.4732610179288	92.1340593405957	118.92131460904	NA	NA
9	209.2689	56.52815	5	11	8	0.4	62.9200000000003	-37.5766	73.2866104248248	91.5064043996469	116.517740358987	NA	NA
10	210.6683	58.92386	5	11	9	0.45	27.9879999999997	47.9142	55.4896270093788	94.1723729652959	115.233729312285	114.761835856869	NA
11	214.855392300437	63.5874265150175	5	11	10	0.5	83.74184600874	93.27133030035	125.348465602689	102.072099109803	111.891961993696	115.913020085435	NA
12	220.6321	65.42916	5	11	11	0.55	115.53415399126	36.83466969965	121.263900771658	120.340458455623	110.073548221992	107.149256582085	NA
13	226.1254	61.50906	5	11	12	0.6	109.866	-78.402	134.971891740466	138.333399283974	113.109669716545	98.0500500901567	NA
14	233.074951603905	57.0977094573933	5	11	13	0.65	138.9910320781	-88.227010852134	164.628407153923	132.277519587745	111.908151366215	89.9331691370228	NA
15	239.296	53.33062	5	11	14	0.7	124.4209679219	-75.3417891478659	145.454331151135	125.974723478687	109.834914836828	82.8006122896176	NA
16	242.517	49.83484	5	11	15	0.75	64.4200000000001	-69.9156000000001	95.0690671215407	124.147240323287	99.6024367336917	76.6951466019002	NA
17	245.5134	46.4943	5	11	16	0.8	59.9279999999999	-66.8107999999999	89.7499202263711	103.475844276808	89.7765566890187	72.235344413663	NA
18	250.8319	43.13285	5	11	17	0.85	106.37	-67.2290000000001	125.834475963466	81.3364303896816	77.178785571273	68.2161686064626	NA
19	253.5706	41.7599	5	11	18	0.9	54.7740000000005	-27.4589999999999	61.2714269215272	66.927353879639	63.3485979150588	64.8489779405084	NA
20	254.2996	40.18233	5	11	19	0.95	14.5799999999997	-31.5514	34.7572617155033	53.5783898993503	50.3674952669503	63.236609513296	74.3721743670113
21	255.3018	39.61592	5	11	20	1	20.0439999999998	-11.3282	23.0236845713276	30.2103308192589	41.4983312101047	57.8127336391205	75.4961468155171
22	256.1507	40.3921	5	11	21	1.05	16.9779999999997	15.5235999999999	23.0051003249277	23.2213515533096	34.3971406053345	52.4674270110862	72.2099007507962
23	256.0096	40.8191	5	11	22	1.1	-2.82199999999989	8.53999999999999	8.99418056300846	19.3985601442189	23.32266749638	46.1514105321544	69.3305579753686
24	255.3905	41.98075	5	11	23	1.15	-12.3819999999995	23.233	26.3265305917812	16.0693085405705	17.7898045148013	38.3427504943796	66.0689562288597
25	255.87	42.5987	5	11	24	1.2	9.59000000000003	12.359	15.6433046700498	15.2158913113187	16.6383041897642	35.3965697060613	64.2945359302951
26	256.1126	42.80564	5	11	25	1.25	4.85199999999963	4.13879999999992	6.37742655308517	16.435004173501	16.0230305445492	34.8308019078551	62.8522156477405
27	256.6481	42.03686	5	11	26	1.3	10.7100000000003	-15.3756	18.7380141786691	12.3582574762929	15.1582973331537	34.7724789530901	61.6703804670864
28	255.8983	42.12083	5	11	27	1.35	-14.9959999999999	1.67940000000002	15.08974487392	13.8780482353094	15.1240354930358	33.2690480992656	61.1684005314523
29	256.118	42.32089	5	11	28	1.4	4.39399999999978	4.00120000000001	5.94279710574054	15.976752548528	13.3369030737004	32.8031630761312	60.8485042778953
30	255.015	42.68681	5	11	29	1.45	-22.0600000000002	7.31840000000005	23.2422584651322	15.1007033549886	20.4256441451724	33.982512877154	61.3454491496877
31	255.3233	41.90162	5	11	30	1.5	6.16600000000005	-15.7038	16.8709481191781	13.8130668125706	28.1632726056055	35.0792735455992	61.3246471208563
32	255.9964	41.65202	5	11	31	1.55	13.4620000000001	-4.99200000000002	14.3577682109722	14.3155486711079	35.1478173008457	37.2705449195074	63.5761747730638
33	256.4005	41.49766	5	11	32	1.6	8.08200000000056	-3.08719999999994	8.65156216183001	26.9732400550353	43.2154287021512	40.6110658605805	64.3055006161108
34	256.4735	41.91407	5	11	33	1.65	1.45999999999958	8.32819999999998	8.45520639842686	40.349792662683	47.8165216374612	42.2047433206966	63.1916560828405
35	260.6941	42.86562	5	11	34	1.7	84.4119999999998	19.0309999999999	86.5307153847694	55.1949312467028	51.3267215645439	45.7884595709726	63.6220504584659
36	263.9464	45.50366	5	11	35	1.75	65.0459999999998	52.7608000000001	83.7537111574167	72.6177905917318	54.1355165466491	49.0092846935807	65.5830623944433
37	268.3042	46.29559	5	11	36	1.8	87.1559999999999	15.8385999999999	88.5834611310711	81.3174946038145	59.3827925058612	51.1054165205097	67.3281414137408
38	272.9016	47.63412	5	11	37	1.85	91.9479999999999	26.7706000000001	95.7658588869749	75.6802030740524	66.0980962281251	54.120632456442	67.5177061469945
39	275.2686	46.56394	5	11	38	1.9	47.3400000000004	-21.4036	51.9537264588406	67.9212404306152	71.0725835676928	56.8480306152821	69.446325775395
40	278.1255	45.97381	5	11	39	1.95	57.1379999999999	-11.8026	58.3442577359588	63.5706537650195	71.1512749967729	59.4542887860793	71.4827673817603
41	280.367	45.80371	5	11	40	2	44.8300000000006	-3.40199999999996	44.9588979402304	59.5784018645185	69.855296781556	64.8365606025922	74.2747555475299
42	282.7894	48.1054	5	11	41	2.05	48.4479999999996	46.0338	66.8305278030928	60.8276725315711	67.0630157401737	74.6849225350414	78.0595165869959
43	286.1563	49.84604	5	11	42	2.1	67.3379999999997	34.8128	75.8045993844698	66.6223469194935	65.0258362107328	82.4595907000673	82.1489054865131
44	289.0607	49.66553	5	11	43	2.15	58.0880000000002	-3.61020000000011	58.2000797941036	71.7893531324968	65.8795395931031	88.0405616713015	85.2536868825693
45	293.3534	48.86951	5	11	44	2.2	85.8540000000005	-15.9204	87.3176296755706	70.5553777153278	67.5818560076147	91.8475312108705	88.4100814976019
46	296.1664	46.72091	5	11	45	2.25	56.2599999999998	-42.9719999999999	70.7939290052471	70.4732705569471	75.5376046585353	96.3353228810316	89.7895306571859
47	299.1986	46.79197	5	11	46	2.3	60.6439999999998	1.42119999999991	60.6606507172481	70.9314066546351	89.9870525642215	99.8838038743914	90.2976441048335
48	302.8966	47.52372	5	11	47	2.35	73.9599999999996	14.635	75.3940635925663	68.541365095736	98.8210851720094	101.766364194723	91.0503272932369
49	305.9177	47.66789	5	11	48	2.4	60.4220000000009	2.88340000000005	60.4907602825433	79.2858561845739	105.00853977491	106.089488474659	92.012926670875
50	309.4807	48.89494	5	11	49	2.45	71.2599999999998	24.541	75.3674218810751	109.418727413115	112.543787424968	108.983021886367	92.3966029329065
51	315.705	49.03247	5	11	50	2.5	124.485999999999	2.75060000000011	124.516384449436	127.168899787072	122.815348980507	113.470237549461	92.3951483127677
52	325.2521	44.50494	5	11	51	2.55	190.942	-90.5506000000001	211.325006859955	139.085672895185	132.704592008609	118.848488254484	92.3434599554442
53	332.7582	41.1857	5	11	52	2.6	150.122	-66.3848	164.144925462349	156.5462097542	138.506892178714	123.686745112446	92.7852016173419
54	338.362	39.03112	5	11	53	2.65	112.076000000001	-43.0915999999999	120.074625823111	166.34484177644	146.299437356214	128.302630444442	92.7619396449655
55	345.7644	35.6609	5	11	54	2.7	148.048	-67.4044000000001	162.67010617615	155.990456604103	150.384187765119	131.031703424231	91.8805037434958
56	353.1765	31.15261	5	11	55	2.75	148.241999999999	-90.1658	173.509544560637	149.844884570356	151.402870440386	130.569776620791	90.5737312110441
57	360.5827	28.18762	5	11	56	2.8	148.124	-59.2998	159.553080998269	153.513201817243	147.709923944747	129.489871689157	89.6454362491414
58	367.1992	27.33779	5	11	57	2.85	132.330000000001	-16.9966	133.417065293613	144.222165776037	148.552405052882	127.980022130032	87.8544768487159
59	374.1052	26.88526	5	11	58	2.9	138.12	-9.05059999999999	138.416212057548	136.460899104331	151.596721113974	127.177822726468	87.17092460291
60	379.7982	25.72142	5	11	59	2.95	113.86	-23.2768	116.214925970118	139.429391285391	149.519619423494	125.338917079734	86.0123535075952
61	386.3023	23.9724	5	11	60	3	130.082	-34.9804	134.703211202109	147.259925535408	138.324204261075	119.953736022943	85.1465882108591
62	394.9136	25.34354	5	11	61	3.05	172.225999999999	27.4228	174.39554190357	149.680240410704	126.275151369705	110.001997375847	85.0592654955994
63	403.5361	25.02217	5	11	62	3.1	172.45	-6.42740000000003	172.569736543694	154.817073070952	117.45315208135	103.110812534616	85.8418794809779
64	410.9167	23.55052	5	11	63	3.15	147.612	-29.433	150.517786434029	140.187509417819	108.056208096721	97.4833176186295	86.4468671527802
65	417.2733	20.39901	5	11	64	3.2	127.132	-63.0302	141.899089271355	113.120911454019	100.293646394349	91.913476276121	85.2081090050035
66	420.3478	20.25718	5	11	65	3.25	61.49	-2.83659999999998	61.5553929364439	87.6463786272919	88.5046016055005	84.8121395410567	84.0614024263099
67	422.0578	19.31346	5	11	66	3.3	34.1999999999996	-18.8744000000001	39.0625520845729	66.4321757827388	72.2940708069469	79.4070686238914	83.2000665271513
68	424.2489	18.76027	5	11	67	3.35	43.8220000000001	-11.0638	45.1970724100578	45.770219717746	57.6692200163511	73.9425895027085	81.6513636692997
69	426.4636	18.94437	5	11	68	3.4	44.2939999999999	3.68200000000002	44.446772211264	36.8216937931824	43.3699141232854	68.2523607311613	80.7673488465437
70	428.1317	17.97469	5	11	69	3.45	33.3620000000008	-19.3936	38.5893089463915	31.4672301598747	34.3073331287479	63.0416851288238	79.4153661688251
71	428.085	18.81403	5	11	70	3.5	-0.934000000000879	16.7868	16.8127633136258	27.6920614054104	31.3000748210385	56.8229388722577	76.7145248007541
72	428.6817	18.96091	5	11	71	3.55	11.934	2.93759999999999	12.2902339180342	20.3076524638319	32.5389858780775	51.2700427367144	72.0173359181127
73	429.2564	17.77696	5	11	72	3.6	11.4940000000001	-23.679	26.3212286377366	22.8444465397497	30.4320269240672	47.9970138495101	68.2502269018
74	429.5454	18.01786	5	11	73	3.65	5.77999999999975	4.818	7.5247275033716	25.7784558488946	28.4485133656012	44.5911038611185	65.7625249695471
75	432.109	17.99975	5	11	74	3.7	51.2720000000002	-0.362200000000001	51.2732793259805	33.6107415962803	25.7897238632988	39.3845145857757	62.181840116381
76	433.3554	18.96121	5	11	75	3.75	24.9279999999999	19.2292	31.4828098593502	33.1719924427241	25.1412761390149	37.5530282318288	58.5980006866729
77	435.5527	17.62328	5	11	76	3.8	43.9460000000008	-26.7586	51.4516626549626	36.5893742673705	30.2460146664819	36.9102613651454	55.2187050425531
78	435.11	18.74549	5	11	77	3.85	-8.85400000000004	22.4442	24.1274828699556	28.7350011868479	38.3248076826692	35.3227052085675	52.794321188311
79	436.137	19.42343	5	11	78	3.9	20.5399999999997	13.5588	24.6116366266039	24.5040964291352	45.8122935989516	34.3568749666195	50.0913120047657
80	436.1292	18.82341	5	11	79	3.95	-0.155999999999494	-12.0004	12.0014139233675	26.8812877366835	44.4616960428036	33.4918152579166	48.5617547589043
81	436.2988	19.31118	5	11	80	4	3.39200000000005	9.75540000000002	10.3282860707864	43.4776229226142	43.8059816426192	33.4753135785651	45.8846459994265
82	439.1831	20.61883	5	11	81	4.05	57.6859999999999	26.153	63.337619192704	55.0352129305327	41.2815368522133	34.0326744603782	42.1735011319606
83	444.4522	21.5767	5	11	82	4.1	105.382	19.1574	107.109158799609	60.1883908987592	40.2133834930678	33.3896412689835	41.0757452766373
84	448.5249	20.95433	5	11	83	4.15	81.454	-12.4474	82.3995866661963	63.1078668561032	40.2652365676378	34.0417323204647	39.3486738860321
85	447.5035	19.36604	5	11	84	4.2	-20.4280000000006	-31.7657999999999	37.7673037645	55.6817859677432	41.1939066525343	32.4502039566409	38.1659771870303
86	448.7336	19.56623	5	11	85	4.25	24.602000000001	4.00379999999998	24.9256658575062	36.9491440635213	41.8093510181153	32.383861832289	38.555368164205
87	448.868	18.26278	5	11	86	4.3	2.68799999999942	-26.069	26.207214750904	25.4952602047429	37.8193342542746	31.0303414612148	38.2209639845562
88	448.7822	18.92958	5	11	87	4.35	-1.71600000000012	13.336	13.4459492785003	22.1994224063094	28.4544748552979	31.6460528739135	38.7802530495335
89	449.4417	17.86006	5	11	88	4.4	13.1900000000007	-21.3904	25.1301673723042	20.5108351801274	22.2711710419777	31.9302632783702	37.7887289200845
90	450.504	17.79314	5	11	89	4.45	21.2459999999999	-1.33839999999999	21.2881147723323	19.956882540806	20.4387118704783	34.0818243889848	38.2753332977643
91	449.6916	17.65455	5	11	90	4.5	-16.2480000000005	-2.77180000000001	16.4827297265962	19.9598056470745	20.9617420219589	34.9463531265953	41.6544899695805
92	448.5755	18.01177	5	11	91	4.55	-22.3220000000003	7.14439999999996	23.4374515542969	19.0470818792125	20.7791460702163	33.0769595272068	42.9172270371312
93	448.1202	17.51612	5	11	92	4.6	-9.10599999999931	-9.91299999999995	13.4605648098431	18.6780013346471	23.0787222547593	34.1544767037645	45.166397807308
94	448.6166	16.61554	5	11	93	4.65	9.92799999999988	-18.0116	20.566548532994	21.4126488637904	23.5952899891025	34.1062439109457	46.3724381310129
95	447.6455	16.6604	5	11	94	4.7	-19.4219999999996	0.897199999999998	19.4427120495054	21.6014095996266	26.9697421254353	36.9474397882848	46.9661250480348
96	449.1512	16.73992	5	11	95	4.75	30.1139999999998	1.59040000000005	30.1559673723127	26.197638862444	28.0833552350753	39.5577080965812	47.2627828721019
97	447.9322	16.72755	5	11	96	4.8	-24.3799999999999	-0.247400000000013	24.3812552334779	28.1434980989925	28.334584800139	39.5316666039669	48.7008556902036
98	449.7253	16.40384	5	11	97	4.85	35.8619999999996	-6.47420000000004	36.4417111239301	35.2614829162236	39.8544785522311	42.2378008904995	50.2336478792155
99	448.2136	16.50058	5	11	98	4.9	-30.2340000000004	1.93480000000001	30.2958447157366	34.7540616063601	45.9413167799136	41.2205828735494	52.7238357582131
100	450.9226	16.98307	5	11	99	4.95	54.1800000000001	9.64980000000004	55.0326361356605	35.0677600006514	53.4561677060913	43.0588513376121	53.4851677686458
101	452.1937	16.44334	5	11	100	5	25.4219999999998	-10.7946	27.6188608229954	53.5113182420182	58.1536741712034	49.8336663605959	53.9306492157783
102	452.6373	15.22404	5	11	101	5.05	8.87200000000007	-24.386	25.9497472049344	63.7391354608346	58.2841871377175	51.8017796138841	52.6585278296974
103	446.4167	16.86334	5	11	102	5.1	-124.412	32.786	128.659502330764	71.6508524959591	61.3968795262397	56.9431543456325	50.9419621760197
104	442.4277	17.68004	5	11	103	5.15	-79.7799999999995	16.334	81.4349308098185	81.5532867360468	58.8458757579962	58.7031439415611	50.2895866705965
105	438.5843	20.43631	5	11	104	5.2	-76.8680000000006	55.1253999999999	94.5912213112828	81.5006142747837	59.1479605497888	61.4820461394286	49.8516361053255
106	435.2498	22.37386	5	11	105	5.25	-66.6899999999998	38.751	77.1310320234339	69.2824408104612	71.5839774861165	62.1417039119148	49.93339591521
107	435.2887	23.65759	5	11	106	5.3	0.778000000000247	25.6746	25.6863848986189	53.9526160551578	75.2689744276292	66.3713699191924	50.0033174811507
108	437.7174	26.00604	5	11	107	5.35	48.5739999999998	46.969	67.5686350091519	46.6450686036185	74.0318301390339	68.8212428845174	49.9646328102107
109	437.9475	25.94036	5	11	108	5.4	4.60199999999986	-1.31360000000001	4.78580703330157	61.6146682361862	71.4649711032086	73.517408238056	50.7826094112638
110	440.8284	26.29523	5	11	109	5.45	57.6179999999999	7.09740000000004	58.0534840535863	69.0373345804747	69.5079245727658	72.8885111483067	51.5263264115887
111	433.5392	28.4427	5	11	110	5.5	-145.784	42.9494	151.979030186273	78.7812194676066	66.1297336526261	72.9149453049614	52.3073256295927
112	430.5385	29.36753	5	11	111	5.55	-60.0139999999999	18.4966	62.7997166200612	88.9773261512595	74.4585527006672	72.240096132188	53.2574793024889
113	424.7749	30.13447	5	11	112	5.6	-115.272	15.3388	116.288059444811	92.3707805419132	76.245606242795	67.7294476482749	54.2645111187853
114	426.5968	32.24525	5	11	113	5.65	36.4379999999994	42.2156	55.7663404515659	70.644799069066	88.1889407181158	66.4729294302474	56.057352166406
115	429.6105	30.01189	5	11	114	5.7	60.2740000000006	-44.6672	75.020756006855	79.8797708208598	86.6290617468246	62.7558324223663	58.8730843591578
116	430.8195	31.81083	5	11	115	5.75	24.1800000000001	35.9788	43.3491228220364	73.7099930179835	74.2459131238063	60.3090837338388	58.7962755405193
117	436.2188	31.07857	5	11	116	5.8	107.986	-14.6452	108.97457537903	87.4005552849722	69.2112178367467	60.4749683583345	58.6800992549231
118	439.399	28.22621	5	11	117	5.85	63.6040000000003	-57.0472	85.4391704304298	80.8873429517361	61.4270651575159	57.6914647299219	57.9728586016911
119	433.2782	27.17179	5	11	118	5.9	-122.415999999999	-21.0883999999999	124.219151786509	77.8470271785466	61.4808877572861	60.3446359489782	58.2118683976822
120	431.3185	26.35596	5	11	119	5.95	-39.1940000000011	-16.3166	42.4546943406744	58.5426648526337	56.0037402719667	59.9938014855654	57.1807600339243
121	430.9005	25.01209	5	11	120	6	-8.35999999999899	-26.8774	28.1475439560893	49.1441372970484	54.4884338150514	54.7809848985896	58.3237627637661
122	430.2932	24.87474	5	11	121	6.05	-12.1460000000002	-2.74700000000003	12.4527637494656	35.5612202296001	46.4913840160017	54.7131789910936	62.2318905001306
123	429.3088	26.52589	5	11	122	6.1	-19.6879999999999	33.023	38.4465326525032	31.1201375921973	39.1373232170487	51.5858678919382	60.1584798839458
124	430.1607	23.84265	5	11	123	6.15	17.038	-53.6648	56.3045664492677	31.1298404515562	32.5003311798405	53.4115603912508	59.5338386929577
125	430.3685	24.83356	5	11	124	6.2	4.15599999999927	19.8182	20.2492811536606	34.4401031793696	33.3585412243062	56.264122578887	58.1113382012235
126	430.8722	23.51681	5	11	125	6.25	10.0740000000008	-26.335	28.1960582528838	29.130509137049	35.3160566733728	55.4508471691239	58.6891520054824
127	431.3763	22.15704	5	11	126	6.3	10.0819999999999	-27.1954	29.0040773885328	29.439442130081	40.2151401454405	50.9888285906539	60.1576474876449
128	431.0339	22.64356	5	11	127	6.35	-6.84799999999996	9.73040000000005	11.8985624409002	35.596944856415	41.7446706263604	47.1244743188648	60.5047364489537
129	432.7558	20.31947	5	11	128	6.4	34.4380000000001	-46.4818	57.8492314144277	39.5022728951895	45.3422330252155	42.9063285573083	60.924116463795
130	435.0455	19.1929	5	11	129	6.45	45.7939999999996	-22.5313999999999	51.0367947853308	45.9901771115114	56.5245048858074	41.4730089195418	60.2893660874938
131	435.4773	16.84616	5	11	130	6.5	8.63600000000019	-46.9348	47.722698446756	54.3588321156717	56.4132605231964	43.7325802225707	58.3295212922212
132	433.6638	14.36634	5	11	131	6.55	-36.2700000000007	-49.5964	61.4435984701421	61.2450239203499	55.486273165306	52.2236848680731	59.21621163113
133	434.575	11.83846	5	11	132	6.6	18.2240000000002	-50.5576	53.7418374617021	77.4520649151997	55.111625420681	52.5875121196168	61.1458790160006
134	438.0504	8.80355	5	11	133	6.65	69.5080000000007	-60.6982	92.2801904378188	73.3242481512032	53.3123259347762	52.594747955668	65.1164096252903
135	444.1195	6.200944	5	11	134	6.7	121.382	-52.05212	132.071999759579	64.9823692191007	49.5874766147775	53.4668439800808	66.7373195435997
136	445.3727	5.687821	5	11	135	6.75	25.0639999999999	-10.26246	27.0836146267737	55.8644187256902	52.1491037717686	57.0692202771261	66.956263987872
137	445.4787	6.668821	5	11	136	6.8	2.11999999999989	19.62	19.7342038096296	45.3796279492024	64.2322295907058	59.8403266169554	68.1863627658274
138	445.8785	6.589441	5	11	137	6.85	7.99599999999941	-1.58760000000001	8.15208499464957	21.7228883143553	63.4303536128732	63.3180081679855	68.953003384572
139	444.332	7.846277	5	11	138	6.9	-30.9299999999996	25.13672	39.8562365553796	30.973959392334	59.8472628861206	61.5035969786119	68.2533678817511
140	444.6119	7.216238	5	11	139	6.95	5.59799999999996	-12.60078	13.788301585344	63.4820899623109	50.4091830743543	60.5849306894222	68.9670006217483
141	447.7412	5.304696	5	11	140	7	62.586	-38.23084	73.3389700166671	70.9962885000561	57.7251800310559	61.8780576858529	69.480607046618
142	456.8207	4.5154	5	11	141	7.05	181.59	-15.78592	182.274856659514	74.3148978230388	64.1943800686048	63.7192442711664	71.6312226982849
143	458.6716	3.17351	5	11	142	7.1	37.0180000000005	-26.8378	45.723077683376	79.0954778343533	71.5243909152901	70.7058901400631	72.0394204569723
144	461.4711	3.53282	5	11	143	7.15	55.9899999999993	7.1862	56.449283170293	84.4764006697778	69.6948680224476	76.8212588593299	72.3253642863036
145	459.929178185248	2.44928697317477	5	11	144	7.2	-30.8384362950392	-21.6706605365046	37.6912016419165	64.9066701748988	71.5823847640669	77.2105165083123	72.6857670410359
146	455.080586382189	1.17920903960058	5	11	145	7.25	-96.9718360611807	-25.4015586714838	100.243584193789	72.052493330524	71.6070115999372	78.4616808066201	72.6313953593813
147	451.121	2.642471	5	11	146	7.3	-79.19172764378	29.2652392079884	84.4262041851191	65.0748382218564	63.206258951627	85.3838969410009	72.7768365520109
148	450.3967	6.650156	5	11	147	7.35	-14.4859999999994	80.1537	81.4521934615022	64.0692916937805	77.9814266672531	90.7815324502792	73.3116697519626
149	449.9306	5.678074	5	11	148	7.4	-9.32199999999966	-19.44164	21.5610076269546	58.7376225300966	93.7952548325392	93.6004072061938	72.3713136947955
150	451.1295	6.78708	5	11	149	7.45	23.9779999999996	22.18012	32.6634690015372	61.5058477283552	104.01184994227	96.4609923239547	71.9596268050496
151	450.3518	10.38321	5	11	150	7.5	-15.5539999999996	71.9226	73.5852383753698	83.9103600039822	99.1981815821842	95.2286338706653	70.9472527884214
152	445.9236	12.51211	5	11	151	7.55	-88.5640000000001	42.578	98.2673301764122	122.515671443222	106.573413813397	91.0387605284966	72.633576001949
153	436.664705511465	15.3146222213507	5	11	152	7.6	-185.1778897707	56.050244427014	193.474754839637	143.95440819076	110.038673985268	91.4913287943277	71.9565864163813
154	426.2723	17.98248	5	11	153	7.65	-207.848110229301	53.357155572986	214.587564823154	139.658740634272	117.50594638994	92.0559806169392	71.9186799225014
155	419.417649533336	19.3658906081249	5	11	154	7.7	-137.09300933328	27.668212162498	139.857152739228	151.640979898439	121.339599883843	91.904690101991	70.8597694541908
156	419.2957	21.96838	5	11	155	7.75	-2.43899066671929	52.049787837502	52.1069005929283	136.166987966555	118.850256141393	88.1935704416366	71.0190126404611
157	426.0097	26.14849	5	11	156	7.8	134.28	83.6022	158.178526497246	112.496221336658	118.871262105366	85.7133464870665	75.2666337194908
158	431.5725	24.48835	5	11	157	7.85	111.256	-33.2028	116.104795180216	98.7247915769249	105.001230921402	83.3053313359396	79.2289065288291
159	436.0389	22.69849	5	11	158	7.9	89.3280000000004	-35.7972	96.2337316736708	98.041771648515	90.3167064013392	83.2390304109792	82.8939865549744
160	439.5858	22.84682	5	11	159	7.95	70.9379999999999	2.96660000000003	71.0000039405631	86.1015443122938	79.7975302617116	83.334322920677	89.4222417489541
161	441.0085	20.87118	5	11	160	8	28.4540000000004	-39.5128	48.6918009508791	73.8354738762502	77.1889593010889	80.01644789099	92.6572367833979
162	444.8389	17.77723	5	11	161	8.05	76.6079999999999	-61.879	98.47738981614	68.1371914660205	64.853279160736	81.5479077327315	88.5192792996278
163	444.5032	15.05916	5	11	162	8.1	-6.71400000000062	-54.3614	54.7744429999978	60.8702689464982	56.5719886866108	73.2072826926995	87.9581620493606
164	443.3051	11.89102	5	11	163	8.15	-23.9620000000002	-63.3628	67.7423196225226	56.3361469536627	48.9721144320184	67.0161009856729	87.9740382032184
165	441.6819	11.2832	5	11	164	8.2	-32.4639999999999	-12.1564	34.6653913429518	43.6050140091781	45.3290459575114	64.5090224000693	88.3572320133743
166	441.6781	9.982146	5	11	165	8.25	-0.0760000000002492	-26.02108	26.0211909867016	39.3085034969714	41.1826396405865	63.5763444743022	88.0312629923563
167	440.7562	11.45913	5	11	166	8.3	-18.4379999999999	29.53968	34.8217250937169	29.8070373980162	44.2245533600967	65.1493704979808	86.4675639727113
168	442.1672	10.57598	5	11	167	8.35	28.22	-17.663	33.2918904389643	29.7878229685246	41.4133344639967	67.6762806073789	88.839030274164
169	442.7234	11.42113	5	11	168	8.4	11.1240000000009	16.903	20.2349891277465	26.0291323275102	43.7154955700067	72.1875659037549	90.44092112809
170	444.3717	10.90084	5	11	169	8.45	32.965999999999	-10.4058	34.5693191954938	44.8440927110153	49.220514538427	82.3834911739534	91.5762497776836
171	444.1028	10.6594	5	11	170	8.5	-5.37799999999947	-4.82880000000002	7.2277377816295	43.5181654310219	49.9637296475155	90.0858396961305	90.9244253318886
172	439.4744	15.14423	5	11	171	8.55	-92.568	89.6966	128.896527011243	57.6239537419972	65.4454618352256	85.9997980707589	91.0565318705863
173	438.765	16.27292	5	11	172	8.6	-14.1880000000003	22.5738	26.6622540389969	68.6532061083294	78.7805725281471	84.4249953043935	89.4788644935391
174	443.2874	16.65124	5	11	173	8.65	90.4480000000001	7.56640000000004	90.7639306826231	73.8983269675208	95.4030173754915	83.8920957894976	84.7218842655437
175	447.6232	17.80148	5	11	174	8.7	86.7160000000001	23.0048	89.7155810271551	86.0468309594359	119.437936390395	84.8097739247576	83.6632808294274
176	447.5122	19.47046	5	11	175	8.75	-2.2199999999998	33.3796	33.4533420775862	114.042979625272	138.989039751675	87.868955543076	85.8993741630462
177	438.5069	22.43896	5	11	176	8.8	-180.106000000001	59.37	189.639046970818	133.182081008986	127.775042781421	87.2217814583562	83.0681678520186
178	430.783781703528	25.5659657896216	5	11	177	8.85	-154.462365929439	62.540115792432	166.642997368179	170.222666672461	127.43665614479	94.3727292123885	81.6195013480123
179	422.4048	29.65381	5	11	178	8.9	-167.57963407056	81.756884207568	186.459437601191	204.079752535828	124.068696008988	97.6428118452009	81.7293867115554
180	409.826613336792	35.1981483028135	5	11	179	8.95	-251.563733264161	110.88676605627	274.918509344533	169.503254603406	120.399033311088	99.8181766346903	83.0696455552523
181	400.33	38.74383	5	11	180	9	-189.93226673584	70.91363394373	202.738771394422	140.830332664308	125.774181438636	101.832402772787	85.5125716289688
182	399.6608	38.23972	5	11	181	9.05	-13.3839999999998	-10.0822000000001	16.7565573087074	114.955311008991	108.998101081487	100.565156008441	83.4412506912129
183	400.1991	39.27168	5	11	182	9.1	10.7659999999998	20.6392000000001	23.278387672689	70.5753999497149	109.96488589663	105.750446294379	83.8673628859667
184	401.7039	41.69699	5	11	183	9.15	30.0959999999998	48.5061999999999	57.0843293246052	47.4686103414445	99.8826063149102	102.427667545414	83.7450322330604
185	400.0379	43.75902	5	11	184	9.2	-33.3199999999999	41.2406	53.0189540481515	48.4929475595673	80.1984168789852	102.817539258785	83.8035551369783
186	399.9911	48.11901	5	11	185	9.25	-0.93599999999924	87.1998000000001	87.2048233530692	79.0994391289517	64.6757657939	108.22240385179	85.5304698704918
187	401.085	48.11385	5	11	186	9.3	21.8779999999992	-0.103200000000072	21.8782433993218	84.8099016208293	73.3552692354611	100.986965206056	86.3106442312737
188	404.9622	40.19671	5	11	187	9.35	77.5440000000003	-158.3428	176.310845519611	89.8214338082555	84.0642364439671	95.5627220886456	88.3114122025172
189	407.5306	36.77072	5	11	188	9.4	51.3679999999999	-68.5198000000001	85.6366417839934	81.8829212463555	80.7866390818404	91.2712075193559	88.0636836051143
190	411.2763	35.67089	5	11	189	9.45	74.914	-21.9965999999999	78.0766149852822	98.2175909113548	85.2360452064827	83.7557999365511	87.9771013353162
191	412.8014	33.84946	5	11	190	9.5	30.5020000000002	-36.4286	47.5122605435693	89.0290337589826	90.6706262649441	80.939303561807	89.1393500620197
192	417.9326	33.158	5	11	191	9.55	102.624	-13.8292	103.551591724318	76.7633765428514	92.9758293306261	80.882703311667	86.79114262932
193	424.1967	31.35505	5	11	192	9.6	125.282000000001	-36.0590000000001	130.36805975775	80.6506566047099	81.1605582806612	83.3097304675399	88.0666013167361
194	425.135	32.1276	5	11	193	9.65	18.7659999999994	15.4510000000001	24.3083557033375	99.4583312835327	82.6598087238016	83.5979686766232	88.8277208955335
195	420.2647	31.89924	5	11	194	9.7	-97.4059999999997	-4.56720000000004	97.5130152945746	87.7340677498975	87.313182994117	82.7973363491991	89.1155179050863
196	415.3538	26.80272	5	11	195	9.75	-98.2180000000005	-101.9304	141.550633937684	73.2920828023397	97.2028413297141	83.1919841979077	90.0483827492127
197	416.108	24.68659	5	11	196	9.8	15.0840000000005	-42.3226	44.9302740561419	88.5562409047517	88.4101373878729	85.3995070041912	86.4060314065579
198	417.7961	22.31884	5	11	197	9.85	33.7620000000004	-47.3549999999999	58.1581350199611	93.9757093835242	82.5552244911127	82.2500951926458	82.7805491392027
199	421.8178	19.29535	5	11	198	9.9	80.4339999999991	-60.4698	100.629146215398	94.9473513758955	86.4092982714061	78.4845553650277	78.4100862106691
200	427.5894	16.94844	5	11	199	9.95	115.432000000001	-46.9382	124.610357688437	89.0862070258483	80.3586274919154	76.136026035942	72.1071167879046
201	434.5666	14.73314	5	11	200	10	139.544	-44.306	146.40884389954	91.8183661798857	75.7133421308713	76.446297351252	67.9303327702741
202	435.1615	14.22677	5	11	201	10.05	11.8979999999999	-10.1274	15.6245523059062	84.2623556380604	77.8231846777563	73.0171292501989	68.6600300121706
203	438.2015	12.31541	5	11	202	10.1	60.8000000000004	-38.2272	71.8189307901479	66.7415456003067	83.3396321046305	70.3827563390934	69.4059273170801
204	441.3378	12.51199	5	11	203	10.15	62.7260000000001	3.93160000000002	62.8490935062711	56.4793328858471	74.3093020062538	75.2277742456526	69.4050741079379
205	442.5287	11.09586	5	11	204	10.2	23.818	-28.3226	37.0063074996682	66.5601623296642	64.958869077767	75.4134965513872	69.5223166285157
206	444.174	6.634699	5	11	205	10.25	32.9059999999993	-89.22322	95.0977803272419	74.8608980293753	55.68975337279	71.8743616466351	68.719049418895
207	447.4678	6.410301	5	11	206	10.3	65.8760000000007	-4.48796000000002	66.0286995249921	64.3562483744472	57.6241211125249	71.8250976070594	69.4007679539749
208	452.9528	4.989101	5	11	207	10.35	109.7	-28.424	113.322609288703	63.1761925552273	58.2102881870741	69.9983761897598	65.9917195002691
209	453.2639	5.401138	5	11	208	10.4	6.22199999999907	8.24074000000001	10.3258452316306	54.9001738597329	64.0462502198992	65.5489649019824	64.5400963307591
210	454.7794	5.750741	5	11	209	10.45	30.3100000000006	6.99205999999998	31.1060284035689	48.6880798953855	70.4683656108589	60.458433639258	62.9049948070832
211	457.4453	5.423706	5	11	210	10.5	53.3179999999993	-6.54069999999999	53.7176868497697	41.559678344773	68.0353811623989	54.9213619787412	62.2456593209884
212	457.6623	7.158599	5	11	211	10.55	4.34000000000083	34.69786	34.968229703255	63.7362520653512	65.8270105363626	56.4373567126743	61.8125834901894
213	453.839397097005	6.47222954291447	5	11	212	10.6	-76.4580580598999	-13.7273891417106	77.6806015356407	77.7605386664905	56.6571202748892	55.5021241666202	62.1650736946346
214	448.3431	3.918879	5	11	213	10.65	-109.925941940101	-51.0670108582894	121.208713834522	81.1705884650648	56.788627797711	55.2121795392526	66.0961212618795
215	443.871641703235	1.54747476227451	5	11	214	10.7	-89.4291659352996	-47.4280847545098	101.227461409265	82.9659411773397	55.957998200749	56.2472969078324	68.5954222652685
216	440.837851104167	-0.273614598404129	5	11	215	10.75	-60.6758119813605	-36.4217872135728	70.7679358426413	71.7545622050053	54.1529705846923	54.2461146398823	69.8639536980936
217	439.083206076055	-1.5961602149681	5	11	216	10.8	-35.0929005622402	-26.4509123312794	43.9449932646292	49.8410035300708	55.2505923128236	53.4020289037586	72.8912373351012
218	438.449184492156	-2.47193322034956	5	11	217	10.85	-12.6804316779794	-17.5154601076292	21.623706673969	34.1554577350074	52.7939601461664	49.7333438078924	74.4086128929243
219	438.777264225729	-2.95270474748067	5	11	218	10.9	6.5615946714604	-9.6154305426222	11.6409204598489	27.1353527043199	46.378108858606	50.5956372964906	73.1964990780766
220	439.908923150032	-3.09024592929362	5	11	219	10.95	22.6331784860599	-2.750823636259	22.7997324339486	27.5352434483076	42.0262282048059	49.6739635782243	71.2230135890118
221	441.685639138322	-2.93632789872055	5	11	220	11	35.5343197657999	3.07836061146141	35.6674106892035	33.8333580873274	40.4568481173656	48.0450212907247	71.4082116218117
222	443.948890063859	-2.54272178869364	5	11	221	11.05	45.2650185107393	7.8721222005382	45.944446984568	42.9152141871412	40.9770472711546	50.6080377301799	77.3490277519877
223	446.540153799901	-1.96119873214505	5	11	222	11.1	51.8252747208408	11.6304611309718	53.1142798690678	49.8969986746044	42.8095673408956	53.9473910501758	80.8742648477361
224	449.300908219705	-1.24352986200695	5	11	223	11.15	55.2150883960792	14.353377402762	57.0502009589182	53.7783435304114	44.4026467952701	56.9644682781064	81.1197180099471
225	452.072631196529	-0.441486311211519	5	11	224	11.2	55.4344595364807	16.0408710159086	57.7086548712647	54.4188510940016	43.3899289556997	61.7773479791499	81.2626656016297
226	454.696800603633	0.393160787309099	5	11	225	11.25	52.4833881420795	16.6929419704124	55.0741349682383	51.7857765944639	41.937071996757	67.8535457495521	81.0114328971268
227	457.014894314274	1.20864030062272	5	11	226	11.3	46.3618742128199	16.3095902662724	49.1469848025189	45.890079403399	45.9654831475362	73.957377063143	82.2371106655731
228	458.868390201709	1.95318109579718	5	11	227	11.35	37.0699177487006	14.8908159034892	39.9489073713792	36.882859236795	55.1008219541853	78.8188495960887	81.9867491157326
229	460.098766139199	2.57501203990033	5	11	228	11.4	24.6075187497991	12.436618882063	27.5717150035938	30.0958004631027	67.5508276976068	80.8440332541709	83.2254395234697
230	460.5475	3.02236199999999	5	11	229	11.45	8.97467721602084	8.9469992019932	12.6725540382446	37.5121152010709	81.5284677534938	81.9875935387656	83.5856489950462
231	459.6284	3.544264	5	11	230	11.5	-18.3820000000003	10.4380400000002	21.1388410997768	58.4158673139067	95.2502433817386	87.8950612648823	84.0150879087889
232	455.663304972404	5.2373180958012	5	11	231	11.55	-79.3019005519204	33.861081916024	86.2285584923601	89.2115759918147	106.937706855131	98.2606987913011	84.7531878328927
233	449.021221080252	8.07633011875252	5	11	232	11.6	-132.841677843039	56.7802404590264	144.467667935558	126.174076270193	114.828131851282	106.246405528852	84.2881223346909
234	440.689863733386	11.6804563048559	5	11	233	11.65	-166.62714693732	72.0825237220676	181.550258393134	160.404686300375	117.285419713072	107.027256480642	82.6199144776967
235	431.656948341647	15.6688528901133	5	11	234	11.7	-180.65830783478	79.767931705148	197.485055430134	176.363298509192	120.585258121832	106.278034295427	81.3516229138252
236	422.910190314876	19.6606761105266	5	11	235	11.75	-174.935160535421	79.836464408266	192.291891250686	171.240396388657	133.853050533008	107.776751154371	80.7550197419281
237	415.437305062915	23.2750822020977	5	11	236	11.8	-149.457705039219	72.288121831422	166.021619536447	145.359263434328	150.555914435066	111.072192427388	80.7435145453311
238	410.226007995605	26.1312274008287	5	11	237	11.85	-104.2259413462	57.12290397462	118.853157332884	114.99643997347	157.391989103519	114.240154423573	81.2038137004634
239	408.264014522789	27.8482679427215	5	11	238	11.9	-39.2398694563201	34.340810837856	52.1445936214911	107.301414765641	146.503685263676	115.855241750449	81.822346996598
240	410.539040054306	28.0453600637779	5	11	239	11.95	45.5005106303395	3.941842421128	45.6709381258437	124.74853036094	131.02760083736	117.497334411868	82.0620778758846
241	418.0388	26.34166	5	11	240	12	149.99519891388	-34.074001275558	153.816765211537	143.54358181838	120.303258927004	119.985154526853	81.8696908294199
242	430.192961673051	22.788580454646	5	11	241	12.05	243.08323346102	-71.06159090708	253.257197512944	147.648107093024	115.206677999644	118.898337935605	81.2993451982432
243	440.199	19.16656	5	11	242	12.1	200.12076653898	-72.44040909292	212.828414620085	147.05876170125	113.652176995864	114.628853619206	80.4227407632165
244	443.3247	17.31418	5	11	243	12.15	62.5139999999999	-37.0476	72.6672199947128	133.305103088367	114.425063787826	108.275360677287	79.33329482001
245	445.163	16.22604	5	11	244	12.2	36.7660000000001	-21.7628	42.7242111669719	105.664825638348	114.409410701905	100.9258978485	78.1827884473008
246	443.804	12.19662	5	11	245	12.25	-27.1800000000007	-80.5884	85.0484721471235	83.7607721733473	106.117258520699	93.656493734304	77.1878793115146
247	448.7342	9.23221	5	11	246	12.3	98.6040000000003	-59.2882	115.055810262846	81.2020204826282	87.240761436145	87.5296520275191	76.5303355049457
248	452.1916	5.394526	5	11	247	12.35	69.1480000000001	-76.75368	103.308147295082	81.7600597025594	71.8657181348934	83.5887778048381	76.3455120426627
249	455.0982	6.111293	5	11	248	12.4	58.1320000000005	14.33534	59.8734615411174	78.9294139530298	70.0470360908975	82.8006607390252	76.749643425749
250	452.9559	5.343534	5	11	249	12.45	-42.8460000000007	-15.35518	45.5144072666278	68.8166972339422	70.8241948596407	82.1365622130037	77.8369119600424
251	449.82014538392	3.6905422185896	5	11	250	12.5	-62.7150923215993	-33.059835628208	70.8952433994753	59.9706640964395	67.0097285416041	75.8443203939575	79.0522068129212
252	447.139684732445	1.89798846843454	5	11	251	12.55	-53.6092130295003	-35.8510750031012	64.492226667408	58.8920516991668	59.8526260553945	64.3379916051853	79.0081084770976
253	444.872617786956	0.00433400107996285	5	11	252	12.6	-45.3413389097796	-37.8730893470915	59.0779816075691	59.888330016722	53.5253786138125	54.5990759975811	77.9036923243886
254	442.977044288833	-1.95195993192899	5	11	253	12.65	-37.9114699624608	-39.1258786601791	54.4803995547539	55.0900431301785	51.1762576902241	51.6393331593783	76.2955470825008
255	441.411063979458	-3.93243207904716	5	11	254	12.7	-31.3196061874999	-39.6094429423634	50.4957988544039	50.8885548768468	49.8637137241026	50.0875425991745	74.6432762831614
256	440.132776600211	-5.89862118872942	5	11	255	12.75	-25.5657475849398	-39.3237821936452	46.9038089667577	47.0800931311855	45.5713822672164	46.599007468658	73.0385892208194
257	439.100281892474	-7.8120660094306	5	11	256	12.8	-20.6498941547397	-38.2688964140236	43.4847854007493	43.4604636812813	41.4352217742256	41.9884785825038	71.6127823936094
258	438.271679597627	-9.63430528960557	5	11	257	12.85	-16.5720458969406	-36.4447856034994	40.0356728792628	39.8390974314832	37.3324338602688	38.4508696617526	71.0474455506219
259	437.605069457051	-11.3268777777092	5	11	258	12.9	-13.3322028115197	-33.8514497620726	36.3822523052328	36.0527214042542	33.2316302278591	37.6440451010491	73.1127516120153
260	437.058551212128	-12.8513222221963	5	11	259	12.95	-10.9303648984599	-30.488888889742	32.3889676054134	31.9818886716044	29.3508903387083	38.1764895082167	76.5232444445806
261	436.590224604237	-14.1691773715217	5	11	260	13	-9.3665321578203	-26.357102986508	27.9719288306129	27.5847745893521	26.1882863957117	38.1192590989894	75.7778197123678
262	436.158189374761	-15.2419819741404	5	11	261	13.05	-8.64070458952028	-21.456092052374	23.1306217374999	23.0027967744369	24.1243311096132	39.1178790185899	74.0411899540107
263	435.72054526508	-16.031274778507	5	11	262	13.1	-8.75288219362005	-15.785856087332	18.0501024680014	18.8626832459334	23.3763607096927	41.1785310295713	70.4532845864021
264	435.235392016574	-16.4985945330766	5	11	263	13.15	-9.70306497011961	-9.34639509139195	13.472363230657	16.3238513871692	24.1118325118741	44.3157334877147	73.4828439374567
265	434.660829370625	-16.605479986304	5	11	264	13.2	-11.4912529189803	-2.13770906454805	11.6883999628959	16.266773547622	26.4892652923307	48.3606547178224	77.7961293011423
266	433.954957068615	-16.313469886644	5	11	265	13.25	-14.1174460401999	5.84020199320001	15.2777695367921	19.1679468300333	30.6671359307624	52.4206847073349	76.5903740360362
267	433.075874851923	-15.5841029825514	5	11	266	13.3	-17.5816443338397	14.587338081852	22.8452325397639	25.2208682493113	36.8005362629541	55.6959127596996	74.6979619008269
268	431.98168246193	-14.3789180224811	5	11	267	13.35	-21.88384779986	24.103699201406	32.5559688800578	34.1158473387281	45.0246281988738	58.5061132964057	73.7304790278518
269	430.630479640018	-12.659453754888	5	11	268	13.4	-27.0240564382402	34.389285351862	43.7369703270469	45.0104204743555	55.3998367475703	63.4248424850054	75.1537922779648
270	428.980366127568	-10.387248928227	5	11	269	13.45	-33.0022702489998	45.44409653322	56.1632954099796	57.3342989782862	67.3704190969364	70.9099266761576	75.0797749690215
271	426.98944166596	-7.52384229095277	5	11	270	13.5	-39.8184892321603	57.2681327454846	69.7506352149292	70.8813095677143	78.653083018958	75.7113190307781	77.869532790251
272	424.615805996575	-4.03077259152031	5	11	271	13.55	-47.4727133877002	69.8613939886492	84.4646250594176	85.5788052458293	87.267494409786	83.744388302836	80.0293178760498
273	421.817558860795	0.130421421615572	5	11	272	13.6	-55.9649427156	83.2238802627176	100.291021827198	100.624990855145	93.6358658831188	86.3074931752231	80.1965868629821
274	418.5528	4.99820100000001	5	11	273	13.65	-65.2951772158997	97.3555915676887	117.224448717622	112.29574556356	102.737852458137	95.3263547155351	80.6703291732241
275	414.981032189418	10.5121451057803	5	11	274	13.7	-71.4353562116401	110.278882115606	131.394223456557	117.200689841286	115.330588059984	105.50471600311	82.544505736968
276	412.067370339665	16.2163035435124	5	11	275	13.75	-58.27323699506	114.083168754642	128.104408757008	116.390422198523	120.755502130794	106.581740603415	85.5245637120726
277	410.978332395202	21.5558438283543	5	11	276	13.8	-21.7807588892595	106.790805696838	108.989346448044	119.896899670444	130.688240342718	107.40744521915	89.1547625819008
278	412.880436300493	25.9759334754642	5	11	277	13.85	38.0420781058194	88.401792942198	96.2396836133854	130.036185264824	127.590358151572	109.010088393951	92.9553825469703
279	418.9402	28.92174	5	11	278	13.9	121.19527399014	58.916130490716	134.756836077226	129.215258698027	135.2528726835	112.663539454881	96.4465654849907
280	427.9866	29.94895	5	11	279	13.95	180.928	20.5442	182.090651428458	144.17579084415	143.639012909284	111.983060429826	99.1629938608235
281	434.0435	28.62463	5	11	280	14	121.138	-26.4864	123.999775923023	138.790294104622	134.510398187871	117.619806481513	100.806376705169
282	442.4239	24.854	5	11	281	14.05	167.608	-75.4126	183.792007178658	150.608845696556	127.547396028514	120.94075673351	101.624301492193
283	445.2856	22.89923	5	11	282	14.1	57.2339999999997	-39.0954	69.3121999157433	157.241840553743	124.384310904783	119.214642696393	102.137924630028
284	436.349251542708	19.1461194206901	5	11	283	14.15	-178.72696914584	-75.062211586198	193.849594036896	139.805537677715	122.589226451625	117.024924858733	102.887949152552
285	426.0928	15.88381	5	11	284	14.2	-205.129030854159	-65.246188413802	215.255625714396	110.919001212878	108.635532799668	116.728356756114	103.974733627484
286	424.3123	15.41607	5	11	285	14.25	-35.6100000000004	-9.35480000000002	36.8182615428815	109.978327704945	114.484110832231	118.62844271681	105.250294899845
287	424.5434	13.46172	5	11	286	14.3	4.62200000000053	-39.087	39.3593248544739	94.5696072066934	111.193273124302	122.613612404102	106.635400184449
288	426.4377	10.84497	5	11	287	14.35	37.8859999999997	-52.335	64.6088323760767	60.0292250455935	110.838927241213	127.404651797535	108.209441388322
289	431.0473	7.25879	5	11	288	14.4	92.192	-71.7236	116.805991545639	89.1626839867475	98.796977033967	129.468288484976	109.991155454709
290	432.6284	8.682577	5	11	289	14.45	31.6219999999998	28.47574	42.5537149088959	111.467545035725	89.8177006029436	127.416061045489	111.163306510307
291	424.6604	4.23697	5	11	290	14.5	-159.36	-88.91214	182.485556248651	111.699526777482	102.74648724575	125.90143437956	110.602443360463
292	418.934795604653	-0.675476324173633	5	11	291	14.55	-114.51208790694	-98.2489264834727	150.883630099363	103.024346861241	117.67982877969	119.504214681549	110.033171321876
293	418.188917125393	-3.87820696440787	5	11	292	14.6	-14.9175695852	-64.0546128046847	65.7687410848601	119.606176160294	130.424992690287	117.968356084832	112.818464950587
294	421.437561069113	-5.58883800051529	5	11	293	14.65	64.9728788743994	-34.2126207221484	73.4300919644321	116.330290504752	136.347350518327	110.449543589569	119.287250492402
295	427.695523942705	-6.02498551230843	5	11	294	14.7	125.15925747184	-8.72295023586281	125.462861404161	123.892112523655	146.196589291311	102.444751251858	126.39162301524
296	435.977602253062	-5.40426557959988	5	11	295	14.75	165.64156620714	12.414398654171	166.106127970942	149.150458603091	137.318757926889	103.918849196276	130.626458254698
297	445.298592507078	-3.9442942822022	5	11	296	14.8	186.41980508032	29.1994259479536	188.692740193879	169.670354175414	127.815156238796	105.863355149748	130.682599227722
298	454.673291211644	-1.86268769992795	5	11	297	14.85	187.49397409132	41.632131645485	192.06047148204	172.787002422327	125.097784928452	107.408794382694	131.704476239985
299	463.116494873654	0.622938087410312	5	11	298	14.9	168.8640732402	49.7125157467652	176.029569826049	158.307225349027	122.102110145171	107.318771454538	133.564927545377
300	469.643	3.294967	5	11	299	14.95	130.530102526919	53.4405782517938	141.046102638726	131.738199953938	115.071801900773	110.343552590788	133.051613931713
301	473.514878342587	5.93337113726244	5	11	300	15	77.4375668517405	52.7680827452488	93.7072426044391	101.045111253812	105.091211146802	103.585080239413	134.482192287272
302	474.983302633366	8.30847531555436	5	11	301	15.05	29.3684858155802	47.5020835658384	55.8476132184342	74.5338661149279	94.0468815198063	99.1255859102417	130.998034634499
303	474.5467208493	10.1881925304664	5	11	302	15.1	-8.73163568131986	37.5943442982408	38.5950279814119	57.3566013792189	84.3925960751007	106.42228720478	130.114996126134
304	472.703580967352	11.3404357775892	5	11	303	15.15	-36.8627976389598	23.044864942456	43.4733441316278	51.875196944577	78.2901923907482	121.54957612607	125.659049328602
305	469.952330964486	11.5331180525133	5	11	304	15.2	-55.0250000573203	3.85364549848202	55.1597789601814	56.3555630856748	74.4905158902657	136.054889274366	122.598855387209
306	466.791418817663	10.5341523508294	5	11	305	15.25	-63.2182429364605	-19.979314033678	66.3002204312298	67.7400808963893	69.851402551937	142.624473792585	124.886274690202
307	463.719292503846	8.1114516681281	5	11	306	15.3	-61.4425262763393	-48.454013654026	78.2494439239231	82.0465186665685	70.4360155816871	138.751586051342	125.52310344689
308	461.2344	4.032929	5	11	307	15.35	-49.6978500769205	-81.570453362562	95.5176170349846	91.6244304013126	87.7467894811088	136.004300682435	125.702115755814
309	459.677455492494	-1.50255700775331	5	11	308	15.4	-31.1388901501198	-110.709720155066	115.005532982523	87.8276081592969	120.997042106969	137.661566605779	123.579299652794
310	458.758238005331	-6.57236510848637	5	11	309	15.45	-18.3843497432599	-101.396162014661	103.049337633902	84.5164680776994	157.03797664796	138.687166817937	123.674279058292
311	458.028792771921	-8.82290840534278	5	11	310	15.5	-14.5889046681998	-45.0108659371282	47.3161092211516	107.753498065828	180.157736438368	143.062950194984	119.491137981258
312	457.041165025674	-5.90060000146613	5	11	311	15.55	-19.7525549249406	58.446168077533	61.6937435159355	159.94756554737	183.456290582877	142.49185458745	116.201440101571
313	455.3474	4.548147	5	11	312	15.6	-33.8753005134799	208.974940029323	211.702766975629	222.451522894607	187.616005289769	142.261636167435	115.85127042543
314	452.83441575866	23.1782180678195	5	11	313	15.65	-50.2596848268001	372.60142135639	375.97587039023	272.48786471744	197.032940820809	140.868555067635	114.849196722677
315	450.728621686821	43.8496929583858	5	11	314	15.7	-42.11588143678	413.429497811326	415.569124370089	282.396113088054	202.883817745608	142.75295952256	113.801694700951
316	450.5913	58.72395	5	11	315	15.75	-2.74643373641993	297.485140832284	297.497818335316	267.478512513709	216.274497838032	145.853700184129	113.117619812113
317	453.569957583279	63.4208270397661	5	11	316	15.8	59.5731516655803	93.937540795322	111.234985369006	234.118316094249	214.547693593212	145.182851744031	111.853108208633
318	459.157	67.394	5	11	317	15.85	111.74084833442	79.4634592046781	137.114764103904	183.316112596609	196.776482853762	143.995437128935	110.502267300193
319	463.2385	77.02347	5	11	318	15.9	81.6300000000001	192.5894	209.174888292931	160.061130958624	160.740068028301	139.83982785105	108.336161993245
320	455.286027083713	78.441471856089	5	11	319	15.95	-159.04945832574	28.3600371217798	161.558106881889	146.69927409837	128.467942397159	137.005005525796	107.093361529997
321	447.0015	74.77119	5	11	320	16	-165.69054167426	-73.4056371217798	181.22291014539	126.074453193814	111.54966392989	135.397195723103	105.446943441426
322	448.6862	73.32347	5	11	321	16.05	33.6939999999993	-28.9544000000001	44.4257010677373	87.3618199623535	106.909412905186	133.277294292899	106.909502174804
323	447.0051	73.5731	5	11	322	16.1	-33.6219999999992	4.99259999999992	33.9906595811253	73.6197721977094	100.374868968102	125.28025364608	107.712652364502
324	446.9942	72.79259	5	11	323	16.15	-0.218000000000984	-15.6101999999998	15.611722135626	63.038196901156	82.6467148812902	108.148817319284	108.173394673728
325	446.4705	77.40535	5	11	324	16.2	-10.4739999999993	92.2551999999999	92.8478680586688	67.1195517120012	71.126193305983	91.5485001275351	107.918358536362
326	441.434	81.37971	5	11	325	16.25	-100.73	79.4872000000001	128.315033662623	74.675284742389	54.5198936081738	83.6107658316407	107.237551194157
327	441.0706	84.6009	5	11	326	16.3	-7.26800000000026	64.4237999999999	64.8324751219633	77.9316098002269	52.0068949925867	84.9546303659237	106.908258120569
328	438.2865	86.86494	5	11	327	16.35	-55.6820000000005	45.2808000000002	71.7693247330645	68.6326144142566	53.7840244383978	85.0002339179522	105.152973574695
329	436.7599	87.32587	5	11	328	16.4	-30.5319999999995	9.21859999999981	31.8933474248152	46.0015903151916	55.5575666102662	79.0107573807102	103.48294254826
330	435.5109	85.37357	5	11	329	16.45	-24.9800000000005	-39.0459999999999	46.3528911288176	36.8942382731723	54.629057857911	75.4995562420576	102.278412695109
331	436.0792	85.87516	5	11	330	16.5	11.3660000000004	10.0317999999999	15.1599131672977	32.8927641344066	55.6718677333915	67.8309366878676	103.612575550237
332	435.2247	86.32309	5	11	331	16.55	-17.0900000000006	8.95859999999999	19.2957149118663	33.1835234203055	62.9998478266617	71.3271497621586	105.645020135784
333	433.8544	88.51866	5	11	332	16.6	-27.4059999999997	43.9114000000001	51.7619540392361	40.6255013015653	69.6255988678027	73.1636685615694	104.082861127849
334	435.2814	89.38107	5	11	333	16.65	28.5400000000004	17.2481999999999	33.3471438543096	65.3421451515914	75.3747998801303	75.4782342798203	98.0647008745359
335	432.9611	92.8557	5	11	334	16.7	-46.4060000000006	69.4926000000001	83.5627805351167	89.1054573801511	79.8729191781321	73.0837575501646	93.5273902841595
336	431.6117	99.66035	5	11	335	16.75	-26.9880000000001	136.093	138.743132417428	106.358433601199	81.1419797675614	68.6214022041857	87.8631190598904
337	431.3084	106.5593	5	11	336	16.8	-6.06599999999958	137.979	138.112276054665	117.566076339955	90.6474045317305	68.6336644971065	88.7412750534955
338	431.1447	113.4587	5	11	337	16.85	-3.27400000000011	137.988	138.026835144475	119.120337054699	92.543312684741	66.3105100204555	86.8066413986756
339	430.1191	117.8087	5	11	338	16.9	-20.5119999999999	87.0000000000002	89.3853575480908	96.9418143835315	95.3989019493744	67.1260572454697	82.3069177917073
340	427.6232	121.633	5	11	339	16.95	-49.9180000000001	76.4859999999999	91.3340841088364	92.18935168331	91.5384572424182	67.5518198644222	79.5378725217962
341	428.2719	122.8652	5	11	340	17	12.9740000000004	24.6440000000001	27.8505190615905	78.7281917682832	81.57093667498	71.8279553773718	76.4454915669143
342	426.9509	128.428	5	11	341	17.05	-26.4200000000005	111.256	114.349962553558	73.2317275587938	74.2674811675513	78.0127459786678	77.8910589225466
343	426.0982	131.8597	5	11	342	17.1	-17.0539999999994	68.6340000000001	70.721035569341	63.9565774301374	62.9954211731084	82.8854686096185	78.6602484330383
344	425.2131	134.8256	5	11	343	17.15	-17.7020000000005	59.3180000000001	61.9030365006437	66.2000589664285	58.8773146108091	87.9805844297882	79.4622688671584
345	427.46	134.8932	5	11	344	17.2	44.9379999999996	1.35199999999998	44.9583334655542	56.3456106517926	55.2307205507122	95.5062804407838	77.4160434414642
346	427.4406	132.9399	5	11	345	17.25	-0.387999999999238	-39.0660000000003	39.0679267430461	47.2626505779335	62.5139309871821	92.11547228814	74.4807239885598
347	427.5207	129.687	5	11	346	17.3	1.60199999999918	-65.0579999999997	65.0777209803782	44.5229016628243	65.3780874256051	92.5279197410673	73.7553637647054
348	428.4579	128.8369	5	11	347	17.35	18.7440000000004	-17.002	25.3062352000453	46.504863671287	73.227624534496	88.613048879399	75.2649734025076
349	430.2615	127.2381	5	11	348	17.4	36.0720000000003	-31.9760000000002	48.2042919250977	58.8278030079357	80.5622669102019	85.6030782027044	75.953473974838
350	432.8777	126.4124	5	11	349	17.45	52.3239999999998	-16.514	54.8681435078679	74.4105641994175	99.4741036391495	83.5761888015348	76.4564037128342
351	435.4776	122.1016	5	11	350	17.5	51.9979999999998	-86.216	100.682623426289	99.1925984910584	102.6600079013	85.060046445961	77.1193287992746
352	440.8839	117.4231	5	11	351	17.55	108.126	-93.57	142.991526937787	116.60163215758	110.788358314583	84.4549680829347	77.1947945202317
353	446.8799	112.9833	5	11	352	17.6	119.920000000001	-88.7960000000001	149.21640665825	152.443343607012	114.23067658569	84.1568283045072	76.6644936659749
354	444.7764	106.5563	5	11	353	17.65	-42.0699999999999	-128.54	135.249460257703	146.492212794664	112.3288417946	83.4463034544964	75.9485141354588
355	445.3649	94.86727	5	11	354	17.7	11.7699999999991	-233.7806	234.07670075503	147.166152429749	111.921657052357	81.7483293327639	74.7481875193943
356	442.0276	96.06686	5	11	355	17.75	-66.7459999999994	23.9918	70.9269693645508	129.268754680321	107.60616190474	80.3400457729339	71.8048572125007
357	436.1827	100.4704	5	11	356	17.8	-116.898	88.0707999999998	146.361225113211	108.05605143162	103.531848740264	78.8770630323043	68.6389124393856
358	433.3731	101.4829	5	11	357	17.85	-56.1919999999998	20.2500000000001	59.7294179111096	71.3999704977028	95.0860320745184	84.2194367845597	65.9791831317669
359	432.1815	100.6405	5	11	358	17.9	-23.8319999999999	-16.848	29.1859440141996	68.7201110148155	86.3303399987909	84.7808907042063	64.9007126462147
360	430.5097	102.5525	5	11	359	17.95	-33.4360000000004	38.2399999999998	50.7962960854432	59.8975450507796	64.0225550263783	85.3609875612461	64.8462881174629
361	432.0261	100.1083	5	11	360	18	30.3279999999995	-48.8839999999999	57.5276719501142	60.9033094687159	58.0200836445678	82.4107022211773	66.6659565256195
362	427.3805	102.2426	5	11	361	18.05	-92.912	42.6859999999999	102.248395293031	64.6046285659617	46.9657677500254	76.3768430617957	69.3235492681586
363	430.4889	101.336	5	11	362	18.1	62.1680000000003	-18.1319999999999	64.7582400007909	56.6451395550538	54.2081969834298	70.4435187223313	73.9737168897919
364	428.1455	101.7775	5	11	363	18.15	-46.8679999999995	8.8300000000001	47.6925395004287	47.3200562743201	57.2329396138127	63.9164438411295	73.4700867433479
365	427.712	101.4391	5	11	364	18.2	-8.67000000000075	-6.76800000000014	10.9988510309039	34.0339904492712	58.8003180701349	53.9900945980048	73.7300585828741
366	427.5533	101.9606	5	11	365	18.25	-3.17400000000021	10.4300000000001	10.9022555464455	47.5130844981437	57.2152425376149	51.4942421368615	73.5594991864705
367	426.3398	100.6435	5	11	366	18.3	-24.2699999999991	-26.3419999999999	35.8180661677868	49.8612506616638	49.2218373833271	44.7499051377041	74.0228690290937
368	432.855	99.54183	5	11	367	18.35	130.304	-22.0334	132.153710245153	60.955496585216	45.8010053701442	43.3453173841347	75.9029560811292
369	435.706	98.70361	5	11	368	18.4	57.02	-16.7644000000001	59.4333703180293	67.1104288009096	41.5025476834681	44.198347089725	77.3734070284899
370	432.5403	99.71555	5	11	369	18.45	-63.3140000000003	20.2387999999999	66.470080648665	64.409684317383	43.9576341696313	46.1163874333911	76.6538802745584
371	432.5174	97.63183	5	11	370	18.5	-0.457999999999856	-41.6744	41.6769166249136	44.0889262421448	44.9684006291553	48.271866605278	76.5382781578093
372	431.4706	97.24578	5	11	371	18.55	-20.9360000000004	-7.72099999999995	22.3143437501535	33.1438447052724	42.5340425253827	54.1921304533825	74.0375118672888
373	432.9707	96.95778	5	11	372	18.6	30.0020000000006	-5.75999999999993	30.5499198689626	26.9597717540465	32.4824377848397	63.7906054750766	72.1118006348656
374	432.741	96.9063	5	11	373	18.65	-4.59400000000073	-1.02959999999996	4.70796263366721	22.8263724574009	31.1637545656372	63.4938700321995	71.7841260100622
375	431.5995	98.26881	5	11	374	18.7	-22.8300000000002	27.2502	35.5497158925357	20.6584007333825	33.4324567966473	65.7117878329842	69.5527378737492
376	430.9693	97.42834	5	11	375	18.75	-12.604	-16.8093999999999	21.0099201416854	20.8759493275346	39.3284906729412	66.7789526000072	71.8090949762179
377	431.3153	97.88599	5	11	376	18.8	6.92000000000007	9.15300000000002	11.4744851300615	29.1836644260019	59.162423523438	69.168675025883	71.7883807052345
378	429.8488	98.47906	5	11	377	18.85	-29.3299999999999	11.8613999999999	31.6376628397231	39.905141839248	81.7802055800089	67.5864753776986	72.5066241076835
379	428.511	100.3651	5	11	378	18.9	-26.7559999999992	37.7207999999999	46.2465381260041	55.8306088884815	85.4851923809309	69.9659233527736	74.3003383552955
380	425.5706	103.7157	5	11	379	18.95	-58.8080000000002	67.012	89.1571029587661	97.6664463134935	87.4659414963372	67.9467729878707	73.9083574421093
381	420.6729	104.8699	5	11	380	19	-97.9539999999997	23.0840000000001	100.637255387853	142.684461832483	88.5895045708592	70.6658540944412	73.9540885692526
382	427.65867965047	113.4091616996	5	11	381	19.05	139.715593009399	170.785233992	220.653672255121	141.78672033586	95.8033075263833	71.6981806727819	72.4222033193066
383	436.7178	122.5034	5	11	382	19.1	181.1824069906	181.884766008	256.727740434672	135.026741153426	102.690512970558	73.7800825473999	72.3609295919278
384	436.175	124.5195	5	11	383	19.15	-10.856	40.3219999999999	41.7578306428865	121.348400253237	108.76809213991	79.6518081789949	71.8130297390494
385	434.3717	126.6193	5	11	384	19.2	-36.0660000000007	41.996	55.3572070465992	93.9401687392732	102.461089179094	85.1153811494936	72.0445481003869
386	434.9905	128.1081	5	11	385	19.25	12.3760000000004	29.7760000000002	32.2455508869057	62.6965641086318	102.003217515941	92.1239478155742	72.6598253180395
387	432.5618	131.5109	5	11	386	19.3	-48.5739999999998	68.0559999999997	83.6125146853026	75.7494639439602	84.2339378221258	98.826856272765	72.4685133800944
388	433.9034	136.354	5	11	387	19.35	26.8319999999994	96.8620000000004	100.509717281465	69.895437204762	65.7799595147908	101.667930831232	69.2089174600107
389	433.4795	141.6883	5	11	388	19.4	-8.47800000000007	106.686	107.022329819528	82.6580347786455	73.818423977059	104.402329620866	67.8105399485121
390	433.6295	142.984	5	11	389	19.45	3.00000000000068	25.9140000000002	26.0870733506083	74.5277069049783	82.76482080265	101.700327450828	66.5516583457041
391	433.5084	147.7854	5	11	390	19.5	-2.42200000000025	96.028	96.058538756323	68.8633549209497	95.6583910602892	99.6363105332271	65.9682619396747
392	433.0205	149.8773	5	11	391	19.55	-9.75799999999936	41.8379999999996	42.9608753169667	71.8873840101577	101.850405019147	90.6522761852307	65.4700913891122
393	432.5241	153.4524	5	11	392	19.6	-9.92800000000102	71.5020000000004	72.1879573613222	95.6342044005379	100.645348691907	80.931253708779	65.4949764201646
394	434.4276	159.2553	5	11	393	19.65	38.0700000000002	116.058	122.142475265568	108.658747341933	100.036567101822	80.1321894458993	66.5466467153462
395	434.1266	166.4901	5	11	394	19.7	-6.01999999999975	144.696	144.821175302509	129.173103133315	100.939565722561	78.3773083677897	66.6121903067248
396	434.5272	174.5392	5	11	395	19.75	8.01199999999994	160.982	161.181253463298	132.427342462864	97.269403550513	78.5406980360718	66.7234430533786
397	427.4478	172.8565	5	11	396	19.8	-141.588	-33.6539999999997	145.532654273878	128.185750193486	97.0706145483355	75.7683517343058	67.3089161087004
398	423.1139	173.7396	5	11	397	19.85	-86.6779999999994	17.6619999999997	88.4591540090673	106.244927044584	96.0825479027672	70.8313595423227	66.9965458385602
399	418.1734	172.7096	5	11	398	19.9	-98.8099999999997	-20.6	100.934513918679	85.8800597590931	86.4459549147395	65.6551565442506	66.1272068787854
400	416.4422	172.4164	5	11	399	19.95	-34.624	-5.86399999999969	35.1170595579983	64.968125963356	73.9897959329294	65.1565437035374	64.3580091847457
401	414.0452	174.1664	5	11	400	20	-47.9399999999998	35	59.3569170358433	59.7377533426703	61.4230050118544	61.2706697849083	62.1090907959878
402	412.0057	173.973	5	11	401	20.05	-40.7900000000006	-3.86799999999994	40.9729852951924	44.7061596359929	49.6862984494648	59.2420021054424	57.1054287556431
403	409.1942	175.315	5	11	402	20.1	-56.2299999999993	26.8399999999997	62.3072909056389	41.7346648212747	41.0173703927385	57.2098702929294	51.5167745039437
404	408.818	176.5477	5	11	403	20.15	-7.5240000000008	24.6539999999999	25.7765453852918	36.9659502646157	31.2737459866793	53.4414852516975	51.3767258254872
405	407.9385	177.0503	5	11	404	20.2	-17.5900000000001	10.052	20.2595854844073	34.4044709355737	29.3735216845138	48.1089994639559	50.1251510893313
406	407.1404	178.6365	5	11	405	20.25	-15.9619999999995	31.7240000000004	35.5133442525484	22.2969874428066	25.2719360193036	41.3229382911829	49.6278003107724
407	406.1418	179.6295	5	11	406	20.3	-19.9720000000002	19.8599999999999	28.1655886499822	17.8413323373657	21.4133896625493	35.7909759446358	48.1926763953934
408	406.2266	179.6548	5	11	407	20.35	1.69600000000059	0.505999999999744	1.76987344180361	17.012378547753	18.3371926830916	32.3251608458881	46.4602501314474
409	406.1499	179.4976	5	11	408	20.4	-1.53400000000033	-3.14399999999978	3.49826985808694	13.5779217739914	20.4370155886555	27.8520841367048	46.2307932176705
410	405.5637	178.9448	5	11	409	20.45	-11.7240000000004	-11.0560000000004	16.1148165363437	8.42230838952497	22.2282029949825	27.0156909186639	50.5472273459851
411	406.2037	179.6016	5	11	410	20.5	12.8000000000009	13.1360000000001	18.3410603837407	14.3773979233765	21.2228715705114	24.5818710587485	51.62124192549
412	406.0905	179.5637	5	11	411	20.55	-2.26400000000012	-0.757999999999583	2.38752172764981	23.0326988399453	21.8956534398067	23.5585813260556	53.5852299240507
413	406.632	181.0451	5	11	412	20.6	10.8299999999997	29.6279999999996	31.5453211110613	27.4440274422121	23.6329512990378	22.1022952991084	52.4701450578121
414	406.0136	178.7896	5	11	413	20.65	-12.3680000000002	-45.1099999999997	46.774774440931	28.8678213670314	24.4304222867303	22.6212622050751	49.642140308625
415	405.2056	180.5187	5	11	414	20.7	-16.1599999999999	34.5819999999998	38.1714595476775	35.3689984900885	24.657860152814	21.8729938108729	46.1653563346846
416	406.3055	179.8778	5	11	415	20.75	21.9979999999998	-12.8179999999998	25.4600300078375	32.8885046746991	23.8918060981935	20.714902585473	43.0914099302249
417	405.205	181.2316	5	11	416	20.8	-22.0100000000002	27.0759999999996	34.8934073429349	25.8281457335152	25.7037729895619	20.6170010564811	40.3005501946866
418	406.0236	180.7356	5	11	417	20.85	16.3720000000001	-9.91999999999962	19.1428520341143	21.8716928634159	25.8673979151253	22.0891407205721	38.2871251755261
419	405.959	180.1656	5	11	418	20.9	-1.29199999999969	-11.3999999999999	11.472979735012	18.9157908293556	24.8055088214947	26.8064298910904	36.2235963465269
420	406.6686	180.7503	5	11	419	20.95	14.1920000000005	11.694	18.3891951971807	16.0385474890353	21.5177846267634	35.9379109884329	35.8229071910914
421	406.7076	180.2177	5	11	420	21	0.779999999999745	-10.652	10.680519837536	18.8462911555516	20.2069336004346	41.9718140660717	35.3529271654614
422	405.8	180.6948	5	11	421	21.05	-18.152	9.54199999999958	20.5071906413334	23.7828719094742	19.3383486731555	47.928457742659	35.9194113721632
423	405.8768	179.0375	5	11	422	21.1	1.53599999999983	-33.1459999999998	33.1815703666959	21.1638763901109	20.5453301421064	47.7304198226949	36.1145059428482
424	405.3545	180.7682	5	11	423	21.15	-10.4460000000006	34.6140000000003	36.1558835046252	21.4980763715136	29.1824374954506	45.8427953655524	40.6145249790748
425	405.3521	180.5035	5	11	424	21.2	-0.0479999999993197	-5.2940000000001	5.29421760036372	22.6381498572757	47.2179618240518	44.2217132054132	43.3069448663182
426	404.8378	180.8454	5	11	425	21.25	-10.2859999999998	6.83800000000019	12.3515197445496	22.2443691286612	60.0518220339499	44.8598815692668	43.079765377149
427	405.9978	181.4549	5	11	426	21.3	23.1999999999994	12.1899999999999	26.207558070144	34.5820030814269	70.1531424957562	44.8101244447375	42.6785207747591
428	404.4373	181.4345	5	11	427	21.35	-31.2099999999998	-0.407999999999902	31.2126667236234	73.2720472579928	69.5934417302644	44.2490895051642	42.9984983269693
429	401.8504	185.5868	5	11	428	21.4	-51.7380000000003	83.0459999999999	97.8440532684538	98.6055676963862	66.8800819096101	44.595108556349	43.2908015738024
430	398.4535	194.9254	5	11	429	21.45	-67.9379999999992	186.772	198.744438483193	117.668135134237	66.9256417840631	44.6301234635189	43.6624414008038
431	398.222	201.8725	5	11	430	21.5	-4.63000000000079	138.942	139.019121936516	116.942514331868	69.512829538099	46.1239832721743	43.8622605640904
432	397.656	207.9221	5	11	431	21.55	-11.3199999999995	120.992	121.520395259397	99.1781607377933	70.2819002163195	48.2802414182708	44.3700479212471
433	397.4265	209.2821	5	11	432	21.6	-4.5900000000006	27.2000000000003	27.5845627117781	60.5792363101333	67.9528488682219	50.126716586588	43.9630195219802
434	397.1927	209.6679	5	11	433	21.65	-4.67599999999948	7.71599999999978	9.02228529808228	40.4200913798118	60.0077796172475	58.6077877530745	43.5376978375207
435	397.2506	209.9495	5	11	434	21.7	1.15800000000036	5.63199999999995	5.74981634489314	22.8956652984023	42.042285102986	64.7408959217635	42.8744535193128
436	397.5894	208.0686	5	11	435	21.75	6.77599999999984	-37.6179999999999	38.2233972849091	18.9631834045762	32.1961445103988	65.4446281688251	42.3067983390542
437	398.0131	209.7097	5	11	436	21.8	8.47399999999993	32.8219999999999	33.8982648523489	20.8373984967016	26.4073403407853	64.740040493037	42.103384542865
438	397.6179	209.6829	5	11	437	21.85	-7.90399999999977	-0.536000000000172	7.92215324264789	23.5053338958387	30.6599914429117	63.9078559333666	42.2970407276894
439	397.1248	210.4592	5	11	438	21.9	-9.86200000000053	15.5260000000004	18.3933607587092	23.9721976409857	50.3354935965389	59.7751732565144	42.6917492654285
440	396.7693	211.345	5	11	439	21.95	-7.11000000000013	17.7159999999998	19.0894933405786	29.9190153831684	62.5561500594639	51.3869718131747	42.7455856324429
441	397.6344	209.5109	5	11	440	22	17.3020000000008	-36.6820000000001	40.5577160106439	42.3567994812471	61.3764267995511	45.7527070621092	44.8397832423167
442	396.084	212.2892	5	11	441	22.05	-31.0080000000005	55.566	63.6323535632624	79.8335886963762	59.1981807697545	40.8116380998351	47.3113341229492
443	396.4528	215.7753	5	11	442	22.1	7.37600000000043	69.7219999999999	70.1110737330416	101.606966223089	59.8628629985112	40.1956192212656	48.8210682899764
444	395.9609	226.0524	5	11	443	22.15	-9.83800000000087	205.542	205.777306834355	98.7806559581165	59.5425668957813	41.2326003094891	49.239516022179
445	397.5886	232.2397	5	11	444	22.2	32.5540000000001	123.746	127.956380974143	88.4773461563406	60.7316585233635	41.5271938332123	50.0355823141969
446	398.153	233.4344	5	11	445	22.25	11.2880000000007	23.8940000000002	26.4261646857812	77.3689265157753	59.3092696138196	39.7537151088416	53.4825528458347
447	397.5516	233.3616	5	11	446	22.3	-12.0280000000002	-1.45600000000002	12.1158045543829	39.2515450951863	55.2159358588849	39.3966446409925	54.0697964616678
448	398.1157	232.9007	5	11	447	22.35	11.2819999999999	-9.21800000000019	14.5689755302149	19.8563508236379	49.7312469996194	40.3449919502147	54.9440499885221
449	398.8747	232.8726	5	11	448	22.4	15.1800000000003	-0.561999999999898	15.1903997314096	19.8378832695227	32.1297070224392	40.788389974508	53.150382800997
450	399.6424	234.218	5	11	449	22.45	15.3539999999998	26.9079999999997	30.9804096164008	21.9545255614291	20.4982376069607	40.8610478013669	48.9943055705246
451	399.3495	232.9343	5	11	450	22.5	-5.85800000000063	-25.6739999999996	26.3338269152053	22.0935674834635	18.131003418132	43.555583212459	46.3827877425502
452	398.3039	233.3757	5	11	451	22.55	-20.9119999999996	8.82799999999975	22.6990160139152	25.007868949692	19.5951085122305	46.3424268276277	43.5732087313521
453	398.9945	233.0508	5	11	452	22.6	13.8120000000004	-6.49799999999971	15.2641851403868	21.1401243902835	20.8271209019181	47.5154199933647	43.78473005849
454	400.1338	234.0081	5	11	453	22.65	22.7859999999998	19.1460000000001	29.7619070625522	16.4241235667414	22.0342130532348	39.8712442912834	43.7775008044685
455	399.5895	233.8018	5	11	454	22.7	-10.8860000000004	-4.12600000000054	11.641686819358	17.2356914630319	20.9904370793703	35.3302687066303	43.9580728406437
456	399.4906	233.706	5	11	455	22.75	-1.97800000000029	-1.91599999999994	2.75382279749459	19.5606743203727	27.8018968110984	41.5204775228444	43.5348550938358
457	398.4126	234.4983	5	11	456	22.8	-21.5599999999995	15.8460000000002	26.7568554953676	19.0605571567776	37.4689177963705	43.3995524302986	43.0873522823602
458	399.1592	233.3802	5	11	457	22.85	14.932	-22.362	26.8890994270913	20.840749768457	45.2995929871101	45.9802440436777	43.3937602238793
459	398.8914	234.7167	5	11	458	22.9	-5.35600000000045	26.73	27.2613212445766	39.1796700554555	47.6127815601277	46.5255923454796	43.4930270992053
460	399.4134	233.8321	5	11	459	22.95	10.440000000001	-17.6920000000001	20.5426498777549	57.7021441297092	50.1622998062999	46.6016393278745	43.339311202384
461	403.9641	235.094	5	11	460	23	91.013999999999	25.2379999999999	94.4484242324869	71.0385116538474	64.9099516275568	47.0128684229911	42.6417085777706
462	409.018	238.269	5	11	461	23.05	101.078	63.5000000000002	119.369225866636	76.1650059634778	67.2039963483667	46.3347793628691	41.9612280530899
463	413.3309	240.0822	5	11	462	23.1	86.2580000000003	36.2639999999999	93.5709370477823	79.4838498441427	71.1333671854372	47.3738408957145	41.6659126500771
464	415.9657	239.8537	5	11	463	23.15	52.6960000000008	-4.56999999999994	52.8937927927284	90.6402331996582	71.0169716377244	46.322401299448	38.6421258456942
465	414.9843	238.2774	5	11	464	23.2	-19.6280000000002	-31.5260000000001	37.1368692810798	76.7058485670242	72.2128415763788	46.3889518480752	37.5284023392749
466	407.4889	238.7692	5	11	465	23.25	-149.908	9.83600000000024	150.230341010064	71.2282227170269	66.2238400348839	47.31599507883	38.6553461259593
467	405.0414	239.1985	5	11	466	23.3	-48.9499999999998	8.58599999999967	49.6973027034665	65.868937311971	55.2006409293676	46.7780599237278	39.6133830612764
468	402.6578	241.4939	5	11	467	23.35	-47.672	45.908	66.182807797796	64.9418333086149	49.448088804319	46.442528497544	40.0515628042773
469	401.8503	242.5189	5	11	468	23.4	-16.1500000000001	20.5000000000001	26.0973657674488	41.8074468701096	45.0320210387684	46.1976642239026	40.1858605907144
470	400.2354	242.3374	5	11	469	23.45	-32.2979999999995	-3.63	32.5013492642993	33.695433291711	42.6156038898505	45.8175746034011	39.8575405268284
471	398.9478	241.1851	5	11	470	23.5	-25.7520000000011	-23.0459999999999	34.5584088175375	27.667954891611	29.7220385301033	41.7278339430821	39.7244002728846
472	398.8834	241.6374	5	11	471	23.55	-1.28799999999956	9.04600000000016	9.13723481147343	24.1951047655658	26.3521234990889	37.5800292785521	39.7906350716149
473	397.3706	242.617	5	11	472	23.6	-30.2559999999994	19.5919999999995	36.0454157972959	20.2893744710862	21.7516898096509	35.8164053067895	40.1593423002321
474	397.8023	242.5514	5	11	473	23.65	8.63399999999956	-1.31199999999978	8.7331151372229	17.6366301900969	21.3783568100807	37.413007400105	40.3242432493444
475	397.9302	241.9155	5	11	474	23.7	2.55800000000022	-12.7179999999998	12.9726977919012	19.0088137064668	19.4223076304235	39.7265359719195	41.1895000750254
476	398.984	241.7633	5	11	475	23.75	21.0759999999993	-3.04400000000044	21.2946874125913	15.8354247276908	17.2318278512803	35.7902147290742	42.7766428934833
477	398.1922	241.6497	5	11	476	23.8	-15.8359999999993	-2.27199999999982	15.9981523933227	18.5616088545957	19.9594176277366	35.8272136922543	45.6685872803877
478	398.5038	242.6093	5	11	477	23.85	6.23199999999997	19.1919999999999	20.1784709034157	18.5552407897608	22.18472180926	34.1228815648769	50.47499610858
479	398.0156	241.6033	5	11	478	23.9	-9.76400000000012	-20.12	22.3640357717475	16.8270255124637	29.7939937614415	33.8461288359492	54.3781193899201
480	398.3088	242.1801	5	11	479	23.95	5.86400000000026	11.5360000000004	12.9408574677265	20.9100215490064	36.8374680539885	33.1134417257823	55.737027085385
481	398.614	241.6259	5	11	480	24	6.10399999999913	-11.0840000000002	12.6536110261061	28.5340188908292	41.8583909280451	32.435932122778	54.0097394283608
482	397.6524	243.1719	5	11	481	24.05	-19.2319999999995	30.9199999999998	36.413132576036	41.0263786682874	45.3023038854197	33.2464907803607	53.5314063254903
483	396.799	240.3847	5	11	482	24.1	-17.0680000000004	-55.7439999999997	58.2984576125302	55.1196953182162	46.4940733201029	32.9448437047497	52.525228132203
484	397.134434481852	236.156693463535	5	11	483	24.15	6.70868963704038	-84.5601307293003	84.8258346590383	66.8897563436265	46.3139008618176	34.3260851992408	52.2165446919884
485	398.211332326673	232.127761353239	5	11	484	24.2	21.5379568964204	-80.5786422059197	83.4074407173705	69.694586221833	46.8045758211412	35.9900483019756	56.1567804920744
486	399.2425	228.7045	5	11	485	24.25	20.6233534665398	-68.4652270647803	71.5039161531574	64.4541277493765	47.6400363942757	38.2372907081366	55.7248496105191
487	399.60650896304	226.2090449302	5	11	486	24.3	7.28017926080042	-49.9091013959998	50.4372819670685	51.6014230553478	46.5335639329849	44.5591146370477	57.9726931836513
488	399.344990659683	224.625688452196	5	11	487	24.35	-5.23036606714072	-31.6671295600804	32.0961652502478	38.4894563240662	43.7049656002394	54.5074637196159	58.3373896173509
489	398.665341529486	223.85426206984	5	11	488	24.4	-13.5929826039398	-15.4285276471199	20.562311188895	28.390316444925	38.8581766370401	62.5585745559375	69.3226958086127
490	397.77495801201	223.794597286983	5	11	489	24.45	-17.8076703495196	-1.19329565713997	17.8476070609623	23.3725416441367	35.1426285499628	65.6564795673688	78.243710073308
491	396.881236546812	224.346525607478	5	11	490	24.5	-17.8744293039608	11.0385664098999	21.0082167574514	22.9558034511023	34.6161904882281	66.2916449136394	80.8864171926834
492	396.191573573454	225.409878535175	5	11	491	24.55	-13.7932594671599	21.2670585539405	25.3484079631272	26.1149302187324	43.8159253886757	69.4827833724285	92.1366633228449
493	395.913365531493	226.884487573927	5	11	492	24.6	-5.56416083921931	29.4921807750399	30.0124742850757	31.7958007758593	62.520854119129	69.2340509576165	101.280976276033
494	396.254008860488	228.670184227585	5	11	493	24.65	6.81286657989972	35.7139330731599	36.3579450270454	40.8420645315312	78.8032482500575	67.0200819838719	101.858884550772
495	397.4209	230.6668	5	11	494	24.7	23.3378227902404	39.9323154483	46.2519598465967	64.2593091332146	84.5083833135964	72.5870250122292	116.814123453365
496	398.9428	233.6084	5	11	495	24.75	30.4379999999992	58.8319999999999	66.2395355358108	102.085904787156	84.9432534330031	75.659484491964	126.630737193005
497	398.5764	240.7207	5	11	496	24.8	-7.32799999999997	142.246	142.434630971544	131.491566281383	92.4320028118721	80.1181726750483	137.339223435456
498	397.364124714749	251.610705145608	5	11	497	24.85	-24.2455057050199	217.80010291216	219.145452554781	137.220965851334	94.7631363149935	82.5518976698248	151.273811262499
499	398.0688	260.7529	5	11	498	24.9	14.0935057050206	182.84389708784	183.38625249818	129.044442334475	95.1819873307036	104.799262781276	151.076060842122
500	401.0859	262.9714	5	11	499	24.95	60.3419999999994	44.3700000000001	74.8989576963521	120.60469649053	110.031421474496	123.373978420834	151.202851866394
501	401.28	261.7185	5	11	500	25	3.88199999999983	-25.0580000000002	25.3569179515179	87.4403678428314	116.7027784957	129.336902262589	151.29726685851
502	404.399	265.6415	5	11	501	25.05	62.3800000000006	78.46	100.235901751818	58.8724083800248	116.420419961421	151.026835865329	162.96115362949
503	403.7904	263.0457	5	11	502	25.1	-12.1720000000005	-51.9159999999999	53.3238093162895	82.8418770976579	102.582941220521	169.617108847316	174.064771834177
504	405.6003	263.9591	5	11	503	25.15	36.1980000000005	18.2679999999993	40.5464551841467	104.361114656925	130.795277312495	169.391683902304	172.2602733384
505	414.9888	266.542	5	11	504	25.2	187.77	51.6579999999999	194.746301284518	112.236143432312	162.239573528071	197.638198604755	172.277213635504
506	421.5549	265.5039	5	11	505	25.25	131.321999999999	-20.7619999999997	132.953105747853	117.72551459821	173.730551092175	215.024183677874	172.372795423235
507	428.439272644118	264.349117141275	5	11	506	25.3	137.68745288236	-23.0956571745003	139.611045628754	202.718146244965	209.621668918786	230.119332233865	173.395729683487
508	424.4499	263.7209	5	11	507	25.35	-79.7874528823593	-12.5643428255	80.770665145778	241.637269958484	244.471081379638	248.040158805382	175.298501555173
509	401.182377599796	263.112293544837	5	11	508	25.4	-465.350448004081	-12.17212910326	465.509613417924	243.099987527424	243.601380473904	239.593547128307	177.69897499734
510	381.7167	262.8773	5	11	509	25.45	-389.31355199592	-4.69987089673964	389.341919852108	307.00719440526	285.244975735014	236.749224165418	180.10589691679
511	388.710981452933	263.39391425225	5	11	510	25.5	139.88562905866	10.3322850450002	140.266693592557	371.216648161066	313.345588860047	236.302888803381	182.653732891978
512	411.651415969888	264.275144582972	5	11	511	25.55	458.808690339099	17.6246066144404	459.147080017932	284.484614702843	343.818244506309	256.43952388655	186.81318680394
513	431.731217501899	264.942752622208	5	11	512	25.6	401.59603064022	13.3521607847194	401.817933924808	328.852681511545	393.497376390243	278.895492710738	190.739638031559
514	430.1436	264.8185	5	11	513	25.65	-31.7523500379798	-2.48505244416037	31.8494461268108	383.59119019267	348.391816944119	277.500464692929	192.577239820949
515	399.6060819529	263.669865934962	5	11	514	25.7	-610.750360942	-22.9726813007596	611.182253895619	380.629294607358	311.258874802766	271.967402258779	192.870724744028
516	378.9334	262.6472	5	11	515	25.75	-413.453639058	-20.4533186992398	413.95923699818	415.778104619421	298.875226514587	269.086106354506	192.197638364991
517	401.149631682738	262.816939210815	5	11	516	25.8	444.32463365476	3.3947842163002	444.337602091374	412.299019185394	303.257378854315	266.673286691925	189.111022095183
518	430.019	263.527	5	11	517	25.85	577.38736634524	14.2012157836996	577.56198398512	293.665068093987	313.319904041838	268.045105440521	184.101652192854
519	430.5655	263.9999	5	11	518	25.9	10.9299999999996	9.45800000000077	14.454018956678	214.159262836503	311.399548911953	250.598687213403	180.052379343442
520	431.3633	264.4178	5	11	519	25.95	15.9559999999999	8.35799999999949	18.0124984385839	225.885463101271	258.689828782544	236.837815412747	178.826697983706
521	430.6643	263.9862	5	11	520	26	-13.9799999999991	-8.63200000000006	16.4302107107601	210.861703464254	224.826623848964	235.970563521368	180.284193583416
522	405.628616291534	261.607527827699	5	11	521	26.05	-500.71367416932	-47.5734434460196	502.968603415215	210.500078638512	189.528328877541	222.59953774255	178.187810935564
523	380.5732	259.7775	5	11	522	26.1	-501.10832583068	-36.6005565539808	502.443185800035	223.714589471101	142.592834490798	211.862167215802	176.998935994225
524	380.1872	260.2783	5	11	523	26.15	-7.71999999999935	10.0160000000005	12.6458948279669	235.493984861425	152.805557482688	215.762795739594	176.477967216555
525	384.294758522863	259.381805070421	5	11	524	26.2	82.1511704572595	-17.9298985915796	84.0850526015298	153.17119465381	162.416756022729	188.103250883302	172.370694925302
526	386.647378561876	256.440607702878	5	11	525	26.25	47.0524007802601	-58.82394735086	75.327187662377	74.3239655173423	173.065900528149	169.371093052109	170.205157246382
527	387.701526423068	251.996178204718	5	11	526	26.3	21.0829572238401	-88.8885899632004	91.3546523771408	95.1110363268633	141.941696630786	148.102711956501	167.353521381953
528	387.913668412467	246.589986883287	5	11	527	26.35	4.2428397879803	-108.12382642862	108.207040117697	101.118922574356	110.404430389766	120.163145580326	165.900077978795
529	387.740270836102	240.763504045933	5	11	528	26.4	-3.4679515273001	-116.52965674708	116.581248875572	110.637816194873	120.126042567234	120.511211558578	NA
530	387.6378	235.0582	5	11	529	26.45	-2.04941672203972	-114.10608091866	114.124483838992	130.712198607762	117.516672984059	120.904171801994	NA
531	388.0198	228.924	5	11	530	26.5	7.63999999999896	-122.684	122.921655764963	146.48489526219	113.915562255253	124.265498363451	NA
532	389.126287176377	219.401743181895	5	11	531	26.55	22.1297435275403	-190.4451363621	191.726564441586	145.141048807604	106.677095035461	99.9360979845781	NA
533	391.147	210.2691	5	11	532	26.6	40.41425647246	-182.6528636379	187.070523389836	133.914423393762	97.7334566698531	75.1023792777126	NA
534	393.8822	205.5054	5	11	533	26.65	54.7040000000004	-95.274	109.862016602646	117.193308315634	88.2168656344682	75.4554697401812	NA
535	396.0909	203.6268	5	11	534	26.7	44.1739999999993	-37.5720000000001	57.9913567697803	82.6419914631607	79.3915875812586	72.7739875918254	NA
536	397.3629	205.1256	5	11	535	26.75	25.440000000001	29.9759999999998	39.3160803743206	48.9820180775166	75.465096198753	71.3242081382579	NA
537	396.424	204.991	5	11	536	26.8	-18.7780000000009	-2.69199999999955	18.9699801792209	31.2926824613321	57.9304993383703	68.0337560719812	NA
538	396.9355	205.7779	5	11	537	26.85	10.2300000000002	15.7379999999995	18.7706564616155	24.8687517687551	39.8003281656592	63.7550505170695	NA
539	397.662	206.5645	5	11	538	26.9	14.5299999999997	15.7320000000004	21.4153385217233	33.7368840818723	30.7848969131286	NA	NA
540	398.8087	205.9658	5	11	539	26.95	22.9340000000002	-11.9740000000002	25.8717033068952	33.2190072135799	28.031302199592	NA	NA
541	401.92	203.1701	5	11	540	27	62.2260000000006	-55.9140000000002	83.6567419399064	30.6186382538018	28.7328540212626	NA	NA
542	401.9394	203.9889	5	11	541	27.05	0.387999999999238	16.3760000000002	16.380595837759	30.2771113649251	29.3904171085012	NA	NA
543	401.7083	204.1615	5	11	542	27.1	-4.62199999999939	3.45199999999977	5.76881166272507	31.1938526304289	29.7766443642858	NA	NA
544	401.3303	205.0715	5	11	543	27.15	-7.55999999999972	18.1999999999999	19.7077040773397	23.7288239606529	NA	NA	NA
545	402.8528	205.0428	5	11	544	27.2	30.4499999999996	-0.573999999999728	30.4554096344143	25.5618270034226	NA	NA	NA
546	405.0412	204.2829	5	11	545	27.25	43.768	-15.1979999999998	46.3315985910263	28.9346504747699	NA	NA	NA
547	406.1043	203.5749	5	11	546	27.3	21.2620000000004	-14.16	25.5456110516076	NA	NA	NA	NA
548	406.1323	204.7062	5	11	547	27.35	0.559999999999263	22.6259999999996	22.6329290194615	NA	NA	NA	NA
549	NA	NA	5	11	548	27.4	NA	NA	NA	NA	NA	NA	NA
550	NA	NA	5	11	549	27.45	NA	NA	NA	NA	NA	NA	NA
551	NA	NA	5	11	550	27.5	NA	NA	NA	NA	NA	NA	NA
552	NA	NA	5	11	551	27.55	NA	NA	NA	NA	NA	NA	NA
553	NA	NA	5	11	552	27.6	NA	NA	NA	NA	NA	NA	NA
554	NA	NA	5	11	553	27.65	NA	NA	NA	NA	NA	NA	NA
555	NA	NA	5	11	554	27.7	NA	NA	NA	NA	NA	NA	NA
556	NA	NA	5	11	555	27.75	NA	NA	NA	NA	NA	NA	NA
557	NA	NA	5	11	556	27.8	NA	NA	NA	NA	NA	NA	NA
558	NA	NA	5	11	557	27.85	NA	NA	NA	NA	NA	NA	NA
559	NA	NA	5	11	558	27.9	NA	NA	NA	NA	NA	NA	NA
560	NA	NA	5	11	559	27.95	NA	NA	NA	NA	NA	NA	NA
561	NA	NA	5	11	560	28	NA	NA	NA	NA	NA	NA	NA
562	NA	NA	5	11	561	28.05	NA	NA	NA	NA	NA	NA	NA
563	NA	NA	5	11	562	28.1	NA	NA	NA	NA	NA	NA	NA
564	NA	NA	5	11	563	28.15	NA	NA	NA	NA	NA	NA	NA
565	NA	NA	5	11	564	28.2	NA	NA	NA	NA	NA	NA	NA
566	NA	NA	5	11	565	28.25	NA	NA	NA	NA	NA	NA	NA
567	NA	NA	5	11	566	28.3	NA	NA	NA	NA	NA	NA	NA
568	NA	NA	5	11	567	28.35	NA	NA	NA	NA	NA	NA	NA
569	NA	NA	5	11	568	28.4	NA	NA	NA	NA	NA	NA	NA
570	NA	NA	5	11	569	28.45	NA	NA	NA	NA	NA	NA	NA
571	NA	NA	5	11	570	28.5	NA	NA	NA	NA	NA	NA	NA
572	NA	NA	5	11	571	28.55	NA	NA	NA	NA	NA	NA	NA
573	NA	NA	5	11	572	28.6	NA	NA	NA	NA	NA	NA	NA
574	NA	NA	5	11	573	28.65	NA	NA	NA	NA	NA	NA	NA
575	NA	NA	5	11	574	28.7	NA	NA	NA	NA	NA	NA	NA
576	NA	NA	5	11	575	28.75	NA	NA	NA	NA	NA	NA	NA
577	NA	NA	5	11	576	28.8	NA	NA	NA	NA	NA	NA	NA
578	NA	NA	5	11	577	28.85	NA	NA	NA	NA	NA	NA	NA
579	NA	NA	5	11	578	28.9	NA	NA	NA	NA	NA	NA	NA
580	NA	NA	5	11	579	28.95	NA	NA	NA	NA	NA	NA	NA
581	NA	NA	5	11	580	29	NA	NA	NA	NA	NA	NA	NA
582	NA	NA	5	11	581	29.05	NA	NA	NA	NA	NA	NA	NA
583	NA	NA	5	11	582	29.1	NA	NA	NA	NA	NA	NA	NA
584	NA	NA	5	11	583	29.15	NA	NA	NA	NA	NA	NA	NA
585	NA	NA	5	11	584	29.2	NA	NA	NA	NA	NA	NA	NA
586	NA	NA	5	11	585	29.25	NA	NA	NA	NA	NA	NA	NA
587	NA	NA	5	11	586	29.3	NA	NA	NA	NA	NA	NA	NA
588	NA	NA	5	11	587	29.35	NA	NA	NA	NA	NA	NA	NA
589	NA	NA	5	11	588	29.4	NA	NA	NA	NA	NA	NA	NA
590	NA	NA	5	11	589	29.45	NA	NA	NA	NA	NA	NA	NA
591	NA	NA	5	11	590	29.5	NA	NA	NA	NA	NA	NA	NA
592	NA	NA	5	11	591	29.55	NA	NA	NA	NA	NA	NA	NA
593	NA	NA	5	11	592	29.6	NA	NA	NA	NA	NA	NA	NA
594	NA	NA	5	11	593	29.65	NA	NA	NA	NA	NA	NA	NA
595	NA	NA	5	11	594	29.7	NA	NA	NA	NA	NA	NA	NA
596	NA	NA	5	11	595	29.75	NA	NA	NA	NA	NA	NA	NA
597	NA	NA	5	11	596	29.8	NA	NA	NA	NA	NA	NA	NA
598	NA	NA	5	11	597	29.85	NA	NA	NA	NA	NA	NA	NA
599	NA	NA	5	11	598	29.9	NA	NA	NA	NA	NA	NA	NA
600	NA	NA	5	11	599	29.95	NA	NA	NA	NA	NA	NA	NA
601	NA	NA	5	11	600	30	NA	NA	NA	NA	NA	NA	NA
