# Supplementary material for: An automated feeding system for the African killifish reveals the impact of diet on lifespan and allows scalable assessment of associative learning
Source: eLife. 2022 Nov 10;11:e69008. doi: 10.7554/eLife.69008 (PMC9788828; doi:10.7554/eLife.69008)
Supplement: Figure 6—source data 3. [file elife-69008-fig6-data3.zip › Filtered and Interpolated Trajectories with Kinematics/t1_REC005 DLC_likelihood-euclidean-filtered_splines-interpolated_kinematics_02_resnet50_TrainAllTheThingsJun28shuffle1_1030000.csv]

	x2	y2	fishnum	recording_num	bodyparts_coords	seconds	velocity_x	velocity_y	velocity_xy	velocity_xy_5frame	velocity_xy_10frame	velocity_xy_20frame	velocity_xy_40frame
1	331.73486328125	131.963150024414	1	5	0	0	0	0	0	NA	NA	NA	NA
2	330.991516113281	132.4140625	1	5	1	0.05	-14.8669433593795	9.01824951171989	17.3883532603474	NA	NA	NA	NA
3	332.049682617188	133.74040222168	1	5	2	0.1	21.1633300781398	26.5267944336	33.9346042104335	15.893162651332	NA	NA	NA
4	331.634307861328	132.987426757812	1	5	3	0.15	-8.30749511720001	-15.0595092773602	17.1989329551923	18.0664603178819	NA	NA	NA
5	331.790863037109	132.463104248047	1	5	4	0.2	3.13110351561932	-10.4864501953	10.9439228306869	20.1650131291732	20.8976824542314	NA	NA
6	331.308471679688	132.213104248047	1	5	5	0.25	-9.64782714841931	-5	10.8664883327493	19.457489312923	21.8231281457223	NA	NA
7	332.103790283203	133.358032226562	1	5	6	0.3	15.9063720703	22.8985595703	27.8811173168042	23.2449287995034	22.2047369172213	NA	NA
8	330.730834960938	134.009902954102	1	5	7	0.35	-27.4591064453	13.0374145508	30.3969851291823	25.9022022571307	20.8861206349595	NA	NA
9	332.365264892578	133.239715576172	1	5	8	0.4	32.6885986328	-15.4037475586	36.1361303880945	25.5797959735627	23.5894835470895	NA	NA
10	331.889770507812	132.125411987305	1	5	9	0.45	-9.50988769532046	-22.2860717773398	24.2302901188233	24.2444607052693	25.2650465027871	24.6839624348194	NA
11	331.604705810547	132.489898681641	1	5	10	0.5	-5.70129394529999	7.28973388671989	9.25445691490898	22.3147519569961	26.0512077577697	25.8749579420198	NA
12	330.93701171875	133.313461303711	1	5	11	0.55	-13.3538818359398	16.4712524414	21.2044409753374	23.9340382946756	27.7902625641539	26.4504336199224	NA
13	330.636169433594	134.306304931641	1	5	12	0.6	-6.01684570312045	19.8568725586	20.7484413878161	24.6278907484435	27.2349556244597	26.2523963300058	NA
14	332.544830322266	133.189025878906	1	5	13	0.65	38.1732177734409	-22.3455810547	44.2325620764919	26.5226195419768	28.954870882291	26.8239067490333	NA
15	331.962341308594	131.932495117188	1	5	14	0.7	-11.6497802734409	-25.1306152343597	27.6995523876629	31.3360644230386	28.4702424154074	27.163358783842	NA
16	332.630645751953	131.276580810547	1	5	15	0.75	13.3660888671807	-13.1182861328205	18.7281008825754	32.1551592919234	29.9267877383174	27.8850091707903	NA
17	332.582763671875	133.539657592773	1	5	16	0.8	-0.957641601560226	45.2615356445204	45.2716653806466	33.9757034699064	30.6961303226235	27.3808123592869	NA
18	333.314666748047	134.543334960938	1	5	17	0.85	14.6380615234398	20.0735473633	24.8439157322403	32.3125940823713	31.618672025052	26.9240200398405	NA
19	334.264404296875	132.051422119141	1	5	18	0.9	18.9947509765602	-49.8382568359403	53.3352829664069	33.330955934658	30.0583299509771	27.6983908821137	NA
20	333.300262451172	131.952529907227	1	5	19	0.95	-19.2828369140602	-1.97784423828011	19.3840054499874	30.0561962222084	29.0616710648969	30.4945545910488	35.9866686743057
21	332.727233886719	132.996612548828	1	5	20	1	-11.4605712890602	20.8816528320204	23.8199101440089	31.0821847581805	29.7188105838109	31.1901315307309	36.5044511855628
22	332.275421142578	134.369049072266	1	5	21	1.05	-9.03625488281932	27.4487304687597	28.8978668183984	26.1409564320479	26.9713621544198	31.2047790338275	36.3819804566122
23	332.828247070312	132.976043701172	1	5	22	1.1	11.0565185546795	-27.8601074218801	29.9738584121009	25.8107480474225	26.6130844552212	30.5723578435223	35.6180604998855
24	333.656555175781	131.808578491211	1	5	23	1.15	16.5661621093807	-23.3493041992199	28.6291413357437	26.1066652329637	26.4419108819365	30.9608521976297	35.5798285115735
25	334.034820556641	132.610488891602	1	5	24	1.2	7.56530761720001	16.0382080078199	17.7329635268604	23.8865280866313	32.5188667666901	33.5219906223627	35.565108292248
26	333.724792480469	133.836883544922	1	5	25	1.25	-6.20056152344091	24.5278930664	25.2994960717151	22.143984152262	32.4534753231444	43.411940155641	36.0930439913967
27	333.770446777344	132.948196411133	1	5	26	1.3	0.9130859375	-17.7737426757795	17.7971810867364	26.7428653318252	31.7134277450314	45.5963280651182	36.0847061359338
28	332.940002441406	133.611862182617	1	5	27	1.35	-16.6088867187591	13.2733154296795	21.2611387402543	39.2269854859578	29.5260436619926	47.5001240752051	37.6908652858309
29	330.659881591797	132.402099609375	1	5	28	1.4	-45.6024169921807	-24.1952514648398	51.6235472335596	38.8002854133251	31.8633744442822	47.2915864726954	40.660672261691
30	333.657470703125	129.742034912109	1	5	29	1.45	59.9517822265602	-53.2012939453199	80.1535642975235	39.5403274034316	37.9823101798284	47.289374913792	43.0393963607646
31	333.907135009766	128.610961914062	1	5	30	1.5	4.99328613282046	-22.6214599609403	23.1659957085519	36.9081031717232	57.1050697274712	47.1339444291059	45.7277416952559
32	334.953399658203	128.364639282227	1	5	31	1.55	20.9252929687398	-4.92645263669999	21.4973910372686	36.9838835567392	64.2212939758165	46.313527293302	47.9111232770628
33	335.299011230469	128.153503417969	1	5	32	1.6	6.91223144531932	-4.22271728515966	8.10001758171224	36.7376348736991	68.387163695189	44.9837246697652	52.4974689230039
34	336.778076171875	126.015045166016	1	5	33	1.65	29.5812988281205	-42.7691650390602	52.0024491586399	75.4098540416172	68.1412620634544	44.3357502741136	55.5023739933536
35	339.789367675781	123.46475982666	1	5	34	1.7	60.2258300781205	-51.0057067871199	78.9223208823226	88.9022605482014	62.0598830608938	43.9668578006539	57.4216194323168
36	346.056976318359	114.637130737305	1	5	35	1.75	125.352172851559	-176.5525817871	216.527091548143	99.8662242186548	61.8144135350673	44.3010788120032	59.4690921429999
37	348.632293701172	111.010536193848	1	5	36	1.8	51.5063476562602	-72.5318908691401	88.9594235701895	99.2986405701695	60.9136268415725	44.7885999125807	58.9584415312277
38	351.059326171875	109.008842468262	1	5	37	1.85	48.5406494140602	-40.0338745117199	62.9198359339791	87.3821312480886	60.4414056775377	48.4577105318212	59.1158629500884
39	353.398498535156	108.25309753418	1	5	38	1.9	46.7834472656205	-15.1148986816401	49.1645309162137	48.2189730285174	56.8081261039451	53.6229536412683	58.4745838514695
40	354.069702148438	107.556999206543	1	5	39	1.95	13.4240722656398	-13.9219665527401	19.3397742719178	32.9249931349435	49.9514054214794	55.5842381304804	58.6887602189401
41	355.097930908203	107.680046081543	1	5	40	2	20.5645751953	2.4609375	20.7113004502869	21.0165871364207	31.4970878965352	60.265351859781	59.2873764685286
42	355.722381591797	107.67440032959	1	5	41	2.05	12.4890136718795	-0.112915039059942	12.4895241023203	14.3176116377207	25.3559058493448	64.6174675202982	59.2132089778264
43	355.877014160156	107.606483459473	1	5	42	2.1	3.09265136718068	-1.35833740234006	3.37780594136496	12.5206795948703	28.5282573684535	74.4225800024856	59.6826883136066
44	356.231384277344	108.305244445801	1	5	43	2.15	7.08740234375909	13.9752197265599	15.6696534227133	14.7752027645531	39.1046452190823	80.0438957890775	59.3640440348545
45	356.608551025391	107.950538635254	1	5	44	2.2	7.54333496094091	-7.09411621093977	10.355114057666	17.7868185637461	49.108593200067	81.3212482422709	59.1938508835417
46	357.19140625	106.46134185791	1	5	45	2.25	11.6571044921795	-29.7839355468801	31.9839162987008	36.0399276004863	58.7162901844946	75.5262441303588	59.4673998673427
47	358.050262451172	107.538162231445	1	5	46	2.3	17.1771240234398	21.5364074707	27.5476030982852	63.8916788004439	68.321308199024	72.3205549973373	60.0305374684131
48	361.752624511719	104.590972900391	1	5	47	2.35	74.0472412109398	-58.9437866210801	94.6433511250659	85.6965068052637	88.4037543274335	70.7316018249717	60.4883885902225
49	368.285369873047	100.428009033203	1	5	48	2.4	130.65490722656	-83.2592773437599	154.928409422501	102.657377604436	103.27966547421	69.6575812302436	60.1885167161757
50	374.238830566406	99.9981002807617	1	5	49	2.45	119.069213867181	-8.59817504882585	119.379254081765	118.855797834302	112.691091063062	70.0881455240883	59.1170249541737
51	380.063049316406	99.5771179199219	1	5	50	2.5	116.484375	-8.41964721679602	116.788270294563	140.767581054381	119.555400364182	71.4408085079513	59.3140032964912
52	384.975769042969	97.2711791992188	1	5	51	2.55	98.2543945312591	-46.1187744140619	108.539704247614	142.667652147976	119.28520414533	72.1128906623508	59.2827274280419
53	394.980804443359	99.3072738647461	1	5	52	2.6	200.1007080078	40.7218933105457	204.20226722546	139.685675320861	112.93494628149	74.381651957448	59.2259066673549
54	403.134948730469	100.357025146484	1	5	53	2.65	163.0828857422	20.9950256347582	164.428764890477	136.453423123929	100.210517241405	74.3923377955955	58.3764636233402
55	408.143341064453	98.8735733032227	1	5	54	2.7	100.167846679681	-29.6690368652261	104.469369946191	119.714610456358	91.0676978481095	74.4208439664295	57.5090379259896
56	412.491180419922	96.3416213989258	1	5	55	2.75	86.9567871093795	-50.6390380859381	100.627009309902	85.1023115085993	84.1653268314081	74.6337209226823	53.9972188961404
57	413.129211425781	95.2757034301758	1	5	56	2.8	12.7606201171807	-21.318359375	24.8456409097581	57.7533823348341	75.9044731256777	75.2724750242455	53.5609082494981
58	411.736938476562	95.9728012084961	1	5	57	2.85	-27.8454589843807	13.941955566406	31.1407724866687	42.4497203753581	60.3595495874626	72.5190666486238	53.2347906643146
59	413.018218994141	95.4490203857422	1	5	58	2.9	25.6256103515807	-10.4756164550778	27.684119021651	31.8772305388874	45.5050101169811	66.7540797910831	52.7204051380022
60	414.333862304688	94.9776000976562	1	5	59	2.95	26.3128662109398	-9.42840576172017	27.9510601488111	32.0943357949979	36.1505968697967	62.649811777867	52.6525843407568
61	413.614624023438	92.7002487182617	1	5	60	3	-14.384765625	-45.5470275878898	47.7645601275483	35.6167876663258	29.7120414811822	58.3626547332015	53.1063733692334
62	412.328369140625	92.8633804321289	1	5	61	3.05	-25.7250976562602	3.26263427734403	25.9311671903103	33.256637899128	31.2597459031613	53.9479873357856	54.2680372708151
63	414.760864257812	93.0218505859375	1	5	62	3.1	48.6499023437398	3.16940307617188	48.7530318433086	29.8514733642353	32.1031870157576	44.0292333322242	55.3173370833818
64	415.519592285156	92.7872543334961	1	5	63	3.15	15.1745605468807	-4.69192504882812	15.8833701856618	27.5468524234769	33.2976423407612	36.7090314576029	55.516117869339
65	415.162048339844	93.2002487182617	1	5	64	3.2	-7.15087890624091	8.25988769531222	10.9252374743477	30.4251560113248	34.2319257076244	33.6968276097083	58.9902024624939
66	416.089385986328	94.7570571899414	1	5	65	3.25	18.5467529296807	31.136169433594	36.241455423756	28.5895863651894	32.5599826349949	32.468193661922	65.6383612142327
67	417.736776419039	95.9193403320175	1	5	66	3.3	32.9478086542201	23.2456628415218	40.3226851295497	33.3386467823943	31.9915015458935	34.801261501659	73.2391383974586
68	419.657077839185	96.3967608497157	1	5	67	3.35	38.4060284029192	9.54841035396413	39.5751836126319	38.6123780510135	27.6989170769859	35.7379795036575	76.2706245391394
69	421.638297722905	96.3676586608947	1	5	68	3.4	39.6243976744006	-0.582043776419994	39.6286722716862	37.5731128465129	27.9130527982247	35.7832290457608	72.7291783236036
70	423.468443546339	96.0103736834132	1	5	69	3.45	36.6029164686802	-7.14569954962997	37.2938938174436	33.5578470804622	31.2430583496199	35.2170231574253	74.3722399074333
71	424.935522785626	95.5032458351299	1	5	70	3.5	29.3415847857398	-10.1425569656661	31.0451294012529	26.8082477887824	35.2243458426619	34.7719382305154	78.2171459328999
72	425.827542916908	95.0246150339033	1	5	71	3.55	17.8404026256396	-9.57261602453201	20.2463562992963	22.4874588140551	38.3427771001566	36.4231838792794	82.1676300642855
73	425.932511416323	94.7528211975922	1	5	72	3.6	2.09936998830017	-5.43587672622209	5.82718715423303	23.8737386482263	39.3727719915574	36.2530222093157	81.4108861674421
74	425.038435760011	94.8662042440553	1	5	73	3.65	-17.88151312624	2.26766092926198	18.0247273980494	32.875578838811	38.2688157507605	36.6398979430826	78.371590151689
75	422.933323424112	95.5431040911511	1	5	74	3.7	-42.1022467179796	13.5379969419159	44.2252929882997	43.1277071198511	36.2021206072261	43.5595609585583	76.9320821477259
76	419.405181884766	96.9618606567383	1	5	75	3.75	-70.5628307869199	28.375131311744	76.0543303541765	51.9372961943325	36.9838938260359	56.6430015057831	74.6307021328148
77	416.098571777344	98.3218078613281	1	5	76	3.8	-66.1322021484409	27.198944091796	71.5069977044967	54.0501726874659	40.8548662126654	71.2058017706717	74.1563399090438
78	418.184326171875	96.9548950195312	1	5	77	3.85	41.7150878906205	-27.3382568359381	49.87513252664	48.530502566226	44.8071273416454	80.022182429655	74.2441095397121
79	419.425369108673	96.245560517323	1	5	78	3.9	24.8208587359602	-14.1866900441639	28.5891098637168	41.0922088132608	45.3667430879406	78.7042768561242	73.6096532589269
80	419.02587890625	96.9746322631836	1	5	79	3.95	-7.9898040484602	14.5814349172119	16.6269423821001	38.5820253054797	55.8760635674967	86.0946680369996	73.5989023951127
81	417.886749267578	98.5488586425781	1	5	80	4	-22.7825927734398	31.4845275878901	38.8628615893503	37.6769584889583	78.0616571689043	98.0716371325983	72.9490676164531
82	415.216219050372	99.796983968905	1	5	81	4.05	-53.4106043441204	24.962506526538	58.9560801655913	36.6833134884152	104.068826441187	110.387272792785	72.6354745013773
83	413.0306562661	100.400992133826	1	5	82	4.1	-43.7112556854402	12.08016329842	45.349798444033	63.2216245687673	120.671592867753	118.79253900266	71.8715624249491
84	414.208107023583	100.308931188011	1	5	83	4.15	23.5490151496606	-1.84121891629985	23.6208848610014	115.031105524548	119.139737961488	120.034148845775	72.2698093131187
85	421.626617431641	99.4688491821289	1	5	84	4.2	148.37020816116	-16.8016401176419	149.318497783861	169.555627576894	135.987215466773	120.167336685743	73.198142389858
86	436.44619719968	97.9667265114597	1	5	85	4.25	296.39159536078	-30.0424534133842	297.910266368253	203.666227246547	159.159380439161	116.793210603708	73.9345717118816
87	452.954710439448	96.4402729497196	1	5	86	4.3	330.17026479536	-30.529071234802	331.578690427321	201.59616243456	179.919679372906	113.511418316429	75.0374543251762
88	463.721984863281	95.6651306152344	1	5	87	4.35	215.345488476661	-15.5028466897039	215.902796792298	208.752806364779	192.777950663674	112.750239575767	76.652485256996
89	463.296485745643	96.1742671006943	1	5	88	4.4	-8.50998235276052	10.1827297091978	13.2705608010692	203.287655353774	194.70155460361	111.436077472093	78.7835614414418
90	454.14122860952	97.5299518962467	1	5	89	4.45	-183.10514272246	27.1136959110481	185.101717434953	190.283731168917	184.45860980399	111.9807816328	81.5138021984065
91	440.697866540029	99.051779966403	1	5	90	4.5	-268.86724138982	30.4365614031261	270.584511313227	181.889674080802	155.524764038511	111.126197002391	84.9642014340345
92	427.408052622286	100.059346275675	1	5	91	4.55	-265.79627835486	20.1513261854399	266.559069503039	187.806946772659	122.95401019167	108.847765123475	89.2715037548552
93	418.713439941406	99.8722457885742	1	5	92	4.6	-173.892253617599	-3.74200974201585	173.932511351722	160.164413243202	104.828886283781	107.490102640583	94.429882323558
94	417.325030188971	98.2400361660112	1	5	93	4.65	-27.7681950486999	-32.6441924512602	42.8569242603521	107.761872723248	103.732416982698	107.899720683155	99.2006329962376
95	419.031219482422	96.6321258544922	1	5	94	4.7	34.1237858690192	-32.1582062303798	46.889049787667	55.6242892144234	87.9743477988272	102.836723821158	102.541771443414
96	419.321408419557	96.3167211266983	1	5	95	4.75	5.80377874269971	-6.30809455587809	8.57180871345784	27.7680984867595	63.0930135656209	91.2261419179801	103.623756342513
97	419.41162109375	96.0373687744141	1	5	96	4.8	1.80425348386052	-5.58704704568385	5.87115195891806	19.6578871927376	37.7758508740446	78.8691068796807	102.708707312636
98	420.688385009766	94.8661727905273	1	5	97	4.85	25.5352783203205	-23.4239196777361	34.6515577134024	15.7842823544529	22.2022546174906	73.282788084337	103.550198954704
99	420.57440502241	94.8835258348573	1	5	98	4.9	-2.27959974712007	0.347060886599877	2.30586779024241	18.4241544079942	21.0978867626998	78.8628460267595	108.455870727182
100	419.554382324219	95.8071441650391	1	5	99	4.95	-20.4004539638208	18.4723666036362	27.5210255962438	19.9274125336659	21.2148378383255	76.9329363598133	117.900136884156
101	418.93909477878	96.7051312102929	1	5	100	5	-12.3057509087801	17.959740905076	21.7711689811641	16.6364107482217	26.9275197974495	71.8567657354706	130.172350553699
102	419.020478133641	97.3695375596911	1	5	101	5.05	1.62766709722064	13.2881269879638	13.3874425872766	22.5378863326621	34.784203567691	68.1557347169249	138.261113815382
103	419.835757607341	97.7734005922692	1	5	102	5.1	16.305589474	8.07726065156203	18.1965487861818	26.645393322198	41.7366898848931	70.0672256444561	138.015695177498
104	421.42215841842	97.8897576870629	1	5	103	5.15	31.7280162215798	2.32714189587398	31.8132457124444	35.4308851869049	53.9932750708209	78.3671171467001	138.112061369613
105	423.816905785416	97.6916462231075	1	5	104	5.2	47.89494733992	-3.96222927910799	48.0585605439232	49.6409946017162	65.8915249207993	84.9162062010842	135.113885459833
106	427.057224926868	97.1521035794388	1	5	105	5.25	64.8063828290401	-10.7908528733739	65.6986283046983	66.8369690215644	80.6205179053202	90.4543020813184	128.212359443549
107	431.180341061316	96.2441671350921	1	5	106	5.3	82.4623226889605	-18.1587288869341	84.4379896613333	85.4486638089797	98.5356185598052	91.9059963088424	121.249713650498
108	436.223479407297	94.940874269103	1	5	107	5.35	100.86276691962	-26.0658573197819	104.176420885423	105.137656519401	117.932196671422	94.3501583336403	117.248124431637
109	442.223865183352	93.2152623605071	1	5	108	5.4	120.0077155211	-34.5122381719182	124.871719649521	125.810150623736	135.6363475307	105.475663982271	117.463245940944
110	449.218723608019	91.0403687883399	1	5	109	5.45	139.897168493339	-43.4978714433439	146.503524096028	147.430242517894	148.617574563843	123.819492135511	113.220048125517
111	457.245279899836	88.3892309316368	1	5	110	5.5	160.531125836341	-53.022757134062	169.061098826373	169.027424321279	153.981084365187	149.218504105008	107.689617784978
112	466.340759277344	85.2348861694336	1	5	111	5.55	181.909587550159	-63.0868952440642	192.538449132127	185.824031252421	149.027789049994	167.67446250729	101.67742844193
113	476.31794210235	81.6310051433197	1	5	112	5.6	199.543656500121	-72.0776205222779	212.162329902345	192.097492608285	146.963626782388	168.541287714414	98.9984290354073
114	486.091829309742	77.953791545101	1	5	113	5.65	195.47774414784	-73.544271964374	208.854754305231	182.152018106639	156.95805289372	168.324402056071	98.2917064505742
115	494.352976977675	74.6600823291373	1	5	114	5.7	165.222953358659	-65.874184319274	177.87083087535	150.625335582093	181.747459350222	167.391047098508	98.7233078659218
116	499.791941184306	72.2067144497887	1	5	115	5.75	108.77928413262	-49.0673575869718	119.333726318141	124.899829243496	217.816490304696	165.198576969118	99.2946780924708
117	501.099278007792	71.050524861415	1	5	116	5.8	26.1467364697205	-23.1237917674741	34.9050365093996	128.09207453502	236.813306454775	163.630320421314	99.8147331005939
118	496.965543526288	71.648350518376	1	5	117	5.85	-82.6746896300801	11.9565131392201	83.5347982093596	171.39742609216	219.150378757406	161.213460778936	99.7151617250605
119	486.081293817951	74.4570283750318	1	5	118	5.9	-217.68499416674	56.1735571331158	224.815980762847	253.480962502753	201.012456581441	156.063645855128	100.210529843309
120	467.137084960938	79.9333953857422	1	5	119	5.95	-378.88417714026	109.527340214208	394.39758866105	323.001277327456	186.164519633173	149.507159891221	99.9552044227165
121	441.785659196462	87.6078073101956	1	5	120	6	-507.02851528952	153.488238489068	529.751408371108	313.400928271316	176.416069573049	143.522469834484	100.521368994291
122	423.528503417969	93.3046951293945	1	5	121	6.05	-365.143115569861	113.937756383978	382.506610632914	273.932838627862	178.232851792635	135.199122166935	101.281817871634
123	421.881317138672	93.9704818725586	1	5	122	6.1	-32.9437255859398	13.3157348632818	35.5330529286596	200.931613174186	175.463294775485	127.929632426358	101.771800242264
124	422.986358642578	93.1543045043945	1	5	123	6.15	22.1008300781205	-16.3235473632818	27.4755325455806	99.3511766433447	155.169238816536	118.216295754448	102.321146437593
125	423.160675048828	91.6951065063477	1	5	124	6.2	3.486328125	-29.1839599609361	29.3914613926679	33.4644262578143	117.26686043222	112.530409530759	101.470711098381
126	422.615753173828	92.641960144043	1	5	125	6.25	-10.8984375	18.937072753906	21.8492257169021	37.525661279654	69.228449364273	108.135054103623	102.655124235316
127	425.182403564453	91.9680709838867	1	5	126	6.3	51.3330078125	-13.4777832031259	53.0728587052615	36.4056390052089	33.5849378790955	107.723469892345	101.15865287688
128	427.30593524639	90.1554315642917	1	5	127	6.35	42.4706336387396	-36.2527883919	55.8392280378581	33.6021076902547	36.7088860953109	105.080165116481	99.3394039158506
129	427.424377441406	89.0680923461914	1	5	128	6.4	2.3688439003206	-21.7467843620059	21.8754211733551	39.1057220852013	35.4201349274558	94.9453957043473	97.2788138649098
130	426.664489746094	89.1840896606445	1	5	129	6.45	-15.1977539062409	2.31994628906193	15.373804817897	33.7054495003767	38.896299428346	76.0909167099221	94.3039772638981
131	428.864654541016	88.0651168823242	1	5	130	6.5	44.0032958984409	-22.379455566406	49.3672976916347	35.8921109109677	39.8540386341979	51.8242338835736	90.567622030273
132	428.05223316698	89.0845670977218	1	5	131	6.55	-16.2484274807207	20.389004307952	26.0714957811385	34.4346308497026	37.2140879920558	34.8891732359781	86.4583907259631
133	425.301879882812	90.977180480957	1	5	132	6.6	-55.00706568336	37.852267664704	66.7725350908132	44.1904911664372	34.6970354574765	35.0023127701151	82.1516707811057
134	424.731658935547	91.432014465332	1	5	133	6.65	-11.4044189453	9.0966796875	14.5880208670297	40.6023551831945	34.7215525921591	36.3178908191158	77.6692404958354
135	427.929901123047	91.1864547729492	1	5	134	6.7	63.96484375	-4.91119384765597	64.15310640157	40.7227264837349	34.9149729876238	35.5503750982543	73.5422300547242
136	426.446472167969	91.7046432495117	1	5	135	6.75	-29.6685791015602	10.36376953125	31.4266177754209	33.5019600039853	34.4200184028743	40.1116715015146	70.7954794234475
137	427.082153320312	90.5322189331055	1	5	136	6.8	12.7136230468602	-23.4484863281241	26.6733522838409	35.0084743346155	36.1934085928608	38.6869853324457	70.7392329220769
138	425.647491455078	89.9907684326172	1	5	137	6.85	-28.6932373046795	-10.8290100097659	30.6687026920648	25.6394548088104	33.2957394449193	37.4653470527651	69.4108557930814
139	425.808563232422	91.0850067138672	1	5	138	6.9	3.22143554687955	21.884765625	22.1205925201808	28.2376816225541	37.2156467107758	38.4939818746916	64.4613385996697
140	425.875396728516	91.9478225708008	1	5	139	6.95	1.33666992188068	17.2563171386719	17.3080087725446	31.6640907019866	32.2044507681627	39.1007946365749	55.0947741839384
141	428.086791992188	92.1529388427734	1	5	140	7	44.2279052734398	4.10232543945199	44.4177518441393	33.0895188858533	40.3693043688312	37.6127742260615	42.7761965678808
142	425.944854736328	91.6953506469727	1	5	141	7.05	-42.8387451172	-9.15176391601392	43.8053976810037	39.4228190869361	40.1598826728355	37.7176592849913	33.9702741586433
143	427.613586425781	92.5822830200195	1	5	142	7.1	33.3746337890602	17.7386474609361	37.795843611398	38.769446727515	40.2336586480537	36.373709135853	33.560324325391
144	425.056945800781	93.4166793823242	1	5	143	7.15	-51.1328125	16.687927246094	53.7870935255948	52.5009271151084	42.2664111572242	37.1221852372224	33.6762541497576
145	424.428680419922	93.1033630371094	1	5	144	7.2	-12.5653076171807	-6.26632690429602	14.0411469754391	48.6556746436844	43.2866162855259	34.5540505786891	33.3918778110887
146	429.78662109375	91.2985229492188	1	5	145	7.25	107.15881347656	-36.0968017578119	113.075153782106	47.3777984102542	40.8055300492487	33.4559047432716	33.8576595392437
147	429.243316650391	92.4008636474609	1	5	146	7.3	-10.8660888671795	22.0468139648418	24.5791353238836	45.1100032275124	39.2419099771217	33.7549959518085	33.3707496635126
148	427.973297119141	91.4773025512695	1	5	147	7.35	-25.400390625	-18.4712219238278	31.4064624442468	47.8037858435369	39.4516788267868	33.7415464696822	33.3241022064566
149	427.295593261719	93.4886016845703	1	5	148	7.4	-13.5540771484409	40.2259826660159	42.4481176118859	29.110132983389	37.028723763669	33.9772814949921	33.081774915586
150	428.605621337891	93.9079284667969	1	5	149	7.45	26.2005615234409	8.3865356445321	27.5100600555619	29.8281453105591	36.9036503892154	34.0986316579548	33.0227166593214
151	428.390197753906	94.8643112182617	1	5	150	7.5	-4.30847167970001	19.127655029296	19.6068894813668	31.5255592433194	26.542505117712	33.728159252188	33.0543179404617
152	429.781219482422	95.0852584838867	1	5	151	7.55	27.8204345703193	4.4189453125	28.1691969597339	28.9474442998256	27.3501092307814	33.0513750813084	32.8927226007735
153	427.786712646484	95.0592346191406	1	5	152	7.6	-39.8901367187602	-0.520477294922159	39.8935321080487	26.003514934894	27.2494342913107	32.1183358806669	31.6526728337662
154	429.231414794922	94.7478561401367	1	5	153	7.65	28.8940429687602	-6.22756958007784	29.5575428944165	23.974877252035	25.6881518327599	31.0346174803994	31.9250200854051
155	428.598480224609	94.6563110351562	1	5	154	7.7	-12.6586914062602	-1.83090209961023	12.790413230904	24.8720731510038	24.9106470303836	31.233380523923	30.5422520848323
156	429.023468017578	94.4482498168945	1	5	155	7.75	8.49975585938068	-4.16122436523381	9.46370106707158	22.9733093393019	26.6507884551272	27.6036475769729	30.476642183501
157	430.548828125	95.0306396484375	1	5	156	7.8	30.5072021484398	11.6477966308599	32.6551764545782	22.4288593656942	26.860840185495	28.0545139945795	30.1274315632823
158	430.412872314453	93.5167465209961	1	5	157	7.85	-2.71911621093977	-30.2778625488281	30.3997130495392	23.8177791258731	24.784992934547	29.182857360148	29.6610802311507
159	431.619018554688	92.9289169311523	1	5	158	7.9	24.1229248047	-11.7565917968759	26.8352930263781	29.3266996582195	25.0405111971298	27.6695679564804	29.9587561340555
160	431.589630126953	93.9152297973633	1	5	159	7.95	-0.587768554700006	19.7262573242199	19.7350120317985	28.8496072199863	25.5631106586306	26.944638682068	30.3231735536665
161	432.700469970703	95.3951187133789	1	5	160	8	22.216796875	29.5977783203122	37.0083037288033	26.5966765297921	28.6647900362338	28.495861654862	29.7431922617721
162	431.782989501953	96.5988082885742	1	5	161	8.05	-18.349609375	24.073791503906	30.2697142634123	27.6521630285654	28.7589187583776	28.0677859165558	30.0315902225774
163	431.822601318359	97.5547409057617	1	5	162	8.1	0.792236328119316	19.11865234375	19.1350595985685	27.3084421913881	31.1162804289854	26.9316365316794	29.3917170159577
164	432.902587890625	98.7428894042969	1	5	163	8.15	21.5997314453205	23.762969970704	32.1127255202442	28.0028804142482	29.650984080201	26.7278549335878	28.5017360023023
165	432.004974365234	98.6669464111328	1	5	164	8.2	-17.9522705078205	-1.5188598632821	18.0164078459123	28.6682302967689	28.9786303337524	26.5304535909755	28.378729237528
166	432.674896240234	100.576889038086	1	5	165	8.25	13.3984375	38.1988525390639	40.4804948431038	35.6358843281786	30.3409348545967	27.4973796237304	26.1370841518569
167	433.489288330078	102.046096801758	1	5	166	8.3	16.2878417968807	29.3841552734401	33.5964636760158	31.6498051318366	29.2747316476165	26.499867174756	26.4946609246383
168	430.791900634766	102.129165649414	1	5	167	8.35	-53.9477539062398	1.66137695312017	53.973329755617	30.6488184761166	29.0782801288118	25.5806139926192	26.0098331824305
169	431.145385742188	101.633110046387	1	5	168	8.4	7.06970214843977	-9.92111206054005	12.1823295385344	32.6789892949452	28.4151986700458	25.940230773119	25.513528804684
170	431.712738037109	101.314743041992	1	5	169	8.45	11.3470458984193	-6.3673400879	13.0114745673122	29.8812329984641	27.4977965233204	26.5477154493782	25.633439000625
171	434.051177978516	100.344932556152	1	5	170	8.5	46.7687988281409	-19.3962097168	50.6313489372464	22.5206759294449	26.3299692112269	25.7582252713563	25.6293949131509
172	434.041778564453	101.325271606445	1	5	171	8.55	-0.187988281260232	19.6067810058599	19.6076821936108	25.180592208255	24.2408155911345	27.0118053638464	25.3463377282953
173	433.557708740234	102.034317016602	1	5	172	8.6	-9.68139648438068	14.1809082031401	17.1705444105207	24.3467745705241	20.0449475562531	26.6650981512485	24.902642415359
174	433.372894287109	103.294937133789	1	5	173	8.65	-3.6962890625	25.2124023437401	25.4819109325848	19.9809491275086	22.2294774660369	25.9688545242053	24.410154366678
175	433.799285888672	103.178062438965	1	5	174	8.7	8.52783203126023	-2.33749389648011	8.84238637865762	18.6003981838048	24.116800565004	25.5240779511329	24.9778843471231
176	434.086242675781	104.589294433594	1	5	175	8.75	5.73913574218068	28.2246398925801	28.8022217221693	17.5692191830612	21.1755156881159	24.6705207267409	26.4189744130294
177	433.566223144531	104.22444152832	1	5	176	8.8	-10.400390625	-7.29705810548012	12.7049274750917	19.2783627238188	24.7488790800763	24.9348078546971	27.2424626874566
178	433.296722412109	104.761329650879	1	5	177	8.85	-5.39001464844091	10.7377624511801	12.0146494068026	23.8868265594839	24.2519161736852	22.836809004713	27.3615374555861
179	431.692169189453	104.19554901123	1	5	178	8.9	-32.0910644531193	-11.3156127929801	34.027628636373	22.3700822487232	23.5225103783647	23.3574896528876	27.1014480744448
180	432.918365478516	105.214385986328	1	5	179	8.95	24.5239257812602	20.3767395019599	31.8847055569829	30.8973599763478	23.5503593789454	24.3222393191821	27.77348648698
181	433.053375244141	106.26668548584	1	5	180	9	2.7001953125	21.0459899902401	21.2185001683656	30.9346131643091	23.0110722422549	22.7629281714399	27.226757471427
182	435.577209472656	107.401107788086	1	5	181	9.05	50.4766845703	22.6884460449199	55.3413161132151	27.7666580329106	25.6288001182597	22.6248895400348	26.6281439666759
183	435.389038085938	107.981407165527	1	5	182	9.1	-3.76342773436022	11.6059875488202	12.2009153466091	23.213892198407	25.628670453173	22.8736482990386	26.740368028872
184	435.901275634766	108.732810974121	1	5	183	9.15	10.2447509765602	15.0280761718798	18.1878529793803	23.6520622357866	24.4855018397382	22.0924537997683	26.2538991122019
185	436.281890869141	108.984024047852	1	5	184	9.2	7.6123046875	5.02426147462018	9.12087638446476	20.3602402601715	24.5276780733603	23.4253151032706	26.7984269671382
186	435.181213378906	109.382148742676	1	5	185	9.25	-22.0135498047	7.96249389647983	23.4093503552637	20.3227277420369	24.3503406547639	25.3405692023285	26.2850323905559
187	435.9697265625	111.159172058105	1	5	186	9.3	15.7702636718795	35.5404663085801	38.8822062351395	21.2043456465658	20.5008999999933	27.9850582001571	26.2196134880264
188	436.310791015625	111.653617858887	1	5	187	9.35	6.8212890625	9.88891601564006	12.0133527559364	25.8414639483136	21.495380424392	29.1424609185529	25.4333528480251
189	436.154937744141	110.534622192383	1	5	188	9.4	-3.11706542967954	-22.3799133300801	22.5959425020246	25.0486190737411	20.6623972211718	28.2626653757707	26.1540990359313
190	436.826995849609	109.065742492676	1	5	189	9.45	13.4411621093591	-29.3775939941401	32.3064678932037	20.6415597398151	23.3002708275958	28.9992575245819	26.1078202417225
191	436.553039550781	109.998603820801	1	5	190	9.5	-5.47912597655909	18.6572265625	19.4451259824014	22.668033106747	27.6700661624021	28.6952896714977	26.3942153933647
192	436.909088134766	109.235206604004	1	5	191	9.55	7.12097167970001	-15.2679443359398	16.8469095655092	20.1204487957778	30.3413162820546	26.2444825695055	26.5385947679748
193	438.01611328125	109.259239196777	1	5	192	9.6	22.1405029296795	0.480651855459939	22.145719590596	20.759077706878	32.6562513839328	26.8156379064956	27.1792519381102
194	437.578399658203	109.032615661621	1	5	193	9.65	-8.75427246093977	-4.53247070312017	9.85802094717855	30.291513251063	32.0398289118033	26.5389437001986	27.3259409375944
195	437.642395019531	107.2587890625	1	5	194	9.7	1.27990722656023	-35.4765319824199	35.4996124487052	40.0410728242942	33.4708369758035	28.0727759831435	27.4568059431209
196	436.897735595703	103.987098693848	1	5	195	9.75	-14.8931884765602	-65.4338073730401	67.1073037033262	42.6444696611187	33.0402386882315	27.899544054371	27.1185151383637
197	437.600006103516	100.783432006836	1	5	196	9.8	14.0454101562602	-64.0733337402401	65.5947074316653	43.9592090278288	31.9880651390176	27.5044191213556	27.3854367792269
198	439.346527099609	100.98518371582	1	5	197	9.85	34.9304199218591	4.03503417968011	35.1627037747184	46.182596244729	32.1358953885992	28.0298966913372	27.2379894263986
199	438.559417724609	100.74967956543	1	5	198	9.9	-15.7421875	-4.71008300779999	16.4317177807289	35.7889641254001	32.4154901792254	28.950708418975	27.0095572778219
200	440.143432617188	99.0398101806641	1	5	199	9.95	31.6802978515807	-34.1973876953179	46.616548533206	23.9350574537411	32.8452811386912	27.8934011642628	27.5205852293457
201	439.859619140625	99.7415466308594	1	5	200	10	-5.67626953126023	14.034729003906	15.1391431066819	21.6273211160797	28.1290219463399	30.0255026152896	28.4150498947332
202	440.1748046875	99.7155151367188	1	5	201	10.05	6.3037109375	-0.520629882811932	6.32517407337015	20.871771330622	24.6675219606566	30.4522999959149	27.6009550236317
203	439.244445800781	100.443298339844	1	5	202	10.1	-18.6071777343795	14.555664062504	23.6240220864115	19.5079660326534	23.4035419987415	31.4848555771818	28.4183064567626
204	439.876556396484	100.470565795898	1	5	203	10.15	12.6422119140591	0.545349121079823	12.6539688534404	20.4690797672797	25.8615879261466	32.5594280754205	29.3366280694902
205	440.450561523438	102.375854492188	1	5	204	10.2	11.4801025390807	38.1057739258	39.7975220433633	25.3999864675722	22.315965352722	31.4882967829713	30.471615046253
206	440.516571044922	103.370903015137	1	5	205	10.25	1.32019042967954	19.9009704589801	19.9447117798131	25.1797628814034	27.0107665423476	28.896461074399	31.4136118993732
207	440.634735107422	104.915374755859	1	5	206	10.3	2.36328125	30.8894348144401	30.9797075748326	30.8514045216713	28.9165348528121	26.7858153582966	32.9263634269804
208	441.760650634766	104.892631530762	1	5	207	10.35	22.5183105468807	-0.454864501940051	22.5229041555676	25.1239646727907	30.8338157657644	25.3335179342442	34.4545742611341
209	439.897430419922	104.036239624023	1	5	208	10.4	-37.2644042968807	-17.1278381347801	41.0121770547798	33.5524533174155	32.7033659716156	25.7564491798731	34.9213088577426
210	440.390991210938	104.296585083008	1	5	209	10.45	9.87121582032046	5.20690917970001	11.1603227989601	32.433083238052	30.1313124272513	26.0419129341096	34.6278794656612
211	440.93017578125	107.353759765625	1	5	210	10.5	10.7836914062398	61.1434936523401	62.0871550029373	36.4878686501253	29.663900202458	28.1348101179687	34.9747375764654
212	440.601501464844	108.579605102539	1	5	211	10.55	-6.57348632812045	24.5169067382801	25.3828571780151	34.5553274215599	28.9041087559366	28.957427477758	36.2888803583493
213	441.423004150391	110.555473327637	1	5	212	10.6	16.4300537109409	39.5173645019599	42.7968312159343	35.1386601817119	27.2634938697469	30.0209750070296	36.4984528619461
214	441.059020996094	112.080101013184	1	5	213	10.65	-7.27966308594091	30.4925537109401	31.3494709119528	25.7753470875006	25.6513104335996	32.1343124387818	37.0658440091292
215	440.871154785156	112.758415222168	1	5	214	10.7	-3.75732421875909	13.5662841796798	14.0769865997203	25.3751342738211	29.7678605154971	32.8704541093625	36.7691349504431
216	441.401733398438	113.307472229004	1	5	215	10.75	10.6115722656398	10.9811401367202	15.2705895318806	18.0391190893685	29.2588536935898	34.9276797443753	35.5401317682084
217	441.021636962891	114.413047790527	1	5	216	10.8	-7.60192871093977	22.1115112304599	23.3817931096177	16.7472934456392	28.9983201027039	38.3483077326052	33.9547426640935
218	440.816802978516	114.640159606934	1	5	217	10.85	-4.0966796875	4.54223632814006	6.11675529367085	24.3970608492823	29.2081342482949	40.879251830931	33.7454898167086
219	440.057800292969	115.626434326172	1	5	218	10.9	-15.1800537109409	19.7254943847599	24.8903426933067	32.7423602996789	31.5652589059479	40.8919092965102	33.6939311987527
220	439.419250488281	113.089263916016	1	5	219	10.95	-12.7709960937591	-50.7434082031202	52.3258236179355	32.6215059315866	35.6095957914737	41.3623577670596	34.2083669653634
221	439.285095214844	110.242568969727	1	5	220	11	-2.68310546874091	-56.9338989257798	56.9970867838638	40.3771494072214	40.1914592862926	39.9239725376412	38.4163622099306
222	439.518981933594	109.127967834473	1	5	221	11.05	4.677734375	-22.2920227050801	22.7775212691562	46.3832243662566	47.7925067092738	42.1254607207838	41.5248321487765
223	440.385345458984	107.057144165039	1	5	222	11.1	17.3272705078	-41.4164733886798	44.8949726718449	46.8221307336652	54.4950097921151	41.5120501467104	42.2851472421583
224	439.894256591797	104.355377197266	1	5	223	11.15	-9.82177734373977	-54.0353393554602	54.9207174884829	47.6405582729063	56.1325081594209	41.572259942838	42.6512917429012
225	441.3994140625	102.082565307617	1	5	224	11.2	30.1031494140602	-45.4562377929798	54.5203554549781	62.9635074869611	52.9568550186221	42.0499731179149	42.6644485938562
226	442.587554931641	99.2686614990234	1	5	225	11.25	23.7628173828205	-56.2780761718722	61.0892244800695	68.6128701770088	50.5890913816927	42.1838024620178	42.3792275409756
227	445.009002685547	94.9288864135742	1	5	226	11.3	48.4289550781193	-86.7955017089838	99.3922673394299	65.8817919525851	55.2526013388638	41.1236699698905	42.2650616365057
228	448.418273925781	93.6055679321289	1	5	227	11.35	68.1854248046807	-26.466369628906	73.1417861220837	59.091579303579	53.8159660451258	42.1574616991731	42.1029223544495
229	450.236271430172	92.6298871573185	1	5	228	11.4	36.3599500878195	-19.513615496208	41.2653263663644	53.5376244904791	51.579260979728	41.6314132176322	41.7344781351229
230	451.252807617188	92.7860717773438	1	5	229	11.45	20.3307237403203	3.123692400506	20.5692922099474	47.5416951907665	48.4903504443562	42.3748209966172	41.9593767485531
231	451.749664306641	94.3762283325195	1	5	230	11.5	9.93713378906023	31.8031311035139	33.3194504145698	39.0190619132428	44.1761456377429	48.6979143018926	41.4284957080062
232	448.702026367188	92.7157516479492	1	5	231	11.55	-60.9527587890602	-33.209533691406	69.4126208408672	37.2767300068709	34.4548332305072	54.092236819795	41.5176859390755
233	447.301483154297	92.1087341308594	1	5	232	11.6	-28.0108642578205	-12.140350341796	30.5286197344654	37.8891215851333	29.819913606231	54.5493194772869	40.8596582078729
234	448.683776855469	92.9681625366211	1	5	233	11.65	27.6458740234398	17.1885681152338	32.5536668345047	34.8146667850067	27.1303182758435	53.1682710470207	40.851118493561
235	448.1142578125	91.9329147338867	1	5	234	11.7	-11.3903808593795	-20.7049560546878	23.6312501012594	21.3679712702478	31.7927869746123	52.4584430783499	40.9134409333456
236	447.751678466797	91.1120681762695	1	5	235	11.75	-7.25158691406023	-16.416931152344	17.9471764139369	20.6207652992192	46.8067372220925	49.8307753375758	41.5963045997059
237	447.729675292969	91.0053558349609	1	5	236	11.8	-0.440063476560226	-2.13424682617216	2.17914326707268	16.9839065448161	52.9318723007262	46.1818155404061	41.4506738816062
238	446.445434570312	91.3865814208984	1	5	237	11.85	-25.6848144531398	7.62451171875	26.7925898793225	25.6964523640914	55.282672909448	43.326592877968	41.7903543160728
239	447.160308837891	91.4583587646484	1	5	238	11.9	14.2974853515807	1.435546875	14.3693730624891	58.7988076591784	54.7572811143133	42.5770469737355	42.390099744543
240	446.158264160156	94.6651458740234	1	5	239	11.95	-20.0408935547	64.1357421875	67.1939791976356	84.4957733312046	56.4265357123437	42.5563957300466	41.4417848189046
241	445.560150146484	103.818572998047	1	5	240	12	-11.9622802734409	183.068542480472	183.458952889372	89.9445805196768	55.4854050374087	42.9330188783712	40.8536189845217
242	446.423583984375	110.294464111328	1	5	241	12.05	17.2686767578205	129.51782226562	130.663971627204	92.5306556838105	57.9087978503051	40.9099111573672	41.3003069070469
243	447.619323730469	112.717292785645	1	5	242	12.1	23.9147949218795	48.4565734863401	54.0366258216835	87.156619060596	56.8332721497049	40.2072662690355	40.2927640477594
244	447.194244384766	114.014404296875	1	5	243	12.15	-8.50158691405909	25.9422302246	27.2997488831573	52.172002415639	58.0237756716276	40.129977044284	39.4974138910094
245	447.133483886719	116.029678344727	1	5	244	12.2	-1.21520996094091	40.3054809570401	40.3237960815632	31.3218223694055	53.3200044854808	39.7769087487763	38.4234764615286
246	447.02294921875	116.441909790039	1	5	245	12.25	-2.21069335937955	8.24462890624005	8.53586966458684	23.721963779733	39.0593005346499	41.0088067373941	37.3395665423133
247	446.062622070312	115.53532409668	1	5	246	12.3	-19.2065429687602	-18.1317138671801	26.4130713960366	23.5168956594447	28.8879500140081	41.7776777933218	35.2840527532606
248	445.281219482422	115.715324401855	1	5	247	12.35	-15.6280517578	3.60000610349999	16.0373328733213	19.4833899103657	25.1318596286229	41.4232469329726	34.2276891935569
249	444.056976318359	116.191864013672	1	5	248	12.4	-24.4848632812602	9.53079223634006	26.2744082817156	25.9465986536609	25.5026729742547	43.1487862714538	34.3134014961974
250	443.339630126953	115.483978271484	1	5	249	12.45	-14.3469238281193	-14.1577148437599	20.1562673361681	26.4540776586108	23.1272817852089	40.5087486411919	35.7560252231698
251	442.088073730469	113.869728088379	1	5	250	12.5	-25.0311279296807	-32.2850036621	40.8519133810627	26.5417554775128	26.5322084373795	33.0093236671508	35.6801781933751
252	441.336029052734	115.106559753418	1	5	251	12.55	-15.0408935547	24.7366333007798	28.9504664207861	27.4884502890648	25.6465577363386	28.5083769942988	34.3951457942957
253	441.289916992188	115.929054260254	1	5	252	12.6	-0.92224121091931	16.4498901367202	16.4757219678314	26.7711736600521	26.0132217162402	26.0362086182319	33.8202430816304
254	440.1044921875	114.929809570312	1	5	253	12.65	-23.7084960937602	-19.9848937988401	31.0078823394756	27.1178182210982	28.27379687128	25.8265567349982	33.2106000334647
255	440.351226806641	115.720710754395	1	5	254	12.7	4.93469238282046	15.81802368166	16.5698841911047	24.8390378140664	27.697492796903	24.3885098447072	33.4808594683317
256	439.945953369141	117.811042785645	1	5	255	12.75	-8.10546875	41.806640625	42.5851361862931	25.4846879549677	26.9593467996517	24.8483577470508	34.104445281819
257	439.241394042969	118.334663391113	1	5	256	12.8	-14.0911865234409	10.4724121093599	17.5565643856271	29.0591434534952	28.1288039745895	24.3862899661151	34.7079854320659
258	439.187835693359	119.318405151367	1	5	257	12.85	-1.07116699220001	19.6748352050801	19.7039726723379	28.6238119337539	26.9405576078408	25.1287855091457	35.6605770063763
259	439.256652832031	121.761444091797	1	5	258	12.9	1.37634277344091	48.8607788086	48.8801598321133	26.8008753782053	26.1504404957416	26.0497560186593	37.8745355772727
260	438.816253662109	122.330619812012	1	5	259	12.95	-8.80798339844091	11.3835144043	14.3932265923981	31.4185701351126	25.6497379042056	28.955654716293	38.3218397404881
261	439.619873046875	123.798568725586	1	5	260	13	16.0723876953205	29.3589782714798	33.47045340855	28.396427260714	23.164507056722	28.427337508379	34.0075749095347
262	437.859069824219	124.813270568848	1	5	261	13.05	-35.2160644531205	20.2940368652401	40.6450381701636	23.2417375379881	23.1260221958916	27.8803804312242	32.0634275394649
263	437.761993408203	124.605133056641	1	5	262	13.1	-1.94152832031932	-4.16275024414006	4.5932583003452	22.6756638746572	24.2443493020512	27.4332198942253	31.1291602855598
264	437.774688720703	125.760398864746	1	5	263	13.15	0.25390625	23.1053161621	23.1067112184834	19.5281387352388	23.8257151660386	26.2912230226454	32.0973237815581
265	437.281707763672	125.458374023438	1	5	264	13.2	-9.85961914062045	-6.04049682615994	11.5628582757438	14.8334742566706	30.2138166356829	27.1848101878872	33.6247830481502
266	436.410125732422	125.295654296875	1	5	265	13.25	-17.431640625	-3.25439453125995	17.7328277114578	20.0922713433884	29.8953282171063	27.2000838262439	34.6009008884047
267	436.450347900391	126.153297424316	1	5	266	13.3	0.804443359380684	17.1528625488199	17.1717157773229	24.409692794089	27.631956887859	27.63829307081	36.3706352336225
268	435.576202392578	127.426452636719	1	5	267	13.35	-17.4829101562602	25.4631042480602	30.8872437339341	37.7519693967086	27.9258821806098	29.89790707978	36.6639928994354
269	435.892425537109	129.638656616211	1	5	268	13.4	6.32446289061932	44.2440795898398	44.6938184719867	40.2625176989739	26.4320055495492	32.6002848830916	36.9060677574466
270	438.832458496094	132.221939086914	1	5	269	13.45	58.8006591797	51.6656494140602	78.2742412888418	40.4304395190473	28.7198824715689	36.1349308397842	37.8416018304999
271	439.308380126953	133.659484863281	1	5	270	13.5	9.51843261718068	28.7509155273398	30.2855692227839	35.7594930178311	31.2356605957657	35.0058261519186	37.4876631609085
272	440.095458984375	134.097122192383	1	5	271	13.55	15.7415771484398	8.75274658204034	18.0113248776902	28.4543183050094	32.1505639457285	35.618478084631	37.6793734990927
273	440.471923828125	134.108123779297	1	5	272	13.6	7.529296875	0.220031738279545	7.53251122785324	19.6877955464291	35.5514648575087	36.2221119528877	38.155486197202
274	440.522216796875	134.513412475586	1	5	273	13.65	1.005859375	8.10577392578011	8.16794490787812	22.2088034925576	41.3748546001447	38.3680908281179	38.5137945944648
275	439.308319091797	135.734893798828	1	5	274	13.7	-24.2779541015602	24.4296264648403	34.44162749594	23.8706883724096	42.0560450438854	42.8610562515932	38.6936237917763
276	438.143005371094	137.535186767578	1	5	275	13.75	-23.3062744140602	36.005859375	42.8906089534266	35.3434366971863	40.1163240867309	44.3534440297586	39.2938747649465
277	438.346160888672	138.83544921875	1	5	276	13.8	4.06311035156023	26.0052490234398	26.3207492769501	54.29539089528	43.604999281403	48.3549805011299	39.8249313255753
278	435.441986083984	137.38818359375	1	5	277	13.85	-58.0834960937602	-28.9453125	64.8962528517365	64.4242945413418	44.5183417251657	48.1992002897251	40.7738243900743
279	430.480194091797	136.022201538086	1	5	278	13.9	-99.2358398437398	-27.3196411132801	102.927715898347	58.0238446809042	50.3041761066866	47.762379496234	41.5189835200362
280	426.769836425781	138.103637695312	1	5	279	13.95	-74.2071533203193	41.6287231445199	85.0861457262489	63.3393101903963	57.0022300316176	46.7275489447068	42.6972995688117
281	427.07666015625	137.653915405273	1	5	280	14	6.13647460937955	-8.99444580077954	10.8883596512386	53.6932467531451	57.4712274637516	46.547988813438	43.114791649213
282	425.771087646484	135.353698730469	1	5	281	14.05	-26.1114501953205	-46.0043334960801	52.8980768244107	46.3129613180933	64.5593970565312	47.4783665669612	42.8786169378195
283	425.090362548828	134.873077392578	1	5	282	14.1	-13.6145019531193	-9.61242675781989	16.6659356654807	49.5801655218934	60.8469357219415	48.8777525001786	43.689119747773
284	422.504058837891	132.821319580078	1	5	283	14.15	-51.7260742187398	-41.03515625	66.0262887230873	56.9186102465989	54.1499043923233	50.7363661662842	43.7374118181562
285	417.466522216797	132.23876953125	1	5	284	14.2	-100.750732421881	-11.6510009765602	101.42216674525	65.7794839226662	51.3990528455282	50.2024373956655	43.4852592560267
286	415.745849609375	133.881652832031	1	5	285	14.25	-34.4134521484398	32.8576660156199	47.5805832747664	68.0006246907379	52.9796535401452	51.3876657036492	43.3076327013282
287	411.709838867188	131.17399597168	1	5	286	14.3	-80.7202148437398	-54.1531372070199	97.2024452047469	61.9868474665534	51.3517338525194	52.0115695803405	43.6713463236124
288	410.561828613281	131.955169677734	1	5	287	14.35	-22.9602050781398	15.6234741210801	27.7716395058393	53.217940169163	53.2371632751915	51.6497417003686	43.2909979599357
289	408.952789306641	131.153091430664	1	5	288	14.4	-32.1807861328	-16.0415649414	35.9574026021648	49.0406968336914	51.1685562258818	50.4376821569808	42.9361473740979
290	406.111022949219	130.692306518555	1	5	289	14.45	-56.8353271484409	-9.21569824218011	57.5776302582976	36.9239837823726	43.4026447597133	49.2596682978392	41.6183643013296
291	404.783416748047	130.554702758789	1	5	290	14.5	-26.5521240234398	-2.75207519531989	26.6943665974082	38.473701859645	45.3041039435468	51.2237571465074	41.343907267705
292	403.010375976562	131.011520385742	1	5	291	14.55	-35.4608154297	9.13635253905966	36.6188799481529	40.3502649852103	39.4637421041498	50.1387557910081	41.1387994825694
293	402.056854248047	132.509857177734	1	5	292	14.6	-19.0704345703	29.9667358398403	35.5202298922018	33.5873493502637	42.4525476787956	51.1561275426582	42.0168556149412
294	401.250305175781	134.628540039062	1	5	293	14.65	-16.1309814453193	42.3736572265597	45.340218229991	41.5675110534023	46.7254599216384	49.1067328081944	42.0357222408409
295	400.090606689453	134.887008666992	1	5	294	14.7	-23.1939697265602	5.1693725586	23.7630520835645	42.0035004259271	47.1202837501503	44.1094622604602	42.1653085885345
296	400.664367675781	138.166961669922	1	5	295	14.75	11.4752197265602	65.5990600586	66.5951751131014	46.4313934979461	49.4678607528697	42.2618213728977	41.5318453282627
297	399.480651855469	139.703903198242	1	5	296	14.8	-23.6743164062409	30.7388305664	38.7988268107768	53.1006548580664	48.9257777294968	38.9877121460949	41.6045946281612
298	397.320709228516	141.613418579102	1	5	297	14.85	-43.1988525390591	38.1903076172	57.6596952522968	60.6532181500368	49.0750918101249	38.3827956301463	41.471061287465
299	396.325469970703	145.419784545898	1	5	298	14.9	-19.9047851562602	76.1273193359204	78.6865250305926	57.3682104523371	47.044909390507	38.1099152519619	40.1170928210585
300	396.370880126953	148.495742797852	1	5	299	14.95	0.908203125	61.5191650390796	61.5258685434165	55.8480550330664	44.816279761207	36.5091796579524	38.4652693329628
301	395.427307128906	150.820022583008	1	5	300	15	-18.8714599609398	46.4855957031205	50.1701366246029	51.7187901223037	39.2195388022487	36.139825721972	38.6517405546623
302	395.359802246094	152.378463745117	1	5	301	15.05	-1.35009765624091	31.1688232421795	31.1980497144232	40.9891639229475	38.5116821880399	34.7992323981776	37.9451687314172
303	394.042877197266	153.678726196289	1	5	302	15.1	-26.3385009765591	26.0052490234403	37.0133706984834	28.9793413723771	34.3130435814971	35.1559587297038	38.3879500992946
304	395.294677734375	153.695999145508	1	5	303	15.15	25.0360107421795	0.345458984380116	25.0383940338117	21.0708671521602	29.4943705822854	33.3350783153975	36.8892967256268
305	395.364562988281	153.719833374023	1	5	304	15.2	1.39770507812045	0.476684570299994	1.4767557905645	21.1753093430134	25.8980755657546	34.1281797814035	34.6748391860645
306	395.739654541016	154.096237182617	1	5	305	15.25	7.50183105470001	7.52807617187955	10.6277655235182	16.9072970406905	22.8117906910742	31.6760249528761	33.5530433580356
307	397.020843505859	153.161361694336	1	5	306	15.3	25.6237792968591	-18.6975097656199	31.7202606686893	17.9995772416232	20.6726870668584	31.1976196759818	31.9515990445895
308	397.548095703125	153.741134643555	1	5	307	15.35	10.5450439453205	11.5954589843801	15.6733091868687	22.8168097591321	21.2368256492826	31.2923808745615	32.3489500773978
309	397.251708984375	155.237045288086	1	5	308	15.4	-5.927734375	29.9182128906199	30.4997950384754	24.5527142299882	19.625247240288	29.7965034851362	32.0193805698722
310	397.077514648438	156.503265380859	1	5	309	15.45	-3.48388671873977	25.3244018554602	25.5629183781087	20.1700647907035	23.4400798016	27.6708703680864	31.0745234839668
311	396.924468994141	157.456420898438	1	5	310	15.5	-3.06091308593977	19.0631103515801	19.3072878777988	25.5663542578747	24.1325111035036	26.0797239628172	31.1797342498383
312	396.945159912109	157.946334838867	1	5	311	15.55	0.413818359359084	9.79827880857954	9.80701347226573	21.2509172389528	23.8835571639236	25.7515816718264	30.3633777204539
313	399.004119873047	157.390228271484	1	5	312	15.6	41.1791992187602	-11.1221313476597	42.6547565227248	24.063349844068	28.2717181676258	25.619772655931	31.1894410174328
314	399.227752685547	157.776260375977	1	5	313	15.65	4.47265625	7.72064208985967	8.92260994386602	23.712307977019	30.0986363879871	24.6718606430592	30.7592845651666
315	400.450225830078	159.335403442383	1	5	314	15.7	24.4494628906205	31.1828613281205	39.6250814036844	27.5970495371438	29.4436651704182	25.2402161116689	30.5690220878761
316	399.963073730469	160.065383911133	1	5	315	15.75	-9.74304199218068	14.599609375	17.552078542554	30.9770820773769	29.3476572345603	24.8442653431735	29.1254649658424
317	401.409454345703	160.275314331055	1	5	316	15.8	28.9276123046807	4.19860839843977	29.2307212728896	38.9463555370214	30.8304762767943	24.9154859430841	28.5898044248917
318	402.997924804688	162.793991088867	1	5	317	15.85	31.7694091797	50.3735351562398	59.5549192238906	34.8239804967685	30.0027196625794	26.3151045246493	27.6819580164002
319	402.951324462891	165.231994628906	1	5	318	15.9	-0.932006835939774	48.7600708007801	48.7689772420883	34.9830064921016	29.7184740458303	25.9288458877826	27.3129393149502
320	403.696472167969	164.641647338867	1	5	319	15.95	14.9029541015591	-11.8069458007801	19.0132062024198	34.0639030164448	27.0403524217377	25.6398673099812	26.6354379782946
321	403.105285644531	165.343109130859	1	5	320	16	-11.8237304687591	14.0292358398403	18.3472085192196	29.0283572477818	25.5560195828433	26.2196427777047	26.6397499018065
322	402.215606689453	166.19499206543	1	5	321	16.05	-17.7935791015602	17.0376586914199	24.6352038946057	20.4905925546392	25.9474147222446	25.9275230427303	27.2027879451209
323	401.753997802734	167.850708007812	1	5	322	16.1	-9.23217773438068	33.1143188476398	34.3771903805757	19.256724346707	24.3584908816729	27.2229233051619	26.4625297971755
324	401.969146728516	168.065490722656	1	5	323	16.15	4.30297851564092	4.29565429688012	6.08015377637539	16.1290326735851	21.7590553875781	28.1834908149356	26.1568497257976
325	402.329711914062	168.596908569336	1	5	324	16.2	7.21130371091931	10.6283569336	12.8438651627585	17.8309264280444	21.8360694495441	27.0098643943486	26.7558058898618
326	402.333251953125	168.461517333984	1	5	325	16.25	0.0708007812602318	-2.70782470703978	2.70875015360998	19.6886245155639	23.0916283208491	26.5749049788087	26.5664905364664
327	403.302185058594	169.80598449707	1	5	326	16.3	19.3786621093795	26.8893432617199	33.1446726669023	23.027518220517	21.0245698086662	25.9819891738017	26.1786298677855
328	404.353607177734	171.719421386719	1	5	327	16.35	21.0284423828	38.2687377929801	43.6656808181735	24.4154145523812	24.4431269477444	24.0715351582389	27.1409683299311
329	403.976593017578	172.793930053711	1	5	328	16.4	-7.54028320311932	21.4901733398398	22.7746223011404	30.054223968113	26.648507584041	24.8293751447642	27.272286977343
330	404.605102539062	173.557754516602	1	5	329	16.45	12.5701904296795	15.2764892578199	19.7833468220798	24.2182131892881	26.9793763669595	25.6000055885027	27.808538638237
331	405.944702148438	174.327774047852	1	5	330	16.5	26.7919921875205	15.400390625	30.9027972322692	29.197629379925	27.5937903747741	27.1997758407957	28.2067377363871
332	406.020538330078	174.510925292969	1	5	331	16.55	1.51672363279999	3.66302490234034	3.96461877277746	30.269496947565	26.0165636253587	28.6539942184155	29.0045344899184
333	406.628265380859	177.884765625	1	5	332	16.6	12.1545410156193	67.4768066406199	68.5627617713579	29.5433381815378	23.7845794348049	27.30528693842	28.485610595594
334	405.824035644531	179.03889465332	1	5	333	16.65	-16.0845947265591	23.0825805664	28.1339601393405	25.1333567814352	27.8996949019503	27.641838808536	28.891260176426
335	406.369079589844	179.634872436523	1	5	334	16.7	10.9008789062591	11.9195556640602	16.1525529919439	27.8149140614293	29.3639417274614	28.2713956680546	28.5441067375754
336	406.807434082031	179.573394775391	1	5	335	16.75	8.76708984374091	-1.22955322264033	8.85289023175653	18.3715294896849	31.3079233607423	28.2887157297594	29.1564964997445
337	407.04443359375	180.409057617188	1	5	336	16.8	4.73999023437955	16.7132568359403	17.372405172748	25.5298928563356	36.2834186281647	27.4417737924869	29.3301191421225
338	408.098205566406	180.578399658203	1	5	337	16.85	21.0754394531205	3.38684082029999	21.3458389126358	29.184545273385	30.1674469290956	27.9668321352129	28.6078518251557
339	410.402648925781	182.793304443359	1	5	338	16.9	46.0888671875	44.2980957031199	63.9257769725936	37.4824899400494	28.635170033031	28.6157280669034	27.7611545669124
340	411.826416015625	183.760635375977	1	5	339	16.95	28.4753417968795	19.3466186523597	34.4258150771909	44.7519231949001	29.5634149691498	29.9772099664928	27.450785603321
341	412.993774414062	185.990707397461	1	5	340	17	23.3471679687398	44.6014404296801	50.3426135650788	41.9633643685063	28.9836410847446	30.1938326950696	27.1224527662051
342	413.462005615234	188.635559082031	1	5	341	17.05	9.36462402343977	52.8970336914	53.7195714470014	31.7404472097265	28.8669839596152	32.0815459371066	27.043171961545
343	413.800567626953	188.785186767578	1	5	342	17.1	6.77124023438068	2.99255371094034	7.40304478066684	29.9422846649146	32.1490848356209	29.748297886026	26.9659075180254
344	414.201477050781	189.284774780273	1	5	343	17.15	8.01818847656023	9.9917602539	12.8111911786945	20.4847922294398	29.3317612318566	29.5990295379163	27.1322752943924
345	414.73974609375	188.132553100586	1	5	344	17.2	10.7653808593795	-23.0444335937403	25.4350023531315	12.9820447243302	30.5904782055242	30.0783490808023	27.3638812194258
346	414.705413818359	188.281402587891	1	5	345	17.25	-0.686645507820458	2.9769897461	3.0551513877048	22.3348053027355	29.0797420293969	31.7380880206803	27.6841076864021
347	414.593353271484	187.478897094727	1	5	346	17.3	-2.2412109375	-16.0501098632801	16.2058339214534	26.9230752539867	27.8796732460485	32.6782491104434	27.5734856074617
348	413.934509277344	184.851913452148	1	5	347	17.35	-13.1768798828	-52.5396728515796	54.1668476726932	31.2386717461337	29.3291488429564	33.1441684920725	26.6688165467389
349	413.47705078125	183.123809814453	1	5	348	17.4	-9.14916992187955	-34.5620727539	35.7525409349504	37.674691829354	30.5628890428016	30.6929339890607	26.8350663294793
350	412.129730224609	181.197601318359	1	5	349	17.45	-26.9464111328205	-38.5241699218801	47.0129848138669	42.7773017677668	30.5932831924547	29.3015656181392	27.2496661982813
351	410.749786376953	180.102355957031	1	5	350	17.5	-27.5988769531193	-21.9049072265602	35.2352518038062	36.3234923831773	34.4925349566159	27.0451296916144	28.8320484009351
352	408.789947509766	179.388076782227	1	5	351	17.55	-39.1967773437398	-14.2855834960801	41.7188836135171	34.2027028316166	36.4895142612717	25.4323497046744	29.6262843117404
353	409.407470703125	178.483947753906	1	5	352	17.6	12.3504638671795	-18.0825805664199	21.8978007497459	29.9478946387757	34.139252148524	26.6265280976307	29.5382419988234
354	410.640838623047	178.239135742188	1	5	353	17.65	24.6673583984398	-4.89624023435965	25.1485931771469	31.3103780838778	32.0541067462648	26.6227117802489	31.5503139105588
355	410.566619873047	176.954330444336	1	5	354	17.7	-1.484375	-25.6961059570403	25.7389438496623	30.2017267547767	28.0126530307543	26.456366770797	31.901494502175
356	410.980010986328	174.892990112305	1	5	355	17.75	8.26782226562045	-41.2268066406199	42.0476690293166	31.9550119138707	25.0105173538319	27.0794996430448	32.8642029206637
357	411.790679931641	173.27604675293	1	5	356	17.8	16.2133789062602	-32.3388671875	36.1756269680116	29.905510660913	22.9850261633004	27.7051974224365	33.0303751929524
358	410.269012451172	173.463836669922	1	5	357	17.85	-30.4333496093807	3.75579833983977	30.6642265452161	26.0774114227329	23.923907352305	25.370800958265	32.8644343393952
359	410.913391113281	173.837844848633	1	5	358	17.9	12.8875732421807	7.48016357422046	14.9010869123586	18.7106566237861	22.6825345176961	25.0544045920551	31.8084689725428
360	410.873229980469	174.165313720703	1	5	359	17.95	-0.803222656240905	6.5493774414	6.59844765876171	15.7683255718241	22.3194503491393	24.5221224300698	31.6124228694064
361	410.698089599609	173.972213745117	1	5	360	18	-3.50280761720001	-3.86199951172046	5.21389503458244	15.8928027907393	19.6664643294738	27.4702641068006	31.5702638419791
362	411.602661132812	174.549713134766	1	5	361	18.05	18.0914306640602	11.5499877929801	21.4639717082018	15.4595583744791	18.9208805836012	27.1710226863741	32.4241060602452
363	410.436096191406	173.507476806641	1	5	362	18.1	-23.3312988281193	-20.8447265625	31.286612639792	18.5614892755456	16.6023497680059	29.3281861116208	33.3362469813333
364	410.441680908203	174.144195556641	1	5	363	18.15	0.111694335939774	12.734375	12.7348648310575	20.6222720351615	18.0547024378455	33.5015982832012	34.8762640916325
365	409.409027099609	174.538589477539	1	5	364	18.2	-20.6530761718807	7.88787841796022	22.1081021640942	22.0734355953783	21.0315918293853	33.7246399235477	35.9859922968312
366	410.128082275391	174.830078125	1	5	365	18.25	14.3811035156409	5.82977294921989	15.5178088326618	17.3118967452725	29.9300108597693	33.9903178206472	37.0162298086044
367	410.469024658203	173.435150146484	1	5	366	18.3	6.81884765623977	-27.8985595703199	28.719789509286	20.6498465012118	31.3570192094478	33.3825012754614	36.7558141089227
368	410.781127929688	173.641128540039	1	5	367	18.35	6.24206542970001	4.1195678711	7.47891838926294	23.501694383225	34.7324648709366	32.5847001867179	35.8002028312076
369	411.370880126953	174.988983154297	1	5	368	18.4	11.7950439453	26.9570922851597	29.4246136107541	39.2377496843771	44.3206620487063	32.9240039560249	35.4485699189893
370	413.111114501953	175.51628112793	1	5	369	18.45	34.8046875	10.5459594726602	36.3673415741603	40.6406028235173	45.1298294979562	33.9232801206735	34.9527304477915
371	416.141174316406	179.122100830078	1	5	370	18.5	60.6011962890602	72.1163940429602	94.1980853384224	52.1530329966007	48.3141713118206	36.0953979923437	34.2527069651017
372	416.016296386719	180.904434204102	1	5	371	18.55	-2.49755859374091	35.6466674804796	35.7340552049868	67.9914775962008	47.8441219673216	39.4158624158159	33.3485363865666
373	418.968566894531	182.26823425293	1	5	372	18.6	59.0454101562409	27.2760009765602	65.0410692546796	66.7579646126874	48.5670506054298	40.0459658650359	34.1799258181906
374	421.596801757812	187.020751953125	1	5	373	18.65	52.5646972656193	95.0503540039	108.616836608755	57.390592939264	47.7933054742043	43.1298164030161	34.1848974489443
375	421.441375732422	188.522720336914	1	5	374	18.7	-3.10852050779999	30.0393676757801	30.1997766565933	55.0476411111259	46.8149684119616	45.5156178228655	35.0687825388715
376	423.119140625	190.193893432617	1	5	375	18.75	33.5552978515602	33.4234619140597	47.3612269713055	44.981068214259	42.2607851249181	46.9529599741639	34.8942803885593
377	424.294158935547	190.442184448242	1	5	376	18.8	23.5003662109398	4.9658203125	24.0192960642963	27.5951333522078	47.474705622184	45.806430795409	35.0434902464788
378	423.559478759766	190.409423828125	1	5	377	18.85	-14.6936035156193	-0.655212402339771	14.708204770345	26.8719722112358	45.3594668591352	46.2296047041502	35.249168942743
379	423.108367919922	191.395492553711	1	5	378	18.9	-9.02221679688068	19.7213745117199	21.6871622984989	27.1309773105721	41.9389707573259	45.8427352459235	37.0103246187462
380	422.475280761719	190.226745605469	1	5	379	18.95	-12.6617431640602	-23.3749389648398	26.5839709517335	39.9017701332421	45.9014061477747	45.3833384655132	38.283790701678
381	420.886871337891	188.384048461914	1	5	380	19	-31.7681884765591	-36.8539428711	48.6562524679869	45.7378655040114	45.5917486365071	41.0351498234027	38.5927274055837
382	420.367340087891	184.021209716797	1	5	381	19.05	-10.390625	-87.2567749023403	87.8732601776463	56.2828081624441	43.7687396234963	39.5260500867591	39.5485214810984
383	420.78857421875	181.867584228516	1	5	382	19.1	8.42468261717954	-43.0725097656199	43.8886816241913	64.9308400843136	43.8921588028705	39.0316655247605	40.0711563837599
384	418.682983398438	178.80012512207	1	5	383	19.15	-42.1118164062398	-61.3491821289199	74.4118755906625	64.0525199624421	43.8921650176427	34.8681966146874	40.5132796114454
385	416.811340332031	175.853012084961	1	5	384	19.2	-37.4328613281398	-58.9422607421801	69.824130561081	47.6357091137505	43.9517085190649	36.4129251541952	41.0004689862556
386	415.740509033203	173.916076660156	1	5	385	19.25	-21.4166259765602	-38.7387084961	44.2646518586296	42.0464521017297	39.8095145218873	35.7982429564714	42.8778746353148
387	415.557922363281	173.691467285156	1	5	386	19.3	-3.65173339843977	-4.4921875	5.78920593418793	31.5015218728413	31.5773945513343	36.7044792174961	45.1159238696959
388	414.891754150391	173.253723144531	1	5	387	19.35	-13.3233642578	-8.7548828125	15.9423965640875	22.9725769538161	32.7038641903858	37.913637698768	46.97660009081
389	415.279144287109	172.240921020508	1	5	388	19.4	7.74780273435908	-20.2560424804597	21.6872244462201	15.5665090813325	27.7974224720488	41.0966452814675	47.9842749908226
390	416.306976318359	171.351898193359	1	5	389	19.45	20.556640625	-17.7804565429801	27.1794059659553	15.5190799889181	26.9244441606157	42.6443012826826	49.5322642507589
391	416.592315673828	171.129592895508	1	5	390	19.5	5.70678710938068	-4.44610595701988	7.23431249621146	23.361276279042	26.0047372764356	41.0900568188237	49.3586886939649
392	416.844360351562	171.245941162109	1	5	391	19.55	5.04089355467954	2.32696533201988	5.55206047211593	24.0933230712564	29.6402188114959	39.6811805463808	50.4098143612785
393	416.797058105469	168.488677978516	1	5	392	19.6	-0.946044921860221	-55.1452636718602	55.153378014707	30.8763113674153	31.9351165946656	40.096346902484	51.0183021437739
394	416.336334228516	167.308013916016	1	5	393	19.65	-9.21447753905909	-23.61328125	25.3474584072926	36.4429654715388	38.3011255452924	37.8967428198746	50.7371271470453
395	415.812896728516	164.298477172852	1	5	394	19.7	-10.46875	-60.1907348632801	61.0943474467498	43.7613576340737	41.3368940463003	36.4853201496457	51.727803176737
396	414.068603515625	164.476745605469	1	5	395	19.75	-34.8858642578205	3.56536865234034	35.0675830168286	40.5089569102892	42.3705991157601	38.8027892964657	52.3312411606933
397	415.827484130859	165.637191772461	1	5	396	19.8	35.1776123046795	23.2089233398398	42.1440212847908	52.5089280193284	47.7849665414274	44.4254169439829	55.035701993769
398	417.138397216797	164.200927734375	1	5	397	19.85	26.2182617187602	-28.7252807617199	38.891374395784	51.7974767251852	47.4888296145822	47.7235954774699	55.9313942060277
399	419.465545654297	160.623947143555	1	5	398	19.9	46.54296875	-71.5396118164	85.3473139524887	48.2982327599815	47.9960631677004	50.1258147357218	57.082926888968
400	422.278991699219	161.224624633789	1	5	399	19.95	56.2689208984398	12.0135498046801	57.5370909760339	51.8085754487811	46.0461961386756	53.6811900360047	58.631467523231
401	422.454335188457	160.363731683568	1	5	400	20	3.50686978476006	-17.21785900442	17.5713631908099	54.4687023188753	51.6008413164958	57.6822275645272	58.5677373672083
402	420.571398785103	158.04780803134	1	5	401	20.05	-37.6587280670799	-46.3184730445602	59.6957347287888	43.4831983160725	59.21061507647	61.2935786357979	57.7341113370184
403	418.308227539062	156.748550415039	1	5	402	20.1	-45.2634249208199	-25.9851523260198	52.192008746255	40.2949155521661	63.5120743602742	63.0049387627873	58.2614179578517
404	416.898468017578	157.31950378418	1	5	403	20.15	-28.1951904296795	11.4190673828199	30.4197939384749	54.9034498730102	61.9505039261512	66.6060576794032	57.2239533265522
405	415.315032958984	155.971084594727	1	5	404	20.2	-31.6687011718807	-26.9683837890602	41.5956771565018	66.6126547041589	66.0254860257091	67.0426811992788	56.6302204218034
406	411.039093017578	154.473220825195	1	5	405	20.25	-85.5187988281193	-29.9572753906398	90.6140347950304	72.5554464016732	72.9938560132942	68.8642393649152	58.9573103677688
407	405.146575927734	154.953872680664	1	5	406	20.3	-117.850341796881	9.61303710938012	118.241758884533	80.4178095362299	74.8021907301685	73.366924770042	60.7856116390165
408	401.051605224609	155.005676269531	1	5	407	20.35	-81.8994140625	1.03607177733977	81.9059672338263	91.756056499252	78.5210479109924	73.9491507132873	62.6206220259387
409	398.705291748047	152.426712036133	1	5	408	20.4	-46.9262695312398	-51.5792846679597	69.7316096112586	91.0842621535783	85.216052191106	73.0692084964684	63.896427596592
410	394.381622314453	154.762664794922	1	5	409	20.45	-86.4733886718795	46.7190551757795	98.2869119716124	82.9917267561781	88.039166259882	74.6186337637794	66.1028233130015
411	390.023071289062	154.9541015625	1	5	410	20.5	-87.1710205078205	3.82873535156023	87.2550630666619	84.4866494203116	86.1276374133346	76.0454179155929	68.3441993139384
412	386.432495117188	156.447998046875	1	5	411	20.55	-71.8115234374795	29.8779296875	77.7790818975312	90.014294845982	87.523234463614	75.787042127656	69.9908231842514
413	382.593994140625	154.159301757812	1	5	412	20.6	-76.7700195312602	-45.7739257812602	89.380580554494	84.322276020512	84.3862270663003	76.4264890132193	70.6358475341217
414	377.782501220703	154.902099609375	1	5	413	20.65	-96.2298583984398	14.8559570312602	97.3698367396106	81.1710126730909	84.1879130667856	76.5511638332297	73.0255631788639
415	374.321166992188	155.358856201172	1	5	414	20.7	-69.2266845703	9.13513183593977	69.8268178442625	92.0547421710498	83.2117815018498	76.775120693961	74.9635693081163
416	371.428344726562	157.459274291992	1	5	415	20.75	-57.8564453125205	42.0083618164	71.4987463295563	84.285804712289	79.0969798178916	79.1118314390718	75.8593783203587
417	366.032196044922	161.276626586914	1	5	416	20.8	-107.9229736328	76.3470458984403	132.197729387326	78.3615312875891	76.7718935251434	77.1458063340501	76.7751037597583
418	363.649993896484	162.119125366211	1	5	417	20.85	-47.6440429687602	16.8499755859398	50.5358932606898	82.1012869831876	74.3319301154462	77.5176485744074	77.513946233476
419	360.555511474609	163.497100830078	1	5	418	20.9	-61.8896484375	27.5595092773403	67.7484696161113	77.0229469626922	67.8862754753534	77.6670404574622	76.2472057053965
420	357.752380371094	166.922653198242	1	5	419	20.95	-56.0626220703	68.5110473632795	88.5255963222549	61.4890448792371	65.51107512804	78.5244565899983	75.8958593696469
421	355.459320068359	166.684906005859	1	5	420	21	-45.8612060547	-4.75494384765966	46.1070462270795	64.3780555186034	72.096025464809	79.0061710633497	77.4823409002312
422	353.193389892578	168.201110839844	1	5	421	21.05	-45.3186035156193	30.3240966797	54.5282189700498	57.4110196631176	66.7683782044862	78.6880677327049	79.4354517192125
423	350.645782470703	170.217544555664	1	5	422	21.1	-50.9521484375	40.3286743164	64.9809464575216	48.9208632728924	70.6490700825145	78.2667563054562	80.4811566852894
424	350.443695068359	171.85075378418	1	5	423	21.15	-4.04174804688068	32.6641845703199	32.9132903386822	67.1691039669257	71.1461678481388	79.4450686783247	82.1209876895341
425	348.946472167969	173.601623535156	1	5	424	21.2	-29.9444580078	35.0173950195199	46.074814371129	72.0477115297353	73.8371316781467	82.8844574169538	83.4717497668705
426	347.083068847656	180.211395263672	1	5	425	21.25	-37.2680664062591	132.19543457032	137.348249697246	76.9200846464256	78.9153623088077	82.8545172758021	82.8661932039846
427	348.252105712891	183.980316162109	1	5	426	21.3	23.3807373047	75.3784179687403	78.9212567840978	84.88131603316	80.6042419402663	80.1832827494746	82.0994435740836
428	348.645690917969	188.430084228516	1	5	427	21.35	7.87170410155909	88.9953613281398	89.3428120409732	98.753400083401	82.2015824954662	81.0787417536647	81.9760228467335
429	348.380615234375	192.056381225586	1	5	428	21.4	-5.30151367187955	72.5259399414	72.7194472723541	90.6616206506897	91.003861881296	79.4252029143245	82.8483637774524
430	348.448516845703	197.827743530273	1	5	429	21.45	1.35803222656023	115.42724609374	115.435234622334	89.1607723507972	100.257839705868	77.1730849755143	82.765529193194
431	350.078308105469	202.389831542969	1	5	430	21.5	32.5958251953193	91.2417602539199	96.8893525336897	87.4830803445067	93.6130090867952	78.9192638848695	81.7302742194598
432	351.336303710938	205.731750488281	1	5	431	21.55	25.1599121093807	66.8383789062398	71.4170152846353	97.126407729432	93.598187294463	83.083861310769	80.9605749163275
433	353.0146484375	209.415115356445	1	5	432	21.6	33.5668945312398	73.6672973632801	80.9543520095202	101.762279328334	91.5084134248149	84.5358243573595	79.8848181894586
434	357.294830322266	213.686401367188	1	5	433	21.65	85.6036376953205	85.4257202148602	120.936084196981	96.5643975229007	87.7042379805103	87.6908115458386	77.906133540138
435	362.677581787109	218.052291870117	1	5	434	21.7	107.655029296859	87.3178100585795	138.614592616845	98.0356022381288	80.5090382728819	90.1683788397801	76.8112779176622
436	365.190673828125	220.55256652832	1	5	435	21.75	50.2618408203205	50.0054931640602	70.8999435065227	95.5337465051232	78.9231654609312	86.6205549688975	75.3802995985106
437	367.869537353516	223.439895629883	1	5	436	21.8	53.5772705078205	57.7465820312602	78.7730388607754	78.2820682315885	85.5634806812718	87.0530808141171	73.1604730202968
438	370.407440185547	225.735733032227	1	5	437	21.85	50.7580566406193	45.9167480468795	68.4450733444923	59.2557972174296	86.8700662192529	86.4343971190596	72.7196086554816
439	372.12744140625	225.954711914062	1	5	438	21.9	34.4000244140602	4.37957763669999	34.6776928293078	61.2819333989617	84.3777612103811	88.0296870974426	71.5487600959896
440	373.906372070312	224.70475769043	1	5	439	21.95	35.5786132812398	-24.9990844726398	43.4832375460497	73.0913591244148	80.0789179736925	87.0066017963897	70.9695613838499
441	376.628967285156	221.704360961914	1	5	440	22	54.4519042968807	-60.0079345703199	81.0306244141833	78.2063859333827	79.6281008509997	84.45437737557	70.6853098676128
442	381.892028808594	217.256195068359	1	5	441	22.05	105.261230468759	-88.9633178711	137.820167488041	90.4734541891736	80.5079743337713	83.2330820999502	70.5265209810824
443	386.587280273438	217.488815307617	1	5	442	22.1	93.9050292968807	4.65240478515966	94.020207389332	100.902038729955	81.3603808133043	81.502880073461	70.6819465966906
444	391.378143310547	217.182403564453	1	5	443	22.15	95.8172607421795	-6.12823486327954	96.0130341082623	97.9742683030377	88.355136214375	76.3671984019513	71.9446815033319
445	396.132843017578	216.678680419922	1	5	444	22.2	95.0939941406205	-10.0744628906205	95.626160249959	87.9245895431278	93.5041653198976	70.7380984183706	72.9216408183421
446	399.45166015625	216.750244140625	1	5	445	22.25	66.3763427734398	1.43127441406023	66.3917722795944	84.5143756932259	89.9855892902088	67.9060819212192	71.4285334567717
447	401.869537353516	213.09977722168	1	5	446	22.3	48.3575439453205	-73.0093383789	87.5717736884912	86.2368182395764	80.9026835186285	66.137663291119	71.0728728774365
448	404.920440673828	210.754013061523	1	5	447	22.35	61.0180664062398	-46.9152832031398	76.9691381398226	86.1062919098397	76.135693927669	64.3604755572985	70.308869607897
449	408.900787353516	207.359466552734	1	5	448	22.4	79.6069335937602	-67.8909301757801	104.625246840015	81.9969102773798	68.3566355935214	63.6723172776546	70.4880072590482
450	412.68408203125	204.489517211914	1	5	449	22.45	75.6658935546795	-57.3989868164	94.9735286012758	73.8807774941293	61.3972788630487	64.7660377921855	70.7970325689857
451	414.476806640625	203.061050415039	1	5	450	22.5	35.8544921875	-28.5693359375	45.8448641172948	67.7570121621121	56.1840629914386	62.4513558503561	71.6027978203322
452	416.558197021484	201.970993041992	1	5	451	22.55	41.6278076171795	-21.8011474609403	46.9911097722386	50.4764529474665	51.7673522484667	57.9691806513957	70.4467039046853
453	418.314727783203	200.459213256836	1	5	452	22.6	35.1306152343807	-30.2355957031199	46.3503114797368	36.6882658162577	47.3605703012927	56.8280688360217	70.3086703446229
454	419.175964355469	200.756561279297	1	5	453	22.65	17.2247314453193	5.94696044921989	18.2224507667865	30.3712157054974	38.9894983409341	56.1985514608253	68.2306469837835
455	420.330474853516	201.357681274414	1	5	454	22.7	23.0902099609409	12.0223999023403	26.0325929452317	29.6539270028042	36.0279102644734	55.6749027969042	66.5652145984097
456	420.431549072266	200.651901245117	1	5	455	22.75	2.021484375	-14.1156005859403	14.2596135634935	26.9641284404732	34.9171224105035	56.2365119446459	65.001324552605
457	422.580902099609	200.952224731445	1	5	456	22.8	42.9870605468591	6.00646972656023	43.4046662587724	27.5025437344017	35.0356777841628	55.0926649407558	65.2920156679031
458	421.388305664062	199.819107055664	1	5	457	22.85	-23.8519287109398	-22.6623535156199	32.901318668082	35.367554712689	37.5204437443744	54.1833420967343	64.2769168539564
459	421.595428466797	200.844116210938	1	5	458	22.9	4.14245605470001	20.5001831054801	20.9145272364291	39.4630291155096	44.0404673281292	52.9463274206538	64.2673170004337
460	424.401062011719	199.168563842773	1	5	459	22.95	56.1126708984398	-33.5110473633	65.3576478366682	40.4174285655214	49.9525267307596	54.5874633415817	65.0775579694073
461	425.324279785156	197.697402954102	1	5	460	23	18.4643554687409	-29.4232177734204	34.7369855775965	48.0767590482756	56.2889608978532	58.7512182650945	64.0616757700266
462	426.408492250835	195.546365856241	1	5	461	23.05	21.68424931358	-43.0207419572196	48.1766635088314	60.5783909218567	58.4179776330449	57.6603257094204	62.2092970957607
463	428.153922075101	192.443729486314	1	5	462	23.1	34.9085964853191	-62.0527273985402	71.197971081853	64.5374987488302	61.006113892176	59.1144606157848	61.3079248864411
464	430.105522739975	188.757319790475	1	5	463	23.15	39.0320132974807	-73.7281939167798	83.4226866043344	73.1148926801967	66.9031565003735	60.0940955656158	60.2461260856864
465	431.808247727474	184.854962714877	1	5	464	23.2	34.0544997499796	-78.0471415119604	85.1531869715358	76.4185267005683	73.14701641869	62.3923307784488	59.1605931799175
466	432.807050519616	181.104484205673	1	5	465	23.25	19.9760558428397	-75.0095701840797	77.623955234429	73.9354687360764	82.5853141196854	62.0965671839908	58.9171839311184
467	432.646884598422	177.873710209016	1	5	466	23.3	-3.20331842387986	-64.6154799331401	64.6948336106895	73.2279220788903	80.284973634678	64.4463680446871	57.562879693029
468	430.872703445908	175.53046667106	1	5	467	23.35	-35.4836230502804	-46.86487075912	58.7826812593931	81.7565340885497	80.7084774871952	64.1933581506142	56.1329104096069
469	427.029460544095	174.442579537956	1	5	468	23.4	-76.8648580362594	-21.7577426620801	79.8849533184042	92.055735559174	76.1477238031024	64.8623167232128	53.6904256762601
470	420.662109375	174.977874755859	1	5	469	23.45	-127.3470233819	10.7059043580603	127.796247019833	84.1514205687877	74.8321348261379	65.3890781466291	51.815010439743
471	414.422546386719	176.635513305664	1	5	470	23.5	-124.79125976562	33.1527709961	129.11996258755	87.481486238314	67.9041734701285	65.6719956896971	51.8800708843954
472	415.678588867188	176.716690063477	1	5	471	23.55	25.1208496093807	1.62353515625966	25.173258658758	79.0675255273144	70.4747584563294	66.4494135401258	51.644992891855
473	411.912414550781	176.513519287109	1	5	472	23.6	-75.3234863281398	-4.06341552735967	75.4330096070245	67.907735563726	67.3806024090524	65.7877809368604	51.0689224252517
474	410.097900390625	175.982009887695	1	5	473	23.65	-36.2902832031205	-10.6301879882801	37.8151497634065	43.752611381083	62.8214769460521	64.2937007105475	51.2118466484657
475	409.362976074219	172.457962036133	1	5	474	23.7	-14.6984863281205	-70.4809570312398	71.9972972018909	56.7980963438711	57.6311398745682	62.6462835629308	51.7234835254318
476	409.094635009766	172.138488769531	1	5	475	23.75	-5.36682128905909	-6.38946533204034	8.34434167433497	47.2797185797909	48.7586772597088	61.5978559175909	51.8654347474527
477	409.083129882812	167.618469238281	1	5	476	23.8	-0.23010253908069	-90.400390625	90.4006834726988	46.5754283647897	52.6138534455735	60.0330944453021	52.4177484108574
478	408.836029052734	166.248519897461	1	5	477	23.85	-4.94201660156023	-27.3989868164	27.8411207866235	47.3545441854103	50.8670843865257	58.0824787224794	52.9011272272758
479	408.588653564453	164.551773071289	1	5	478	23.9	-4.94750976561932	-33.9349365234398	34.2936986884003	53.7647431383346	52.4396776179926	54.4345239318663	54.7590568933519
480	408.517456054688	160.757797241211	1	5	479	23.95	-1.42395019529999	-75.8795166015602	75.8928763049942	48.4296105472759	50.4604322997238	49.0425575379043	54.1500116467995
481	406.702667236328	161.64436340332	1	5	480	24	-36.2957763672	17.7313232421801	40.3953364389563	54.4544501932605	55.2915383650532	45.0089235036963	54.1096100307829
482	406.268890380859	158.487777709961	1	5	481	24.05	-8.67553710938068	-63.1317138671801	63.7250205174054	58.3039268711955	49.5914304342748	45.6296600742897	54.7469144375266
483	405.834777832031	155.622207641602	1	5	482	24.1	-8.68225097655909	-57.3114013671801	57.9653190165462	53.5663204140372	48.7843550359063	43.0233842347187	54.0152641898006
484	403.164672851562	155.429443359375	1	5	483	24.15	-53.4020996093807	-3.85528564453978	53.5410820780754	56.8183335917719	46.0475709176805	42.3295977313157	53.8376975575294
485	400.555908203125	155.34162902832	1	5	484	24.2	-52.1752929687398	-1.7562866211	52.2048440192027	50.7532503212737	40.4539752012404	41.0546362724148	52.8323642788622
486	398.286071777344	157.03645324707	1	5	485	24.25	-45.3967285156205	33.896484375	56.6554023276295	43.1142598785522	41.2591697476837	41.6343023109146	51.9778080448579
487	396.632385253906	157.269165039062	1	5	486	24.3	-33.0737304687591	4.65423583983977	33.3996041649145	33.7912149641656	38.6454667030058	40.3891287770276	50.9952176048142
488	397.218200683594	158.065399169922	1	5	487	24.35	11.7163085937591	15.9246826172	19.7703668029388	27.3416299884435	35.1796840829117	41.6088963039373	50.4802552441915
489	396.891326904297	157.951065063477	1	5	488	24.4	-6.53747558593977	-2.2866821289	6.92585750614241	25.7000059035956	32.2195178446387	44.655797063491	49.3610448464699
490	396.690002441406	158.92839050293	1	5	489	24.45	-4.02648925781932	19.5465087890602	19.9569191405924	26.5376830847379	31.6488402451058	42.9109451469699	46.7774547329129
491	394.270233154297	159.040481567383	1	5	490	24.5	-48.3953857421807	2.24182128906023	48.4472819033901	27.2451082872712	27.9770662567759	42.5472243718687	44.1300671939885
492	396.112274169922	158.667617797852	1	5	491	24.55	36.8408203125	-7.45727539062045	37.5879900706258	30.6478207251119	31.1868271197805	43.0444153349275	43.7117003929331
493	395.865356445312	159.806533813477	1	5	492	24.6	-4.93835449220001	22.7783203125	23.3074928156051	35.956050501768	34.4334375719683	42.2427474427407	42.5471671218847
494	396.568878173828	158.838134765625	1	5	493	24.65	14.0704345703205	-19.3679809570398	23.9394196953461	30.2541266099562	43.2640232093014	43.3816944045112	42.7576651718747
495	398.599731445312	159.969863891602	1	5	494	24.7	40.6170654296795	22.6345825195398	46.498068023873	35.835971154823	45.3679150926995	43.0184449947936	42.0896116563191
496	399.167877197266	160.789001464844	1	5	495	24.75	11.3629150390807	16.3827514648403	19.9376624443312	41.6217668566654	43.8352789960536	42.357760172125	42.6618889477631
497	402.128723144531	162.188323974609	1	5	496	24.8	59.2169189453	27.9864501953	65.4972127949597	55.880225693491	47.4433639668492	41.9573407643263	40.8703073732343
498	403.325103759766	159.866622924805	1	5	497	24.85	23.9276123047	-46.4340209960801	52.2364713248171	54.7797796836309	49.3058108025698	42.8780317659036	40.4750729365425
499	405.691375732422	155.734619140625	1	5	498	24.9	47.3254394531193	-82.6400756836	95.231713879474	57.416431382151	54.5438709643837	44.2875657610735	40.7217797846096
500	407.319549560547	154.489349365234	1	5	499	24.95	32.5634765625	-24.9053955078199	40.9958379745728	59.0507567788753	54.3880497444814	44.5123519279216	39.2752587404351
501	408.694000244141	153.565567016602	1	5	500	25	27.4890136718807	-18.4756469726403	33.1209209369317	56.9898547484741	56.738454087474	43.2512108842807	39.1257125553685
502	411.142761230469	150.81396484375	1	5	501	25.05	48.9752197265591	-55.0320434570398	73.6688397785811	53.2075162352764	52.7278544088722	41.7937407115765	39.0546689447222
503	411.59521484375	148.76676940918	1	5	502	25.1	9.04907226562045	-40.9439086914	41.9319611728109	53.9963198053318	51.3226259598389	42.0709500090508	38.5697873009785
504	411.904815673828	144.963348388672	1	5	503	25.15	6.19201660156023	-76.0684204101602	76.3200213134855	56.060476792797	45.3111083128456	43.1857326124336	38.8570554361112
505	412.551727294922	142.811492919922	1	5	504	25.2	12.9382324218795	-43.037109375	44.9398558248498	46.4049520388691	43.6567887631437	43.1245870402234	39.147704352566
506	413.139709472656	140.720504760742	1	5	505	25.25	11.7596435546807	-41.8197631836	43.4417058742578	45.6553971712038	42.6671427725078	43.6894755846117	40.6965851670513
507	414.005859375	139.792297363281	1	5	506	25.3	17.3229980468795	-18.5641479492199	25.3912160089413	37.4147003904147	36.1441174563038	41.3514859694409	42.1090350009764
508	415.909820556641	139.93376159668	1	5	507	25.35	38.0792236328205	2.82928466798012	38.1841868344845	33.3172577209556	34.8360892155318	39.3412495691477	42.8436224037426
509	415.125579833984	138.362808227539	1	5	508	25.4	-15.6848144531409	-31.4190673828199	35.1165374095402	29.2738087522185	31.8275942604836	36.7877625057281	43.7521053213657
510	416.150360107422	137.695983886719	1	5	509	25.45	20.4956054687602	-13.3364868164	24.4526424775541	25.8832828737386	31.8611243359653	35.6395723339003	44.6244084943608
511	415.411285400391	136.800323486328	1	5	510	25.5	-14.7814941406193	-17.9132080078199	23.2244610305726	24.0167812598599	30.6404970817493	35.7042007388684	45.0321574672519
512	415.056762695312	136.571548461914	1	5	511	25.55	-7.09045410158069	-4.57550048828011	8.43858661654154	26.2404881305525	29.9751175300096	35.0649225545169	45.3624296154988
513	414.398294409861	137.855085736778	1	5	512	25.6	-13.1693657090193	25.6707454972798	28.851678765091	30.4049909509751	27.3598731784566	34.8968271592162	46.7688104920706
514	413.06377869979	139.742748967309	1	5	513	25.65	-26.6903142014201	37.7532646106204	46.2350717630031	32.0071854112801	28.2644166986106	34.3324164677111	47.2865472999752
515	411.13427734375	140.926651000977	1	5	514	25.7	-38.5900271208004	23.6780406733595	45.2751565796672	34.0669521862806	27.6223559046568	35.2769637103384	47.207410041624
516	409.576843261719	140.810333251953	1	5	515	25.75	-31.1486816406205	-2.32635498047955	31.2354333320978	30.7029650970532	28.741258705229	39.0354101619776	47.2073326197459
517	410.474334716797	141.0791015625	1	5	516	25.8	17.9498291015602	5.37536621093977	18.737420491544	30.2883452666688	33.9857276527299	42.2607292376265	46.2940135361201
518	410.278625488281	141.647964477539	1	5	517	25.85	-3.91418457031932	11.3772583007801	12.0317433189541	24.8397208583385	34.9575651029005	42.8092130415817	45.5881352786456
519	412.475799560547	141.428588867188	1	5	518	25.9	43.9434814453193	-4.38751220701988	44.161972611081	25.4753319991778	36.8372386749386	43.2166448816579	43.3264408395634
520	413.146453857422	140.82600402832	1	5	519	25.95	13.4130859375	-12.0516967773602	18.0320345380158	33.9045031191793	38.6928030847115	44.7364650608	42.8384970211679
521	414.360504150391	139.606658935547	1	5	520	26	24.2810058593807	-24.3869018554602	34.413489036294	39.2121651087479	47.4303232422059	46.813104050223	42.1802348682082
522	415.378051757812	136.737594604492	1	5	521	26.05	20.3509521484193	-57.3812866211	60.8832760915515	43.3861320832085	54.5463409452435	48.9311185194211	40.7964945385095
523	415.693878173828	134.83512878418	1	5	522	26.1	6.31652832032046	-38.0493164062398	38.570053266797	52.5458853110844	58.2585529047068	51.4666709750904	41.0410908574297
524	417.195373535156	131.950973510742	1	5	523	26.15	30.0299072265602	-57.6831054687602	65.0318074833841	69.3853144852341	58.1688730647051	51.3873619875167	40.453610615603
525	418.201202392578	128.922073364258	1	5	524	26.2	20.1165771484398	-60.5780029296795	63.8308006773955	75.1881787713076	61.8505742169432	51.2902330430246	40.9126710123768
526	421.526184082031	124.011299133301	1	5	525	26.25	66.4996337890602	-98.2154846191403	118.610634907042	77.3049407006657	64.8849493952171	50.7251896548802	40.6653589737483
527	417.273803710938	125.467735290527	1	5	526	26.3	-85.0476074218602	29.1287231445202	89.8975975219191	72.9516140462018	63.8765093861123	51.2365411027992	41.0179504785158
528	415.658020019531	123.615844726562	1	5	527	26.35	-32.3156738281398	-37.0378112793	49.1538629135876	71.155263122802	67.9757768472803	51.8350209881435	40.5879233665274
529	415.468811035156	125.770812988281	1	5	528	26.4	-3.7841796875	43.0993652343798	43.2651742110644	60.3845843052001	65.9374853000948	49.8651191733988	40.3594226488286
530	412.874755859375	124.880912780762	1	5	529	26.45	-51.8811035156205	-17.7980041503798	54.8490460603962	52.564840000917	63.8876630013376	50.0374217084356	40.3836402336167
531	410.11474609375	126.573867797852	1	5	530	26.5	-55.2001953125	33.8591003418	64.757240819033	58.6466129938949	54.0200560675545	48.6562689975479	40.2337513554522
532	407.598937988281	126.224548339844	1	5	531	26.55	-50.3161621093795	-6.98638916015994	50.7988760005038	58.9233565539877	47.926741260355	46.5280665225021	40.6955356813041
533	405.169860839844	129.374969482422	1	5	532	26.6	-48.5815429687409	63.0084228515597	79.5627278784769	56.6200628798733	45.4114890715801	47.1853545556433	NA
534	403.2197265625	130.461608886719	1	5	533	26.65	-39.0026855468795	21.7327880859403	44.6488920115288	47.6555278299089	41.5613652820924	46.5748047634949	NA
535	401.138275146484	131.063140869141	1	5	534	26.7	-41.6290283203205	12.0306396484398	43.3325776898242	43.2886425197929	38.2242691999279	46.5483783144152	NA
536	400.148956298828	130.941833496094	1	5	535	26.75	-19.7863769531193	-2.42614746093977	19.9345655692106	32.1763651492654	32.4275885998788	42.295307785519	NA
537	398.702331542969	130.873825073242	1	5	536	26.8	-28.9324951171807	-1.36016845704034	28.9644494499241	24.1993740101971	29.1796236588918	39.7751717194051	NA
538	398.549713134766	132.064147949219	1	5	537	26.85	-3.05236816405909	23.8064575195403	24.0013410258394	19.8284755199826	26.3949322640062	38.3666336914731	NA
539	398.469940185547	132.288589477539	1	5	538	26.9	-1.59545898438068	4.4888305664	4.76393631618727	17.1996493698488	27.2121242268951	37.5022004159994	NA
540	397.565399169922	132.867446899414	1	5	539	26.95	-18.0908203125	11.5771484375	21.4780852387514	15.0706047979907	29.2090936274927	36.0308154064333	NA
541	397.414947509766	133.171813964844	1	5	540	27	-3.00903320311932	6.0873413086	6.79043481854163	20.6134993787471	30.5705595034836	33.6543986606814	NA
542	397.884368896484	133.958343505859	1	5	541	27.05	9.38842773435908	15.7305908203	18.3192265906339	30.2248744435931	31.6236021784552	32.4599528431871	NA
543	400.0263671875	132.509841918945	1	5	542	27.1	42.8399658203205	-28.9700317382801	51.715813929621	38.5897117350028	31.3217783113661	NA	NA
544	401.730438232422	130.492111206055	1	5	543	27.15	34.0814208984398	-40.3546142578	52.8208116404173	43.9414696371184	33.4430355499064	NA	NA
545	402.465789794922	127.413604736328	1	5	544	27.2	14.70703125	-61.5701293945401	63.3022716958	48.1765995589196	33.8373616129388	NA	NA
546	403.537963867188	126.123519897461	1	5	545	27.25	21.4434814453205	-25.8016967773401	33.5492243291198	42.0300572439851	34.881208721484	NA	NA
547	404.874816894531	124.670097351074	1	5	546	27.3	26.7370605468602	-29.0684509277398	39.4948761996399	36.6611966562197	35.7402820274824	NA	NA
548	405.514007568359	123.838134765625	1	5	547	27.35	12.7838134765591	-16.6392517089801	20.9831023549486	29.0850114908747	NA	NA	NA
549	404.719665527344	122.810531616211	1	5	548	27.4	-15.8868408203	-20.5520629882801	25.97650870159	25.8209478058495	NA	NA	NA
550	404.668823242188	121.540481567383	1	5	549	27.45	-1.01684570311932	-25.4010009765599	25.4213458690753	23.3039644960451	NA	NA	NA
551	405.405090332031	121.093269348145	1	5	550	27.5	14.7253417968602	-8.94424438475994	17.2289059039937	NA	NA	NA	NA
552	406.702941894531	120.738380432129	1	5	551	27.55	25.95703125	-7.09777832031989	26.9099596506178	NA	NA	NA	NA
553	NA	NA	1	5	552	27.6	NA	NA	NA	NA	NA	NA	NA
554	NA	NA	1	5	553	27.65	NA	NA	NA	NA	NA	NA	NA
555	NA	NA	1	5	554	27.7	NA	NA	NA	NA	NA	NA	NA
556	NA	NA	1	5	555	27.75	NA	NA	NA	NA	NA	NA	NA
557	NA	NA	1	5	556	27.8	NA	NA	NA	NA	NA	NA	NA
558	NA	NA	1	5	557	27.85	NA	NA	NA	NA	NA	NA	NA
559	NA	NA	1	5	558	27.9	NA	NA	NA	NA	NA	NA	NA
560	NA	NA	1	5	559	27.95	NA	NA	NA	NA	NA	NA	NA
561	NA	NA	1	5	560	28	NA	NA	NA	NA	NA	NA	NA
562	NA	NA	1	5	561	28.05	NA	NA	NA	NA	NA	NA	NA
563	NA	NA	1	5	562	28.1	NA	NA	NA	NA	NA	NA	NA
564	NA	NA	1	5	563	28.15	NA	NA	NA	NA	NA	NA	NA
565	NA	NA	1	5	564	28.2	NA	NA	NA	NA	NA	NA	NA
566	NA	NA	1	5	565	28.25	NA	NA	NA	NA	NA	NA	NA
567	NA	NA	1	5	566	28.3	NA	NA	NA	NA	NA	NA	NA
568	NA	NA	1	5	567	28.35	NA	NA	NA	NA	NA	NA	NA
569	NA	NA	1	5	568	28.4	NA	NA	NA	NA	NA	NA	NA
570	NA	NA	1	5	569	28.45	NA	NA	NA	NA	NA	NA	NA
571	NA	NA	1	5	570	28.5	NA	NA	NA	NA	NA	NA	NA
572	NA	NA	1	5	571	28.55	NA	NA	NA	NA	NA	NA	NA
573	NA	NA	1	5	572	28.6	NA	NA	NA	NA	NA	NA	NA
574	NA	NA	1	5	573	28.65	NA	NA	NA	NA	NA	NA	NA
575	NA	NA	1	5	574	28.7	NA	NA	NA	NA	NA	NA	NA
576	NA	NA	1	5	575	28.75	NA	NA	NA	NA	NA	NA	NA
577	NA	NA	1	5	576	28.8	NA	NA	NA	NA	NA	NA	NA
578	NA	NA	1	5	577	28.85	NA	NA	NA	NA	NA	NA	NA
579	NA	NA	1	5	578	28.9	NA	NA	NA	NA	NA	NA	NA
580	NA	NA	1	5	579	28.95	NA	NA	NA	NA	NA	NA	NA
581	NA	NA	1	5	580	29	NA	NA	NA	NA	NA	NA	NA
582	NA	NA	1	5	581	29.05	NA	NA	NA	NA	NA	NA	NA
583	NA	NA	1	5	582	29.1	NA	NA	NA	NA	NA	NA	NA
584	NA	NA	1	5	583	29.15	NA	NA	NA	NA	NA	NA	NA
585	NA	NA	1	5	584	29.2	NA	NA	NA	NA	NA	NA	NA
586	NA	NA	1	5	585	29.25	NA	NA	NA	NA	NA	NA	NA
587	NA	NA	1	5	586	29.3	NA	NA	NA	NA	NA	NA	NA
588	NA	NA	1	5	587	29.35	NA	NA	NA	NA	NA	NA	NA
589	NA	NA	1	5	588	29.4	NA	NA	NA	NA	NA	NA	NA
590	NA	NA	1	5	589	29.45	NA	NA	NA	NA	NA	NA	NA
591	NA	NA	1	5	590	29.5	NA	NA	NA	NA	NA	NA	NA
592	NA	NA	1	5	591	29.55	NA	NA	NA	NA	NA	NA	NA
593	NA	NA	1	5	592	29.6	NA	NA	NA	NA	NA	NA	NA
594	NA	NA	1	5	593	29.65	NA	NA	NA	NA	NA	NA	NA
595	NA	NA	1	5	594	29.7	NA	NA	NA	NA	NA	NA	NA
596	NA	NA	1	5	595	29.75	NA	NA	NA	NA	NA	NA	NA
597	NA	NA	1	5	596	29.8	NA	NA	NA	NA	NA	NA	NA
598	NA	NA	1	5	597	29.85	NA	NA	NA	NA	NA	NA	NA
599	NA	NA	1	5	598	29.9	NA	NA	NA	NA	NA	NA	NA
600	NA	NA	1	5	599	29.95	NA	NA	NA	NA	NA	NA	NA
601	NA	NA	1	5	600	30	NA	NA	NA	NA	NA	NA	NA
