# Supplementary material for: An automated feeding system for the African killifish reveals the impact of diet on lifespan and allows scalable assessment of associative learning
Source: eLife. 2022 Nov 10;11:e69008. doi: 10.7554/eLife.69008 (PMC9788828; doi:10.7554/eLife.69008)
Supplement: Figure 6—source data 3. [file elife-69008-fig6-data3.zip › Filtered and Interpolated Trajectories with Kinematics/t14_REC003 DLC_likelihood-euclidean-filtered_splines-interpolated_kinematics_02_resnet50_TrainAllTheThingsJun28shuffle1_1030000.csv]

	x2	y2	fishnum	recording_num	bodyparts_coords	seconds	velocity_x	velocity_y	velocity_xy	velocity_xy_5frame	velocity_xy_10frame	velocity_xy_20frame	velocity_xy_40frame
1	NA	NA	14	3	0	0	0	0	0	NA	NA	NA	NA
2	NA	NA	14	3	1	0.05	NA	NA	NA	NA	NA	NA	NA
3	NA	NA	14	3	2	0.1	NA	NA	NA	NA	NA	NA	NA
4	NA	NA	14	3	3	0.15	NA	NA	NA	NA	NA	NA	NA
5	187.200012207031	305.026641845703	14	3	4	0.2	NA	NA	NA	NA	NA	NA	NA
6	194.649948120117	303.175445556641	14	3	5	0.25	148.99871826172	-37.0239257812398	153.529766247103	NA	NA	NA	NA
7	205.933280944824	300.525115966797	14	3	6	0.3	225.66665649414	-53.0065917968807	231.808409310718	NA	NA	NA	NA
8	217.216613769531	297.874786376954	14	3	7	0.35	225.66665649414	-53.0065917968602	231.808409310713	216.152680697994	NA	NA	NA
9	228.499946594238	295.22445678711	14	3	8	0.4	225.66665649414	-53.0065917968795	231.808409310718	231.138970568906	NA	NA	NA
10	239.783279418945	292.574127197266	14	3	9	0.45	225.66665649414	-53.0065917968795	231.808409310718	222.520888223584	187.033237263223	NA	NA
11	251.124877929688	291.212341308594	14	3	10	0.5	226.83197021486	-27.2357177734409	228.461215601663	215.232556324409	177.980144268936	NA	NA
12	260.119964599609	294.062713623047	14	3	11	0.55	179.901733398419	57.0074462890602	188.71799758411	182.76753434172	155.938789390731	NA	NA
13	269.542419433594	291.486328125	14	3	12	0.6	188.4490966797	-51.5277099609398	195.366749814838	157.913793828452	135.435544112148	NA	NA
14	272.996520996094	291.859161376953	14	3	13	0.65	69.08203125	7.45666503906023	69.4832993972704	124.821317968967	114.089718369105	NA	NA
15	278.255432128906	290.738525390625	14	3	14	0.7	105.178222656241	-22.4127197265602	107.539706744379	89.3566905578784	91.8775253375874	105.48988565351	NA
16	281.274719238281	289.840728759766	14	3	15	0.75	60.3857421875	-17.9559326171795	62.9988363042359	55.6385318998872	70.5249107952113	99.2081639809181	NA
17	281.365844726562	290.403137207031	14	3	16	0.8	1.82250976561932	11.2481689453	11.3948605286677	45.4119023964894	54.3667225204691	88.6495360873907	NA
18	282.181854248047	291.464508056641	14	3	17	0.85	16.3201904297	21.2274169922	26.7759565248828	25.8412568467225	37.4107905037403	77.7837792906357	NA
19	281.464538574219	290.892425537109	14	3	18	0.9	-14.3463134765602	-11.4416503906409	18.3501518802812	16.2285036214559	32.5814826411238	66.5040047299857	NA
20	281.937896728516	290.994903564453	14	3	19	0.95	9.46716308594091	2.04956054688068	9.68647899554488	19.3767544830598	23.9465340437964	56.0984792035381	NA
21	281.27392578125	291.336639404297	14	3	20	1	-13.2794189453205	6.83471679687955	14.9350701779029	19.1830491075933	20.4361836928998	45.7962902348793	NA
22	281.940582275391	290.154907226562	14	3	21	1.05	13.3331298828205	-23.6346435547	27.1361148366873	19.7510628857582	21.36028278405	38.2693633273434	NA
23	280.69384765625	290.487640380859	14	3	22	1.1	-24.9346923828205	6.65466308593977	25.8074296475502	22.0518112408703	20.132014469123	29.787447312823	NA
24	281.079147338867	291.474609375	14	3	23	1.15	7.70599365234034	19.7393798828205	21.1902207711059	24.6438637643436	18.9182910908667	26.556344959694	NA
25	281.464447021484	292.461578369141	14	3	24	1.2	7.7059936523392	19.7393798828205	21.1902207711055	23.3438110850402	20.3194330694889	23.4657243086569	67.6427697153603
26	280.615478515625	291.354949951172	14	3	25	1.25	-16.9793701171795	-22.1325683593807	27.8953327952693	21.0809798306528	21.0676696745473	22.6021471796279	64.3674319313853
27	280.790466308594	292.371795654297	14	3	26	1.3	3.49975585937955	20.3369140625	20.6358514401701	18.0855192959751	22.1720041342177	27.4094884368648	59.1544318264711
28	281.177276611328	291.759002685547	14	3	27	1.35	7.73620605468068	-12.255859375	14.493273375613	18.5870548981074	22.1641041219056	29.9382587818134	53.8817260447931
29	281.208709716797	291.449951171875	14	3	28	1.4	0.628662109379547	-6.18103027343977	6.21291809771773	17.491475584751	20.5312072782641	31.9437710810769	48.5471091273291
30	280.234741210938	290.775146484375	14	3	29	1.45	-19.4793701171795	-13.49609375	23.6978987817666	21.0001971833951	22.9849145735173	32.108789893768	43.2203829150804
31	280.519927978516	291.859130859375	14	3	30	1.5	5.70373535156023	21.6796875	22.4174362284873	23.2472284131585	24.768110666356	31.9080576994588	37.7030335059607
32	280.992645263672	290.009613037109	14	3	31	1.55	9.45434570311932	-36.9903564453205	38.179459433391	22.9768952605531	33.4586940896796	31.4430603139455	33.1130671333008
33	280.072540283203	290.908660888672	14	3	32	1.6	-18.4020996093795	17.9809570312602	25.7284295244299	27.3827742489273	39.7445030945038	30.9283687196551	28.5711404346377
34	279.831268310547	290.938110351562	14	3	33	1.65	-4.82543945312045	0.588989257799994	4.86125233469064	32.0447457479611	44.9692510712871	30.4599439726089	27.0853726050839
35	280.525634765625	288.759735107422	14	3	34	1.7	13.8873291015602	-43.5675048828	45.7272937236378	45.917190995964	43.8981467180471	29.7956537772109	24.829846050665
36	281.220001220703	286.581359863281	14	3	35	1.75	13.8873291015602	-43.5675048828193	45.7272937236562	56.2417777758492	42.7484457243703	29.5266998818524	24.2142466905505
37	283.708892822266	281.814971923828	14	3	36	1.8	49.7778320312602	-95.3277587890602	107.541685673406	66.9616068820211	40.7141164936733	29.6593275655516	24.3581956889258
38	286.805450439453	279.497772216797	14	3	37	1.85	61.9311523437398	-46.3439941406205	77.3513634238555	60.4135191871668	39.6926333174046	29.9796727989505	23.7565718853735
39	289.726898193359	279.401916503906	14	3	38	1.9	58.4289550781193	-1.91711425781932	58.4603978655501	53.4521457007795	40.3886806669538	30.5902135246724	23.4964568947878
40	290.314392089844	279.125335693359	14	3	39	1.95	11.7498779297	-5.53161621094091	12.9868552493664	35.5110419913826	36.6063929809044	30.3422866266227	23.5466370815306
41	290.569854736328	278.642761230469	14	3	40	2	5.10925292968068	-9.65148925779999	10.9204262917195	23.1434888589601	34.2852890973488	29.6097767770422	23.2109122571502
42	290.896423339844	279.472625732422	14	3	41	2.05	6.53137207031932	16.5972900390602	17.8361671264214	13.8157544518865	25.8599610414236	27.9567709392582	23.1319740130054
43	290.965667724609	278.700042724609	14	3	42	2.1	1.38488769529999	-15.4516601562602	15.5135977617429	12.7992667746419	20.2148425033971	27.3548335564524	22.8594427737347
44	290.640289306641	279.193511962891	14	3	43	2.15	-6.50756835935908	9.86938476564092	11.8217258301822	15.1184324939182	16.2111759780578	27.6144002504739	22.5733081521593
45	290.569976806641	278.804595947266	14	3	44	2.2	-1.40625	-7.7783203125	7.90441686314368	16.2088800914647	16.7864265351983	26.1939677926731	22.2004771309737
46	291.398498535156	278.042358398438	14	3	45	2.25	16.5704345703	-15.2447509765602	22.5162548881009	17.2861961478342	16.4711078297141	25.8263462014731	22.5116310142011
47	290.234191894531	278.058624267578	14	3	46	2.3	-23.2861328125	0.325317382799994	23.2884051141537	18.6065975042291	15.1994253848431	21.3069029409867	24.6793909514664
48	291.121246337891	278.611053466797	14	3	47	2.35	17.7410888672	11.0485839843795	20.9001780435904	20.7735862957547	15.0170337955002	17.5748849889336	27.3666382603528
49	290.206878662109	278.722930908203	14	3	48	2.4	-18.2873535156409	2.23754882812045	18.4237326121567	17.8237831655099	14.840119833994	15.0491427084987	29.1959830089571
50	289.270599365234	278.758850097656	14	3	49	2.45	-18.7255859375	0.718383789060226	18.7393608207719	14.1899706782216	15.7815426044419	14.9844842692933	30.1869254374667
51	289.628570556641	278.608245849609	14	3	50	2.5	7.15942382814092	-3.01208496094091	7.76723923687679	12.7478714431662	17.3674033055974	14.5137668148417	30.6222512613889
52	289.873962402344	278.681060791016	14	3	51	2.55	4.90783691405909	1.45629882814092	5.11934267771221	11.0736421637589	16.7538448405498	14.8208877120654	30.60801129865
53	290.170440673828	279.298004150391	14	3	52	2.6	5.92956542968068	12.3388671875	13.6896818683134	10.7894989131291	14.9349274744701	14.7905168278143	31.5507735805459
54	289.682525634766	279.177276611328	14	3	53	2.65	-9.75830078123977	-2.41455078126023	10.0525862151204	16.9110234456849	13.8871094389396	14.6866723317098	36.3966406952034
55	290.027496337891	279.971527099609	14	3	54	2.7	6.8994140625	15.8850097656193	17.3186445676226	19.3177190028781	13.1825420033882	14.6053004847366	40.5658820603589
56	290.098754882812	278.054107666016	14	3	55	2.75	1.42517089841931	-38.3483886718591	38.374861899656	17.121983505774	12.5564257999694	15.4965621465498	44.0947873431533
57	289.642333984375	278.780212402344	14	3	56	2.8	-9.12841796873977	14.5220947265591	17.1528204636779	16.7005767141202	14.4423500392876	19.6994543373812	45.9298981888004
58	289.744262695312	278.869567871094	14	3	57	2.85	2.03857421873977	1.787109375	2.71100438279309	15.5755850936473	14.5639998601284	24.7536037217552	49.1363914408549
59	289.952270507812	279.208038330078	14	3	58	2.9	4.16015625	6.76940917968068	7.94555225685157	8.20182815425378	14.5332248294255	27.8017524932418	52.8151588318676
60	290.447875976562	278.897827148438	14	3	59	2.95	9.912109375	-6.20422363279999	11.6936864652579	9.56698107569715	13.4290583650312	30.0315642483107	57.6307647882845
61	290.419525146484	278.967590332031	14	3	60	3	-0.567016601560226	1.39526367186022	1.50607720268842	12.0060162144828	13.6257209875022	31.6347257457356	64.0443052688983
62	289.557037353516	279.800384521484	14	3	61	3.05	-17.2497558593591	16.6558837890591	23.9785850708947	12.3658729447308	22.6450638342126	33.2592516580419	70.2849522286447
63	288.881042480469	280.1142578125	14	3	62	3.1	-13.5198974609409	6.27746582032046	14.9061800767215	11.2825316364152	34.5722799690403	35.7467136046393	78.8135135211292
64	289.320404052734	279.903625488281	14	3	63	3.15	8.78723144529999	-4.21264648437955	9.74483590809124	19.0496138207506	41.716395547544	45.178881139933	87.4343716119023
65	289.363891601562	280.214447021484	14	3	64	3.2	0.869750976560226	6.21643066405909	6.27697992367998	35.723146592728	46.8805864932332	54.9377963280446	96.1531624268517
66	291.197235107422	279.373352050781	14	3	65	3.25	36.6668701172	-16.8218994140591	40.3414881243657	57.1385437235978	50.7130256915019	62.3632284848335	112.546801049224
67	296.501434326172	278.552673339844	14	3	66	3.3	106.083984375	-16.4135742187409	107.346248930782	71.0669181503572	52.0761532767961	70.5528934366141	128.921135915946
68	302.515777587891	277.5390625	14	3	67	3.35	120.286865234381	-20.2722167968795	121.98316573107	82.4786413500512	56.9294273491502	80.6978978927763	129.224983260805
69	306.135650634766	275.910522460938	14	3	68	3.4	72.3974609375	-32.5708007812398	79.3867080418885	82.3764375622531	75.8245374504405	90.5811749552366	129.477140825447
70	308.546203613281	273.856811523438	14	3	69	3.45	48.2110595703	-41.07421875	63.33559592215	68.4291599608642	96.4465342910579	100.277045307276	129.721407684874
71	310.129028320312	275.065460205078	14	3	70	3.5	31.6564941406193	24.1729736328	39.830469185375	56.7203109747027	111.100735982165	113.574843722955	130.239977583898
72	311.644836425781	273.952545166016	14	3	71	3.55	30.3161621093807	-22.2583007812398	37.6098609238374	80.5821567505237	118.460723039016	125.749016745224	130.824744896901
73	314.454376220703	275.424865722656	14	3	72	3.6	56.1907958984398	29.4464111328	63.4389208002627	110.414427232065	126.823515816512	142.836510214444	131.19525373014
74	324.344329833984	274.481994628906	14	3	73	3.65	197.799072265619	-18.857421875	198.695936920993	139.825034402077	139.445954362929	160.182070892095	131.656689954708
75	334.544097900391	271.506744384766	14	3	74	3.7	203.995361328141	-59.5050048828	212.496948329854	168.492286117167	153.673504121318	177.701024368967	131.936474720463
76	343.412017822266	268.561645507812	14	3	75	3.75	177.3583984375	-58.9019775390807	186.883505035435	196.926720658322	176.436661754408	209.597039951899	131.689854052919
77	352.109039306641	266.068542480469	14	3	76	3.8	173.9404296875	-49.8620605468602	180.946119499289	198.309751975335	199.421880213652	238.14281749451	131.973784421272
78	362.371327718099	265.455973307292	14	3	77	3.85	205.245768229159	-12.251383463539	205.611093506038	196.932581010572	228.743593079738	233.696362799854	132.618760191649
79	372.633616129558	264.843404134115	14	3	78	3.9	205.24576822918	-12.2513834635402	205.611093506058	213.04828910674	244.539604333749	231.152529157652	133.132872265174
80	382.895904541016	264.230834960938	14	3	79	3.95	205.245768229161	-12.2513834635402	205.611093506039	230.351474310137	258.955514446876	229.411251121437	133.553280983488
81	395.404968261719	259.501861572266	14	3	80	4	250.181274414059	-94.5794677734398	267.462045516275	260.560465501154	308.093343921632	228.845229422061	135.321592705484
82	407.914031982422	254.772888183594	14	3	81	4.05	250.18127441406	-94.5794677734403	267.462045516276	290.769456692164	357.824911950005	228.39023813576	141.710699070849
83	391.051106770833	260.573801676432	14	3	82	4.1	-337.25850423178	116.01826985676	356.656049461121	320.97844788318	340.569209783196	226.64379385564	148.326615561069
84	374.188181559245	266.374715169271	14	3	83	4.15	-337.25850423176	116.018269856779	356.656049461108	403.138398736525	322.859103952375	218.134498769483	155.071565655504
85	357.325256347656	272.175628662109	14	3	84	4.2	-337.258504231779	116.01826985676	356.65604946112	485.298349589873	305.148998121556	208.935153112882	155.742918228918
86	387.550247192382	256.795524597168	14	3	85	4.25	604.49981689452	-307.602081298819	678.261799782999	420.577954065238	281.253797089713	201.016479621004	155.050189931937
87	417.775238037109	241.415420532227	14	3	86	4.3	604.499816894539	-307.602081298821	678.261799783017	354.948751212586	257.358596057869	193.394675405931	162.598920506089
88	418.859558105469	240.168151855469	14	3	87	4.35	21.6864013672	-24.9453735351597	33.0540718379436	289.319548359931	224.543994631543	184.539622490521	169.781728160234
89	419.758939107259	239.062182108561	14	3	88	4.4	17.9876200358001	-22.1193949381603	28.5100351978497	159.369195442901	191.729393205217	175.684569575111	168.049379834342
90	420.65832010905	237.956212361654	14	3	89	4.45	17.9876200358206	-22.1193949381399	28.5100351978467	29.4188425258647	158.914791778889	166.829516659701	166.668072308376
91	421.55770111084	236.850242614746	14	3	90	4.5	17.9876200358001	-22.1193949381598	28.5100351978493	28.5100351978483	93.9396153203748	157.068341688014	165.908205006625
92	422.45708211263	235.744272867839	14	3	91	4.55	17.9876200358001	-22.1193949381404	28.5100351978343	28.5100351978482	28.9644388618564	157.672381396475	165.268469965785
93	423.356463114421	234.638303120931	14	3	92	4.6	17.9876200358194	-22.1193949381598	28.5100351978615	28.5100351978457	28.510035197847	153.816720907693	165.205874905631
94	424.255844116211	233.532333374023	14	3	93	4.65	17.9876200358001	-22.1193949381598	28.5100351978493	28.5100351978483	28.5100351978467	149.961060418912	170.556769641352
95	425.155225118001	232.426363627116	14	3	94	4.7	17.9876200358001	-22.1193949381404	28.5100351978343	28.5100351978481	28.510035197847	133.784812088868	175.562639091851
96	426.054606119792	231.320393880208	14	3	95	4.75	17.9876200358206	-22.1193949381598	28.5100351978622	28.5100351978457	32.8828862863144	100.503339911976	171.420827132653
97	426.953987121582	230.214424133301	14	3	96	4.8	17.987620035799	-22.1193949381399	28.5100351978331	28.5100351978452	57.98616673508	87.0550235176678	167.385478809698
98	427.853368123372	229.108454386393	14	3	97	4.85	17.9876200358001	-22.1193949381603	28.5100351978497	28.5100351978482	83.0894471838431	105.867093520614	172.812601849226
99	428.752749125163	228.002484639486	14	3	98	4.9	17.9876200358206	-22.1193949381399	28.5100351978467	37.2557373747805	108.192727632607	104.946230511031	178.239724888755
100	429.652130126953	226.896514892578	14	3	99	4.95	17.9876200358001	-22.1193949381598	28.5100351978493	87.462298272312	108.654832398848	103.924893495315	174.095875893463
101	426.188262939453	227.920059204102	14	3	100	5	-69.27734375	20.4708862304796	72.2385460825237	137.668859169841	107.067064503576	102.97118059119	171.991859813456
102	440.098917643229	229.281743367513	14	3	101	5.05	278.21309407552	27.2336832682203	279.542839685491	187.875420067369	145.145608173479	102.14670179581	168.622367753699
103	454.009572347005	230.643427530925	14	3	102	5.1	278.21309407552	27.2336832682402	279.542839685493	188.799629599848	183.22415184338	103.767955955621	160.871471887949
104	467.920227050781	232.005111694336	14	3	103	5.15	278.21309407552	27.2336832682197	279.542839685491	176.878391632372	181.382425824216	122.979040513221	153.087478069159
105	469.284820556641	231.065933227539	14	3	104	5.2	27.2918701172	-18.7835693359398	33.1310828602412	202.828918074646	179.339751792783	142.190125070821	144.833217847622
106	469.760467529297	230.650360107422	14	3	105	5.25	9.51293945311932	-8.31146240234034	12.6323562451441	228.77944451692	173.059474896065	141.825174644302	128.72251194307
107	449.357162475586	232.235321044922	14	3	106	5.3	-408.06610107422	31.69921875	409.295471896863	174.889431581062	146.307236856539	141.376282213465	113.022505037762
108	428.953857421875	233.820281982422	14	3	107	5.35	-408.06610107422	31.69921875	409.295471896863	169.879873985719	124.4464647274	161.085581207931	112.308924728139
109	428.619689941406	234.198425292969	14	3	108	5.4	-6.68334960937955	7.56286621094034	10.0927750062001	169.240558159759	137.765353393834	180.794880202399	112.958003308332
110	428.552612304688	234.596984863281	14	3	109	5.45	-1.34155273436022	7.97119140623977	8.08329488352244	89.7855556384323	175.725417742793	181.362235127224	117.356530531018
111	428.148315429688	234.840148925781	14	3	110	5.5	-8.0859375	4.86328125	9.43577711534709	20.1134849378792	176.583284785028	186.915377938898	121.914090295345
112	428.378845214844	235.395202636719	14	3	111	5.55	4.61059570311932	11.1010742187602	12.0204592902287	100.641275206606	137.60695625345	179.572354110923	121.959236955549
113	431.422760009766	235.263656616211	14	3	112	5.6	60.8782958984409	-2.63092041016023	60.9351183940979	181.570961499868	138.947010572482	167.926222868205	122.024069214459
114	452.058364868164	235.062393188477	14	3	113	5.65	412.71209716796	-4.02526855468011	412.731726349832	183.926011410297	180.207334580582	156.213895719406	122.207570071747
115	472.693969726562	234.861129760742	14	3	114	5.7	412.71209716796	-4.02526855470001	412.731726349832	185.428356868468	183.384718461665	155.881623606377	122.399351561253
116	472.650543212891	235.920791625977	14	3	115	5.75	-0.86853027341931	21.1932373047	21.2110266674948	257.780536207085	200.771280981731	156.941683974165	122.15490940423
117	473.563049316406	235.572799682617	14	3	116	5.8	18.2501220703	-6.95983886720001	19.532186581083	259.773393954558	212.837471365306	138.989986557856	121.910467247207
118	452.443466186524	234.770919799804	14	3	117	5.85	-422.39166259764	-16.0375976562597	422.696015087182	185.198475423462	211.405981009011	118.750755935664	121.666025090184
119	431.323883056641	233.969039916992	14	3	118	5.9	-422.39166259766	-16.0375976562403	422.6960150872	217.616550553165	174.662438044978	120.969776105632	121.821942594927
120	429.648162841797	232.890411376953	14	3	119	5.95	-33.5144042968807	-21.5725708007795	39.8571336943516	240.246585862144	136.03782946996	130.788167566721	121.499854442899
121	434.722595214844	225.258331298828	14	3	120	6	101.48864746094	-152.6416015625	183.30140231601	165.031425810936	137.300083163301	140.856999999501	119.958928229068
122	431.921722412109	219.24446105957	14	3	121	6.05	-56.0174560547	-120.27740478516	132.682363125977	89.5514821353973	140.373016862262	141.771772115288	113.292457711586
123	431.359802246094	216.982192993164	14	3	122	6.1	-11.2384033203	-45.2453613281199	46.6202148311422	86.8771835164583	98.5545012988462	140.280182473296	107.382455959414
124	430.233642578125	215.017211914062	14	3	123	6.15	-22.5231933593795	-39.2996215820403	45.2962967095056	56.9836157734371	61.7322176306818	121.436099630274	100.891007749633
125	430.211486816406	213.693115234375	14	3	124	6.2	-0.443115234379547	-26.4819335937398	26.4856405996567	40.4994478623804	78.191616671778	102.608578051686	100.559853460484
126	428.595794677734	213.191802978516	14	3	125	6.25	-32.3138427734409	-10.0262451171801	33.8335636009043	32.0775767867561	80.9427190172698	102.484644164158	100.741167336711
127	426.647003173828	211.605056762695	14	3	126	6.3	-38.9758300781193	-31.7349243164199	50.261523570693	33.9129531259663	70.7060728652705	102.444652280949	90.9385896643186
128	426.809478759766	211.448623657227	14	3	127	6.35	3.24951171876023	-3.12866210936022	4.51085945302072	69.5060498270977	69.1543839375823	82.2464689724364	86.024083457698
129	428.084136962891	213.855606079102	14	3	128	6.4	25.4931640625	48.1396484375	54.473178405557	104.901822261102	68.2097612155707	62.8490049874554	91.213585795036
130	424.531616210938	223.441024780273	14	3	129	6.45	-71.0504150390602	191.70837402342	204.451124105314	100.912697868161	69.1793266334122	61.6374737585749	92.8013648490206
131	428.149749755859	233.341217041016	14	3	130	6.5	72.3626708984193	198.00384521486	210.812425770928	106.231191088408	67.6692051650138	53.0024785192369	93.368028375572
132	428.541168212891	234.805603027344	14	3	131	6.55	7.82836914064092	29.2877197265602	30.3159016059837	102.506569305175	64.5162876996366	47.0125613122493	93.4497013069138
133	429.832641601562	235.671997070312	14	3	132	6.6	25.8294677734193	17.3278808593597	31.1033255542598	68.8526034397267	65.9384366460266	46.8386890506228	92.8451394271294
134	431.485076904297	234.977355957031	14	3	133	6.65	33.0487060547	-13.8928222656199	35.8500694893897	30.4365880689252	63.9657923442289	45.5681197798599	83.4627939457078
135	430.532806396484	236.515502929688	14	3	134	6.7	-19.0454101562602	30.7629394531403	36.1812947780723	28.1198775311126	45.0833308453718	45.2380833145903	74.3411285754535
136	429.86289469401	237.170079549154	14	3	135	6.75	-13.3982340494799	13.0915323893197	18.7323489169204	25.6456822036447	25.062238021204	44.5406506992575	74.8419666689485
137	429.192982991536	237.82465616862	14	3	136	6.8	-13.3982340494799	13.0915323893203	18.7323489169208	25.4250153832829	23.3190497592281	42.887192770781	74.808566067454
138	428.523071289062	238.479232788086	14	3	137	6.85	-13.3982340494799	13.0915323893197	18.7323489169204	21.3140582510169	24.5229941636634	53.2974109797319	64.2860750653484
139	430.117279052734	237.788696289062	14	3	138	6.9	31.8841552734398	-13.8107299804801	34.7467353875807	19.6878879734828	22.9264783441491	61.45739548444	54.6884812801376
140	430.893951416016	237.703552246094	14	3	139	6.95	15.5334472656409	-1.70288085935965	15.626509116742	18.5182219873437	21.2968399957685	54.8145621313196	55.184845427185
141	431.123870849609	237.225936889648	14	3	140	7	4.59838867185908	-9.55230712891989	10.6014975292501	23.4003061236821	21.4120962335012	45.8790567516434	52.0151703135613
142	430.484741210938	237.145263671875	14	3	141	7.05	-12.7825927734193	-1.61346435546022	12.8840189862252	20.4279413050154	21.2580978419253	45.1276304985393	49.4249569457215
143	432.183410644531	235.815689086914	14	3	142	7.1	33.9733886718602	-26.5914916992199	43.1427695986125	21.2796217405201	40.6563853134373	45.4100963809623	49.3819858081476
144	433.09976196289	235.429911295573	14	3	143	7.15	18.3270263671795	-7.71555582682026	19.8849112942471	23.1363044935195	58.9489986246511	45.4894882611414	48.7992365931624
145	434.01611328125	235.044133504232	14	3	144	7.2	18.3270263672	-7.7155558268197	19.8849112942657	23.9979736965069	64.5457934172675	46.0736790992207	49.17225921555
146	434.932464599609	234.658355712891	14	3	145	7.25	18.3270263671795	-7.71555582682026	19.8849112942471	57.9124645031925	66.6958754820828	47.1992891737395	48.3838106889287
147	434.300201416016	235.240753173828	14	3	146	7.3	-12.6452636718591	11.6479492187403	17.1923650011624	97.4700559442869	66.9362112378504	47.1724798539585	49.7277231783732
148	438.031494140625	225.280990600586	14	3	147	7.35	74.6258544921795	-199.19525146484	212.71522363204	107.811965094015	66.2971985982612	46.3256811582605	52.0907272853089
149	433.71923828125	215.2880859375	14	3	148	7.4	-86.2451171875	-199.85809326172	217.672868499719	110.255446470646	68.0524981781336	46.5279575728199	52.4982043754053
150	431.042022705078	212.911758422852	14	3	149	7.45	-53.5443115234398	-47.5265502929602	71.5944570429055	109.874448779194	70.850518202673	48.732217095795	48.3998599502786
151	431.219482421875	211.316482543945	14	3	150	7.5	3.54919433593977	-31.9055175781398	32.1023181774035	74.68193269333	72.9864821139779	51.0278621078857	43.5344194075049
152	430.906066894531	210.619323730469	14	3	151	7.55	-6.26831054687955	-13.9431762695199	15.2873765439013	38.6349404119803	73.0868618659917	51.8373525791937	43.9738356817167
153	429.183166503906	211.25846862793	14	3	152	7.6	-34.4580078125	12.7828979492199	36.7526432027205	33.8890713113311	51.9949770030836	51.9252825656723	44.3935663572212
154	427.588806152344	212.239288330078	14	3	153	7.65	-31.8872070312409	19.6163940429602	37.4379070929707	35.7175177573097	34.1069165209886	52.0303534064649	44.6946284343475
155	429.949768066406	211.847457885742	14	3	154	7.7	47.2192382812409	-7.83660888672046	47.8651115396594	36.2992749527895	32.9186407743226	53.1064351165097	44.9874098792571
156	427.941009521484	212.314010620117	14	3	155	7.75	-40.1751708984409	9.3310546875	41.2445504072968	29.3080213128373	35.3598487336887	52.2269706785999	45.441001856722
157	427.060852050781	212.083633422852	14	3	156	7.8	-17.6031494140591	-4.60754394529999	18.1961625212999	29.5788926299969	36.7384939205371	56.5682535859655	45.3720484521848
158	426.971771240234	212.095123291016	14	3	157	7.85	-1.78161621094091	0.229797363280113	1.79637500295955	31.9482102373141	37.5533665330834	50.8840435908858	45.8721578630039
159	426.668975830078	210.179290771484	14	3	158	7.9	-6.05590820311932	-38.3166503906398	38.7922636787688	35.0021797100676	36.0082086347962	43.5390132663705	46.5973676897785
160	428.384918212891	207.736083984375	14	3	159	7.95	34.3188476562602	-48.8641357421801	59.7116995762455	37.1777128882846	35.3623520303463	41.9851577692377	47.8005831733243
161	428.994842529297	204.976974487305	14	3	160	8	12.1984863281193	-55.1821899414	56.5143977710642	45.7987117533295	31.4674592432218	41.1897820633664	48.0746622020758
162	428.565490722656	203.588134765625	14	3	161	8.05	-8.58703613281932	-27.7767944336	29.0738284123852	42.4375246395955	40.0496453059393	42.8200408648942	48.2154212197037
163	428.8486328125	201.360992431641	14	3	162	8.1	5.66284179687955	-44.5428466796801	44.9013693281839	38.7764938233786	49.7731101786879	43.37703633348	47.8860288257492
164	428.919250488281	200.263946533203	14	3	163	8.15	1.41235351562045	-21.9409179687597	21.9863281100989	27.9327387763759	52.9711100117523	43.8997686075535	48.4377315935135
165	429.856628417969	198.417984008789	14	3	164	8.2	18.7475585937591	-36.9192504882801	41.4065454951606	42.921577723594	51.0516747641527	43.9011406592934	49.1004957800967
166	429.744171142578	198.395004272461	14	3	165	8.25	-2.24914550781932	-0.459594726560226	2.29562253605113	53.7475086040463	47.0197153930442	43.6827145397045	53.248384448265
167	432.168212890625	193.793548583984	14	3	166	8.3	48.4808349609398	-92.0291137695398	104.018023148475	63.5046953839091	48.9015878092513	43.571617050411	56.7213220913139
168	429.897552490234	189.393325805664	14	3	167	8.35	-45.4132080078205	-88.0044555664	99.0310237304454	63.3268557049269	49.2007061338766	45.4186345677473	53.6746214109828
169	428.725830078125	186.054336547852	14	3	168	8.4	-23.4344482421795	-66.7797851562403	70.7722620094131	66.1066920097124	51.7913285803109	46.6667778067372	49.4838335623314
170	430.522979736328	185.119247436523	14	3	169	8.45	35.9429931640602	-18.7017822265796	40.5173471002494	54.8815978949087	52.4399292882405	46.8689492508535	48.6373740199202
171	431.271453857422	185.42822265625	14	3	170	8.5	14.9694824218795	6.17950439453978	16.1948040599785	44.6539036637069	55.8979698361872	45.1214622962659	48.8221946653136
172	430.72282409668	187.759155273438	14	3	171	8.55	-10.9725952148403	46.6186523437602	47.8925525744569	40.0779617767126	47.0935887948828	44.5934898602136	49.0868046330819
173	430.174194335938	190.090087890625	14	3	172	8.6	-10.9725952148392	46.6186523437398	47.8925525744367	41.5530028715541	41.0641589568067	43.846775085826	48.5800018999577
174	429.625564575195	192.421020507812	14	3	173	8.65	-10.9725952148597	46.6186523437398	47.8925525744414	45.689247662662	40.3624456017221	44.8451097805621	48.1729116980783
175	429.076934814453	194.751953125	14	3	174	8.7	-10.9725952148403	46.6186523437602	47.8925525744569	39.3055796948569	42.6862237375543	45.0945564436837	47.3401495178771
176	427.235137939453	194.837905883789	14	3	175	8.75	-36.8359375	1.71905517578011	36.8760280155182	37.4744142499065	43.2232091994877	54.2697982179301	46.9277564317853
177	427.830505371094	194.305480957031	14	3	176	8.8	11.9073486328193	-10.6484985351602	15.9742127354312	40.6469294267316	40.2853919111759	56.8743905966622	47.005687126666
178	425.895874023438	194.397872924805	14	3	177	8.85	-38.6926269531193	1.84783935548012	38.7367253496848	43.8194446035545	38.4928440377754	56.4651992310799	47.7002091296075
179	428.445663452148	196.311080932618	14	3	178	8.9	50.9957885741994	38.2641601562602	63.755128458567	40.7571707363134	37.8988909808133	55.4286538582923	47.4794676750424
180	430.995452880859	198.22428894043	14	3	179	8.95	50.9957885742199	38.2641601562398	63.7551284585711	41.2652041274949	37.749183599127	55.2895902706028	46.1280028815362
181	430.18798828125	198.938842773438	14	3	180	9	-16.1492919921795	14.2910766601602	21.5646586793126	39.5112738256442	52.6416265996731	56.4546072672607	45.0191308387761
182	430.552062988281	199.789962768555	14	3	181	9.05	7.28149414062045	17.0223999023398	18.514379691339	35.1508525348949	66.6551923984416	55.3535684012696	44.7866209924343
183	429.069610595703	199.572250366211	14	3	182	9.1	-29.6490478515602	-4.35424804688012	29.9670738404314	31.6789225946994	71.8662395053531	53.7829674664354	44.2902272750076
184	428.5625	201.607681274414	14	3	183	9.15	-10.1422119140602	40.7086181640602	41.9530220048206	64.5260824630328	70.4948621148624	52.446054788603	44.6127435993521
185	426.994812011719	199.897796630859	14	3	184	9.2	-31.3537597656205	-34.1976928711	46.3954787575937	92.0451806693883	67.8929568036513	50.7791583764609	44.1769676033911
186	424.208984375	191.035308837891	14	3	185	9.25	-55.7165527343795	-177.24975585936	185.800458020979	104.221205185062	69.6860053350337	50.1727983238662	44.4062316505081
187	427.063873291016	183.770645141602	14	3	186	9.3	57.0977783203205	-145.29327392578	156.109870723117	105.83887169483	70.4217448913632	50.4397572029209	42.3856163847383
188	427.646636962891	179.265823364258	14	3	187	9.35	11.6552734375	-90.0964355468795	90.8471964187994	104.106991012603	69.0730908950955	49.9817836914676	40.4328251476824
189	428.050903320312	176.796630859375	14	3	188	9.4	8.08532714841931	-49.3838500976602	50.0413545536603	74.8459282070346	66.9932185963928	48.2921575433476	39.9576702213202
190	428.1328125	174.911605834961	14	3	189	9.45	1.63818359376023	-37.7005004882801	37.7360753464596	48.7983091133381	63.8091331537948	45.3870565122189	40.2388881676873
191	428.671417236328	173.01171875	14	3	190	9.5	10.7720947265602	-37.9977416992199	39.4951439931369	33.9249766051291	47.7039700480594	44.9167993812863	41.1281696900609
192	427.495758056641	172.472091674805	14	3	191	9.55	-23.5131835937398	-10.7925415039	25.8717752546345	28.1475654979557	34.2243220074001	44.979752124655	46.179797970559
193	427.651824951172	171.662979125977	14	3	192	9.6	3.12133789061932	-16.1822509765602	16.4805338777541	23.5112752949865	28.0973278775822	44.7336794641893	51.2314262510572
194	427.255035400391	170.682510375977	14	3	193	9.65	-7.93579101561932	-19.609375	21.1542990177933	20.5620118890841	26.0894529718328	44.380377418142	56.2830545315557
195	427.779815673828	170.178329467773	14	3	194	9.7	10.4956054687398	-10.0836181640796	14.5546243316135	19.6503349014621	22.8811562207865	43.2593787630985	68.4216448365641
196	427.817169189453	168.941452026367	14	3	195	9.75	0.7470703125	-24.7375488281205	24.7488269636252	22.2696791500353	20.1475934275389	34.542665083086	80.8356482555456
197	427.033325195312	168.219482421875	14	3	196	9.8	-15.6768798828205	-14.4393920898398	21.3133903165242	24.0313404457099	19.5377593579467	27.8968421728144	82.0596683966715
198	428.511993408203	168.195495605469	14	3	197	9.85	29.5733642578205	-0.479736328119884	29.5772551206201	22.2510371465866	20.394268033283	24.4004510642849	82.7146257224409
199	427.016235351562	168.111221313477	14	3	198	9.9	-29.9151611328205	-1.68548583984034	29.9626054961666	19.7331749659936	21.7675362398913	24.4866865843481	82.7441229704885
200	426.876281738281	167.865646362305	14	3	199	9.95	-2.79907226561932	-4.91149902343977	5.65310783599686	19.4251838144313	22.7096243724023	25.1881860647717	82.1425283566815
201	427.256256103516	168.340255737305	14	3	200	10	7.59948730470001	9.4921875	12.1595160606602	18.5188569165308	21.3813601181127	25.8017321128611	86.4195124881199
202	428.236572265625	168.211990356445	14	3	201	10.05	19.6063232421795	-2.56530761720001	19.7734345587127	19.5037320340727	21.5693623382288	37.0060275398485	87.9186592626267
203	426.986328125	168.140594482422	14	3	202	10.1	-25.0048828125	-1.42791748046022	25.0456206311176	23.168211598218	20.7035742509877	48.679885035679	88.1272963012086
204	428.507598876953	167.287078857422	14	3	203	10.15	30.4254150390602	-17.0703125	34.8869810838761	23.0295452702318	22.8839201968635	60.1200542745083	87.5822732945637
205	428.294189453125	168.466705322266	14	3	204	10.2	-4.26818847656023	23.5925292968801	23.9755056567237	23.7135408620263	27.495215908757	86.0641312966673	87.3763609492399
206	428.743560791016	168.822723388672	14	3	205	10.25	8.98742675782046	7.12036132811988	11.4661844207292	22.8882915854445	31.4558707981834	111.498498187225	83.7222179916861
207	429.783630371094	168.309799194336	14	3	206	10.3	20.8013916015591	-10.2584838867199	23.1934125176849	26.2641083596543	54.4742957217503	113.679579590422	80.7148000701641
208	430.790405273438	168.026153564453	14	3	207	10.35	20.1354980468807	-5.67291259765966	20.9193742482088	31.8222202192959	76.9655020380749	115.447467753414	79.6155793841149
209	432.123168945313	170.24494934082	14	3	208	10.4	26.6552734375	44.3759155273398	51.7660649549248	39.882196326135	98.4725723091254	117.196088397629	79.2551365158607
210	433.455932617187	172.463745117188	14	3	209	10.45	26.6552734374795	44.3759155273602	51.7660649549317	85.2350505814743	149.418638220932	118.898000201144	79.1758465580669
211	434.788696289062	174.682540893555	14	3	210	10.5	26.6552734375	44.3759155273398	51.7660649549248	131.042712490705	201.615636256337	127.922225594954	80.6965405908089
212	445.379180908203	168.046371459961	14	3	211	10.55	211.80969238282	-132.72338867188	249.957683794381	170.681036258596	205.789796842616	130.857566400598	81.8963966366776
213	455.969665527343	161.410202026367	14	3	212	10.6	211.8096923828	-132.72338867188	249.957683794364	267.015056222569	210.191361255841	131.520913138228	82.3635715453924
214	466.560150146484	154.774032592773	14	3	213	10.65	211.809692382819	-132.72338867188	249.95768379438	363.349076186539	211.508256598395	130.784169170985	82.7573641430941
215	448.879653930664	174.743644714356	14	3	214	10.7	-353.609924316399	399.39224243166	533.436164774792	326.344543103757	210.300784493531	131.493343135381	83.1454268524441
216	431.199157714844	194.713256835938	14	3	215	10.75	-353.609924316401	399.39224243164	533.436164774778	289.340010020976	224.388580391724	132.901770900286	82.8142789077514
217	428.263153076172	193.327158610026	14	3	216	10.8	-58.7200927734398	-27.7219645182402	64.9350183804697	252.335476938194	207.240837079446	133.532757967514	83.9885205561017
218	425.3271484375	191.941060384115	14	3	217	10.85	-58.7200927734398	-27.7219645182203	64.9350183804612	153.586512764494	186.076324238381	134.830707703945	83.5853614578419
219	422.391143798828	190.554962158203	14	3	218	10.9	-58.7200927734398	-27.7219645182396	64.9350183804695	85.4280845969081	163.095766032845	134.023586447373	83.5688318589143
220	422.145568847656	188.585647583008	14	3	219	10.95	-4.91149902343977	-39.3862915039	39.6913439062906	88.1371310551359	113.56804804983	133.163507051362	85.1474578506676
221	428.192260742188	181.087860107422	14	3	220	11	120.93383789064	-149.95574951172	192.644023936849	82.8126384557853	64.1879055442353	135.591349068757	85.4770325007554
222	429.593536376953	177.422576904297	14	3	221	11.05	28.0255126953	-73.3056640625	78.4802506716086	73.8560551274964	61.2757190924118	126.786765733507	86.2210779167569
223	430.359741210938	179.178298950195	14	3	222	11.1	15.3240966797	35.1144409179602	38.3125553837083	73.5495833351666	59.470054152049	116.047258055106	86.0195315407177
224	430.042175292969	178.222045898438	14	3	223	11.15	-6.35131835938068	-19.1250610351398	20.1521017390253	42.9477264915625	56.5389162963513	105.39467401168	85.9912921752773
225	429.610961914062	176.363464355469	14	3	224	11.2	-8.62426757813978	-37.1716308593801	38.1589849446415	34.4143071296878	56.0262296091928	80.2267224082209	86.3185290370444
226	428.967620849609	174.489059448242	14	3	225	11.25	-12.8668212890602	-37.4880981445403	39.6347397188288	36.1274698483128	46.7941177457895	54.1300596282779	87.0500158142306
227	428.898468017578	172.699737548828	14	3	226	11.3	-1.38305664061932	-35.7864379882795	35.8131538622353	39.2217774652061	46.3326943875668	54.2974615217812	87.5140570544442
228	428.915466308594	170.355880737305	14	3	227	11.35	0.339965820319321	-46.8771362304602	46.8783689768331	38.5028758832191	46.018191871831	51.7232551622695	87.4791796787563
229	427.951873779297	168.857849121094	14	3	228	11.4	-19.2718505859398	-29.9606323242199	35.6236398234919	50.6405090000166	47.6935819905143	49.9415753201991	86.565321578477
230	427.253173828125	167.277160644531	14	3	229	11.45	-13.9739990234398	-31.6137695312602	34.5644770347062	58.2510816454458	46.8853967666116	51.396915500191	85.7783115628564
231	428.084411621094	162.330368041992	14	3	230	11.5	16.6247558593795	-98.9358520507801	100.322905302816	55.9089138953492	44.0722137123204	43.0318394065572	84.5936374971031
232	428.56884765625	158.668975830078	14	3	231	11.55	9.68872070312045	-73.2278442382795	73.8660170893815	56.1653865158225	47.3192039511506	41.5845894329155	80.2840225292557
233	428.849090576172	156.933074951172	14	3	232	11.6	5.60485839843977	-34.7180175781205	35.16753022635	55.2679176500041	43.9764561724899	40.5181499432075	76.0990313194167
234	430.260833740234	155.744750976562	14	3	233	11.65	28.2348632812398	-23.7664794922	36.9060029258584	37.5039184246243	43.3442343440469	41.1984151795693	70.3728113229414
235	429.801788330078	154.31266784668	14	3	234	11.7	-9.18090820311932	-28.6416625976398	30.0771327056144	36.3873262568554	46.7676013911892	41.1437149387076	57.5152444147268
236	430.359588623047	154.452850341797	14	3	235	11.75	11.1560058593795	2.80364990233977	11.5029091759172	32.0439984496307	39.2695610673248	41.198260728175	44.4285611610144
237	429.170135498047	157.653106689453	14	3	236	11.8	-23.7890625	64.0051269531205	68.2830562505368	30.5230821722714	36.8364844782642	41.4953561413747	43.532776643196
238	429.63525390625	158.138885498047	14	3	237	11.85	9.30236816406023	9.71557617187955	13.4508911902266	38.2672851323744	35.0181080145841	40.1276516535677	42.6958516164843
239	429.748229980469	159.599594116211	14	3	238	11.9	2.25952148437955	29.2141723632801	29.3014215390621	41.0352037100253	34.7032483686242	39.1070567095807	44.7114339576013
240	429.874847412109	156.162017822266	14	3	239	11.95	2.53234863279999	-68.7515258789	68.7981475061291	37.2856426996731	35.4020331108036	38.3931160743508	51.6789541627264
241	430.843719482422	155.34538269043	14	3	240	12	19.3774414062602	-16.3327026367199	25.3425020641721	37.9922175795375	38.3243077440295	33.5959259254495	54.822657367088
242	430.672546386719	157.816223144531	14	3	241	12.05	-3.42346191406023	49.4168090820199	49.5352511987758	38.883414564977	35.6715083315989	33.7812793250048	56.8848196688147
243	429.838500976562	157.975875854492	14	3	242	12.1	-16.6809082031398	3.19305419921989	16.9837655895485	32.5367810892327	36.2788471346455	36.1508045837275	56.7594458774983
244	429.287933349609	159.571426391602	14	3	243	12.15	-11.0113525390602	31.9110107422	33.7574064662597	35.6134117780338	34.8698790751144	35.3509486342029	56.6524047441791
245	428.364044189453	157.964889526367	14	3	244	12.2	-18.4777832031193	-32.1307373047	37.0649801274076	34.0573739635246	30.0186307575124	34.8037664212328	57.9847395945701
246	430.319244384766	158.533782958984	14	3	245	12.25	39.1040039062602	11.3778686523403	40.7256555081772	34.5654766897535	27.9222907835743	34.7270626937509	58.3702675473099
247	428.357269287109	157.820083618164	14	3	246	12.3	-39.2395019531409	-14.2739868164	41.7550621262298	30.8563435852518	30.7260741717454	32.7680917646108	58.6942568952493
248	428.162658691406	158.776702880859	14	3	247	12.35	-3.89221191405909	19.1323852539	19.5242792206932	27.500480425792	37.2835011528709	33.6684480706991	58.6195798436677
249	428.490295410156	158.090301513672	14	3	248	12.4	6.552734375	-13.7280273437403	15.2117409437509	20.2311697891148	35.9986488997816	39.4812925950034	58.538635852847
250	427.530090332031	158.417068481445	14	3	249	12.45	-19.2041015625	6.53533935546022	20.2856643301086	27.3947743799662	34.205499731662	51.9609928252617	58.7418461407216
251	427.382141113281	158.578475952148	14	3	250	12.5	-2.958984375	3.22814941406023	4.37910232479118	40.0015256159882	31.1298176434722	66.6134753276188	57.0690740224429
252	428.920684814453	155.018020629883	14	3	251	12.55	30.7708740234398	-71.2091064453	77.5730850804869	41.1409542143115	29.8646751976227	72.1850499047139	56.3821772099094
253	429.156066894531	150.896835327148	14	3	252	12.6	4.70764160156023	-82.4237060547	82.5580354008035	40.9105190375321	31.0580490067528	73.000741811789	59.0364374485312
254	429.729614257812	150.022766113281	14	3	253	12.65	11.4709472656193	-17.4813842773403	20.9088839353673	42.0284654978296	44.0927061148924	72.1063943087889	61.7603646213236
255	430.490814208984	150.602249145508	14	3	254	12.7	15.2239990234398	11.5896606445403	19.1334884462113	32.3345760152791	73.9033548930111	74.8257642504326	64.7633744501623
256	430.102844238281	150.289321899414	14	3	255	12.75	-7.75939941405909	-6.25854492188012	9.96883462627864	22.1145723975173	105.304659871663	75.5422743664448	66.4305305847166
257	430.389434814453	151.716003417969	14	3	256	12.8	5.73181152343977	28.5336303711	29.1036376677349	47.0444580154733	113.644025637683	75.8931576491239	65.8210825859431
258	429.879943847656	153.2041015625	14	3	257	12.85	-10.1898193359398	29.7619628906199	31.4580173119942	106.89619074849	108.717982470707	77.1115080337677	65.9011798367208
259	430.900909423828	160.410049438477	14	3	258	12.9	20.4193115234398	144.11895751954	145.558312025147	168.580854245497	108.214139717796	77.9702149961132	65.7935160386592
260	431.556076049805	176.316169738769	14	3	259	12.95	13.1033325195392	318.12240600584	318.392152111295	194.953475260086	115.446028769203	79.0905762070923	64.3067367480727
261	432.211242675781	192.222290039062	14	3	260	13	13.103332519521	318.12240600586	318.392152111314	195.321392543897	119.954731089417	80.5422221194362	64.195264160435
262	424.176300048828	191.758148193359	14	3	261	13.05	-160.69885253906	-9.28283691405966	160.966742740678	169.383821420119	121.921640100625	78.983075094814	63.4616896536182
263	424.3349609375	190.100845336914	14	3	262	13.1	3.17321777343977	-33.1460571289	33.2976037310491	123.995866789916	123.164967060783	81.9220703133348	63.5205271058378
264	424.980621337891	189.639541625977	14	3	263	13.15	12.9132080078205	-9.22607421874034	15.8704564062582	71.3286079333375	111.847723877334	88.1697806084443	63.9901355364211
265	421.357360839844	186.850128173828	14	3	264	13.2	-72.4652099609409	-55.7882690429796	91.4523789602825	48.8898049411645	84.2777975211736	94.7229824790919	64.7904656471543
266	418.936126708984	185.54035949707	14	3	265	13.25	-48.4246826172	-26.1953735351602	55.0558578284194	51.0085415776684	55.7797843672089	98.1339984756824	66.6782722280219
267	418.3603515625	183.170669555664	14	3	266	13.3	-11.5155029296795	-47.3937988281199	48.7727277798131	54.3116263345491	44.3221245519454	98.8740734072755	67.5638755408845
268	416.480102539062	182.038955688477	14	3	267	13.35	-37.6049804687602	-22.6342773437403	43.8912869135686	44.5597282524308	55.1261581559626	98.1339116027425	67.4563452059858
269	415.131317138672	181.142913818359	14	3	268	13.4	-26.9757080078	-17.9208374023597	32.3858801906618	40.2309608010804	68.1254214990925	92.105739482315	67.4771154984426
270	413.758056640625	182.777191162109	14	3	269	13.45	-27.4652099609398	32.685546875	42.6928885496909	39.7544441627263	73.9999361889805	76.6524806708837	67.3710377062405
271	413.056640625	181.260971069336	14	3	270	13.5	-14.0283203125	-30.3244018554602	33.4120205716676	59.2437747342569	76.3132658619475	61.7770529932513	67.6626239641713
272	413.519866943359	183.533752441406	14	3	271	13.55	9.26452636717954	45.4556274414	46.3901445880428	81.9392166636359	75.8265067139259	54.7383294025224	66.8384632760613
273	413.980560302734	190.58561706543	14	3	272	13.6	9.2138671875	141.03729248048	141.337939771221	103.44014412553	73.1028561447024	54.0403123998867	66.1664088978501
274	416.110595703125	197.560791015625	14	3	273	13.65	42.6007080078205	139.5034790039	145.863089837557	112.395570922815	72.3637550872959	55.8738767640533	66.5037183823463
275	420.093994140625	203.927169799805	14	3	274	13.7	79.66796875	127.3275756836	150.197525859163	111.898569265125	69.0271638205938	54.7551670438759	66.7539317623845
276	422.703857421875	206.837921142578	14	3	275	13.75	52.197265625	58.2150268554602	78.1891545580892	86.9619375551479	67.7743216192936	57.814270089599	67.5342250115782
277	424.512542724609	208.08203125	14	3	276	13.8	36.1737060546795	24.8822021484398	43.9051362995969	62.7882935109559	65.1545342530994	59.2345934326451	68.1939689709539
278	424.399810791016	208.907104492188	14	3	277	13.85	-2.25463867185908	16.5014648437602	16.6547812213339	34.6141835156573	52.9544666438108	57.8011823782039	68.6282173760225
279	423.301483154297	209.503372192383	14	3	278	13.9	-21.9665527343807	11.9253540039	24.9948696165965	23.1530723157726	43.6223320290141	56.9840160007719	65.793549300821
280	422.900695800781	209.264938354492	14	3	279	13.95	-8.01574707031932	-4.76867675782046	9.32697588267011	18.4104992410733	35.5103978987713	55.6514992053888	59.9127132637252
281	423.378936767578	210.193161010742	14	3	280	14	9.56481933593977	18.564453125	20.8835985586654	18.9469957324736	39.3152743172505	54.7830258089064	57.8683453674595
282	424.062164306641	210.936477661133	14	3	281	14.05	13.6645507812602	14.8663330078205	20.1922709261007	24.4563705470723	42.6426801513644	54.6938514573086	58.1000569058048
283	424.030334472656	211.902816772461	14	3	282	14.1	-0.636596679700006	19.3267822265597	19.3372636783353	36.4066122818852	42.4995086117055	50.4107474823654	61.5234969193902
284	426.045471191406	213.588287353516	14	3	283	14.15	40.302734375	33.7094116211	52.5417436895899	55.4774763187283	41.604276914248	44.8376561562482	61.8019145695142
285	429.234100341797	214.915740966797	14	3	284	14.2	63.7725830078193	26.5490722656199	69.0781845567348	66.8748610616554	42.2758345901837	38.7848810456771	60.1907841557873
286	433.374847412109	218.994018554688	14	3	285	14.25	82.8149414062398	81.5655517578205	116.237918742881	66.0520214909373	41.7917299985193	36.934451547474	63.7602371422244
287	433.033081054688	222.837814331055	14	3	286	14.3	-6.83532714841931	76.8759155273398	77.1791946407359	58.7521832814237	44.2331686615179	37.5138645346322	67.486768379876
288	432.337493896484	223.146865844727	14	3	287	14.35	-13.9117431640807	6.18103027343977	15.2230658247452	48.1450568984822	47.8670283209201	39.1225231493024	67.0880174987549
289	433.023325602213	223.562850952149	14	3	288	14.4	13.7166341145803	8.31970214844034	16.0425526420215	28.1059836783102	46.0529802834824	39.4813591193271	66.9769017857065
290	433.709157307943	223.97883605957	14	3	289	14.45	13.7166341145996	8.31970214841988	16.0425526420274	21.5914762613804	42.0593641925829	43.1729458565668	66.6081108636824
291	434.394989013672	224.394821166992	14	3	290	14.5	13.7166341145803	8.31970214843977	16.0425526420212	29.6820351509029	34.5536287776976	53.9596377416677	66.4713416411088
292	436.088714599609	225.845916748047	14	3	291	14.55	33.8745117187398	29.0219116211	44.6066575560866	33.3537772855411	32.3850489179	61.4617844090872	66.0101193181259
293	433.492736816406	226.851104736328	14	3	292	14.6	-51.9195556640591	20.1037597656205	55.6758602723578	35.9736714866836	35.7455376868994	69.0066814388936	63.1752021155635
294	435.193206787109	226.592224121094	14	3	293	14.65	34.0093994140591	-5.17761230468011	34.4012633152124	41.001273877085	37.3584413244062	67.7299523749752	60.2271561613427
295	433.737030029297	226.644119262695	14	3	294	14.7	-29.1235351562398	1.03790283201988	29.1420236477402	43.1786215744197	44.0700571229499	65.6264012676986	57.1707493065818
296	431.99609375	225.544692993164	14	3	295	14.75	-34.8187255859398	-21.9885253906199	41.180564594028	41.8090402228958	66.127545484816	69.7062041948497	57.017679575888
297	434.740570068359	225.952911376953	14	3	296	14.8	54.8895263671795	8.16436767578011	55.4933960427601	41.3631053632713	78.6904001566564	75.7389433271069	57.391436751531
298	433.093170166016	224.151107788086	14	3	297	14.85	-32.9479980468591	-36.0360717773403	48.8279535147384	52.1664427592161	90.1463345568671	76.3748526193059	57.8402163114059
299	431.498687744141	223.938613891602	14	3	298	14.9	-31.8896484375	-4.24987792968011	32.1715890170897	91.253817092547	89.406924466468	76.9697875706412	61.1606959204286
300	435.490783691406	222.776031494141	14	3	299	14.95	79.8419189453	-23.2516479492199	83.1587106274641	114.202178738893	89.1934383428143	77.5647225219761	64.3709958047754
301	438.445159912109	211.319976806641	14	3	300	15	59.0875244140591	-229.12109375	236.617436260683	138.483628890838	104.858779612002	78.1596574733112	67.8848174572014
302	441.468658447266	203.363311767578	14	3	301	15.05	60.4699707031409	-159.13330078126	170.235204274491	137.450743569665	119.092837736314	77.3263871789432	68.5349991909221
303	444.492156982422	195.406646728516	14	3	302	15.1	60.4699707031193	-159.13330078124	170.235204274465	126.220433926413	117.004167551713	75.9396567487616	69.6015374971512
304	444.637283325195	194.064109802246	14	3	303	15.15	2.90252685546079	-26.8507385253997	27.0071624112208	118.463742131457	116.581133816876	75.6166561664372	71.3146084945537
305	444.782409667969	192.721572875977	14	3	304	15.2	2.90252685547898	-26.8507385253804	27.0071624112035	123.983496733734	111.059387921002	75.5566175674865	72.5012737099768
306	441.620178222656	183.34895324707	14	3	305	15.25	-63.2446289062591	-187.45239257814	197.833977285904	95.5247062125865	90.1917694618064	77.1009076043019	70.8490760913586
307	438.457946777344	173.976333618164	14	3	306	15.3	-63.2446289062409	-187.45239257812	197.833977285879	95.7115240640876	75.9623742012299	77.2690089684298	71.8972698990337
308	438.648719787598	175.36030960083	14	3	307	15.35	3.8154602050804	27.6795196533197	27.9412516687257	95.898341915592	61.732978940656	76.5579094735095	74.2341010079127
309	438.839492797852	176.744285583496	14	3	308	15.4	3.8154602050804	27.6795196533203	27.9412516687263	61.919796792156	61.8263878664065	82.84003272153	75.0168614522807
310	439.030265808106	178.128261566162	14	3	309	15.45	3.81546020507926	27.6795196533197	27.9412516687255	27.9412516687253	61.9197967921587	85.5690457529841	75.2819860370984
311	439.221038818359	179.512237548828	14	3	310	15.5	3.81546020505994	27.6795196533203	27.9412516687235	27.9412516687254	49.3430355966019	81.8099971727351	77.2969483452724
312	439.411811828613	180.896213531494	14	3	311	15.55	3.8154602050804	27.6795196533197	27.9412516687257	27.9412516687253	35.4451802005459	75.6082139727569	76.8540326945054
313	439.602584838867	182.28018951416	14	3	312	15.6	3.8154602050804	27.6795196533203	27.9412516687263	27.9412516687253	36.1116513953064	70.1963935554087	76.5143974073649
314	439.793357849121	183.664165496826	14	3	313	15.65	3.81546020507926	27.6795196533197	27.9412516687255	36.7662744010478	49.0989316261839	74.8992646141322	76.2619918283424
315	439.984130859375	185.048141479492	14	3	314	15.7	3.8154602050804	27.6795196533197	27.9412516687257	42.9491087323664	60.0787035849659	79.3761461522549	76.8546853628855
316	436.650146484375	183.681228637695	14	3	315	15.75	-66.6796875	-27.3382568359398	72.0663653303361	44.2820511218874	73.4282248836638	71.9919479878675	77.7889393464187
317	435.087219238281	186.174652099609	14	3	316	15.8	-31.2585449218795	49.8684692382801	58.8554233253186	70.2566115836425	75.254053744284	68.0555964709605	77.2557124370158
318	435.499053955078	184.494079589844	14	3	317	15.85	8.23669433593977	-33.6114501953	34.6059636163311	92.2161555012065	78.6598081701614	72.0933493965195	78.0967506405525
319	442.85693359375	187.344482421875	14	3	318	15.9	147.15759277344	57.0080566406199	157.814053977501	110.09017536628	87.972141361858	73.0639353339202	78.4387180600069
320	444.778167724609	193.958023071289	14	3	319	15.95	38.4246826171795	132.27081298828	137.738971256546	107.558998756202	96.8324955123512	72.9992495522208	77.3807635322859
321	436.910217285156	192.155334472656	14	3	320	16	-157.359008789059	-36.0537719726602	161.436464655702	113.037565218435	94.6408603791331	76.4342392172336	72.5150288510302
322	434.969360351562	190.902709960938	14	3	321	16.05	-38.8171386718807	-25.0524902343597	46.1995402749281	105.687671140073	100.666012741375	76.3816782100677	68.8349302329278
323	436.255004882812	188.081939697266	14	3	322	16.1	25.712890625	-56.4154052734403	61.9987959274995	101.448835523496	108.075047397733	77.0891380659682	65.1522649609819
324	437.999816894531	182.285629272461	14	3	323	16.15	34.8962402343807	-115.9262084961	121.064583585691	79.1915453919865	97.0289390416565	76.9073274902475	65.4333505640879
325	438.621276855469	176.491622924805	14	3	324	16.2	12.4291992187591	-115.88012695312	116.544793173658	93.7730267265486	85.9197955194756	78.1527531582845	65.1798330701566
326	438.878448486328	173.997344970703	14	3	325	16.25	5.14343261718068	-49.8855590820398	50.1500139981552	103.11252957703	79.4402535508033	78.4769710885354	61.4254806997482
327	441.898162841797	168.864364624023	14	3	326	16.3	60.3942871093795	-102.6596069336	119.106946947739	88.3702069432396	77.5093026758513	77.2424159056018	56.863835181789
328	442.529724121094	163.466369628906	14	3	327	16.35	12.6312255859398	-107.95989990234	108.696310179906	70.3907555154553	75.5184679617751	79.6355918075956	57.0279385765981
329	443.704620361328	165.521942138672	14	3	328	16.4	23.4979248046807	41.1114501953199	47.3529704167404	79.6889617096202	65.8425136186371	74.0374033984839	57.3487502714425
330	443.381561279297	164.22932434082	14	3	329	16.45	-6.46118164062045	-25.8523559570398	26.6475360347365	61.2455786251541	59.4730108042177	69.1924813115876	57.2863715405249
331	440.904357910156	160.08056640625	14	3	330	16.5	-49.5440673828193	-82.9751586914	96.6410449689797	47.9244063465204	62.3130817979378	63.2200605293254	57.8688244916769
332	439.9736328125	159.110290527344	14	3	331	16.55	-18.6145019531205	-19.4055175781199	26.8900315254082	43.3148202940346	53.8188190698286	62.0616464930987	57.5415136124466
333	438.4130859375	157.698303222656	14	3	332	16.6	-31.2109375	-28.2397460937602	42.0904487867373	48.5552660929802	51.1961362174586	60.1081363665551	57.5965931463915
334	438.496704101562	156.485931396484	14	3	333	16.65	1.67236328123977	-24.2474365234398	24.3050401543112	44.9372018862554	51.0458677553112	55.9674365140435	57.5708164499525
335	436.707305908203	154.54150390625	14	3	334	16.7	-35.7879638671795	-38.8885498046801	52.8497650294647	46.392059514503	52.4651671036996	50.9835199880583	57.7526076850909
336	433.971862792969	151.723190307617	14	3	335	16.75	-54.7088623046807	-56.3662719726602	78.5507239353554	54.4678660883968	46.9998675078474	50.859013411629	56.3143967772757
337	433.895935058594	150.016662597656	14	3	336	16.8	-1.5185546875	-34.1305541992199	34.1643196666466	58.7769152165879	46.613990310346	45.6720738926175	56.1768377906808
338	431.977508544922	146.366638183594	14	3	337	16.85	-38.3685302734398	-73.0004882812398	82.4694816562059	56.3750681144191	44.6978047713351	41.9625277566766	56.19048382499
339	430.142852783203	144.991989135742	14	3	338	16.9	-36.6931152343795	-27.4929809570403	45.8502857952667	49.0625331294395	46.09235940945	41.6335652089647	52.7427007220616
340	428.132263183594	144.635055541992	14	3	339	16.95	-40.2117919921807	-7.138671875	40.8405295186206	46.835921106189	42.4940291718989	41.5734935288291	49.8760542683975
341	427.441253662109	142.652633666992	14	3	340	17	-13.8201904297	-39.6484375	41.9880490104575	34.9277434542735	39.4049450253202	39.3034097661202	46.8922288938149
342	426.484588623047	142.011627197266	14	3	341	17.05	-19.1333007812398	-12.8201293945199	23.0312595503942	33.4078036023121	37.5253287154065	38.7013490148254	49.2127189401334
343	425.827178955078	141.072418212891	14	3	342	17.1	-13.1481933593795	-18.7841796875	22.9285933966286	28.6129902293787	32.7289192958947	38.1040482268147	51.2287775089599
344	426.13671875	139.185104370117	14	3	343	17.15	6.19079589843977	-37.7462768554801	38.2505865354597	29.7473569212008	32.2212626626182	38.2343054096575	49.2026464856229
345	426.909698486328	138.847915649414	14	3	344	17.2	15.4595947265602	-6.74377441405966	16.8664626539537	28.214736324624	30.6818199539586	37.3524622118973	47.119388315243
346	427.587982177734	136.563491821289	14	3	345	17.25	13.5656738281193	-45.6884765625	47.659882469568	30.5300951375159	31.606952024393	34.1518224660159	46.102822991928
347	427.714691162109	137.321380615234	14	3	346	17.3	2.5341796875	15.1577758789	15.36815656751	31.0347217229244	30.7887077193048	35.1112596757598	43.8690322917353
348	428.423645019531	135.748504638672	14	3	347	17.35	14.1790771484409	-31.4575195312403	34.505387461088	32.7506496785385	31.5102916822944	32.7453758423844	42.3632036048247
349	428.50341796875	137.785629272461	14	3	348	17.4	1.59545898437955	40.7424926757801	40.7737194625022	33.4665471275852	30.376251409865	31.4479980456394	41.9377793118914
350	429.753509521484	138.022338867188	14	3	349	17.45	25.0018310546795	4.73419189454034	25.4461024320242	33.3626791139856	32.2108952518956	30.5596272252074	42.7897831505959
351	432.085083007812	139.08415222168	14	3	350	17.5	46.6314697265602	21.2362670898398	51.2393697148015	32.4904882270728	28.8986999067116	30.5643972583044	44.6724712148652
352	432.463165283203	139.723114013672	14	3	351	17.55	7.56164550782046	12.7792358398398	14.8488164995122	29.7177810968056	32.6971906361131	36.3637913871682	46.0716761169933
353	432.808410644531	138.255966186523	14	3	352	17.6	6.90490722656023	-29.3429565429796	30.144433026524	31.6711408252528	32.7618323888741	42.3494186513646	47.3476905814036
354	433.735321044922	139.23127746582	14	3	353	17.65	18.5382080078193	19.5062255859398	26.9101838111661	24.3308526858381	30.6747334286606	42.4378564572023	48.5875119452012
355	434.691589355469	140.709594726562	14	3	354	17.7	19.1253662109398	29.5663452148398	35.2129010742602	32.0317021582405	30.4374344964561	43.2552566424277	49.0717041749625
356	434.391876220703	140.04736328125	14	3	355	17.75	-5.99426269531932	-13.2446289062398	14.537929017728	33.0331765506754	29.5218424922157	41.3466325722269	48.2316189092119
357	436.965789794922	139.346405029297	14	3	356	17.8	51.4782714843795	-14.0191650390602	53.3530638615243	31.6316857605156	41.9388750550315	42.065990690853	49.1079431838208
358	438.596801757812	140.001327514648	14	3	357	17.85	32.6202392578	13.0984497070204	35.1518049886981	29.2037281676594	53.1885456204348	42.7638794529727	51.2025356534951
359	439.585327148438	140.115844726562	14	3	358	17.9	19.7705078125205	2.29034423827954	19.9027298603672	34.7128322985933	54.4994615045396	42.241993414818	52.9541600574853
360	440.404602050781	139.303619384766	14	3	359	17.95	16.3854980468602	-16.2445068359199	23.0731131099795	51.8460479518225	54.2996180329598	44.0060727723626	53.8015978896609
361	442.427429199219	139.883026123047	14	3	360	18	40.4565429687591	11.5881347656199	42.0834496723976	73.3439146901942	53.7945652377422	50.0415326636101	55.1027739189201
362	447.386383056641	144.753814697266	14	3	361	18.05	99.1790771484409	97.4157714843801	139.01914212767	77.3672372485636	51.4347907455929	53.4420032191612	56.0375464069869
363	441.355346679688	148.560760498047	14	3	362	18.1	-120.62072753906	76.1389160156199	142.641138680557	79.3955078982601	52.7659265170713	56.5913329359925	59.0618750715581
364	440.130706787109	146.978317260742	14	3	363	18.15	-24.4927978515807	-31.6488647461	40.0193426522142	72.8762981768911	53.8092534009754	58.9407184807448	63.5968204486286
365	438.718048095703	146.105163574219	14	3	364	18.2	-28.2531738281193	-17.4630737304597	33.2144663584619	51.0235335393634	57.5747110482691	60.7909461380277	64.5208824303232
366	438.274261474609	145.937591552734	14	3	365	18.25	-8.87573242188068	-3.35144042970001	9.48740106555276	32.1879383439484	70.5612228350045	62.3114153524079	67.0471064507689
367	437.396362304688	147.138732910156	14	3	366	18.3	-17.5579833984193	24.0228271484398	29.7553189400313	30.2512695533872	64.9451313832909	63.1046266918818	70.7873988037916
368	438.931610107422	145.263977050781	14	3	367	18.35	30.7049560546795	-37.4951171875	48.4631627034819	35.7539141982781	59.9941202515502	69.6596954646057	71.2010099248962
369	438.5244140625	143.802856445312	14	3	368	18.4	-8.14392089843977	-29.2224121093801	30.3359986994081	68.2461474931179	63.3819754569501	74.4603220693313	70.7550538857146
370	437.713348388672	146.728912353516	14	3	369	18.45	-16.2213134765602	58.5211181640801	60.7276895829165	78.8667292272185	67.2822742430956	77.0435685541145	71.1891627170889
371	438.363037109375	155.3017578125	14	3	370	18.5	12.9937744140602	171.45690917968	171.948567539752	87.8003021591521	70.8282654670736	79.6411505795359	70.4119028531058
372	439.725830078125	159.214111328125	14	3	371	18.55	27.255859375	78.2470703125	82.8582276105342	96.512681360513	74.7744626381706	75.7113014268057	70.6842701674182
373	440.076538085938	163.857437133789	14	3	372	18.6	7.01416015626023	92.8665161132801	93.1310273631499	98.8106342879131	86.5534644121401	75.7743314917516	70.4480562720629
374	441.388610839844	167.3115234375	14	3	373	18.65	26.2414550781193	69.0817260742199	73.8978947062128	73.4103834410294	95.1113907376871	84.755784440055	71.1386325522125
375	440.552581787109	170.824279785156	14	3	374	18.7	-16.7205810547	70.2551269531199	72.2174542199168	70.6821960491227	96.5124260599599	85.7865082182188	75.2346650659723
376	439.878936767578	172.968307495117	14	3	375	18.75	-13.4729003906193	42.8805541992199	44.9473133053332	85.3066266651282	88.7210783240673	92.7475803293109	80.05358414981
377	439.14013671875	176.349395751953	14	3	376	18.8	-14.7760009765602	67.6217651367205	69.2172906510006	93.7101001148612	86.4774714703205	99.5088069167303	80.8351071475305
378	439.476593017578	184.655242919922	14	3	377	18.85	6.72912597656023	166.11694335938	166.253180443177	94.2142178320067	91.5545427319529	99.6381403968197	82.8975868964455
379	439.678314208984	190.447494506836	14	3	378	18.9	4.03442382811932	115.84503173828	115.915261954878	104.031773207105	106.12959342316	99.2681143566113	85.3412935235689
380	440.560028076172	194.078887939453	14	3	379	18.95	17.6342773437602	72.6278686523403	74.7380428056439	102.272746891518	104.290742193342	98.3722526618153	87.7057405694515
381	439.614562988281	198.684600830078	14	3	380	19	-18.9093017578193	92.1142578125	94.0350901808255	97.8024587987776	114.666895191548	90.7822730426016	89.5949292012741
382	440.939849853516	201.399505615234	14	3	381	19.05	26.5057373047	54.2980957031199	60.4221590730663	118.549086731458	124.24315119529	87.9265371156751	89.0607255217149
383	443.175872802734	208.238327026367	14	3	382	19.1	44.7204589843591	136.77642822266	143.901739979474	114.367266554677	112.722816381499	84.3047796081332	90.2422791545324
384	445.508422851562	218.970184326172	14	3	383	19.15	46.6510009765602	214.6371459961	219.648401618282	125.302017175991	103.424837975535	83.3365466236802	94.6694442288291
385	442.839202880859	219.315368652344	14	3	384	19.2	-53.3843994140602	6.90368652344034	53.828941921738	146.213555499062	100.232079263671	89.6783839939168	96.7990822434175
386	437.099029541016	224.041488647461	14	3	385	19.25	-114.803466796859	94.5223999023398	148.708843287396	127.643173964221	92.8434677611359	97.795752947212	100.243077312019
387	428.892913818359	224.881454467773	14	3	386	19.3	-164.122314453141	16.7993164062403	164.979850688418	88.3005892196124	89.3756027610297	98.5655876031792	100.498085737586
388	426.351501464844	225.119018554688	14	3	387	19.35	-50.8282470703	4.75128173830001	51.0498323052698	86.0968919726641	77.0550164843135	96.1354783282853	100.523973857222
389	426.878295898438	226.137634277344	14	3	388	19.4	10.5358886718807	20.3723144531199	22.9354778952404	60.3849183462804	60.5434998242007	96.2222649778064	100.569722437804
390	425.120422363281	227.358993530273	14	3	389	19.45	-35.1574707031398	24.4271850585801	42.810455686996	32.5376500229978	75.0660257944917	98.3679125847886	99.6346260634049
391	424.69873046875	228.273941040039	14	3	390	19.5	-8.43383789062045	18.2989501953199	20.1489751554778	26.4668590044062	80.9246107028758	99.5487078230123	95.6545205155809
392	424.431762695312	229.533126831055	14	3	391	19.55	-5.33935546876023	25.1837158203199	25.7435090720051	32.7864104287889	72.8880240110684	102.410149616624	94.1821499842583
393	425.465393066406	229.484069824219	14	3	392	19.6	20.6726074218807	-0.981140136719887	20.6958772123116	64.0351596163194	79.5481402750714	104.710226817313	92.427835046224
394	425.188690185547	226.771484375	14	3	393	19.65	-5.53405761718068	-54.2517089843801	54.5332350171539	101.464303059471	89.0196919800775	104.583104017603	93.6110076165045
395	421.947265625	217.361404418945	14	3	394	19.7	-64.8284912109398	-188.2015991211	199.054201624648	113.238397999139	96.5037459059066	107.811656268616	95.9338992610884
396	419.796936035156	207.222183227539	14	3	395	19.75	-43.0065917968795	-202.78442382812	207.294692371237	132.629421545737	106.253947884889	107.738574294727	96.6510272943059
397	422.705108642578	204.149505615234	14	3	396	19.8	58.1634521484398	-61.4535522461	84.6139837703437	145.252973531366	115.444696472218	101.487364558442	97.3370008548543
398	424.433880615234	198.526718139648	14	3	397	19.85	34.5754394531195	-112.45574951172	117.6509949453	128.972332195494	132.365437150313	101.409807317624	95.5970771705978
399	426.16265258789	192.903930664062	14	3	398	19.9	34.5754394531207	-112.45574951172	117.650994945301	111.043592710306	148.622708211006	101.871330518996	95.1156014485493
400	427.891424560547	187.281143188477	14	3	399	19.95	34.57543945314	-112.4557495117	117.650994945287	117.650994945298	140.557286742741	100.896999464994	94.498820307524
401	429.620196533203	181.658355712891	14	3	400	20	34.5754394531195	-112.45574951172	117.6509949453	132.101452754889	134.552537886579	100.52676798856	92.5352989064158
402	431.348968505859	176.035568237305	14	3	401	20.05	34.5754394531195	-112.45574951172	117.6509949453	151.992442890646	130.086705105816	100.437762852842	92.2115357749277
403	432.661193847656	166.63151550293	14	3	402	20.1	26.2445068359409	-188.0810546875	189.903283993258	152.142241289988	123.271474360177	100.550890484315	89.0124189754773
404	433.101989746094	155.785171508789	14	3	403	20.15	8.81591796875909	-216.92687988282	217.105945624083	158.061483062852	114.722969057915	103.885468609329	85.5105757210949
405	429.222900390625	151.313140869141	14	3	404	20.2	-77.5817871093795	-89.4406127929602	118.399986941998	142.522415266335	105.290253024082	102.18941452826	84.7844161185877
406	422.624420166016	148.047500610352	14	3	405	20.25	-131.96960449218	-65.3128051757801	147.24720380962	114.441495965465	94.7995880922315	95.5063016413997	81.5069860313307
407	420.711517333984	148.623641967773	14	3	406	20.3	-38.2580566406409	11.5228271484204	39.9556559627153	77.453495225184	85.4308292334649	96.1084141065294	78.3632604574766
408	418.241119384766	148.773422241211	14	3	407	20.35	-49.4079589843591	2.99560546875966	49.4986874889079	58.4382647581767	68.7363438183165	95.0586760129104	77.580820653344
409	416.90283203125	147.881454467773	14	3	408	20.4	-26.7657470703205	-17.8393554687597	32.1659419226786	31.5376931216112	59.1482290076516	94.0089379192922	77.2638084601459
410	416.612548828125	149.010940551758	14	3	409	20.45	-5.8056640625	22.5897216797	23.3238346069619	28.3392432005948	63.8215423137791	90.6297280302594	79.1309705592239
411	417.005187988281	148.509063720703	14	3	410	20.5	7.85278320312045	-10.0375366211	12.7443456267921	23.0311916711681	56.4600653962203	85.5218899898192	80.5240168620549
412	416.410827636719	147.468704223633	14	3	411	20.55	-11.8872070312409	-20.8071899414	23.9634063576337	40.8429627901193	62.1301231072425	82.0129219332313	81.6799196156592
413	417.527069091797	147.200881958008	14	3	412	20.6	22.3248291015602	-5.3564453125	22.9584298417743	69.2048198693816	66.8458776656437	73.3146111336413	82.3252346878836
414	415.800933837891	141.390625	14	3	413	20.65	-34.5227050781193	-116.20513916016	121.224797517435	81.3824376708294	73.2949067806696	66.4380474245864	81.8451770047332
415	420.248016357422	134.43391418457	14	3	414	20.7	88.9416503906193	-139.1342163086	165.133120003273	95.9210030138901	75.9692030364365	61.757175968559	77.8439162787482
416	419.774169921875	130.782913208008	14	3	415	20.75	-9.47692871093977	-73.0200195312398	73.6324346340312	110.660563660119	76.2441918874069	55.275397767934	72.9387723933792
417	422.185272216797	126.594518025716	14	3	416	20.8	48.2220458984398	-83.7679036458402	96.6562330729375	105.74685077122	78.5950146329977	55.2391563565108	71.3589819021692
418	424.596374511719	122.406122843425	14	3	417	20.85	48.2220458984398	-83.7679036458201	96.65623307292	82.7335862034914	77.8928784489662	53.7518339890637	69.2402187700911
419	427.007476806641	118.217727661133	14	3	418	20.9	48.2220458984409	-83.76790364584	96.6562330729378	71.1059461039845	73.7278658415212	52.6562864012956	66.9298432078092
420	428.868072509766	116.542945861816	14	3	419	20.95	37.2119140625	-33.4956359863401	50.0667971646308	61.2690262521053	59.692809623339	57.3649416534533	64.7927579891383
421	429.348266601562	117.150886535645	14	3	420	21	9.60388183591931	12.1588134765801	15.4942341364963	45.1251932378132	54.0907301396477	60.5212657355497	62.4519809557738
422	430.672973632812	115.181358337402	14	3	421	21.05	26.494140625	-39.39056396486	47.4716338135417	41.7088809118225	48.3481896057791	62.9220763784769	60.3588073890826
423	431.462890625	115.286270141602	14	3	422	21.1	15.7983398437602	2.09823608400001	15.9370680014594	36.6520330431865	40.6577903124837	64.0995788914524	56.4431585299055
424	434.149322509766	112.351409912109	14	3	423	21.15	53.7286376953205	-58.69720458986	79.5746714429842	37.0755141753109	32.0176660219216	59.8048854001377	52.1032188954812
425	432.922302246094	112.178611755371	14	3	424	21.2	-24.5404052734409	-3.45596313476022	24.7825578214507	35.4273529594528	38.76068027047	53.4984180292363	50.032412715308
426	432.96337890625	111.298988342285	14	3	425	21.25	0.821533203120453	-17.5924682617199	17.6116397971186	36.1903873871541	44.7983395836925	50.3712431453587	46.3973762174524
427	434.732147216797	112.146987915039	14	3	426	21.3	35.3753662109398	16.9599914550801	39.2308277342512	22.3264511320207	47.2491381239561	46.6095496978091	46.0356568908485
428	434.303894042969	113.036918640137	14	3	427	21.35	-8.56506347656023	17.7986145019599	19.752240139966	40.8693274977536	50.3062793339386	43.4217615272719	45.1939370972816
429	434.636627197266	113.427047729492	14	3	428	21.4	6.65466308594091	7.8025817871	10.254990167317	52.5211649920742	45.8819049587542	39.8507484963262	44.6963599489171
430	440.014556884766	111.062370300293	14	3	429	21.45	107.55859375	-47.2935485839801	117.496939650115	59.0709232884593	47.3040264351337	38.9557879480172	45.4478556108795
431	436.285980224609	110.363319396973	14	3	430	21.5	-74.5715332031409	-13.9810180664	75.8708272687214	64.422171280723	46.6517561510698	39.3820719217284	45.7117251958253
432	432.778533935547	111.169845581055	14	3	431	21.55	-70.1489257812398	16.1305236816401	71.979619216177	69.4373587854877	44.870909789839	38.7046928449338	47.0830637316261
433	430.530029296875	110.576698303223	14	3	432	21.6	-44.9700927734398	-11.8629455566401	46.5084801012846	53.7387253725138	46.18573274206	39.5717059261695	48.1912207084752
434	428.848999023438	111.119674682617	14	3	433	21.65	-33.6206054687398	10.8595275878801	35.3309276911403	40.7823473100654	47.6838309707308	37.7683903663761	46.3773554335309
435	427.774963378906	109.491889953613	14	3	434	21.7	-21.4807128906398	-32.5556945800801	39.0037725852456	30.6708962912187	39.1508956255643	38.307649462057	43.1879502583007
436	427.249603271484	109.66911315918	14	3	435	21.75	-10.5072021484409	3.54446411134006	11.0889369564796	27.949294203397	33.9658042597642	37.5193546669708	41.8999229831097
437	426.179138183594	109.631713867188	14	3	436	21.8	-21.4093017578	-0.747985839840055	21.4223641219437	25.9303031559738	30.1602475659116	36.8321574251863	39.8615922844212
438	427.635345458984	108.866493225098	14	3	437	21.85	29.1241455078	-15.3044128418	32.9004696621759	24.5630658786148	28.8371325184005	36.6360402054995	37.9391584928603
439	427.575927734375	107.606094360352	14	3	438	21.9	-1.18835449217954	-25.2079772949199	25.2359724540244	27.1492612094631	29.6548757739979	36.7364334965387	35.7602344633552
440	428.494140625	108.926612854004	14	3	439	21.95	18.3642578125	26.4103698730401	32.1675861984506	29.6495988406044	29.3112724889803	33.5307695683057	34.6373726665519
441	427.939575195312	109.991905212402	14	3	440	22	-11.0913085937602	21.3058471679599	24.0199136107207	29.724970833404	28.3869531828718	30.9021846561008	34.8037623533793
442	427.911865234375	108.295928955078	14	3	441	22.05	-0.554199218739768	-33.9195251464801	33.9240522776503	33.379448392022	28.7934050605335	31.2440510847753	34.7039081568851
443	428.014129638672	109.956649780273	14	3	442	22.1	2.04528808593977	33.2144165039	33.2773296261739	34.0594790993457	27.0863476689389	32.2828625254981	34.9394700411712
444	428.653228759766	107.877227783203	14	3	443	22.15	12.7819824218807	-41.5884399414	43.5083602471146	29.6246451562806	25.7890360223466	32.9498254669241	34.9438345112106
445	429.019622802734	106.136993408203	14	3	444	22.2	7.32788085935908	-34.8046875	35.5677397350692	27.9372112804626	27.9106435110471	32.8774824873651	34.62971160366
446	429.036346435547	106.227752685547	14	3	445	22.25	0.334472656260232	1.81518554688012	1.84574389539509	24.4477245044738	27.8385650524374	33.4286028208607	34.4948616467181
447	428.960662841797	104.955657958984	14	3	446	22.3	-1.513671875	-25.4418945312599	25.4868828985602	18.1986236526712	32.3278546036391	33.1136348710333	33.8195319913475
448	428.779022216797	104.185287475586	14	3	447	22.35	-3.6328125	-15.4074096679602	15.82989574623	21.7618079227484	35.7285925325956	32.4565554584488	33.6311670258344
449	429.186279296875	103.726936340332	14	3	448	22.4	8.14514160156023	-9.16702270507983	12.2628559881015	26.0524849485942	36.2447751598503	31.6697204303843	33.6802333096372
450	431.077301025391	101.843170166016	14	3	449	22.45	37.8204345703205	-37.6753234863202	53.3836610854553	36.7184979268157	36.44369248575	30.3189573850867	31.04825085637
451	431.603515625	100.803833007812	14	3	450	22.5	10.5242919921795	-20.7867431640798	23.299129024624	47.0094605607174	38.4702524588496	30.2254527850302	29.456921212638
452	434.267456054688	97.8997497558594	14	3	451	22.55	53.2788085937602	-58.081665039052	78.8169477896675	54.2909266670295	37.4338646815331	30.7031234688363	27.9628717702193
453	435.778015136719	94.8937072753906	14	3	452	22.6	30.2111816406193	-60.1208496093761	67.2847089157389	51.1255770487516	37.8267632479587	30.3072341561728	27.1056008056732
454	437.850006103516	93.6174545288086	14	3	453	22.65	41.4398193359409	-25.5250549316401	48.6701865196618	50.8880199691051	37.550404838422	32.1192786560451	26.5277686513805
455	439.24658203125	92.3621139526367	14	3	454	22.7	27.9315185546795	-25.1068115234378	37.5569129940659	38.1492314362505	32.7272712591262	30.9517737452631	25.8581153747354
456	438.809509277344	91.3466110229492	14	3	455	22.75	-8.74145507812045	-20.31005859375	22.1113436263913	28.6440659352	32.612340517623	31.4703686264654	25.8863329888091
457	439.096893310547	90.6472015380859	14	3	456	22.8	5.74768066406023	-13.9881896972662	15.1230051253948	20.8098830098145	29.0783923340335	30.8069065575088	25.8894693891715
458	439.544616699219	89.7665328979492	14	3	457	22.85	8.95446777343977	-17.6133728027338	19.7588814104861	14.3289654695009	24.88587577975	30.6262938461694	25.6056531510287
459	439.600372314453	90.2382125854492	14	3	458	22.9	1.11511230468068	9.43359375	9.49927189273416	14.3366610661409	27.99378215224	30.6240331227358	25.5134493430892
460	439.722991943359	90.0116500854492	14	3	459	22.95	2.45239257811932	-4.53125	5.15232529249801	20.0075532318166	25.4598550047761	28.5657321444344	25.7103106706571
461	440.594207763672	89.3278961181641	14	3	460	23	17.4243164062602	-13.675079345702	22.1498216095912	21.1276856243001	24.4704847940812	28.0116577691752	26.1108638129183
462	438.432586669922	89.0974197387695	14	3	461	23.05	-43.232421875	-4.60952758789205	43.4774659537733	35.1776812946655	24.1799484334845	24.6816924556633	25.7139697197932
463	439.683074951172	88.8875503540039	14	3	462	23.1	25.009765625	-4.19738769531193	25.3595433729038	36.5907445400513	23.4258244443801	21.9283390858484	25.3332436929554
464	437.946411132812	92.4769592285156	14	3	463	23.15	-34.7332763672	71.7881774902338	79.749250244561	34.6043085220216	23.6976614070496	20.1057118358368	24.6967419005938
465	437.549575805664	92.9413928985595	14	3	464	23.2	-7.93670654295966	9.28867340087805	12.2176415194275	28.3523436351524	24.4041930297426	18.8387482621056	24.2587556210331
466	437.152740478515	93.4058265686035	14	3	465	23.25	-7.93670654298012	9.28867340088004	12.2176415194423	25.7239632644601	23.4109750207275	18.3440631567574	24.4438373731005
467	436.755905151367	93.8702602386474	14	3	466	23.3	-7.93670654295966	9.28867340087805	12.2176415194275	12.2176415194337	20.2849925772931	18.6653039073098	24.0378906500888
468	436.359069824218	94.3346939086914	14	3	467	23.35	-7.93670654298012	9.28867340088004	12.2176415194423	12.2176415194338	18.9708023919468	18.7547508436087	23.6604552337634
469	435.96223449707	94.7991275787354	14	3	468	23.4	-7.93670654295966	9.28867340087976	12.2176415194288	12.2176415194335	12.2176415194336	19.3571782557941	23.8615775439424
470	435.565399169922	95.2635612487793	14	3	469	23.45	-7.93670654296079	9.28867340087805	12.2176415194282	12.2176415194338	12.2176415194351	21.1016639562276	23.0466292041601
471	435.168563842773	95.7279949188232	14	3	470	23.5	-7.93670654298012	9.28867340087805	12.2176415194408	12.2176415194335	12.2176415194336	21.9962748408064	22.7828286209355
472	434.771728515625	96.1924285888672	14	3	471	23.55	-7.93670654295966	9.28867340088004	12.217641519429	12.2176415194335	13.1506593811351	20.7248159707501	21.1310825685852
473	434.374893188476	96.6568622589111	14	3	472	23.6	-7.93670654298012	9.28867340087805	12.2176415194408	12.2176415194363	14.0836772428372	20.3592532297379	19.6859570953568
474	433.978057861328	97.1212959289551	14	3	473	23.65	-7.93670654295966	9.28867340088004	12.217641519429	12.2176415194337	15.0166951045386	17.2742051451425	18.7061946820304
475	433.581222534179	97.5857295989991	14	3	474	23.7	-7.93670654298012	9.28867340087976	12.2176415194421	14.0836772428364	17.7991348827126	17.5657374968032	18.4541528523382
476	433.184387207031	98.050163269043	14	3	475	23.75	-7.93670654295966	9.28867340087805	12.2176415194275	15.9497129662409	20.5815746608853	17.4173061197357	18.0900338261504
477	434.261627197265	98.0682017008464	14	3	476	23.8	21.5447998046795	0.360768636068087	21.5478201364428	17.8157486896437	21.1646393642071	17.2688747426688	18.2817401327254
478	435.3388671875	98.0862401326497	14	3	477	23.85	21.5447998047	0.360768636066098	21.5478201364632	23.3806282459889	21.7477040675291	16.6946166213575	19.1439821956895
479	436.416107177734	98.1042785644531	14	3	478	23.9	21.5447998046795	0.360768636067803	21.5478201364428	28.9455078023369	22.3307687708514	17.0991219651489	19.2345146772125
480	438.228576660156	98.9547882080078	14	3	479	23.95	36.2493896484409	17.010192871094	40.0420393011684	28.2456014855777	22.9138334741714	17.5275262638857	20.3198496833489
481	440.041046142578	99.8052978515625	14	3	480	24	36.2493896484398	17.010192871094	40.0420393011673	27.5456951688172	22.6169707200377	17.5539994726958	20.6291905368252
482	440.859237670898	100.185974121094	14	3	481	24.05	16.3638305663994	7.61352539063012	18.0482885526467	26.8457888520591	21.3870901042026	17.5804726815071	20.1711097449664
483	441.677429199219	100.566650390625	14	3	482	24.1	16.3638305664199	7.61352539061988	18.0482885526609	22.4470387023539	19.3055559998777	17.4435751048652	21.986027101894
484	442.495620727539	100.947326660157	14	3	483	24.15	16.3638305664006	7.61352539064006	18.0482885526519	16.2884336377386	19.1815488257593	17.306677528224	23.3345760718033
485	443.313812255859	101.328002929688	14	3	484	24.2	16.3638305663994	7.61352539061988	18.0482885526424	14.5285787228274	17.2559176450588	18.0695574425708	25.317603031068
486	443.4462890625	100.88493347168	14	3	485	24.25	2.64953613282046	-8.86138916015994	9.24901397809093	11.0654168309382	14.5264242845063	17.8360044955435	28.4476617898345
487	443.578765869141	100.441864013672	14	3	486	24.3	2.64953613282046	-8.86138916015994	9.24901397809093	11.5173087994595	13.9963059988072	17.8981763581411	30.4801221416745
488	443.613555908203	100.430419921875	14	3	487	24.35	0.695800781239768	-0.228881835940058	0.732479093215065	12.0647965877638	13.1394461422014	19.5332135477704	32.1182632299254
489	443.632781982422	99.4152145385742	14	3	488	24.4	0.384521484379547	-20.3041076660159	20.3077483952583	12.7644149312741	12.2825862855966	19.1118510986309	35.1760130687308
490	444.642791748047	99.1702728271484	14	3	489	24.45	20.2001953125	-4.89883422851619	20.7857274941636	13.4640332747869	13.2252814109702	19.5380354104701	39.1830774680729
491	445.034286499023	99.6732177734377	14	3	490	24.5	7.82989501951988	10.0588989257861	12.7471056956425	15.2134754534645	13.0550382710492	19.2621062328439	42.416880854642
492	445.42578125	100.176162719727	14	3	491	24.55	7.82989501954034	10.0588989257861	12.7471056956551	13.0478637717336	14.4092626120796	19.6174035191827	43.9069823134883
493	445.623229980469	99.7452621459963	14	3	492	24.6	3.94897460937955	-8.61801147461392	9.47968998660302	14.3857662341767	19.7608710956631	23.61280097405	44.5164564007067
494	445.820678710938	99.3143615722656	14	3	493	24.65	3.94897460938068	-8.61801147461421	9.47968998660375	13.3456616108244	19.0421533715024	29.3949469984641	45.2220374379449
495	444.951721191406	98.2503433227539	14	3	494	24.7	-17.3791503906398	-21.2803649902338	27.4752398063792	15.3544919493722	21.8201531758814	33.0694685653328	45.0441348113608
496	445.232757568359	98.5021286010742	14	3	495	24.75	5.62072753905909	5.03570556640597	7.54658257888094	24.3082667378616	23.9977881811815	39.4780174599334	45.6717788780432
497	446.214904785156	99.0800476074219	14	3	496	24.8	19.6429443359409	11.558380126954	22.7912573883943	25.0364429712713	25.2385010395582	43.6913695406802	45.5793282594914
498	448.350555419922	100.752250671387	14	3	497	24.85	42.7130126953193	33.444061279302	54.2485639290499	29.2545401175861	34.0861558058987	47.5419098384934	45.6374959362625
499	447.695892333984	100.794555664062	14	3	498	24.9	-13.0932617187602	0.846099853499993	13.120571153652	34.6499147515386	46.5073077113317	53.2529041723126	45.7077339832775
500	448.193023681641	103.171409606934	14	3	499	24.95	9.94262695314092	47.5370788574401	48.5657255379532	35.1225101297441	52.9136557196953	60.8386286722601	45.8860218651096
501	448.185913085938	104.897567749023	14	3	500	25	-0.142211914060226	34.5231628417798	34.5234557486435	43.8640448739357	65.9009966488175	67.2797622365882	44.9988842755097
502	448.702270507812	106.044395446777	14	3	501	25.05	10.3271484374795	22.9365539550801	25.1542342794218	67.9781724513921	72.9734764692809	70.2334919454694	45.9138382988374
503	446.887786865234	110.593704223633	14	3	502	25.1	-36.2896728515602	90.9861755371199	97.9562376500081	76.5727713218045	75.3229485813237	71.5893376965481	46.7425842356808
504	447.471313476562	117.252746582031	14	3	503	25.15	11.6705322265602	133.18084716796	133.691209040934	97.1520785460965	87.4636549731227	73.1373973476658	46.529189746347
505	448.796081542969	121.633766174316	14	3	504	25.2	26.4953613281398	87.6203918457	91.5387198900154	110.824442808818	99.8571041686387	72.0187121801508	46.6665367779784
506	448.559356689453	128.500686645508	14	3	505	25.25	-4.73449707031932	137.33840942384	137.419991870103	106.781852288712	110.561736291995	73.507553260543	47.0344949198433
507	448.615905761719	133.176147460938	14	3	506	25.3	1.13098144531932	93.5092163086	93.5160555930275	106.949137494853	115.228482851381	73.2604801608417	48.7364057451653
508	450.211578369141	136.720703125	14	3	507	25.35	31.9134521484409	70.8911132812398	77.743285049478	123.141437015473	109.092519587197	71.7417783247547	52.5953833741689
509	450.609527587891	143.435302734375	14	3	508	25.4	7.958984375	134.2919921875	134.527635071643	123.971394037893	99.7674869839998	72.3036168679241	56.1529403573181
510	454.169891357422	151.291168212891	14	3	509	25.45	71.2072753906193	157.11730957032	172.500217493113	119.632522893944	91.1237686406063	72.2340083197491	57.9749747665818
511	447.10107421875	151.661071777344	14	3	510	25.5	-141.37634277344	7.39807128906023	141.569776982205	111.403186885683	81.1141098722684	70.7356623181755	59.6498692629714
512	443.510009765625	151.64892578125	14	3	511	25.55	-71.8212890625	-0.242919921880116	71.8216998732808	92.5858364731463	73.5474838524026	72.2102730784921	60.7085492252845
513	441.905120849609	152.527908325195	14	3	512	25.6	-32.0977783203205	17.5796508789	36.5966050081759	59.1061002657398	68.1606080681857	69.8723674973116	60.6747530354245
514	440.394500732422	153.872039794922	14	3	513	25.65	-30.2124023437398	26.8826293945398	40.4408830089575	38.2568257066437	57.1435787627254	63.6634324942298	61.375606959392
515	440.425476074219	154.125228881836	14	3	514	25.7	0.619506835939774	5.06378173828011	5.1015364560802	27.4624448108614	44.6109124708594	60.263604990624	61.2710729322627
516	438.693878173828	153.429412841797	14	3	515	25.75	-34.6319580078193	-13.9163208007801	37.3234041867243	24.918029250688	30.9095883443561	54.5909723797532	61.9079193279137
517	437.930969238281	152.966262817383	14	3	516	25.8	-15.2581787109398	-9.26300048827954	17.8497953943692	21.7013210523046	29.1920633056035	53.7814419496504	62.7641545760951
518	438.963043212891	153.566101074219	14	3	517	25.85	20.6414794922	11.9967651367199	23.8745272073089	30.115724675979	30.6522154074257	57.6488569098444	61.7365615436766
519	439.219390869141	154.756683349609	14	3	518	25.9	5.126953125	23.8116455078	24.3573420170403	23.5623509820685	27.5593780044598	59.0529765423236	63.280267244249
520	441.494354248047	155.379501342773	14	3	519	25.95	45.4992675781193	12.4563598632801	47.1735545744524	30.9216818003455	29.4034413406417	55.1113208609036	63.6436796229659
521	441.424041748047	155.596206665039	14	3	520	26	-1.40625	4.33410644531989	4.55653571717192	36.3864015641635	28.0678348872379	52.0199762893546	67.5136507119913
522	444.155303955078	155.672317504883	14	3	521	26.05	54.6252441406205	1.52221679688012	54.6464494857543	33.4174349566149	34.0154000468982	51.1836065050995	70.0740742883362
523	445.922241210938	157.524627685547	14	3	522	26.1	35.3387451172	37.0462036132795	51.1981260263986	28.6911580053044	47.1371057515031	49.7601683743009	70.9141100541797
524	445.588043212891	157.863052368164	14	3	523	26.15	-6.68395996093977	6.76849365234034	9.5125089792976	32.5733187924073	60.9623743219218	49.6138165711182	68.5138630836206
525	445.331939697266	159.011962890625	14	3	524	26.2	-5.1220703125	22.9782104492199	23.5421698178998	37.1091182934508	65.6117292509479	50.5234336843747	68.5705085833054
526	446.114349365234	159.919662475586	14	3	525	26.25	15.6481933593591	18.1539916992199	23.9673396526864	57.8878099388426	73.1303642343531	50.3082853952844	68.7978798863096
527	446.446899414062	163.771606445312	14	3	526	26.3	6.65100097656023	77.0388793945199	77.3254469909718	88.5073136872287	73.1751497045956	52.2678289913485	68.0825895429981
528	448.431213378906	171.268005371094	14	3	527	26.35	39.6862792968807	149.92797851564	155.091584253358	102.532300496591	68.868121341176	51.7313447625984	NA
529	450.264526367188	179.189117431641	14	3	528	26.4	36.6662597656398	158.42224121094	162.610027721228	113.687409676299	71.6682551377766	54.256917620574	NA
530	451.625396728516	183.670394897461	14	3	529	26.45	27.2174072265602	89.6255493164	93.6671038647126	109.24118111574	71.6434260281076	55.0533509261827	NA
531	451.604797363281	187.657485961914	14	3	530	26.5	-0.411987304700006	79.7418212890602	79.7428855512243	79.8484327435095	72.5487359033308	64.2916391058072	NA
532	451.942291259766	190.391448974609	14	3	531	26.55	6.74987792970001	54.6792602539	55.0943041881788	54.8291965883245	70.5202579357989	67.9378754981803	NA
533	451.558013916016	190.523681640625	14	3	532	26.6	-7.685546875	2.64465332031989	8.12784239220356	40.7545515596239	56.3255837736938	71.9558526110477	NA
534	449.685699462891	190.636199951172	14	3	533	26.65	-37.4462890625	2.25036621093977	37.5138469453034	31.4100621303627	47.5514609192261	73.3642936730113	NA
535	450.161315917969	189.573043823242	14	3	534	26.7	9.51232910155909	-21.2631225586	23.2938787212094	31.7993347558575	44.4949726014175	76.8774121759868	NA
536	449.177368164062	188.247253417969	14	3	535	26.75	-19.6789550781398	-26.5158081054597	33.0204384049183	32.8027348038781	55.4529139772613	83.0047873928659	NA
537	451.506195068359	189.893661499023	14	3	536	26.8	46.5765380859398	32.9281616210801	57.0406673156527	40.2737252501277	62.7006012917651	82.3837371363458	NA
538	450.849151611328	189.877502441406	14	3	537	26.85	-13.1408691406193	-0.323181152340339	13.1448426323067	48.235393643211	75.0435838809193	NA	NA
539	452.908599853516	193.003524780273	14	3	538	26.9	41.1889648437602	62.5204467773403	74.8687991765513	79.4957658241599	75.0603322082461	NA	NA
540	456.014923095703	192.450820922852	14	3	539	26.95	62.1264648437398	-11.0540771484204	63.1022206866261	93.6018678276727	82.1113983238661	NA	NA
541	462.897338867188	198.95002746582	14	3	540	27	137.6483154297	129.98413085936	189.322299309663	117.284432957961	93.4608388824011	NA	NA
542	459.585906982422	204.401672363281	14	3	541	27.05	-66.2286376953205	109.03289794922	127.571177333217	109.846939166364	94.2472163368928	NA	NA
543	455.171447753906	209.278259277344	14	3	542	27.1	-88.2891845703193	97.5317382812602	131.557668283746	115.987403004521	NA	NA	NA
544	453.955505371094	210.717422485352	14	3	543	27.15	-24.3188476562409	28.7832641601597	37.6813302185709	107.425911940642	NA	NA	NA
545	452.842834472656	215.27375793457	14	3	544	27.2	-22.2534179687591	91.1267089843602	93.8045398774098	94.8925648461129	NA	NA	NA
546	453.487030029297	222.57112121582	14	3	545	27.25	12.8839111328193	145.947265625	146.514843990268	NA	NA	NA	NA
547	453.763977050781	225.804504394531	14	3	546	27.3	5.53894042968068	64.6676635742199	64.9044418605694	NA	NA	NA	NA
548	NA	NA	14	3	547	27.35	NA	NA	NA	NA	NA	NA	NA
549	NA	NA	14	3	548	27.4	NA	NA	NA	NA	NA	NA	NA
550	NA	NA	14	3	549	27.45	NA	NA	NA	NA	NA	NA	NA
551	NA	NA	14	3	550	27.5	NA	NA	NA	NA	NA	NA	NA
552	NA	NA	14	3	551	27.55	NA	NA	NA	NA	NA	NA	NA
553	NA	NA	14	3	552	27.6	NA	NA	NA	NA	NA	NA	NA
554	NA	NA	14	3	553	27.65	NA	NA	NA	NA	NA	NA	NA
555	NA	NA	14	3	554	27.7	NA	NA	NA	NA	NA	NA	NA
556	NA	NA	14	3	555	27.75	NA	NA	NA	NA	NA	NA	NA
557	NA	NA	14	3	556	27.8	NA	NA	NA	NA	NA	NA	NA
558	NA	NA	14	3	557	27.85	NA	NA	NA	NA	NA	NA	NA
559	NA	NA	14	3	558	27.9	NA	NA	NA	NA	NA	NA	NA
560	NA	NA	14	3	559	27.95	NA	NA	NA	NA	NA	NA	NA
561	NA	NA	14	3	560	28	NA	NA	NA	NA	NA	NA	NA
562	NA	NA	14	3	561	28.05	NA	NA	NA	NA	NA	NA	NA
563	NA	NA	14	3	562	28.1	NA	NA	NA	NA	NA	NA	NA
564	NA	NA	14	3	563	28.15	NA	NA	NA	NA	NA	NA	NA
565	NA	NA	14	3	564	28.2	NA	NA	NA	NA	NA	NA	NA
566	NA	NA	14	3	565	28.25	NA	NA	NA	NA	NA	NA	NA
567	NA	NA	14	3	566	28.3	NA	NA	NA	NA	NA	NA	NA
568	NA	NA	14	3	567	28.35	NA	NA	NA	NA	NA	NA	NA
569	NA	NA	14	3	568	28.4	NA	NA	NA	NA	NA	NA	NA
570	NA	NA	14	3	569	28.45	NA	NA	NA	NA	NA	NA	NA
571	NA	NA	14	3	570	28.5	NA	NA	NA	NA	NA	NA	NA
572	NA	NA	14	3	571	28.55	NA	NA	NA	NA	NA	NA	NA
573	NA	NA	14	3	572	28.6	NA	NA	NA	NA	NA	NA	NA
574	NA	NA	14	3	573	28.65	NA	NA	NA	NA	NA	NA	NA
575	NA	NA	14	3	574	28.7	NA	NA	NA	NA	NA	NA	NA
576	NA	NA	14	3	575	28.75	NA	NA	NA	NA	NA	NA	NA
577	NA	NA	14	3	576	28.8	NA	NA	NA	NA	NA	NA	NA
578	NA	NA	14	3	577	28.85	NA	NA	NA	NA	NA	NA	NA
579	NA	NA	14	3	578	28.9	NA	NA	NA	NA	NA	NA	NA
580	NA	NA	14	3	579	28.95	NA	NA	NA	NA	NA	NA	NA
581	NA	NA	14	3	580	29	NA	NA	NA	NA	NA	NA	NA
582	NA	NA	14	3	581	29.05	NA	NA	NA	NA	NA	NA	NA
583	NA	NA	14	3	582	29.1	NA	NA	NA	NA	NA	NA	NA
584	NA	NA	14	3	583	29.15	NA	NA	NA	NA	NA	NA	NA
585	NA	NA	14	3	584	29.2	NA	NA	NA	NA	NA	NA	NA
586	NA	NA	14	3	585	29.25	NA	NA	NA	NA	NA	NA	NA
587	NA	NA	14	3	586	29.3	NA	NA	NA	NA	NA	NA	NA
588	NA	NA	14	3	587	29.35	NA	NA	NA	NA	NA	NA	NA
589	NA	NA	14	3	588	29.4	NA	NA	NA	NA	NA	NA	NA
590	NA	NA	14	3	589	29.45	NA	NA	NA	NA	NA	NA	NA
591	NA	NA	14	3	590	29.5	NA	NA	NA	NA	NA	NA	NA
592	NA	NA	14	3	591	29.55	NA	NA	NA	NA	NA	NA	NA
593	NA	NA	14	3	592	29.6	NA	NA	NA	NA	NA	NA	NA
594	NA	NA	14	3	593	29.65	NA	NA	NA	NA	NA	NA	NA
595	NA	NA	14	3	594	29.7	NA	NA	NA	NA	NA	NA	NA
596	NA	NA	14	3	595	29.75	NA	NA	NA	NA	NA	NA	NA
597	NA	NA	14	3	596	29.8	NA	NA	NA	NA	NA	NA	NA
598	NA	NA	14	3	597	29.85	NA	NA	NA	NA	NA	NA	NA
599	NA	NA	14	3	598	29.9	NA	NA	NA	NA	NA	NA	NA
600	NA	NA	14	3	599	29.95	NA	NA	NA	NA	NA	NA	NA
601	NA	NA	14	3	600	30	NA	NA	NA	NA	NA	NA	NA
