# Supplementary material for: An automated feeding system for the African killifish reveals the impact of diet on lifespan and allows scalable assessment of associative learning
Source: eLife. 2022 Nov 10;11:e69008. doi: 10.7554/eLife.69008 (PMC9788828; doi:10.7554/eLife.69008)
Supplement: Figure 6—source data 3. [file elife-69008-fig6-data3.zip › Filtered and Interpolated Trajectories with Kinematics/t17_REC0015 DLC_likelihood-euclidean-filtered_splines-interpolated_kinematics_02_resnet50_TrainAllTheThingsJun28shuffle1_1030000.csv]

	x2	y2	fishnum	recording_num	bodyparts_coords	seconds	velocity_x	velocity_y	velocity_xy	velocity_xy_5frame	velocity_xy_10frame	velocity_xy_20frame	velocity_xy_40frame
1	39.8521766662598	235.597442626953	17	15	0	0	0	0	0	NA	NA	NA	NA
2	39.4843635559082	236.549087524414	17	15	1	0.05	-7.35626220703196	19.0328979492199	20.4050434452864	NA	NA	NA	NA
3	38.2696266174316	232.275314331055	17	15	2	0.1	-24.2947387695321	-85.4754638671801	88.8610671508587	45.9637338548029	NA	NA	NA
4	39.5213928222656	234.524612426758	17	15	3	0.15	25.03532409668	44.9859619140602	51.4830479085988	55.1330173223088	NA	NA	NA
5	39.8252868652344	237.964691162109	17	15	4	0.2	6.07788085937614	68.8015747070199	69.0695107692707	58.1883342344086	47.2160372519208	NA	NA
6	38.8345565795898	235.897521972656	17	15	5	0.25	-19.814605712892	-41.3433837890602	45.8464173375292	46.3459113348977	51.3606178769698	NA	NA
7	38.9194869995117	234.115463256836	17	15	6	0.3	1.69860839843793	-35.6411743164	35.6816280057855	52.4782272280239	50.0598299320165	NA	NA
8	37.6393547058105	233.367858886719	17	15	7	0.35	-25.602645874024	-14.9520874023398	29.6489526533044	48.4683406490386	44.7347394936443	NA	NA
9	40.0505676269531	236.692825317383	17	15	8	0.4	48.224258422852	66.4993286132801	82.1446273742296	47.5882184316309	41.8672884118362	NA	NA
10	39.1392478942871	234.417541503906	17	15	9	0.45	-18.2263946533199	-45.5056762695403	49.0200778743443	41.9313256296244	36.4074322875911	38.6455104313714	NA
11	38.6411399841309	236.429077148438	17	15	10	0.5	-9.96215820312401	40.2307128906403	41.4458062504906	43.1235676523908	36.4179318930674	40.5445732488896	NA
12	38.3727378845215	236.683547973633	17	15	11	0.55	-5.36804199218807	5.0894165039	7.39716399575297	31.2563495956485	34.1321688085461	40.8685264855231	NA
13	39.2408294677734	235.128997802734	17	15	12	0.6	17.3618316650381	-31.0910034179801	35.6101627671367	24.3465239261437	35.2105715536103	38.2524503389103	NA
14	38.5438766479492	234.226318359375	17	15	13	0.65	-13.9390563964841	-18.0535888671801	22.808537090518	25.247645354504	31.4039610355236	37.4629694509976	NA
15	38.1907348632812	234.857833862305	17	15	14	0.7	-7.06283569335994	12.6303100586	14.47094952682	26.3330119874679	30.0749836108221	35.2204726023984	NA
16	36.2551345825195	233.619979858398	17	15	15	0.75	-38.7120056152339	-24.7570800781398	45.9514133922922	27.2975754548298	29.7285286208094	33.5778217664772	NA
17	36.8460922241211	233.868789672852	17	15	16	0.8	11.819152832032	4.97619628907955	12.8239971605728	31.5515724753986	31.6772230390296	33.6749078297297	NA
18	37.0669212341309	235.878341674805	17	15	17	0.85	4.41658020019602	40.1910400390602	40.4329801039462	35.8034432955006	31.7701611841763	33.927016338891	NA
19	37.3428535461426	233.691757202148	17	15	18	0.9	5.51864624023395	-43.7316894531398	44.078522193362	34.2094118871149	33.058650490159	31.9629333390345	NA
20	37.4263877868652	231.907196044922	17	15	19	0.95	1.67068481445199	-35.6912231445204	35.73030362733	37.0214340905913	34.0335129172056	32.7561687259542	35.377041655047
21	36.7800521850586	233.692886352539	17	15	20	1	-12.926712036132	35.7138061523403	37.9812563503634	36.2427469135228	30.7377116398869	32.1371657441873	35.5180395061597
22	36.2090911865234	234.909805297852	17	15	21	1.05	-11.419219970704	24.3383789062597	26.8841081779551	34.5657285049195	33.2176468509133	32.8638193931826	35.4748623863581
23	36.9142074584961	233.224380493164	17	15	22	1.1	14.102325439454	-33.7084960937597	36.5395442186035	32.2635825389106	32.6434611241717	32.0435686068471	33.7723139121579
24	36.5619277954102	234.973937988281	17	15	23	1.15	-7.04559326171804	34.9911499023398	35.6934301503453	27.2660113926589	32.5219056425454	33.0093230813318	32.5468879512896
25	37.2463188171387	233.974899291992	17	15	24	1.2	13.68782043457	-19.9807739257801	24.2195737972857	29.4138596112353	35.4373538410863	34.0221730583292	31.0127243370046
26	37.1542434692383	234.618011474609	17	15	25	1.25	-1.84150695800795	12.8622436523403	12.9934006191051	29.0441753348206	34.5458028675652	33.7606251388815	30.0722872202495
27	37.2622032165527	236.496078491211	17	15	26	1.3	2.15919494628793	37.5613403320398	37.623349270837	30.4780827801713	34.0504157473355	34.2322603617042	30.2508726140774
28	36.5824775695801	234.900253295898	17	15	27	1.35	-13.594512939452	-31.9165039062597	34.69112283653	38.611125143262	32.316976029518	33.022989152359	29.8791179997964
29	36.9936676025391	237.00358581543	17	15	28	1.4	8.22380065917997	42.0666503906398	42.8629673770989	41.8255943424715	32.9599956725046	31.8370153418249	28.1894814899075
30	37.4319877624512	233.789093017578	17	15	29	1.45	8.76640319824205	-64.2898559570398	64.8847856127388	38.6869718834358	34.0108331994528	32.1085728787225	27.916659951315
31	37.5703506469727	235.235778808594	17	15	30	1.5	2.76725769042997	28.9337158203199	29.0657466151529	35.5897767242153	36.783538637876	30.4915057634298	28.0616274300578
32	36.5806045532227	235.707733154297	17	15	31	1.55	-19.794921875	9.43908691405966	21.9302369756582	35.4419085648378	35.2468738724952	30.0811982871932	28.6733071953246
33	37.1149063110352	236.505615234375	17	15	32	1.6	10.68603515625	15.9576416015602	19.2051470404279	29.4105412556436	33.4025171805463	29.2921774854054	28.0967950968385
34	38.4501266479492	238.134475708008	17	15	33	1.65	26.70440673828	32.5772094726602	42.1236265802112	31.7414829332805	31.1521250411043	27.6308064515816	27.7775399068122
35	36.8812637329102	238.878616333008	17	15	34	1.7	-31.37725830078	14.8828125	34.7279490667678	31.8067758615546	28.7797919163586	26.8049760716108	28.3680197608171
36	37.5031089782715	236.939880371094	17	15	35	1.75	12.436904907226	-38.7747192382801	40.7204550033375	31.2152576368773	26.4372086592943	26.5667526740219	27.8420349649038
37	37.1800003051758	235.874984741211	17	15	36	1.8	-6.46217346191392	-21.2979125976602	22.2567016170285	26.8623415173709	26.1119808270508	26.8268373984251	27.9729468459725
38	37.3042106628418	235.072158813477	17	15	37	1.85	2.48420715331989	-16.0565185546801	16.2475559170416	28.1490425770737	26.2673789412929	25.8312196607017	27.6258129687869
39	36.8689346313477	235.99235534668	17	15	38	1.9	-8.70552062988196	18.4039306640602	20.359045982679	21.132934385308	22.3016172306585	24.4160296407806	27.1412158710549
40	37.1081047058105	238.036483764648	17	15	39	1.95	4.78340148925597	40.8825683593602	41.1614543652818	20.4171857925471	19.5991189437689	23.0771511766758	26.8129260584599
41	36.8271102905273	238.06022644043	17	15	40	2	-5.61988830566392	0.474853515639779	5.63991404450933	21.3195002457084	16.3499667101677	23.9860891159283	26.6133250188235
42	37.6492881774902	237.617294311523	17	15	41	2.05	16.443557739258	-8.85864257813978	18.6779586532239	17.7408929439462	18.4068009243551	24.4827949974666	26.6302336219585
43	36.7897911071777	237.035385131836	17	15	42	2.1	-17.18994140625	-11.6381835937403	20.759128182848	11.0491953104641	18.2599221408571	24.1500215868298	26.5105647311194
44	36.8803634643555	236.951721191406	17	15	43	2.15	1.81144714355597	-1.6732788086	2.46600947386804	11.5669990350274	17.6799342404569	22.5457567322926	26.0063798954627
45	36.9069213867188	237.335952758789	17	15	44	2.2	0.531158447266051	7.68463134766023	7.70296619787107	16.396416056163	17.3745104369929	22.713866463305	26.0772571630348
46	36.8480377197266	236.928741455078	17	15	45	2.25	-1.17767333984403	-8.14422607421989	8.22893266732585	15.2003440360059	21.5349695725623	21.9234447909262	26.459180973028
47	37.7117309570312	238.888076782227	17	15	46	2.3	17.273864746092	39.1867065429796	42.8250437589021	17.6189755369675	22.8536091678823	21.7136333302407	25.6755952980513
48	36.9788932800293	238.982833862305	17	15	47	2.35	-14.6567535400381	1.89514160156023	14.7787680820623	23.6998255635217	22.0326642323668	22.2286367852148	25.4978520083704
49	37.3837432861328	238.377838134766	17	15	48	2.4	8.09700012207003	-12.0999145507801	14.5591669786764	31.5029401100972	22.7898962339267	22.4454164002849	25.5584120208293
50	36.040901184082	237.026107788086	17	15	49	2.45	-26.8568420410159	-27.0346069336	38.1072163306418	29.3108022796015	25.8286139828412	21.5172792381974	25.6092243322448
51	35.7735366821289	239.373153686523	17	15	50	2.5	-5.34729003906207	46.9409179687403	47.2445054002035	28.8649844287278	27.4969228716846	22.7351442742173	26.5870933700324
52	35.8453483581543	237.781555175781	17	15	51	2.55	1.43623352050795	-31.8319702148403	31.8643546064237	27.9608169308858	25.0204657361263	23.1792689567237	27.6389473907731
53	36.4693908691406	237.847183227539	17	15	52	2.6	12.480850219726	1.31256103516023	12.5496788276934	27.9574024021608	26.1973514295724	23.7289519768333	27.8560812310057
54	35.9828758239746	237.72380065918	17	15	53	2.65	-9.73030090331989	-2.46765136718011	10.0383294894665	23.490905633272	27.2108985601129	24.3819533393439	27.5785436861085
55	36.6155738830566	239.520141601562	17	15	54	2.7	12.6539611816399	35.9268188476398	38.0901436870166	20.7301291926511	25.6600480394019	25.3495382544588	27.3759513179022
56	36.4249382019043	238.289215087891	17	15	55	2.75	-3.81271362304602	-24.6185302734199	24.91202155576	23.529718430417	23.9353189758722	26.3516092720341	27.1197910794688
57	36.0310516357422	239.101806640625	17	15	56	2.8	-7.8777313232419	16.2518310546801	18.0604724033191	26.4609801893401	23.5049287455652	24.5243531976776	26.9374421803551
58	36.9794082641602	238.173065185547	17	15	57	2.85	18.9671325683599	-18.5748291015602	26.5476250165228	23.3626936766431	25.4252397212998	25.164484356039	27.4889276873038
59	36.812873840332	239.396514892578	17	15	58	2.9	-3.33068847656392	24.4689941406205	24.6946382840817	24.3797323184724	25.9740104447611	26.700794400878	27.5434425657763
60	36.6465682983398	238.278884887695	17	15	59	2.95	-3.32611083984403	-22.3526000976602	22.598711123532	26.2797282984793	24.8704625260765	28.1412974878138	27.0344504523065
61	35.2981109619141	238.935577392578	17	15	60	3	-26.9691467285141	13.1338500976602	29.9972147649066	27.3207610121825	25.2062956723835	29.1880976241365	27.1715599792422
62	36.6145553588867	238.528244018555	17	15	61	3.05	26.328887939452	-8.14666748046022	27.5604523033532	25.4870407001821	24.0282406592288	30.7950997840796	28.1276033031851
63	35.7987899780273	239.890274047852	17	15	62	3.1	-16.3153076171879	27.2406005859398	31.7527885850388	26.3782313755098	24.1316172825057	31.5621408751815	28.789546507304
64	36.5594482421875	239.735214233398	17	15	63	3.15	15.213165283204	-3.10119628907955	15.5260367240801	26.0328590262945	26.190690241643	32.6113306399244	30.4026393171055
65	35.3910789489746	239.053451538086	17	15	64	3.2	-23.367385864258	-13.6352539062403	27.0546645001701	21.7767530199783	30.6225469362256	32.0380361724995	31.3322209853014
66	35.6330413818359	237.660797119141	17	15	65	3.25	4.83924865722599	-27.8530883789	28.2703530188301	20.9424735528289	34.4408762724007	32.3161373680114	32.0662110494749
67	35.8421325683594	237.895050048828	17	15	66	3.3	4.18182373047003	4.68505859374034	6.27992227177235	26.8943397831039	38.0852708225941	32.1612510304695	31.8797414580492
68	35.4929161071777	239.22917175293	17	15	67	3.35	-6.98432922363409	26.6824340820398	27.5813912492917	34.8668624969415	37.6990420290633	32.7492185893929	31.8213850417796
69	34.6692962646484	241.338333129883	17	15	68	3.4	-16.4723968505859	42.1832275390602	45.2853678754553	42.848893518507	39.2486508350878	32.6414687312677	31.7915005781275
70	37.5982246398926	239.72087097168	17	15	69	3.45	58.5785675048839	-32.3492431640602	66.9172780693577	54.3937886252098	39.2056098189224	32.5516216664156	31.1103380699753
71	35.9659996032715	242.713745117188	17	15	70	3.5	-32.644500732422	59.8574829101602	68.1805081266576	54.4556105052977	39.4259790636394	31.6079756842672	30.4707077156303
72	35.489933013916	239.549133300781	17	15	71	3.55	-9.52133178710994	-63.2922363281403	64.0043978052868	51.6029618870716	40.2942614017102	33.0759376496464	31.1937084234796
73	35.2566719055176	238.174255371094	17	15	72	3.6	-4.66522216796804	-27.4975585937398	27.8905006497311	43.5443571409034	41.3668198962801	33.8501410377747	31.9308996812315
74	35.9096450805664	239.58122253418	17	15	73	3.65	13.059463500976	28.1393432617199	31.0221247843249	36.0030646087719	39.0922472208923	36.423325294867	31.9436039375002
75	36.442512512207	240.801132202148	17	15	74	3.7	10.6573486328121	24.3981933593602	26.6242543385168	26.1947341782106	34.4806963966057	37.314903716144	31.6871984222591
76	35.4101486206055	239.680465698242	17	15	75	3.75	-20.6472778320301	-22.4133300781205	30.4740454659998	28.2780292872624	28.7750750961337	37.7808128269157	31.8015801075115
77	35.9311752319336	239.143585205078	17	15	76	3.8	10.4205322265621	-10.7376098632795	14.9627456524803	26.5815325547129	28.0666044766988	39.2351297184208	32.0626346530559
78	34.2734298706055	240.102981567383	17	15	77	3.85	-33.1549072265621	19.1879272461	38.3069761949904	25.4170356523079	30.001240046486	38.4782857275202	32.1027011950253
79	34.3675270080566	238.979934692383	17	15	78	3.9	1.88194274902202	-22.4609375	22.5396411215774	21.5470855834955	33.5979997546463	36.882206755377	32.1097482510026
80	35.1163101196289	238.258056640625	17	15	79	3.95	14.975662231446	-14.4375610351602	20.8017698264916	29.938474775187	35.4241976133655	34.0793786521369	32.5680821096755
81	35.310432434082	237.73681640625	17	15	80	4	3.88244628906207	-10.4248046875	11.124295121938	31.7244508057096	36.1356465901919	31.7533178071241	32.3189363094328
82	33.4535064697266	239.893539428711	17	15	81	4.05	-37.1385192871081	43.1344604492199	56.9196916109374	40.6144669545797	38.1759980351314	31.5923170628797	32.8981922514693
83	32.9093780517578	237.595230102539	17	15	82	4.1	-10.882568359376	-45.9661865234398	47.2368563476037	45.431359574423	35.5897515587604	32.2996584872816	32.206212460976
84	31.212890625	240.483306884766	17	15	83	4.15	-33.929748535156	57.7615356445398	66.9897218659277	50.7242075968883	34.6721662898617	31.2758772350759	33.2739736851625
85	33.3654975891113	239.84831237793	17	15	84	4.2	43.052139282226	-12.6998901367199	44.8862329257083	46.4135212950759	33.6780609076681	31.3363606720187	33.7485871482314
86	32.8726654052734	238.034652709961	17	15	85	4.25	-9.85664367675795	-36.2731933593801	37.5885352342646	39.4550523118112	34.7315605181146	31.2870228470115	33.8994676412955
87	32.089542388916	239.620101928711	17	15	86	4.3	-15.662460327148	31.708984375	35.3662601018751	28.7298656251437	35.1180296490605	31.9640182756423	34.5011602833366
88	32.5546340942383	239.206756591797	17	15	87	4.35	9.30183410644602	-8.26690673828011	12.4445114312802	21.9247622409132	34.5980769280771	31.4561838006577	35.3409999144635
89	32.2970542907715	239.823303222656	17	15	88	4.4	-5.15159606933608	12.3309326171801	13.3637884325903	18.7389134393408	28.9537547155055	31.5780277707375	35.5533392859013
90	31.7640800476074	239.719253540039	17	15	89	4.45	-10.659484863282	-2.08099365233977	10.8607160045559	23.8225380030452	27.2485237306719	32.5845425529354	35.5058859523471
91	31.7416934967041	238.636520385742	17	15	90	4.5	-0.44773101806598	-21.6546630859403	21.6592912264027	29.741101544343	26.4383991038311	33.0298969345985	34.444592540856
92	31.0079212188721	241.585830688477	17	15	91	4.55	-14.6754455566401	58.9862060547	60.7843829203969	29.1776438058673	25.7520385161531	32.7204468532922	33.2767114879781
93	30.5327014923096	239.538391113281	17	15	92	4.6	-9.50439453125	-40.9487915039199	42.0373291377694	32.5722852204305	27.322616042555	30.5622838841774	33.6758501767518
94	30.0055999755859	239.523040771484	17	15	93	4.65	-10.542030334474	-0.307006835939774	10.5464997402116	34.1378847683213	28.4838892516133	30.1246220754579	33.7824929973256
95	29.9440650939941	238.132705688477	17	15	94	4.7	-1.23069763183594	-27.8067016601403	27.8339230773719	27.681539029261	31.4910241982026	30.1822705803189	34.3761701464331
96	29.6764583587646	239.582580566406	17	15	95	4.75	-5.35213470459006	28.9974975585801	29.4872889658567	24.9041305407671	31.3282333510824	30.0181224556752	34.4457543860642
97	30.7433071136475	240.527481079102	17	15	96	4.8	21.336975097658	18.8980102539199	28.5026542250952	27.7901346973594	30.3228640575239	29.7671908482523	35.7951599298172
98	29.3359355926514	240.507431030273	17	15	97	4.85	-28.147430419922	-0.401000976579553	28.1502866952997	30.4097631759747	26.5264908402776	32.2037141014068	36.0878239068585
99	29.9196376800537	239.403411865234	17	15	98	4.9	11.674041748046	-22.0803833007801	24.9765205231732	28.5185819338435	31.2954894354102	34.2244718164256	36.3854392875315
100	27.8777751922607	239.264190673828	17	15	99	4.95	-40.83724975586	-2.78442382811988	40.9320654704486	32.9641890857868	33.1160174299659	36.9323932525573	37.5817666049234
101	27.4447174072266	240.167297363281	17	15	100	5	-8.66115570068196	18.0621337890597	20.0313827552006	28.1488511397881	33.5978458075194	37.1358672745878	38.2159707868719
102	29.3415374755859	238.48323059082	17	15	101	5.05	37.9364013671859	-33.6813354492199	50.730689984812	34.8008441734611	33.7823431803515	34.9611059130766	38.0057895964192
103	29.1587886810303	238.393295288086	17	15	102	5.1	-3.654975891112	-1.79870605468011	4.07359696530632	35.8222716839571	37.0848121602586	35.0520418662221	38.667666382302
104	28.3266563415527	241.183685302734	17	15	103	5.15	-16.642646789552	55.8078002929602	58.236485691538	38.6771096811953	39.965054381238	36.2891087595752	38.3776848622189
105	26.267261505127	240.155136108398	17	15	104	5.2	-41.187896728514	-20.5709838867199	46.0392030229284	34.6004972749163	42.3737623069119	37.4159796208476	38.187435187049
106	26.6354656219482	241.830429077148	17	15	105	5.25	7.364082336424	33.505859375	34.3055727413916	46.020773180729	42.9435011980931	37.6044859251169	38.4039094555834
107	27.430139541626	240.537780761719	17	15	106	5.3	15.893478393556	-25.8529663085801	30.3476279534169	45.1292645890148	39.5993477686293	39.6263015839921	38.365117788466
108	25.8334007263184	243.146682739258	17	15	107	5.35	-31.9347763061521	52.1780395507801	61.1749764943702	48.9252529298668	43.5775928921665	40.7194640130592	38.8015508254361
109	25.6450519561768	240.464340209961	17	15	108	5.4	-3.76697540283196	-53.6468505859403	53.778942732967	47.209892714991	41.2827280837402	41.1928508043256	39.4405401138289
110	22.3965816497803	240.337203979492	17	15	109	5.45	-64.96940612793	-2.54272460938012	65.0191447271883	44.5981982623424	41.7159418117293	42.5789906569114	39.5587124872516
111	23.4565658569336	239.608261108398	17	15	110	5.5	21.1996841430661	-14.5788574218795	25.7287716670124	41.1344126036041	41.6111260427144	43.4020446391454	40.1650664243062
112	23.062816619873	238.838684082031	17	15	111	5.55	-7.874984741212	-15.3915405273403	17.2891556901742	37.4361915784655	45.4702599876326	43.2911323395461	39.5506692192559
113	21.2607917785645	240.088119506836	17	15	112	5.6	-36.04049682617	24.9887084961	43.8560482006785	34.5066306935918	44.3541158658598	46.7730488804266	40.1299387070179
114	22.1376419067383	238.557037353516	17	15	113	5.65	17.537002563476	-30.6216430664	35.2878376072744	36.0123593704379	42.4206472274132	46.6307476489799	40.9722504992356
115	22.2923774719238	241.070846557617	17	15	114	5.7	3.09471130371001	50.2761840820199	50.3713403028196	46.3423217129228	42.7842190069109	46.1925997937792	40.3859563662615
116	20.8022632598877	240.332809448242	17	15	115	5.75	-29.802284240722	-14.7607421875	33.2574150512428	47.5738191281156	43.8605880801976	46.7896964554916	40.0513459477055
117	23.3524551391602	242.65185546875	17	15	116	5.8	51.00383758545	46.3809204101602	68.9389674025988	47.4051028763609	46.9829169104628	46.9630447286796	40.3519350359665
118	21.0383548736572	241.704055786133	17	15	117	5.85	-46.2820053100599	-18.9559936523398	50.0135352766425	51.0618073202299	49.9685048686866	45.3993875494655	40.3889371694886
119	19.5539493560791	240.830810546875	17	15	118	5.9	-29.688110351562	-17.4649047851602	34.4442563485008	51.7088167899574	51.9787672142196	44.6566084112322	40.064131986979
120	21.7441635131836	243.474044799805	17	15	119	5.95	43.80428314209	52.8646850586	68.6548625221648	47.6235121080029	50.6692577758291	42.1850317219459	39.5597151102548
121	20.0746440887451	242.737869262695	17	15	120	6	-33.39038848877	-14.7235107422	36.4924623998801	52.3631906092576	51.9682668682687	43.1942655740246	39.7846907379404
122	17.8084011077881	243.602615356445	17	15	121	6.05	-45.32485961914	17.294921875	48.5124439928262	56.5524315520782	48.4558294697266	44.1402325254351	39.1802520483852
123	17.5790214538574	239.924163818359	17	15	122	6.1	-4.58759307861399	-73.5690307617199	73.7119277829161	50.2767082314284	46.4446592330711	45.2078355478137	40.8115621568536
124	20.1222648620605	241.020599365234	17	15	123	6.15	50.864868164062	21.9287109375	55.3904610626039	52.2277169465799	46.8925695950512	45.655392238896	40.6274563552321
125	21.5240612030029	242.248916625977	17	15	124	6.2	28.035926818848	24.5663452148597	37.2762459189154	49.2881468314503	41.585844436981	43.3559331116755	40.0287906884417
126	19.2236862182617	242.013641357422	17	15	125	6.25	-46.007499694824	-4.7055053711	46.2475059756381	40.5261278568846	42.5279430678515	42.4982059702941	40.2169439316147
127	17.9020767211914	240.959167480469	17	15	126	6.3	-26.432189941406	-21.0894775390597	33.8145934171782	37.2327076380242	41.2975481404073	41.0775684879409	40.7186882779908
128	17.8541641235352	242.453491210938	17	15	127	6.35	-0.958251953124005	29.8864746093801	29.9018329100874	32.8949806425336	40.4471662269407	40.058410325918	39.6408765596124
129	19.7940864562988	242.609283447266	17	15	128	6.4	38.798446655272	3.11584472655966	38.923359968302	32.828169189123	39.3320172635725	38.9354131696324	38.9798505560596
130	19.0268783569336	242.472076416016	17	15	129	6.45	-15.344161987304	-2.744140625	15.5876109414624	33.3069494493644	36.0426084475218	36.5404395635982	38.0968488421201
131	16.7421035766602	242.248657226562	17	15	130	6.5	-45.695495605468	-4.46838378908012	45.913448708585	40.3682045969968	33.0281450723196	36.1673368367355	38.6609607661256
132	18.3783149719238	241.473770141602	17	15	131	6.55	32.724227905272	-15.4977416992	36.2084947183849	41.4313268891207	33.6993075061552	35.0693717572244	40.064991236596
133	18.8458118438721	238.247055053711	17	15	132	6.6	9.34993743896598	-64.5343017578199	65.2081086482497	39.19023625251	33.6721614187649	34.8500754332806	40.1467213288325
134	16.708381652832	238.816360473633	17	15	133	6.65	-42.748603820802	11.3861083984403	44.2389714289214	33.2281209555161	30.9782567442135	34.6241650614843	39.5394258607832
135	16.4899234771729	238.799499511719	17	15	134	6.7	-4.36916351318196	-0.337219238280113	4.38215775840929	34.091665562946	31.4950346902154	33.8649815831041	39.4478208102989
136	16.9719848632812	238.15461730957	17	15	135	6.75	9.64122772216598	-12.8976440429801	16.1028722236153	26.976118240533	29.8067306056194	33.6441914077378	40.1410538024312
137	17.8708057403564	239.970672607422	17	15	136	6.8	17.976417541504	36.3211059570398	40.5262177555345	20.5251865993063	28.8411953740414	34.474331827302	38.7712781440631
138	17.7720832824707	241.44889831543	17	15	137	6.85	-1.97444915771399	29.5645141601602	29.6303720361846	23.7998331279207	29.2529846396205	33.8823655697594	38.4915290768896
139	17.378776550293	240.996826171875	17	15	138	6.9	-7.86613464355398	-9.0414428711	11.9843132227877	26.3853402557228	29.9163128593962	33.3030927008871	39.6817854232876
140	18.3299713134766	240.58186340332	17	15	139	6.95	19.023895263672	-8.2992553711	20.7553904014811	23.5907251851368	31.6873547186864	34.0086659622943	39.6549933080348
141	16.8785877227783	240.601791381836	17	15	140	7	-29.0276718139661	0.39855957031989	29.0304078626259	31.529851038708	34.2602377431561	34.1276559582267	38.9480170685988
142	15.8707132339478	241.466003417969	17	15	141	7.05	-20.15748977661	17.2842407226602	26.5531424026047	39.3074391194861	35.2493561484488	35.9897499477568	37.9917120015498
143	17.0806064605713	238.217712402344	17	15	142	7.1	24.19786453247	-64.9658203125	69.3260013040404	39.5748763094521	34.0925697207538	35.0856071098514	36.8439294430928
144	19.1153583526611	239.744064331055	17	15	143	7.15	40.695037841796	30.5270385742199	50.8722536266786	42.1351352305894	35.6279286575606	33.4234594826704	36.9227173371971
145	18.0115032196045	239.702728271484	17	15	144	7.2	-22.077102661132	-0.826721191419892	22.092576351311	46.9079871117607	36.5222972343733	35.5397085089223	36.7641496559856
146	17.9327812194824	237.61262512207	17	15	145	7.25	-1.57444000244197	-41.8020629882801	41.8317024683126	36.6552884027997	38.4485813108339	37.7839016345683	37.0351631951342
147	17.8991050720215	240.133270263672	17	15	146	7.3	-0.673522949218039	50.4129028320398	50.417401808461	31.9484181956351	43.1383045214722	36.4649878001853	36.8082030676564
148	18.6951141357422	239.706649780273	17	15	147	7.35	15.9201812744141	-8.53240966797955	18.0625077592353	33.4697181592945	40.9182295800822	36.9246478278613	36.5212563483203
149	17.4908618927002	240.353317260742	17	15	148	7.4	-24.0850448608401	12.9333496093795	27.3379025908557	34.7620273910783	36.9306061059446	40.4281576769428	37.2769167653248
150	16.4619293212891	241.424011230469	17	15	149	7.45	-20.5786514282219	21.4138793945403	29.699076169608	39.3686219311837	39.3920622991582	42.7695470524714	38.6186380215395
151	18.6214351654053	240.343673706055	17	15	150	7.5	43.1901168823239	-21.6067504882801	48.2932486272315	45.1811707573647	41.3075655259805	41.7286973004622	39.2034226627373
152	15.0714435577393	239.402954101562	17	15	151	7.55	-70.99983215332	-18.8143920898602	73.450374508988	41.912794016254	37.6806194519218	40.9140522458753	41.6397064133931
153	16.2399196624756	241.449081420898	17	15	152	7.6	23.369522094726	40.9225463867205	47.1252518901403	45.314406439022	39.7567259349687	38.837783452905	41.8737943230196
154	16.7525119781494	241.250259399414	17	15	153	7.65	10.251846313476	-3.97644042968011	10.9960188853023	47.8531036608827	45.228386696325	39.2212696129099	41.159366305529
155	14.5667867660522	240.427764892578	17	15	154	7.7	-43.714504241944	-16.4498901367199	46.7071382834476	35.9926169726599	49.0167968705695	39.6633177288671	41.2960264871218
156	16.5059680938721	242.781066894531	17	15	155	7.75	38.783626556398	47.0660400390597	60.9867347365352	34.3322811125726	45.0088132900905	40.4261349825307	42.1660178472991
157	16.893461227417	242.189239501953	17	15	156	7.8	7.74986267089801	-11.8365478515597	14.1479410678742	48.543979376396	38.6897999702783	39.1420743080108	41.763754489708
158	14.9632873535156	241.982833862305	17	15	157	7.85	-38.603477478028	-4.12811279296022	38.823572589704	52.719187302117	36.7573373257279	39.1601471268812	41.5653070458877
159	15.3248634338379	237.896072387695	17	15	158	7.9	7.23152160644599	-81.7352294922	82.054510204419	42.1645229192983	41.5119331198752	41.2507408297625	42.3717182272922
160	15.4578475952148	241.272613525391	17	15	159	7.95	2.659683227538	67.5308227539199	67.5831779120529	41.3869829678967	39.9345731585759	43.2286100807847	42.6983638636258
161	15.2302417755127	240.930786132812	17	15	160	8	-4.55211639404197	-6.83654785158012	8.21341282244175	39.1823935388831	39.5447044390808	44.2791893672479	42.8181340634313
162	14.9093008041382	240.530563354492	17	15	161	8.05	-6.41881942749002	-8.0044555664	10.2602413108657	34.4798868633544	40.6035291640997	47.2896628790294	43.3849243471983
163	16.2701988220215	240.247467041016	17	15	162	8.1	27.217960357666	-5.66192626951988	27.8006254446362	27.1499590150347	38.5635683187937	48.6619815361878	42.4801277602399
164	15.9769144058228	243.15983581543	17	15	163	8.15	-5.86568832397397	58.2473754882801	58.5419768267753	36.9248859588633	37.2730949631999	48.8952731283876	41.2971411416301
165	14.5086355209351	242.67366027832	17	15	164	8.2	-29.365577697754	-9.72351074220001	30.9335386704545	39.8200753603028	37.4404232909999	47.0523444653214	40.8336464549042
166	14.2380971908569	239.832107543945	17	15	165	8.25	-5.41076660156399	-56.8310546875	57.0880475415845	37.9447430987043	43.5495654444052	46.5481340600298	40.1948350257907
167	14.5089521408081	241.03889465332	17	15	166	8.3	5.41709899902401	24.1357421875	24.7361883180634	40.0663030630455	55.8895257877805	47.0625211792307	39.4776769831613
168	14.3218288421631	240.136901855469	17	15	167	8.35	-3.7424659729	-18.0398559570199	18.4239641366439	47.7308875669651	60.5666257466477	46.2059662639142	39.642194995463
169	11.5706062316895	238.042861938477	17	15	168	8.4	-55.024452209472	-41.8807983398403	69.1497766484813	50.1742449299471	56.2786131368999	44.3152787776415	39.7966171824969
170	14.8487777709961	239.158538818359	17	15	169	8.45	65.563430786132	22.3135375976403	69.2564611900524	71.9589762152582	54.1701157720669	42.6271806747803	39.1657615117242
171	11.3852481842041	239.049621582031	17	15	170	8.5	-69.27059173584	-2.17834472656023	69.3048343564947	83.188508394591	53.5515636809788	43.9075708264004	40.1446251259191
172	16.9965267181396	242.679489135742	17	15	171	8.55	112.22557067871	72.5973510742199	133.659844744619	72.4909232107544	53.5215131943616	45.8557964485213	40.1369246992597
173	14.1427516937256	240.279846191406	17	15	172	8.6	-57.07550048828	-47.9928588867199	74.5716250333078	60.6093439771686	53.8483642090346	46.1224720675748	39.5660676826249
174	14.8257694244385	240.662887573242	17	15	173	8.65	13.660354614258	7.66082763671989	15.661850729298	56.9288824320105	51.357462592083	43.3730126703503	41.1713307656833
175	15.3165559768677	240.703063964844	17	15	174	8.7	9.81573104858402	0.803527832040345	9.84856502212377	35.084050173465	47.8139380585607	42.0039751809413	41.3453386993837
176	13.5201730728149	238.900100708008	17	15	175	8.75	-35.927658081056	-36.0592651367199	50.902526630704	24.5082200234783	44.2655762083956	39.9635350690507	40.6502123986101
177	14.456223487854	239.685317993164	17	15	176	8.8	18.721008300782	15.7043457031199	24.4356834518916	30.2240019734117	35.8220671092622	39.8132796583119	42.2162682136744
178	14.216365814209	238.627548217773	17	15	177	8.85	-4.7971534729	-21.1553955078199	21.692474283374	35.0185321399527	31.6783183885018	40.1242428640448	41.8511989915719
179	14.2134733200073	240.839584350586	17	15	178	8.9	-0.0578498840340202	44.2407226562597	44.2407604789652	31.6022699847807	30.4674122038007	38.3424935352312	42.5138136667623
180	15.2019724845886	242.211647033691	17	15	179	8.95	19.769983291626	27.4412536621003	33.8212158548285	36.5600840450593	29.8378345898157	35.1029129426636	41.7344315907725
181	16.1904716491699	243.583709716797	17	15	180	9	19.769983291626	27.4412536621196	33.8212158548442	38.8484167535254	26.3755064571227	36.0100608845904	43.1457317288038
182	14.8829021453857	241.49853515625	17	15	181	9.05	-26.151390075684	-41.7034912109398	49.2247537532847	30.7108224341898	26.1050461222621	32.98418651949	43.8498503994722
183	14.4801044464111	239.891540527344	17	15	182	9.1	-8.05595397949197	-32.1398925781199	33.1341378257044	24.6571370396787	26.400121519055	30.470153829062	43.3609984505128
184	14.3619470596314	239.758895874023	17	15	183	9.15	-2.36314773559403	-2.65289306641989	3.55278888228698	21.1487429294647	25.3275244783794	33.4473884029791	43.1685940936673
185	14.2437896728516	239.626251220703	17	15	184	9.2	-2.36314773559599	-2.6528930664	3.55278888227342	15.6500081994649	22.3918878267666	35.6383329334461	43.9483065606291
186	13.4498949050903	239.805877685547	17	15	185	9.25	-15.877895355226	3.59252929687955	16.2792453037739	13.9518262845845	27.7545455607851	34.7522907371904	43.8654330558198
187	14.5352249145508	239.754318237305	17	15	186	9.3	21.70660018921	-1.03118896483977	21.7310801032857	19.9442265225691	30.1463059297178	37.3700152481182	43.6923678942393
188	14.8949995040894	240.93278503418	17	15	187	9.35	7.19549179077198	23.5693359375	24.6432282513025	20.1266386138545	29.2619892696221	37.4964317192295	45.4924159914471
189	14.9057598114014	239.257080078125	17	15	188	9.4	0.215206146239986	-33.5140991211	33.5147900722098	34.3603481921055	36.4273646021574	40.7123485558831	46.6473760245081
190	15.0141563415527	239.452239990234	17	15	189	9.45	2.16793060302603	3.90319824218011	4.46484933870055	44.6426036599706	41.4388312770764	40.8416825067647	46.6462303743205
191	12.1914234161377	236.113082885742	17	15	190	9.5	-56.4546585083	-66.7831420898403	87.4477931950291	44.5721522546598	43.129075017258	42.3838926312073	47.9615698789944
192	14.166820526123	239.190795898438	17	15	191	9.55	39.507942199706	61.5542602539205	73.1423574426111	52.9105026817457	48.6349843739743	41.843904350423	45.0543438465251
193	14.7442092895508	238.122268676758	17	15	192	9.6	11.547775268556	-21.3705444336	24.2909712247482	62.7510239402984	48.5927419194041	40.5995248334509	43.6243233068382
194	14.5274429321289	241.876342773438	17	15	193	9.65	-4.33532714843803	75.0814819336	75.2065422076397	51.8978018424105	56.0971726333868	42.9641755169842	43.6670471247519
195	13.4252223968506	239.429794311523	17	15	194	9.7	-22.044410705566	-48.9309692383	53.6674556314638	52.627365087978	59.2914771867627	45.8926379403168	43.855103085345
196	14.7580966949463	238.441864013672	17	15	195	9.75	26.657485961914	-19.7586059570204	33.1816827055899	52.6133315841484	57.0132397016294	47.7673310425889	43.0168100057235
197	10.9464340209961	237.980285644531	17	15	196	9.8	-76.233253479004	-9.23156738281989	76.7901736704483	59.2838425850278	53.5415027711282	47.5714561301668	42.8401880055721
198	11.7019720077515	237.033828735352	17	15	197	9.85	15.110759735108	-18.9291381835801	24.2208037056005	55.831930433227	51.9370603972796	50.8605891188494	42.7321462346339
199	14.9050226211548	241.415969848633	17	15	198	9.9	64.061012268066	87.6428222656205	108.559097212037	62.1286775608483	49.500986431811	54.952258513785	42.0603973088059
200	13.5319662094116	242.611190795898	17	15	199	9.95	-27.461128234864	23.9044189453	36.4078948724595	54.4556404542785	50.3464446035572	58.1895478059774	41.649136998581
201	14.9631319046021	239.7119140625	17	15	200	10	28.62331390381	-57.9855346679602	64.6654183436963	51.2607892104107	52.4055870679198	59.9130788733985	41.2378766883561
202	13.9597606658936	241.350341796875	17	15	201	10.05	-20.06742477417	32.7685546875	38.4249881375993	39.7181302785942	46.5079278863594	57.1245011735602	40.4415279306701
203	13.7043933868408	241.026611328125	17	15	202	10.1	-5.107345581056	-6.474609375	8.24654748626176	44.8609587738875	53.1284363182948	56.7784927846145	40.0474445711736
204	14.0147953033447	238.503341674805	17	15	203	10.15	6.20803833007798	-50.4653930664	50.8458025529539	42.6824965749913	53.8073443941832	53.8867058465248	40.3928949352623
205	13.2226257324219	241.506729125977	17	15	204	10.2	-15.843391418456	60.0677490234398	62.122037348926	38.5602153184402	57.0876184251921	52.0718732372438	40.7383452993516
206	13.7088890075684	238.862411499023	17	15	205	10.25	9.72526550293001	-52.8863525390796	53.7731073492158	54.9960834261788	62.8129180451675	51.2813292742566	40.7656342529034
207	14.5973854064941	238.924728393555	17	15	206	10.3	17.769927978514	1.24633789063978	17.8135818548438	67.8965585097721	60.7074995759921	48.3103607630259	40.6566273364671
208	14.372257232666	243.440414428711	17	15	207	10.35	-4.502563476562	90.3137207031199	90.4258880249545	69.3142780764967	61.6199251719494	47.9678607500382	40.4748167163307
209	11.5539102554321	238.40852355957	17	15	208	10.4	-56.366939544678	-100.63781738282	115.348177970921	82.9433395153437	58.2724252612386	43.4084460617286	40.0712170506716
210	13.8301801681519	241.015029907227	17	15	209	10.45	45.525398254396	52.1301269531398	69.2106351825486	82.8547838335441	53.7973018709304	42.4565914903974	40.3938659033502
211	8.53245544433594	237.99934387207	17	15	210	10.5	-105.954494476319	-60.3137207031398	121.918414543451	68.24376691772	50.1570714805935	40.0918607455048	38.6419411596203
212	9.24023764474052	238.502738734654	17	15	211	10.55	14.1556440080916	10.0678972516801	17.3708034458457	48.6482920127051	50.1127936396925	39.0391515109172	37.2476523097012
213	9.94801984514509	239.006133597237	17	15	212	10.6	14.1556440080914	10.0678972516602	17.3708034458341	38.2803256653642	42.8072851817817	39.4953643088964	37.0746481152286
214	10.6558020455497	239.509528459821	17	15	213	10.65	14.1556440080922	10.0678972516801	17.3708034458462	17.3708034458432	33.0095477292741	37.8216143535403	35.6287546461835
215	11.3635842459542	240.012923322405	17	15	214	10.7	14.15564400809	10.0678972516795	17.3708034458441	17.370803445841	27.8255645556027	35.5840526583863	34.721338341543
216	12.0713664463588	240.516318184989	17	15	215	10.75	14.155644008092	10.0678972516801	17.3708034458461	17.3708034458434	17.3708034458422	33.7639374632179	34.3260663600494
217	12.7791486467634	241.019713047572	17	15	216	10.8	14.155644008092	10.0678972516602	17.3708034458345	17.370803445843	17.3708034458422	33.7417985427674	32.8405821044343
218	13.486930847168	241.523107910156	17	15	217	10.85	14.155644008092	10.0678972516801	17.3708034458461	17.3708034458411	17.3708034458434	30.0890443138119	32.6693320979402
219	14.1947130475725	242.02650277274	17	15	218	10.9	14.15564400809	10.0678972516801	17.3708034458444	17.3708034458411	17.3708034458421	25.1901755875581	30.3896247537854
220	14.9024952479771	242.529897635323	17	15	219	10.95	14.155644008092	10.0678972516602	17.3708034458345	17.3708034458434	17.3708034458422	22.598184000723	29.91369746812
221	15.6102774483817	243.033292497907	17	15	220	11	14.155644008092	10.0678972516801	17.3708034458461	17.3708034458434	17.3708034458423	17.3708034458422	28.7313320956735
222	16.3180596487863	243.536687360491	17	15	221	11.05	14.155644008092	10.0678972516795	17.3708034458457	17.3708034458411	17.3708034458422	17.3708034458421	28.2049774783797
223	17.0258418491909	244.040082223075	17	15	222	11.1	14.155644008092	10.0678972516801	17.3708034458461	17.3708034458434	17.3708034458421	17.3708034458427	28.4330838773693
224	17.7336240495954	244.543477085658	17	15	223	11.15	14.15564400809	10.0678972516602	17.3708034458329	17.3708034458434	17.3708034458422	17.3708034458421	27.5962088996915
225	18.44140625	245.046871948242	17	15	224	11.2	14.155644008092	10.0678972516801	17.3708034458461	17.3708034458411	17.3708034458434	17.3708034458422	26.4774280521142
226	19.1491884504046	245.550266810826	17	15	225	11.25	14.155644008092	10.0678972516801	17.3708034458461	17.3708034458408	17.3708034458422	17.3708034458422	25.56737045453
227	19.8569706508092	246.053661673409	17	15	226	11.3	14.155644008092	10.0678972516602	17.3708034458345	17.3708034458434	17.3708034458421	17.3708034458427	27.3117000964322
228	20.5647528512137	246.557056535993	17	15	227	11.35	14.15564400809	10.0678972516801	17.3708034458445	17.3708034458434	17.3708034458421	17.3708034458422	27.2407220840822
229	21.2725350516183	247.060451398577	17	15	228	11.4	14.155644008092	10.0678972516795	17.3708034458457	17.3708034458411	17.3708034458422	17.3708034458422	26.5466868230824
230	21.9803172520229	247.563846261161	17	15	229	11.45	14.155644008092	10.0678972516801	17.3708034458461	17.370803445843	17.3708034458422	17.3708034458427	27.006090131792
231	22.6880994524275	248.067241123744	17	15	230	11.5	14.155644008092	10.0678972516602	17.3708034458346	17.3708034458434	17.3708034458421	17.3708034458422	26.1477989564791
232	23.395881652832	248.570635986328	17	15	231	11.55	14.15564400809	10.0678972516801	17.3708034458444	17.3708034458411	17.3708034458432	17.3708034458422	27.9031980586067
233	24.1036638532366	249.074030848912	17	15	232	11.6	14.155644008092	10.0678972516801	17.3708034458461	17.3708034458411	17.3708034458422	17.3708034458422	29.6585971607342
234	24.8114460536412	249.577425711495	17	15	233	11.65	14.155644008092	10.0678972516602	17.3708034458345	17.370803445843	17.3708034458423	17.3708034458427	30.9924669205554
235	25.5192282540458	250.080820574079	17	15	234	11.7	14.155644008092	10.0678972516801	17.3708034458461	17.3708034458434	17.3708034458421	17.3708034458422	32.3263366803764
236	26.2270104544503	250.584215436663	17	15	235	11.75	14.15564400809	10.0678972516795	17.3708034458441	17.3708034458411	17.3708034458421	17.3708034458422	33.6602064401977
237	26.9347926548549	251.087610299247	17	15	236	11.8	14.155644008092	10.0678972516801	17.370803445846	17.3708034458434	17.3708034458422	20.881601650097	34.9940762000189
238	27.6425748552595	251.59100516183	17	15	237	11.85	14.155644008092	10.0678972516602	17.3708034458346	17.370803445843	17.3708034458422	24.3923998543524	36.3279459598402
239	28.3503570556641	252.094400024414	17	15	238	11.9	14.155644008092	10.0678972516801	17.3708034458461	17.3708034458411	17.3708034458432	27.9031980586067	37.6618157196612
240	29.0581392560686	252.597794886998	17	15	239	11.95	14.15564400809	10.0678972516801	17.3708034458444	17.3708034458411	17.3708034458421	31.413996262861	38.9956854794828
241	29.7659214564732	253.101189749581	17	15	240	12	14.155644008092	10.0678972516602	17.3708034458346	17.3708034458434	17.3708034458423	34.9247944671159	40.3295552393041
242	30.4737036568778	253.604584612165	17	15	241	12.05	14.155644008092	10.0678972516801	17.370803445846	17.370803445843	24.3923998543509	38.4355926713713	41.663424999125
243	31.1814858572824	254.107979474749	17	15	242	12.1	14.155644008092	10.0678972516795	17.3708034458458	17.3708034458411	31.4139962628626	41.9463908756256	42.9972947589463
244	31.8892680576869	254.611374337333	17	15	243	12.15	14.15564400809	10.0678972516801	17.3708034458444	17.3708034458434	38.4355926713712	44.6141303952687	44.3311645187676
245	32.5970502580915	255.114769199916	17	15	244	12.2	14.155644008092	10.0678972516602	17.3708034458346	31.4139962628606	45.45718907988	47.2818699149106	45.6650342785888
246	33.3048324584961	255.6181640625	17	15	245	12.25	14.155644008092	10.0678972516801	17.3708034458461	45.4571890798819	52.4787854883897	49.9496094345533	46.9989040384098
247	33.1875779288156	251.240395682199	17	15	246	12.3	-2.34509059361002	-87.5553676060201	87.5867675309322	59.5003818968994	59.5003818969003	52.6173489541951	48.3327737982314
248	33.070323399135	246.862627301897	17	15	247	12.35	-2.34509059361201	-87.55536760604	87.5867675309521	73.5435747139188	66.521978305409	55.2850884738383	48.478518240999
249	32.9530688694545	242.484858921596	17	15	248	12.4	-2.34509059361002	-87.5553676060201	87.5867675309322	87.5867675309361	71.8574573446942	57.9528279934802	48.6242626837667
250	32.835814339774	238.107090541295	17	15	249	12.45	-2.34509059361002	-87.5553676060196	87.5867675309316	87.5867675309401	77.1929363839792	60.6205675131229	48.7700071265343
251	32.7185598100935	233.729322160994	17	15	250	12.5	-2.34509059360988	-87.5553676060201	87.5867675309322	87.5867675309361	82.5284154232643	63.288307032766	48.9157515693023
252	32.6013052804129	229.351553780692	17	15	251	12.55	-2.34509059361201	-87.55536760604	87.5867675309521	84.2145327924891	80.8422980540394	65.9560465524078	49.0614960120699
253	32.4840507507324	224.973785400391	17	15	252	12.6	-2.34509059361002	-87.5553676060201	87.5867675309322	80.8422980540396	79.156180684814	68.6237860720505	49.2072404548376
254	34.9280474526541	227.529593331474	17	15	253	12.65	48.879934038434	51.1161586216599	70.7255938386971	77.4700633155926	77.4700633155891	71.2915255916924	49.3529848976055
255	37.3720441545759	230.085401262556	17	15	254	12.7	48.8799340384361	51.11615862164	70.7255938386842	74.0978285771387	75.7839459463658	73.9592651113355	49.4987293403732
256	39.8160408564976	232.641209193639	17	15	255	12.75	48.879934038434	51.1161586216605	70.7255938386975	70.725593838692	74.0978285771423	76.6270046309774	49.6444737831412
257	42.2600375584193	235.197017124721	17	15	256	12.8	48.879934038434	51.1161586216394	70.7255938386823	70.7255938386892	72.4117112079153	75.7839459463657	49.7902182259088
258	44.7040342603411	237.752825055804	17	15	257	12.85	48.8799340384361	51.1161586216605	70.725593838699	70.725593838692	70.725593838692	72.5646366276457	49.9359626686767
259	47.1480309622628	240.308632986886	17	15	258	12.9	48.879934038434	51.11615862164	70.7255938386827	70.7255938386919	70.7255938386905	69.3453273089266	50.0817071114444
260	49.5920276641846	242.864440917969	17	15	259	12.95	48.8799340384359	51.1161586216599	70.7255938386985	70.725593838692	70.7255938386919	66.1260179902076	50.2274515542121
261	52.0360243661063	245.420248849052	17	15	260	13	48.879934038434	51.1161586216599	70.7255938386971	70.7255938386919	70.7255938386905	62.9067086714886	50.37319599698
262	54.480021068028	247.976056780134	17	15	261	13.05	48.8799340384341	51.11615862164	70.7255938386828	70.7255938386919	70.725593838692	59.6873993527686	50.5189404397476
263	56.9240177699498	250.531864711217	17	15	262	13.1	48.8799340384359	51.1161586216599	70.7255938386985	70.7255938386917	65.9730925704773	56.4680900340496	50.6646848825153
264	59.3680144718715	253.087672642299	17	15	263	13.15	48.879934038434	51.11615862164	70.7255938386827	70.7255938386891	61.2205913022642	54.0918393999424	50.810429325283
265	61.8120111737932	255.643480573382	17	15	264	13.2	48.8799340384341	51.1161586216599	70.7255938386972	70.7255938386919	56.4680900340494	51.7155887658357	50.9561737680509
266	64.256007875715	258.199288504464	17	15	265	13.25	48.8799340384359	51.11615862164	70.7255938386841	61.2205913022626	51.7155887658349	49.3393381317291	51.1019182108186
267	66.7000045776367	260.755096435547	17	15	266	13.3	48.8799340384341	51.1161586216599	70.7255938386972	51.7155887658365	46.9630874976218	46.9630874976225	49.492263551459
268	67.6066476145098	261.478744014617	17	15	267	13.35	18.1328607374618	14.4729515814004	23.2005811565518	42.2105862294072	42.2105862294073	44.5868368635152	47.882608892099
269	68.5132906513829	262.202391593687	17	15	268	13.4	18.1328607374621	14.4729515814004	23.200581156552	32.7055836929808	37.4580849611942	42.2105862294086	46.2729542327395
270	69.419933688256	262.926039172757	17	15	269	13.45	18.1328607374618	14.4729515813992	23.200581156551	23.2005811565517	32.7055836929796	39.8343355953013	44.66329957338
271	70.3265767251291	263.649686751827	17	15	270	13.5	18.1328607374621	14.4729515814004	23.200581156552	23.2005811565519	27.9530824247676	37.458084961194	43.0536449140208
272	71.2332197620022	264.373334330897	17	15	271	13.55	18.1328607374618	14.4729515814004	23.2005811565518	23.2005811565519	23.2005811565531	35.0818343270874	41.4439902546608
273	72.1398627988754	265.096981909967	17	15	272	13.6	18.1328607374641	14.4729515813992	23.2005811565528	23.2005811565521	23.200581156553	32.7055836929802	39.8343355953013
274	73.0465058357485	265.820629489037	17	15	273	13.65	18.1328607374621	14.4729515814004	23.200581156552	23.2005811565545	23.200581156553	30.3293330588736	38.6462102782477
275	73.9531488726216	266.544277068107	17	15	274	13.7	18.1328607374618	14.4729515814004	23.2005811565518	23.2005811565545	23.2005811565531	27.9530824247663	37.4580849611944
276	74.8597919094947	267.267924647178	17	15	275	13.75	18.1328607374621	14.4729515814197	23.200581156564	23.2005811565542	23.200581156553	25.5768317906597	36.2699596441407
277	75.7664349463678	267.991572226248	17	15	276	13.8	18.1328607374618	14.4729515814004	23.2005811565518	23.2005811565541	23.200581156553	23.2005811565524	35.0818343270875
278	76.6730779832409	268.715219805318	17	15	277	13.85	18.1328607374621	14.4729515813992	23.2005811565513	23.2005811565542	23.2005811565531	23.2005811565524	33.8937090100338
279	77.579721020114	269.438867384388	17	15	278	13.9	18.1328607374618	14.4729515814004	23.2005811565518	23.2005811565516	23.200581156553	23.2005811565524	NA
280	78.4863640569871	270.162514963458	17	15	279	13.95	18.1328607374621	14.4729515814004	23.200581156552	23.2005811565516	23.200581156553	23.2005811565524	NA
281	79.3930070938602	270.886162542528	17	15	280	14	18.1328607374621	14.4729515813992	23.2005811565513	23.2005811565521	23.2005811565518	23.2005811565531	NA
282	80.2996501307333	271.609810121598	17	15	281	14.05	18.1328607374618	14.4729515814004	23.2005811565518	23.2005811565519	23.2005811565518	23.200581156553	NA
283	81.2062931676065	272.333457700668	17	15	282	14.1	18.1328607374641	14.4729515814004	23.2005811565535	23.2005811565519	23.2005811565518	23.2005811565531	NA
284	82.1129362044796	273.057105279738	17	15	283	14.15	18.1328607374618	14.4729515813992	23.200581156551	23.200581156552	23.2005811565518	23.2005811565531	NA
285	83.0195792413527	273.780752858808	17	15	284	14.2	18.1328607374621	14.4729515814004	23.200581156552	23.2005811565519	23.2005811565518	23.200581156553	NA
286	83.9262222782258	274.504400437878	17	15	285	14.25	18.1328607374618	14.4729515814004	23.2005811565518	23.2005811565516	23.2005811565531	23.2005811565524	NA
287	84.8328653150989	275.228048016948	17	15	286	14.3	18.1328607374621	14.4729515813992	23.2005811565513	23.2005811565517	23.200581156553	23.2005811565524	NA
288	85.739508351972	275.951695596018	17	15	287	14.35	18.1328607374621	14.4729515814004	23.200581156552	23.2005811565516	23.200581156553	23.2005811565524	NA
289	86.6461513888451	276.675343175088	17	15	288	14.4	18.1328607374618	14.4729515814004	23.2005811565518	23.2005811565542	23.2005811565531	NA	NA
290	87.5527944257182	277.398990754158	17	15	289	14.45	18.1328607374621	14.4729515813992	23.2005811565513	23.2005811565542	23.200581156553	NA	NA
291	88.4594374625913	278.122638333229	17	15	290	14.5	18.1328607374618	14.4729515814208	23.2005811565645	23.2005811565544	23.200581156553	NA	NA
292	89.3660804994644	278.846285912299	17	15	291	14.55	18.1328607374621	14.4729515813992	23.2005811565513	23.2005811565545	23.2005811565531	NA	NA
293	90.2727235363376	279.569933491369	17	15	292	14.6	18.1328607374638	14.4729515814004	23.2005811565533	23.2005811565545	23.200581156553	NA	NA
294	91.1793665732107	280.293581070439	17	15	293	14.65	18.1328607374621	14.4729515814004	23.200581156552	23.2005811565519	NA	NA	NA
295	92.0860096100838	281.017228649509	17	15	294	14.7	18.1328607374621	14.4729515813992	23.2005811565513	23.2005811565521	NA	NA	NA
296	92.9926526469569	281.740876228579	17	15	295	14.75	18.1328607374618	14.4729515814004	23.2005811565518	23.2005811565516	NA	NA	NA
297	93.89929568383	282.464523807649	17	15	296	14.8	18.1328607374621	14.4729515814004	23.200581156552	NA	NA	NA	NA
298	94.8059387207031	283.188171386719	17	15	297	14.85	18.1328607374618	14.4729515813992	23.200581156551	NA	NA	NA	NA
299	NA	NA	17	15	298	14.9	NA	NA	NA	NA	NA	NA	NA
300	NA	NA	17	15	299	14.95	NA	NA	NA	NA	NA	NA	NA
301	NA	NA	17	15	300	15	NA	NA	NA	NA	NA	NA	NA
302	NA	NA	17	15	301	15.05	NA	NA	NA	NA	NA	NA	NA
303	NA	NA	17	15	302	15.1	NA	NA	NA	NA	NA	NA	NA
304	NA	NA	17	15	303	15.15	NA	NA	NA	NA	NA	NA	NA
305	NA	NA	17	15	304	15.2	NA	NA	NA	NA	NA	NA	NA
306	NA	NA	17	15	305	15.25	NA	NA	NA	NA	NA	NA	NA
307	NA	NA	17	15	306	15.3	NA	NA	NA	NA	NA	NA	NA
308	NA	NA	17	15	307	15.35	NA	NA	NA	NA	NA	NA	NA
309	NA	NA	17	15	308	15.4	NA	NA	NA	NA	NA	NA	NA
310	NA	NA	17	15	309	15.45	NA	NA	NA	NA	NA	NA	NA
311	NA	NA	17	15	310	15.5	NA	NA	NA	NA	NA	NA	NA
312	NA	NA	17	15	311	15.55	NA	NA	NA	NA	NA	NA	NA
313	NA	NA	17	15	312	15.6	NA	NA	NA	NA	NA	NA	NA
314	NA	NA	17	15	313	15.65	NA	NA	NA	NA	NA	NA	NA
315	NA	NA	17	15	314	15.7	NA	NA	NA	NA	NA	NA	NA
316	NA	NA	17	15	315	15.75	NA	NA	NA	NA	NA	NA	NA
317	NA	NA	17	15	316	15.8	NA	NA	NA	NA	NA	NA	NA
318	NA	NA	17	15	317	15.85	NA	NA	NA	NA	NA	NA	NA
319	NA	NA	17	15	318	15.9	NA	NA	NA	NA	NA	NA	NA
320	NA	NA	17	15	319	15.95	NA	NA	NA	NA	NA	NA	NA
321	NA	NA	17	15	320	16	NA	NA	NA	NA	NA	NA	NA
322	NA	NA	17	15	321	16.05	NA	NA	NA	NA	NA	NA	NA
323	NA	NA	17	15	322	16.1	NA	NA	NA	NA	NA	NA	NA
324	NA	NA	17	15	323	16.15	NA	NA	NA	NA	NA	NA	NA
325	NA	NA	17	15	324	16.2	NA	NA	NA	NA	NA	NA	NA
326	NA	NA	17	15	325	16.25	NA	NA	NA	NA	NA	NA	NA
327	NA	NA	17	15	326	16.3	NA	NA	NA	NA	NA	NA	NA
328	NA	NA	17	15	327	16.35	NA	NA	NA	NA	NA	NA	NA
329	NA	NA	17	15	328	16.4	NA	NA	NA	NA	NA	NA	NA
330	NA	NA	17	15	329	16.45	NA	NA	NA	NA	NA	NA	NA
331	NA	NA	17	15	330	16.5	NA	NA	NA	NA	NA	NA	NA
332	NA	NA	17	15	331	16.55	NA	NA	NA	NA	NA	NA	NA
333	NA	NA	17	15	332	16.6	NA	NA	NA	NA	NA	NA	NA
334	NA	NA	17	15	333	16.65	NA	NA	NA	NA	NA	NA	NA
335	NA	NA	17	15	334	16.7	NA	NA	NA	NA	NA	NA	NA
336	NA	NA	17	15	335	16.75	NA	NA	NA	NA	NA	NA	NA
337	NA	NA	17	15	336	16.8	NA	NA	NA	NA	NA	NA	NA
338	NA	NA	17	15	337	16.85	NA	NA	NA	NA	NA	NA	NA
339	NA	NA	17	15	338	16.9	NA	NA	NA	NA	NA	NA	NA
340	NA	NA	17	15	339	16.95	NA	NA	NA	NA	NA	NA	NA
341	NA	NA	17	15	340	17	NA	NA	NA	NA	NA	NA	NA
342	NA	NA	17	15	341	17.05	NA	NA	NA	NA	NA	NA	NA
343	NA	NA	17	15	342	17.1	NA	NA	NA	NA	NA	NA	NA
344	NA	NA	17	15	343	17.15	NA	NA	NA	NA	NA	NA	NA
345	NA	NA	17	15	344	17.2	NA	NA	NA	NA	NA	NA	NA
346	NA	NA	17	15	345	17.25	NA	NA	NA	NA	NA	NA	NA
347	NA	NA	17	15	346	17.3	NA	NA	NA	NA	NA	NA	NA
348	NA	NA	17	15	347	17.35	NA	NA	NA	NA	NA	NA	NA
349	NA	NA	17	15	348	17.4	NA	NA	NA	NA	NA	NA	NA
350	NA	NA	17	15	349	17.45	NA	NA	NA	NA	NA	NA	NA
351	NA	NA	17	15	350	17.5	NA	NA	NA	NA	NA	NA	NA
352	NA	NA	17	15	351	17.55	NA	NA	NA	NA	NA	NA	NA
353	NA	NA	17	15	352	17.6	NA	NA	NA	NA	NA	NA	NA
354	NA	NA	17	15	353	17.65	NA	NA	NA	NA	NA	NA	NA
355	NA	NA	17	15	354	17.7	NA	NA	NA	NA	NA	NA	NA
356	NA	NA	17	15	355	17.75	NA	NA	NA	NA	NA	NA	NA
357	NA	NA	17	15	356	17.8	NA	NA	NA	NA	NA	NA	NA
358	NA	NA	17	15	357	17.85	NA	NA	NA	NA	NA	NA	NA
359	NA	NA	17	15	358	17.9	NA	NA	NA	NA	NA	NA	NA
360	NA	NA	17	15	359	17.95	NA	NA	NA	NA	NA	NA	NA
361	NA	NA	17	15	360	18	NA	NA	NA	NA	NA	NA	NA
362	NA	NA	17	15	361	18.05	NA	NA	NA	NA	NA	NA	NA
363	NA	NA	17	15	362	18.1	NA	NA	NA	NA	NA	NA	NA
364	NA	NA	17	15	363	18.15	NA	NA	NA	NA	NA	NA	NA
365	NA	NA	17	15	364	18.2	NA	NA	NA	NA	NA	NA	NA
366	NA	NA	17	15	365	18.25	NA	NA	NA	NA	NA	NA	NA
367	NA	NA	17	15	366	18.3	NA	NA	NA	NA	NA	NA	NA
368	NA	NA	17	15	367	18.35	NA	NA	NA	NA	NA	NA	NA
369	NA	NA	17	15	368	18.4	NA	NA	NA	NA	NA	NA	NA
370	NA	NA	17	15	369	18.45	NA	NA	NA	NA	NA	NA	NA
371	NA	NA	17	15	370	18.5	NA	NA	NA	NA	NA	NA	NA
372	NA	NA	17	15	371	18.55	NA	NA	NA	NA	NA	NA	NA
373	NA	NA	17	15	372	18.6	NA	NA	NA	NA	NA	NA	NA
374	NA	NA	17	15	373	18.65	NA	NA	NA	NA	NA	NA	NA
375	NA	NA	17	15	374	18.7	NA	NA	NA	NA	NA	NA	NA
376	NA	NA	17	15	375	18.75	NA	NA	NA	NA	NA	NA	NA
377	NA	NA	17	15	376	18.8	NA	NA	NA	NA	NA	NA	NA
378	NA	NA	17	15	377	18.85	NA	NA	NA	NA	NA	NA	NA
379	NA	NA	17	15	378	18.9	NA	NA	NA	NA	NA	NA	NA
380	NA	NA	17	15	379	18.95	NA	NA	NA	NA	NA	NA	NA
381	NA	NA	17	15	380	19	NA	NA	NA	NA	NA	NA	NA
382	NA	NA	17	15	381	19.05	NA	NA	NA	NA	NA	NA	NA
383	NA	NA	17	15	382	19.1	NA	NA	NA	NA	NA	NA	NA
384	NA	NA	17	15	383	19.15	NA	NA	NA	NA	NA	NA	NA
385	NA	NA	17	15	384	19.2	NA	NA	NA	NA	NA	NA	NA
386	NA	NA	17	15	385	19.25	NA	NA	NA	NA	NA	NA	NA
387	NA	NA	17	15	386	19.3	NA	NA	NA	NA	NA	NA	NA
388	NA	NA	17	15	387	19.35	NA	NA	NA	NA	NA	NA	NA
389	NA	NA	17	15	388	19.4	NA	NA	NA	NA	NA	NA	NA
390	NA	NA	17	15	389	19.45	NA	NA	NA	NA	NA	NA	NA
391	NA	NA	17	15	390	19.5	NA	NA	NA	NA	NA	NA	NA
392	NA	NA	17	15	391	19.55	NA	NA	NA	NA	NA	NA	NA
393	NA	NA	17	15	392	19.6	NA	NA	NA	NA	NA	NA	NA
394	NA	NA	17	15	393	19.65	NA	NA	NA	NA	NA	NA	NA
395	NA	NA	17	15	394	19.7	NA	NA	NA	NA	NA	NA	NA
396	NA	NA	17	15	395	19.75	NA	NA	NA	NA	NA	NA	NA
397	NA	NA	17	15	396	19.8	NA	NA	NA	NA	NA	NA	NA
398	NA	NA	17	15	397	19.85	NA	NA	NA	NA	NA	NA	NA
399	NA	NA	17	15	398	19.9	NA	NA	NA	NA	NA	NA	NA
400	NA	NA	17	15	399	19.95	NA	NA	NA	NA	NA	NA	NA
401	NA	NA	17	15	400	20	NA	NA	NA	NA	NA	NA	NA
402	NA	NA	17	15	401	20.05	NA	NA	NA	NA	NA	NA	NA
403	NA	NA	17	15	402	20.1	NA	NA	NA	NA	NA	NA	NA
404	NA	NA	17	15	403	20.15	NA	NA	NA	NA	NA	NA	NA
405	NA	NA	17	15	404	20.2	NA	NA	NA	NA	NA	NA	NA
406	NA	NA	17	15	405	20.25	NA	NA	NA	NA	NA	NA	NA
407	NA	NA	17	15	406	20.3	NA	NA	NA	NA	NA	NA	NA
408	NA	NA	17	15	407	20.35	NA	NA	NA	NA	NA	NA	NA
409	NA	NA	17	15	408	20.4	NA	NA	NA	NA	NA	NA	NA
410	NA	NA	17	15	409	20.45	NA	NA	NA	NA	NA	NA	NA
411	NA	NA	17	15	410	20.5	NA	NA	NA	NA	NA	NA	NA
412	NA	NA	17	15	411	20.55	NA	NA	NA	NA	NA	NA	NA
413	NA	NA	17	15	412	20.6	NA	NA	NA	NA	NA	NA	NA
414	NA	NA	17	15	413	20.65	NA	NA	NA	NA	NA	NA	NA
415	NA	NA	17	15	414	20.7	NA	NA	NA	NA	NA	NA	NA
416	NA	NA	17	15	415	20.75	NA	NA	NA	NA	NA	NA	NA
417	NA	NA	17	15	416	20.8	NA	NA	NA	NA	NA	NA	NA
418	NA	NA	17	15	417	20.85	NA	NA	NA	NA	NA	NA	NA
419	NA	NA	17	15	418	20.9	NA	NA	NA	NA	NA	NA	NA
420	NA	NA	17	15	419	20.95	NA	NA	NA	NA	NA	NA	NA
421	NA	NA	17	15	420	21	NA	NA	NA	NA	NA	NA	NA
422	NA	NA	17	15	421	21.05	NA	NA	NA	NA	NA	NA	NA
423	NA	NA	17	15	422	21.1	NA	NA	NA	NA	NA	NA	NA
424	NA	NA	17	15	423	21.15	NA	NA	NA	NA	NA	NA	NA
425	NA	NA	17	15	424	21.2	NA	NA	NA	NA	NA	NA	NA
426	NA	NA	17	15	425	21.25	NA	NA	NA	NA	NA	NA	NA
427	NA	NA	17	15	426	21.3	NA	NA	NA	NA	NA	NA	NA
428	NA	NA	17	15	427	21.35	NA	NA	NA	NA	NA	NA	NA
429	NA	NA	17	15	428	21.4	NA	NA	NA	NA	NA	NA	NA
430	NA	NA	17	15	429	21.45	NA	NA	NA	NA	NA	NA	NA
431	NA	NA	17	15	430	21.5	NA	NA	NA	NA	NA	NA	NA
432	NA	NA	17	15	431	21.55	NA	NA	NA	NA	NA	NA	NA
433	NA	NA	17	15	432	21.6	NA	NA	NA	NA	NA	NA	NA
434	NA	NA	17	15	433	21.65	NA	NA	NA	NA	NA	NA	NA
435	NA	NA	17	15	434	21.7	NA	NA	NA	NA	NA	NA	NA
436	NA	NA	17	15	435	21.75	NA	NA	NA	NA	NA	NA	NA
437	NA	NA	17	15	436	21.8	NA	NA	NA	NA	NA	NA	NA
438	NA	NA	17	15	437	21.85	NA	NA	NA	NA	NA	NA	NA
439	NA	NA	17	15	438	21.9	NA	NA	NA	NA	NA	NA	NA
440	NA	NA	17	15	439	21.95	NA	NA	NA	NA	NA	NA	NA
441	NA	NA	17	15	440	22	NA	NA	NA	NA	NA	NA	NA
442	NA	NA	17	15	441	22.05	NA	NA	NA	NA	NA	NA	NA
443	NA	NA	17	15	442	22.1	NA	NA	NA	NA	NA	NA	NA
444	NA	NA	17	15	443	22.15	NA	NA	NA	NA	NA	NA	NA
445	NA	NA	17	15	444	22.2	NA	NA	NA	NA	NA	NA	NA
446	NA	NA	17	15	445	22.25	NA	NA	NA	NA	NA	NA	NA
447	NA	NA	17	15	446	22.3	NA	NA	NA	NA	NA	NA	NA
448	NA	NA	17	15	447	22.35	NA	NA	NA	NA	NA	NA	NA
449	NA	NA	17	15	448	22.4	NA	NA	NA	NA	NA	NA	NA
450	NA	NA	17	15	449	22.45	NA	NA	NA	NA	NA	NA	NA
451	NA	NA	17	15	450	22.5	NA	NA	NA	NA	NA	NA	NA
452	NA	NA	17	15	451	22.55	NA	NA	NA	NA	NA	NA	NA
453	NA	NA	17	15	452	22.6	NA	NA	NA	NA	NA	NA	NA
454	NA	NA	17	15	453	22.65	NA	NA	NA	NA	NA	NA	NA
455	NA	NA	17	15	454	22.7	NA	NA	NA	NA	NA	NA	NA
456	NA	NA	17	15	455	22.75	NA	NA	NA	NA	NA	NA	NA
457	NA	NA	17	15	456	22.8	NA	NA	NA	NA	NA	NA	NA
458	NA	NA	17	15	457	22.85	NA	NA	NA	NA	NA	NA	NA
459	NA	NA	17	15	458	22.9	NA	NA	NA	NA	NA	NA	NA
460	NA	NA	17	15	459	22.95	NA	NA	NA	NA	NA	NA	NA
461	NA	NA	17	15	460	23	NA	NA	NA	NA	NA	NA	NA
462	NA	NA	17	15	461	23.05	NA	NA	NA	NA	NA	NA	NA
463	NA	NA	17	15	462	23.1	NA	NA	NA	NA	NA	NA	NA
464	NA	NA	17	15	463	23.15	NA	NA	NA	NA	NA	NA	NA
465	NA	NA	17	15	464	23.2	NA	NA	NA	NA	NA	NA	NA
466	NA	NA	17	15	465	23.25	NA	NA	NA	NA	NA	NA	NA
467	NA	NA	17	15	466	23.3	NA	NA	NA	NA	NA	NA	NA
468	NA	NA	17	15	467	23.35	NA	NA	NA	NA	NA	NA	NA
469	NA	NA	17	15	468	23.4	NA	NA	NA	NA	NA	NA	NA
470	NA	NA	17	15	469	23.45	NA	NA	NA	NA	NA	NA	NA
471	NA	NA	17	15	470	23.5	NA	NA	NA	NA	NA	NA	NA
472	NA	NA	17	15	471	23.55	NA	NA	NA	NA	NA	NA	NA
473	NA	NA	17	15	472	23.6	NA	NA	NA	NA	NA	NA	NA
474	NA	NA	17	15	473	23.65	NA	NA	NA	NA	NA	NA	NA
475	NA	NA	17	15	474	23.7	NA	NA	NA	NA	NA	NA	NA
476	NA	NA	17	15	475	23.75	NA	NA	NA	NA	NA	NA	NA
477	NA	NA	17	15	476	23.8	NA	NA	NA	NA	NA	NA	NA
478	NA	NA	17	15	477	23.85	NA	NA	NA	NA	NA	NA	NA
479	NA	NA	17	15	478	23.9	NA	NA	NA	NA	NA	NA	NA
480	NA	NA	17	15	479	23.95	NA	NA	NA	NA	NA	NA	NA
481	NA	NA	17	15	480	24	NA	NA	NA	NA	NA	NA	NA
482	NA	NA	17	15	481	24.05	NA	NA	NA	NA	NA	NA	NA
483	NA	NA	17	15	482	24.1	NA	NA	NA	NA	NA	NA	NA
484	NA	NA	17	15	483	24.15	NA	NA	NA	NA	NA	NA	NA
485	NA	NA	17	15	484	24.2	NA	NA	NA	NA	NA	NA	NA
486	NA	NA	17	15	485	24.25	NA	NA	NA	NA	NA	NA	NA
487	NA	NA	17	15	486	24.3	NA	NA	NA	NA	NA	NA	NA
488	NA	NA	17	15	487	24.35	NA	NA	NA	NA	NA	NA	NA
489	NA	NA	17	15	488	24.4	NA	NA	NA	NA	NA	NA	NA
490	NA	NA	17	15	489	24.45	NA	NA	NA	NA	NA	NA	NA
491	NA	NA	17	15	490	24.5	NA	NA	NA	NA	NA	NA	NA
492	NA	NA	17	15	491	24.55	NA	NA	NA	NA	NA	NA	NA
493	NA	NA	17	15	492	24.6	NA	NA	NA	NA	NA	NA	NA
494	NA	NA	17	15	493	24.65	NA	NA	NA	NA	NA	NA	NA
495	NA	NA	17	15	494	24.7	NA	NA	NA	NA	NA	NA	NA
496	NA	NA	17	15	495	24.75	NA	NA	NA	NA	NA	NA	NA
497	NA	NA	17	15	496	24.8	NA	NA	NA	NA	NA	NA	NA
498	NA	NA	17	15	497	24.85	NA	NA	NA	NA	NA	NA	NA
499	NA	NA	17	15	498	24.9	NA	NA	NA	NA	NA	NA	NA
500	NA	NA	17	15	499	24.95	NA	NA	NA	NA	NA	NA	NA
501	NA	NA	17	15	500	25	NA	NA	NA	NA	NA	NA	NA
502	NA	NA	17	15	501	25.05	NA	NA	NA	NA	NA	NA	NA
503	NA	NA	17	15	502	25.1	NA	NA	NA	NA	NA	NA	NA
504	NA	NA	17	15	503	25.15	NA	NA	NA	NA	NA	NA	NA
505	NA	NA	17	15	504	25.2	NA	NA	NA	NA	NA	NA	NA
506	NA	NA	17	15	505	25.25	NA	NA	NA	NA	NA	NA	NA
507	NA	NA	17	15	506	25.3	NA	NA	NA	NA	NA	NA	NA
508	NA	NA	17	15	507	25.35	NA	NA	NA	NA	NA	NA	NA
509	NA	NA	17	15	508	25.4	NA	NA	NA	NA	NA	NA	NA
510	NA	NA	17	15	509	25.45	NA	NA	NA	NA	NA	NA	NA
511	NA	NA	17	15	510	25.5	NA	NA	NA	NA	NA	NA	NA
512	NA	NA	17	15	511	25.55	NA	NA	NA	NA	NA	NA	NA
513	NA	NA	17	15	512	25.6	NA	NA	NA	NA	NA	NA	NA
514	NA	NA	17	15	513	25.65	NA	NA	NA	NA	NA	NA	NA
515	NA	NA	17	15	514	25.7	NA	NA	NA	NA	NA	NA	NA
516	NA	NA	17	15	515	25.75	NA	NA	NA	NA	NA	NA	NA
517	NA	NA	17	15	516	25.8	NA	NA	NA	NA	NA	NA	NA
518	NA	NA	17	15	517	25.85	NA	NA	NA	NA	NA	NA	NA
519	NA	NA	17	15	518	25.9	NA	NA	NA	NA	NA	NA	NA
520	NA	NA	17	15	519	25.95	NA	NA	NA	NA	NA	NA	NA
521	NA	NA	17	15	520	26	NA	NA	NA	NA	NA	NA	NA
522	NA	NA	17	15	521	26.05	NA	NA	NA	NA	NA	NA	NA
523	NA	NA	17	15	522	26.1	NA	NA	NA	NA	NA	NA	NA
524	NA	NA	17	15	523	26.15	NA	NA	NA	NA	NA	NA	NA
525	NA	NA	17	15	524	26.2	NA	NA	NA	NA	NA	NA	NA
526	NA	NA	17	15	525	26.25	NA	NA	NA	NA	NA	NA	NA
527	NA	NA	17	15	526	26.3	NA	NA	NA	NA	NA	NA	NA
528	NA	NA	17	15	527	26.35	NA	NA	NA	NA	NA	NA	NA
529	NA	NA	17	15	528	26.4	NA	NA	NA	NA	NA	NA	NA
530	NA	NA	17	15	529	26.45	NA	NA	NA	NA	NA	NA	NA
531	NA	NA	17	15	530	26.5	NA	NA	NA	NA	NA	NA	NA
532	NA	NA	17	15	531	26.55	NA	NA	NA	NA	NA	NA	NA
533	NA	NA	17	15	532	26.6	NA	NA	NA	NA	NA	NA	NA
534	NA	NA	17	15	533	26.65	NA	NA	NA	NA	NA	NA	NA
535	NA	NA	17	15	534	26.7	NA	NA	NA	NA	NA	NA	NA
536	NA	NA	17	15	535	26.75	NA	NA	NA	NA	NA	NA	NA
537	NA	NA	17	15	536	26.8	NA	NA	NA	NA	NA	NA	NA
538	NA	NA	17	15	537	26.85	NA	NA	NA	NA	NA	NA	NA
539	NA	NA	17	15	538	26.9	NA	NA	NA	NA	NA	NA	NA
540	NA	NA	17	15	539	26.95	NA	NA	NA	NA	NA	NA	NA
541	NA	NA	17	15	540	27	NA	NA	NA	NA	NA	NA	NA
542	NA	NA	17	15	541	27.05	NA	NA	NA	NA	NA	NA	NA
543	NA	NA	17	15	542	27.1	NA	NA	NA	NA	NA	NA	NA
544	NA	NA	17	15	543	27.15	NA	NA	NA	NA	NA	NA	NA
545	NA	NA	17	15	544	27.2	NA	NA	NA	NA	NA	NA	NA
546	NA	NA	17	15	545	27.25	NA	NA	NA	NA	NA	NA	NA
547	NA	NA	17	15	546	27.3	NA	NA	NA	NA	NA	NA	NA
548	NA	NA	17	15	547	27.35	NA	NA	NA	NA	NA	NA	NA
549	NA	NA	17	15	548	27.4	NA	NA	NA	NA	NA	NA	NA
550	NA	NA	17	15	549	27.45	NA	NA	NA	NA	NA	NA	NA
551	NA	NA	17	15	550	27.5	NA	NA	NA	NA	NA	NA	NA
552	NA	NA	17	15	551	27.55	NA	NA	NA	NA	NA	NA	NA
553	NA	NA	17	15	552	27.6	NA	NA	NA	NA	NA	NA	NA
554	NA	NA	17	15	553	27.65	NA	NA	NA	NA	NA	NA	NA
555	NA	NA	17	15	554	27.7	NA	NA	NA	NA	NA	NA	NA
556	NA	NA	17	15	555	27.75	NA	NA	NA	NA	NA	NA	NA
557	NA	NA	17	15	556	27.8	NA	NA	NA	NA	NA	NA	NA
558	NA	NA	17	15	557	27.85	NA	NA	NA	NA	NA	NA	NA
559	NA	NA	17	15	558	27.9	NA	NA	NA	NA	NA	NA	NA
560	NA	NA	17	15	559	27.95	NA	NA	NA	NA	NA	NA	NA
561	NA	NA	17	15	560	28	NA	NA	NA	NA	NA	NA	NA
562	NA	NA	17	15	561	28.05	NA	NA	NA	NA	NA	NA	NA
563	NA	NA	17	15	562	28.1	NA	NA	NA	NA	NA	NA	NA
564	NA	NA	17	15	563	28.15	NA	NA	NA	NA	NA	NA	NA
565	NA	NA	17	15	564	28.2	NA	NA	NA	NA	NA	NA	NA
566	NA	NA	17	15	565	28.25	NA	NA	NA	NA	NA	NA	NA
567	NA	NA	17	15	566	28.3	NA	NA	NA	NA	NA	NA	NA
568	NA	NA	17	15	567	28.35	NA	NA	NA	NA	NA	NA	NA
569	NA	NA	17	15	568	28.4	NA	NA	NA	NA	NA	NA	NA
570	NA	NA	17	15	569	28.45	NA	NA	NA	NA	NA	NA	NA
571	NA	NA	17	15	570	28.5	NA	NA	NA	NA	NA	NA	NA
572	NA	NA	17	15	571	28.55	NA	NA	NA	NA	NA	NA	NA
573	NA	NA	17	15	572	28.6	NA	NA	NA	NA	NA	NA	NA
574	NA	NA	17	15	573	28.65	NA	NA	NA	NA	NA	NA	NA
575	NA	NA	17	15	574	28.7	NA	NA	NA	NA	NA	NA	NA
576	NA	NA	17	15	575	28.75	NA	NA	NA	NA	NA	NA	NA
577	NA	NA	17	15	576	28.8	NA	NA	NA	NA	NA	NA	NA
578	NA	NA	17	15	577	28.85	NA	NA	NA	NA	NA	NA	NA
579	NA	NA	17	15	578	28.9	NA	NA	NA	NA	NA	NA	NA
580	NA	NA	17	15	579	28.95	NA	NA	NA	NA	NA	NA	NA
581	NA	NA	17	15	580	29	NA	NA	NA	NA	NA	NA	NA
582	NA	NA	17	15	581	29.05	NA	NA	NA	NA	NA	NA	NA
583	NA	NA	17	15	582	29.1	NA	NA	NA	NA	NA	NA	NA
584	NA	NA	17	15	583	29.15	NA	NA	NA	NA	NA	NA	NA
585	NA	NA	17	15	584	29.2	NA	NA	NA	NA	NA	NA	NA
586	NA	NA	17	15	585	29.25	NA	NA	NA	NA	NA	NA	NA
587	NA	NA	17	15	586	29.3	NA	NA	NA	NA	NA	NA	NA
588	NA	NA	17	15	587	29.35	NA	NA	NA	NA	NA	NA	NA
589	NA	NA	17	15	588	29.4	NA	NA	NA	NA	NA	NA	NA
590	NA	NA	17	15	589	29.45	NA	NA	NA	NA	NA	NA	NA
591	NA	NA	17	15	590	29.5	NA	NA	NA	NA	NA	NA	NA
592	NA	NA	17	15	591	29.55	NA	NA	NA	NA	NA	NA	NA
593	NA	NA	17	15	592	29.6	NA	NA	NA	NA	NA	NA	NA
594	NA	NA	17	15	593	29.65	NA	NA	NA	NA	NA	NA	NA
595	NA	NA	17	15	594	29.7	NA	NA	NA	NA	NA	NA	NA
596	NA	NA	17	15	595	29.75	NA	NA	NA	NA	NA	NA	NA
597	NA	NA	17	15	596	29.8	NA	NA	NA	NA	NA	NA	NA
598	NA	NA	17	15	597	29.85	NA	NA	NA	NA	NA	NA	NA
599	NA	NA	17	15	598	29.9	NA	NA	NA	NA	NA	NA	NA
600	NA	NA	17	15	599	29.95	NA	NA	NA	NA	NA	NA	NA
601	NA	NA	17	15	600	30	NA	NA	NA	NA	NA	NA	NA
