# Supplementary material for: An automated feeding system for the African killifish reveals the impact of diet on lifespan and allows scalable assessment of associative learning
Source: eLife. 2022 Nov 10;11:e69008. doi: 10.7554/eLife.69008 (PMC9788828; doi:10.7554/eLife.69008)
Supplement: Figure 6—source data 3. [file elife-69008-fig6-data3.zip › Filtered and Interpolated Trajectories with Kinematics/t21_REC0012 DLC_likelihood-euclidean-filtered_splines-interpolated_kinematics_02_resnet50_TrainAllTheThingsJun28shuffle1_1030000.csv]

	x2	y2	fishnum	recording_num	bodyparts_coords	seconds	velocity_x	velocity_y	velocity_xy	velocity_xy_5frame	velocity_xy_10frame	velocity_xy_20frame	velocity_xy_40frame
1	NA	NA	21	12	0	0	0	0	0	NA	NA	NA	NA
2	43.47607421875	69.8480682373047	21	12	1	0.05	NA	NA	NA	NA	NA	NA	NA
3	47.6763858795166	63.8270664215088	21	12	2	0.1	84.006233215332	-120.420036315918	146.826538355148	NA	NA	NA	NA
4	51.8766975402832	57.8060646057129	21	12	3	0.15	84.006233215332	-120.420036315918	146.826538355148	NA	NA	NA	NA
5	59.7385063171387	56.3136787414551	21	12	4	0.2	157.23617553711	-29.847717285156	160.044059948101	188.461417855826	NA	NA	NA
6	71.8569841384888	54.7791433334351	21	12	5	0.25	242.369556427002	-30.6907081604	244.304976310366	207.957105446869	NA	NA	NA
7	83.9754619598389	53.2446079254151	21	12	6	0.3	242.369556427002	-30.6907081604	244.304976310366	227.452793037913	162.247061580756	NA	NA
8	96.0939397811889	51.710072517395	21	12	7	0.35	242.369556427	-30.6907081604021	244.304976310364	220.918983087568	151.69059924662	NA	NA
9	108.212417602539	50.175537109375	21	12	8	0.4	242.369556427002	-30.6907081604	244.304976310366	178.683645370563	141.669173779399	NA	NA
10	106.599494934082	56.3366622924805	21	12	9	0.45	-32.2584533691401	123.22250366211	127.375010196379	136.032705305685	127.214212255395	NA	NA
11	105.703765869141	57.7299957275391	21	12	10	0.5	-17.9145812988202	27.866668701172	33.1282877253401	95.4240930463716	107.056159013261	NA	NA
12	105.70231628418	59.2825088500977	21	12	11	0.55	-0.0289916992198869	31.050262451172	31.0502759859761	55.8855545208855	86.309897099404	95.7231436761254	NA
13	106.533500671387	61.1707611083984	21	12	12	0.6	16.6236877441401	37.7650451660141	41.2619150137964	33.5094414232223	64.6047513470643	90.1366009414317	NA
14	106.280220031738	63.4875717163086	21	12	13	0.65	-5.06561279298012	46.336212158204	46.6122836829359	35.4286726559592	41.899417003284	91.9009781934599	NA
15	105.899353027344	64.1622085571289	21	12	14	0.7	-7.61734008787982	13.4927368164061	15.494444708063	36.5870888931227	30.8507767953918	93.6016253555203	NA
16	106.112854003906	66.2877349853516	21	12	15	0.75	4.27001953123977	42.510528564454	42.7244438890248	33.7854096477571	29.9230282420969	126.905475617704	NA
17	105.753410339355	64.4810256958008	21	12	16	0.8	-7.18887329101989	-36.1341857910162	36.8423571717937	27.9132794856824	29.1992257714953	160.209325879887	NA
18	105.996192932129	65.8218994140625	21	12	17	0.85	4.85565185548012	26.8174743652341	27.253518786968	28.1921121675612	28.5826026362431	169.157445677249	NA
19	105.333892822266	65.2692642211914	21	12	18	0.9	-13.2460021972602	-11.0527038574219	17.2516328725628	24.4173838282345	42.1327826075206	178.10556547461	NA
20	104.518859863281	65.4901351928711	21	12	19	0.95	-16.3006591797	4.41741943359375	16.8886081174569	21.8113626498678	59.9890384556452	192.900183577672	NA
21	104.342964172363	64.3106384277344	21	12	20	1	-3.51791381835994	-23.5899353027338	23.8508021923912	23.3797956247291	146.754792222148	212.407137804285	NA
22	103.860687255859	63.2220764160156	21	12	21	1.05	-9.64553833007983	-21.7712402343761	23.81225127996	56.3522857293587	234.108754660371	232.017992617866	278.650438909204
23	103.96427154541	64.9738006591797	21	12	22	1.1	2.07168579101989	35.0344848632821	35.0956836612746	91.7859647437291	273.710140007434	253.355884491354	280.170342863661
24	106.185745239258	73.8043670654297	21	12	23	1.15	44.4294738769599	176.611328125	182.114083395711	269.092200616061	314.311713945937	274.426257931386	291.64820556631
25	112.361785888672	66.320930480957	21	12	24	1.2	123.52081298828	-149.668731689454	194.057003189309	446.406146670874	354.949590359953	297.05252332016	302.795630229136
26	129.099929809571	108.650859832764	21	12	25	1.25	334.76287841798	846.59858703614	910.381981554051	524.04048439014	394.891247366473	318.317288749887	311.836531982905
27	145.838073730469	150.98078918457	21	12	26	1.3	334.76287841796	846.59858703612	910.381981554025	572.271142162515	434.836759464237	339.876158515477	320.877433736674
28	160.699310302735	166.048364257812	21	12	27	1.35	297.22473144532	301.35150146484	423.267372257603	618.113215976177	478.129166346466	361.914470200306	317.727142794322
29	175.560546875	181.115939331054	21	12	28	1.4	297.2247314453	301.35150146484	423.267372257588	520.690294116884	506.719733255251	386.990245722952	314.576851851969
30	190.421783447266	196.183514404297	21	12	29	1.45	297.22473144532	301.35150146486	423.267372257617	423.2673722576	534.116008184676	412.084172483353	314.349810062466
31	205.283020019531	211.251089477539	21	12	30	1.5	297.2247314453	301.35150146484	423.267372257589	432.217848302792	489.879785277627	436.829989540007	316.478936334739
32	220.144256591797	226.318664550781	21	12	31	1.55	297.22473144532	301.35150146484	423.267372257602	441.168324347988	445.643562370582	461.577734142283	318.660012900496
33	239.470748901367	239.513092041016	21	12	32	1.6	386.5298461914	263.8885498047	468.019752483562	450.118800393174	450.118800393177	470.20408478589	320.585798490558
34	258.797241210938	252.70751953125	21	12	33	1.65	386.52984619142	263.88854980468	468.019752483568	459.069276438369	459.668777499967	491.395432939161	322.731064506773
35	278.123733520508	265.901947021484	21	12	34	1.7	386.529846191399	263.88854980468	468.01975248355	468.019752483564	469.218754606754	511.989635102752	323.90368401019
36	297.450225830078	279.096374511719	21	12	35	1.75	386.529846191401	263.8885498047	468.019752483563	468.019752483562	478.768731713541	496.767588348106	324.395553534082
37	316.776718139649	292.290802001954	21	12	36	1.8	386.52984619142	263.8885498047	468.019752483579	478.169230651946	488.31870882033	481.545541593461	325.034475225905
38	336.103210449219	305.485229492188	21	12	37	1.85	386.529846191399	263.888549804681	468.019752483551	488.318708820333	462.279003225314	466.296839911394	325.913117877348
39	362.03630065918	306.007919311524	21	12	38	1.9	518.66180419922	10.4537963867199	518.767143325486	498.468186988713	476.07113262307	451.048138229328	327.041807676653
40	387.969390869141	306.530609130859	21	12	39	1.95	518.661804199221	10.4537963866994	518.767143325486	508.617665157095	489.863262020828	435.79943654726	328.179573094834
41	413.902481079101	307.053298950195	21	12	40	2	518.661804199199	10.453796386721	518.767143325465	456.538253967065	503.655391418585	420.550734865193	329.143283661142
42	439.835571289062	307.575988769531	21	12	41	2.05	518.66180419922	10.4537963867199	518.767143325486	473.973034594194	517.44752081634	405.302033183127	330.107958000261
43	450.116180419922	306.134796142578	21	12	42	2.1	205.6121826172	-28.8238525390602	207.622696533405	491.407815221323	482.47487942961	387.815712489761	330.790546529847
44	442.012886047364	276.941509246826	21	12	43	2.15	-162.065887451159	-583.86573791504	605.941046461127	508.842595848457	442.427498958689	371.03587108216	327.797675066072
45	433.909591674805	247.748222351074	21	12	44	2.2	-162.065887451181	-583.86573791504	605.941046461133	526.277376475585	402.380118487766	350.754844700219	324.506230607457
46	425.806297302246	218.554935455322	21	12	45	2.25	-162.06588745118	-583.86573791504	605.941046461132	508.411504892155	362.332738016845	330.473818318276	303.306661689724
47	417.703002929688	189.36164855957	21	12	46	2.3	-162.065887451159	-583.86573791504	605.941046461127	410.881963323184	322.285357545923	310.192791936333	282.107092771991
48	422.088134765625	185.392529805501	21	12	47	2.35	87.7026367187398	-79.38237508138	118.293338616256	313.352421754208	313.352421754209	289.911765554391	273.085389086669
49	426.473266601563	181.423411051432	21	12	48	2.4	87.7026367187602	-79.38237508138	118.293338616271	215.822880185233	266.000609541251	267.093369630354	264.063685401347
50	430.8583984375	177.454292297363	21	12	49	2.45	87.7026367187398	-79.38237508138	118.293338616256	118.293338616262	211.646427379609	244.274973706315	255.041981716025
51	435.243530273437	173.485173543294	21	12	50	2.5	87.7026367187398	-79.38237508138	118.293338616256	118.293338616262	157.292245217967	221.456577782277	246.020278030703
52	439.628662109375	169.516054789225	21	12	51	2.55	87.7026367187602	-79.38237508138	118.293338616271	121.119255759319	102.938063056326	198.638181858239	236.998574345381
53	444.013793945312	165.546936035156	21	12	52	2.6	87.7026367187398	-79.38237508138	118.293338616256	109.94043300501	97.3486516791719	191.377008273804	226.85806115441
54	438.38720703125	162.056793212891	21	12	53	2.65	-112.53173828124	-69.8028564453	132.422924331554	98.7616102507017	91.7592403020181	164.199917192984	216.717547963438
55	438.950341796875	158.988074035645	21	12	54	2.7	11.2626953125005	-61.3743835449196	62.3992248447136	87.5827874963904	86.169828924864	137.022826112163	206.577034772467
56	439.5134765625	155.919354858399	21	12	55	2.75	11.2626953124993	-61.3743835449202	62.3992248447139	76.4039647420819	80.5804175477098	109.845735031342	196.436521581496
57	440.076611328125	152.850635681153	21	12	56	2.8	11.2626953125005	-61.3743835449202	62.3992248447141	62.3992248447177	74.9910061705541	82.668643950521	186.296008390525
58	440.63974609375	149.781916503907	21	12	57	2.85	11.2626953124993	-61.3743835449196	62.3992248447134	62.3992248447179	69.4015947933999	79.8739382619448	176.155495199554
59	441.202880859375	146.71319732666	21	12	58	2.9	11.2626953125005	-61.3743835449401	62.3992248447337	62.3992248447179	62.3992248447158	77.079232573367	164.746297237535
60	441.766015625	143.644478149414	21	12	59	2.95	11.2626953125005	-61.3743835449202	62.3992248447141	62.3992248447177	62.3992248447158	74.2845268847899	159.932852375429
61	442.329150390625	140.575758972168	21	12	60	3	11.2626953124993	-61.3743835449202	62.3992248447139	62.3992248447179	62.3992248447158	71.4898211962128	155.119407513323
62	442.89228515625	137.507039794922	21	12	61	3.05	11.2626953125005	-61.3743835449196	62.3992248447136	62.3992248447139	62.3992248447158	68.695115507635	147.779356575613
63	443.455419921875	134.438320617676	21	12	62	3.1	11.2626953124993	-61.3743835449202	62.3992248447139	62.3992248447138	62.3992248447178	65.9004098190578	148.217916807705
64	444.0185546875	131.36960144043	21	12	63	3.15	11.2626953125005	-61.3743835449202	62.3992248447141	62.3992248447138	62.3992248447158	62.3992248447158	136.695515789441
65	444.581689453125	128.300882263184	21	12	64	3.2	11.2626953125005	-61.3743835449196	62.3992248447136	62.3992248447139	62.3992248447158	62.3992248447161	123.723838330397
66	445.14482421875	125.232163085938	21	12	65	3.25	11.2626953124993	-61.3743835449202	62.3992248447139	62.3992248447178	62.3992248447158	62.3992248447162	109.784424994804
67	445.707958984375	122.163443908692	21	12	66	3.3	11.2626953125005	-61.3743835449199	62.3992248447139	62.3992248447177	62.3992248447158	62.3992248447163	96.5983901550885
68	446.27109375	119.094724731445	21	12	67	3.35	11.2626953124993	-61.3743835449401	62.3992248447335	62.3992248447179	62.3992248447158	62.3992248447164	94.6239870628619
69	446.834228515625	116.026005554199	21	12	68	3.4	11.2626953125005	-61.3743835449199	62.3992248447139	62.3992248447178	62.3992248447158	62.3992248447155	97.4357193695148
70	447.39736328125	112.957286376953	21	12	69	3.45	11.2626953125005	-61.3743835449202	62.3992248447141	62.3992248447178	62.3992248447164	75.5907310445425	100.247451676169
71	447.960498046875	109.888567199707	21	12	70	3.5	11.2626953124993	-61.3743835449199	62.3992248447137	62.3992248447138	62.3992248447166	88.7822372443687	103.059183982822
72	448.5236328125	106.819848022461	21	12	71	3.55	11.2626953125005	-61.3743835449199	62.3992248447139	62.3992248447139	62.3992248447168	96.9205312929873	105.870916289475
73	449.086767578125	103.751128845215	21	12	72	3.6	11.2626953124993	-61.3743835449199	62.3992248447137	62.399224844715	62.399224844715	105.058825341605	105.025689137955
74	449.64990234375	100.682409667969	21	12	73	3.65	11.2626953125005	-61.3743835449202	62.3992248447141	62.3992248447155	62.3992248447153	109.191114385898	103.026310851754
75	450.213037109375	97.6136904907227	21	12	74	3.7	11.2626953125005	-61.3743835449259	62.3992248447197	62.3992248447158	88.7822372443691	110.424850548631	103.202754175487
76	450.776171875	94.5449713134766	21	12	75	3.75	11.2626953124993	-61.3743835449222	62.3992248447159	62.3992248447162	115.165249644022	109.723114958266	106.002007711625
77	451.339306640625	91.4762521362305	21	12	76	3.8	11.2626953125005	-61.3743835449219	62.3992248447158	62.3992248447166	131.441837741259	110.528136359656	108.801261247763
78	451.90244140625	88.4075329589844	21	12	77	3.85	11.2626953124993	-61.3743835449219	62.3992248447156	115.165249644023	147.718425838495	109.374035863779	111.6005147839
79	452.465576171875	85.3388137817383	21	12	78	3.9	11.2626953125005	-61.3743835449222	62.3992248447161	167.931274443328	155.98300392708	117.792206165663	114.399768320038
80	450.876663208008	101.572708129883	21	12	79	3.95	-31.7782592773403	324.677886962894	326.229348841253	200.484450637802	158.450476252545	126.210376467547	120.479960354415
81	449.287750244141	117.806602478027	21	12	80	4	-31.7782592773392	324.67788696288	326.229348841239	233.037626832274	157.047005071815	134.628546769431	126.560152388793
82	445.551132202149	128.426677703858	21	12	81	4.05	-74.7323608398403	212.40150451662	225.165105817086	249.566783009443	158.657047874595	143.046717071316	132.64034442317
83	441.814514160156	139.046752929688	21	12	82	4.1	-74.7323608398597	212.4015045166	225.165105817075	201.735702861067	156.348846882843	144.150968456853	131.750147920422
84	441.911468505859	146.298355102539	21	12	83	4.15	1.93908691405909	145.03204345702	145.045005730563	146.162735700303	173.18518748661	143.653396858792	141.550072024486
85	439.163940429688	149.675598144531	21	12	84	4.2	-54.9505615234193	67.5448608398398	87.0739480993736	116.829645111389	163.638515690725	144.006283506259	151.34999612855
86	441.209838867188	150.964828491211	21	12	85	4.25	40.91796875	25.7846069336	48.3645130374144	79.6600669334119	154.091843894841	149.604790578534	150.71788106502
87	437.567626953125	149.502029418945	21	12	86	4.3	-72.8442382812602	-29.2559814453199	78.4996528725186	96.8035919637767	154.651596401373	155.20329765081	150.781505456726
88	435.731506347656	150.204360961914	21	12	87	4.35	-36.7224121093795	14.0466308593801	39.3172149271893	125.541328520383	140.583511075211	160.801804723084	149.453011048999
89	425.126113891602	145.659679412842	21	12	88	4.4	-212.10784912108	-90.8936309814402	230.762630882388	162.020952089379	131.323789790504	166.40031179536	150.143097354274
90	414.520721435547	141.11499786377	21	12	89	4.45	-212.107849121101	-90.8936309814402	230.762630882407	192.473547691357	129.562090759972	165.369189664288	150.210616417739
91	403.915328979493	136.570316314697	21	12	90	4.5	-212.10784912108	-90.8936309814595	230.762630882395	201.50695521701	142.162576085254	164.338067533217	149.189445259625
92	393.309936523438	132.025634765625	21	12	91	4.55	-212.107849121099	-90.8936309814402	230.762630882405	165.843987617231	151.749547427024	168.360157553353	147.754072746706
93	389.092376708984	131.788650512695	21	12	92	4.6	-84.3511962890807	-4.7396850586	84.484252555454	133.582852999561	165.254762563326	158.441470499238	147.016962864211
94	387.643798828125	129.602661132812	21	12	93	4.65	-28.9715576171795	-43.7197875976602	52.4477928834959	122.304200081128	159.61543610411	173.909029663074	146.332711949006
95	391.083038330078	130.08464050293	21	12	94	4.7	68.7847900390602	9.63958740236023	69.4569577940565	111.025547162692	167.09986363785	192.275141708469	145.748524947271
96	399.54207611084	132.195652008057	21	12	95	4.75	169.18075561524	42.2202301025402	174.369366290226	129.002569909642	174.584291171593	191.712647171773	144.858051938824
97	408.001113891602	134.306663513184	21	12	96	4.8	169.18075561524	42.2202301025396	174.369366290226	153.386884590988	182.068718705334	191.034874553797	144.341855116697
98	416.460151672363	136.417675018311	21	12	97	4.85	169.18075561522	42.2202301025402	174.369366290206	200.616874276139	176.299429923265	189.531986234219	143.499219772989
99	424.919189453125	138.528686523438	21	12	98	4.9	169.18075561524	42.2202301025402	174.369366290226	226.864382262059	216.494269535643	182.493988542886	142.300094504755
100	411.161061604818	131.880162556966	21	12	99	4.95	-275.162556966141	-132.97047932944	305.606906219813	253.111890247976	254.988192656965	174.21085636793	135.82636955331
101	397.40293375651	125.231638590495	21	12	100	5	-275.16255696616	-132.97047932942	305.606906219822	223.596289936889	241.262718258293	163.750343749819	128.635402185711
102	383.644805908203	118.583114624023	21	12	101	5.05	-275.162556966139	-132.97047932944	305.606906219812	279.601654480298	230.320201680569	152.461428422096	123.766018721406
103	384.348999023438	119.72265625	21	12	102	5.1	14.0838623047	22.7908325195401	26.7913647347699	309.35951103779	213.809209905113	149.882957271569	118.973064353639
104	402.443298339844	133.462600708008	21	12	103	5.15	361.885986328119	274.79888916016	454.396189007273	255.661054254527	205.372540981662	149.01202703922	116.726647594001
105	420.53759765625	147.202545166016	21	12	104	5.2	361.88598632812	274.79888916016	454.396189007274	207.528513113163	181.32184909801	147.490766388284	115.148474947278
106	419.479278564453	145.678176879883	21	12	105	5.25	-21.1663818359398	-30.4873657226597	37.1146223035073	204.022129873338	152.916396328046	140.111313299114	114.568733496941
107	421.097961425781	148.493179321289	21	12	106	5.3	32.3736572265602	56.3000488281199	64.9442005129904	131.143427483026	122.854138138859	133.480412582584	114.175127474274
108	421.418884277344	148.826873779297	21	12	107	5.35	6.41845703125909	6.67388916015966	9.25944853564271	53.28418715823	123.466484619872	126.196634822894	114.611709899292
109	422.537445068359	153.185775756836	21	12	108	5.4	22.3712158203	87.1780395507801	90.0026770557177	50.1717384015644	81.5297845427962	118.199877214151	109.379618685453
110	422.817077636719	156.428741455078	21	12	109	5.45	5.59265136720001	64.8593139648403	65.099987383292	38.1797631645545	39.9933401196034	106.283549442332	104.292362349439
111	421.794860839844	156.087661743164	21	12	110	5.5	-20.4443359375	-6.82159423828011	21.5523785201794	42.9108393664069	38.9599083399359	92.9327368382044	98.6470757700932
112	421.840698242188	155.842697143555	21	12	111	5.55	0.916748046880684	-4.89929199218011	4.98432432794052	31.9161416025661	36.6406234845986	79.1718798894581	94.4492459860907
113	423.010986328125	156.999801635742	21	12	112	5.6	23.4057617187398	23.1420898437398	32.9148295449049	26.7024930809767	38.5840597406745	79.5046582080393	96.8466609749223
114	424.257659912109	158.230010986328	21	12	113	5.65	24.9334716796795	24.6041870117205	35.0291882365135	27.7480782783074	31.02721344664	59.5442655249282	97.1130746399638
115	423.557312011719	160.051605224609	21	12	114	5.7	-14.0069580078	36.4318847656199	39.0317447753451	35.1014838046427	31.2452497866536	38.0218081860866	96.3687816360614
116	422.283721923828	160.465042114258	21	12	115	5.75	-25.4718017578193	8.26873779298012	26.7803045068331	34.2572801149421	32.9490773483629	37.4248198221081	93.0016784197552
117	424.040802001953	161.592254638672	21	12	116	5.8	35.1416015625	22.5442504882795	41.7513519596168	30.138285290714	35.4896216400575	37.3153803947511	89.6345752034486
118	422.606353759766	161.618621826172	21	12	117	5.85	-28.6889648437398	0.52734375	28.693811096402	35.7880064923306	35.5428317962064	39.6914335643653	93.5484500857412
119	422.480041503906	160.908050537109	21	12	118	5.9	-2.52624511720001	-14.2114257812597	14.4342141153728	38.1500764184184	37.5587465070601	36.2652488280203	97.4623249680334
120	423.042755126953	164.224670410156	21	12	119	5.95	11.2542724609398	66.3323974609398	67.2803507834283	35.8777594754723	36.0502762525698	34.3738683309486	98.0952613520858
121	424.562194824219	163.035385131836	21	12	120	6	30.3887939453193	-23.7857055664	38.590654137272	36.8283834774706	35.8897313042803	33.5438077903669	102.835105468954
122	423.124816894531	162.54264831543	21	12	121	6.05	-28.7475585937591	-9.85473632811988	30.3897672448865	44.9792077234063	37.9901373049036	36.4370635500851	107.574949585823
123	421.584930419922	161.890350341797	21	12	122	6.1	-30.7977294921807	-13.0459594726602	33.4469311063934	36.312546012809	40.7988073880561	43.8103646782757	120.830830235156
124	423.623229980469	163.750381469727	21	12	123	6.15	40.7659912109398	37.2006225586	55.1883353450513	33.6293861901422	41.5032842094006	45.214122240708	123.396590277676
125	423.899841308594	162.585418701172	21	12	124	6.2	5.5322265625	-23.2992553711	23.9470422304418	40.1025151343349	37.5024868752436	45.2467968838388	126.628098508257
126	424.389587402344	163.744979858398	21	12	125	6.25	9.794921875	23.1912231445204	25.174855023938	44.7692312986417	34.1385382323709	45.892043540396	140.291645906432
127	426.724395751953	165.841232299805	21	12	126	6.3	46.6961669921807	41.9250488281398	62.7554119658498	38.0273606953948	37.3845054601127	45.7887378243132	139.36196819928
128	424.312896728516	167.339477539062	21	12	127	6.35	-48.2299804687398	29.9649047851398	56.7805119279274	38.6924277376783	52.0778975603451	60.9002653485887	140.534902548675
129	424.940551757812	168.210922241211	21	12	128	6.4	12.5531005859193	17.4288940429801	21.4789823288171	34.6476902745996	52.8694979743558	76.7247727219156	139.581233863558
130	425.35693359375	169.509414672852	21	12	129	6.45	8.32763671876023	25.9698486328199	27.272377441859	34.6664957858905	54.4433175151078	89.9069732618397	139.16999675238
131	425.546722412109	169.668365478516	21	12	130	6.5	3.79577636717954	3.17901611328011	4.95116770854445	59.3865638220486	55.8943557765117	112.737474099704	139.190129027786
132	425.501800537109	166.526214599609	21	12	131	6.55	-0.8984375	-62.8430175781398	62.8494395223043	67.7116352533169	53.5873383437228	135.978019282187	141.009284474844
133	420.325927734375	159.140182495117	21	12	132	6.6	-103.51745605468	-147.72064208984	180.380852108718	70.1942072925372	81.0017233091212	162.157002262272	140.383537576471
134	420.234252929688	155.986297607422	21	12	133	6.65	-1.83349609373977	-63.0776977539	63.1043394851584	77.1410212784238	111.946261234431	187.248915030424	140.593173112875
135	419.814219156901	154.047002156576	21	12	134	6.7	-8.40067545574016	-38.7859090169195	39.685237637961	72.5081809015551	142.311459648436	215.234388830427	140.429089921711
136	419.394185384115	152.107706705729	21	12	135	6.75	-8.40067545571969	-38.7859090169405	39.6852376379772	102.616882796194	191.336409967038	243.158471990756	140.412182841346
137	418.974151611328	150.168411254883	21	12	136	6.8	-8.40067545574016	-38.7859090169195	39.685237637961	156.180887215544	234.571533104262	241.408556003809	140.020076725719
138	404.387674967448	142.357391357422	21	12	137	6.85	-291.7295328776	-156.22039794922	330.924361581912	214.428712004334	272.236106964199	241.378371532985	139.894980970474
139	389.801198323568	134.546371459961	21	12	138	6.9	-291.7295328776	-156.22039794922	330.924361581911	305.531798655652	321.628332086492	242.897218899096	139.992333322624
140	375.214721679688	126.7353515625	21	12	139	6.95	-291.729532877599	-156.22039794922	330.92436158191	396.634885306969	376.025460145746	243.966125173811	138.388675197701
141	397.17970275879	138.16333770752	21	12	140	7	439.299621582039	228.5597229004	495.200670894568	441.855331132204	430.422588205001	244.836450265206	138.161873127135
142	419.144683837891	149.591323852539	21	12	141	7.05	439.299621582021	228.55972290038	495.200670894543	487.07577695744	429.229773663895	245.581505399603	138.220590714676
143	394.343200683594	136.919189453125	21	12	142	7.1	-496.029663085941	-253.44268798828	557.026590708089	537.622208287157	401.755019756849	236.956710474666	138.176011413739
144	369.541717529297	124.247055053711	21	12	143	7.15	-496.02966308594	-253.44268798828	557.026590708088	555.313377754349	373.848176563761	235.972223985042	137.674697449212
145	393.543762207031	140.84642791748	21	12	144	7.2	480.040893554681	331.98745727538	583.656518230499	461.824662020822	345.620790699186	235.611382959583	140.242403959011
146	417.545806884766	157.44580078125	21	12	145	7.25	480.0408935547	331.9874572754	583.656518230526	361.654708381495	298.336490563374	234.932322142297	141.158657842526
147	418.269622802734	158.629959106445	21	12	146	7.3	14.4763183593591	23.6831665039	27.757092226906	260.620576170082	256.591477694944	234.251415627125	140.361987515819
148	418.805114746094	161.387283325195	21	12	147	7.35	10.7098388672	55.146484375	56.1768225114549	153.619373111215	201.677313985134	218.889696592359	139.610810017222
149	418.572113037109	163.969589233398	21	12	148	7.4	-4.66003417970001	51.6461181640602	51.8559296510249	41.3596033723983	150.316115883592	203.259893923333	139.787101191654
150	418.385467529297	166.394943237305	21	12	149	7.45	-3.73291015623977	48.5070800781398	48.6505029361632	51.3582933690656	95.1973057734193	186.870377133562	139.990647069819
151	417.968139648438	167.432006835938	21	12	150	7.5	-8.34655761717954	20.7412719726602	22.3576695364423	41.699919588773	39.4420560795926	163.586272154565	141.662707593768
152	420.228088378906	170.595153808594	21	12	151	7.55	45.1989746093602	63.2629394531199	77.7505422102425	40.011655597102	39.2730575903543	140.463162147164	141.622772959192
153	419.884094238281	170.78776550293	21	12	152	7.6	-6.8798828125	3.85223388671989	7.884953609992	36.7752384356236	36.0243734278683	114.195020565207	137.941551582165
154	420.192169189453	172.9365234375	21	12	153	7.65	6.16149902343977	42.9751586914	43.4146096926698	37.5245087867869	32.6716112829059	88.1004798680008	137.363581587039
155	418.576538085938	173.095367431641	21	12	154	7.7	-32.3126220703	3.17687988281989	32.4684171287715	27.187821811643	28.1199635679381	65.2504190875956	137.596319821135
156	419.830718994141	173.456726074219	21	12	155	7.75	25.0836181640602	7.22717285156023	26.1040212922588	30.3488272669637	28.8360537457569	39.1588436942956	136.858912165511
157	420.208190917969	174.704223632812	21	12	156	7.8	7.54943847655909	24.9499511718597	26.0671073345228	25.3315669687099	24.3348465993852	39.3154190278287	136.58318700268
158	419.999328613281	173.538284301758	21	12	157	7.85	-4.17724609375909	-23.3187866210795	23.6899808865956	19.4646887002526	26.7127271452796	37.8432485014577	129.124765923485
159	419.735778808594	172.660583496094	21	12	158	7.9	-5.27099609374091	-17.5540161132801	18.3283082014006	20.1475987047268	25.8848438524095	36.6769834842131	121.363595066888
160	419.721862792969	172.816665649414	21	12	159	7.95	-0.2783203125	3.1216430664	3.13402578648506	21.4818713871274	35.3035324017718	36.0151689658262	113.820441901086
161	421.188629150391	172.980865478516	21	12	160	8	29.3353271484409	3.28399658203978	29.5185713146301	23.0766270235956	38.8756313089987	38.48896492233	102.493469662277
162	419.632415771484	172.473205566406	21	12	161	8.05	-31.1242675781409	-10.1531982422	32.7384707465258	26.4381207361091	39.3577804653031	37.6640405187814	93.1356885165015
163	420.214752197266	173.945404052734	21	12	162	8.1	11.6467285156409	29.4439697265602	31.6637590689362	51.1423761032911	39.6621235750471	38.9263926896641	81.5592337371994
164	421.175354003906	172.474502563477	21	12	163	8.15	19.2120361328	-29.4180297851403	35.1357767639683	57.6036639132705	40.6823556855202	38.7549391890369	68.5899980962768
165	419.729736328125	166.308944702148	21	12	164	8.2	-28.9123535156205	-123.31115722658	126.655302622395	57.2336895434788	43.9103743637143	39.5812566826871	54.6698092206246
166	417.998504638672	163.747955322266	21	12	165	8.25	-34.6246337890602	-51.2197875976403	61.8250103645274	56.2476201264987	48.1418760989031	38.7855021887262	40.4914709579263
167	418.791931152344	165.072998046875	21	12	166	8.3	15.8685302734398	26.5008544921801	30.888598897567	54.9265906349313	50.9932344381776	38.9149583782346	40.4704664568294
168	417.488586425781	165.369613647461	21	12	167	8.35	-26.0668945312591	5.93231201171989	26.7334119840357	36.6783726241376	51.1400582340485	39.3598352546106	39.4476294318289
169	418.481658935547	166.39372253418	21	12	168	8.4	19.8614501953193	20.4821777343801	28.5306293061314	38.6800882845356	51.6250345256643	39.4672962104432	38.9632610042904
170	417.595031738281	167.926467895508	21	12	169	8.45	-17.7325439453193	30.6549072265602	35.4142125684265	44.7527793328764	43.8589809636023	40.7705066686089	38.8362105500909
171	419.254669189453	171.111709594727	21	12	170	8.5	33.1927490234398	63.7048339843795	71.8335886665174	46.0324963415984	38.6953730684538	41.4006671699893	39.3944580623304
172	416.208648681641	171.429977416992	21	12	171	8.55	-60.9204101562398	6.36535644529999	61.2520541392711	48.3234784163973	38.4721362911662	45.8082148858387	37.5301137649176
173	416.149200439453	173.085510253906	21	12	172	8.6	-1.18896484376023	33.1106567382801	33.1319970276455	51.039589303067	39.057546934174	48.923446909192	37.8685639107234
174	415.128051757812	174.804336547852	21	12	173	8.65	-20.4229736328205	34.3765258789199	39.985539680126	38.710657852372	38.2522367353663	49.0795163245527	37.4508515241868
175	414.450805664062	172.450073242188	21	12	174	8.7	-13.544921875	-47.0852661132795	48.9947670017748	32.1914932494559	37.6306389735036	44.0891993536537	38.1149322346579
176	413.977172851562	172.262435913086	21	12	175	8.75	-9.47265625	-3.75274658204034	10.1889314130423	32.0825975267496	34.6594582410755	41.8240982215569	38.9633127986173
177	413.594787597656	173.643280029297	21	12	176	8.8	-7.64770507811932	27.6168823242199	28.6562311246909	28.1809950543352	40.6231953334998	41.6255138858301	39.1441039235039
178	415.147888183594	174.135971069336	21	12	177	8.85	31.0620117187591	9.85382080078011	32.5875184141139	24.2216886439401	46.7068355843354	41.0520103622	39.3525106742338
179	414.156677246094	174.392532348633	21	12	178	8.9	-19.82421875	5.13122558594034	20.4775273180543	30.6082586297791	46.5339981234412	41.2495385243678	39.3852363140134
180	414.015441894531	175.845596313477	21	12	179	8.95	-2.82470703125909	29.0612792968795	29.1982349497994	49.0548974175437	44.3194177437051	41.6572521343556	40.1950254214431
181	414.669128417969	177.847671508789	21	12	180	9	13.0737304687591	40.0415039062403	42.1217813422369	61.3310736419213	44.95282337466	40.2999512023307	41.0675893505193
182	414.264068603516	183.878555297852	21	12	181	9.05	-8.10119628905909	120.61767578126	120.889425063514	64.8870011925471	44.778891480494	37.3961870110538	40.8693632804131
183	414.731506347656	188.553665161133	21	12	182	9.1	9.34875488279999	93.5021972656205	93.9683995360019	64.4171468434701	43.046473790226	36.8107351317827	40.8957718347987
184	414.371429443359	190.432327270508	21	12	183	9.15	-7.20153808594091	37.5732421875	38.2571650711836	59.297388119541	44.2468403133692	36.1467638593368	40.4441384078294
185	413.265075683594	189.671966552734	21	12	184	9.2	-22.1270751953	-15.2072143554801	26.8489632044141	40.5028855434442	45.6838652952076	36.6486077866287	37.8768447061335
186	412.698852539062	190.273559570312	21	12	185	9.25	-11.3244628906398	12.0318603515597	16.5229877225915	24.7618739385307	45.9404441635859	39.1411234085083	36.9303083108846
187	413.838287353516	189.557327270508	21	12	186	9.3	22.7886962890807	-14.3246459960795	26.9169121830302	23.6066794341913	34.1691786886078	39.3732494687731	36.7571822023095
188	414.470001220703	189.985534667969	21	12	187	9.35	12.6342773437398	8.56414794921989	15.263341511434	26.9505837469451	26.9146346792299	39.345186093857	37.765227629533
189	413.105743408203	189.104415893555	21	12	188	9.4	-27.28515625	-17.6223754882801	32.481192549487	32.5835002076309	25.7595295952324	39.3031764175836	37.3942502154774
190	415.284149169922	189.095443725586	21	12	189	9.45	43.5681152343795	-0.179443359380116	43.5684847681831	27.8354718337714	28.9777978295523	39.6195441742772	36.98040852623
191	413.081695556641	188.719085693359	21	12	190	9.5	-44.0490722656193	-7.52716064453978	44.6875700260202	29.0673954199292	33.3294234423566	40.7345115310493	40.0866850533446
192	413.228179931641	188.780502319336	21	12	191	9.55	2.9296875	1.22833251953978	3.17677031373299	27.9123797562734	33.9676074570522	35.9305116749875	43.4574999436397
193	413.909515380859	189.607025146484	21	12	192	9.6	13.6267089843591	16.5304565429602	21.4229594422225	31.0050119121595	35.6438983974881	32.8680967604055	44.054375754284
194	413.307464599609	188.415145874023	21	12	193	9.65	-12.041015625	-23.8375854492199	26.7061142312084	34.0753466770823	34.3595125217979	31.808760491106	44.3217776322682
195	412.849761962891	185.499267578125	21	12	194	9.7	-9.15405273435908	-58.3175659179602	59.0316455476134	40.099743080333	33.5552230533468	31.6644900586134	44.5848163871942
196	412.317626953125	182.544845581055	21	12	195	9.75	-10.6427001953205	-59.0884399414	60.0392438506341	42.220401375047	35.5285788985126	32.0365184002124	45.0216605700347
197	413.944091796875	182.188995361328	21	12	196	9.8	32.529296875	-7.11700439453978	33.2987523299865	40.8066452873223	37.6918446613671	31.8888505187889	45.3630709793665
198	412.469482421875	182.813278198242	21	12	197	9.85	-29.4921875	12.4856567382795	32.0262509157925	36.1054341945342	38.821558841581	34.478444896866	45.4518498067514
199	413.283843994141	183.361801147461	21	12	198	9.9	16.2872314453205	10.9704589843801	19.637333792585	36.9818111199429	37.8579913869796	33.538961906587	45.6869460559743
200	411.761901855469	184.277694702148	21	12	199	9.95	-30.4388427734409	18.3178710937403	35.5255900836727	35.2839462424012	34.3511822876744	32.3035649181044	46.5367364245097
201	410.771087646484	187.342575073242	21	12	200	10	-19.8162841797	61.2976074218795	64.421128477678	35.422716308115	30.7436133580681	39.8734189043584	46.0134421373988
202	410.647644042969	188.576889038086	21	12	201	10.05	-2.46887207029999	24.6862792968801	24.8094279422779	34.9093374866369	29.8100935805257	49.5188128762256	43.5001415101417
203	409.231292724609	189.395706176758	21	12	202	10.1	-28.3270263672	16.3763427734403	32.7201012443613	32.5969303808147	33.3129913962439	51.2980163767853	41.7652327925923
204	409.312286376953	190.245376586914	21	12	203	10.15	1.61987304688068	16.9934082031199	17.0704396851948	24.5054155961933	32.7184112913762	52.4967914051995	41.2149437440601
205	410.368204752604	190.811650594075	21	12	204	10.2	21.1183675130201	11.3254801432197	23.9635545545615	24.3362409186501	31.051906782862	52.5210249877597	41.1719472745207
206	411.424123128255	191.377924601237	21	12	205	10.25	21.1183675130201	11.3254801432402	23.9635545545712	31.2032664843728	44.2182589102042	50.902197731561	41.0365109732232
207	412.480041503906	191.944198608398	21	12	206	10.3	21.1183675130201	11.3254801432203	23.9635545545618	30.5274850961154	61.3457810910841	51.3528924899598	41.2659234848089
208	415.604949951172	193.159088134766	21	12	207	10.35	62.4981689453193	24.2977905273597	67.0552290729748	29.5068831849093	63.7744739119897	51.5585135196459	41.4615181669653
209	414.95068359375	193.360534667969	21	12	208	10.4	-13.0853271484398	4.02893066406023	13.6915327439078	63.9311022242151	67.1355914234195	52.0707156943651	42.1817909273536
210	415.889251708984	193.268936157227	21	12	209	10.45	18.7713623046795	-1.83197021484034	18.8605449985308	98.355321263518	70.6908676878449	53.4539286747422	42.6011351728567
211	413.908370971679	202.870971679688	21	12	210	10.5	-39.6176147460994	192.04071044922	196.0846497511	96.3456813396065	71.0607821050538	51.2923727437483	42.0411981347314
212	411.927490234375	212.473007202148	21	12	211	10.55	-39.6176147460801	192.0407104492	196.084649751076	103.743697750724	72.895691399394	51.0697713452959	42.288495261673
213	409.434265136719	213.854431152344	21	12	212	10.6	-49.8645019531205	27.6284790039199	57.0070294534174	111.874852190781	69.8040356430479	50.6623688247791	42.5524639976113
214	407.881683349609	215.857192993164	21	12	213	10.65	-31.0516357422	40.0552368164	50.6816147994927	78.1904619858926	71.423020097354	50.6211269970142	42.2948081714667
215	410.221771240234	217.695526123047	21	12	214	10.7	46.8017578125	36.7666625976597	59.5163171988157	47.43606153527	75.8559505666225	50.679404490428	40.962222467355
216	411.597930908203	217.834259033203	21	12	215	10.75	27.5231933593807	2.77465820312045	27.6626987266608	43.2623899464892	58.3664865772923	50.0365035462341	41.0589433252477
217	413.563842773438	218.615982055664	21	12	216	10.8	39.3182373047	15.6344604492199	42.3126474979636	39.1023424439844	40.7937615995078	50.6429964508289	40.4461270417642
218	412.392486572266	219.991821289062	21	12	217	10.85	-23.4271240234398	27.5167846679597	36.138671509513	39.8370489424644	37.5502637375685	48.4445914370647	40.7695654323364
219	413.878173828125	219.833786010742	21	12	218	10.9	29.7137451171795	-3.1607055664	29.8813772869689	38.542511168692	34.1066625706088	50.8246199481202	41.8039389238912
220	413.717926025391	222.989212036133	21	12	219	10.95	-3.20495605467954	63.1085205078205	63.1898496912156	34.1514616637456	30.667941293011	52.898705427609	42.7940848399339
221	413.101593017578	222.127426147461	21	12	220	11	-12.3266601562602	-17.2357177734403	21.190009857799	31.8381375286478	29.0122249874144	44.2089773651044	41.9341311615912
222	412.181579589844	222.562896728516	21	12	221	11.05	-18.4002685546807	8.7094116211	20.3573999732314	29.1109826972333	28.3903015022638	35.0581776471205	41.6389385851944
223	413.406036376953	222.66374206543	21	12	222	11.1	24.4891357421807	2.01690673828011	24.5720508340242	21.4988336435577	27.0851472310816	33.8069116184372	40.982992631059
224	412.882781982422	222.042449951172	21	12	223	11.15	-10.4650878906205	-12.4258422851602	16.245603129896	19.4819388061367	30.2262197988863	32.0928249377339	40.9632031417445
225	414.131225585938	221.900787353516	21	12	224	11.2	24.9688720703205	-2.83325195311988	25.1291044228378	22.6291413407821	29.9414602885956	29.4034199469503	40.6633630357151
226	414.087188720703	222.454315185547	21	12	225	11.25	-0.880737304700006	11.0705566406199	11.1055356706943	22.3321569335153	30.0514681529164	31.2156889189344	41.260238365483
227	412.639251708984	221.377136230469	21	12	226	11.3	-28.9587402343807	-21.5435791015597	36.093412646458	31.3414569005394	29.3225936947331	29.5393615935685	41.416736094408
228	411.843505859375	220.540878295898	21	12	227	11.35	-15.9149169921795	-16.7251586914199	23.0871287976904	38.3840869336335	30.063559499306	29.9806173450269	40.5873465281021
229	414.829620361328	219.85173034668	21	12	228	11.4	59.7222900390602	-13.7829589843602	61.2921029650165	40.6209974996961	30.078987304859	31.5371621534174	40.8508893382462
230	412.286346435547	221.474914550781	21	12	229	11.45	-50.8654785156205	32.4636840820199	60.3422545883085	36.0160460486842	28.1388986008895	32.1342410051255	41.4046828323231
231	412.146514892578	222.580612182617	21	12	230	11.5	-2.79663085937955	22.1139526367199	22.290088501007	37.7949620650967	33.4191528504543	32.575889579434	37.1179396640033
232	411.873321533203	223.174194335938	21	12	231	11.55	-5.4638671875	11.8716430664205	13.0686553913985	28.8165177091785	30.6884216848731	32.2081058250928	33.4644384352186
233	412.276733398438	224.721557617188	21	12	232	11.6	8.06823730470001	30.947265625	31.9817088797528	17.8937102681455	32.8760874589722	31.3036164373389	33.9785827740687
234	412.829071044922	225.327621459961	21	12	233	11.65	11.0467529296795	12.1212768554597	16.3998811854259	26.2173082012126	32.8481045079484	31.3052792864748	33.9716263170658
235	413.108459472656	225.264587402344	21	12	234	11.7	5.58776855468068	-1.26068115233977	5.72821738314311	25.3607973210621	34.3270217216554	30.6473215810023	34.0057164200646
236	410.786590576172	227.459930419922	21	12	235	11.75	-46.4373779296807	43.9068603515597	63.9080781663426	27.9572128528477	35.1003110059517	32.4839731847319	35.8789407176554
237	411.024047851562	227.09033203125	21	12	236	11.8	4.74914550779999	-7.39196777343977	8.78610099064591	36.8796913067182	35.0936179554525	32.190475737987	35.5499450098085
238	410.821136474609	224.851318359375	21	12	237	11.85	-4.05822753906023	-44.7802734375	44.9637865386808	50.7603331751653	32.5436733753718	32.7301016191396	36.0566248567026
239	409.286376953125	222.214889526367	21	12	238	11.9	-30.6951904296795	-52.7285766601602	61.0122734547786	43.9833138106908	32.5315712680907	30.8771587283722	36.167685057708
240	412.155639648438	219.790191650391	21	12	239	11.95	57.3852539062602	-48.4939575195199	75.1314267253787	44.8264385898429	33.1557445611151	29.9106602370371	34.9950725285344
241	413.290710449219	218.807815551758	21	12	240	12	22.7014160156193	-19.6475219726597	30.0229813439698	37.130133897896	31.5487935190094	30.0269019629022	35.4865130472301
242	413.383270263672	218.164352416992	21	12	241	12.05	1.85119628906023	-12.8692626953205	13.0017248864063	28.1834512294632	33.692529791101	31.8706992233168	37.1996007431097
243	413.585235595703	217.910858154297	21	12	242	12.1	4.03930664062045	-5.0698852539	6.48226307894651	15.551155947065	32.5841157793069	34.1502539297002	38.3134309768117
244	414.357513427734	217.653778076172	21	12	243	12.15	15.4455566406193	-5.1416015625	16.2788601126148	19.1142732273281	28.906212948796	35.8504276963977	39.7879631096905
245	413.840789794922	217.351791381836	21	12	244	12.2	-10.3344726562398	-6.03973388671989	11.9699503133873	22.5586209923591	25.4942987524188	38.6080128931788	39.8040355263335
246	412.117828369141	219.010925292969	21	12	245	12.25	-34.4592285156193	33.1826782226602	47.8385677452856	28.0380976607179	24.9534929198526	40.5421925163765	40.036319348661
247	413.359588623047	219.872131347656	21	12	246	12.3	24.8352050781193	17.2241210937398	30.2234637115612	29.6289746681288	28.6477804911811	41.5605284260485	39.2112968218651
248	413.728790283203	221.525390625	21	12	247	12.35	7.38403320312045	33.0651855468801	33.8796464207405	35.4374415577727	35.7568344840286	42.1326323683783	39.9627226258232
249	412.725616455078	220.845855712891	21	12	248	12.4	-20.0634765625	-13.5906982421801	24.2332451496696	30.7927126123772	39.1692841247046	40.7982079619987	39.3968329287332
250	413.317108154297	222.809310913086	21	12	249	12.45	11.8298339843795	39.2691040039	41.0122847616064	34.736939990003	44.0602812252425	37.8559040519433	39.058513005872
251	413.511474609375	224.024612426758	21	12	250	12.5	3.88732910156023	24.3060302734403	24.6149230183081	43.4755713073392	49.5355915137436	38.3971365150261	39.3253280744502
252	413.688873291016	226.515533447266	21	12	251	12.55	3.54797363282046	49.8184204101597	49.9446005996905	48.7095935812804	49.428527060996	42.1910956611266	40.0710330903485
253	414.256683349609	230.352386474609	21	12	252	12.6	11.3562011718591	76.7370605468602	77.5728030074215	52.6831208927124	51.6811489574496	45.3232455162844	39.3736773030188
254	415.972198486328	232.198532104492	21	12	253	12.65	34.3103027343807	36.9229125976597	50.4033565193754	68.27847041511	52.6902029752013	48.2706469329062	39.7174082055004
255	414.388549804688	234.798141479492	21	12	254	12.7	-31.6729736328	51.9921875	60.8799213187665	64.1201141319889	50.2175093514678	48.9607494716646	40.1683155529723
256	413.294342041016	239.809661865234	21	12	255	12.75	-21.8841552734398	100.23040771484	102.591670630296	59.88672660756	51.8407801101995	47.5886655125901	39.9496917342657
257	413.672058105469	241.217514038086	21	12	256	12.8	7.55432128905909	28.1570434570398	29.1528191840851	56.6708123691222	55.7344108310722	46.2321179057432	40.3570730093022
258	413.19970703125	243.997970581055	21	12	257	12.85	-9.44702148437955	55.6091308593801	56.405865385277	47.7518978102231	54.8896565485403	47.1953436325069	40.4107235529159
259	412.320251464844	245.471694946289	21	12	258	12.9	-17.5891113281205	29.4744873046801	34.3237853271862	35.4030898052891	57.3720097411078	47.9165071290941	39.9463547686836
260	412.982696533203	245.945190429688	21	12	259	12.95	13.2489013671807	9.46990966798012	16.2853485242713	47.3487075301555	53.8612177180868	48.2063657747069	38.4617314346975
261	415.024108886719	246.008102416992	21	12	260	13	40.8282470703193	1.25823974607954	40.8476306056257	49.8925864895206	45.6417395114366	48.6237541859982	38.4724439715874
262	414.248413085938	250.383926391602	21	12	261	13.05	-15.5139160156193	87.5164794922	88.8809078084172	58.0732071130934	43.0357087504904	48.2713669573803	38.7421367156598
263	414.221923828125	253.840087890625	21	12	262	13.1	-0.529785156260232	69.1232299804602	69.1252601821027	59.9705376259504	42.7095383075641	44.5971006763375	39.4658715674541
264	412.660827636719	257.262176513672	21	12	263	13.15	-31.2219238281205	68.4417724609398	75.2268884450501	55.8803892175841	43.142811282987	43.5843887146032	40.3758945094618
265	412.892303466797	258.529815673828	21	12	264	13.2	4.62951660156023	25.3527832031205	25.7720010885563	38.7227099708252	46.1952221979459	41.7286182127658	41.0602797323249
266	413.387023925781	259.421630859375	21	12	265	13.25	9.89440917968068	17.8363037109398	20.3968885637941	35.5264901256076	45.4067282617969	39.3571909521549	40.6409907584202
267	413.541381835938	259.430725097656	21	12	266	13.3	3.08715820313978	0.181884765620453	3.09251157462313	28.2124154528806	40.8083230836884	39.1536175925559	41.4535593285035
268	411.007110595703	260.229614257812	21	12	267	13.35	-50.6854248047	15.9777832031193	53.1441609560145	32.4199067699415	34.3045448041347	38.6888147374536	42.4885597455514
269	412.351287841797	258.840728759766	21	12	268	13.4	26.8835449218795	-27.7777099609193	38.6565150814151	34.9330673060097	29.7967676880986	39.0945015753686	44.0247605971596
270	414.684326171875	259.027130126953	21	12	269	13.45	46.6607666015602	3.72802734373977	46.8094576738606	42.8939361965515	29.5960187074447	39.0675588174518	43.061176826484
271	413.037567138672	258.959808349609	21	12	270	13.5	-32.9351806640602	-1.34643554688068	32.9626912441353	33.0825994826618	33.0726423928733	38.5477514281488	43.3278558658317
272	412.435974121094	256.901062011719	21	12	271	13.55	-12.0318603515602	-41.1749267578	42.8968560273319	31.3811199233165	35.2715264346215	35.293177770193	43.0026188682587
273	412.362091064453	256.710510253906	21	12	272	13.6	-1.47766113281932	-3.81103515625909	4.08747738656591	26.772130644948	34.6680911673431	33.6084976186238	41.4003823889972
274	411.056945800781	257.46484375	21	12	273	13.65	-26.1029052734398	15.0866699218795	30.1491172846887	31.2122174797369	35.0461918677501	32.4811420860173	41.152596459922
275	412.157592773438	257.912567138672	21	12	274	13.7	22.0129394531398	8.95446777343977	23.7645112820182	27.6491166726915	31.9398954369577	33.1598099929852	40.5655222945394
276	414.865447998047	258.436920166016	21	12	275	13.75	54.1571044921795	10.4870605468807	55.1631254180797	36.2535828520245	31.6887745945007	33.6933160042503	39.2180792304845
277	413.876739501953	259.208374023438	21	12	276	13.8	-19.7741699218795	15.4290771484398	25.0813519921051	38.7112638121838	29.7780324566976	36.6750007512638	39.0206347550591
278	414.687286376953	261.420013427734	21	12	277	13.85	16.2109375	44.2327880859193	47.1098082832307	37.1076602289673	32.9124504331129	37.781775858596	38.5331341177354
279	413.723175048828	259.529815673828	21	12	278	13.9	-19.2822265625	-37.8039550781193	42.4375220854852	32.1653317092645	35.1655164839361	40.133014065225	37.9365547879918
280	414.244262695312	260.120025634766	21	12	279	13.95	10.4217529296795	11.8041992187602	15.7464933659359	31.9069482407037	36.7236012785256	37.9159878782612	38.3736168761564
281	414.73974609375	261.559722900391	21	12	280	14	9.90966796876023	28.7939453125	30.4514828195658	29.5713180142013	34.3139896156273	38.0319575456652	37.6021645193124
282	414.460968017578	262.716064453125	21	12	281	14.05	-5.57556152343977	23.1268310546795	23.7894346493008	31.6197691556885	38.0784750679061	37.733870779137	36.8439147502033
283	415.818939208984	263.853790283203	21	12	282	14.1	27.1594238281193	22.7545166015602	35.431657150719	36.3395423280839	40.8954605498489	38.2036641016569	37.7515329260113
284	413.300811767578	264.626403808594	21	12	283	14.15	-50.3625488281193	15.4522705078193	52.6797777929209	36.4626475219901	45.2198362626999	38.7208042052409	37.4395109093159
285	414.004608154297	266.463470458984	21	12	284	14.2	14.0759277343795	36.7413330078	39.3453592279131	44.2500018951085	43.8920803195648	39.4024263763131	38.7407000870669
286	415.169036865234	267.491577148438	21	12	285	14.25	23.2885742187398	20.5621337890807	31.0670087890966	52.2196030854965	44.3751404968297	39.078967508814	39.059841530545
287	414.725555419922	270.596374511719	21	12	286	14.3	-8.86962890623977	62.0959472656193	62.7262065148928	58.8199033697113	45.6897091015765	38.8876519175622	39.3937710488295
288	415.666870117188	274.240753173828	21	12	287	14.35	18.8262939453205	72.8875732421807	75.2796631026592	51.4446183110457	43.4948777702008	38.3774534980172	38.8146333150982
289	413.939147949219	278.160980224609	21	12	288	14.4	-34.5544433593807	78.4045410156193	85.6812792139951	52.2876334716692	42.2760919265456	36.7786080006151	39.6642998183766
290	413.976928710938	278.04345703125	21	12	289	14.45	0.755615234380684	-2.35046386717954	2.46893393458488	47.1294163080444	42.0812514741006	37.6796749348609	40.3426340269843
291	413.875213623047	279.804626464844	21	12	290	14.5	-2.03430175782046	35.2233886718795	35.2820845922143	34.7701524549051	43.8439454020008	36.656577610476	40.7882634843603
292	413.855346679688	281.651275634766	21	12	291	14.55	-0.397338867179542	36.9329833984409	36.9351206967689	25.7322804833798	39.6968287672184	38.3946517302137	40.7313103354362
293	414.374786376953	281.221527099609	21	12	292	14.6	10.3887939453	-8.59497070314092	13.4833438369624	32.7178846371555	35.8594464461854	41.8945682333988	50.4338621912181
294	413.745971679688	283.14599609375	21	12	293	14.65	-12.5762939453	38.4893798828205	40.4919193563685	35.4002573323323	28.3373797385302	42.3978797326145	59.4848730495475
295	414.220184326172	284.954711914062	21	12	294	14.7	9.48425292967954	36.1743164062398	37.3969547034633	32.2642412263924	31.467269550157	44.3215901811487	68.6815088637953
296	412.200012207031	286.313629150391	21	12	295	14.75	-40.4034423828193	27.1783447265807	48.6939480680983	36.9487404374658	28.9380147241224	44.4263670568396	77.093179324642
297	412.549621582031	287.317230224609	21	12	296	14.8	6.9921875	20.0720214843591	21.2550401670693	30.9424789936806	31.0995943588509	42.1125413463952	77.1332672769368
298	411.905487060547	289.046447753906	21	12	297	14.85	-12.8826904296807	34.5843505859409	36.9058398923295	30.2166544631586	40.2942586965967	39.8474907716005	77.8633829256979
299	411.394256591797	288.935974121094	21	12	298	14.9	-10.224609375	-2.20947265624091	10.4606121374427	22.4757721159125	42.5196675386834	39.1955855715282	78.0814204278889
300	410.694641113281	290.472595214844	21	12	299	14.95	-13.9923095703193	30.732421875	33.7678320508532	29.9349474913093	46.5619288881968	42.7692801757075	78.4035619758246
301	410.382415771484	290.862457275391	21	12	300	15	-6.24450683594091	7.79724121094091	9.98953633186786	43.6397769557277	45.0087887116784	43.5445694230553	78.2967627131264
302	413.309692382812	290.902160644531	21	12	301	15.05	58.5455322265602	0.794067382799994	58.5509170440534	54.0968560836862	44.528253925572	43.7287498917354	79.3959793752749
303	408.284210205078	289.310546875	21	12	302	15.1	-100.50964355468	-31.8322753906205	105.429987214421	62.9072033132351	43.8355350970155	62.6640602807794	78.7866934095714
304	410.549011230469	287.139526367188	21	12	303	15.15	45.2960205078193	-43.4204101562398	62.7460077772353	67.5418053074443	50.0537914045263	80.2489418938542	78.5972065035229
305	408.884613037109	283.622497558594	21	12	304	15.2	-33.2879638672	-70.3405761718807	77.8195681985975	59.1215603598346	54.0712908012579	97.9605913512775	83.5737295479807
306	409.562255859375	282.109161376953	21	12	305	15.25	13.5528564453205	-30.2667236328193	33.1625463029142	44.0312932383032	58.1511241219882	115.10739114047	88.7572113534084
307	409.795989990234	281.320587158203	21	12	306	15.3	4.67468261717954	-15.771484375	16.4496923060047	46.0107267253663	56.35790542462	115.378882636311	93.1492132156917
308	409.980865478516	279.833099365234	21	12	307	15.35	3.69750976564092	-29.7497558593807	29.9786516067645	45.2353782892806	85.033861864962	117.349312353379	97.2273786632808
309	409.804382324219	276.205230712891	21	12	308	15.4	-3.52966308594091	-72.5573730468591	72.6431752125506	48.7604429365321	117.978216249025	119.384232855163	103.03334189637
310	412.857147216797	274.119689941406	21	12	309	15.45	61.0552978515602	-41.7108154297	73.9428260181692	53.5942504894054	149.359253814358	119.127449016788	110.919613761444
311	411.196258544922	272.198760986328	21	12	310	15.5	-33.2177734375	-38.4185791015602	50.7878695391717	126.036430491621	185.205993569262	119.936947815777	117.985556860078
312	413.15673828125	271.66845703125	21	12	311	15.55	39.2095947265602	-10.6060791015602	40.6187300703709	189.945705772683	186.229511347051	120.397307020336	118.421512088793
313	432.671508789062	269.743530273438	21	12	312	15.6	390.29541015624	-38.4985351562398	392.189551617842	253.483129339436	190.863089609742	115.678818585744	119.586907805878
314	452.186279296875	267.818603515625	21	12	313	15.65	390.29541015626	-38.4985351562602	392.189551617864	321.651544201991	188.714674305799	114.796533274431	119.059231720554
315	432.933013916016	264.248336791992	21	12	314	15.7	-385.06530761718	-71.4053344726597	391.62994385193	318.864772204696	184.183607232319	122.825868914813	119.753249299487
316	413.679748535156	260.678070068359	21	12	315	15.75	-385.0653076172	-71.4053344726608	391.62994385195	255.689748727863	181.722771509565	133.088055649977	119.00358513105
317	412.786773681641	261.66943359375	21	12	316	15.8	-17.8594970703	19.8272705078205	26.6848700838948	187.483642838915	184.436708616052	144.185885084988	119.337913779308
318	415.494689941406	258.981140136719	21	12	317	15.85	54.1583251953	-53.7658691406205	76.3144342336768	114.884085125202	146.323775306526	154.607266554961	120.081265348581
319	416.883209228516	256.832855224609	21	12	318	15.9	27.7703857422	-42.9656982422	51.1590221731258	41.7939988171398	111.614850299838	166.871098221212	120.986485586228
320	415.950164794922	257.918640136719	21	12	319	15.95	-18.6608886718807	21.7156982422	28.632155283363	50.0086450274088	96.2924840152672	179.069947347181	122.41257737343
321	416.403503417969	256.690673828125	21	12	320	16	9.06677246093977	-24.5593261718795	26.1795123116383	36.957801885189	80.9701177306928	192.426544297101	123.040598545448
322	415.487701416016	259.952453613281	21	12	321	16.05	-18.3160400390591	65.2355957031205	67.7581011352399	35.7460577607601	102.142258822926	193.114274285851	122.913605796144
323	415.063049316406	259.598205566406	21	12	322	16.1	-8.49304199220001	-7.0849609375	11.0602185225778	77.7008829053323	118.35144350018	176.509755330976	120.896910880827
324	414.713073730469	261.825897216797	21	12	323	16.15	-6.99951171874091	44.5538330078193	45.1003015509812	120.146236644246	145.027522136625	157.869521547254	120.674723306714
325	426.539085388184	260.329456329346	21	12	324	16.2	236.5202331543	-29.92881774902	238.406281006224	154.275872618443	173.956287462043	141.545907247697	123.723419237933
326	438.365097045898	258.833015441894	21	12	325	16.25	236.52023315428	-29.9288177490394	238.406281006206	199.745085115172	203.130317084637	122.89977912163	125.182935868781
327	450.191108703613	257.336574554443	21	12	326	16.3	236.5202331543	-29.92881774902	238.406281006224	254.30898651249	201.791839955649	123.296944922305	125.428457223454
328	462.017120361328	255.840133666992	21	12	327	16.35	236.5202331543	-29.9288177490206	238.406281006224	270.211692018755	206.695735355427	122.813218343784	125.686813710759
329	446.377827962239	258.685312906901	21	12	328	16.4	-312.78584798178	56.9035847981803	317.91980853757	286.114397525027	204.12419279467	122.588738317293	124.318564568074
330	430.738535563151	261.53049214681	21	12	329	16.45	-312.78584798176	56.9035847981797	317.91980853755	249.307807292855	186.799330480126	125.697705730071	124.140316580602
331	415.099243164062	264.375671386719	21	12	330	16.5	-312.78584798178	56.9035847981797	317.91980853757	213.646385595681	164.829440512568	126.144249275119	124.353914404985
332	417.467254638672	265.711212158203	21	12	331	16.55	47.3602294922	26.7108154296807	54.37332984536	153.93939907685	144.451631021684	125.429904571952	123.888254516933
333	416.201110839844	268.436401367188	21	12	332	16.6	-25.3228759765602	54.5037841797	60.0991725203564	103.386968941497	127.274993187387	126.115003175909	115.66450837306
334	417.168060302734	268.369750976562	21	12	333	16.65	19.3389892578	-1.33300781252046	19.3848759434138	43.5444835001085	100.149954497961	126.552913338996	106.701880952214
335	414.283569335938	269.884185791016	21	12	334	16.7	-57.6898193359193	30.2886962890807	65.1576578607855	39.5954547505132	77.4391239980984	124.620969561054	97.0335941952199
336	413.561767578125	270.479095458984	21	12	335	16.75	-14.4360351562602	11.8981933593591	18.7073813306266	40.9036007790934	49.1581814656008	117.277816087584	87.5957888523495
337	413.249755859375	272.182159423828	21	12	336	16.8	-6.240234375	34.0612792968807	34.6281860973838	46.3605099190719	49.0679691882558	106.671029361919	87.3665750244114
338	412.58203125	268.917755126953	21	12	337	16.85	-13.3544921875	-65.2880859375	66.6399026632571	51.4912790546997	45.5342709963917	96.766360866557	85.9951221881357
339	412.267639160156	266.605560302734	21	12	338	16.9	-6.28784179687955	-46.2438964843807	46.6694216433063	54.7718794310931	48.9816338833231	81.7660309149364	84.923985739842
340	407.909088134766	267.878295898438	21	12	339	16.95	-87.1710205078	25.4547119140807	90.8115035389247	58.5404836259984	62.4426086419811	69.2106858140235	84.3872745828486
341	406.961029052734	269.355804443359	21	12	340	17	-18.9611816406409	29.5501708984193	35.1103832125935	50.1649412136901	69.7261916625998	56.2812845128684	84.5609776372578
342	406.237915039062	271.929718017578	21	12	341	17.05	-14.4622802734398	51.4782714843807	53.4712070719105	51.6027578475743	68.8904277021538	54.6622347480151	83.8851019021194
343	405.779418945312	273.079803466797	21	12	342	17.1	-9.169921875	23.0017089843795	24.7621906017156	73.3939382292626	66.2577285457267	54.8192614151432	83.8364853599927
344	405.258178710938	275.721801757812	21	12	343	17.15	-10.4248046874795	52.8399658203	53.8585048127273	84.6805038941066	63.382107331912	55.5342403571738	83.3040973330178
345	412.246398925781	282.858489990234	21	12	344	17.2	139.76440429686	142.73376464844	199.767405447366	79.2403717783092	60.9822476299487	52.5212811427433	77.9390598196618
346	414.760528564453	286.683349609375	21	12	345	17.25	50.2825927734398	76.4971923828205	91.5432115368137	82.3505158777633	63.404387560136	52.2917985830687	72.5740223063063
347	414.872497558594	287.992095947266	21	12	346	17.3	2.23937988281932	26.1749267578205	26.2705464929232	75.1614568162497	60.2565003077744	51.436205126518	67.1517763971673
348	416.81201171875	288.540832519531	21	12	347	17.35	38.7902832031205	10.9747314453	40.312911098986	48.5705570306348	64.1042518338948	49.1770260324875	61.7295304880282
349	417.701538085938	288.645477294922	21	12	348	17.4	17.7905273437602	2.09289550781932	17.9132095051593	42.1282712261654	62.0868468310246	47.2592331623912	54.3194463906056
350	414.390411376953	289.088592529297	21	12	349	17.45	-66.2225341797	8.8623046875	66.8129065192918	41.2726288372397	42.5999536435054	43.0768434356263	46.9093622931833
351	417.117889404297	290.255432128906	21	12	350	17.5	54.5495605468795	23.3367919921807	59.3317825144668	45.8579877900263	34.8574055035376	42.977705999397	39.4992781957607
352	416.059509277344	289.957122802734	21	12	351	17.55	-21.1676025390602	-5.96618652344091	21.9923345482947	49.0122368457994	33.9819825508823	42.3402992322866	38.6778560656432
353	418.971405029297	291.189605712891	21	12	352	17.6	58.2379150390602	24.6496582031409	63.2397058629187	36.6293502563761	32.0963235192484	41.5579675440762	37.7132878686509
354	417.342010498047	291.615844726562	21	12	353	17.65	-32.587890625	8.52478027341931	33.6844547840253	27.5865397809097	31.1363589928704	40.0552813270391	37.7665770860821
355	417.130523681641	291.492309570312	21	12	354	17.7	-4.22973632811932	-2.470703125	4.89847357217501	26.6913362645249	25.1714392413039	31.2571500782702	36.6755467555791
356	416.569549560547	291.920776367188	21	12	355	17.75	-11.2194824218807	8.56933593752046	14.117730137135	18.3346592484706	22.5510244386579	27.8702285250287	38.6262286761538
357	417.335968017578	292.344635009766	21	12	356	17.8	15.3283691406205	8.47717285156023	17.5163169663704	13.2604811399413	24.4240981567987	27.6325234324157	40.4654564499561
358	417.350067138672	291.271911621094	21	12	357	17.85	0.281982421879547	-21.4544677734409	21.4563207826473	13.7135282262317	19.0116832542577	26.6927001094994	43.6473979305299
359	417.708374023438	291.482635498047	21	12	358	17.9	7.16613769532046	4.21447753906023	8.31356424137902	17.5155090964061	18.0237158230536	26.8728618662747	46.2384047003264
360	417.735626220703	291.12548828125	21	12	359	17.95	0.545043945299994	-7.14294433593977	7.1637090036267	22.1568600490725	19.9143465130349	24.6080387723431	46.4955064056558
361	416.325103759766	290.257141113281	21	12	360	18	-28.2104492187398	-17.3669433593795	33.127634488007	19.6887072600447	20.8830515465197	22.717271878653	45.9349592779908
362	417.446319580078	291.956787109375	21	12	361	18.05	22.4243164062398	33.9929199218795	40.7230717297022	22.7869505061658	21.2830643139491	22.6934773832713	45.302517363305
363	417.337127685547	291.514282226562	21	12	362	18.1	-2.18383789062045	-8.85009765626023	9.11555683750875	26.115164799838	21.2890766997505	20.6073143221586	44.884631587335
364	418.270599365234	292.252726236979	21	12	363	18.15	18.6694335937398	14.7688802083405	23.8047804719844	24.2505939966334	22.609364739679	19.9989138149904	44.8915059201609
365	419.204071044922	292.991170247395	21	12	364	18.2	18.6694335937602	14.7688802083201	23.8047804719878	20.4092685788258	24.0446383033824	20.8298123684148	40.239993179938
366	420.137542724609	293.729614257812	21	12	365	18.25	18.6694335937398	14.7688802083394	23.8047804719837	22.8894461394562	22.8835193186482	24.9606587692388	39.3244897672506
367	420.326646592882	294.788686116536	21	12	366	18.3	3.78207736546074	21.1814371744799	21.5164446406643	22.4317789731921	20.962856609744	29.4947077733941	39.3541676572109
368	420.515750461154	295.84775797526	21	12	367	18.35	3.78207736544027	21.1814371744799	21.5164446406607	21.9741118069267	22.2029453900596	38.1177698285723	39.2685117625564
369	420.704854329427	296.906829833984	21	12	368	18.4	3.7820773654596	21.1814371744799	21.5164446406641	21.516444640663	21.9741118069272	45.2175762382616	40.7742285405397
370	420.893958197699	297.965901692708	21	12	369	18.45	3.78207736544027	21.1814371744799	21.5164446406607	21.5164446406623	21.7452782237948	49.9141693756852	40.5116730321664
371	421.083062065972	299.024973551432	21	12	370	18.5	3.7820773654596	21.1814371744811	21.5164446406652	21.5164446406629	29.0382659919579	48.8922125565846	40.1427320924917
372	421.272165934244	300.084045410156	21	12	371	18.55	3.78207736544027	21.1814371744799	21.5164446406607	21.5164446406623	37.706351232839	48.2647354943235	40.1755219054768
373	421.461269802517	301.14311726888	21	12	372	18.6	3.7820773654596	21.1814371744799	21.5164446406641	21.5164446406629	54.9464629573942	48.2112956305938	39.3637980294269
374	421.650373670789	302.202189127604	21	12	373	18.65	3.78207736544027	21.1814371744799	21.5164446406607	36.5600873432528	67.8257877368443	49.7277305132827	39.8080254960025
375	421.839477539062	303.261260986328	21	12	374	18.7	3.7820773654596	21.1814371744799	21.5164446406641	53.8962578250158	75.7837004479881	49.2228362816058	40.4988831686246
376	426.528686523438	302.075805664062	21	12	375	18.75	93.7841796875205	-23.7091064453205	96.7346581536145	88.3764812741255	74.9009057945211	50.7787510094726	40.7082754048791
377	421.126861572266	301.780975341797	21	12	376	18.8	-108.03649902344	-5.89660644529999	108.197297049476	114.135130833026	75.5666143789029	51.0758118820061	40.6594702070598
378	417.592102050781	292.752380371094	21	12	377	18.85	-70.6951904297	-180.57189941406	193.917561886212	130.050956255313	74.219645871128	51.8443234156133	40.8612299882077
379	414.987976074219	285.702484130859	21	12	378	18.9	-52.0825195312409	-140.9979248047	150.309692435165	113.241724245789	77.4813492196381	54.6755952148047	41.1082504988307
380	414.183532714844	280.712127685547	21	12	379	18.95	-16.0888671875	-99.8071289062398	101.095571752099	97.23697093279	76.7003943394167	56.4153072919898	41.5576421940335
381	414.145782470703	280.078826904297	21	12	380	19	-0.755004882819321	-12.666015625	12.6884981059945	60.0628104681305	72.5192360269874	57.5681923063303	41.1036966587625
382	412.859344482422	279.504852294922	21	12	381	19.05	-25.7287597656205	-11.4794921875	28.1735304844793	40.8275676062499	64.4452725311731	57.6575664276823	40.79983415778
383	412.662872314453	279.153747558594	21	12	382	19.1	-3.92944335937955	-7.02209472656023	8.04675956291456	23.3498324235202	48.7421838738324	58.1202817366952	42.0340395581571
384	413.507629394531	276.582275390625	21	12	383	19.15	16.8951416015602	-51.4294433593795	54.1334781257624	31.7967478081855	41.5254026927651	59.6171371770147	42.8719359588792
385	413.573944091797	277.264404296875	21	12	384	19.2	1.32629394531932	13.642578125	13.70689583845	31.6535741295561	37.0469141359914	60.1679539688343	42.9927018917264
386	416.016204833984	276.008728027344	21	12	385	19.25	48.8452148437398	-25.1135253906205	54.9230750293211	37.4215572795343	40.2354788181395	56.4558920405193	43.7109686523344
387	415.040863037109	275.042541503906	21	12	386	19.3	-19.5068359375	-19.3237304687591	27.4576620913324	42.2232377792802	39.7485184764617	51.8242326407255	44.5801060623387
388	416.863800048828	274.762420654297	21	12	387	19.35	36.4587402343807	-5.60241699218068	36.8866753128054	50.7439958484627	42.0209176022625	43.6046901478431	45.8936046715543
389	419.870269775391	272.267120361328	21	12	388	19.4	60.1293945312602	-49.9060058593795	78.1418806244921	48.6742098280935	41.7529251343912	36.9989247593999	46.3390001244638
390	422.589691162109	271.537750244141	21	12	389	19.45	54.3884277343591	-14.5874023437398	56.3106861843624	47.8434628233672	43.6355135982519	33.2011150123818	48.2942642654473
391	424.703735351562	270.832092285156	21	12	390	19.5	42.2808837890602	-14.1131591797	44.5741449274752	46.6202779249907	40.3925480540512	33.3151807609404	49.0001769437292
392	423.845367431641	270.044128417969	21	12	391	19.55	-17.1673583984193	-15.7592773437409	23.3039270677009	41.2826124895022	39.203192750278	33.3349328212365	50.1818534661106
393	422.387969970703	270.537170410156	21	12	392	19.6	-29.1479492187602	9.86083984374091	30.770750820923	36.5270313480411	38.4671964218539	35.8567834857204	50.903622484462
394	422.419921875	267.964691162109	21	12	393	19.65	0.639038085939774	-51.4495849609409	51.4535534470493	32.110886280009	32.4724468260347	36.0161414044758	50.8629297197077
395	420.848297119141	267.545227050781	21	12	394	19.7	-31.4324951171795	-8.38928222655909	32.5327804770569	30.5629226771888	29.3553158887721	36.7625675018471	50.5338465578113
396	420.386077880859	268.570526123047	21	12	395	19.75	-9.24438476564092	20.5059814453193	22.4934195873147	30.314114918717	26.3948827037413	36.6431862951961	48.5744743060231
397	420.552124023438	269.330810546875	21	12	396	19.8	3.32092285158069	15.2056884765602	15.5641090535998	23.6622811625672	26.9213471660114	38.0844002426714	46.3337868480575
398	420.426818847656	267.859802246094	21	12	397	19.85	-2.50610351563978	-29.4201660156205	29.5267120285644	22.1836004295032	29.6926493691783	39.9428859274953	42.0984095951452
399	419.771728515625	267.228576660156	21	12	398	19.9	-13.1018066406205	-12.6245117187591	18.1943846663	20.6788791274737	30.2793576745604	38.0024050341229	39.2111584951816
400	419.776947021484	265.971618652344	21	12	399	19.95	0.104370117179542	-25.1391601562409	25.1393768117368	23.279771654834	29.8896214054423	40.1732212389049	37.1621250088828
401	419.750305175781	265.223602294922	21	12	400	20	-0.532836914059089	-14.9603271484398	14.9698130771673	29.0711838196396	32.893824536341	40.4321615811281	38.172522789738
402	421.078094482422	264.696929931641	21	12	401	20.05	26.5557861328193	-10.5334472656193	28.5685716904017	36.8964341865536	36.9656077350648	42.7061405045389	39.8436249065475
403	418.967559814453	266.720916748047	21	12	402	20.1	-42.2106933593795	40.4797363281193	58.4837728525925	37.5956423813815	41.4185754331368	43.6869632322287	40.4378650289044
404	421.288604736328	265.039581298828	21	12	403	20.15	46.4208984375	-33.6267089843795	57.3206365008698	45.1087699452083	43.532363242211	42.1087222624007	40.632562596352
405	421.377868652344	263.610595703125	21	12	404	20.2	1.78527832031932	-28.5797119140602	28.6354177858763	50.6514438152955	50.9911265890376	40.8997391467882	43.2512852092096
406	422.806243896484	261.406127929688	21	12	405	20.25	28.5675048828	-44.0893554687398	52.5354508963014	53.7659670466339	54.469440458515	40.6930565715269	42.395132351847
407	424.184204101562	258.952484130859	21	12	406	20.3	27.5592041015602	-49.0728759765807	56.2819410408376	50.1682922978685	58.4909338430665	40.8433410553895	43.6873813489468
408	426.387268066406	255.976348876953	21	12	407	20.35	44.0612792968807	-59.5227050781193	74.0563890092847	64.3866107966938	57.6812770952791	40.5921290424474	43.1745885946807
409	424.539245605469	255.303756713867	21	12	408	20.4	-36.9604492187409	-13.4518432617205	39.3322627570423	63.8301109718216	53.9380868502409	41.4233922309634	43.047558162879
410	424.941009521484	250.333618164062	21	12	409	20.45	8.03527832029999	-99.4027709961	99.7270102800028	66.3304238708374	51.9098568881341	41.1231350053838	42.6307682335095
411	424.403686523438	247.904693603516	21	12	410	20.5	-10.7464599609193	-48.5784912109199	49.7529517719407	61.5965871439242	48.4922886067128	43.0298648185356	42.1932870688815
412	425.098510742188	244.536437988281	21	12	411	20.55	13.896484375	-67.3651123047	68.7835055359166	57.7078814026134	44.7210743757142	46.3523169918584	42.2428615727564
413	426.089935302734	242.220352172852	21	12	412	20.6	19.8284912109193	-46.3217163085801	50.3872053747187	39.4331029795744	39.7656826517579	45.0189465720885	43.1141311658895
414	426.473114013672	241.302703857422	21	12	413	20.65	7.66357421876023	-18.3529663086	19.8887340504883	33.1544662416039	39.3144212197158	45.2489837882282	43.6805258826898
415	426.062042236328	241.376571655273	21	12	414	20.7	-8.22143554687955	1.47735595702045	8.35311816480758	23.111724880591	31.2551434217299	49.7400029165722	43.3230571150646
416	425.598083496094	242.168685913086	21	12	415	20.75	-9.27917480468068	15.8422851562597	18.3597680820882	17.9347781595917	31.5902891785563	48.1470784084979	43.7817283068685
417	425.235931396484	241.313735961914	21	12	416	20.8	-7.24304199220001	-17.0989990234398	18.5697987308524	20.9209610368182	34.2137001406503	49.2903624552222	44.6136413192557
418	424.062622070312	241.666259765625	21	12	417	20.85	-23.4661865234398	7.05047607421989	24.5024717697218	23.0771838638854	32.3566160488978	46.406291261866	44.7790213562963
419	424.063751220703	239.925277709961	21	12	418	20.9	0.0225830078204581	-34.8196411132801	34.8196484366208	30.0261121155088	36.5598807262155	48.0927112916351	44.8638841569085
420	423.149841308594	239.642318725586	21	12	419	20.95	-18.2781982421807	-5.6591796875	19.1342323001439	45.3156754007096	47.5701489450103	45.0883152281141	45.2775761087575
421	422.197235107422	237.163864135742	21	12	420	21	-19.0521240234398	-49.5690917968801	53.1044093402051	46.778453938204	47.8018682102831	43.9544125566348	46.5351535898635
422	417.447937011719	237.286483764648	21	12	421	21.05	-94.9859619140602	2.45239257812045	95.0176151568567	52.1988004156128	53.8596505347301	41.7795826409738	49.559983204576
423	416.496307373047	236.011688232422	21	12	422	21.1	-19.0325927734398	-25.4959106445204	31.8163644571935	72.0631140261352	53.046899871974	42.5412990995504	50.7282543067694
424	415.711151123047	233.016830444336	21	12	423	21.15	-15.703125	-59.8971557617199	61.9213808236651	65.5776243050575	56.8710013635544	45.2523295029789	51.9256038177562
425	414.276092529297	227.270523071289	21	12	424	21.2	-28.701171875	-114.92614746094	118.455800352756	62.4036256687505	58.9214870344982	45.7463750833409	53.8400837966176
426	413.724884033203	226.395874023438	21	12	425	21.25	-11.0241699218795	-17.4929809570199	20.6769607348163	59.315345805744	56.3185359347133	46.8704000422102	55.1570629477187
427	410.845520019531	223.681076049805	21	12	426	21.3	-57.5872802734398	-54.2959594726602	79.147621975322	61.543202311496	49.3454651412973	48.3839415831219	56.380379845206
428	411.632446289062	223.907119750977	21	12	427	21.35	15.7385253906193	4.52087402343977	16.3749651421608	45.7798600428612	52.7259821502029	48.9659136701453	55.2487095970319
429	408.919372558594	221.460922241211	21	12	428	21.4	-54.2614746093602	-48.9239501953199	73.0606633524251	47.0594475643691	53.9447782797424	48.3043760828535	54.9851425051639
430	407.085021972656	220.710388183594	21	12	429	21.45	-36.6870117187591	-15.0106811523398	39.6390890095821	36.2873046138441	43.9226012216715	49.4320172121312	53.2117067252224
431	405.745056152344	220.517730712891	21	12	430	21.5	-26.7993164062409	-3.85314941406023	27.0748983423555	46.1366184946618	45.9389318741372	50.0404423611913	52.6876224079819
432	407.009399414062	220.520034790039	21	12	431	21.55	25.2868652343602	0.0460815429602235	25.2869072226972	46.3463542479888	42.9082326315137	52.7676494172935	51.6877742466421
433	407.306213378906	217.252410888672	21	12	432	21.6	5.93627929688068	-65.3524780273403	65.6215345462492	42.0653424004817	44.8849274683166	56.4375620414504	51.1478335893321
434	404.084167480469	215.422409057617	21	12	433	21.65	-64.4409179687409	-36.6000366211	74.1093421190598	44.8184161839054	39.7377508021526	58.6022238472842	51.3703547151279
435	404.099334716797	214.510833740234	21	12	434	21.7	0.303344726560226	-18.2315063476597	18.2340297720467	49.5291606491832	39.9425473897641	57.940164676663	51.8812662380662
436	404.218322753906	212.472290039062	21	12	435	21.75	2.37976074218068	-40.7708740234403	40.840267259474	43.6332364419713	43.7623487876694	62.1670474869394	52.1420115130721
437	406.65869140625	212.562393188477	21	12	436	21.8	48.8073730468795	1.80206298830001	48.8406295490861	33.1291473563165	56.1898336932897	63.4703972351898	52.3975060218588
438	405.0126953125	213.308242797852	21	12	437	21.85	-32.919921875	14.9169921875	36.1419135101898	37.8197523790466	60.1491419326979	64.0911279321979	52.5046837046738
439	404.97998046875	212.229293823242	21	12	438	21.9	-0.654296875	-21.5789794922	21.5888966907858	42.7062813914334	63.2596694148261	61.8775737186927	52.3539319708168
440	403.392883300781	213.580459594727	21	12	439	21.95	-31.7419433593795	27.0233154297	41.6870548856971	62.8505067373962	71.9577281316546	61.3350982223307	52.5953156403713
441	405.90869140625	211.501495361328	21	12	440	22	50.3161621093795	-41.5792846679796	65.2729123214082	76.6650474234246	78.3951630997415	61.420832259329	51.9874448839242
442	399.660614013672	215.610427856445	21	12	441	22.05	-124.96154785156	82.1786499023398	149.5617562789	93.3901914733357	84.032561838866	61.5959658523103	50.3317439820609
443	395.15625	218.328146362304	21	12	442	22.1	-90.0872802734398	54.3543701171802	105.214616940332	106.095703884263	83.2973283960792	59.7543680791139	50.2560743476891
444	390.651885986328	221.045864868164	21	12	443	22.15	-90.0872802734398	54.3543701171996	105.214616940342	114.08404480805	84.0173966352329	57.4883799272768	49.427779304156
445	386.147521972656	223.763583374023	21	12	444	22.2	-90.0872802734398	54.3543701171802	105.214616940332	105.214616940336	82.7276490548973	58.0161573927916	47.1861237723951
446	381.643157958984	226.481301879883	21	12	445	22.25	-90.0872802734409	54.3543701172001	105.214616940343	89.9296093687339	79.0793157309887	57.413622983934	47.3889392310827
447	377.138793945312	229.199020385742	21	12	446	22.3	-90.0872802734398	54.3543701171797	105.214616940331	74.64460179713	67.0020980113308	56.4110704605958	46.1299881587577
448	376.866020408836	230.612418509818	21	12	447	22.35	-5.4554707295199	28.2679624815205	28.7895790823225	59.359594225532	59.3595942255299	56.0434537392024	46.4403535072622
449	376.59324687236	232.025816633894	21	12	448	22.4	-5.4554707295199	28.2679624815199	28.7895790823219	44.0745866539278	51.7170904397275	56.4034878587802	45.3335764005096
450	376.320473335884	233.439214757971	21	12	449	22.45	-5.4554707295199	28.2679624815398	28.7895790823414	28.7895790823259	44.0745866539286	55.7586140686114	45.0623386523281
451	376.047699799408	234.852612882047	21	12	450	22.5	-5.4554707295199	28.2679624815199	28.7895790823219	28.7895790823258	36.4320828681265	53.9344474066571	45.1052056708273
452	375.774926262932	236.266011006123	21	12	451	22.55	-5.4554707295199	28.2679624815199	28.7895790823219	28.7895790823251	28.7895790823256	47.8958385468282	45.1927724673179
453	375.502152726456	237.679409130199	21	12	452	22.6	-5.4554707295199	28.2679624815199	28.7895790823219	28.7895790823252	28.7895790823255	44.0745866539277	44.2719735807202
454	375.229379189981	239.092807254275	21	12	453	22.65	-5.45547072950058	28.2679624815199	28.7895790823182	28.7895790823252	28.7895790823275	40.2533347610277	43.1389795048018
455	374.956605653505	240.506205378352	21	12	454	22.7	-5.4554707295199	28.2679624815404	28.789579082342	28.7895790823252	28.7895790823256	36.4320828681272	43.4028682375586
456	374.683832117029	241.919603502428	21	12	455	22.75	-5.4554707295199	28.2679624815199	28.7895790823219	28.7895790823252	28.7895790823256	32.610830975226	43.1016010331299
457	374.411058580553	243.333001626504	21	12	456	22.8	-5.4554707295199	28.2679624815199	28.7895790823219	28.7895790823298	28.7895790823256	28.7895790823255	42.6003247714612
458	374.138285044077	244.74639975058	21	12	457	22.85	-5.4554707295199	28.2679624815199	28.7895790823219	28.7895790823259	28.7895790823256	28.7895790823265	42.4165164107644
459	373.865511507601	246.159797874657	21	12	458	22.9	-5.4554707295199	28.2679624815398	28.7895790823414	28.7895790823259	28.7895790823279	28.7895790823265	42.5965334705529
460	373.592737971125	247.573195998733	21	12	459	22.95	-5.4554707295199	28.2679624815205	28.7895790823225	28.7895790823259	28.7895790823259	28.7895790823256	42.2740965754685
461	373.319964434649	248.986594122809	21	12	460	23	-5.4554707295199	28.2679624815199	28.7895790823219	28.789579082326	28.7895790823256	28.7895790823255	41.3620132444913
462	373.047190898173	250.399992246885	21	12	461	23.05	-5.4554707295199	28.2679624815199	28.7895790823219	28.789579082326	28.7895790823255	28.7895790823256	38.3427088145774
463	372.774417361697	251.813390370961	21	12	462	23.1	-5.45547072952104	28.2679624815199	28.7895790823221	28.7895790823259	28.7895790823275	28.7895790823265	36.4320828681271
464	372.501643825221	253.226788495038	21	12	463	23.15	-5.4554707295199	28.2679624815398	28.7895790823414	28.7895790823252	28.7895790823256	28.7895790823267	34.5214569216766
465	372.228870288745	254.640186619114	21	12	464	23.2	-5.4554707295199	28.2679624815199	28.7895790823219	28.7895790823251	28.7895790823256	28.7895790823257	36.4102959734151
466	371.95609675227	256.05358474319	21	12	465	23.25	-5.45547072949944	28.2679624815205	28.7895790823186	28.7895790823289	28.7895790823255	28.7895790823258	37.7791015558282
467	371.683323215794	257.466982867266	21	12	466	23.3	-5.4554707295199	28.2679624815194	28.7895790823213	28.7895790823252	28.7895790823256	28.7895790823267	39.621308734097
468	371.410549679318	258.880380991343	21	12	467	23.35	-5.4554707295199	28.2679624815398	28.7895790823414	28.7895790823253	28.7895790823275	28.7895790823265	43.1248487591379
469	371.137776142842	260.293779115419	21	12	468	23.4	-5.45547072952104	28.2679624815205	28.7895790823227	28.7895790823259	28.7895790823255	28.7895790823256	44.7200365906633
470	370.865002606366	261.707177239495	21	12	469	23.45	-5.4554707295199	28.2679624815205	28.7895790823225	28.7895790823261	28.7895790823256	28.7895790823255	47.8255271807956
471	370.59222906989	263.120575363571	21	12	470	23.5	-5.4554707295199	28.2679624815194	28.7895790823213	28.7895790823261	28.7895790823259	28.7895790823255	47.9465157177058
472	370.319455533414	264.533973487647	21	12	471	23.55	-5.4554707295199	28.2679624815205	28.7895790823225	28.7895790823258	28.789579082328	28.7895790823265	48.0906948387087
473	370.046681996938	265.947371611724	21	12	472	23.6	-5.4554707295199	28.2679624815398	28.7895790823414	28.7895790823258	28.7895790823256	28.7895790823265	49.1071297851477
474	369.773908460462	267.3607697358	21	12	473	23.65	-5.4554707295199	28.2679624815194	28.7895790823213	28.789579082326	28.7895790823256	28.7895790823255	50.3673806514014
475	369.501134923986	268.774167859876	21	12	474	23.7	-5.4554707295199	28.2679624815205	28.7895790823225	28.7895790823298	28.7895790823254	36.388509078703	51.1019496807322
476	369.22836138751	270.187565983952	21	12	475	23.75	-5.4554707295199	28.2679624815205	28.7895790823225	28.7895790823251	28.7895790823256	42.9473721364303	51.3737676882394
477	368.955587851034	271.600964108029	21	12	476	23.8	-5.4554707295199	28.2679624815398	28.7895790823414	28.7895790823253	28.7895790823275	50.4530383858684	NA
478	368.682814314559	273.014362232105	21	12	477	23.85	-5.45547072950058	28.2679624815194	28.7895790823177	28.7895790823251	28.7895790823256	57.4601184359493	NA
479	368.410040778083	274.427760356181	21	12	478	23.9	-5.4554707295199	28.2679624815205	28.7895790823225	28.7895790823251	28.7895790823256	60.650494099	NA
480	368.137267241607	275.841158480257	21	12	479	23.95	-5.4554707295199	28.2679624815194	28.7895790823213	28.7895790823251	43.9874390750804	66.8614752792656	NA
481	367.864493705131	277.254556604333	21	12	480	24	-5.4554707295199	28.2679624815205	28.7895790823225	28.789579082326	57.1051651905348	67.103452353086	NA
482	367.591720168655	278.66795472841	21	12	481	24.05	-5.4554707295199	28.2679624815398	28.7895790823414	28.7895790823258	72.1164976894089	67.3918105950918	NA
483	367.318946632179	280.081352852486	21	12	482	24.1	-5.4554707295199	28.2679624815205	28.7895790823225	59.1852990678357	86.130657789573	69.4246804879689	NA
484	367.046173095703	281.494750976562	21	12	483	24.15	-5.4554707295199	28.2679624815194	28.7895790823213	85.4207512987444	92.5114091156745	71.945182220476	NA
485	366.463256835938	290.514343261719	21	12	484	24.2	-11.6583251953	180.39184570314	180.768179009871	115.443416296493	104.933371476206	73.4143202791386	NA
486	367.825927734375	298.395751953125	21	12	485	24.25	27.2534179687398	157.62817382812	159.966840236866	143.47173649682	105.417325623846	73.9579562941531	NA
487	368.354675292969	307.325256347656	21	12	486	24.3	10.5749511718795	178.59008789062	178.902904071083	156.233239149023	105.994042107856	NA	NA
488	366.851043701172	315.636901855469	21	12	487	24.35	-30.0726318359398	166.232910156259	168.931180083959	150.681443884576	110.059781893612	NA	NA
489	365.450866699219	320.049957275391	21	12	488	24.4	-28.0035400390602	88.2611083984409	92.5970923433376	125.413899948949	115.100785358627	NA	NA
490	365.982177734375	327.681945800781	21	12	489	24.45	10.6262207031205	152.6397705078	153.009202687633	96.5446679192194	102.841201483197	NA	NA
491	367.303802490234	328.721466064453	21	12	490	24.5	26.4324951171795	20.7904052734398	33.6291205587299	76.6478272904046	90.8107473977715	NA	NA
492	368.161743164062	330.221252441406	21	12	491	24.55	17.1588134765602	29.9957275390602	34.5567439224375	73.9683315682298	NA	NA	NA
493	367.176330566406	333.550842285156	21	12	492	24.6	-19.7082519531193	66.591796875	69.4469769398848	55.0009590818178	NA	NA	NA
494	368.115936279297	337.397735595703	21	12	493	24.65	18.7921142578193	76.9378662109398	79.1996137324634	56.2075948465945	NA	NA	NA
495	367.786163330078	340.28759765625	21	12	494	24.7	-6.59545898437955	57.7972412109398	58.1723402555732	NA	NA	NA	NA
496	365.879943847656	339.74072265625	21	12	495	24.75	-38.1243896484398	-10.9375	39.6622993826135	NA	NA	NA	NA
497	NA	NA	21	12	496	24.8	NA	NA	NA	NA	NA	NA	NA
498	NA	NA	21	12	497	24.85	NA	NA	NA	NA	NA	NA	NA
499	NA	NA	21	12	498	24.9	NA	NA	NA	NA	NA	NA	NA
500	NA	NA	21	12	499	24.95	NA	NA	NA	NA	NA	NA	NA
501	NA	NA	21	12	500	25	NA	NA	NA	NA	NA	NA	NA
502	NA	NA	21	12	501	25.05	NA	NA	NA	NA	NA	NA	NA
503	NA	NA	21	12	502	25.1	NA	NA	NA	NA	NA	NA	NA
504	NA	NA	21	12	503	25.15	NA	NA	NA	NA	NA	NA	NA
505	NA	NA	21	12	504	25.2	NA	NA	NA	NA	NA	NA	NA
506	NA	NA	21	12	505	25.25	NA	NA	NA	NA	NA	NA	NA
507	NA	NA	21	12	506	25.3	NA	NA	NA	NA	NA	NA	NA
508	NA	NA	21	12	507	25.35	NA	NA	NA	NA	NA	NA	NA
509	NA	NA	21	12	508	25.4	NA	NA	NA	NA	NA	NA	NA
510	NA	NA	21	12	509	25.45	NA	NA	NA	NA	NA	NA	NA
511	NA	NA	21	12	510	25.5	NA	NA	NA	NA	NA	NA	NA
512	NA	NA	21	12	511	25.55	NA	NA	NA	NA	NA	NA	NA
513	NA	NA	21	12	512	25.6	NA	NA	NA	NA	NA	NA	NA
514	NA	NA	21	12	513	25.65	NA	NA	NA	NA	NA	NA	NA
515	NA	NA	21	12	514	25.7	NA	NA	NA	NA	NA	NA	NA
516	NA	NA	21	12	515	25.75	NA	NA	NA	NA	NA	NA	NA
517	NA	NA	21	12	516	25.8	NA	NA	NA	NA	NA	NA	NA
518	NA	NA	21	12	517	25.85	NA	NA	NA	NA	NA	NA	NA
519	NA	NA	21	12	518	25.9	NA	NA	NA	NA	NA	NA	NA
520	NA	NA	21	12	519	25.95	NA	NA	NA	NA	NA	NA	NA
521	NA	NA	21	12	520	26	NA	NA	NA	NA	NA	NA	NA
522	NA	NA	21	12	521	26.05	NA	NA	NA	NA	NA	NA	NA
523	NA	NA	21	12	522	26.1	NA	NA	NA	NA	NA	NA	NA
524	NA	NA	21	12	523	26.15	NA	NA	NA	NA	NA	NA	NA
525	NA	NA	21	12	524	26.2	NA	NA	NA	NA	NA	NA	NA
526	NA	NA	21	12	525	26.25	NA	NA	NA	NA	NA	NA	NA
527	NA	NA	21	12	526	26.3	NA	NA	NA	NA	NA	NA	NA
528	NA	NA	21	12	527	26.35	NA	NA	NA	NA	NA	NA	NA
529	NA	NA	21	12	528	26.4	NA	NA	NA	NA	NA	NA	NA
530	NA	NA	21	12	529	26.45	NA	NA	NA	NA	NA	NA	NA
531	NA	NA	21	12	530	26.5	NA	NA	NA	NA	NA	NA	NA
532	NA	NA	21	12	531	26.55	NA	NA	NA	NA	NA	NA	NA
533	NA	NA	21	12	532	26.6	NA	NA	NA	NA	NA	NA	NA
534	NA	NA	21	12	533	26.65	NA	NA	NA	NA	NA	NA	NA
535	NA	NA	21	12	534	26.7	NA	NA	NA	NA	NA	NA	NA
536	NA	NA	21	12	535	26.75	NA	NA	NA	NA	NA	NA	NA
537	NA	NA	21	12	536	26.8	NA	NA	NA	NA	NA	NA	NA
538	NA	NA	21	12	537	26.85	NA	NA	NA	NA	NA	NA	NA
539	NA	NA	21	12	538	26.9	NA	NA	NA	NA	NA	NA	NA
540	NA	NA	21	12	539	26.95	NA	NA	NA	NA	NA	NA	NA
541	NA	NA	21	12	540	27	NA	NA	NA	NA	NA	NA	NA
542	NA	NA	21	12	541	27.05	NA	NA	NA	NA	NA	NA	NA
543	NA	NA	21	12	542	27.1	NA	NA	NA	NA	NA	NA	NA
544	NA	NA	21	12	543	27.15	NA	NA	NA	NA	NA	NA	NA
545	NA	NA	21	12	544	27.2	NA	NA	NA	NA	NA	NA	NA
546	NA	NA	21	12	545	27.25	NA	NA	NA	NA	NA	NA	NA
547	NA	NA	21	12	546	27.3	NA	NA	NA	NA	NA	NA	NA
548	NA	NA	21	12	547	27.35	NA	NA	NA	NA	NA	NA	NA
549	NA	NA	21	12	548	27.4	NA	NA	NA	NA	NA	NA	NA
550	NA	NA	21	12	549	27.45	NA	NA	NA	NA	NA	NA	NA
551	NA	NA	21	12	550	27.5	NA	NA	NA	NA	NA	NA	NA
552	NA	NA	21	12	551	27.55	NA	NA	NA	NA	NA	NA	NA
553	NA	NA	21	12	552	27.6	NA	NA	NA	NA	NA	NA	NA
554	NA	NA	21	12	553	27.65	NA	NA	NA	NA	NA	NA	NA
555	NA	NA	21	12	554	27.7	NA	NA	NA	NA	NA	NA	NA
556	NA	NA	21	12	555	27.75	NA	NA	NA	NA	NA	NA	NA
557	NA	NA	21	12	556	27.8	NA	NA	NA	NA	NA	NA	NA
558	NA	NA	21	12	557	27.85	NA	NA	NA	NA	NA	NA	NA
559	NA	NA	21	12	558	27.9	NA	NA	NA	NA	NA	NA	NA
560	NA	NA	21	12	559	27.95	NA	NA	NA	NA	NA	NA	NA
561	NA	NA	21	12	560	28	NA	NA	NA	NA	NA	NA	NA
562	NA	NA	21	12	561	28.05	NA	NA	NA	NA	NA	NA	NA
563	NA	NA	21	12	562	28.1	NA	NA	NA	NA	NA	NA	NA
564	NA	NA	21	12	563	28.15	NA	NA	NA	NA	NA	NA	NA
565	NA	NA	21	12	564	28.2	NA	NA	NA	NA	NA	NA	NA
566	NA	NA	21	12	565	28.25	NA	NA	NA	NA	NA	NA	NA
567	NA	NA	21	12	566	28.3	NA	NA	NA	NA	NA	NA	NA
568	NA	NA	21	12	567	28.35	NA	NA	NA	NA	NA	NA	NA
569	NA	NA	21	12	568	28.4	NA	NA	NA	NA	NA	NA	NA
570	NA	NA	21	12	569	28.45	NA	NA	NA	NA	NA	NA	NA
571	NA	NA	21	12	570	28.5	NA	NA	NA	NA	NA	NA	NA
572	NA	NA	21	12	571	28.55	NA	NA	NA	NA	NA	NA	NA
573	NA	NA	21	12	572	28.6	NA	NA	NA	NA	NA	NA	NA
574	NA	NA	21	12	573	28.65	NA	NA	NA	NA	NA	NA	NA
575	NA	NA	21	12	574	28.7	NA	NA	NA	NA	NA	NA	NA
576	NA	NA	21	12	575	28.75	NA	NA	NA	NA	NA	NA	NA
577	NA	NA	21	12	576	28.8	NA	NA	NA	NA	NA	NA	NA
578	NA	NA	21	12	577	28.85	NA	NA	NA	NA	NA	NA	NA
579	NA	NA	21	12	578	28.9	NA	NA	NA	NA	NA	NA	NA
580	NA	NA	21	12	579	28.95	NA	NA	NA	NA	NA	NA	NA
581	NA	NA	21	12	580	29	NA	NA	NA	NA	NA	NA	NA
582	NA	NA	21	12	581	29.05	NA	NA	NA	NA	NA	NA	NA
583	NA	NA	21	12	582	29.1	NA	NA	NA	NA	NA	NA	NA
584	NA	NA	21	12	583	29.15	NA	NA	NA	NA	NA	NA	NA
585	NA	NA	21	12	584	29.2	NA	NA	NA	NA	NA	NA	NA
586	NA	NA	21	12	585	29.25	NA	NA	NA	NA	NA	NA	NA
587	NA	NA	21	12	586	29.3	NA	NA	NA	NA	NA	NA	NA
588	NA	NA	21	12	587	29.35	NA	NA	NA	NA	NA	NA	NA
589	NA	NA	21	12	588	29.4	NA	NA	NA	NA	NA	NA	NA
590	NA	NA	21	12	589	29.45	NA	NA	NA	NA	NA	NA	NA
591	NA	NA	21	12	590	29.5	NA	NA	NA	NA	NA	NA	NA
592	NA	NA	21	12	591	29.55	NA	NA	NA	NA	NA	NA	NA
593	NA	NA	21	12	592	29.6	NA	NA	NA	NA	NA	NA	NA
594	NA	NA	21	12	593	29.65	NA	NA	NA	NA	NA	NA	NA
595	NA	NA	21	12	594	29.7	NA	NA	NA	NA	NA	NA	NA
596	NA	NA	21	12	595	29.75	NA	NA	NA	NA	NA	NA	NA
597	NA	NA	21	12	596	29.8	NA	NA	NA	NA	NA	NA	NA
598	NA	NA	21	12	597	29.85	NA	NA	NA	NA	NA	NA	NA
599	NA	NA	21	12	598	29.9	NA	NA	NA	NA	NA	NA	NA
600	NA	NA	21	12	599	29.95	NA	NA	NA	NA	NA	NA	NA
601	NA	NA	21	12	600	30	NA	NA	NA	NA	NA	NA	NA
