# Supplementary material for: An automated feeding system for the African killifish reveals the impact of diet on lifespan and allows scalable assessment of associative learning
Source: eLife. 2022 Nov 10;11:e69008. doi: 10.7554/eLife.69008 (PMC9788828; doi:10.7554/eLife.69008)
Supplement: Figure 6—source data 3. [file elife-69008-fig6-data3.zip › Filtered and Interpolated Trajectories with Kinematics/t15_REC007 DLC_likelihood-euclidean-filtered_splines-interpolated_kinematics_02_resnet50_TrainAllTheThingsJun28shuffle1_1030000.csv]

	x2	y2	fishnum	recording_num	bodyparts_coords	seconds	velocity_x	velocity_y	velocity_xy	velocity_xy_5frame	velocity_xy_10frame	velocity_xy_20frame	velocity_xy_40frame
1	185.458440853789	132.983743921102	15	7	0	0	0	0	0	NA	NA	NA	NA
2	173.308459780717	133.839161770273	15	7	1	0.05	-242.99962146144	17.1083569834201	243.601132815665	NA	NA	NA	NA
3	161.69542203045	134.500259149671	15	7	2	0.1	-232.26075500534	13.22194758796	232.63679462559	181.946102444418	NA	NA	NA
4	150.608009956169	134.973427838843	15	7	3	0.15	-221.74824148562	9.46337378344026	221.95008007507	222.229251937959	NA	NA	NA
5	140.034905911058	135.265059617335	15	7	4	0.2	-211.46208090222	5.83263556983979	211.542504705763	211.823359487226	182.122770442626	NA	NA
6	129.964792248297	135.38154626469	15	7	5	0.25	-201.40227325522	2.32973294710007	201.415747467707	201.69846887885	197.629483604319	NA	NA
7	120.386351321068	135.329279560456	15	7	6	0.3	-191.56881854458	-1.04533408468001	191.571670561998	191.856464478926	187.936619081505	NA	NA
8	111.288265482553	135.114651284177	15	7	7	0.35	-181.9617167703	-4.29256552558002	182.012341583713	182.299438440835	178.530634682437	NA	NA
9	102.659217085934	134.744053215399	15	7	8	0.4	-172.58096793238	-7.41196137556017	172.74005807545	173.029715270679	169.414067823395	NA	NA
10	94.4878884843932	134.223877133667	15	7	9	0.45	-163.426572030816	-10.4035216346398	163.757374515305	164.049878675785	160.589734742662	151.547893393565	NA
11	86.7629620311119	133.560514818527	15	7	10	0.5	-154.498529065626	-13.2672463028001	155.067131616927	155.362800486023	152.060758004654	155.804771865144	NA
12	79.4731200792719	132.760358049525	15	7	11	0.55	-145.7968390368	-16.00313538004	146.672487587531	146.971671167864	143.830593588187	147.622704370877	NA
13	72.6070449820552	131.829798606205	15	7	12	0.6	-137.321501944334	-18.6111888663999	138.576950634904	138.880031044489	135.903055688658	139.747729738427	NA
14	66.1534190926435	130.775228268113	15	7	13	0.65	-129.072517788234	-21.0914067618398	130.784411484654	131.09180073863	128.282336420478	132.184023710402	NA
15	60.1009247642187	129.603038814794	15	7	14	0.7	-121.049886568496	-23.4437890663804	123.299173898428	123.611308500589	120.973016344504	124.935917626904	NA
16	54.4382443499626	128.319622025795	15	7	15	0.75	-113.253608285122	-25.6683357799795	116.125980087634	116.443310891293	113.980060125968	118.007795234669	NA
17	49.154060203057	126.93136968066	15	7	16	0.8	-105.683682938112	-27.7650469027003	109.270026397327	109.593001673091	107.308789660248	111.403947406284	NA
18	44.2370546766837	125.444673558935	15	7	17	0.85	-98.340110527466	-29.7339224345001	102.736962588423	103.066001644519	100.964824794417	105.128380842173	NA
19	39.6759101240246	123.865925440166	15	7	18	0.9	-91.222891053182	-31.57496237538	96.5328653936439	96.8683195133065	94.9539795974083	99.1845813539933	NA
20	35.4593088982614	122.201517103897	15	7	19	0.95	-84.332024515264	-33.2881667253798	90.6641737555677	91.0062708199073	89.282100511147	93.5752386582413	103.453983602351
21	31.575933352576	120.457840329675	15	7	20	1	-77.6675109137079	-34.8735354844402	85.1375694315703	85.4863386975401	83.9548324646828	88.3019467851885	104.467742415305
22	28.0144658401502	118.641286897045	15	7	21	1.05	-71.229350248516	-36.3310686525998	79.9597829303312	80.3149575217254	78.9773012243801	83.3649005282211	99.3754475747593
23	24.7635887141659	116.758248585551	15	7	22	1.1	-65.0175425196861	-37.6607662298801	75.1373019765872	75.4981993777748	74.3537059956883	78.7626118360702	94.5393168912417
24	21.8119843278047	114.815117174741	15	7	23	1.15	-59.0320877272239	-38.8626282161999	70.6759595145707	71.0413454160591	70.0868262875089	74.4916692323002	89.9499445433135
25	19.1483350342486	112.818284444158	15	7	24	1.2	-53.272985871122	-39.9366546116602	66.5803830358147	66.9483316288528	66.1774609719787	70.5465580764737	85.5974113619405
26	16.7613231866794	110.774142173349	15	7	25	1.25	-47.740236951384	-40.8828454161798	62.8532996229915	63.2210732938365	62.6238334444086	66.9195511092007	81.4713455504238
27	14.6396311382789	108.68908214186	15	7	26	1.3	-42.43384096801	-41.7012006297801	59.4947139942999	59.8586950532925	59.4210113961939	63.6006695658847	77.5609769690774
28	12.7719412422289	106.569496129234	15	7	27	1.35	-37.353797921	-42.39172025252	56.5010103015054	56.8567225661825	56.5603988777237	60.57770751327	73.8551856020505
29	11.1469358517112	104.421775915019	15	7	28	1.4	-32.500107810354	-42.9544042843	53.8640683118507	54.2063214727582	54.029358867192	57.8363074347023	70.3425453672222
30	9.7532973199076	102.252313278759	15	7	29	1.45	-27.872770636072	-43.3892527251999	51.5705206002649	51.893691163535	51.8110156418003	55.360073811136	67.0113650615854
31	8.579708	100.0675	15	7	30	1.5	-23.471786398152	-43.6962655751802	49.6012941558701	49.899724461611	49.8842697537186	53.1307129654656	63.849729199509
32	7.61485024517019	97.8737278582872	15	7	31	1.55	-19.2971550965962	-43.875442834256	47.9315624481839	48.2000226810916	48.2240379073893	51.1281907786417	60.8264523902132
33	6.84740640859997	95.6773886331663	15	7	32	1.6	-15.3488767314044	-43.9267845024179	46.5311767918855	46.7653087174181	46.8017090308517	49.3309040440566	57.8332693149358
34	6.26605884347117	93.4848741041825	15	7	33	1.65	-11.626951302576	-43.8502905796761	45.3655594092535	45.562218034679	45.5857885818956	47.7158653762252	54.7834901988592
35	5.8594899029656	91.3025760508814	15	7	34	1.7	-8.13137881011141	-43.6459610660219	44.3969507818975	44.5543846512435	44.5426866502934	46.2589050969767	51.7766831073066
36	5.61638194026508	89.1368862528085	15	7	35	1.75	-4.86215925401041	-43.3137959614581	43.5858407421743	43.7036936000923	43.6375924865226	44.934895866179	48.9934610315448
37	5.52541730855144	86.9941964895091	15	7	36	1.8	-1.81929263427278	-42.853795265988	42.8923955310069	42.9715544826997	42.8353701610895	43.7180065318712	46.3850579405534
38	5.57527836100648	84.8808985405288	15	7	37	1.85	0.997221049100787	-42.2659589796058	42.2777215361293	42.3200645831688	42.1014092103895	42.5819903619278	43.8815665438379
39	5.75464745081204	82.8033841854131	15	7	38	1.9	3.58738179611121	-41.5502871023142	41.7048638222907	41.7129669383662	41.4023718852584	41.500509380451	41.6483981701796
40	6.05220693114991	80.7680452037072	15	7	39	1.95	5.95118960675739	-40.7067796341178	41.1395012842427	41.1163556709354	40.7067945521531	40.4474914649294	39.8357465261917
41	6.45663915520193	78.7812733749568	15	7	40	2	8.08864448104041	-39.7354365750081	40.5503525181614	40.4991248206867	39.9855219786394	39.3975116138295	38.5357306610956
42	6.95662647614991	76.8494604787072	15	7	41	2.05	9.99974641895959	-38.6362579249919	39.9093391938528	39.8331892878171	39.211975156353	38.2880042522054	37.5217090898023
43	7.54085124717567	74.978998294504	15	7	42	2.1	11.6844954205152	-37.4092436840641	39.1915672848858	39.0935245211374	38.3622716930039	36.9039267938015	36.0453121266951
44	8.19799582146103	73.1762786018925	15	7	43	2.15	13.1428914857072	-36.0543938522298	38.375186157943	38.2580770189126	37.4152301790064	35.0753111654182	35.1032338226614
45	8.9167425521878	71.4476931804182	15	7	44	2.2	14.3749346145354	-34.5717084294861	37.4411774508438	37.3075946417707	36.3522962795655	33.0068081381396	34.2744585459957
46	9.68577379253781	69.7996338096267	15	7	45	2.25	15.3806248070002	-32.96118741583	36.3731150070376	36.2254185653211	35.1574307411365	31.067370953889	33.3661145367205
47	10.4937718956929	68.2384922690632	15	7	46	2.3	16.1599620631018	-31.2228308112699	35.1569273081434	34.9972710701958	33.7406383433213	29.1694463152221	32.2848735401046
48	11.3294192148348	66.7706603382734	15	7	47	2.35	16.712946382838	-29.356638615796	33.7806869026381	33.6110680379935	31.7064443772135	27.1854255744058	30.9856418197238
49	12.1813981031454	65.4025297968026	15	7	48	2.4	17.039577766212	-27.3626108294161	32.234448682316	32.0567844633604	28.748250445578	25.460488905657	30.0604942280586
50	13.0383909138065	64.1404924241963	15	7	49	2.45	17.139856213222	-25.240747452126	30.5101622898327	30.1736820448719	25.3068217241262	24.3114192412474	29.5363519942689
51	13.88908	62.99094	15	7	50	2.5	17.01378172387	-22.9910484839259	28.6016971338717	27.1874701891058	22.1492199291385	23.9407483567256	28.9759953478991
52	14.6882806634437	61.9820646643817	15	7	51	2.55	15.984013268874	-20.177506712366	25.7414152157008	22.4992298209603	19.1269174740911	23.915227400963	28.3760064366124
53	15.25534	61.22926	15	7	52	2.6	11.341186731126	-15.0560932876341	18.8496276238076	17.0025754102588	16.0085794558077	22.7597202093336	27.782059016468
54	15.4382766434183	60.8294636023954	15	7	53	2.65	3.65873286836599	-7.99592795209193	8.79324684158853	12.2416553949167	13.5057476323075	22.4906022690976	27.4819889574272
55	15.3352635848517	60.718587676146	15	7	54	2.7	-2.06026117133199	-2.21751852498798	3.02689023632558	8.08015290331039	12.2705422029294	22.2900119950147	27.3539617294608
56	15.1070124048044	60.7922880780891	15	7	55	2.75	-4.565023600946	1.474008038862	4.79709705716111	4.8296887225097	12.7240659723146	21.797333207262	27.1961111217963
57	14.9142346837805	60.946220665062	15	7	56	2.8	-3.85555442047803	3.078651739458	4.93390275766917	4.51226544365474	14.0898164586047	20.8517405483381	26.8116079541389
58	14.917642002284	61.0760412939022	15	7	57	2.85	0.0681463700700036	2.596412576804	2.59730671980413	7.53850899559986	13.8129960414538	19.3892932775197	26.1669218603868
59	15.277945940819	61.077405821447	15	7	58	2.9	7.20607877070002	0.0272905508960264	7.20613044731371	13.2064765497126	16.2329540926171	18.6204790756661	25.8092691099604
60	16.1558580798896	60.8459701045338	15	7	59	2.95	17.558242781412	-4.62871433826407	18.1581079960512	20.0994800138989	19.2732022659033	18.6252125236083	25.5465855421289
61	17.71209	60.27739	15	7	60	3	31.124638402208	-11.371602090676	33.1369348277246	22.796303360398	21.4454464853855	18.5544790819688	25.273602099511
62	19.58531	59.66769	15	7	61	3.05	37.4644	-12.1939999999999	39.3989200786011	27.9536427415795	22.576563622585	18.4640086210195	24.9950672921833
63	19.9969892962543	60.3583785026305	15	7	62	3.1	8.23358592508598	13.81377005261	16.0814234522992	31.0078955362066	22.7700070992317	18.6601912391345	24.7163897432783
64	19.33046	61.86737	15	7	63	3.15	-13.330585925086	30.17982994739	32.9928273532215	29.6844164210585	23.7352105190247	19.8886667494362	24.4435203589364
65	18.4922286660537	63.3134597297285	15	7	64	3.2	-16.764626678926	28.92179459457	33.4293719691868	25.0536472312711	24.9798828442873	21.7011153207819	24.1828343906813
66	17.797595447024	64.4429284527856	15	7	65	3.25	-13.8926643805939	22.5893744611419	26.5195392519839	22.7437108380655	24.3848921916229	23.3248512897036	23.9410169761466
67	17.4140588949674	65.1589283109785	15	7	66	3.3	-7.67073104113202	14.319997163858	16.2450741296643	19.5167782964699	22.8382007834343	24.4537695930557	23.7249555433958
68	17.5091175619406	65.3646114461142	15	7	67	3.35	1.90117333946397	4.11366270271401	4.53174148627091	18.9518701523679	23.5073864368151	25.1484181463677	23.5416419067208
69	18.25027	64.96313	15	7	68	3.4	14.823048761188	-8.02962892228379	16.8581646452434	19.0853679621872	23.5443794062553	26.1580493142639	23.3980858201257
70	19.38412	63.9355	15	7	69	3.45	22.677	-20.5526000000002	30.6048312486772	20.6227543355975	24.1290283756605	26.7817518430103	23.3012401577885
71	19.5946864443857	62.5925562029228	15	7	70	3.5	4.21132888771403	-26.8588759415439	27.1870283010803	24.2710620355647	25.2042560940216	26.6064558422965	23.2579357510957
72	19.62907	61.39645	15	7	71	3.55	0.687671112285955	-23.922124058456	23.9320059967156	27.5719805160407	26.3309755635263	26.0749071834036	23.2939119034462
73	20.5518081568866	60.7292843555461	15	7	72	3.6	18.454763137732	-13.343312889078	22.7732799861072	29.3061865989531	27.5268291935036	26.673059277223	23.5116193306966
74	22.2132091522907	60.5795157773427	15	7	73	3.65	33.2280199080819	-2.99537156406799	33.362757047623	31.323144225856	28.580888109503	26.3964384487751	23.9915639417844
75	24.1600239102583	60.8371891590381	15	7	74	3.7	38.936295159352	5.15346763390795	39.2758616632394	32.0391967914552	28.5836208417334	26.075656786348	24.6276283004118
76	25.9390033548352	61.3923493942806	15	7	75	3.75	35.579588891538	11.1032047048501	37.2718164355946	30.7825963514426	28.8280194929702	26.0847007450311	25.2322911269827
77	27.0968984100671	62.1350413767185	15	7	76	3.8	23.157901104638	14.8538396487579	27.5122688247118	29.5897957029654	29.3116135833729	26.5981705384535	25.8470593479033
78	27.18046	62.95531	15	7	77	3.85	1.67123179865797	16.40537246563	16.490277786044	27.8610550845136	29.8387321176308	27.6939905359219	26.5342391158672
79	26.08322	63.77555	15	7	78	3.9	-21.9448	16.4048000000001	27.3987538052373	26.3328947600844	29.248497491295	28.1756925645853	27.1204851236708
80	24.8142863077931	64.6332388314397	15	7	79	3.95	-25.378673844138	17.1537766287939	30.6321585709804	26.5840303752905	28.0222851970354	27.9772677919687	27.4473467816509
81	23.6433566407391	65.5409371910283	15	7	80	4	-23.41859334108	18.1539671917722	29.6310148134487	28.8948678838191	26.9651453960406	27.9613924202227	27.4141369131702
82	22.5685809332763	66.496889125415	15	7	81	4.05	-21.495514149256	19.1190386877338	28.7679469007422	28.9071992796246	26.8653655133806	28.1238151858729	27.2386326804742
83	21.5881091198429	67.4993386812493	15	7	82	4.1	-19.609436268668	20.0489911166861	28.0444653286867	28.1835153095572	27.8611518783401	28.3630474222587	27.6600640544301
84	20.700091134877	68.5465299051805	15	7	83	4.15	-17.760359699318	20.9438244786242	27.460410784265	27.5973960319968	27.7704970196676	28.0944611341326	27.6723514652644
85	19.902676912817	69.6367068438581	15	7	84	4.2	-15.9482844412	21.8035387735517	27.0137387206435	27.1467006514707	27.370914742204	27.5541412800418	27.686921134918
86	19.194016388101	70.7681135439314	15	7	85	4.25	-14.17321049432	22.6281340014663	26.7004184256467	26.8274358728612	27.0947653474752	27.1397309642619	27.8869094750955
87	18.5722594951673	71.9389940520497	15	7	86	4.3	-12.435137858674	23.4176101623657	26.5144699981117	26.6337947597106	26.936016788373	27.2403491027509	28.3558407420812
88	18.035556168454	73.1475924148625	15	7	87	4.35	-10.734066534266	24.1719672562562	26.4481414356391	26.5583141748507	26.8873627268867	27.9200600853667	29.129034680118
89	17.5820563423994	74.3921526790192	15	7	88	4.4	-9.06999652109199	24.8912052831341	26.4922052185118	26.5921346629535	26.9404247769702	28.0829209330778	29.604792238759
90	17.2099099514417	75.6709188911691	15	7	89	4.45	-7.44292781915405	25.5753242429978	26.6363357963442	26.7253329252754	27.0859973630482	28.1129417202915	29.7468552951434
91	16.9172669300192	76.9821350979616	15	7	90	4.5	-5.85286042844999	26.2243241358502	26.8695208661608	26.9472895809122	27.3143165324831	28.2218179840439	29.983542258635
92	16.70227721257	78.3240453460461	15	7	91	4.55	-4.29979434898399	26.8382049616901	27.180461309721	27.2470547942299	27.6153326921212	28.4023581775447	30.3099539346379
93	16.5630907335324	79.694893682072	15	7	92	4.6	-2.78372958075202	27.416966720518	27.5579247138232	27.6136805512457	27.9789682923932	28.6470688316373	30.6728212729066
94	16.4978574273446	81.0929241526886	15	7	93	4.65	-1.30466612375599	27.9606094123318	27.9910312851001	28.0364984020128	28.395344846488	28.9482644817537	30.7775494919016
95	16.5047272284448	82.5163808045453	15	7	94	4.7	0.137396022004026	28.4691330371342	28.4694645814232	28.505332458967	28.854968698379	29.298185483488	30.7401336244659
96	16.5818500712713	83.9635076842916	15	7	95	4.75	1.54245685653002	28.9425375949259	28.9836101199963	29.0106470038742	29.3488706206126	29.68911820516	30.7575666987922
97	16.7273758902621	85.4325488385767	15	7	96	4.8	2.91051637981596	29.3808230857019	29.5246315944922	29.5436348987462	29.8686995667164	30.1135109457089	31.022781949779
98	16.9394546198557	86.9217483140502	15	7	97	4.85	4.24157459187199	29.7839895094702	30.0844974383593	30.0962568455124	30.406774936388	30.5640788243142	31.5663701103998
99	17.2162361944902	88.4293501573613	15	7	98	4.9	5.53563149269003	30.1520368662219	30.65597075946	30.6612428392124	30.9561041865372	31.0338919129328	31.8390854902835
100	17.5558705486037	89.9535984151594	15	7	99	4.95	6.79268708226999	30.4849651559621	31.232574315254	31.2320666744658	31.5103736039279	31.516442798318	32.0318093885176
101	17.9565076166346	91.4927371340939	15	7	100	5	8.01274136061799	30.7827743786899	31.8085400884965	31.8029028689017	32.0639198778369	32.0056920970473	32.2494006211427
102	18.416297333021	93.0450103608142	15	7	101	5.05	9.195794327728	31.0454645344061	32.3787507707592	32.3685734743282	32.6116891992967	32.4960926834029	32.4873949264074
103	18.9333896322012	94.6086621419697	15	7	102	5.1	10.341845983604	31.27303562311	32.9386784105388	32.9244903623434	33.1491893562351	32.9825951235544	32.7412846806223
104	19.5059344486134	96.1819365242098	15	7	103	5.15	11.4508963282439	31.465487644802	33.4843237865927	33.4665969164613	33.6724389793775	33.4606378496707	33.0065624642785
105	20.1320817166959	97.7630775541838	15	7	104	5.2	12.52294536165	31.6228205994798	34.0121587553298	33.9913117241276	34.1779168982571	33.92612596889	33.2787699942152
106	20.8099813708867	99.3503292785411	15	7	105	5.25	13.557993083816	31.745034487146	34.5190728590861	34.4954758435685	34.6625135734821	34.3754024333225	33.553549588351
107	21.5377833456242	100.941935743931	15	7	106	5.3	14.55603949475	31.832129307798	35.0023248090908	34.9763044844268	35.1234858000893	34.805214796807	33.8266947451579
108	22.3136375753465	102.536140997003	15	7	107	5.35	15.517084594446	31.8841050614401	35.4594990077433	35.4313434341708	35.5584153107209	35.2126801354329	34.0941963668632
109	23.135693994492	104.131189084407	15	7	108	5.4	16.44112838291	31.9009617480799	35.8884669908842	35.8584302305029	35.9651715128041	35.5952500474892	34.3522816735231
110	24.0021025374987	105.725324052791	15	7	109	5.45	17.328170860134	31.8826993676799	36.2873535040495	36.2556598760511	36.3418783338521	35.9506770567437	34.5974438238327
111	24.911013138805	107.316789948806	15	7	110	5.5	18.178212026126	31.8293179203002	36.6545068407465	36.6213547778732	36.6868849888082	36.2769832582415	34.8264614414189
112	25.860575732849	108.9038308191	15	7	111	5.55	18.99125188088	31.7408174058798	36.9884730368318	36.9540385411813	36.9987403943173	36.5724316752701	35.0364083802903
113	26.848940254069	110.484690710323	15	7	112	5.6	19.7672904244	31.61719782446	37.2879735168541	37.2524132335334	37.2761709146307	36.8355005296073	35.2246549483883
114	27.8742566369032	112.057613669125	15	7	113	5.65	20.506327656684	31.4584591760402	37.5518858074248	37.5153397471136	37.5180611156009	37.0648604468033	35.3888623484644
115	28.9346748157898	113.620843742154	15	7	114	5.7	21.208363577732	31.2646014605798	37.7792269658096	37.7418209125835	37.7234372152304	37.2593545049424	35.526972298135
116	30.0283447251671	115.172624976061	15	7	115	5.75	21.8733981875459	31.0356246781402	37.9691394086476	37.9309870513882	37.8914529430008	37.4179809715421	35.6371937308611
117	31.1534162994731	116.711201417494	15	7	116	5.8	22.50143148612	30.7715288286599	38.1208788641815	38.0820836900205	38.0213775504509	37.5398785446069	35.7179882565931
118	32.3080394731463	118.234817113103	15	7	117	5.85	23.092463473464	30.4723139121802	38.2338042108776	38.1944611969275	38.1125857484937	37.6243139094122	35.7680557674121
119	33.4903641806247	119.741716109537	15	7	118	5.9	23.646494149568	30.1379799286798	38.307369000586	38.267566138888	38.1645493808025	37.6706714341135	35.7863212785128
120	34.6985403563466	121.230142453445	15	7	119	5.95	24.1635235144379	29.7685268781601	38.3411145003446	38.3009341883183	38.1768306760327	37.6784448493474	35.7719238403643
121	35.9307179347503	122.698340191478	15	7	120	6	24.643551568074	29.36395476066	38.3346641184504	38.2941844455991	38.1490769542759	37.6472307857905	35.7242081635634
122	37.1850468502739	124.144553370284	15	7	121	6.05	25.086578310472	28.9242635761201	38.2877191113327	38.2470150715845	38.0810166948966	37.5767240771777	35.6427194678242
123	38.4596770373556	125.567026036513	15	7	122	6.1	25.492603741634	28.44945332458	38.200055497282	38.159200155138	37.9724569041937	37.4667147732222	35.5272019954006
124	39.7527584304338	126.964002236815	15	7	123	6.15	25.8616278615641	27.9395240060401	38.0715221305127	38.0305877696637	37.8232817526261	37.3170868472581	35.3776016060669
125	41.0624409639465	128.333726017837	15	7	124	6.2	26.193650670254	27.3944756204398	37.9020399181121	37.8610992014749	37.6334524834643	37.12781862738	35.1940728808494
126	42.3868745723321	129.674441426231	15	7	125	6.25	26.4886721677119	26.8143081678801	37.6916021910791	37.6507293627883	37.4030086285802	36.8989850283997	34.9769911855129
127	43.7242091900288	130.984392508645	15	7	126	6.3	26.7466923539341	26.1990216482798	37.4402762703887	37.3995484336676	37.1320706039045	36.6307617163793	34.7269701552978
128	45.0725947514746	132.261823311729	15	7	127	6.35	26.9677112289159	25.54861606168	37.1482063038491	37.1077048117906	36.8208437979506	36.3234313993913	34.4448850198397
129	46.430181191108	133.504977882131	15	7	128	6.4	27.151728792668	24.86309140804	36.8156174849092	36.7754294874967	36.4696243137137	35.9773925095365	34.1319020325346
130	47.7951184433671	134.712100266503	15	7	129	6.45	27.2987450451821	24.1424476874403	36.4428218087272	36.4030420063341	36.0788065787272	35.5931706239848	33.7895139174161
131	49.1655564426901	135.881434511492	15	7	130	6.5	27.4087599864599	23.3866848997798	36.0302255696096	35.9909582331129	35.6488931025235	35.1714330688853	33.4195805880107
132	50.5396451235152	137.011224663748	15	7	131	6.55	27.4817736165021	22.5958030451204	35.5783388645752	35.5397001937599	35.1805067378619	34.7130072603782	33.0243733046819
133	51.9155344202808	138.099714769921	15	7	132	6.6	27.517785935312	21.76980212346	35.0877874377433	35.0499083456638	34.6744058945889	34.2189034611938	32.606618835235
134	53.2913742674249	139.14514887666	15	7	133	6.65	27.516796942882	20.9086821347796	34.559327288144	34.5223567175503	34.1315032664469	33.6903427653305	32.1695381234915
135	54.6653145993857	140.145771030614	15	7	134	6.7	27.4788066392161	20.01244307908	33.9938625682466	33.9579714693898	33.5528887645053	33.1287912567565	31.7168718029838
136	56.0355053506016	141.099825278433	15	7	135	6.75	27.403815024318	19.0810849563803	33.3924674290422	33.3578535560648	32.9398575091903	32.5360013994837	31.2528834084508
137	57.4000964555108	142.005555666766	15	7	136	6.8	27.2918220981839	18.1146077666602	32.7564126237729	32.7233063391339	32.293943916852	31.9140617659887	30.7823315256351
138	58.7572378485514	142.861206242262	15	7	137	6.85	27.142827860812	17.1130115099197	32.0871978711186	32.0558691833468	31.6169631244371	31.2654561302672	30.3104055107393
139	60.1050794641618	143.665021051572	15	7	138	6.9	26.956832312208	16.0762961862002	31.3865912034891	31.3573583008304	30.9110612169472	30.5931326309557	29.8426259783101
140	61.44177123678	144.415244141343	15	7	139	6.95	26.733835452364	15.00446179542	30.6566767893112	30.6299163643141	30.1787759347858	29.9005829854849	29.3847194047586
141	62.7654631008443	145.110119558227	15	7	140	7	26.473837281286	13.8975083376801	29.8999130164604	29.8760726928093	29.4231096964439	29.1919303902308	28.9424827947666
142	64.074304990793	145.747891348871	15	7	141	7.05	26.1768377989739	12.7554358128799	29.1192029411914	29.0988160947605	28.6476167941154	28.4720225321861	28.5216564203798
143	65.3664468410642	146.326803559926	15	7	142	7.1	25.8428370054241	11.5782442210997	28.3179795135943	28.3016826862248	27.8565063659454	27.7465228972478	28.1278193282143
144	66.6400385860962	146.845100238041	15	7	143	7.15	25.4718349006399	10.3659335623001	27.5003082132451	27.4888610920573	27.0547619954644	27.0219893997249	27.7663154679314
145	67.8932301603272	147.301025429864	15	7	144	7.2	25.0638314846202	9.11850383646026	26.6710097466328	26.6653172239166	26.2482772064646	26.3059249785876	27.4422110504634
146	69.1241714981955	147.692823182047	15	7	145	7.25	24.6188267573658	7.83595504365962	25.8358050456231	25.8369400390816	25.4440032712713	25.6067817885018	27.1602785314552
147	70.3310125341391	148.018737541237	15	7	146	7.3	24.1368207188722	6.51828718379988	25.001483600488	25.0107078961684	24.6501011475203	24.9339013348909	26.9250002274303
148	71.5119032025965	148.277012554084	15	7	147	7.35	23.6178133691479	5.16550025694016	24.1760935894191	24.1948717267044	23.8760826700585	24.2973796220873	26.7405844853489
149	72.6649934380057	148.465892267239	15	7	148	7.4	23.0618047081839	3.77759426310035	23.3691474986791	23.3991454504854	23.1329175825026	23.7078594470837	26.6109885276506
150	73.788433174805	148.583620727349	15	7	149	7.45	22.468794735986	2.35456920219974	22.5918288993127	22.634885071124	22.4330740223895	23.1762681855325	26.5399437042728
151	74.8803723474326	148.628441981065	15	7	150	7.5	21.8387834525521	0.896425074320177	21.8571736645279	21.9152253010354	21.7904538805598	22.7135325206479	26.53098037379
152	75.9389608903268	148.598600075035	15	7	151	7.55	21.171770857884	-0.596838120600296	21.1801817036811	21.2551272688368	21.2201858756665	22.3303055803814	26.5874507935764
153	76.9623487379257	148.49233905591	15	7	152	7.6	20.4677569519779	-2.12522038249972	20.5777947389761	20.6712763180746	20.7382528782293	22.0367351952348	26.7125491997472
154	77.9486858246676	148.307902970338	15	7	153	7.65	19.7267417348382	-3.68872171144005	20.068657337686	20.1817623106343	20.360956898703	21.8422881705323	26.9093287611041
155	78.8961220849907	148.04353586497	15	7	154	7.7	18.9487252064617	-5.2873421073599	19.6725741455016	19.805486680209	20.1042591646004	21.7556308441702	27.1807153774038
156	79.8028074533333	147.697481786453	15	7	155	7.75	18.1337073668521	-6.92108157033999	19.4096036273265	19.5612804554231	19.9830617700245	21.7845556634266	27.5295184318277
157	80.6668918641334	147.267984781439	15	7	156	7.8	17.2816882160021	-8.58994010028027	19.2988035515549	19.4667865285693	20.0105100132426	21.9359386888719	27.9584386540743
158	81.4865252518294	146.753288896575	15	7	157	7.85	16.39266775392	-10.2939176972802	19.3567636150465	19.5372420111261	20.1973877204112	22.2157128404306	28.4700732403994
159	82.2598575508595	146.151638178512	15	7	158	7.9	15.4666459806018	-12.0330143612597	19.5961877034169	19.7843612294147	20.5516587585619	22.6288444243455	29.0669183332643
160	82.9850386956619	145.461276673899	15	7	159	7.95	14.5036228960481	-13.8072300922602	20.0248515582859	20.2155333462761	21.078187665951	23.1793044230607	29.7513688997771
161	83.6602186206748	144.680448429386	15	7	160	8	13.503598500258	-15.6165648902601	20.6451997187693	20.8334949853993	21.7786574462934	23.8700303573491	30.5257159724325
162	84.2835472603365	143.80739749162	15	7	161	8.05	12.4665727932341	-17.4610187553196	21.4546641358617	21.6365309885546	22.6516915020774	24.7028790549668	31.1698702363949
163	84.8531745490851	142.840367907253	15	7	162	8.1	11.3925457749718	-19.34059168734	22.4465718106626	22.6191333207758	23.693172802632	25.6785755022465	30.9118566019999
164	85.3672504213589	141.777603722933	15	7	163	8.15	10.2815174454761	-21.2552836864	23.6113677191935	23.7729536631721	24.8967319499881	26.7966681224833	31.2774912291671
165	85.823924811596	140.617348985311	15	7	164	8.2	9.13348780474195	-23.2050947524402	24.9378632193919	25.0878496578787	26.254349681521	28.0555057762199	32.6877803415155
166	86.2213476542348	139.357847741034	15	7	165	8.25	7.94845685277608	-25.1900248855401	26.4143014307509	26.5528506198646	27.7569989446738	29.4522550751535	32.531482092433
167	86.5576688837134	137.997344036752	15	7	166	8.3	6.72642458957199	-27.2100740856399	28.0291441093946	28.1569329114215	29.395248096691	30.9829759732576	32.4874133996427
168	86.8310384344701	136.534081919116	15	7	167	8.35	5.46739101513396	-29.2652423527198	29.7715766205922	29.8895660422663	31.1597632840819	32.6427668587114	32.4016409969169
169	87.0396062409431	134.966305434774	15	7	168	8.4	4.17135612945998	-31.3555296868401	31.6317791769779	31.7410442261754	33.0416774864047	34.4259772194448	32.2826335582931
170	87.1815222375705	133.292258630376	15	7	169	8.45	2.83831993254807	-33.4809360879598	33.6010288736156	33.7026465355032	35.0328238864888	36.3264696140218	32.1394242744158
171	87.2549363587907	131.51018555257	15	7	170	8.5	1.46828242440392	-35.6414615561204	35.6716923502967	35.7666759482991	37.1258527040136	38.3378994242171	31.9814120978252
172	87.2579985390418	129.618330248008	15	7	171	8.55	0.0612436050218435	-37.83710609124	37.8371556560335	37.9264220613879	39.3142604444379	40.0094348924084	31.8178796071279
173	87.1888587127621	127.614936763337	15	7	172	8.6	-1.3827965255939	-40.0678696934199	40.091723684572	40.1760817307114	41.5923609147908	39.786978008765	31.6572326821834
174	87.0456668143897	125.498249145207	15	7	173	8.65	-2.86383796744786	-42.3337523626	42.4305097424217	42.5106611818518	43.9552224889016	40.7126942878019	31.5061494212831
175	86.8265727783629	123.266511440268	15	7	174	8.7	-4.38188072053606	-44.6347540987799	44.8493272202332	44.9258743533725	46.3985895465226	43.6199298388609	31.368932504818
176	86.5297265391199	120.917967695168	15	7	175	8.75	-5.93692478485991	-46.970874902	47.3445896059985	47.4180458812824	48.9187999037604	43.2784085214394	31.2472588098333
177	86.153278031099	118.450861956558	15	7	176	8.8	-7.528970160418	-49.3421147722	49.9132215136373	49.9840229164153	50.6236216881259	43.0388881104134	31.1403097342013
178	85.6953771887383	115.863438271087	15	7	177	8.85	-9.15801684721401	-51.7484737094199	52.5525813241212	52.6210973623338	48.414192733448	42.5875691534032	31.0451363405226
179	85.1541739464761	113.153940685404	15	7	178	8.9	-10.824064845244	-54.1899517136602	55.2603949180864	55.326938625669	48.3837110891991	41.9364226922406	30.9571121283481
180	84.5278182387506	110.320613246159	15	7	179	8.95	-12.5271141545102	-56.6665487848999	58.0346994498255	56.3213690228792	52.2070357912329	41.099544125771	30.8703802822796
181	83.81446	107.3617	15	7	180	9	-14.267164775012	-59.17826492318	60.8737959226745	49.4103395856137	49.4309643388653	40.0927938383012	30.7782499164302
182	83.0112859562655	104.737595959385	15	7	181	9.05	-16.06348087469	-52.4820808122999	54.8853734996885	46.7833992619829	46.7635157763889	38.932880159289	30.6735230503297
183	82.11163	104.7573	15	7	182	9.1	-17.9931191253098	0.394080812299933	17.9974341377934	51.792974220132	43.5827773920157	37.6358898621203	30.5487482593591
184	81.85263	106.8476	15	7	183	9.15	-5.18000000000001	41.806	42.1256932999327	43.5349900520616	39.9176228955795	36.2156307200829	30.3964055841715
185	83.71394	103.1338	15	7	184	9.2	37.2261999999998	-74.2760000000001	83.082574240571	37.2056625298987	35.8004987050194	34.6823592334161	30.2090330232197
186	83.25203	102.2704	15	7	185	9.25	-9.23819999999978	-17.268	19.5838750823221	37.7552151984178	31.2667877728421	33.0422625445131	29.9793080301422
187	82.1140043297101	102.504909462588	15	7	186	9.3	-22.7605134057981	4.69018925176016	23.238735888874	33.0518465291762	27.2421386304522	31.2976434951449	29.7000981394293
188	81.0818294794652	102.607491745526	15	7	187	9.35	-20.643497004898	2.05164565876004	20.7451974803891	19.8080231899067	26.8575869907927	29.4475058223337	29.3644940481188
189	80.1516227228509	102.586548215506	15	7	188	9.4	-18.6041351322859	-0.418870600400112	18.6088499537246	18.9985854936227	24.0475503509668	27.4882470372513	28.9658374448932
190	79.319501333453	102.450480239218	15	7	189	9.45	-16.642427787958	-2.72135952576008	16.8634575442238	17.2786147310057	17.1576826755992	25.4142909505374	28.497755925566
191	78.5815825848573	102.207689183354	15	7	190	9.5	-14.7583749719141	-4.85582111727979	15.5366866009017	15.9599587831675	16.653560750161	23.2186004086433	27.9542200101726
192	77.9339837506496	101.866576414603	15	7	191	9.55	-12.951976684154	-6.82225537502006	14.6388820757891	15.0432541727574	15.8317712139009	21.3376112082511	27.329645086767
193	77.3728221044156	101.435543299657	15	7	192	9.6	-11.22323292468	-8.62066229892008	14.1519177411983	14.5073421612917	15.3122342526517	21.3105185099532	26.6190791460185
194	76.8942149197412	100.922991205207	15	7	193	9.65	-9.57214369348804	-10.251041889	14.0253269016738	14.3085360066993	15.0588711789231	20.0801168805412	25.818556189926
195	76.4942794702119	100.337321497943	15	7	194	9.7	-7.99870899058618	-11.7133941452801	14.1838974868957	14.3849276967962	15.0280831960554	16.7981362075785	24.9257744618504
196	76.1691330294137	99.6869355445576	15	7	195	9.75	-6.50292881596386	-13.0077190677079	14.5426558279396	14.664509722136	15.1704130444444	16.680207538845	23.9413852747838
197	75.9148928709322	98.9802347117403	15	7	196	9.8	-5.08480316962988	-14.1340166563461	15.0208405262737	15.0744881850888	15.43308378605	16.3613081684452	22.8711656379939
198	75.7276762683534	98.2256203661823	15	7	197	9.85	-3.74433205157601	-15.0922869111599	15.5498278678971	15.548824230819	15.7634500291138	16.1414189428343	21.7282358846667
199	75.6036004952628	97.4314938745745	15	7	198	9.9	-2.48151546181219	-15.882529832156	16.075219216438	16.0322900821895	16.1126834101156	15.9952521975459	20.5317512653454
200	75.5387828252463	96.6062566036079	15	7	199	9.95	-1.29635340032991	-16.5047454193319	16.5555777155467	16.4812398753037	16.4385897395578	15.895967725361	19.3007653964484
201	75.5293405318896	95.7583099199732	15	7	200	10	-0.188845867133978	-16.9589336726941	16.9599850847921	16.8623903360917	16.7068543275291	15.8156461820441	18.0497985579547
202	75.5713908887785	94.8960551903615	15	7	201	10.05	0.841007137777865	-17.2450945922341	17.2655894918446	17.1508786351423	16.8908451229895	15.7264100142449	17.0112453897474
203	75.6610511694988	94.0278937814635	15	7	202	10.1	1.79320561440619	-17.3632281779598	17.4555801718372	17.3283552482966	16.9706036330168	15.6022684299166	16.9664538228932
204	75.7944386476362	93.1622270599702	15	7	203	10.15	2.66774956274787	-17.313334429866	17.517660711691	17.3814185728687	16.9316332161686	15.4214816597691	16.3972427330256
205	75.9676705967766	92.3074563925725	15	7	204	10.2	3.46463898280803	-17.095413347954	17.442960781318	17.3004503706753	16.7638522546667	15.1691896902848	14.889182404477
206	76.1768642905055	91.4719831459612	15	7	205	10.25	4.18387387457813	-16.709464932226	17.2253017076529	17.0788169299419	16.4608793196437	14.8405080050545	15.0593925527229
207	76.418137002409	90.6642086868272	15	7	206	10.3	4.82545423806982	-16.1554891826802	16.8607484808772	16.7123877971949	16.0197362424398	14.4446877808428	15.2344215947415
208	76.6876060060726	89.8925343818615	15	7	207	10.35	5.38938007327204	-15.433486099314	16.3474129681702	16.1993492610368	15.4410868307194	14.0089659469996	15.5731469061527
209	76.9813885750821	89.1653615977549	15	7	208	10.4	5.87565138018988	-14.543455682132	15.6855150479563	15.5403400664187	14.7302799094227	13.5752554934395	16.0716597836278
210	77.2956019830234	88.4910917011982	15	7	209	10.45	6.28426815882619	-13.4853979311339	14.8777681005273	14.7390221142044	13.8997896410118	13.1872398423594	16.6978422601282
211	77.6263635034821	87.8781260588824	15	7	210	10.5	6.61523040917388	-12.259312846316	13.9302557345623	13.8033567314969	12.9741616825798	12.8809967072662	17.3094446311814
212	77.9697904100441	87.3348660374984	15	7	211	10.55	6.86853813124003	-10.86520042768	12.8541587198057	12.7481720216504	11.9985304386962	12.6848795712437	17.765736691005
213	78.3219999762951	86.8697130037371	15	7	212	10.6	7.04419132502011	-9.30306067522594	11.6690860546327	11.6002300209868	11.0473282609824	12.6223891358332	18.0419747633525
214	78.6791094758209	86.4910683242892	15	7	213	10.65	7.14218999051582	-7.57289358895804	10.409591498724	10.407983298741	10.2188777707104	12.7143685855101	18.1452299245342
215	79.0372361822072	86.2073333658459	15	7	214	10.7	7.16253412772602	-5.67469916886608	9.13805809720913	9.25803876318795	9.61062743005204	12.9802286013755	18.0904224896988
216	79.3924973690398	86.0269094950978	15	7	215	10.75	7.10522373665214	-3.60847741496201	7.96902212333332	8.29129979046794	9.30111409488874	13.4385775666007	17.9164493006352
217	79.7410103099045	85.9581980787359	15	7	216	10.8	6.97025881729388	-1.37422832723786	7.10443604204064	7.68958351977046	9.35002290004761	14.1075350210378	17.721275238687
218	80.078892278387	86.0096004834511	15	7	217	10.85	6.75763936965012	1.02804809430381	6.83539119103267	7.62102483911731	9.803691440947	15.0048748694712	17.594792793121
219	80.4022605480731	86.1895180759343	15	7	218	10.9	6.46736539372199	3.59835184966414	7.40101014523654	8.19424489103652	10.6984572615975	16.1480673697097	17.5600091233365
220	80.7072323925486	86.5063522228764	15	7	219	10.95	6.09943688951006	6.33668293884199	8.7952646939434	9.44200703690727	12.0606675617392	17.4997167948954	17.616626392954
221	80.9899250853992	86.9685042909682	15	7	220	11	5.65385385701177	9.24304136183594	10.8351223829294	11.3160830914261	13.9029934506215	18.8032430803187	17.7586857271962
222	81.2464559002106	87.5843756469006	15	7	221	11.05	5.13061629622825	12.317427118648	13.3432467713944	13.7073310034245	16.2165396033794	19.8050633677651	17.9786315296532
223	81.4729421105688	88.3623676573646	15	7	222	11.1	4.52972420716378	15.5598402092801	16.2057714636266	16.5003102843612	18.9624214779601	20.4816810967883	18.2684227445083
224	81.6655009900593	89.3108816890509	15	7	223	11.15	3.85117758981011	18.970280633726	19.3572497052287	19.6117420102065	22.0772569687091	20.8689781892994	18.6198859020024
225	81.820249812268	90.4383191086506	15	7	224	11.2	3.09497644417405	22.548748391994	22.7601610986268	22.9910721698515	25.3888061597388	21.0116552891128	19.024831693251
226	81.9333058507807	91.7530812828545	15	7	225	11.25	2.26112077025391	26.2952434840778	26.392281012156	26.6087598644941	28.3053720657486	20.9923905962159	19.4750866208586
227	82.0007863791831	93.2635695783534	15	7	226	11.3	1.34961056804798	30.209765909978	30.2398975696192	30.4471829339936	30.2601038354825	20.9978626965312	19.9624900178723
228	82.0188086710609	94.9781853618383	15	7	227	11.35	0.360445837555972	34.292315669698	34.2942099368396	34.2773020351164	31.1596707526296	21.1806196392423	20.4788736637957
229	81.98349	96.90533	15	7	228	11.4	-0.706373421217847	38.5428927632341	38.5493650527265	36.9990021212907	31.0394991170013	21.5447627532335	21.0160282488547
230	81.9035090316605	98.9993409461398	15	7	229	11.45	-1.59961936678997	41.8802189227958	41.9107566042408	37.5291355011136	29.9626430164864	22.0460129435485	21.565653927708
231	81.83779	100.9983	15	7	230	11.5	-1.31438063321013	39.9791810772041	40.0007814430272	35.7105816407651	28.0817877418103	22.6363747471262	22.1192856507366
232	81.8450166104252	102.642812345281	15	7	231	11.55	0.144532208504131	32.89024690562	32.8905644687339	31.631815300009	25.7791857896831	23.2723834880627	22.6681739469255
233	81.9326648858407	103.899832355077	15	7	232	11.6	1.75296550830979	25.1404001959199	25.2014406350973	25.6479839978564	23.3988178005246	23.9144563531834	23.2030826985499
234	82.0954089285258	104.792901699827	15	7	233	11.65	3.2548808537021	17.8613868950001	18.1555333489456	19.16457336233	21.0122685377579	24.5254032184947	23.7139262976803
235	82.3279228407598	105.345562049972	15	7	234	11.7	4.65027824467995	11.0532070029001	11.9916000934781	14.0292360782526	18.7032197273583	25.0694347851266	24.1890904660445
236	82.6248807248219	105.581355075954	15	7	235	11.75	5.93915768124219	4.71586051963982	7.58372826539531	11.0870539602841	16.9673774285038	25.5115956751166	24.6141582430574
237	82.9809566829913	105.523822448213	15	7	236	11.8	7.12151916338797	-1.15065255481994	7.21387804834652	10.3927217755069	16.2846631406428	25.8174450147069	24.9718392387373
238	83.3908248175473	105.19650583719	15	7	237	11.85	8.19736269111985	-6.54633222045987	10.4905300452549	11.7584554568602	16.6692419537372	25.9528724581202	25.2460888455439
239	83.8491592307691	104.622946913325	15	7	238	11.9	9.16668826443612	-11.4711784773002	14.6838724250596	14.7701814946775	18.0113073199881	25.8839891279997	25.4177261677177
240	84.350634024936	103.82668734706	15	7	239	11.95	10.0294958833379	-15.9251913252999	18.8202685002446	18.5400902030331	20.1762265537667	25.6315910605205	25.4696483574967
241	84.8899233023272	102.831268808834	15	7	240	12	10.7857855478241	-19.9083707645201	22.6423584544819	22.2514299471903	22.9414036084228	25.4353282211545	25.3946462437909
242	85.461701165222	101.66023296909	15	7	241	12.05	11.4355572578958	-23.4207167948799	26.0634215901248	25.6298928644693	25.8557042397308	25.5312845260858	25.2058410016056
243	86.0606417158996	100.337121498268	15	7	242	12.1	11.9788110135522	-26.46222941644	29.0472287660407	28.5939976506733	28.5069271157158	25.9244843003116	24.9490315947776
244	86.6814190566392	98.8854760668075	15	7	243	12.15	12.4155468147919	-29.0329086292101	31.5761870114546	31.1126257221682	30.7557097182414	26.5588744060613	24.6698221119194
245	87.3187072897201	97.3288383451506	15	7	244	12.2	12.7457646616179	-31.132754433138	33.6407924312644	33.1713182764284	32.5599623936827	27.3665256429762	24.3857105176224
246	87.9671805174216	95.6907500037377	15	7	245	12.25	12.96946455403	-32.7617668282579	35.2354988119564	34.7624242842413	33.9032790138053	28.2359258898989	24.1004804664032
247	88.6215128420229	93.9947527130096	15	7	246	12.3	13.086646492026	-33.919945814562	36.3568843614257	35.8815265720135	34.7779059115288	28.9458157809434	23.8007508850487
248	89.2763783658032	92.264388143407	15	7	247	12.35	13.097310475606	-34.607291392052	37.0027588051055	36.5259271366921	35.179726646886	29.3115580518455	23.4215506052841
249	89.9264511910417	90.5231979653709	15	7	248	12.4	13.0014565047702	-34.8238035607221	37.1716984503156	36.6939323054425	35.1064414921345	29.2906895822018	22.8877630596581
250	90.5664054200178	88.7947238493418	15	7	249	12.45	12.7990845795219	-34.5694823205818	36.8627952546572	36.3844935466293	34.5568247321856	28.8932837714449	22.161468310444
251	91.1909151550107	87.1025074657606	15	7	250	12.5	12.490194699858	-33.8443276716242	36.0755246557085	35.5970290095306	33.530448171375	28.1529177404556	21.3723211791325
252	91.7946544982995	85.470090485068	15	7	251	12.55	12.0747868657759	-32.6483396138519	34.8096905673596	34.3313564122555	32.0359273221561	27.1392985151485	20.8290649355259
253	92.3722975521637	83.9210145777049	15	7	252	12.6	11.5528610772841	-30.9815181472621	33.0654361196122	32.5877223276791	30.1161889879752	25.9836068363718	20.5439218033842
254	92.9185184188823	82.478821414112	15	7	253	12.65	10.924417334372	-28.8438632718578	30.8433354639402	30.3669640373076	27.8256694461623	24.8142410053441	20.6776984678545
255	93.4279912007347	81.1670526647301	15	7	254	12.7	10.1894556370479	-26.2353749876382	28.1446248317749	27.6873610976829	25.2266051492071	23.7019862501183	20.6921847838719
256	93.89539	80.00925	15	7	255	12.75	9.34797598530622	-23.156053294602	24.9717332038509	24.6353489664199	22.4025564671058	22.6893652576898	21.1032441708892
257	94.3173439075058	79.0253269548569	15	7	256	12.8	8.4390781501159	-19.678460902862	21.4116758692362	21.319982480069	19.5006911187681	21.7840567553906	21.8853806994993
258	94.6983019682723	78.220684522214	15	7	257	12.85	7.61916121533005	-16.0928486528579	17.805375463297	17.865487970735	16.7874870258576	20.890228752448	22.1925032850243
259	95.0446682158678	77.5970955594789	15	7	258	12.9	6.92732495190995	-12.471779254702	14.2665030321859	14.438148896904	14.5220405185536	19.8915369913165	22.2075782287228
260	95.3628466838609	77.1563329240595	15	7	259	12.95	6.36356935986186	-8.81525270838807	10.8721522851051	11.3140211398533	12.847147768051	18.6913455603675	22.7118104817809
261	95.65924140582	76.9001694733633	15	7	260	13	5.92789443918207	-5.12326901392385	7.83503783469601	8.93962508529542	11.8482823440046	17.3093141371105	23.1581173049243
262	95.9402564153135	76.8303780647981	15	7	261	13.05	5.62030018987002	-1.39582817130417	5.7910370839824	7.72409855703821	11.5321861886251	16.1268453449659	23.0037262486301
263	96.2122957459098	76.9487315557714	15	7	262	13.1	5.440786611926	2.36706981946611	5.93339519050775	7.82880756536701	11.6642685169208	15.1633593064569	22.8102022751559
264	96.4817634311773	77.2570028036911	15	7	263	13.15	5.38935370535	6.16542495839383	8.1888703908998	9.25841579110515	11.9574045364707	14.7965225296476	23.6360840065752
265	96.7550635046846	77.7569646659647	15	7	264	13.2	5.46600147014601	9.99923724547216	11.3956973267491	11.7503512373969	12.1560859715279	14.0178439247676	24.8129718846265
266	97.0386	78.45039	15	7	265	13.25	5.67072990630805	13.8685066807059	14.9830789633867	14.3889119485461	12.2160718071152	13.9705624518795	25.2951239432207
267	97.3267758308632	79.3162283931577	15	7	266	13.3	5.76351661726392	17.316767863154	18.250714315441	16.1907105159031	12.7529995711637	14.8249456180552	29.1579496685797
268	97.5659894316989	80.2421363526106	15	7	267	13.35	4.78427201671394	18.518159189058	19.1261987462539	16.4833643776888	13.5392315870561	15.073448518203	31.0351389652255
269	97.690638117103	81.0929471154847	15	7	268	13.4	2.49297370808222	17.0162152574821	17.1978632276849	15.1737278231253	15.0710045407417	15.1244668752437	31.4716043922405
270	97.6351192016714	81.7334939189058	15	7	269	13.45	-1.11037830863211	12.8109360684218	12.8589666356776	13.7556479049305	15.1885400814842	16.530337192117	30.9259162465739
271	97.33383	82.02861	15	7	270	13.5	-6.0257840334279	5.90232162188414	8.43489619056901	12.6895512255661	16.0928425597544	18.163316869393	31.4842638287244
272	96.7763028271446	82.0052644779292	15	7	271	13.55	-11.150543457108	-0.466910441415962	11.1603147244671	13.9512985655803	18.1177050474854	18.8681539821117	30.9835906047152
273	96.17261	82.33897	15	7	272	13.6	-12.073856542892	6.67411044141602	13.795715349432	13.8937157852795	18.4826285194853	19.6367977139399	30.9637797215862
274	95.7833592543883	83.447971558813	15	7	273	13.65	-7.78501491223409	22.1800311762598	23.5065999277557	17.0119572963836	18.2915292140167	22.4579270078063	30.8619145939474
275	95.85076	84.0729	15	7	274	13.7	1.34801491223385	12.4985688237402	12.5710527341737	22.4797621900403	20.9045884127061	25.9239575191348	30.4429071659813
276	96.4901824551502	83.055907828499	15	7	275	13.75	12.7884491030042	-20.33984343002	24.0261037460896	24.2757058134045	24.1105619316707	27.9008826287516	30.4140929070748
277	97.3280383987831	81.3228483334397	15	7	276	13.8	16.7571188726578	-34.6611899011862	38.4993391927507	22.6317598624532	24.9833083930597	36.5318425817688	30.3594617556206
278	97.8685	80.3205	15	7	277	13.85	10.8092320243381	-20.046966668794	22.7754334662529	27.9154610401327	25.7343638408237	41.180049178003	30.9600845473186
279	97.7543552659846	81.0762724385765	15	7	278	13.9	-2.28289468030795	15.11544877153	15.286870172999	31.2091665669578	29.8448494748709	43.0516717931644	32.6079256909231
280	97.1828555562496	82.9400997604414	15	7	279	13.95	-11.4299941946999	37.2765464372981	38.9895586225711	27.486854596079	36.6593749567854	43.1604869327804	33.5475040831034
281	96.4898680683898	84.8425472020856	15	7	280	14	-13.8597497571962	38.048948832884	40.4946313802154	27.1930218682429	39.7089226977487	45.6592135203383	34.9260461575295
282	96.01126	85.71418	15	7	281	14.05	-9.57216136779607	17.432655958288	19.8877793383566	37.0579390872886	54.9459801160522	45.8403358644645	36.654717918097
283	95.8916009346739	84.6556080643502	15	7	282	14.1	-2.3931813065218	-21.1714387129959	21.3062698270727	45.4032888734381	63.8774698365207	46.7642001367156	37.1448319563575
284	95.51027	81.44762	15	7	283	14.15	-7.62661869347795	-64.1597612870041	64.6114562682273	48.2086788285396	67.8118143723122	46.9273066582471	37.5292532344422
285	94.6609801374459	77.5021780105687	15	7	284	14.2	-16.985797251082	-78.908839788626	80.7163075533186	82.4051056360255	65.4163854528546	46.867970407195	37.4439448883591
286	95.55997	80.07576	15	7	285	14.25	17.9797972510821	51.4716397886261	54.521581155723	100.561917804798	67.207865109006	46.8576233622701	37.2763829164998
287	98.55936	89.13567	15	7	286	14.3	59.9877999999998	181.1982	190.869913375786	98.5656896573357	66.6973633358694	45.893977893186	37.0515753035804
288	98.10514	83.54959	15	7	287	14.35	-9.08439999999985	-111.7216	112.090330670937	85.4294820322712	67.7940364326074	46.8467205764342	37.537796196829
289	99.2643403301521	81.076245496682	15	7	288	14.4	23.1840066030418	-49.4668900663598	54.6303155309139	86.2070513894723	64.0097638416233	50.0913845066025	38.2883852529666
290	99.87413	81.51591	15	7	289	14.45	12.195793396958	8.79329006635999	15.0352694279959	50.9896210357133	57.0765658576047	50.5646709740897	38.1600820882628
291	97.54859	79.74927	15	7	290	14.5	-46.5107999999998	-35.3328000000002	58.4094279417287	35.0261550604164	54.0063240267914	51.688775445666	39.0005849472008
292	97.7134238431051	80.469794049557	15	7	291	14.55	3.296676862102	14.41048099114	14.782761606991	29.4538380259109	36.8419756703198	54.4412818540823	40.2561628333645
293	98.37691	81.94073	15	7	292	14.6	13.2697231378978	29.4187190088601	32.2730007944525	28.7236496829383	29.8159713163478	54.6528661987751	40.9998137434768
294	97.04884	81.77447	15	7	293	14.65	-26.5613999999999	-3.32520000000017	26.7687303583864	21.8055966641105	32.3709546408929	52.6005794610782	41.7374469126116
295	96.953	82.33556	15	7	294	14.7	-1.91679999999991	11.2218000000001	11.3843277131328	22.6943303049263	35.7129564953248	48.9639322575834	42.5936017555073
296	95.88212	81.81441	15	7	295	14.75	-21.4176	-10.4230000000001	23.8191628475898	24.6057875722791	36.1696857823261	46.651883204248	43.359158489246
297	95.76123	82.7681	15	7	296	14.8	-2.41780000000006	19.0738000000002	19.2264298110702	35.2880712558748	42.1852003722951	37.5713080253919	43.9400427920701
298	97.13177	81.18821	15	7	297	14.85	27.4108000000001	-31.5978000000001	41.8302871312165	42.7022633077114	41.5116959649427	33.8955432156551	44.1591703880769
299	96.67091	85.17064	15	7	298	14.9	-9.21719999999993	79.6486000000002	80.180148776365	50.5337749005416	41.1913950805331	33.5250987127688	44.0607256718202
300	96.87727	82.75668	15	7	299	14.95	4.12719999999979	-48.2792000000001	48.4552879723153	61.676070439664	40.851298657562	33.1596772437452	45.4081210049616
301	98.64868	85.36	15	7	300	15	35.4282000000001	52.0663999999999	62.9767208117412	58.4176043576063	39.2974423817047	32.3419563740633	45.76653088063
302	96.15589	82.56264	15	7	301	15.05	-49.8558	-55.9472	74.9379075066818	47.0947189051913	38.3006403804641	34.6719898022646	46.1542435177775
303	97.12795	81.73465	15	7	302	15.1	19.4412	-16.5598	25.5379567209281	39.0003340074127	37.9751151149624	35.2354273502379	46.7536085115563
304	98.2744782489534	82.0063686975063	15	7	303	15.15	22.930564979068	5.43437395012603	23.56572151429	28.0611098628677	34.6792427846448	36.5475871669762	47.428349271005
305	98.4969812794908	82.337771221143	15	7	304	15.2	4.45006061074793	6.62805047273395	7.98336348342219	14.9252103212641	30.6063979921656	38.3192331038195	46.3266824440773
306	98.36628	82.73063	15	7	305	15.25	-2.61402558981587	7.85717557714008	8.28060008901642	17.5326258723185	28.5142269658005	39.8606936162219	46.7801948347629
307	98.8179	82.62897	15	7	306	15.3	9.03239999999983	-2.03320000000019	9.258409798664	22.2637666640984	27.158779232234	41.9861076909542	42.5547770851382
308	100.1729	81.25636	15	7	307	15.35	27.1000000000001	-27.4521999999999	38.5750344761997	22.2124619769185	28.9591587355332	41.4716201997195	40.8291213737163
309	98.29698	82.69009	15	7	308	15.4	-37.5183999999999	28.6745999999999	47.2214254731895	28.9673440687334	31.9037792534193	38.0300668370379	40.6891057597192
310	98.0127	82.95171	15	7	309	15.45	-5.68560000000019	5.23240000000015	7.72684004752291	39.3923481432038	35.787167550077	40.2515710358334	41.3588989527004
311	97.49561	80.91353	15	7	310	15.5	-10.3417999999999	-40.7636000000002	42.0550105480907	40.3856915987479	40.4239448507392	39.844286315594	40.360923215819
312	97.33469	83.97848	15	7	311	15.55	-3.21840000000009	61.2990000000002	61.3834301710162	41.5437918427402	45.6715750014443	37.8672051814728	40.759409788686
313	99.06527	82.65757	15	7	312	15.6	34.6116000000001	-26.4182	43.5417517539201	49.3618731232356	44.9681252844767	38.8543508243375	41.4076578420842
314	101.367	81.34315	15	7	313	15.65	46.0346000000001	-26.2884000000003	53.0119266931511	51.880545632745	41.3808908894311	42.2561190809318	42.0877149455732
315	99.16045	82.12467	15	7	314	15.7	-44.1310000000001	15.6304	46.8172464499997	51.9508018596848	49.8967440795012	43.6894326305713	42.6972054720063
316	99.46592	84.83996	15	7	315	15.75	6.10939999999999	54.3058000000002	54.6483730956377	49.5505589702055	51.1743456653875	46.9085064652779	44.6420202801
317	102.1155	83.2564	15	7	316	15.8	52.9916	-31.6712000000001	61.7347113057153	41.2179899361219	48.5756311307117	47.5382461448844	45.0235294382599
318	100.90824503428	84.2710670299684	15	7	317	15.85	-24.1450993143999	20.2933405993682	31.5405373065235	50.4316150357669	48.7495429131419	47.7626995317776	44.4761204439068
319	100.6619	84.78226	15	7	318	15.9	-4.92690068559995	10.2238594006317	11.3490815227335	50.46814569803	52.6084589084442	47.8531128066695	43.107083733004
320	104.2963	81.89083	15	7	319	15.95	72.688	-57.8286	92.8853719482244	45.2004604017386	51.5916977110656	49.5581206616556	42.4023989138206
321	101.8426	83.11372	15	7	320	16	-49.074	24.4578000000001	54.8310264069532	47.9485268560783	53.3930680798166	48.3798900575746	41.0769260157487
322	102.8426	81.6535	15	7	321	16.05	20	-29.2044000000001	35.3962848242581	63.9989278807666	49.4049172883246	46.8468297751074	39.6751418652361
323	103.7353	79.57288	15	7	322	16.1	17.8539999999998	-41.6123999999999	45.2808695782224	52.7517803863643	50.5572737790786	47.5798883339305	39.7448204458226
324	100.6322	82.94151	15	7	323	16.15	-62.062	67.3725999999999	91.6010866461746	56.3179904616031	54.3253347239079	47.6278427241703	39.8669619573135
325	102.3482	82.2986	15	7	324	16.2	34.3200000000002	-12.8582	36.6496344762129	53.6093741749106	49.2194972438099	47.0751778401931	39.8935969650013
326	99.42845	84.46066	15	7	325	16.25	-58.3950000000002	43.2412000000002	72.6620767831476	53.1660207020788	45.5854344497618	49.4233469439781	40.4640646070022
327	98.3397485763434	84.5535871554864	15	7	326	16.3	-21.774028473132	1.85854310972786	21.8532033907956	44.6517415670492	45.1180284195031	48.0609511855656	41.6450013744669
328	99.98015	83.15882	15	7	327	16.35	32.808028473132	-27.8953431097278	43.0641022140631	45.6872141012555	46.4102337547191	47.480620688094	41.484979237533
329	102.405661379536	82.8029112483131	15	7	328	16.4	48.5102275907201	-7.11817503373823	49.0296909710269	34.8528784379205	42.6472265398962	48.18410062897	41.5933802612346
330	104.486421013986	83.0131101292151	15	7	329	16.45	41.6151926890001	4.20397761803997	41.8269971472443	36.6266826640956	42.5586579693206	44.5532267918077	41.7838450184699
331	105.2961	82.56684	15	7	330	16.5	16.1935797202798	-8.92540258430188	18.4903984664723	39.6544468073594	45.4536258081397	42.3095657159033	41.7398651719785
332	103.9792	81.77601	15	7	331	16.55	-26.3379999999998	-15.8166	30.7222245216714	40.6427115127433	46.7169850828066	41.4830785489994	40.8472471890126
333	101.6283	83.4913	15	7	332	16.6	-47.0180000000002	34.3057999999999	58.2029229303822	39.4301018373858	44.4039675971095	40.6352900673078	40.2059363992654
334	103.280845514351	81.3579295825989	15	7	333	16.65	33.0509102870201	-42.6674083480219	53.971014497946	56.054373178359	42.0428665340322	37.4778048336952	39.0952044059241
335	104.4991	80.04892	15	7	334	16.7	24.36508971298	-26.1801916519781	35.7639487704569	56.8072875015176	39.8869563398056	36.0977612994312	38.2287959150459
336	101.422	84.09167	15	7	335	16.75	-61.542	80.855	101.611755171338	49.1534883868595	39.0336969820449	34.0196227487265	37.4754271380921
337	100.765041778471	85.6859578236796	15	7	336	16.8	-13.1391644305799	31.8857564735922	34.4867961374646	43.4430215553211	37.8481286784957	35.7517566040494	37.223777245962
338	101.1251	84.75657	15	7	337	16.85	7.20116443058004	-18.5877564735921	19.9339273570919	40.3438108422254	34.8603463798964	35.2072589432885	37.617108328134
339	100.1774	83.90973	15	7	338	16.9	-18.954	-16.9368	25.4186803402537	22.0130207857307	32.3083831274942	35.3336477157998	37.7808658861601
340	101.1554	84.17522	15	7	339	16.95	19.5599999999999	5.3098	20.2678952049786	18.8889698554738	29.6368646295418	34.0095693752843	35.7122033654571
341	101.554010387486	83.8768838565309	15	7	340	17	7.97220774972004	-5.96672286938201	9.95780488886494	20.5672043729333	22.5856196893132	35.0998402863824	35.0973235155527
342	101.652	82.93866	15	7	341	17.05	1.95979225027997	-18.7644771306179	18.8665414861797	21.1737446996673	24.7865281252922	34.8476646029177	35.2757796814485
343	102.561450985782	81.8529910257683	15	7	342	17.1	18.18901971564	-21.7133794846339	28.3250999443896	18.9299184168582	26.0105502894674	32.8319844646004	35.2076218425365
344	103.708391523515	81.0114268609716	15	7	343	17.15	22.93881075466	-16.8312832959342	28.4513819739235	23.1582185928957	28.6244288975674	30.562566087678	33.3455933800022
345	104.09733629949	80.7802942656891	15	7	344	17.2	7.77889551949983	-4.62265190565006	9.04876379093325	30.6840863951105	28.132182410763	29.3824139898987	32.9667278254008
346	102.7328	81.52592	15	7	345	17.25	-27.2907259898	14.9125146862181	31.0993057690524	31.4538962060016	31.16598359072	25.5275073322061	32.5451169304177
347	100.3211	82.99669	15	7	346	17.3	-48.2339999999999	29.4154	56.4958804972539	36.0751130954675	31.8472005273398	26.3866033063584	32.2887753992582
348	101.914161415903	83.2205090891341	15	7	347	17.35	31.8612283180599	4.47638178268193	32.1741489988448	37.3344464046678	30.8036225493043	27.753595968174	31.9374537625168
349	104.4193	82.61247	15	7	348	17.4	50.1027716819402	-12.1607817826819	51.5574664212531	39.1737485885444	28.8167490478617	27.3776311433501	30.9284293704182
350	103.761446037742	82.2175855296726	15	7	349	17.45	-13.15707924516	-7.89768940654795	15.3454303369349	33.010314659569	29.1279633502556	26.8711799391064	30.463500987788
351	101.7824	82.59542	15	7	350	17.5	-39.5809207548402	7.556689406548	40.2958166884352	30.1533488926071	28.469394975099	27.8850813152021	30.5906491826953
352	101.1789	83.72868	15	7	351	17.55	-12.0699999999999	22.6651999999999	25.6787108523772	21.558385000256	27.9866784874247	29.0684808138977	31.7589349543337
353	101.908273010199	84.2464487242598	15	7	352	17.6	14.58746020398	10.3553744851962	17.8893201640351	20.9214802958434	29.4966416468805	29.7799536177653	32.2850599411245
354	102.3344	84.19575	15	7	353	17.65	8.52253979602011	-1.01397448519606	8.5826469594977	17.7650413616536	26.1308333891328	29.2133819263091	32.5210928780592
355	101.744	84.05033	15	7	354	17.7	-11.808	-2.90840000000003	12.160906814872	22.9630423152803	25.6101774674498	29.8356943513703	32.7625775005774
356	102.969668527243	84.0558817894798	15	7	355	17.75	24.51337054486	0.111035789595917	24.5136220174862	28.839934401154	24.6041790396843	31.070611112109	30.854050511384
357	105.55056325521	84.1704367450041	15	7	356	17.8	51.6178945593398	2.29109911048596	51.6687156205106	30.7032817780096	26.2897611004555	28.825794194467	30.0656287760514
358	107.9112	84.29052	15	7	357	17.85	47.2127348958	2.40166509991809	47.2737805934035	30.2988746390563	28.7562846862263	28.667648581745	30.1062879402252
359	108.804680773503	84.342114208469	15	7	358	17.9	17.86961547006	1.03188416937996	17.8993838437759	31.4433167177149	29.6100148047565	26.5232110250367	30.6770570160528
360	108.298452370774	84.3690321067099	15	7	359	17.95	-10.1245680545799	0.538357964817919	10.1388711201051	29.6164798856307	30.543425352485	26.9174326002917	32.0985786781315
361	106.788547782658	84.4445439515958	15	7	360	18	-30.19809176232	1.51023689771819	30.2358324107793	28.6726349712987	33.6718272491191	26.0814580790082	34.5546868117765
362	104.671	84.64192	15	7	361	18.05	-42.3509556531599	3.94752096808389	42.5345314600899	28.5167478315033	29.6649099015092	28.6702053057496	36.4296834452048
363	102.55461616184	84.8613397919385	15	7	362	18.1	-42.3276767632001	4.38839583877012	42.5545560217432	30.7879760659138	27.8386555166095	31.7381354176486	37.4342435677406
364	101.8993	84.31062	15	7	363	18.15	-13.1063232368001	-11.0143958387701	17.1199481447989	35.9003377805232	26.9155886609406	34.4796196684404	39.5635606527298
365	102.6521	83.54356	15	7	364	18.2	15.0560000000002	-15.3412	21.4950122921576	29.7133399173878	28.2246877331336	36.1427410112561	39.8925108906962
366	100.9266	85.73584	15	7	365	18.25	-34.5100000000002	43.8455999999999	55.7976409838266	27.0046760619204	27.5587371183322	36.1805936905618	40.468242825025
367	101.2876	85.28191	15	7	366	18.3	7.22000000000008	-9.07859999999999	11.5995421444125	25.3144294903779	31.0506495110438	33.7446542457443	40.613672020712
368	102.7379	85.25435	15	7	367	18.35	29.006	-0.551199999999881	29.0112367444064	25.6613994003534	34.7199861490708	32.4589799122763	41.1304729168311
369	102.351878746172	85.0572354307402	15	7	368	18.4	-7.72042507655982	-3.94229138519592	8.6687152870863	19.2171364561412	39.3492245321243	33.9764828887555	40.7757487350745
370	101.391518625102	84.4039555207028	15	7	369	18.45	-19.2072024214002	-13.0655982007482	23.2298618420351	32.3879591046998	41.7420566700272	37.3259774171566	40.8042350262979
371	102.2241	83.56944	15	7	370	18.5	16.6516274979602	-16.6903104140559	23.5763262627655	42.4352962362212	38.6893601320045	41.2242923083508	40.2158055457369
372	106.0147	82.77633	15	7	371	18.55	75.812	-15.8622	77.4536553872055	53.3840195738707	37.8243985899793	43.790886076512	40.7907977480195
373	109.910383857911	82.0522925066334	15	7	372	18.6	77.9136771582199	-14.4807498673319	79.2479224020135	57.8227139397009	37.0793043079431	45.0885335177159	41.6381208775895
374	113.019217732368	81.4294269052365	15	7	373	18.65	62.1766774891401	-12.4573120279382	63.4123319753339	58.1615838078679	41.0373771165704	49.9137393791506	42.3667058327961
375	115.240068821979	80.9540128306831	15	7	374	18.7	44.4170217922198	-9.50828149106798	45.4233336711861	43.2608380752589	46.4272671011797	49.9493274300221	43.1352147029472
376	116.471804325353	80.6723299178467	15	7	375	18.75	24.6347100674802	-5.63365825672804	25.2706756036005	31.7233123796651	54.8898474983694	49.865874537941	43.1888665470412
377	116.6132914411	80.6306578016011	15	7	376	18.8	2.82974231493995	-0.833442324911857	2.94992672416048	28.6907346592701	56.5311226419803	52.401549846957	42.4778337317426
378	115.56339736783	80.8752761168199	15	7	377	18.85	-20.9978814653999	4.89236630437603	21.5602939240443	35.0318202626584	55.4570808863609	53.5932972519171	42.1304866085471
379	113.22098930415	81.4524644983769	15	7	378	18.9	-46.8481612736002	11.5437676311399	48.2494433733593	51.6181111888709	60.4782542261769	55.0282864451122	42.3547621329363
380	109.48493444867	82.4085025811457	15	7	379	18.95	-74.7210971095998	19.120761655376	77.1287616881274	69.8014072087017	58.1565981900171	54.6910374523041	42.6533078702956
381	104.2541	83.78967	15	7	380	19	-104.6166889734	27.6233483770861	108.202130234663	79.1908493930568	61.0423889438775	54.3501530124656	42.3467300998884
382	99.61968	84.53089	15	7	381	19.05	-92.6883999999998	14.8244	93.8664068233144	92.2657737930836	66.9787011039346	52.9113901902893	41.5458290503767
383	102.6054	82.852	15	7	382	19.1	59.7144	-33.5777999999999	68.5075048458196	81.2813761173758	70.1072901958911	51.5381063375305	40.6066250302532
384	107.4917	85.7503	15	7	383	19.15	97.7259999999998	57.9659999999998	113.624065373494	70.466666698884	69.019195773654	50.2537919971518	40.757718852116
385	108.117815304928	86.6672686892111	15	7	384	19.2	12.5223060985601	18.3393737842221	22.2067733095884	64.1559949991675	62.9548078034285	50.1276883946384	41.2846503766266
386	105.7329	85.38784	15	7	385	19.25	-47.69830609856	-25.588573784222	54.1285831422041	61.0237309987253	53.8104585265618	50.1971394035207	40.7894828193192
387	102.893202461682	84.1058852934399	15	7	386	19.3	-56.7939507663601	-25.639094131202	62.3130483247319	45.7726177542244	49.2916577385983	51.2110132177408	40.7080623142934
388	100.384920510713	83.2750304410407	15	7	387	19.35	-50.1656390193799	-16.617097047984	52.8461848436086	44.6282394894812	47.6191317887	51.8019933048178	41.1484339379209
389	98.5517393289037	82.9138399419216	15	7	388	19.4	-36.6636236361862	-7.22380998238208	37.3684991509891	37.1542503542395	40.0293297681268	50.7330413771172	40.9931130012321
390	97.7373440980629	83.0408782952017	15	7	389	19.45	-16.2879046168158	2.54076706560198	16.4848819858723	34.427320478029	42.0987785992596	47.9806383234346	40.7063870634139
391	98.28542	83.67471	15	7	390	19.5	10.9615180387419	12.6766340959662	16.7586374659958	34.2145325786746	39.3518898631639	43.469167891426	40.6368804750526
392	100.3946	84.88934	15	7	391	19.55	42.1835999999999	24.2926	48.6783989436792	34.2860417820292	35.443325331547	39.3007720242414	39.0903807105196
393	102.7526	85.95861	15	7	392	19.6	47.1600000000001	21.3853999999998	51.7822453468368	39.5693177090381	33.4966964137445	36.1247165427906	37.2945958865547
394	101.9087	84.27161	15	7	393	19.65	-16.8780000000001	-33.74	37.7260451677618	41.5495293720882	32.4468869805803	31.6016983250815	36.0436533730886
395	99.9247742206047	83.4559298399393	15	7	394	19.7	-39.6785155879058	-16.3136032012139	42.9012616209167	36.459330185065	33.0064688434406	32.6199733232311	35.3783350536988
396	98.69417	83.96824	15	7	395	19.75	-24.6120844120941	10.2462032012139	26.6596957812464	32.7788602488144	33.1278772562901	31.7130911006974	35.2612326933731
397	99.1408732296324	85.0402646503423	15	7	396	19.8	8.9340645926481	21.440493006846	23.2274030085634	30.6077321791315	29.3098863098845	29.0145747816298	35.646828529581
398	100.2094	86.32237	15	7	397	19.85	21.370535407352	25.6421069931542	33.3798956655837	26.4436199778432	24.6303012968813	28.7035706239246	35.4328662602903
399	100.661449049363	87.5875570592363	15	7	398	19.9	9.04098098725996	25.3037411847259	26.8704048193471	24.7062251404921	23.1740668820361	26.957939557352	34.4264173184627
400	100.506919507975	88.6807240043566	15	7	399	19.95	-3.09059082776002	21.863338902406	22.0807006144754	22.160442434704	23.1411680472026	26.7217366745236	32.6239516603817
401	100.067760604092	89.4647433031771	15	7	400	20	-8.78317807765995	15.6803859764099	17.9727215944909	16.4817423449481	24.074292338231	26.9236079376396	30.0554084710214
402	99.6659215659655	89.8024874235137	15	7	401	20.05	-8.03678076252993	6.75488240673189	10.4984894796226	15.7404015849408	22.5858242317127	25.2693712307498	27.898755773478
403	99.6233516218503	89.5568288331826	15	7	402	20.1	-0.851398882304011	-4.91317180662179	4.98639521680459	19.838716116562	23.9104448341047	23.0510854355789	26.4276941947325
404	100.262	88.59064	15	7	403	20.15	12.7729675629939	-19.3237766636523	23.1637010193105	23.4423595359699	21.4689921341237	21.8335147490254	23.8665252723576
405	101.639991952721	86.9682546243187	15	7	404	20.2	27.5598390544201	-32.4477075136258	42.5722732725814	23.0112060287214	20.4370045056067	20.6289817127592	23.6117707850476
406	102.760156828531	85.5598513366396	15	7	405	20.25	22.4032975161998	-28.1680657535821	35.9909386915303	31.3391473232613	20.719338618989	20.3253259832255	22.5624825700883
407	102.3615	85.43707	15	7	406	20.3	-7.97313657061977	-2.45562673279181	8.34272194338012	27.1975826833065	21.2288561516151	20.0826438414213	21.2951368295147
408	100.4043	86.7037	15	7	407	20.35	-39.144	25.3325999999998	46.6261016895043	21.0352928946513	21.4718695742765	19.0637392157628	20.2359801102787
409	100.285936959832	86.736388383004	15	7	408	20.4	-2.36726080336013	0.653767660080007	2.45587781953657	17.9963177020082	20.4929626160146	18.1197932598082	19.5253186799487
410	100.8331	86.52097	15	7	409	20.45	10.94326080336	-4.30836766007985	11.7608243293052	19.4465062745089	18.1167953783158	17.2672649973288	19.3019511738285
411	100.3083	87.41862	15	7	410	20.5	-10.496	17.953	20.7960627283147	11.6045918252917	16.5763596282201	16.6416490506168	19.0708586148253
412	100.033524504428	88.1482804568077	15	7	411	20.55	-5.49550991144002	14.5932091361539	15.5936648058838	13.7883425487226	17.5794634511299	16.4967395227145	18.0894364129803
413	100.311475691756	88.393750230763	15	7	412	20.6	5.55902374656	4.90939547910614	7.41652944341798	15.1982978619803	14.2170335974208	16.7306718466744	17.0608490095766
414	100.969081198479	88.272272196963	15	7	413	20.65	13.15211013446	-2.42956067600005	13.3746314366913	15.1564015544319	14.7705943854928	16.1313522196337	16.3661905091396
415	101.833268661096	87.9010892305046	15	7	414	20.7	17.2837492523399	-7.42365932916812	18.8106008955936	15.7124206277509	14.097525489051	14.603568246864	15.4842142126271
416	102.730965716104	87.3974442064846	15	7	415	20.75	17.9539411001599	-10.0729004804001	20.586581190573	16.82947536955	12.5639594822445	13.4118740394792	14.9815660940121
417	103.4891	86.87858	15	7	416	20.8	15.16268567792	-10.3772841296919	18.3737601724784	15.752846222263	11.7646228938139	13.5756988773996	14.701511695109
418	103.970101002253	86.4412526067728	15	7	417	20.85	9.62002004506019	-8.74654786454386	13.0018031524138	12.9967531161217	11.9894741190724	11.7683895966327	14.3799313656944
419	104.178405624217	86.1002705050256	15	7	418	20.9	4.16609243928008	-6.81964203494402	7.99148570025637	9.9715174100571	11.7697418232529	12.0926978025455	14.2944448442889
420	104.153952620218	85.8499552936058	15	7	419	20.95	-0.489060079979993	-5.00630422839606	5.03013536488695	7.81682515987702	11.0903411154122	11.8821656731334	14.2189688152729
421	103.936680744583	85.684628571361	15	7	420	21	-4.34543751270013	-3.30653444489599	5.46040266024998	7.14947286859473	10.2473884507383	11.2181092920111	14.0362191527443
422	103.566528751639	85.5986119371387	15	7	421	21.05	-7.40303985888005	-1.72033268444608	7.60029892157803	7.78663742424267	9.57193430366932	10.9095015952107	14.1796868440049
423	103.08343539571	85.5862269897866	15	7	422	21.1	-9.66186711858001	-0.247698947042068	9.66504169600231	9.18392911470279	9.31974559584462	11.0706125835743	14.8683961816117
424	102.527339431123	85.6417953281521	15	7	423	21.15	-11.12191929174	1.11136676731007	11.1773084784961	10.5232594914196	9.41480121959818	10.8988662692537	14.872058220724
425	101.938179612205	85.7596385510828	15	7	424	21.2	-11.7831963783598	2.35686445861404	12.0165938171876	11.3270434474616	9.66680585721572	10.3394467124949	14.2113586972467
426	101.355894693282	85.9340782574263	15	7	425	21.25	-11.6456983784602	3.48879412686983	12.1570545438338	11.4900183230945	9.87225910177758	9.63780620479871	14.1184733077728
427	100.820423428679	86.1594360460302	15	7	426	21.3	-10.7094252920598	4.50715577207802	11.6192187017883	11.0429650149537	10.0543802966074	9.32037954879675	14.3972359447137
428	100.371704572724	86.4300335157419	15	7	427	21.35	-8.97437711910015	5.41194939423406	10.4799160741668	10.1496825997287	10.1517510480762	9.69612351562599	13.427584137781
429	100.049676879741	86.7401922654091	15	7	428	21.4	-6.44055385965999	6.20317499334419	8.94204193779205	9.22125871213559	10.0279907152546	10.4690964287695	13.6128675075116
430	99.8942791040579	87.0842338938793	15	7	429	21.45	-3.10795551366198	6.88083256940388	7.55018174106234	8.78171714575324	9.5885523095776	11.1706726332169	13.6574827701451
431	99.94545	87.45648	15	7	430	21.5	1.02341791884186	7.44492212241397	7.51493510586855	8.81348377305797	9.0282239588591	11.4307892548718	13.4827569712525
432	100.218912637995	87.8400557464945	15	7	431	21.55	5.4692527599002	7.67151492989001	9.42151086987651	9.01301641555559	9.06882479392418	11.8626341652952	13.4119968767958
433	100.633527352878	88.1733005515889	15	7	432	21.6	8.29229429766002	6.6648961018879	10.6387492106904	9.02742201942656	10.0725014354074	13.006120516549	13.5009868935095
434	101.083938795584	88.3833573973849	15	7	433	21.65	9.00822885411998	4.20113691592007	9.93970515028017	8.8351892055826	11.5233916379409	13.6127642218143	13.3417974957714
435	101.464791617049	88.3973692659843	15	7	434	21.7	7.61705642929996	0.280237371987937	7.62220976041716	9.35593244209511	12.6745394092181	13.8191491476294	12.990388039411
436	101.670730468209	88.1424791394887	15	7	435	21.75	4.11877702319998	-5.09780252991192	6.55377103664878	11.3315190977568	12.989319407966	14.8250725760665	12.5787552535001
437	101.5964	87.54583	15	7	436	21.8	-1.48660936417997	-11.9329827897741	12.0252270524391	14.0337668603262	13.6708880339831	15.2187730120277	12.2320728216136
438	101.182820989104	86.6070605647113	15	7	437	21.85	-8.27158021792002	-18.7753887057738	20.5166824889987	16.3216567990096	15.8604899850218	15.0867786789294	12.0852303497288
439	100.556518715194	85.6157924911815	15	7	438	21.9	-12.5260454782	-19.8253614705962	23.4509439631272	17.1434496103495	17.197537728374	15.1330372124777	12.1985941102559
440	99.890394583686	84.9341431720609	15	7	439	21.95	-13.32248263016	-13.6329863824119	19.0616594538341	17.985843625871	18.0497459856812	15.4327998671569	12.4932330366454
441	99.35735	84.92423	15	7	440	22	-10.6608916737201	-0.198263441218103	10.6627350933482	20.3894608722868	20.6219211932739	15.747404650494	12.6432785914981
442	99.368	85.73602	15	7	441	22.05	0.212999999999965	16.2358	16.2371971300468	20.3613085964218	21.3687212301313	15.9144921583809	13.2292365644033
443	100.654704689822	86.7313435556969	15	7	442	22.1	25.73409379644	19.906471113938	32.5347687210778	19.7778351723528	20.1010559224513	15.9313612034448	13.7238364286581
444	101.6711	87.30174	15	7	443	22.15	20.32790620356	11.407928886062	23.3101825838019	24.1003927761983	18.7426827870145	15.784728722289	13.9293632207
445	100.893741359865	87.084233719676	15	7	444	22.2	-15.5471728026998	-4.35012560647976	16.1442923334893	24.7515988343916	18.1910603250957	15.6413293663271	13.9780803560448
446	99.4073	86.45593	15	7	445	22.25	-29.7288271972999	-12.5660743935202	32.2755231125757	19.8126509726158	18.505489893022	15.5197043022015	14.3002150266411
447	98.6142084314092	85.8893873696106	15	7	446	22.3	-15.8618313718162	-11.3308526077878	19.4932274210133	17.1240569776072	18.1580962827787	15.1437660944304	15.1493821274969
448	98.5798284855474	85.4988964320936	15	7	447	22.35	-0.687598917236016	-7.80981875034001	7.84002941219908	16.6042854778386	16.0022324218677	14.4743371838316	15.765136588727
449	99.035254323981	85.3091808097712	15	7	448	22.4	9.10851676867196	-3.79431244644792	9.86721260875876	12.9105870098457	14.371919716204	13.9280917917422	17.4781554010734
450	99.7115801082764	85.3449641249659	15	7	449	22.45	13.526515685908	0.71566630389384	13.5454348346461	11.5645937311659	13.2329127469731	13.8157934400739	18.0693430437793
451	100.3399	85.63097	15	7	450	22.5	12.5663978344721	5.72011750068214	13.8070307726113	12.1918138711196	10.4174874111291	13.8557679281245	18.5820963833482
452	100.726808316719	86.1384678173364	15	7	451	22.55	7.73816633438003	10.149956346728	12.7632610276142	11.6197824548009	8.91881095872949	14.5958389635113	19.4318515807035
453	100.9809	86.62491	15	7	452	22.6	5.08183366562008	9.72884365327189	10.9761301119674	9.86154001610754	8.84761844521189	14.4415523407673	19.4610374792327
454	101.242978822129	86.8574218467808	15	7	453	22.65	5.24157644257997	4.65023693561591	7.00705552716515	7.92438781241245	9.11350079646989	14.2459622195856	20.7885598301634
455	101.480683254253	86.8556371189664	15	7	454	22.7	4.75408864247981	-0.0356945562879218	4.75422264117954	6.27302818629307	9.44052655505203	14.1370115644602	20.8621707488917
456	101.618360442237	86.702316693469	15	7	455	22.75	2.75354375968021	-3.06640850994796	4.12126975413587	5.5034230193042	9.20604596322693	13.7753574772157	21.7818387948295
457	101.580357531947	86.4802214472007	15	7	456	22.8	-0.760058205800078	-4.44190492536592	4.50646289701735	6.60721913813893	11.0335816442439	15.0799912429661	22.8433951373934
458	101.291021669246	86.2721122570736	15	7	457	22.85	-5.78671725401989	-4.16218380254207	7.12810427702311	9.01951309399652	12.8808722596668	16.4434944985246	23.2224653007842
459	100.6747	86.16075	15	7	458	22.9	-12.3264333849201	-2.22724514147217	12.5260361213388	10.4877041140414	14.1200047229672	19.8232735896692	22.993665754752
460	99.8356211919067	86.1072193288092	15	7	459	22.95	-16.7815761618661	-1.07061342381598	16.8156924204675	15.7941351021947	15.0411103819472	20.7058862204018	22.9914460492877
461	99.59754	85.5859	15	7	460	23	-4.76162383813403	-10.426386576184	11.4622248543603	20.2583215000294	17.1332275433023	21.4167881162024	23.9508723687676
462	100.5263	84.34256	15	7	461	23.05	18.5752000000002	-24.8667999999998	31.0386178377839	21.6327903077955	21.2411715272027	22.9492110030261	23.941525490722
463	101.674459476276	83.4206900744915	15	7	462	23.1	22.9631895255199	-18.4373985101701	29.4490362661967	21.062707669898	24.0393705518374	22.9907137550207	25.273661607255
464	102.608326065002	83.1587051960016	15	7	463	23.15	18.6773317745201	-5.23969756979795	19.3983801601692	23.7787509725631	30.5330463828685	25.7923909380379	26.5336465724362
465	103.13209291559	83.620485280266	15	7	464	23.2	10.4753370117598	9.2356016852878	13.9652792309798	26.6882079522106	31.9712458857516	26.0830121314563	26.9678686064991
466	103.049953177452	84.8699102430203	15	7	465	23.25	-1.64279476275993	24.9884992550861	25.042441367686	27.8204196036453	33.6275302691778	28.0439732874576	27.0743730813524
467	102.1661	86.97086	15	7	466	23.3	-17.6770635490399	42.018995139594	45.5859027360216	39.4333024579414	34.8648403618083	30.5430241803563	27.9145697306034
468	101.007	88.2893	15	7	467	23.35	-23.1819999999999	26.3687999999999	35.1100945233702	42.8797841016052	33.1005552503746	31.9705934177367	28.2055803433439
469	101.6109	84.46353	15	7	468	23.4	12.0779999999999	-76.5153999999998	77.4627944316494	43.4763095657926	37.4647771531085	32.0592397177617	29.6491510308165
470	102.011432239108	82.9559447848644	15	7	469	23.45	8.01064478216006	-30.1517043027121	31.1976874492988	43.0414727714059	37.1249138809653	32.1670986585016	30.2584724495473
471	101.994381707729	84.3570944795383	15	7	470	23.5	-0.341010627579976	28.0229938934781	28.0250686886229	38.3806908971039	38.9547190316129	34.0459768094107	30.973203066912
472	102.1279	86.52357	15	7	471	23.55	2.67036584541984	43.329510409234	43.4117187640884	35.4962518482756	39.84487683351	33.2872120179327	32.4628985271986
473	102.0538	87.10921	15	7	472	23.6	-1.48200000000003	11.7128	11.80618515186	31.3700436603253	39.9018162836361	36.1057708737426	33.8835570557219
474	99.82218	84.88319	15	7	473	23.65	-44.6323999999998	-44.5204000000001	63.0405991875077	34.4331284974331	33.585433052655	38.8213309252867	34.2452496110476
475	99.4979729183928	84.4660271848066	15	7	474	23.7	-6.48414163214397	-8.34325630386786	10.5666465095476	36.648280895614	32.3629514312516	39.798725648538	34.6434599607282
476	101.206201291966	85.7994257111886	15	7	475	23.75	34.1645674714638	26.66797052764	43.3404928741619	41.4229416701683	34.4644233496435	40.3733886854891	35.1195384325804
477	103.5585	87.1738	15	7	476	23.8	47.04597416068	27.4874857762279	54.4874807549927	31.6746142570345	31.709583674057	40.7491482182408	35.5677649161688
478	105.332871813491	87.3586499665558	15	7	477	23.85	35.48743626982	3.69699933111605	35.6794890246316	33.3558592021779	39.1109864971106	39.9676661881631	35.4630417086286
479	105.9727910703	87.0398175040156	15	7	478	23.9	12.7983851361802	-6.37664925080401	14.2989621218387	34.4957182018538	40.1778846974649	39.4750284719638	36.034849319099
480	105.0881	87.38223	15	7	479	23.95	-17.6938214060002	6.8482499196881	18.9728712352648	26.7708864525001	42.4725374161108	39.8110586786928	36.7404316640613
481	103.02059635762	88.7004411648765	15	7	480	24	-41.3500728476001	26.3642232975297	49.0397878725412	36.799031324053	41.7920583393654	40.5296180176216	36.9424839347102
482	103.0399	87.90751	15	7	481	24.05	0.38607284760019	-15.8586232975298	15.8633220082242	48.6811551378953	41.6534196029716	41.9765860513711	36.9016972331808
483	106.0367	84.83636	15	7	482	24.1	59.9359999999999	-61.4230000000001	85.8202133823961	51.5892156300436	40.03351609269	44.776400356423	37.3637984553891
484	104.8198	88.31514	15	7	483	24.15	-24.3379999999999	69.5756	73.70958119105	49.088398476877	45.3646238912726	42.6981082840573	37.4863311831446
485	104.397689715694	89.9367610826916	15	7	484	24.2	-8.44220568612002	32.4324216538321	33.5131736960067	56.535952753443	47.2591659261339	43.2039077900002	37.5985951364928
486	105.596251285099	88.5581407631617	15	7	485	24.25	23.9712313881	-27.572406390598	36.5357021067082	43.2680008613271	46.5948126855997	42.1951035777033	37.5093379400752
487	107.1053	86.37363	15	7	486	24.3	30.18097429802	-43.6902152632339	53.1010933910542	42.0480926446499	52.2435884286852	40.5925056519813	36.517549622069
488	107.0934	85.39968	15	7	487	24.35	-0.237999999999943	-19.479	19.4804539218161	42.9291162222242	50.4418142157354	38.9554899995204	36.4500132096577
489	103.7517	85.9104	15	7	488	24.4	-66.8340000000001	10.2143999999998	67.6100401076645	44.1012268943224	45.2183318706497	40.0104589204363	35.9821776578976
490	102.0115	85.15794	15	7	489	24.45	-34.804	-15.0492	37.9182915838781	47.9512241039275	43.9352781638896	41.3137646696209	36.5131550937389
491	104.06	84.61273	15	7	490	24.5	40.9700000000001	-10.9041999999999	42.3962554671991	57.6156275701437	42.5981488160411	39.8389910600098	36.2874430977622
492	107.3115	86.19843	15	7	491	24.55	65.0299999999999	31.7140000000001	72.3510794390795	48.3885710966495	39.5315917009911	40.5161824484289	35.3673229559183
493	104.0306	87.05203	15	7	492	24.6	-65.6179999999998	17.072	67.8024712528973	44.941440105555	37.8774639063507	38.6218260370355	35.6816938881842
494	104.5562	86.11573	15	7	493	24.65	10.5119999999999	-18.7260000000001	21.4747577401935	41.0950707377599	34.6562939496	36.1513314410025	34.9644399479569
495	105.582720971782	86.2409631395775	15	7	494	24.7	20.5304194356398	2.50466279155006	20.6826366284058	31.1119592980547	35.3683634131079	35.3984646244476	35.6144671129867
496	105.773468106753	87.3833685397042	15	7	495	24.75	3.8149426994201	22.8481080025338	23.1644086282234	18.1393002425577	33.0831694344199	34.6452871946613	35.3109482191372
497	105.668281188348	88.5002021699788	15	7	496	24.8	-2.10373836809993	22.3366726054923	22.4355222405533	20.9240168025504	28.7887764681726	32.2859510258972	34.4745253385945
498	105.807	88.54872	15	7	497	24.85	2.77437623303996	0.970356600423941	2.93917597541272	25.7952867206609	26.8018378583356	32.9323602311524	33.9591533013041
499	106.540072152935	86.9377539851246	15	7	498	24.9	14.6614430586999	-32.219320297508	35.3983405401569	25.07126813108	27.0843310113552	32.4893268438313	33.9436936730398
500	107.460376569541	84.882440023742	15	7	499	24.95	18.40608833212	-41.1062792276519	45.038986218958	26.4655936382906	26.8616510850056	33.215251508785	33.8340058228376
501	107.9714	84.04949	15	7	500	25	10.2204686091801	-16.65900047484	19.5443156803188	35.4643754741134	26.6924255732814	32.0452681779027	32.9884610310753
502	107.694438384259	85.4935271907834	15	7	501	25.05	-5.53923231482003	28.8807438156678	29.4071497766067	33.24464522016	25.0403103508033	28.7580598604655	32.9590951666834
503	107.122024421332	87.8208204439262	15	7	502	25.1	-11.44827925854	46.545865062856	47.9330851545268	27.9280154493504	27.9872565559541	26.5869874199453	31.1405434272383
504	106.9645	89.02555	15	7	503	25.15	-3.15048842663998	24.094591121476	24.2996892703899	28.3135830154829	30.3223597380627	27.2307716118565	29.574245670814
505	107.2473	88.14716	15	7	504	25.2	5.65599999999989	-17.5677999999999	18.4558373649097	23.6150270633159	31.062139604462	28.0250264359732	29.0025847044319
506	106.351744561242	87.5550334112465	15	7	505	25.25	-17.9111087751599	-11.84253177507	21.4721535109815	20.5101376377947	31.0073669213856	28.4267928605712	28.4490724616913
507	106.3563	87.25935	15	7	506	25.3	0.0911087751600803	-5.91366822493001	5.91437001577159	27.4000742559654	28.7273432527584	28.3565450252076	27.6367049466069
508	107.87	86.68098	15	7	507	25.35	30.274	-11.5673999999999	32.4086380269211	34.1962637595735	26.372136981555	28.9628166030878	27.699484278002
509	104.9773	86.17009	15	7	508	25.4	-57.8540000000001	-10.2178000000001	58.7493723612433	33.7011508272882	27.3772122123577	27.8769284256433	26.4179612344017
510	102.373912607211	85.8595821817099	15	7	509	25.45	-52.0677478557801	-6.21015636580211	52.4367848829503	33.8396594422008	29.1884017869409	26.3542469760542	25.559013247301
511	101.432280758763	85.7350613730633	15	7	510	25.5	-18.8326369689599	-2.49041617293187	18.996588849555	32.2341363253153	30.161160147861	26.1379310021408	24.9157259777754
512	101.76022860661	85.7747912176465	15	7	511	25.55	6.55895695693999	0.794596891663844	6.6069130903345	27.35435016875	31.672779699612	25.4020078849379	24.2084284577176
513	102.965580302705	85.9570353590456	15	7	512	25.6	24.1070339219002	3.6448828279822	24.3810224424933	24.1805398143082	29.9383766502215	23.6592608174411	24.0610893615766
514	104.656159998999	86.2600574408467	15	7	513	25.65	33.8115939258799	6.06044163602178	34.3504415784168	26.6211694684337	25.4314971132239	22.9971599006255	25.4062599922325
515	106.439791847447	86.6621211066361	15	7	514	25.7	35.6726369689599	8.04127331578826	36.5677331107414	29.5058999570231	21.6463543476464	22.6067047844162	26.1997593863904
516	107.9243	87.14149	15	7	515	25.75	29.6901630510601	9.58737786727795	31.1997371201827	27.6426169751278	21.268495082896	22.2528577287214	27.3084817173349
517	108.829666986322	87.6763005615097	15	7	516	25.8	18.1073397264399	10.696211230194	21.0305655332812	23.5086440576979	22.0766725171174	22.9874588673165	28.9976526405113
518	109.324508846917	88.2441804196773	15	7	517	25.85	9.89683721190005	11.357597163352	15.064607533017	19.1121688809846	20.9463846533272	22.4666083248516	29.558529673
519	109.6896	88.82263	15	7	518	25.9	7.30182306166	11.5689916064539	13.6805769912673	15.9158206973583	18.6171075888932	20.3465956249721	29.0311543434526
520	110.144070929699	89.392970063181	15	7	519	25.95	9.08941859397999	11.4068012636199	14.5853572271751	14.6474450772117	16.0250077818916	17.902774985817	28.0555680753198
521	110.660476383803	89.9518027107471	15	7	520	26	10.3281090820801	11.1766529513221	15.2179962020511	14.2501523315267	14.3445553095818	17.7861837776481	27.9650117133733
522	111.149727176014	90.499550379431	15	7	521	26.05	9.78501584421991	10.9549533736779	14.688687432548	13.7255711200885	14.3021380350211	19.6587970549698	27.36184060624
523	111.522734120037	91.0366355059655	15	7	522	26.1	7.46013888046008	10.7417025306901	13.078143804592	12.9378466827986	14.9948399994816	21.5351913032078	26.9230570667496
524	111.690408029573	91.5634805270834	15	7	523	26.15	3.35347819072012	10.5369004223579	11.0576709340765	12.7732899218052	15.2616941367202	23.5817483726085	27.2140610688182
525	111.563659718327	92.0805078795173	15	7	524	26.2	-2.53496622492008	10.340547048678	10.6467350407253	13.9568309928306	14.1591956239876	24.3744923368076	27.1146577431508
526	111.0534	92.58814	15	7	525	26.25	-10.2051943665401	10.1526424096539	14.3952123970842	15.7395276674366	14.3038724724001	26.1901705740986	26.8557640810613
527	110.145083171126	93.0744722914265	15	7	526	26.3	-18.1663365774799	9.72664582853014	20.606392787675	16.7978171533519	17.2409215928222	29.638760255815	27.7649543181084
528	109.122337459558	93.4782920213408	15	7	527	26.35	-20.4549142313601	8.07639459828607	21.991627177622	15.3805445651766	22.1239979530885	30.1542427429122	29.0745440547754
529	108.343334575979	93.726059423449	15	7	528	26.4	-15.5800576715799	4.95534804216391	16.349118363653	15.834455022995	28.5463891563237	30.1853802612619	31.0919917197084
530	108.166246231071	93.7442347314575	15	7	529	26.45	-3.54176689816001	0.363506160169891	3.56037209984903	20.5250121928138	32.7239768917236	29.7568891745853	NA
531	108.949244135517	93.4592781790724	15	7	530	26.5	15.6599580889201	-5.69913104770194	16.6647646861759	28.5084682387403	38.0357858386153	29.7920924246058	NA
532	111.0505	92.79765	15	7	531	26.55	42.0251172896599	-13.2325635814479	44.0591786367691	40.2949611592955	44.9753824766089	29.321673327542	NA
533	113.6931	91.18568	15	7	532	26.6	52.852	-32.2394	61.9089074072544	50.0674092182706	45.3136454863427	30.186853316058	NA
534	113.212572793934	87.4523992124006	15	7	533	26.65	-9.61054412132	-74.665615751988	75.2815829664291	60.2371166542357	45.1090663858036	31.4309622370109	NA
535	111.4205	85.5396	15	7	534	26.7	-35.8414558786799	-38.2559842480123	52.4226123947245	69.4257527604039	45.3545827251831	31.6226107018854	NA
536	111.017812533104	88.8911604762751	15	7	535	26.75	-8.05374933791995	67.0312095255022	67.5133018660014	62.1188227339451	45.2803123768115	31.4586704334013	NA
537	111.6517	93.34641	15	7	536	26.8	12.67774933792	89.104990474498	90.0023591676103	49.9231716123117	41.4024250622619	32.5424497689002	NA
538	112.35288957365	94.403748882499	15	7	537	26.85	14.023791473	21.1467776499799	25.3742572749603	40.6417562320956	38.2497086790276	35.6824797846991	NA
539	112.74	93.80241	15	7	538	26.9	7.74220852699983	-12.0267776499801	14.3033273582622	30.3235080993872	34.3155353176981	41.8373878144447	NA
540	112.694279481681	94.0996915204362	15	7	539	26.95	-0.914410366380025	5.94563040872401	6.01553549364368	13.3790973641198	30.5212445120473	NA	NA
541	112.559602475075	94.8843202136592	15	7	540	27	-2.69354013211995	15.69257386446	15.9220612024597	14.3805946241102	24.8815550281872	NA	NA
542	112.7955	95.00288	15	7	541	27.05	4.71795049850016	2.37119572681621	5.28030549127315	18.7078990230846	20.1095170611915	NA	NA
543	113.639835235811	93.7400562331199	15	7	542	27.1	16.88670471622	-25.2564753376021	30.381743574912	20.400732791999	26.0513140830556	NA	NA
544	114.4438	92.13294	15	7	543	27.15	16.0792952837798	-32.1423246623979	35.9398493531342	19.4396019569872	38.5657092430858	NA	NA
545	114.620016516892	91.4307275439158	15	7	544	27.2	3.52433033783996	-14.0442491216842	14.4797043382159	26.8399367582633	NA	NA	NA
546	114.7135	91.97863	15	7	545	27.25	1.86966966216005	10.958049121684	11.1164070274006	37.722033542001	NA	NA	NA
547	115.4917	93.94429	15	7	546	27.3	15.564	39.3132	42.2819794976536	58.423519463087	NA	NA	NA
548	117.479410427027	97.6890612702653	15	7	547	27.35	39.7542085405402	74.8954254053061	84.7922274936006	NA	NA	NA	NA
549	121.140761281081	103.622725310796	15	7	548	27.4	73.2270170810799	118.673280810614	139.447278958564	NA	NA	NA	NA
550	NA	NA	15	7	549	27.45	NA	NA	NA	NA	NA	NA	NA
551	NA	NA	15	7	550	27.5	NA	NA	NA	NA	NA	NA	NA
552	NA	NA	15	7	551	27.55	NA	NA	NA	NA	NA	NA	NA
553	NA	NA	15	7	552	27.6	NA	NA	NA	NA	NA	NA	NA
554	NA	NA	15	7	553	27.65	NA	NA	NA	NA	NA	NA	NA
555	NA	NA	15	7	554	27.7	NA	NA	NA	NA	NA	NA	NA
556	NA	NA	15	7	555	27.75	NA	NA	NA	NA	NA	NA	NA
557	NA	NA	15	7	556	27.8	NA	NA	NA	NA	NA	NA	NA
558	NA	NA	15	7	557	27.85	NA	NA	NA	NA	NA	NA	NA
559	NA	NA	15	7	558	27.9	NA	NA	NA	NA	NA	NA	NA
560	NA	NA	15	7	559	27.95	NA	NA	NA	NA	NA	NA	NA
561	NA	NA	15	7	560	28	NA	NA	NA	NA	NA	NA	NA
562	NA	NA	15	7	561	28.05	NA	NA	NA	NA	NA	NA	NA
563	NA	NA	15	7	562	28.1	NA	NA	NA	NA	NA	NA	NA
564	NA	NA	15	7	563	28.15	NA	NA	NA	NA	NA	NA	NA
565	NA	NA	15	7	564	28.2	NA	NA	NA	NA	NA	NA	NA
566	NA	NA	15	7	565	28.25	NA	NA	NA	NA	NA	NA	NA
567	NA	NA	15	7	566	28.3	NA	NA	NA	NA	NA	NA	NA
568	NA	NA	15	7	567	28.35	NA	NA	NA	NA	NA	NA	NA
569	NA	NA	15	7	568	28.4	NA	NA	NA	NA	NA	NA	NA
570	NA	NA	15	7	569	28.45	NA	NA	NA	NA	NA	NA	NA
571	NA	NA	15	7	570	28.5	NA	NA	NA	NA	NA	NA	NA
572	NA	NA	15	7	571	28.55	NA	NA	NA	NA	NA	NA	NA
573	NA	NA	15	7	572	28.6	NA	NA	NA	NA	NA	NA	NA
574	NA	NA	15	7	573	28.65	NA	NA	NA	NA	NA	NA	NA
575	NA	NA	15	7	574	28.7	NA	NA	NA	NA	NA	NA	NA
576	NA	NA	15	7	575	28.75	NA	NA	NA	NA	NA	NA	NA
577	NA	NA	15	7	576	28.8	NA	NA	NA	NA	NA	NA	NA
578	NA	NA	15	7	577	28.85	NA	NA	NA	NA	NA	NA	NA
579	NA	NA	15	7	578	28.9	NA	NA	NA	NA	NA	NA	NA
580	NA	NA	15	7	579	28.95	NA	NA	NA	NA	NA	NA	NA
581	NA	NA	15	7	580	29	NA	NA	NA	NA	NA	NA	NA
582	NA	NA	15	7	581	29.05	NA	NA	NA	NA	NA	NA	NA
583	NA	NA	15	7	582	29.1	NA	NA	NA	NA	NA	NA	NA
584	NA	NA	15	7	583	29.15	NA	NA	NA	NA	NA	NA	NA
585	NA	NA	15	7	584	29.2	NA	NA	NA	NA	NA	NA	NA
586	NA	NA	15	7	585	29.25	NA	NA	NA	NA	NA	NA	NA
587	NA	NA	15	7	586	29.3	NA	NA	NA	NA	NA	NA	NA
588	NA	NA	15	7	587	29.35	NA	NA	NA	NA	NA	NA	NA
589	NA	NA	15	7	588	29.4	NA	NA	NA	NA	NA	NA	NA
590	NA	NA	15	7	589	29.45	NA	NA	NA	NA	NA	NA	NA
591	NA	NA	15	7	590	29.5	NA	NA	NA	NA	NA	NA	NA
592	NA	NA	15	7	591	29.55	NA	NA	NA	NA	NA	NA	NA
593	NA	NA	15	7	592	29.6	NA	NA	NA	NA	NA	NA	NA
594	NA	NA	15	7	593	29.65	NA	NA	NA	NA	NA	NA	NA
595	NA	NA	15	7	594	29.7	NA	NA	NA	NA	NA	NA	NA
596	NA	NA	15	7	595	29.75	NA	NA	NA	NA	NA	NA	NA
597	NA	NA	15	7	596	29.8	NA	NA	NA	NA	NA	NA	NA
598	NA	NA	15	7	597	29.85	NA	NA	NA	NA	NA	NA	NA
599	NA	NA	15	7	598	29.9	NA	NA	NA	NA	NA	NA	NA
600	NA	NA	15	7	599	29.95	NA	NA	NA	NA	NA	NA	NA
601	NA	NA	15	7	600	30	NA	NA	NA	NA	NA	NA	NA
