# Supplementary material for: An automated feeding system for the African killifish reveals the impact of diet on lifespan and allows scalable assessment of associative learning
Source: eLife. 2022 Nov 10;11:e69008. doi: 10.7554/eLife.69008 (PMC9788828; doi:10.7554/eLife.69008)
Supplement: Figure 6—source data 3. [file elife-69008-fig6-data3.zip › Filtered and Interpolated Trajectories with Kinematics/t25_REC001 DLC_likelihood-euclidean-filtered_splines-interpolated_kinematics_02_resnet50_TrainAllTheThingsJun28shuffle1_1030000.csv]

	x2	y2	fishnum	recording_num	bodyparts_coords	seconds	velocity_x	velocity_y	velocity_xy	velocity_xy_5frame	velocity_xy_10frame	velocity_xy_20frame	velocity_xy_40frame
1	496.725656425653	116.430686997942	25	1	0	0	0	0	0	NA	NA	NA	NA
2	434.7489	135.6081	25	1	1	0.05	-1239.53512851306	383.54826004116	1297.51940355375	NA	NA	NA	NA
3	395.445159524782	139.612896000686	25	1	2	0.1	-786.07480950436	80.0959200137197	790.14489971154	572.666693554838	NA	NA	NA
4	373.7973	132.7496	25	1	3	0.15	-432.95719049564	-137.26592001372	454.195840578809	631.097698448447	NA	NA	NA
5	364.702932457939	119.496101442768	25	1	4	0.2	-181.88735084122	-265.06997114464	321.473323930085	413.011167029784	362.073984308451	NA	NA
6	362.718652060033	105.023747553117	25	1	5	0.25	-39.685607958121	-289.44707779302	292.155024468045	275.661612800237	365.015384670795	NA	NA
7	362.3158	94.67725	25	1	6	0.3	-8.05704120065911	-206.92995106234	207.086746460442	206.061898869703	240.625675903705	NA	NA
8	359.739	90.19534	25	1	7	0.35	-51.536000000001	-89.6382	103.397128563805	151.481275062064	165.469587137662	NA	NA
9	357.9785	85.18582	25	1	8	0.4	-35.2099999999996	-100.1904	106.19727092614	98.933070893144	122.867085191186	NA	NA
10	359.3029	87.22141	25	1	9	0.45	26.4880000000005	40.7118	48.5702048918885	68.2401847776252	94.3386800692899	200.786663082068	NA
11	360.2922	86.13318	25	1	10	0.5	19.7859999999991	-21.7646000000002	29.414003623444	55.2775614750858	69.9138802682775	201.106445752174	NA
12	357.6117	86.19064	25	1	11	0.55	-53.6099999999999	1.14920000000012	53.6223158828485	39.6722715126686	55.0859983349548	137.411785692787	NA
13	359.4945	85.77007	25	1	12	0.6	37.6560000000006	-8.41139999999996	38.584012051108	37.1960850765155	48.8780658454378	99.6437170710101	NA
14	358.1219	85.45391	25	1	13	0.65	-27.4520000000007	-6.32320000000021	28.1708211140542	40.8946896434109	40.8162448593101	78.2191367648998	NA
15	359.9081	85.74313	25	1	14	0.7	35.7240000000002	5.78440000000001	36.1892727111227	41.9318118922843	39.4993418556858	63.5047549720434	NA
16	357.5135	85.68314	25	1	15	0.75	-47.8919999999994	-1.19979999999998	47.907026457921	42.4785702157898	37.197506833553	50.1978739521587	NA
17	360.3246	84.82079	25	1	16	0.8	56.2219999999991	-17.2469999999998	58.8079271272155	41.9602182059515	34.1978954818699	40.1981816518001	NA
18	358.2671	85.00679	25	1	17	0.85	-41.149999999999	3.71999999999986	41.3178036686355	41.8025986348562	33.8178470043587	38.3566871833282	NA
19	358.9832	83.94711	25	1	18	0.9	14.3219999999997	-21.1936	25.579061064863	33.5003240236952	33.5711883386136	33.8429516343307	NA
20	358.7226	85.69788	25	1	19	0.95	-5.21200000000022	35.0154000000001	35.4011748556458	26.4639790714556	32.6708298747968	34.1296847644819	113.046001579411
21	358.9982	85.53569	25	1	20	1	5.51199999999994	-3.24379999999991	6.39565340211606	25.1571237929276	30.48186763604	33.1232163827375	113.818555703551
22	359.1136	84.36003	25	1	21	1.05	2.30800000000045	-23.5132000000002	23.6262023660175	25.1821584712756	25.3103649686455	32.2858732020158	82.134319214772
23	360.7983	84.79191	25	1	22	1.1	33.6939999999993	8.63760000000013	34.7835272759959	23.5390611147375	27.8353085212186	31.0746172352088	63.0056148744043
24	361.1002	83.54266	25	1	23	1.15	6.03799999999978	-24.9850000000001	25.7042344566027	27.4634112483849	26.8696584093512	31.2233726377632	53.2959515600482
25	362.1897	84.35546	25	1	24	1.2	21.7900000000009	16.2559999999999	27.1856880729555	24.1567508658354	28.7600276732779	30.9240492478796	46.6061905834362
26	361.2831	83.42254	25	1	25	1.25	-18.1320000000005	-18.6583999999999	26.0174040703529	30.5134932495095	29.0489259319221	29.1941032150136	41.0102792945841
27	360.9547	83.28865	25	1	26	1.3	-6.56799999999976	-2.67779999999988	7.09290045326988	28.5571583474269	30.3738509221616	27.2296535705177	37.7942851696452
28	360.74	86.61008	25	1	27	1.35	-4.29399999999987	66.4285999999998	66.5672391943663	33.9809942318183	28.3313874660589	25.7548119972696	38.1110053843111
29	360.2132	86.01317	25	1	28	1.4	-10.5360000000007	-11.9381999999999	15.92255994619	30.6344406154592	28.8755569369128	25.6657161929853	37.0309824510456
30	361.5114	88.39796	25	1	29	1.45	25.9640000000002	47.6957999999999	54.3048674949125	36.5909509784878	29.1772686209623	25.3053400767542	37.2026971778071
31	361.9605	88.51552	25	1	30	1.5	8.98200000000088	2.35119999999995	9.28463598855742	26.1492816826084	27.9063387939871	26.5306656549274	37.8290268234392
32	361.1197	86.87462	25	1	31	1.55	-16.816	-32.818	36.875452268413	29.1939555263986	29.14894217239	26.8568527367566	37.134740383615
33	361.6956	87.30332	25	1	32	1.6	11.5179999999998	8.57400000000013	14.3588927149693	24.3735430101063	23.6743154733207	26.3675126777984	36.5100346737448
34	360.1403	87.38215	25	1	33	1.65	-31.1059999999998	1.57659999999993	31.1459291651411	25.1782369725151	24.4617739766194	28.3727663551966	36.893838722194
35	361.4645	88.10811	25	1	34	1.7	26.4839999999992	14.5192	30.2028049134507	21.7069333662922	21.8506524802304	29.7076261948291	36.9122570885681
36	360.9747	87.65771	25	1	35	1.75	-9.79600000000005	-9.00800000000004	13.3081058006014	21.1993492640329	24.0124053779328	31.8226846370094	40.1762898282275
37	360.4202	88.46083	25	1	36	1.8	-11.0899999999992	16.0624000000001	19.5189342372986	19.7295924268402	23.3398545513517	35.3903886874903	43.0994680656975
38	360.6743	87.92719	25	1	37	1.85	5.08199999999988	-10.6728000000001	11.8209722036726	19.3277619503546	24.4036378895379	37.8653235852941	42.9955137435805
39	360.3481	86.78292	25	1	38	1.9	-6.52400000000057	-22.8853999999998	23.7971449791776	22.8465737833506	27.8699757734805	40.2190132677605	43.7603551554971
40	361.7497	86.63218	25	1	39	1.95	28.0320000000006	-3.01479999999998	28.1936525310225	24.9727757364111	30.2379837686959	40.2757095911324	43.6178633420786
41	361.1422	88.05285	25	1	40	2	-12.1500000000003	28.4134	30.9021649655814	27.6079265150429	35.7390304800317	42.5348372641409	45.6081064504966
42	361.8457	89.38613	25	1	41	2.05	14.0700000000004	26.6655999999998	30.1499440026014	36.0103591201208	41.6318352025905	41.9836075652143	47.5361935104405
43	360.6721	88.9563	25	1	42	2.1	-23.4720000000004	-8.59659999999991	24.9967260968315	41.1482055870373	52.0563316972676	41.9454521122807	49.8010291914698
44	361.0806	92.22131	25	1	43	2.15	8.17000000000007	65.3002000000001	65.8093080045673	48.6314871767129	55.9762525589015	42.5643048066249	49.9063446979137
45	361.7794	94.82325	25	1	44	2.2	13.9760000000001	52.0388	53.8828848656046	58.2908946687698	58.7007667020343	42.9004649292565	52.7888113437389
46	363.2173	97.9218	25	1	45	2.25	28.7580000000003	61.9710000000001	68.3185729139597	76.5047368794923	61.0572691503491	51.1584764414414	55.5108163148354
47	359.867092434224	99.9616361497466	25	1	46	2.3	-67.0041513155206	40.7967229949318	78.446981462886	75.9421459976821	60.6273605790768	58.9692825608772	58.058393759924
48	354.163230232712	101.031313859475	25	1	47	2.35	-114.07724403024	21.3935541945682	116.065937150444	76.2533278170313	59.4872663350236	60.2362154898914	59.802546843064
49	351.173	102.0212	25	1	48	2.4	-59.8046046542402	19.7977228104997	62.9963535955165	73.4830511239852	57.2586338397693	61.8549941180088	61.0182101951411
50	353.6165	103.33	25	1	49	2.45	48.8699999999994	26.1760000000001	55.4387939623505	62.9638264893838	55.5629460898172	61.930386607403	61.2367869890833
51	356.296771744294	103.812524810604	25	1	50	2.5	53.6054348858806	9.6504962120801	54.4671894487292	42.4697957905549	66.577922402851	64.6855472460658	62.4789890376085
52	357.556454844519	103.522929104807	25	1	51	2.55	25.1936620045001	-5.79191411593996	25.8508582898792	38.5751216818565	76.3067299191639	68.2155342841244	62.694112733053
53	357.209885522485	102.938118846606	25	1	52	2.6	-6.93138644067972	-11.6962051640201	13.595783656299	34.872564362603	68.4160992825152	73.2345457051412	64.553851901605
54	355.0714	102.535	25	1	53	2.65	-42.7697104497008	-8.06237693212012	43.5229830520247	59.6727936817167	67.7337356771161	71.4399230406308	66.7929399751378
55	353.5782	103.6209	25	1	54	2.7	-29.864	21.7180000000002	36.9260073660829	89.649633348944	65.1600065127717	75.8699964926487	68.905727819344
56	360.767814627634	108.906428254788	25	1	55	2.75	143.79229255268	105.71056509576	178.468336044298	94.3624027744756	68.3138253417825	79.1989479926613	70.8600049216341
57	367.7361	114.259	25	1	56	2.8	139.365707447321	107.05143490424	175.735056626016	96.8923496723757	75.8037079891721	80.7263988323578	72.1526581335445
58	366.9329	115.9344	25	1	57	2.85	-16.0640000000001	33.5079999999999	37.1596307839569	95.4474486629404	86.9818250752589	81.7397701008339	73.2027140882318
59	369.3811	117.3109	25	1	58	2.9	48.9639999999997	27.5300000000001	56.1727175415253	76.9548570018483	85.6212122414922	81.8174071225217	73.5860834806592
60	370.8582	117.4646	25	1	59	2.95	29.5420000000001	3.07400000000001	29.7015023189065	61.9577826294001	96.1770468954803	82.1978643870343	73.5587448844455
61	374.7343	119.3269	25	1	60	3	77.5220000000002	37.2459999999998	86.0053777388368	79.6012473760422	91.8199735824716	82.4231408110761	73.2415624858359
62	379.5631	120.7618	25	1	61	3.05	96.576	28.698	100.749684763775	74.3500748106088	85.1460677455517	83.4046179008917	72.8553565652103
63	384.2586	116.6084	25	1	62	3.1	93.9099999999996	-83.0679999999998	125.376954517168	96.9066451280202	95.0634409191525	87.1622516909293	72.6964368293915
64	385.3804	115.6189	25	1	63	3.15	22.4360000000001	-19.7900000000001	29.9168547143581	106.685090163095	95.9010785679272	91.0215751436508	71.7371690300971
65	391.952	112.8678	25	1	64	3.2	131.432	-55.0219999999999	142.484353905964	108.334352861703	99.235722261297	94.9109907094315	71.3669608113062
66	398.1923	110.3081	25	1	65	3.25	124.806	-51.1940000000001	134.89760291421	110.525634462263	96.5324562803697	90.5615334018269	70.9891496815141
67	403.642	110.3411	25	1	66	3.3	108.994	0.660000000000025	108.995998256817	117.452082325246	91.0055278126114	85.3360337062118	70.0403760650447
68	409.9875	112.8314	25	1	67	3.35	126.91	49.8060000000001	136.333362519965	101.564799394574	87.3426783065998	86.1692126865722	68.0030058702598
69	413.0506	111.8146	25	1	68	3.4	61.2619999999993	-20.3360000000001	64.5490940292729	86.3798223976446	96.4219380458093	85.3171728433096	67.8146133933208
70	414.1712	108.8681	25	1	69	3.45	22.4120000000005	-58.93	63.0479392526038	73.6767027635194	93.6449345233827	85.1871031614881	66.7797516965456
71	414.3954	105.928	25	1	70	3.5	4.48399999999992	-58.802	58.9727179295647	64.1597221509368	89.3030932211822	81.7975777256061	66.0594220277929
72	412.5761	104.5637	25	1	71	3.55	-36.386	-27.286	45.480400086191	75.3917937663729	85.5259996668718	77.4951788462962	65.9892098056157
73	410.3451	100.7279	25	1	72	3.6	-44.6199999999999	-76.7159999999998	88.7484594570518	85.7250696521918	77.274984453992	72.1583279536418	66.8477787209639
74	412.3167	95.02354	25	1	73	3.65	39.4320000000005	-114.0872	120.709452106453	92.2263640447199	74.733267118692	72.0344150195634	67.5247405696698
75	415.098679295091	90.0076623621184	25	1	74	3.7	55.6395859018198	-100.317552757632	114.714318681698	97.3752965702243	71.1384840616792	66.8639251299637	67.9953959144564
76	417.48534323988	86.105747361381	25	1	75	3.75	47.7332788957801	-78.0383000147478	91.4791898922051	90.3902467570471	67.0626991708424	62.7793513703668	64.1980259535472
77	419.472548023363	83.150490850529	25	1	76	3.8	39.7440956696596	-59.1051302170402	71.2250627137129	74.0747404710112	63.984829879981	59.3543532977316	60.5248712738226
78	421.056149834533	80.9745886823035	25	1	77	3.85	31.6720362234003	-43.5180433645098	53.8232103911661	56.5518984711666	56.9739776006838	54.2662416396857	61.0948519435863
79	422.232004862385	79.4107367094459	25	1	78	3.9	23.5171005570396	-31.2770394571521	39.1319206762735	41.899034296965	47.6468919933175	53.8118196641198	61.1257511724483
80	422.995969295914	78.2916307846972	25	1	79	3.95	15.2792886705799	-22.3821184949739	27.1001086824752	30.5943631897378	40.0829157365446	51.3616390060569	61.8515816628971
81	423.343899324114	77.4499667607986	25	1	80	4	6.95860056399965	-16.833280477972	18.2148690211972	23.5577084443206	36.2556095195515	49.6957032445096	60.8739641062982
82	423.271651135981	76.7184404904914	25	1	81	4.05	-1.4449637626592	-14.630525406144	14.7017071775771	21.2190435156239	33.1827069285914	48.5738017103398	59.0113092732413
83	422.775080920508	75.9297478265168	25	1	82	4.1	-9.93140430946028	-15.773853279492	18.6399366640798	23.6139330019226	31.2574988253795	46.5333057509984	56.4386011623611
84	421.850044866691	74.9165846216158	25	1	83	4.15	-18.5007210763399	-20.2632640980201	27.43859603279	30.612184742138	32.8903722095476	44.0279059956889	56.9296760413589
85	420.492399163523	73.5116467285299	25	1	84	4.2	-27.1529140633606	-28.098757861718	39.0745561139689	35.7710506674449	31.5847939504346	41.0798011194813	54.3577252127148
86	418.698	71.54763	25	1	85	4.25	-35.8879832704599	-39.280334570598	53.2061277222739	38.9572892064383	32.3287073181768	37.8345185052675	51.9954774163718
87	417.2176	70.16624	25	1	86	4.3	-29.6079999999995	-27.6277999999999	40.4960368041117	44.5617009034714	33.1627735406985	35.7137088414335	49.9638708180618
88	418.0585	71.67647	25	1	87	4.35	16.8179999999995	30.2045999999999	34.5711293590472	39.5556548989465	36.092633901313	36.0204912006005	47.4845420739925
89	418.527	68.9433	25	1	88	4.4	9.37000000000012	-54.6634	55.4606545179554	34.0452298942156	40.4089199980603	36.934329501587	46.9893555438837
90	419.2291	68.95608	25	1	89	4.45	14.0420000000006	0.255600000000129	14.0443260913444	30.5544964139522	42.0766865024181	38.5160601643062	45.55699981143
91	418.316475508271	69.857432413459	25	1	90	4.5	-18.2524898345798	18.0270482691799	25.6540026986196	33.2279785961877	39.4134274909835	39.9503504869903	45.3248478719132
92	417.5726	70.73722	25	1	91	4.55	-14.8775101654201	17.59575173082	23.0423694027943	36.2561390926492	38.2447107542755	40.5274397001863	45.5246978453074
93	419.6572	71.92031	25	1	92	4.6	41.6919999999993	23.6618000000001	47.9385402702246	44.5977181058896	40.7834835758215	40.7188743710804	44.9659161804399
94	422.8886	73.34139	25	1	93	4.65	64.6280000000002	28.4216000000001	70.6014570002633	44.7816250877514	40.9782867936264	41.8249370631543	43.2634374234326
95	420.1736	73.97349	25	1	94	4.7	-54.2999999999995	12.6419999999999	55.7522211575462	45.9349250945989	45.4473263781777	41.851525295466	41.7679164937192
96	420.8171	75.13594	25	1	95	4.75	12.8699999999992	23.2490000000001	26.5735376079284	48.3389885554553	47.5719936558038	41.2116034623768	40.0602565514656
97	419.6086	75.91978	25	1	96	4.8	-24.1699999999992	15.6768	28.808869437032	45.7004344946035	47.8921058596742	40.573388338392	39.1865110887849
98	422.5978	76.14857	25	1	97	4.85	59.7839999999997	4.57580000000007	59.9588575745065	46.2969346504659	45.3451148408478	40.7028425082994	39.2579593477819
99	422.034	73.33405	25	1	98	4.9	-11.2760000000003	-56.2904	57.4086866960046	50.3623622238562	43.2409541282483	40.1668914236476	40.9068244793539
100	423.3168	75.9758	25	1	99	4.95	25.6560000000002	52.835	58.7347219368579	49.8492866247494	41.6263640885139	39.7523606168032	42.5948929940455
101	423.8904	78.2496	25	1	100	5	11.472	45.4759999999999	46.9006754748798	42.3512411262403	43.0097794337701	40.9539924993167	44.017984150768
102	423.7294	79.55186	25	1	101	5.05	-3.22000000000003	26.0452000000001	26.2434914414985	40.7814737618931	42.9020659225085	42.4755939802751	44.782045864436
103	424.2043	80.56998	25	1	102	5.1	9.49799999999982	20.3623999999999	22.4686300819608	36.9557935265619	40.6222014407773	43.3985266098813	45.2999317728438
104	426.3004	81.89165	25	1	103	5.15	41.9220000000007	26.4333999999999	49.5598498742687	35.657196643684	39.3554960536688	42.4989688511763	45.034771464442
105	425.5991	80.03967	25	1	104	5.2	-14.0260000000001	-37.0396	39.6063207602019	35.9548452202675	34.0573948554286	42.4560318679571	44.8118801091699
106	424.278	81.56828	25	1	105	5.25	-26.422	30.5722	40.40769106049	38.8931617553142	34.3359913428297	42.2859945976638	45.1687813254313
107	424.362	80.18424	25	1	106	5.3	1.68000000000006	-27.6808	27.7317343244161	37.9295183454445	37.059082100876	42.6593133361364	46.1134829639595
108	426.0263	79.35822	25	1	107	5.35	33.2859999999994	-16.5204	37.1602127571945	31.1589961842953	41.4519383789148	42.4954274949633	46.39834182472
109	426.8676	81.43108	25	1	108	5.4	16.8259999999998	41.4571999999998	44.7416328249202	33.0147860419753	41.7569835741043	44.8793194571207	45.5613415261405
110	426.621	81.57924	25	1	109	5.45	-4.93200000000002	2.96320000000009	5.75370995445553	38.1633189814845	43.2856996474002	46.6737258237849	46.5059898604315
111	424.7604	83.22547	25	1	110	5.5	-37.2119999999995	32.9246000000001	49.6866403488903	44.0107150025154	41.5622097615575	48.0856178145457	46.7099569937847
112	424.8942	85.89584	25	1	111	5.55	2.67600000000016	53.4074000000001	53.474399021962	45.5844488027641	42.4165607497642	49.0366520286856	47.3893581971596
113	424.8743	89.21564	25	1	112	5.6	-0.398000000000138	66.3959999999997	66.397192862349	55.4124031105051	44.3686535491494	49.8809891746072	47.7412387691491
114	426.0978	91.5443	25	1	113	5.65	24.47	46.5732000000003	52.6103018261635	50.1096334811397	50.4031428605725	48.2446058657296	46.5877118739129
115	427.4494	93.93311	25	1	114	5.7	27.0320000000004	47.7761999999998	54.893481493161	46.669802518044	59.2900567921412	47.7722349228738	46.8060224519901
116	427.4963	95.0908	25	1	115	5.75	0.937999999999874	23.1538	23.1727922020632	44.7265920957835	61.8352442862618	49.1259591884858	48.5529786557539
117	428.0261	96.82546	25	1	116	5.8	10.5959999999993	34.6932000000001	36.2752442064832	55.221836918381	61.0142219564952	51.653577589527	49.1112897704034
118	425.8525	98.64407	25	1	117	5.85	-43.4719999999993	36.3721999999999	56.6811407510464	63.1677104737772	58.3100399702996	52.0938411411407	48.2926631792611
119	429.856	102.047	25	1	118	5.9	80.0699999999995	68.0586	105.086525939151	73.5608550913838	54.732228157355	50.9557916286334	48.1147253463766
120	427.9895	106.3944	25	1	119	5.95	-37.3299999999995	86.9480000000001	94.6228492701419	75.3586413949465	52.2587701983475	53.2596191040597	47.3140623600896
121	427.3091	110.0892	25	1	120	6	-13.6080000000004	73.896	75.1385152900962	71.8934878448158	56.689708615414	52.4659214882527	47.4094392197516
122	429.5271	110.5393	25	1	121	6.05	44.3600000000004	9.00199999999984	45.2641757242969	54.2426193963289	60.8905944292897	52.3031224140442	47.7387708294128
123	427.5646	110.6832	25	1	122	6.1	-39.2500000000007	2.87800000000004	39.3553730003929	41.3498299229178	59.819028733132	52.0839509284169	47.6669371881823
124	428.3627	110.4161	25	1	123	6.15	15.9620000000007	-5.34199999999998	16.8321836967169	39.8185621394443	51.5084403966943	50.6764548966495	46.8861077777509
125	429.6031	111.2736	25	1	124	6.2	24.8079999999993	17.15	30.158901903086	46.4225474636329	47.2291814159783	51.1560130360231	46.7859848044042
126	431.6985	113.9182	25	1	125	6.25	41.9080000000008	52.8919999999999	67.4821763727287	47.7445696214482	43.0965986902436	54.8199627138441	46.5325440326807
127	429.8972	117.3933	25	1	126	6.3	-36.0260000000005	69.502	78.2841023452401	48.7742613970598	43.5920228715931	55.5632662046704	46.4748966157199
128	428.0801	118.8005	25	1	127	6.35	-36.3419999999996	28.1440000000001	45.9654837894694	53.1085329090389	45.8578618865342	54.0898988635588	47.4642254211021
129	428.4632	119.8306	25	1	128	6.4	7.66199999999913	20.6020000000001	21.9806425747745	46.3746352410429	46.620681635944	51.3501312356324	47.0574096825859
130	428.455	122.4221	25	1	129	6.45	-0.16399999999976	51.8299999999999	51.8302594629816	40.7614982795533	50.0532558736988	47.9543988963943	47.1835626744317
131	430.0802	122.8879	25	1	130	6.5	32.5040000000001	9.31600000000003	33.812688032749	43.9711541516202	52.9502168122741	46.7332606249575	46.543743330845
132	430.016	125.398	25	1	131	6.55	-1.28399999999942	50.2019999999999	50.2184175377917	44.4671018748282	50.235937980051	46.44088963014	46.8544129339379
133	430.8119	128.3948	25	1	132	6.6	15.9179999999992	59.9360000000001	62.013763149804	46.9979788383588	48.3607689939856	45.4528852017574	46.6606215616738
134	429.6548	127.9987	25	1	133	6.65	-23.1419999999991	-7.92200000000008	24.4603811908147	59.5257983835052	51.1918220745706	45.5276096897722	45.554221670895
135	431.6332	130.5446	25	1	134	6.7	39.5679999999993	50.9180000000001	64.4846442806344	59.7103776805488	48.6796163768103	45.7997346859345	44.83976208606
136	431.5094	135.3656	25	1	135	6.75	-2.4759999999992	96.42	96.4517857584813	52.750383836351	50.3699225596713	43.9391288768755	45.6443151192778
137	429.7406	137.2122	25	1	136	6.8	-35.3760000000011	36.9319999999999	51.1413140230095	57.9165422743129	49.2897563886869	41.2962156419128	47.0106819267949
138	430.3395	138.434	25	1	137	6.85	11.9780000000003	24.436	27.213793928815	50.3612539152618	45.0479085169805	42.8346097010634	47.93872392295
139	430.9256	140.8793	25	1	138	6.9	11.7219999999998	48.9060000000001	50.2911733806242	41.2140467358374	44.4345377436004	43.1590277365384	45.6489102223735
140	430.371	142.0941	25	1	139	6.95	-11.0919999999999	24.2959999999999	26.7082024853788	38.869135096825	41.5462134981702	41.1075062448036	45.668520564421
141	430.83	144.588	25	1	140	7	9.18000000000006	49.8779999999999	50.7157498613596	37.3454331976101	34.928040941477	40.6215651734374	44.9497548894171
142	431.9396	146.2168	25	1	141	7.05	22.192	32.5760000000002	39.4167558279473	30.9525332128879	32.3564933037746	41.4057034538316	44.5652511990266
143	431.0429	145.822	25	1	142	7.1	-17.9340000000002	-7.89600000000007	19.5952844327407	32.7311730810786	37.3084504081411	41.2372921949306	45.1027171040756
144	430.2971	146.3544	25	1	143	7.15	-14.9159999999995	10.6479999999999	18.3266734570129	28.6420351471165	35.1262333985062	40.4319884451404	46.7610100322179
145	432.0494	146.0412	25	1	144	7.2	35.0459999999998	-6.2639999999999	35.6014018263324	25.8438515107241	33.5353961127969	38.5235111360968	48.3034699373813
146	433.1154	147.1156	25	1	145	7.25	21.3200000000006	21.4879999999999	30.2700601915494	37.2714676186722	30.8732077872034	36.4686675247116	47.9721458377118
147	432.1521	147.9452	25	1	146	7.3	-19.2660000000001	16.592	25.4258376459853	39.2999335841245	33.5216505189763	38.4580976489194	46.4081482809569
148	430.7119	151.5013	25	1	147	7.35	-28.8040000000001	71.1219999999997	76.733364972481	34.3396191445153	37.4266758728807	41.7875489823412	45.4918404799097
149	429.6665	152.4674	25	1	148	7.4	-20.9080000000006	19.3220000000002	28.4690032842745	33.1043804272903	36.4294391466805	39.9476892091146	45.6280631011925
150	430.1471	152.2212	25	1	149	7.45	9.61200000000076	-4.92399999999975	10.7998296282864	41.1994495272285	35.5008087740234	43.3826422324478	44.6903327484407
151	431.238	151.7101	25	1	150	7.5	21.8179999999995	-10.222	24.0938666054243	37.5818841270891	38.0092941079463	43.1662491538768	44.7187484679498
152	432.4031	154.7923	25	1	151	7.55	23.3019999999999	61.644	65.9011831456765	33.5589447092365	44.5597019940643	42.6896127679132	44.3253703841882
153	431.1197	157.4288	25	1	152	7.6	-25.6679999999994	52.7299999999997	58.6455379717838	36.6619984035314	46.2666475565412	44.7525490063937	45.2274667150148
154	430.9489	157.81	25	1	153	7.65	-3.41600000000085	7.62400000000014	8.35430619501152	42.9142077886023	44.7691450197231	47.9944103746637	50.5602390217637
155	431.922	158.6956	25	1	154	7.7	19.4620000000009	17.7120000000002	26.315098099761	47.9199544609	53.2298883520986	50.8072051888282	53.9911780016368
156	432.7522	161.3359	25	1	155	7.75	16.6039999999998	52.8059999999999	55.3549135307787	54.9514109859933	55.4592905205502	52.005162798548	54.6920743752699
157	432.3932	165.8682	25	1	156	7.8	-7.18000000000075	90.6459999999998	90.9299165071649	55.9793453302097	51.85757501685	51.5200809200009	59.2431300411108
158	431.3524	170.4414	25	1	157	7.85	-20.8159999999998	91.4639999999997	93.8028205972504	69.7977783006658	52.0784221399068	48.1490712587561	65.1164843133133
159	431.4796	171.104	25	1	158	7.9	2.54400000000032	13.2520000000005	13.4939779160934	68.0043732524982	59.5593816026469	48.0970984658467	67.8118199204143
160	432.9546	175.6406	25	1	159	7.95	29.5000000000005	90.7319999999999	95.4072629520415	55.7951955728	66.113601603633	48.2731592520777	69.0962421372039
161	432.5284	177.9205	25	1	160	8	-8.52400000000102	45.598	46.3878882899407	49.2054332938204	66.0010314891497	48.8159317624623	69.423055598906
162	432.7174	179.4027	25	1	161	8.05	3.78000000000043	29.6440000000001	29.8840281086739	63.1394178750841	58.4804598459376	47.2450373145449	71.0542431261338
163	433.6127	182.3107	25	1	162	8.1	17.9060000000004	58.1599999999997	60.8540092023523	62.4294249066002	50.0314949609709	49.217641235099	72.2895045021012
164	433.9437	186.4557	25	1	163	8.15	6.61999999999921	82.9000000000002	83.1639008224123	63.9976897258012	51.4250519119704	60.6884895983869	72.4877913750111
165	432.4547	190.8005	25	1	164	8.2	-29.7799999999995	86.8959999999998	91.8572981096219	61.1657241190753	43.3164301520569	69.4588448671768	72.7914071681662
166	432.6597	193.5042	25	1	165	8.25	4.09999999999968	54.074	54.2292123859456	50.8575566281215	42.1725730043744	72.9154812258282	74.0453728090745
167	433.4306	193.6586	25	1	166	8.3	15.4180000000008	3.08800000000019	15.7242000750444	39.7106859488566	42.6324996122398	80.0281624333021	75.296823399637
168	433.7802	193.351	25	1	167	8.35	6.99199999999905	-6.15200000000016	9.31317174758356	24.2034353975135	46.3568603302912	88.4454196442854	77.6952575390265
169	433.1709	194.5797	25	1	168	8.4	-12.1859999999992	24.5740000000001	27.4295474260875	20.3474562829476	61.8175975941269	95.6759506317139	79.616937019933
170	433.0263	193.8784	25	1	169	8.45	-2.89200000000051	-14.0260000000001	14.3210453529065	24.0992751054043	72.8040881307207	94.8098420419601	80.4623169468823
171	433.073406316542	195.6252308044	25	1	170	8.5	0.942126330839983	34.9366160879998	34.949316813116	41.8561640324608	79.8299309625068	95.6798620439352	83.4859795371127
172	432.1268	197.0663	25	1	171	8.55	-18.9321263308398	28.8213839120004	34.4832941873278	83.9245092393973	101.575865020667	99.4188734843544	84.0361832458603
173	427.6972	194.96	25	1	172	8.6	-88.5919999999999	-42.1260000000001	98.0976163828662	121.404740863928	126.8593443276	99.8264599978087	82.804747981461
174	416.006593974589	192.799519274209	25	1	173	8.65	-233.81212050822	-43.2096145158204	237.77127346077	139.312405642066	139.926849351458	96.9811723753585	83.9966566391804
175	406.4068	189.7054	25	1	174	8.7	-191.995879491781	-61.8823854841798	201.722203475559	179.052454935929	146.303253931863	94.7756091475043	84.1266413970379
176	405.0712	183.626	25	1	175	8.75	-26.712	-121.588	124.487640703806	211.862524622739	149.187151083496	96.0855828196011	83.0397710040446
177	397.580487789595	174.691480445832	25	1	176	8.8	-149.8142442081	-178.69039108336	233.183540656643	195.929189463518	156.205247356469	99.0735658792731	81.2399861311056
178	388.6292	165.1166	25	1	177	8.85	-179.025755791899	-191.49760891664	262.147964816916	171.201766999799	153.296059665326	107.241443819297	79.3153881598678
179	386.588628048873	157.479275493405	25	1	178	8.9	-40.811439022541	-152.7464901319	158.104597664664	159.061896524926	132.14474715659	111.136775574019	79.5202852841077
180	388.6576	154.1683	25	1	179	8.95	41.3794390225405	-66.2195098681002	78.0850911569652	133.358039777009	116.747130164288	112.651474641687	77.6644278005387
181	391.4552	155.6999	25	1	180	9	55.9519999999998	30.6320000000005	63.7882883294418	94.7295947079133	112.341234676695	118.156027311763	77.6481441230335
182	396.2802	157.7262	25	1	181	9.05	96.4999999999998	40.5259999999998	104.664256917058	68.3603048496625	96.5712667378797	120.827329177176	79.5157128688321
183	395.7038	161.128	25	1	182	9.1	-11.5279999999996	68.0359999999996	69.0057394714377	62.2924933287768	87.6235433109938	116.391854727823	80.592022572733
184	396.8721	161.727	25	1	183	9.15	23.3659999999998	11.9800000000004	26.2581483734097	65.6205728284647	82.3467017965812	107.304823679974	79.7431814908878
185	397.9058	163.8789	25	1	184	9.2	20.6740000000002	43.0379999999997	47.7460335525369	59.7844936987502	78.9996953515104	98.794437926899	80.530801466771
186	400.1038	167.2465	25	1	185	9.25	43.9599999999996	67.3520000000002	80.428685827881	80.5174919140743	87.1249035400303	93.1640607822609	83.4438179954814
187	401.383	170.7973	25	1	186	9.3	25.5840000000001	71.0160000000002	75.4838612684859	96.3330987434998	85.4494109978825	82.4518098289091	84.0931094728779
188	403.0294	179.2724	25	1	187	9.35	32.9280000000006	169.502	172.670730548058	95.7068973742439	79.48764979032	70.1853566754501	87.4020942828646
189	405.6555	183.8378	25	1	188	9.4	52.5220000000002	91.3079999999997	105.336182520537	108.629234251596	82.4649002033576	63.3646199365014	90.4003148783392
190	405.0739	185.9914	25	1	189	9.45	-11.6320000000007	43.0720000000002	44.6150267062571	111.114328297015	80.84174568951	60.5190135591173	90.1816866013867
191	409.8527	191.4462	25	1	190	9.5	95.5760000000009	109.096	145.040370214641	78.4578076665658	73.9868868878265	59.6164262021318	91.4942096867681
192	414.1398	192.4162	25	1	191	9.55	85.7419999999991	19.4	87.9093314955804	68.5967016632154	68.3323529199386	59.6125522533097	91.9328279750078
193	414.5543	192.1959	25	1	192	9.6	8.29000000000065	-4.40600000000018	9.38812739581288	65.9765940047762	52.7471700399064	61.3575851476574	90.6647325531825
194	416.929	193.6823	25	1	193	9.65	47.4939999999992	29.7280000000001	56.0306525037852	39.3445395240571	44.3825380764216	62.5051906064172	86.5726323627229
195	417.0974	195.249	25	1	194	9.7	3.36800000000039	31.3339999999999	31.5144884140612	25.5503775428624	42.0383317667242	66.2859937860378	82.2997752909573
196	417.684	195.3425	25	1	195	9.75	11.7320000000007	1.87000000000012	11.8800978110458	27.036532413247	32.1079488642332	70.8020531713618	81.0787403992544
197	417.322	196.2175	25	1	196	9.8	-7.24000000000046	17.5	18.9385215896069	20.1683744896279	33.7756935087369	69.1126530664827	76.4611572798973
198	418.0628	196.6155	25	1	197	9.85	14.8159999999996	7.95999999999992	16.8189017477357	18.1000695286722	43.2275205049947	67.5627447464323	70.438530849885
199	418.9911	197.1762	25	1	198	9.9	18.5660000000007	11.2139999999999	21.6898628856898	24.8713582044093	42.5454810094767	69.663854182659	67.3035740046021
200	418.981	198.2348	25	1	199	9.95	-0.202000000000453	21.1720000000003	21.1729636092827	42.0010094746114	51.7302418825655	67.7118985610865	67.6663175961376
201	420.608	199.8418	25	1	200	10	32.5400000000002	32.14	45.7365411897316	59.4185085967425	67.617219454897	64.832392061773	67.4416787408122
202	424.1953	203.6467	25	1	201	10.05	71.7459999999994	76.0980000000001	104.586777940617	64.9225875293256	69.8929532130268	63.0383267728398	66.0155829320761
203	427.4496	207.6965	25	1	202	10.1	65.086	80.9959999999995	103.906397358391	85.3604142364589	82.3783194529582	64.9376103785419	65.2778326825569
204	428.7607	209.7786	25	1	203	10.15	26.2220000000002	41.6420000000005	49.2102575486052	110.363080705385	94.9451702888963	65.8404410454718	70.0787264436775
205	431.1674	215.4578	25	1	204	10.2	48.134	113.584	123.362097144949	97.7848969514423	93.3854653554488	65.8051126550156	79.930301691585
206	436.6472	222.0046	25	1	205	10.25	109.596	130.936	170.749873534361	105.338130309174	97.5568352593128	68.9934200162479	92.4900391535472
207	434.7714	222.9144	25	1	206	10.3	-37.5159999999994	18.1959999999998	41.6958591709051	124.967753048467	92.3009600369427	70.4705047308854	106.567608655911
208	437.3651	229.5061	25	1	207	10.35	51.8739999999991	131.834	141.67256414705	101.410516474439	86.6477002520891	70.6917050243199	117.470293155513
209	439.5788	236.5336	25	1	208	10.4	44.2740000000003	140.55	147.358371245071	84.750589813241	89.135401081467	71.2425280727028	127.175126549925
210	439.4632	236.7873	25	1	209	10.45	-2.31200000000058	5.07399999999961	5.57591427480721	86.8170231224431	79.8799834274656	74.813621633158	133.411965042616
211	439.1905	241.1513	25	1	210	10.5	-5.45399999999972	87.2800000000001	87.4502402283722	67.9572701950042	70.3696205775987	75.2669312794926	131.274871526131
212	441.3073	242.6634	25	1	211	10.55	42.3360000000002	30.2420000000001	52.0280257169155	53.3030491144669	71.0480562487439	72.4186136108425	138.541113526082
213	441.0457	245.0176	25	1	212	10.6	-5.23199999999974	47.0839999999998	47.3737995098555	58.3494503804925	59.0050905956816	69.1980802174564	159.203470755571
214	439.2843	248.2764	25	1	213	10.65	-35.2280000000007	65.1760000000002	74.087265842384	55.9886513419564	47.5398858565092	77.6522622809379	188.758434911273
215	439.2671	249.8167	25	1	214	10.7	-0.343999999998914	30.806	30.8079206049354	55.2790893750448	56.2417779108672	93.5746095971321	213.29691337329
216	442.5025	247.8576	25	1	215	10.75	64.7079999999994	-39.1820000000001	75.6462450356918	50.052910996359	52.9770272996723	114.178025135733	218.955433157742
217	440.0813	247.7409	25	1	216	10.8	-48.424	-2.33399999999961	48.4802158823576	41.7767225985515	52.5362671847423	144.02256424534	223.950832938692
218	440.3913	246.725	25	1	217	10.85	6.20000000000005	-20.3180000000003	21.2429076164261	54.1341054412418	51.7484601828236	167.377841564593	228.969885192255
219	441.0121	245.2121	25	1	218	10.9	12.4159999999995	-30.258	32.7063238533466	49.9654032573881	66.1691234804088	184.686398917191	231.852909768442
220	442.307758889947	240.767352917374	25	1	219	10.95	25.913177798941	-88.8949416525196	92.5948348183871	49.7934449944398	107.269235766799	199.112031524146	233.07696189032
221	442.7912	238.0702	25	1	220	11	9.66882220105958	-53.9430583474802	54.8027341164231	53.4440093692883	157.986429693867	197.71735099049	232.599320987763
222	442.2152	240.3805	25	1	221	11.05	-11.5200000000004	46.2060000000002	47.6204245676163	90.561524362266	216.997072241935	214.043900279325	231.092280485205
223	443.7223	239.1044	25	1	222	11.1	30.1420000000007	-25.5220000000003	39.4957294906685	160.404366092356	275.750592533505	253.4693311326	230.330642537078
224	434.748578296842	232.891278043412	25	1	223	11.15	-179.47443406316	-124.26243913176	218.293898818235	266.007456130345	321.832911977873	311.676428777073	231.419833982625
225	414.866382308722	223.263902496717	25	1	224	11.2	-397.643919762401	-192.5475109339	441.809043468835	384.200699489431	341.982285137425	360.788714091564	230.848928210947
226	388.081267534429	211.785652785921	25	1	225	11.25	-535.70229548586	-229.56499421592	582.818184306371	498.057175697721	342.457674681307	368.917446299237	228.988491324521
227	358.398789472756	200.019908337029	25	1	226	11.3	-593.64956123346	-235.31488897784	638.586641363044	553.104299593479	375.551533373907	377.431161146498	229.948859441361
228	329.824503622492	189.530048576048	25	1	227	11.35	-571.48571700528	-209.79719521962	608.77811053212	523.560204182494	455.190202082376	387.248065360189	227.705739827553
229	306.363965482429	181.879452928983	25	1	228	11.4	-469.210762801259	-153.0119129413	493.529518297027	418.90789323227	557.183734073738	392.463291464182	224.371427157526
230	292.022730551358	178.63150082184	25	1	229	11.45	-286.824698621421	-64.9590421428599	294.088566413906	366.902367258384	614.308192416328	391.340302147482	225.314605974141
231	290.806354328069	181.349571680624	25	1	230	11.5	-24.3275244657798	54.3614171756798	59.5566295552511	412.32322846703	579.848462904606	389.931710696034	224.80497793104
232	306.720392311352	191.597044931342	25	1	231	11.55	318.28075966566	204.94946501436	378.559011493613	561.263168553997	537.86525005106	389.765947359568	224.326934168293
233	343.7704	210.9373	25	1	232	11.6	741.00015377296	386.80510137316	835.882416575353	705.056180650163	498.745538186874	391.463204856699	224.303735520376
234	399.408064581734	238.093869650708	25	1	233	11.65	1112.75329163468	543.13139301416	1238.22921873186	740.789032576943	463.093670950491	385.187405684312	223.562066297705
235	444.8696	260.4309	25	1	234	11.7	909.23070836532	446.74060698584	1013.05362689474	708.828132843737	440.69831915754	368.123246824763	223.459080351567
236	454.875618652722	266.892522925903	25	1	235	11.75	200.12037305444	129.23245851806	238.220889189152	585.167847906717	437.405746710761	343.79895751331	222.663362279606
237	444.2998	264.1022	25	1	236	11.8	-211.51637305444	-55.8064585180603	218.754512827582	364.924173346986	403.980361345228	315.875154637383	223.526037660401
238	433.808987993747	261.221820939993	25	1	237	11.85	-209.81624012506	-57.6075812001397	217.580991890256	176.340457664916	327.736207631023	288.033638090513	223.576088203479
239	427.089617490953	259.887658354507	25	1	238	11.9	-134.38741005588	-26.6832517097203	137.010845933202	134.022460844579	213.191077294886	264.056455397861	224.740740777172
240	423.583021074873	259.854580574897	25	1	239	11.95	-70.1319283216003	-0.661555592199647	70.1350484843894	99.1325898467198	121.938301233197	251.517180424136	227.446149619288
241	422.730531328766	260.877455932517	25	1	240	12	-17.0497949221397	20.4575071524005	26.6309050874644	70.3045673553275	107.749452122013	251.89260487159	227.745003916622
242	423.973480835888	262.711152758722	25	1	241	12.05	24.8589901424396	36.6739365240994	44.3051578382876	61.4579812427871	93.885059223706	234.60996805726	229.378691863528
243	426.753202179497	265.110539384867	25	1	242	12.1	55.5944268721805	47.9877325229006	73.4408794332944	67.5361448014781	77.3217379941516	195.138139908152	229.625126047338
244	430.51102794285	267.830484142306	25	1	243	12.15	75.1565152670594	54.398895148779	92.7779153704996	81.4764433994469	65.0192398452307	135.447703818336	224.939013659396
245	434.688290709205	270.625855362395	25	1	244	12.2	83.5452553271	55.9074244017802	100.525866277845	88.6375286006923	62.336041690733	86.1294466115703	214.939936974051
246	438.726323061818	273.251521376488	25	1	245	12.25	80.7606470522603	52.5133202818597	96.332398077308	84.3389086329757	66.3794630324195	76.4092782599746	200.927322361373
247	442.066457583947	275.462350515941	25	1	246	12.3	66.8026904425801	44.2165827890608	80.1105838445149	68.5804984476744	65.2395747692925	69.620914174305	185.153474106866
248	444.150026858848	277.013211112107	25	1	247	12.35	41.6713854980196	31.0172119233198	51.9477795947112	57.1359385799878	62.540072185282	59.904111046769	171.204189927847
249	444.418363469781	277.658971496342	25	1	248	12.4	5.36673221866067	12.9152076847004	13.9858644439932	51.2824826653922	57.7043303417856	57.0181900901615	160.305130334106
250	442.3128	277.1545	25	1	249	12.45	-42.1112693956206	-10.0894299268407	43.3030669394116	41.8416209378928	50.3205919899435	63.5519970910936	153.349601351198
251	439.3851	275.5196	25	1	250	12.5	-58.5539999999992	-32.6979999999992	67.0651185043302	40.7412357375884	45.0691043979365	65.5582971372099	155.031140298951
252	440.695	274.524	25	1	251	12.55	26.1979999999994	-19.9120000000005	32.9062752070177	46.8281622358969	45.356769124904	68.9914363674887	146.537451589122
253	439.3115	276.3892	25	1	252	12.6	-27.6699999999994	37.3040000000003	46.4458535931895	43.5052453998992	42.4864840993864	67.7870472379767	128.501422494473
254	441.5071	276.0541	25	1	253	12.65	43.9119999999991	-6.70200000000023	44.4204969355356	38.8557261304807	49.0171403350922	64.6906216344792	99.2211209152968
255	442.7928	275.6968	25	1	254	12.7	25.7140000000004	-7.14600000000019	26.6884827594231	48.8719173119152	64.7679524914542	61.7566271233396	74.3327019539681
256	441.8474	277.6732	25	1	255	12.75	-18.9080000000001	39.5280000000002	43.8175221572378	44.2317324611844	64.7371312420002	58.0556872094354	68.835593808338
257	444.6568	274.6196	25	1	256	12.8	56.1879999999996	-61.0720000000003	82.9872311141901	51.2061184342875	72.7432979656848	54.4317935763495	63.5236867935302
258	443.6721	275.237	25	1	257	12.85	-19.6939999999995	12.3480000000006	23.2449293395355	86.0306595830092	73.0340222906713	54.3747417651804	58.4345970187815
259	442.294	271.5196	25	1	258	12.9	-27.5620000000004	-74.348	79.2924268010509	90.6185363535197	71.6769129271728	56.5538052703514	55.7253025635079
260	446.7399	262.517	25	1	259	12.95	88.9179999999999	-180.052000000001	200.811188503032	96.6146786194544	73.1926622567356	55.1820222782593	54.1859162226538
261	445.8409	259.3025	25	1	260	13	-17.98	-64.2899999999997	66.7569060097902	101.836312120158	71.0422700209344	58.1696757263109	53.8978192234868
262	440.9086	256.5499	25	1	261	13.05	-98.646	-55.0520000000006	112.967942443863	92.1477074200582	63.5068180277951	58.4649351209841	54.4250412630937
263	441.4607	254.1448	25	1	262	13.1	11.0419999999999	-48.1019999999995	49.3530968430549	60.3546649304621	66.2629994309744	61.864705080793	56.8580680697326
264	440.2193	253.2293	25	1	263	13.15	-24.828	-18.3100000000002	30.8494033005503	51.4660036883491	64.0904702056106	62.9945380122576	55.4352403781939
265	438.1281	253.2971	25	1	264	13.2	-41.8239999999992	1.35600000000011	41.8459760550513	30.3989574361358	45.5960920650644	62.5359572963659	53.8994660607377
266	439.2271	253.1049	25	1	265	13.25	21.9799999999998	-3.84400000000028	22.3135997992254	30.6896867417905	51.6022202106217	61.2619093567013	53.2156225342537
267	438.942	252.8512	25	1	266	13.3	-5.702	-5.07399999999961	7.63271118279711	36.033232991163	44.1865722762834	57.4264594127553	51.5783438133809
268	436.4382	253.2805	25	1	267	13.35	-50.0760000000002	8.58599999999967	50.8067433713284	30.8375191996667	50.6953878709147	56.9650829907941	51.5994901813441
269	439.2698	252.7638	25	1	268	13.4	56.6319999999996	-10.3339999999997	57.567134547413	51.7384367328942	54.3121630973423	54.4324150368543	51.6574435825112
270	439.1124	251.9862	25	1	269	13.45	-3.14799999999991	-15.5520000000001	15.8674070975696	57.974187116431	51.8792523359962	44.819835354214	51.243108618664
271	442.6636	246.733	25	1	270	13.5	71.0239999999999	-105.064	126.818187465363	70.7010890000389	51.4815486924682	42.2373413097637	49.9430702503092
272	442.588	244.7939	25	1	271	13.55	-1.51199999999903	-38.7819999999999	38.8114631004809	72.5910932035216	51.3461007977156	39.8586461586988	49.8415314776585
273	437.6018	241.9868	25	1	272	13.6	-99.7239999999999	-56.1420000000004	114.441252789368	72.9209854723256	47.6671665506137	45.9290889014885	49.7502429099181
274	434.3665	242.8592	25	1	273	13.65	-64.706000000001	17.448	67.0171555648263	51.2246606520422	44.7743598680981	46.1798591219085	49.5364916155379
275	433.5228	242.6241	25	1	274	13.7	-16.8739999999991	-4.70199999999977	17.5168684415899	44.7180144790002	44.0435786433636	46.0423049981358	49.7229980730585
276	432.7961	242.0651	25	1	275	13.75	-14.5339999999999	-11.1799999999999	18.3365633639457	24.6332441011885	32.8724624089057	48.375557859072	49.2748209035474
277	433.1028	242.132	25	1	276	13.8	6.13399999999956	1.33800000000008	6.27823223527091	16.9576265326746	35.5307200411141	48.7248940504123	47.9667216314701
278	432.8429	242.7829	25	1	277	13.85	-5.19800000000032	13.0180000000001	14.0174009003098	15.1661718144016	41.1627899320622	48.8242385975078	48.2514535085516
279	431.4122	242.723	25	1	278	13.9	-28.614	-1.19799999999998	28.6390677222566	14.5202641657693	38.0475551464746	46.761081894671	47.2145696019502
280	431.5851	243.1145	25	1	279	13.95	3.45800000000054	7.82999999999959	8.55959485022493	26.3434256032281	40.2053576602753	47.3041949590686	43.2421611374292
281	430.8795	242.8449	25	1	280	14	-14.1120000000001	-5.39199999999994	15.1070251207841	57.6923357629359	45.2695670256758	41.7164647743075	42.0241549151398
282	433.1588	240.5006	25	1	281	14.05	45.5859999999996	-46.8860000000001	65.3940394225649	59.1374837602747	46.1036873031089	41.2181278343328	39.5566814337615
283	440.3839	235.9512	25	1	282	14.1	144.502	-90.9879999999998	170.761951698849	65.2445435061491	49.9813106444018	37.6357807390432	41.0417921408889
284	441.6087	234.6414	25	1	283	14.15	24.4960000000003	-26.1959999999999	35.8648077089507	76.0188698855823	48.7478039212439	36.0784452188182	41.7641067311346
285	441.1387	232.744	25	1	284	14.2	-9.40000000000055	-37.9480000000001	39.094893579597	65.8639490029898	50.5648112747736	36.9100388497512	43.5509002421729
286	437.8178	233.675	25	1	285	14.25	-66.4179999999999	18.6200000000002	68.9786570179501	42.2702855258678	50.5604671397092	37.2877324503936	46.849943585135
287	437.7747	234.4047	25	1	286	14.3	-0.861999999999625	14.5939999999996	14.6194350096024	38.3581240822131	46.9055356275516	38.5069838501849	47.440965189646
288	435.2113	235.0347	25	1	287	14.35	-51.268	12.5999999999999	52.7936343132389	35.8850790433982	34.1087715460242	39.5378240263092	47.0007873899501
289	434.8275	234.3155	25	1	288	14.4	-7.67600000000016	-14.384	16.3040004906772	25.1020643938361	34.1093352911618	39.9967241670461	45.6917960167823
290	433.5023	234.4888	25	1	289	14.45	-26.5039999999999	3.46600000000024	26.7296683855224	27.9471222521133	33.614720039227	41.6644869206445	45.7575386985817
291	432.9915	235.0423	25	1	290	14.5	-10.2160000000003	11.0700000000003	15.0635837701396	25.9472575661805	29.3058978751114	41.810968520516	42.6668772604089
292	433.3252	233.6392	25	1	291	14.55	6.67400000000043	-28.0620000000005	28.8447243009884	29.8605465001104	30.9102803972609	39.2547167088243	42.5487871860579
293	432.0558	235.3617	25	1	292	14.6	-25.3880000000004	34.4500000000005	42.7943108835749	31.3443610350558	29.0943374082166	36.1544953802893	40.5634342376451
294	432.5278	233.6314	25	1	293	14.65	9.44000000000074	-34.606	35.8704451603268	33.5097313563867	31.2456444128483	37.3483543403608	39.6023530404784
295	434.1901	233.2414	25	1	294	14.7	33.2459999999992	-7.8000000000003	34.1487410602492	33.8734385424085	32.7641625665154	41.0594954862101	39.8073245729091
296	433.107	233.9504	25	1	295	14.75	-21.6619999999989	14.1800000000001	25.8904353767942	32.2414172502528	33.0614699013227	45.324329311198	40.0058627035872
297	434.6299	234.1275	25	1	296	14.8	30.4579999999999	3.54199999999992	30.6632602310973	32.6307423255862	31.6038977900969	46.1570363288797	41.1523097690388
298	432.9697	234.62	25	1	297	14.85	-33.2040000000006	9.85000000000014	34.6342044227963	34.1839640979749	38.2002192145544	45.1773361823925	42.3820472845787
299	434.8488	234.4095	25	1	298	14.9	37.5819999999999	-4.20999999999992	37.8170705369941	32.6132084462588	40.5873733895597	44.6225101388936	42.5762231130812
300	432.8294	233.849	25	1	299	14.95	-40.3879999999992	-11.2100000000004	41.9148499221928	29.3343570377854	48.5042709331932	44.2108824380948	43.6011061176687
301	432.8539	234.7505	25	1	300	15	0.489999999999782	18.03	18.0366571182134	44.159021178856	61.3427607472846	43.6172897465103	43.6416925725589
302	433.4207	235.1838	25	1	301	15.05	11.336	8.66600000000005	14.2690031887305	48.5440044535333	61.4037922604984	43.8794465377831	42.1351451722915
303	438.8464	234.8201	25	1	302	15.1	108.514	-7.27399999999989	108.757525128149	62.8245777684114	61.2603349565684	43.491087736247	37.9990722422916
304	436.3655	233.1564	25	1	303	15.15	-49.6180000000004	-33.2740000000001	59.7419869103803	90.0723130483104	57.9993758649389	43.1262608621386	37.4059254462602
305	439.8962	228.7251	25	1	304	15.2	70.6140000000005	-88.6259999999999	113.317716496583	93.4732274832115	55.6576023096742	42.7046102960671	37.2657419698711
306	432.635	226.1218	25	1	305	15.25	-145.224000000001	-52.0659999999998	154.275333517708	78.3616487342807	54.1731095916979	42.7239929567808	35.6451557759392
307	433.9577	225.2878	25	1	306	15.3	26.454	-16.6800000000001	31.273575363236	67.4547472763446	56.1549952854692	43.7976356878926	35.8914247413012
308	432.5236	226.1238	25	1	307	15.35	-28.682	16.7199999999997	33.1996313834957	48.490626850937	48.7819562579396	45.2262705428481	35.4883483079545
309	432.5461	225.8644	25	1	308	15.4	0.450000000000728	-5.18799999999999	5.20747962069949	18.2739061350853	45.6651483347175	45.1557220591162	35.8023469116092
310	431.667	226.1517	25	1	309	15.45	-17.582000000001	5.74600000000032	18.4971143695453	18.8367630877269	36.9049496589411	45.537725314693	35.920944454932
311	431.5463	226.2561	25	1	310	15.5	-2.41399999999999	2.08799999999997	3.19172993845027	19.2022637815984	24.105225166277	45.4724166246018	36.1911684968984
312	431.1207	224.6057	25	1	311	15.55	-8.51199999999949	-33.0079999999998	34.0878601264435	23.8755493930904	26.1914791152868	45.0155736357587	36.2928796927532
313	431.3595	226.3407	25	1	312	15.6	4.77600000000052	34.6999999999997	35.0271348528535	25.3192724669452	29.1922061291279	39.843649104294	35.678622636752
314	432.7774	226.1654	25	1	313	15.65	28.3579999999995	-3.50599999999986	28.5739076781593	29.9365441974686	32.3120682532935	37.4634965521597	35.5517964611652
315	431.8766	227.0829	25	1	314	15.7	-18.0160000000001	18.3499999999998	25.7157297388193	33.5461951428467	35.4178483197118	33.4719884535321	35.4035368579848
316	431.7908	225.7718	25	1	315	15.75	-1.71600000000012	-26.2219999999996	26.2780885910673	39.1821484766574	36.7717236575057	25.9659822406805	35.7690135950642
317	432.7275	223.3391	25	1	316	15.8	18.7340000000006	-48.6540000000002	52.1361148533341	40.7485871134966	33.8761519860483	25.6258131537228	NA
318	434.0615	220.4741	25	1	317	15.85	26.6800000000001	-57.3000000000002	63.2069015219068	45.5164241724783	30.9053419506484	25.7993604335166	NA
319	433.2681	218.8358	25	1	318	15.9	-15.8680000000004	-32.7659999999997	36.4061008623554	43.6069031175429	29.2618447696019	26.9821836843248	NA
320	431.8226	216.8234	25	1	319	15.95	-28.9099999999996	-40.2480000000003	49.554915033728	34.20610882925	30.0390272481232	27.6310064717693	NA
321	430.9868	216.7886	25	1	320	16	-16.7160000000001	-0.695999999999799	16.73048331639	22.6285354246395	27.826739315084	28.7650472472865	NA
322	431.1368	216.5804	25	1	321	16.05	2.99999999999955	-4.1640000000001	5.13214341186975	17.7751024257072	25.0601471921588	28.7063128477234	NA
323	430.9534	216.3878	25	1	322	16.1	-3.66800000000012	-3.85199999999998	5.31903449885416	14.5616303237681	22.4065147379052	27.8661575372569	NA
324	430.6763	215.8478	25	1	323	16.15	-5.54199999999923	-10.7999999999998	12.138935867694	12.0465755126252	21.6522991153561	27.9773320601918	NA
325	429.0032	215.9132	25	1	324	16.2	-33.4620000000007	1.30799999999965	33.4875545240324	15.9141855550676	19.8441646238268	28.1024634199024	NA
326	429.1797	215.8036	25	1	325	16.25	3.53000000000065	-2.19200000000001	4.15520926067565	22.184494051171	20.7583708370674	28.8140342333476	NA
327	427.9584	215.8771	25	1	326	16.3	-24.4260000000008	1.47000000000048	24.4701936240816	25.5294958050051	23.5364737093984	NA	NA
328	429.6386	216.6111	25	1	327	16.35	33.6040000000003	14.6799999999996	36.6705769793714	25.1266989238855	24.8269731238654	NA	NA
329	428.1974	216.687	25	1	328	16.4	-28.8239999999996	1.51800000000037	28.8639446368645	29.4701661615095	26.6928193507817	NA	NA
330	429.6472	216.075	25	1	329	16.45	28.9959999999996	-12.2400000000005	31.4735701184341	31.1587618637293	26.1658995916817	NA	NA
331	430.8736	215.6634	25	1	330	16.5	24.5280000000002	-8.23199999999986	25.8725454487959	27.4694521965599	29.8013291516112	NA	NA
332	429.2389	215.853	25	1	331	16.55	-32.6940000000002	3.79200000000026	32.9131721351804	27.8561428965582	NA	NA	NA
333	428.3476	216.0424	25	1	332	16.6	-17.826	3.78799999999956	18.2240286435244	27.2051002594778	NA	NA	NA
334	429.8783	216.2102	25	1	333	16.65	30.6140000000005	3.35599999999999	30.7973981368561	30.1324921417128	NA	NA	NA
335	428.9062	217.2328	25	1	334	16.7	-19.4420000000002	20.4520000000002	28.2183569330324	NA	NA	NA	NA
336	430.2148	218.7788	25	1	335	16.75	26.1720000000003	30.9199999999998	40.5095048599709	NA	NA	NA	NA
337	NA	NA	25	1	336	16.8	NA	NA	NA	NA	NA	NA	NA
338	NA	NA	25	1	337	16.85	NA	NA	NA	NA	NA	NA	NA
339	NA	NA	25	1	338	16.9	NA	NA	NA	NA	NA	NA	NA
340	NA	NA	25	1	339	16.95	NA	NA	NA	NA	NA	NA	NA
341	NA	NA	25	1	340	17	NA	NA	NA	NA	NA	NA	NA
342	NA	NA	25	1	341	17.05	NA	NA	NA	NA	NA	NA	NA
343	NA	NA	25	1	342	17.1	NA	NA	NA	NA	NA	NA	NA
344	NA	NA	25	1	343	17.15	NA	NA	NA	NA	NA	NA	NA
345	NA	NA	25	1	344	17.2	NA	NA	NA	NA	NA	NA	NA
346	NA	NA	25	1	345	17.25	NA	NA	NA	NA	NA	NA	NA
347	NA	NA	25	1	346	17.3	NA	NA	NA	NA	NA	NA	NA
348	NA	NA	25	1	347	17.35	NA	NA	NA	NA	NA	NA	NA
349	NA	NA	25	1	348	17.4	NA	NA	NA	NA	NA	NA	NA
350	NA	NA	25	1	349	17.45	NA	NA	NA	NA	NA	NA	NA
351	NA	NA	25	1	350	17.5	NA	NA	NA	NA	NA	NA	NA
352	NA	NA	25	1	351	17.55	NA	NA	NA	NA	NA	NA	NA
353	NA	NA	25	1	352	17.6	NA	NA	NA	NA	NA	NA	NA
354	NA	NA	25	1	353	17.65	NA	NA	NA	NA	NA	NA	NA
355	NA	NA	25	1	354	17.7	NA	NA	NA	NA	NA	NA	NA
356	NA	NA	25	1	355	17.75	NA	NA	NA	NA	NA	NA	NA
357	NA	NA	25	1	356	17.8	NA	NA	NA	NA	NA	NA	NA
358	NA	NA	25	1	357	17.85	NA	NA	NA	NA	NA	NA	NA
359	NA	NA	25	1	358	17.9	NA	NA	NA	NA	NA	NA	NA
360	NA	NA	25	1	359	17.95	NA	NA	NA	NA	NA	NA	NA
361	NA	NA	25	1	360	18	NA	NA	NA	NA	NA	NA	NA
362	NA	NA	25	1	361	18.05	NA	NA	NA	NA	NA	NA	NA
363	NA	NA	25	1	362	18.1	NA	NA	NA	NA	NA	NA	NA
364	NA	NA	25	1	363	18.15	NA	NA	NA	NA	NA	NA	NA
365	NA	NA	25	1	364	18.2	NA	NA	NA	NA	NA	NA	NA
366	NA	NA	25	1	365	18.25	NA	NA	NA	NA	NA	NA	NA
367	NA	NA	25	1	366	18.3	NA	NA	NA	NA	NA	NA	NA
368	NA	NA	25	1	367	18.35	NA	NA	NA	NA	NA	NA	NA
369	NA	NA	25	1	368	18.4	NA	NA	NA	NA	NA	NA	NA
370	NA	NA	25	1	369	18.45	NA	NA	NA	NA	NA	NA	NA
371	NA	NA	25	1	370	18.5	NA	NA	NA	NA	NA	NA	NA
372	NA	NA	25	1	371	18.55	NA	NA	NA	NA	NA	NA	NA
373	NA	NA	25	1	372	18.6	NA	NA	NA	NA	NA	NA	NA
374	NA	NA	25	1	373	18.65	NA	NA	NA	NA	NA	NA	NA
375	NA	NA	25	1	374	18.7	NA	NA	NA	NA	NA	NA	NA
376	NA	NA	25	1	375	18.75	NA	NA	NA	NA	NA	NA	NA
377	NA	NA	25	1	376	18.8	NA	NA	NA	NA	NA	NA	NA
378	NA	NA	25	1	377	18.85	NA	NA	NA	NA	NA	NA	NA
379	NA	NA	25	1	378	18.9	NA	NA	NA	NA	NA	NA	NA
380	NA	NA	25	1	379	18.95	NA	NA	NA	NA	NA	NA	NA
381	NA	NA	25	1	380	19	NA	NA	NA	NA	NA	NA	NA
382	NA	NA	25	1	381	19.05	NA	NA	NA	NA	NA	NA	NA
383	NA	NA	25	1	382	19.1	NA	NA	NA	NA	NA	NA	NA
384	NA	NA	25	1	383	19.15	NA	NA	NA	NA	NA	NA	NA
385	NA	NA	25	1	384	19.2	NA	NA	NA	NA	NA	NA	NA
386	NA	NA	25	1	385	19.25	NA	NA	NA	NA	NA	NA	NA
387	NA	NA	25	1	386	19.3	NA	NA	NA	NA	NA	NA	NA
388	NA	NA	25	1	387	19.35	NA	NA	NA	NA	NA	NA	NA
389	NA	NA	25	1	388	19.4	NA	NA	NA	NA	NA	NA	NA
390	NA	NA	25	1	389	19.45	NA	NA	NA	NA	NA	NA	NA
391	NA	NA	25	1	390	19.5	NA	NA	NA	NA	NA	NA	NA
392	NA	NA	25	1	391	19.55	NA	NA	NA	NA	NA	NA	NA
393	NA	NA	25	1	392	19.6	NA	NA	NA	NA	NA	NA	NA
394	NA	NA	25	1	393	19.65	NA	NA	NA	NA	NA	NA	NA
395	NA	NA	25	1	394	19.7	NA	NA	NA	NA	NA	NA	NA
396	NA	NA	25	1	395	19.75	NA	NA	NA	NA	NA	NA	NA
397	NA	NA	25	1	396	19.8	NA	NA	NA	NA	NA	NA	NA
398	NA	NA	25	1	397	19.85	NA	NA	NA	NA	NA	NA	NA
399	NA	NA	25	1	398	19.9	NA	NA	NA	NA	NA	NA	NA
400	NA	NA	25	1	399	19.95	NA	NA	NA	NA	NA	NA	NA
401	NA	NA	25	1	400	20	NA	NA	NA	NA	NA	NA	NA
402	NA	NA	25	1	401	20.05	NA	NA	NA	NA	NA	NA	NA
403	NA	NA	25	1	402	20.1	NA	NA	NA	NA	NA	NA	NA
404	NA	NA	25	1	403	20.15	NA	NA	NA	NA	NA	NA	NA
405	NA	NA	25	1	404	20.2	NA	NA	NA	NA	NA	NA	NA
406	NA	NA	25	1	405	20.25	NA	NA	NA	NA	NA	NA	NA
407	NA	NA	25	1	406	20.3	NA	NA	NA	NA	NA	NA	NA
408	NA	NA	25	1	407	20.35	NA	NA	NA	NA	NA	NA	NA
409	NA	NA	25	1	408	20.4	NA	NA	NA	NA	NA	NA	NA
410	NA	NA	25	1	409	20.45	NA	NA	NA	NA	NA	NA	NA
411	NA	NA	25	1	410	20.5	NA	NA	NA	NA	NA	NA	NA
412	NA	NA	25	1	411	20.55	NA	NA	NA	NA	NA	NA	NA
413	NA	NA	25	1	412	20.6	NA	NA	NA	NA	NA	NA	NA
414	NA	NA	25	1	413	20.65	NA	NA	NA	NA	NA	NA	NA
415	NA	NA	25	1	414	20.7	NA	NA	NA	NA	NA	NA	NA
416	NA	NA	25	1	415	20.75	NA	NA	NA	NA	NA	NA	NA
417	NA	NA	25	1	416	20.8	NA	NA	NA	NA	NA	NA	NA
418	NA	NA	25	1	417	20.85	NA	NA	NA	NA	NA	NA	NA
419	NA	NA	25	1	418	20.9	NA	NA	NA	NA	NA	NA	NA
420	NA	NA	25	1	419	20.95	NA	NA	NA	NA	NA	NA	NA
421	NA	NA	25	1	420	21	NA	NA	NA	NA	NA	NA	NA
422	NA	NA	25	1	421	21.05	NA	NA	NA	NA	NA	NA	NA
423	NA	NA	25	1	422	21.1	NA	NA	NA	NA	NA	NA	NA
424	NA	NA	25	1	423	21.15	NA	NA	NA	NA	NA	NA	NA
425	NA	NA	25	1	424	21.2	NA	NA	NA	NA	NA	NA	NA
426	NA	NA	25	1	425	21.25	NA	NA	NA	NA	NA	NA	NA
427	NA	NA	25	1	426	21.3	NA	NA	NA	NA	NA	NA	NA
428	NA	NA	25	1	427	21.35	NA	NA	NA	NA	NA	NA	NA
429	NA	NA	25	1	428	21.4	NA	NA	NA	NA	NA	NA	NA
430	NA	NA	25	1	429	21.45	NA	NA	NA	NA	NA	NA	NA
431	NA	NA	25	1	430	21.5	NA	NA	NA	NA	NA	NA	NA
432	NA	NA	25	1	431	21.55	NA	NA	NA	NA	NA	NA	NA
433	NA	NA	25	1	432	21.6	NA	NA	NA	NA	NA	NA	NA
434	NA	NA	25	1	433	21.65	NA	NA	NA	NA	NA	NA	NA
435	NA	NA	25	1	434	21.7	NA	NA	NA	NA	NA	NA	NA
436	NA	NA	25	1	435	21.75	NA	NA	NA	NA	NA	NA	NA
437	NA	NA	25	1	436	21.8	NA	NA	NA	NA	NA	NA	NA
438	NA	NA	25	1	437	21.85	NA	NA	NA	NA	NA	NA	NA
439	NA	NA	25	1	438	21.9	NA	NA	NA	NA	NA	NA	NA
440	NA	NA	25	1	439	21.95	NA	NA	NA	NA	NA	NA	NA
441	NA	NA	25	1	440	22	NA	NA	NA	NA	NA	NA	NA
442	NA	NA	25	1	441	22.05	NA	NA	NA	NA	NA	NA	NA
443	NA	NA	25	1	442	22.1	NA	NA	NA	NA	NA	NA	NA
444	NA	NA	25	1	443	22.15	NA	NA	NA	NA	NA	NA	NA
445	NA	NA	25	1	444	22.2	NA	NA	NA	NA	NA	NA	NA
446	NA	NA	25	1	445	22.25	NA	NA	NA	NA	NA	NA	NA
447	NA	NA	25	1	446	22.3	NA	NA	NA	NA	NA	NA	NA
448	NA	NA	25	1	447	22.35	NA	NA	NA	NA	NA	NA	NA
449	NA	NA	25	1	448	22.4	NA	NA	NA	NA	NA	NA	NA
450	NA	NA	25	1	449	22.45	NA	NA	NA	NA	NA	NA	NA
451	NA	NA	25	1	450	22.5	NA	NA	NA	NA	NA	NA	NA
452	NA	NA	25	1	451	22.55	NA	NA	NA	NA	NA	NA	NA
453	NA	NA	25	1	452	22.6	NA	NA	NA	NA	NA	NA	NA
454	NA	NA	25	1	453	22.65	NA	NA	NA	NA	NA	NA	NA
455	NA	NA	25	1	454	22.7	NA	NA	NA	NA	NA	NA	NA
456	NA	NA	25	1	455	22.75	NA	NA	NA	NA	NA	NA	NA
457	NA	NA	25	1	456	22.8	NA	NA	NA	NA	NA	NA	NA
458	NA	NA	25	1	457	22.85	NA	NA	NA	NA	NA	NA	NA
459	NA	NA	25	1	458	22.9	NA	NA	NA	NA	NA	NA	NA
460	NA	NA	25	1	459	22.95	NA	NA	NA	NA	NA	NA	NA
461	NA	NA	25	1	460	23	NA	NA	NA	NA	NA	NA	NA
462	NA	NA	25	1	461	23.05	NA	NA	NA	NA	NA	NA	NA
463	NA	NA	25	1	462	23.1	NA	NA	NA	NA	NA	NA	NA
464	NA	NA	25	1	463	23.15	NA	NA	NA	NA	NA	NA	NA
465	NA	NA	25	1	464	23.2	NA	NA	NA	NA	NA	NA	NA
466	NA	NA	25	1	465	23.25	NA	NA	NA	NA	NA	NA	NA
467	NA	NA	25	1	466	23.3	NA	NA	NA	NA	NA	NA	NA
468	NA	NA	25	1	467	23.35	NA	NA	NA	NA	NA	NA	NA
469	NA	NA	25	1	468	23.4	NA	NA	NA	NA	NA	NA	NA
470	NA	NA	25	1	469	23.45	NA	NA	NA	NA	NA	NA	NA
471	NA	NA	25	1	470	23.5	NA	NA	NA	NA	NA	NA	NA
472	NA	NA	25	1	471	23.55	NA	NA	NA	NA	NA	NA	NA
473	NA	NA	25	1	472	23.6	NA	NA	NA	NA	NA	NA	NA
474	NA	NA	25	1	473	23.65	NA	NA	NA	NA	NA	NA	NA
475	NA	NA	25	1	474	23.7	NA	NA	NA	NA	NA	NA	NA
476	NA	NA	25	1	475	23.75	NA	NA	NA	NA	NA	NA	NA
477	NA	NA	25	1	476	23.8	NA	NA	NA	NA	NA	NA	NA
478	NA	NA	25	1	477	23.85	NA	NA	NA	NA	NA	NA	NA
479	NA	NA	25	1	478	23.9	NA	NA	NA	NA	NA	NA	NA
480	NA	NA	25	1	479	23.95	NA	NA	NA	NA	NA	NA	NA
481	NA	NA	25	1	480	24	NA	NA	NA	NA	NA	NA	NA
482	NA	NA	25	1	481	24.05	NA	NA	NA	NA	NA	NA	NA
483	NA	NA	25	1	482	24.1	NA	NA	NA	NA	NA	NA	NA
484	NA	NA	25	1	483	24.15	NA	NA	NA	NA	NA	NA	NA
485	NA	NA	25	1	484	24.2	NA	NA	NA	NA	NA	NA	NA
486	NA	NA	25	1	485	24.25	NA	NA	NA	NA	NA	NA	NA
487	NA	NA	25	1	486	24.3	NA	NA	NA	NA	NA	NA	NA
488	NA	NA	25	1	487	24.35	NA	NA	NA	NA	NA	NA	NA
489	NA	NA	25	1	488	24.4	NA	NA	NA	NA	NA	NA	NA
490	NA	NA	25	1	489	24.45	NA	NA	NA	NA	NA	NA	NA
491	NA	NA	25	1	490	24.5	NA	NA	NA	NA	NA	NA	NA
492	NA	NA	25	1	491	24.55	NA	NA	NA	NA	NA	NA	NA
493	NA	NA	25	1	492	24.6	NA	NA	NA	NA	NA	NA	NA
494	NA	NA	25	1	493	24.65	NA	NA	NA	NA	NA	NA	NA
495	NA	NA	25	1	494	24.7	NA	NA	NA	NA	NA	NA	NA
496	NA	NA	25	1	495	24.75	NA	NA	NA	NA	NA	NA	NA
497	NA	NA	25	1	496	24.8	NA	NA	NA	NA	NA	NA	NA
498	NA	NA	25	1	497	24.85	NA	NA	NA	NA	NA	NA	NA
499	NA	NA	25	1	498	24.9	NA	NA	NA	NA	NA	NA	NA
500	NA	NA	25	1	499	24.95	NA	NA	NA	NA	NA	NA	NA
501	NA	NA	25	1	500	25	NA	NA	NA	NA	NA	NA	NA
502	NA	NA	25	1	501	25.05	NA	NA	NA	NA	NA	NA	NA
503	NA	NA	25	1	502	25.1	NA	NA	NA	NA	NA	NA	NA
504	NA	NA	25	1	503	25.15	NA	NA	NA	NA	NA	NA	NA
505	NA	NA	25	1	504	25.2	NA	NA	NA	NA	NA	NA	NA
506	NA	NA	25	1	505	25.25	NA	NA	NA	NA	NA	NA	NA
507	NA	NA	25	1	506	25.3	NA	NA	NA	NA	NA	NA	NA
508	NA	NA	25	1	507	25.35	NA	NA	NA	NA	NA	NA	NA
509	NA	NA	25	1	508	25.4	NA	NA	NA	NA	NA	NA	NA
510	NA	NA	25	1	509	25.45	NA	NA	NA	NA	NA	NA	NA
511	NA	NA	25	1	510	25.5	NA	NA	NA	NA	NA	NA	NA
512	NA	NA	25	1	511	25.55	NA	NA	NA	NA	NA	NA	NA
513	NA	NA	25	1	512	25.6	NA	NA	NA	NA	NA	NA	NA
514	NA	NA	25	1	513	25.65	NA	NA	NA	NA	NA	NA	NA
515	NA	NA	25	1	514	25.7	NA	NA	NA	NA	NA	NA	NA
516	NA	NA	25	1	515	25.75	NA	NA	NA	NA	NA	NA	NA
517	NA	NA	25	1	516	25.8	NA	NA	NA	NA	NA	NA	NA
518	NA	NA	25	1	517	25.85	NA	NA	NA	NA	NA	NA	NA
519	NA	NA	25	1	518	25.9	NA	NA	NA	NA	NA	NA	NA
520	NA	NA	25	1	519	25.95	NA	NA	NA	NA	NA	NA	NA
521	NA	NA	25	1	520	26	NA	NA	NA	NA	NA	NA	NA
522	NA	NA	25	1	521	26.05	NA	NA	NA	NA	NA	NA	NA
523	NA	NA	25	1	522	26.1	NA	NA	NA	NA	NA	NA	NA
524	NA	NA	25	1	523	26.15	NA	NA	NA	NA	NA	NA	NA
525	NA	NA	25	1	524	26.2	NA	NA	NA	NA	NA	NA	NA
526	NA	NA	25	1	525	26.25	NA	NA	NA	NA	NA	NA	NA
527	NA	NA	25	1	526	26.3	NA	NA	NA	NA	NA	NA	NA
528	NA	NA	25	1	527	26.35	NA	NA	NA	NA	NA	NA	NA
529	NA	NA	25	1	528	26.4	NA	NA	NA	NA	NA	NA	NA
530	NA	NA	25	1	529	26.45	NA	NA	NA	NA	NA	NA	NA
531	NA	NA	25	1	530	26.5	NA	NA	NA	NA	NA	NA	NA
532	NA	NA	25	1	531	26.55	NA	NA	NA	NA	NA	NA	NA
533	NA	NA	25	1	532	26.6	NA	NA	NA	NA	NA	NA	NA
534	NA	NA	25	1	533	26.65	NA	NA	NA	NA	NA	NA	NA
535	NA	NA	25	1	534	26.7	NA	NA	NA	NA	NA	NA	NA
536	NA	NA	25	1	535	26.75	NA	NA	NA	NA	NA	NA	NA
537	NA	NA	25	1	536	26.8	NA	NA	NA	NA	NA	NA	NA
538	NA	NA	25	1	537	26.85	NA	NA	NA	NA	NA	NA	NA
539	NA	NA	25	1	538	26.9	NA	NA	NA	NA	NA	NA	NA
540	NA	NA	25	1	539	26.95	NA	NA	NA	NA	NA	NA	NA
541	NA	NA	25	1	540	27	NA	NA	NA	NA	NA	NA	NA
542	NA	NA	25	1	541	27.05	NA	NA	NA	NA	NA	NA	NA
543	NA	NA	25	1	542	27.1	NA	NA	NA	NA	NA	NA	NA
544	NA	NA	25	1	543	27.15	NA	NA	NA	NA	NA	NA	NA
545	NA	NA	25	1	544	27.2	NA	NA	NA	NA	NA	NA	NA
546	NA	NA	25	1	545	27.25	NA	NA	NA	NA	NA	NA	NA
547	NA	NA	25	1	546	27.3	NA	NA	NA	NA	NA	NA	NA
548	NA	NA	25	1	547	27.35	NA	NA	NA	NA	NA	NA	NA
549	NA	NA	25	1	548	27.4	NA	NA	NA	NA	NA	NA	NA
550	NA	NA	25	1	549	27.45	NA	NA	NA	NA	NA	NA	NA
551	NA	NA	25	1	550	27.5	NA	NA	NA	NA	NA	NA	NA
552	NA	NA	25	1	551	27.55	NA	NA	NA	NA	NA	NA	NA
553	NA	NA	25	1	552	27.6	NA	NA	NA	NA	NA	NA	NA
554	NA	NA	25	1	553	27.65	NA	NA	NA	NA	NA	NA	NA
555	NA	NA	25	1	554	27.7	NA	NA	NA	NA	NA	NA	NA
556	NA	NA	25	1	555	27.75	NA	NA	NA	NA	NA	NA	NA
557	NA	NA	25	1	556	27.8	NA	NA	NA	NA	NA	NA	NA
558	NA	NA	25	1	557	27.85	NA	NA	NA	NA	NA	NA	NA
559	NA	NA	25	1	558	27.9	NA	NA	NA	NA	NA	NA	NA
560	NA	NA	25	1	559	27.95	NA	NA	NA	NA	NA	NA	NA
561	NA	NA	25	1	560	28	NA	NA	NA	NA	NA	NA	NA
562	NA	NA	25	1	561	28.05	NA	NA	NA	NA	NA	NA	NA
563	NA	NA	25	1	562	28.1	NA	NA	NA	NA	NA	NA	NA
564	NA	NA	25	1	563	28.15	NA	NA	NA	NA	NA	NA	NA
565	NA	NA	25	1	564	28.2	NA	NA	NA	NA	NA	NA	NA
566	NA	NA	25	1	565	28.25	NA	NA	NA	NA	NA	NA	NA
567	NA	NA	25	1	566	28.3	NA	NA	NA	NA	NA	NA	NA
568	NA	NA	25	1	567	28.35	NA	NA	NA	NA	NA	NA	NA
569	NA	NA	25	1	568	28.4	NA	NA	NA	NA	NA	NA	NA
570	NA	NA	25	1	569	28.45	NA	NA	NA	NA	NA	NA	NA
571	NA	NA	25	1	570	28.5	NA	NA	NA	NA	NA	NA	NA
572	NA	NA	25	1	571	28.55	NA	NA	NA	NA	NA	NA	NA
573	NA	NA	25	1	572	28.6	NA	NA	NA	NA	NA	NA	NA
574	NA	NA	25	1	573	28.65	NA	NA	NA	NA	NA	NA	NA
575	NA	NA	25	1	574	28.7	NA	NA	NA	NA	NA	NA	NA
576	NA	NA	25	1	575	28.75	NA	NA	NA	NA	NA	NA	NA
577	NA	NA	25	1	576	28.8	NA	NA	NA	NA	NA	NA	NA
578	NA	NA	25	1	577	28.85	NA	NA	NA	NA	NA	NA	NA
579	NA	NA	25	1	578	28.9	NA	NA	NA	NA	NA	NA	NA
580	NA	NA	25	1	579	28.95	NA	NA	NA	NA	NA	NA	NA
581	NA	NA	25	1	580	29	NA	NA	NA	NA	NA	NA	NA
582	NA	NA	25	1	581	29.05	NA	NA	NA	NA	NA	NA	NA
583	NA	NA	25	1	582	29.1	NA	NA	NA	NA	NA	NA	NA
584	NA	NA	25	1	583	29.15	NA	NA	NA	NA	NA	NA	NA
585	NA	NA	25	1	584	29.2	NA	NA	NA	NA	NA	NA	NA
586	NA	NA	25	1	585	29.25	NA	NA	NA	NA	NA	NA	NA
587	NA	NA	25	1	586	29.3	NA	NA	NA	NA	NA	NA	NA
588	NA	NA	25	1	587	29.35	NA	NA	NA	NA	NA	NA	NA
589	NA	NA	25	1	588	29.4	NA	NA	NA	NA	NA	NA	NA
590	NA	NA	25	1	589	29.45	NA	NA	NA	NA	NA	NA	NA
591	NA	NA	25	1	590	29.5	NA	NA	NA	NA	NA	NA	NA
592	NA	NA	25	1	591	29.55	NA	NA	NA	NA	NA	NA	NA
593	NA	NA	25	1	592	29.6	NA	NA	NA	NA	NA	NA	NA
594	NA	NA	25	1	593	29.65	NA	NA	NA	NA	NA	NA	NA
595	NA	NA	25	1	594	29.7	NA	NA	NA	NA	NA	NA	NA
596	NA	NA	25	1	595	29.75	NA	NA	NA	NA	NA	NA	NA
597	NA	NA	25	1	596	29.8	NA	NA	NA	NA	NA	NA	NA
598	NA	NA	25	1	597	29.85	NA	NA	NA	NA	NA	NA	NA
599	NA	NA	25	1	598	29.9	NA	NA	NA	NA	NA	NA	NA
600	NA	NA	25	1	599	29.95	NA	NA	NA	NA	NA	NA	NA
601	NA	NA	25	1	600	30	NA	NA	NA	NA	NA	NA	NA
