# Supplementary material for: An automated feeding system for the African killifish reveals the impact of diet on lifespan and allows scalable assessment of associative learning
Source: eLife. 2022 Nov 10;11:e69008. doi: 10.7554/eLife.69008 (PMC9788828; doi:10.7554/eLife.69008)
Supplement: Figure 6—source data 3. [file elife-69008-fig6-data3.zip › Filtered and Interpolated Trajectories with Kinematics/t3_REC0020 DLC_likelihood-euclidean-filtered_splines-interpolated_kinematics_02_resnet50_TrainAllTheThingsJun28shuffle1_1030000.csv]

	x2	y2	fishnum	recording_num	bodyparts_coords	seconds	velocity_x	velocity_y	velocity_xy	velocity_xy_5frame	velocity_xy_10frame	velocity_xy_20frame	velocity_xy_40frame
1	143.4833	312.9344	3	20	0	0	0	0	0	NA	NA	NA	NA
2	149.3983	317.3881	3	20	1	0.05	118.3	89.0740000000005	148.084663203183	NA	NA	NA	NA
3	156.8568	319.5353	3	20	2	0.1	149.17	42.944	155.228464000646	107.465184181416	NA	NA	NA
4	161.1243	322.6904	3	20	3	0.15	85.3500000000003	63.1020000000001	106.143699313714	126.354710782154	NA	NA	NA
5	167.4932	322.1306	3	20	4	0.2	127.378	-11.1959999999999	127.869094389536	118.081199546718	98.0328378068517	NA	NA
6	170.9366	325.3623	3	20	5	0.25	68.8679999999999	64.6339999999998	94.4476330036913	102.411533427107	102.622571659702	NA	NA
7	175.3174	328.4086	3	20	6	0.3	87.6159999999999	60.9259999999995	106.717107026006	101.373912610123	95.1773792661095	NA	NA
8	179.1236	328.9464	3	20	7	0.35	76.1240000000004	10.7560000000001	76.8801334025901	88.6004914322878	84.0175229966778	NA	NA
9	182.5152	332.685	3	20	8	0.4	67.8319999999997	74.7720000000004	100.955595228794	78.8904325372501	75.8629855311463	NA	NA
10	185.3055	334.2518	3	20	9	0.45	55.806	31.336	64.0019885003584	72.2735589855005	63.6716966761218	66.0874417398992	NA
11	186.446	336.2432	3	20	10	0.5	22.8100000000001	39.828	45.8973385285029	65.6235125662483	57.444141662451	67.517323654604	NA
12	188.6763	339.1724	3	20	11	0.55	44.606	58.5839999999996	73.6327392672577	50.3520584521693	49.2943497928028	60.5210913277773	NA
13	188.9057	341.3418	3	20	12	0.6	4.58799999999997	43.3879999999999	43.6299013063288	38.7429019199559	45.5602498557433	54.8700981526452	NA
14	189.3044	342.5053	3	20	13	0.65	7.97399999999982	23.27	24.5983246583989	35.9978507876519	38.4102227125874	50.3397243673631	NA
15	189.5028	342.7274	3	20	14	0.7	3.96800000000042	4.44200000000023	5.9562058392911	26.315140600105	34.1420456729466	44.9088587606442	NA
16	190.3968	344.0647	3	20	15	0.75	17.8800000000001	26.7460000000005	32.1720828669832	25.4969871452383	32.4120756495059	40.9442703870199	NA
17	191.4517	344.7555	3	20	16	0.8	21.0979999999995	13.8159999999993	25.2191883295232	26.4683869730055	25.8648033894451	36.2435622942353	NA
18	191.2723	346.7243	3	20	17	0.85	-3.58799999999974	39.3760000000009	39.539134031995	29.5411894259373	25.7226733086126	32.4769260318855	NA
19	191.2443	348.1968	3	20	18	0.9	-0.559999999999832	29.4499999999994	29.4553237972351	28.8263005113599	24.8164632035798	28.1225378481276	NA
20	190.3721	347.5839	3	20	19	0.95	-17.4440000000004	-12.2579999999994	21.32021810395	25.4144661787852	26.1460208451665	25.3561063605918	41.1308805002858
21	191.0223	348.8574	3	20	20	1	13.0040000000002	25.4699999999991	28.5976382940963	25.9483594719868	24.4443991115888	23.6543412213836	41.5187807613066
22	191.1415	348.4672	3	20	21	1.05	2.38400000000013	-7.80399999999986	8.16001666664955	23.1645394341541	23.1927747956678	20.4208398736551	38.1474418747011
23	192.483	350.0964	3	20	22	1.1	26.8299999999999	32.5840000000005	42.2086004980031	22.7508522643956	19.3936022080277	19.9908263098111	34.3282637005607
24	193.2486	350.2279	3	20	23	1.15	15.3120000000001	2.6299999999992	15.5362236080715	20.0624977118176	17.8348529836677	19.3572496445873	32.4017382710217
25	193.4962	351.1581	3	20	24	1.2	4.95199999999954	18.6040000000003	19.2517822551577	20.9710834125504	16.570167048237	19.5344528050638	31.2224067834413
26	192.9783	350.6049	3	20	25	1.25	-10.3579999999999	-11.0640000000001	15.1558655312061	12.8388449440686	14.8966067932613	19.1472952835529	30.3819666981154
27	192.4083	350.3247	3	20	26	1.3	-11.3999999999999	-5.60399999999959	12.7029451703135	12.5051665331813	14.9768763578651	19.0015518820263	28.877408398459
28	192.405	350.2474	3	20	27	1.35	-0.0659999999999172	-1.54599999999959	1.54740815559397	10.3894818320783	14.2589793110096	17.9260973989485	28.8428462214174
29	191.7942	350.5756	3	20	28	1.4	-12.2160000000002	6.56399999999962	13.8678315536352	9.73071587470504	13.8980360855947	16.6115426182834	27.5613698034788
30	192.21	350.4524	3	20	29	1.45	8.31600000000037	-2.46399999999994	8.67335874964283	8.98266930317988	12.9228847649611	16.1743192606725	27.0492745396946
31	192.7943	350.5542	3	20	30	1.5	11.6859999999997	2.03599999999938	11.8620357443396	15.6791136779507	13.850191455517	15.5202378680093	26.7137900434744
32	192.9855	350.9595	3	20	31	1.55	3.82400000000018	8.10600000000022	8.96271231268777	15.2909056380082	14.8103289683848	15.7737924216249	25.6214102366355
33	194.6427	351.5264	3	20	32	1.6	33.1439999999998	11.3380000000006	35.0296300294479	15.4562876978439	16.4585925898693	13.7864292484761	25.1428629428697
34	195.2229	351.6642	3	20	33	1.65	11.6040000000004	2.7559999999994	11.9267913539227	17.9696670363289	15.3882322528991	14.4637521746804	24.9200786176044
35	195.6952	351.6135	3	20	34	1.7	9.4459999999998	-1.01400000000012	9.50026904882154	20.6379886335896	15.7784714731081	17.5359548062384	25.3929249653879
36	195.3935	352.7971	3	20	35	1.75	-6.03400000000022	23.6720000000003	24.4289324367647	17.2380715017878	16.1438689427573	19.8196630092109	27.0187213937746
37	194.8859	351.8041	3	20	36	1.8	-10.1519999999999	-19.8599999999999	22.3043202989913	15.4855588677901	16.5707084853846	21.5112545026826	29.2514452484185
38	195.7034	352.1841	3	20	37	1.85	16.3499999999999	7.59999999999991	18.0300443704389	16.1006552483723	13.3138791859427	25.2087664109494	30.5997210320966
39	195.8572	352.147	3	20	38	1.9	3.07600000000036	-0.742000000000189	3.16422818393404	14.3180708491856	15.029468263766	27.00020175883	33.9902275801051
40	196.0885	351.5623	3	20	39	1.95	4.62600000000009	-11.694	12.5757509517325	12.5034283371796	22.1490248475157	28.7424427187974	36.8252912034013
41	196.8643	351.5632	3	20	40	2	15.5159999999995	0.0180000000000291	15.5160104408313	9.38968687009751	25.7891345629048	29.7732388655652	38.5139590921385
42	197.4255	351.9135	3	20	41	2.05	11.2240000000003	7.00600000000009	13.2311077389615	14.573377659742	28.2121800369805	30.8219805996158	40.8402187712924
43	197.3224	351.9807	3	20	42	2.1	-2.06200000000024	1.34400000000028	2.46133703502827	28.1973944466592	33.9589402320295	30.2948995759284	42.495256629886
44	198.031	350.7109	3	20	43	2.15	14.1720000000004	-25.3960000000006	29.0826821321563	37.260198276624	38.6121712647609	30.4829075906216	45.1917733178785
45	201.7649	349.182	3	20	44	2.2	74.6780000000001	-30.5779999999993	80.6958348863185	43.9209317367814	41.7064139644867	31.2513971257121	47.4179645255434
46	204.7264	348.489	3	20	45	2.25	59.23	-13.8600000000008	60.8300295906555	58.5281935939615	43.4026087883731	34.8901475039964	48.9897226555398
47	206.9083	349.2971	3	20	46	2.3	43.6379999999997	16.1620000000005	46.5347750397484	62.6509648697798	45.073252713847	39.5013386148107	51.3291482829623
48	210.3008	350.9526	3	20	47	2.35	67.8500000000003	33.1100000000004	75.4976463209288	55.2154334823142	47.2759199659141	43.2733446652448	54.708928252948
49	212.4001	352.282	3	20	48	2.4	41.986	26.5879999999993	49.6965385112481	49.5450193001223	45.9363469174771	51.3689125419268	58.9768190934815
50	213.2208	354.2972	3	20	49	2.45	16.4139999999998	40.3039999999999	43.5181779489902	46.2255736909126	40.3537694039084	57.4762631461301	63.8699600532503
51	214.2821	355.5263	3	20	50	2.5	21.2260000000003	24.5820000000003	32.4779586796959	36.0236463378666	43.9911604450879	61.5076803162677	68.9699774021424
52	215.3675	354.4955	3	20	51	2.55	21.7079999999999	-20.616	29.9375469937	29.2217289651744	50.790497192641	65.90664512096	74.5470400823863
53	216.5397	354.1418	3	20	52	2.6	23.4440000000001	-7.07400000000007	24.488009555699	25.4921053255027	52.5877490984601	71.2040840112957	80.1207735970012
54	216.7844	353.3966	3	20	53	2.65	4.89399999999989	-14.9040000000002	15.6869516477869	38.4373015900536	64.1256538190927	75.9197944610767	87.1374147563052
55	217.8312	354.0678	3	20	54	2.7	20.9359999999998	13.424	24.8700597506317	55.3554206943693	73.2461123277735	77.2999742448484	95.1980329339085
56	222.576	353.015	3	20	55	2.75	94.896	-21.0559999999998	97.2039400024504	69.1518518590536	79.6127518441622	78.1597823018687	103.586183892707
57	226.9356	356.7279	3	20	56	2.8	87.192	74.2579999999998	114.528142515279	99.0295786730109	86.7400375280729	81.147042063242	112.340477682742
58	228.5179	361.1254	3	20	57	2.85	31.6460000000001	87.9500000000007	93.4701653791205	121.000119330044	95.1322480566774	84.2090900949467	121.124679990666
59	236.2276	364.0725	3	20	58	2.9	154.194	58.9419999999996	165.075585717573	120.788202098271	105.903242004676	90.9534364281329	129.812591142312
60	242.953	363.6923	3	20	59	2.95	134.508	-7.60400000000004	134.722763035799	118.124654361777	114.246179085788	98.9974773877032	137.406080383941
61	247.7305	364.226	3	20	60	3	95.5500000000001	10.6740000000002	96.1443538435826	121.112644254301	112.32840415865	108.16671593872	143.91972128887
62	252.6599	365.3705	3	20	61	3.05	98.5879999999997	22.8899999999999	101.210403832807	112.776905336342	111.503586933843	118.272099565157	150.310398518426
63	257.932	366.6302	3	20	62	3.1	105.442	25.1940000000002	108.410114841744	107.492238841532	115.830431091433	129.946647618074	156.888022171193
64	264.0667	367.2878	3	20	63	3.15	122.694	13.152	123.396891127775	103.868606219028	117.781219037173	143.791921921989	159.218909994653
65	269.4815	367.3309	3	20	64	3.2	108.295999999999	0.861999999999625	108.299430561752	104.88251950591	124.748842447633	159.144668742105	160.730298400756
66	273.3466	366.8006	3	20	65	3.25	77.3020000000008	-10.6060000000002	78.0261907310624	110.548217928565	136.720680033277	172.282220281419	159.331464948525
67	278.6004	367.5982	3	20	66	3.3	105.075999999999	15.9520000000009	106.279970267214	122.785532738005	149.804161602241	185.179616750673	160.276299150225
68	285.4357	367.7475	3	20	67	3.35	136.706	2.98599999999965	136.738606955022	142.005446053734	164.761047179471	198.976015316088	159.054348527446
69	294.1757	370.7123	3	20	68	3.4	174.8	59.2960000000005	184.583465174972	169.572753847526	181.680601839301	208.256269742696	158.013983703611
70	304.3949	370.8361	3	20	69	3.45	204.384	2.4759999999992	204.398997140397	194.725803698572	204.043158398422	217.335897621752	158.481137297757
71	315.186678367946	371.007315773213	3	20	70	3.5	215.83556735892	3.42431546426042	215.862729700024	218.973876430376	232.236036404188	226.331762261472	158.440137622223
72	326.732065701917	372.154700219085	3	20	71	3.55	230.90774667942	22.9476889174396	232.045219522443	240.575670940598	258.855646567504	234.714151915891	158.2441661093
73	339.517945184929	373.858859555414	3	20	72	3.6	255.717589660239	34.0831867265808	257.978970614044	266.08087074311	282.121599540742	242.57196033109	158.240959963154
74	354.0312	375.7004	3	20	73	3.65	290.265096301421	36.8308088917195	292.592437726082	294.899318960849	298.731320448219	242.51802552823	158.852989333587
75	370.546444954626	377.338139834818	3	20	74	3.7	330.30489909252	32.7547966963596	331.924996152955	322.985489436436	309.922952795871	244.160622556664	159.322558195285
76	388.489221354217	378.743745598556	3	20	75	3.75	358.855527991821	28.1121152747608	359.954970788722	345.269322651108	315.942844489666	240.503147595181	157.563394442757
77	407.072802128661	379.967095894078	3	20	76	3.8	371.67161548888	24.4670059104396	372.476071900377	356.886969955841	319.624142229542	239.405556237208	154.757238447746
78	425.510460207847	381.058069324249	3	20	77	3.85	368.75316158372	21.8194686034201	369.398136687402	353.765034848632	320.38287348271	233.899606959946	153.472605334111
79	443.015468521664	382.066544491935	3	20	78	3.9	350.100166276339	20.1695033537203	350.680674249746	336.986370018484	303.355449217158	225.07453097909	150.417276633646
80	458.8011	383.0424	3	20	79	3.95	315.712629566721	19.5171101612993	316.315320616915	316.262795022648	284.278086714906	217.96479720781	148.144670887966
81	472.570387051521	384.007706145218	3	20	80	4	275.385741030419	19.3061229043599	276.061646637977	295.496424314312	248.770258786175	208.713559305726	146.257005481134
82	485.9854	384.8733	3	20	81	4.05	268.300258969581	17.3118770956398	268.8581969212	249.823928478476	219.955465906912	198.216232653444	144.092694456224
83	499.261278298233	385.127627092723	3	20	82	4.1	265.517565964659	5.08654185446062	265.566283145723	214.791138581179	185.67761437915	186.535272308234	143.759252152004
84	504.8664	382.6808	3	20	83	4.15	112.10243403534	-48.9365418544605	122.318195070567	160.554147553867	151.41774150996	173.914056745185	142.095273805742
85	499.6296	377.9495	3	20	84	4.2	-104.736	-94.6259999999995	141.151371130429	123.648136791176	126.00664161975	159.500447648465	144.054635198686
86	499.7599	378.1556	3	20	85	4.25	2.60600000000068	4.12199999999984	4.87669150141797	75.8588044439872	101.484274121785	142.844568604094	154.683881180907
87	503.9262	377.5075	3	20	86	4.3	83.3259999999996	-12.962	84.3281431077427	53.0115545414433	76.8083230773452	124.334860144818	161.500947549748
88	505.2293	377.2365	3	20	87	4.35	26.0620000000006	-5.4200000000003	26.6196214097803	37.2221446583203	52.6876711337585	107.969195352134	159.850890095405
89	504.9187	376.978	3	20	88	4.4	-6.21200000000044	-5.16999999999939	8.08194555784677	42.4144006897029	44.4726642732121	92.5782835245952	155.567053450913
90	501.8504	376.4691	3	20	89	4.45	-61.3660000000004	-10.1779999999997	62.2043217148137	29.9685093635146	34.7228085820248	78.9534441541797	151.100388906277
91	500.4786	375.7651	3	20	90	4.5	-27.4360000000001	-14.0800000000002	30.8379716583308	29.5165378235297	36.9188784220135	66.1822487007971	154.674676014158
92	499.5801	375.122	3	20	91	4.55	-17.9699999999991	-12.8620000000001	22.0986864768015	35.933774004981	28.7142543827235	53.4712369965575	157.631150696869
93	498.5242	374.5149	3	20	92	4.6	-21.1180000000002	-12.1420000000001	24.3597637098558	32.2234725057293	30.2607763251179	44.9465439729179	152.0285240403
94	496.639571940739	373.820729244683	3	20	93	4.65	-37.6925611852198	-13.8834151063406	40.168126465103	31.4233561543242	33.7388255392306	41.6725220832549	148.190786087826
95	494.529500850082	373.262589060345	3	20	94	4.7	-42.2014218131403	-11.1628036867592	43.6528142185555	27.4599994019323	31.9002466886098	43.9486478407076	140.570820033387
96	493.1918	373.1569	3	20	95	4.75	-26.75401700164	-2.11378120690028	26.8373899013054	31.0050148267061	30.8802232798092	68.8646147666325	131.800699348341
97	493.2169	373.0456	3	20	96	4.8	0.50200000000018	-2.22600000000057	2.28190271484187	31.5438770734803	30.1341509157697	83.5963388622885	123.026265965763
98	493.344	370.9452	3	20	97	4.85	2.54199999999969	-42.0079999999996	42.084840833725	31.5770208714904	37.2054168120773	85.8021732308633	114.303862155842
99	491.787912165286	369.47157790991	3	20	98	4.9	-31.1217566942798	-29.4724418017995	42.8624376989738	30.3370904052942	38.8723798932978	86.0595759227366	105.725602005533
100	489.620943518722	369.148457938084	3	20	99	4.95	-43.3393729312797	-6.46239943652063	43.8185332086057	32.8083024296071	53.1744870993903	84.2359806047438	98.7671169585614
101	488.6852	369.5834	3	20	100	5	-18.7148703744401	8.6988412383198	20.6377375703247	43.4058187974485	100.810351111251	100.635792722591	92.1981685503503
102	488.626	370.3129	3	20	101	5.05	-1.18400000000065	14.5900000000006	14.6379628364065	46.2008827131153	138.478423341853	117.046068740295	85.7259280982083
103	483.887386052365	370.690327791148	3	20	102	5.1	-94.7722789526995	7.54855582295932	95.0724226729319	74.7719533272903	141.343570136609	117.521775772366	79.3597179741187
104	481.06011049404	370.402509188408	3	20	103	5.15	-56.5455111665005	-5.75637205480007	56.8377572773075	171.283611817209	138.380326306243	122.467515430466	76.8675668994803
105	490.3208	369.2374	3	20	104	5.2	185.213790119201	-23.3021837681599	186.673886279481	244.1485442541	136.571714520878	121.64119241831	74.0042358521081
106	515.394921132136	367.162776896763	3	20	105	5.25	501.48242264272	-41.49246206474	503.196030019917	239.281321475769	170.391362165372	120.756830092587	74.6990059986624
107	534.2033	364.8657	3	20	106	5.3	376.16757735728	-45.9415379352595	378.962625020862	230.55976989937	203.957986564819	121.717671786708	76.4777422201553
108	530.8969	363.61	3	20	107	5.35	-66.1280000000011	-25.1139999999998	70.7363087812768	198.371475714465	197.838134732655	120.63852895955	77.6968498715278
109	530.8854	364.2714	3	20	108	5.4	-0.229999999999109	13.2280000000003	13.2299993953139	169.499112513536	206.062650967635	118.87292048647	80.3611355087086
110	530.735	362.9936	3	20	109	5.45	-3.00799999999981	-25.5560000000003	25.7324153549567	163.767428875539	190.107897737229	118.580789762943	81.2065640110714
111	512.794863396027	363.23125836969	3	20	110	5.5	-358.802732079459	4.75316739379991	358.834214015272	156.394947989541	140.703309073923	118.214088399903	82.4600534517065
112	495.2951	363.9667	3	20	111	5.55	-349.995267920541	14.7088326061998	350.304206830875	181.565532035899	104.956920231563	117.980619199859	82.1524032213905
113	496.5561	365.0974	3	20	112	5.6	25.2200000000005	22.6139999999998	33.8739043512852	181.844319759992	99.933487782491	113.772891975319	83.2030759687057
114	499.9294	371.1786	3	20	113	5.65	67.4659999999994	121.624	139.082919627106	111.907505634309	99.3655146666975	112.062611715706	84.3805666404333
115	498.5733	371.2029	3	20	114	5.7	-27.1219999999994	0.485999999999649	27.1263539754234	46.146411587587	100.589865005008	104.059823863509	84.5882991091455
116	498.1813	371.4388	3	20	115	5.75	-7.83999999999992	4.7180000000003	9.15014338685474	43.4720275754415	66.0368146344345	80.5333972306923	87.0917008229856
117	497.404207756958	372.181509118027	3	20	116	5.8	-15.5418448608407	14.8541823605399	21.4987365972658	17.1654972974962	32.0032518348991	69.3591455780222	88.142642519503
118	496.515801480606	372.692941115231	3	20	117	5.85	-17.7681255270397	10.22863994408	20.5019842905576	19.3354102500241	29.7076492179843	69.5915265121923	92.1722550965268
119	496.8763	372.805	3	20	118	5.9	7.20997038788028	2.24117769537997	7.55026823737933	20.1661236345601	18.0625724637768	74.6626950946805	96.1281487378537
120	498.7462	372.475	3	20	119	5.95	37.3979999999995	-6.59999999999968	37.9759187380629	17.8600920822111	18.0117499897887	78.177147417399	95.5774613248742
121	499.3801	372.2734	3	20	120	6	12.6780000000008	-4.03200000000083	13.303710309535	15.9432708605271	20.363485387462	64.2843141808222	96.1068386234761
122	499.5847	372.7279	3	20	121	6.05	4.09199999999942	9.08999999999992	9.96857883552082	18.9596476300574	33.7613709244815	47.2587377024865	97.8443255612193
123	499.0851	372.5079	3	20	122	6.1	-9.99199999999973	-4.39999999999941	10.9178781821373	16.6880897295533	39.2495652418936	48.8843761650454	100.382317744299
124	500.0875	371.9828	3	20	123	6.15	20.0479999999993	-10.5020000000002	22.6321520850311	20.560847140364	49.9598755226634	46.2936178504005	103.882978151471
125	501.4055	372.1677	3	20	124	6.2	26.3600000000008	3.69800000000055	26.6181292355426	49.662649766752	55.7644298297898	47.5354057999815	100.078007941908
126	501.5316	370.5392	3	20	125	6.25	2.52200000000016	-32.5700000000006	32.6674973635882	62.5558596232602	62.53181372721	53.4265715533842	91.9478030352289
127	494.0356	368.4793	3	20	126	6.3	-149.920000000001	-41.1979999999994	155.477591967461	80.9601034152694	62.5142235700739	54.5676132522977	84.7569847035851
128	490.6229	366.8792	3	20	127	6.35	-68.2539999999995	-32.002	75.3839274646786	94.8407699300262	68.0611031121065	63.7059812335038	83.5720475510058
129	486.3437	363.0645	3	20	128	6.4	-85.5840000000001	-76.2940000000003	114.653371045077	104.502780314056	74.5246632370242	73.3833769892372	83.9170210247212
130	481.9406	361.1506	3	20	129	6.45	-88.0619999999999	-38.2780000000002	96.0214618093268	75.3657973733959	77.0590616101744	72.5741328868055	88.2939181529926
131	477.892	361.198	3	20	130	6.5	-80.9720000000004	0.947999999999638	80.9775492837371	73.5663466009529	86.4896577193063	73.9995888470486	81.4915103417502
132	478.3764	361.2694	3	20	131	6.55	9.68799999999987	1.42800000000079	9.79267726416019	68.089223058779	75.3738555801139	77.7080319225795	75.269949184792
133	480.6266	358.8292	3	20	132	6.6	45.0040000000001	-48.8040000000001	66.3866736024635	59.2773532903226	88.1623972251139	86.9917435132791	75.9461013109081
134	484.8054	357.5735	3	20	133	6.65	83.5760000000005	-25.1139999999998	87.2677533342074	68.4765351245566	96.8068784558111	95.7033445872371	73.7072472931912
135	487.3454	358.1199	3	20	134	6.7	50.7999999999993	10.927999999999	51.9621129670446	75.381913786832	89.3838359438212	96.0961920203069	74.1538926778837
136	493.5752	359.3427	3	20	135	6.75	124.596	24.4560000000001	126.973458454907	102.758447849275	85.4673639668873	103.362208839766	74.7135003206963
137	494.2892	361.4405	3	20	136	6.8	14.28	41.9560000000001	44.3195705755371	125.524533852843	92.9018402750851	100.154823829148	74.6886260190745
138	484.129100102423	361.702101815773	3	20	137	6.85	-203.201997951539	5.23203631546039	203.269343914678	119.49031859732	105.922383914452	97.5525685898193	76.4251002411642
139	474.0742	361.6886	3	20	138	6.9	-201.09800204846	-0.270036315459947	201.098183352049	102.458192809218	116.88202593745	93.171346954762	79.5391590769304
140	473.847	362.7542	3	20	139	6.95	-4.54400000000078	21.3120000000004	21.7910366894286	110.421766763338	115.133322430439	98.4106888885862	82.9051034315165
141	475.8867	362.2955	3	20	140	7	40.7940000000008	-9.17400000000043	41.8128295143975	109.086319979628	120.234759960225	98.6987065026782	86.4919351168565
142	479.8611	363.6746	3	20	141	7.05	79.4880000000001	27.5819999999999	84.1374403461384	108.239518022057	124.935792078182	103.281160667097	88.6503333806083
143	489.557779454895	365.285671640506	3	20	142	7.1	193.9335890979	32.2214328101199	196.592109996129	110.776326263559	106.942739954525	103.007826456771	88.5024114235554
144	499.3231	366.5215	3	20	143	7.15	195.3064109021	24.7165671898802	196.864173564191	138.011327111231	89.5358154537129	101.120876735982	89.828680030192
145	501.0341	366.7308	3	20	144	7.2	34.2200000000003	4.18599999999969	34.475077896939	139.449817393026	107.437541833351	100.772379555786	90.4054559699881
146	492.4312	364.4528	3	20	145	7.25	-172.058000000001	-45.5599999999993	177.98783375276	104.799159929421	111.930049038469	96.0004290880084	90.1383723409253
147	487.8701	364.6747	3	20	146	7.3	-91.2220000000002	4.43799999999896	91.3298917551096	70.8321128853689	113.66048105911	94.8096387858514	88.9339868515338
148	487.2745	365.6782	3	20	147	7.35	-11.9119999999998	20.0700000000006	23.3388226781048	104.098757403143	100.09326899909	89.1442192488245	90.0383913656517
149	488.5711	366.0593	3	20	148	7.4	25.9320000000002	7.62200000000007	27.0289383439308	85.8487709657069	85.3597275345138	85.6949411646236	90.0418569923926
150	498.0266	369.4362	3	20	149	7.45	189.109999999999	67.5379999999996	200.808300485811	87.8711447251941	86.4114366811323	93.2360739762275	91.6008610581394
151	495.565	373.0068	3	20	150	7.5	-49.2319999999995	71.4120000000003	86.7379015655785	95.3873780687587	71.766098215792	98.9842813866643	95.1099440047937
152	490.497	373.2104	3	20	151	7.55	-101.36	4.07199999999989	101.441760552545	99.8873421836587	64.6834854935208	99.5926348386371	98.1632479170272
153	488.4536	370.9515	3	20	152	7.6	-40.8680000000004	-45.1779999999997	60.9199893959282	68.7241159591213	71.3456985431245	90.0130793338316	98.5174838750172
154	485.9885	370.7148	3	20	153	7.65	-49.3020000000001	-4.7339999999997	49.5287589184305	57.6834254658771	81.8540668755344	83.9540154731469	97.9065651600351
155	486.821	368.6249	3	20	154	7.7	16.6500000000008	-41.798	44.9921693631239	41.4958262618474	79.0346061191038	84.7147199196694	98.5315370823215
156	488.3949	368.5306	3	20	155	7.75	31.4779999999996	-1.88600000000065	31.5344490993576	47.3040190174902	86.0385137348594	76.9145358420851	102.022461084501
157	487.4528	368.1263	3	20	156	7.8	-18.8419999999996	-8.08599999999956	20.503764532397	63.8207915674101	85.5247886181643	77.7131498739197	109.198952462577
158	483.2935	366.4138	3	20	157	7.85	-83.1860000000006	-34.2500000000007	89.9609531741419	89.3450962790864	79.9328896685735	82.5242141414841	108.365188655865
159	477.5915	363.0789	3	20	158	7.9	-114.04	-66.6980000000001	132.11262166803	114.393602003842	82.5483034117801	86.9123670300231	104.897147751143
160	469.213	361.0078	3	20	159	7.95	-167.569999999999	-41.422	172.613692921506	129.553750974481	83.0180031582065	84.7910332276926	109.723094432359
161	461.9849	357.9743	3	20	160	8	-144.562000000001	-60.6699999999989	156.776977723134	112.561760319657	82.0629734683782	91.5211815069092	112.234380862841
162	457.3325	356.7327	3	20	161	8.05	-93.048	-24.8320000000001	96.3045093855942	101.27581525615	90.7428142543186	93.0453351669569	119.998139420981
163	457.1665	356.5457	3	20	162	8.1	-3.31999999999994	-3.74000000000024	5.00099990002013	76.6909100373266	93.7027297398437	94.0271412932637	127.431508081151
164	453.4325	355.9317	3	20	163	8.15	-74.6799999999996	-12.2800000000007	75.6828963504963	49.7323449329147	91.9706671845119	94.6922535840883	126.629067027533
165	455.3779	357.477	3	20	164	8.2	38.9080000000001	30.9059999999999	49.6891668273881	51.9318775341561	90.5474603362814	96.2906946088571	126.935916748326
166	456.324	358.0366	3	20	165	8.25	18.922	11.1920000000009	21.9841522010748	74.8436991600306	97.003849278959	108.044493080994	124.207786959731
167	461.3209	359.9899	3	20	166	8.3	99.9379999999996	39.0659999999991	107.302172391801	82.6655191128738	100.56588171575	123.588266139302	124.119820753208
168	467.2786	360.4822	3	20	167	8.35	119.154	9.846	119.560108029392	104.404010635236	108.121392917954	127.586158062906	124.552572752921
169	472.3073	363.249	3	20	168	8.4	100.574	55.3360000000009	114.791996114712	144.275353625003	106.836203756397	124.099354337663	126.398041435454
170	480.0977	364.6708	3	20	169	8.45	155.808	28.4359999999992	158.3816244392	149.199885897343	109.563386059508	126.210114888491	124.773427253273
171	489.876958815307	369.852068734579	3	20	170	8.5	195.58517630614	103.62537469158	221.34086714991	141.399086675877	134.02601269361	125.484480339018	124.960756378527
172	494.565	374.4924	3	20	171	8.55	93.7608236938604	92.8066253084194	131.9248337535	131.006888399919	156.433718024286	140.403644003324	125.379694988182
173	490.5386	374.5988	3	20	172	8.6	-80.5280000000005	2.12800000000016	80.5561119220638	114.722761483779	161.469586385968	164.84993682847	128.260748686404
174	488.7628	377.1903	3	20	173	8.65	-35.5159999999989	51.8299999999999	62.831004734923	123.776671762216	156.228041490814	169.304118581919	129.800541237113
175	490.8421	380.4282	3	20	174	8.7	41.5859999999998	64.7580000000005	76.9609898584994	163.667550151229	161.872769440701	169.157113576982	132.719602553325
176	503.398333969666	384.905227662075	3	20	175	8.75	251.12467939332	89.5405532414998	266.610418542096	181.540086096058	153.965111399077	171.501038077376	139.342651632336
177	519.201159244606	389.885307118386	3	20	176	8.8	316.056505498799	99.6015891262198	331.379225698565	181.449194581709	180.241406290899	170.526491632497	146.824004135674
178	526.6996	393.8796	3	20	177	8.85	149.968815107882	79.88585763228	169.918791646206	209.022777397623	221.578480738987	166.580931364358	150.196468215532
179	523.9124	395.2791	3	20	178	8.9	-55.7439999999997	27.9900000000009	62.3765471631768	184.153551035937	231.772033407441	165.883715840884	147.820009652196
180	534.377158139282	392.856811411822	3	20	179	8.95	209.295162785638	-48.445771763561	214.828903938073	196.815262430569	228.750841094456	164.755821278853	150.27049064699
181	540.1611	388.7163	3	20	180	9	115.678837214361	-82.8102282364398	142.264286733663	261.616875381916	208.976063461143	158.400331250144	155.236733774926
182	520.724247399825	385.302376234759	3	20	181	9.05	-388.737052003501	-68.2784753048202	394.687782671726	282.094872233172	184.619265240708	157.714054809406	158.76691432821
183	496.1379	382.9741	3	20	182	9.1	-491.7269479965	-46.5655246951792	493.92685640294	248.478904791288	171.692276342748	162.494356079544	161.306341733391
184	487.9716	381.8871	3	20	183	9.15	-163.326	-21.7400000000009	164.76653141946	233.798575886349	175.539390190954	164.908828890137	161.724221205936
185	485.7643	382.6562	3	20	184	9.2	-44.1460000000006	15.3820000000007	46.7490667286533	172.423268050846	167.638873117005	169.148510497792	165.062136390933
186	482.333	382.371	3	20	185	9.25	-68.6259999999993	-5.70400000000063	68.8626422089649	81.7676773035812	162.835551101212	170.640810183678	170.071844786619
187	479.7619	378.812	3	20	186	9.3	-51.422	-71.1799999999994	87.8112434942127	68.983908148736	135.186703327913	170.059742132045	170.339006261862
188	481.64	379.5889	3	20	187	9.35	37.5619999999992	15.5380000000002	40.6489026666151	86.7988414427222	103.410231420102	172.806778368158	170.90837195268
189	486.6362	378.908	3	20	188	9.4	99.9239999999998	-13.6180000000002	100.847685645234	91.8725263160755	98.0456243728341	171.540664966729	169.321010492487
190	493.3317	377.772	3	20	189	9.45	133.910000000001	-22.7200000000005	135.823733198584	97.9501386049799	109.546179901129	174.33086640549	169.186512548432
191	497.9686	378.6074	3	20	190	9.5	92.7379999999994	16.7079999999999	94.2310665757312	125.052785536622	132.305556906214	184.988987210834	165.00785998698
192	503.7865	379.6465	3	20	191	9.55	116.358	20.7820000000004	118.199304938735	127.107340596932	155.500219023383	177.130184653095	165.822445252567
193	512.382605538967	381.567363381417	3	20	192	9.6	171.922110779341	38.4172676283401	176.162137324828	132.293518359535	173.921280393567	157.762746638313	165.112738345668
194	516.7693	384.9771	3	20	193	9.65	87.7338892206603	68.1947323716599	111.120460946783	172.738587496353	167.541939742503	154.144323829953	164.89245244606
195	510.417986484475	389.984315891371	3	20	194	9.7	-127.0262703105	100.14431782742	161.7546220116	213.050299441786	181.022859693974	160.967159204884	165.419028844215
196	496.772227441132	395.773035184611	3	20	195	9.75	-272.915180866861	115.7743858648	296.456412259818	222.789775250512	207.142423320456	168.642651495863	160.68379289087
197	481.768625155551	401.296136532165	3	20	196	9.8	-300.07204571162	110.46202695108	319.757864665903	207.976538888074	219.073665978278	170.151520891227	156.649472908016
198	471.343781913313	405.506498586479	3	20	197	9.85	-208.496864844759	84.2072410862795	224.859516368457	229.752201028413	212.115261856523	175.235812541002	156.319173631976
199	471.4343	407.357	3	20	198	9.9	1.81036173373968	37.0100282704209	37.0542791345931	241.546259144559	210.243023287072	172.75830514409	155.848328960814
200	484.920403038383	406.247727485867	3	20	199	9.95	269.722060767659	-22.1854502826602	270.632932713292	225.097032514769	212.38813850864	173.617203818012	150.848386148759
201	502.4568	403.3676	3	20	200	10	350.72793923234	-57.6025497173407	355.426702840548	201.440748462534	204.979746085511	171.615388723815	148.114157824077
202	513.863405048995	400.06322142352	3	20	201	10.05	228.1321009799	-66.0875715295992	237.511731516957	212.50950768607	184.802822759071	173.930835695728	141.29420801813
203	517.846467771178	396.523103095584	3	20	202	10.1	79.6612544436607	-70.80236655872	106.578096107282	195.024075988867	176.550344688436	167.731120611792	130.32821325469
204	515.333821607771	392.646233219856	3	20	203	10.15	-50.25292326814	-77.5373975145601	92.3980752522718	168.413233026464	177.974670545676	164.876076001983	129.101661084183
205	507.2533	388.3316	3	20	204	10.2	-161.61043215542	-86.2926643971207	183.205774227276	144.508613003373	166.211547942049	161.689547190638	128.352401771669
206	497.1086	383.7809	3	20	205	10.25	-202.894	-91.0140000000001	222.372488028533	151.659940914337	136.088354127175	150.726775598061	127.692286480729
207	492.3775	380.2567	3	20	206	10.3	-94.6220000000005	-70.483999999999	117.988631401504	143.439833405282	128.788005413178	143.239203683987	127.256880339215
208	485.5213	378.3487	3	20	207	10.35	-137.124	-38.1600000000003	142.334735662101	137.399019895231	123.346979367062	139.831568895793	128.772990460507
209	487.847857968995	377.26901418741	3	20	208	10.4	46.5311593799004	-21.5937162518003	51.2975377069987	103.763475227886	119.509128716894	140.1559929549	127.288468697317
210	495.4915	376.9551	3	20	209	10.45	152.872840620099	-6.27828374819956	153.001706677021	113.067397822983	110.990955872636	127.365905892028	124.530490417756
211	498.1272	376.326	3	20	210	10.5	52.7140000000009	-12.5819999999999	54.1947646918047	95.0340178197861	96.4738051106105	111.239328437321	125.427864326268
212	491.0296	372.1689	3	20	211	10.55	-141.952	-83.1420000000003	164.508244376992	95.5784240285048	101.675584608902	105.458231383164	125.56759284966
213	491.8208	369.6834	3	20	212	10.6	15.8240000000001	-49.71	52.1678356461144	84.5828918500397	103.112793103151	102.893679871068	127.578100218817
214	490.8142	367.177	3	20	213	10.65	-20.1319999999998	-50.1279999999997	54.0195687505923	89.1841349933352	102.337315364124	104.058998338412	132.689968030682
215	493.558	363.1158	3	20	214	10.7	54.8759999999993	-81.2240000000008	98.0240457846954	90.2837713948201	88.5202638420064	95.7376443384531	135.352383370642
216	489.721	362.6946	3	20	215	10.75	-76.7399999999998	-8.42399999999998	77.2009804082822	111.191568386516	86.3903027474671	86.7419214655953	133.183980972066
217	481.9868	359.1679	3	20	216	10.8	-154.684	-70.5340000000001	170.006426384416	109.096206699743	82.1284573531496	84.3622397872028	128.440284098752
218	474.3277	357.5154	3	20	217	10.85	-153.182	-33.0499999999995	156.706820604593	92.4576358339732	82.4403803750736	82.3101683800135	126.167910115497
219	472.559	358.7849	3	20	218	10.9	-35.3739999999993	25.3899999999999	43.5427603167271	83.5964705015989	88.6088679599304	81.8186322505452	129.853350970555
220	472.9466	359.4171	3	20	219	10.95	7.75199999999927	12.6440000000002	14.8311914558472	73.9731433114791	80.4843328042706	75.4437770174996	128.359762151708
221	474.3313	360.3047	3	20	220	11	27.6940000000002	17.7520000000004	32.8951537464111	53.6891923636314	77.0100378205801	79.2403399287217	124.482718446197
222	480.2175	361.8844	3	20	221	11.05	117.723999999999	31.5940000000001	121.889790433817	68.121529220118	67.0488949655038	77.2043500035922	122.370509364651
223	482.8888	362.5956	3	20	222	11.1	53.4260000000006	14.2239999999993	55.2870658653545	68.5110297745681	61.507543656876	87.4250798258413	123.258021113322
224	486.9923	366.6736	3	20	223	11.15	82.0699999999999	81.5600000000006	115.70444459916	70.4236051395612	61.2999491369667	100.503860059382	126.514983253715
225	487.3032	367.4528	3	20	224	11.2	6.21800000000007	15.5840000000001	16.7786942280978	60.1246466195284	62.3672901929927	109.015219550646	125.813046978127
226	487.4459	369.5709	3	20	225	11.25	2.85399999999981	42.3619999999994	42.4580305713766	69.3258949501206	72.0903771099763	115.64118634607	126.259189558277
227	484.0268	370.4066	3	20	226	11.3	-68.3820000000003	16.7140000000006	70.3949978336533	54.4783690538154	72.2802426540348	113.641364513516	125.424817511855
228	485.2939	375.3102	3	20	227	11.35	25.3420000000006	98.0719999999997	101.293307518315	56.2235506114172	92.4097792766089	112.504251335201	125.322184136185
229	483.4584	376.2744	3	20	228	11.4	-36.7100000000005	19.2840000000001	41.466815117634	73.7571490803914	112.398852158833	119.550708986211	135.569943330835
230	483.3325	377.5434	3	20	229	11.45	-2.51800000000003	25.3800000000001	25.5046020161069	84.4358386885412	137.546106297022	129.353618411388	145.283830432719
231	481.1643	383.6778	3	20	230	11.5	-43.3639999999991	122.687999999999	130.126022916248	115.493663603097	154.27233487156	137.726108455073	152.836669377665
232	483.8316	389.263	3	20	231	11.55	53.3459999999991	111.704	123.788445874402	170.319335263851	160.233834061529	139.282787346137	153.533651024129
233	493.418571012062	397.788042402143	3	20	232	11.6	191.73942024124	170.50084804286	256.582432091095	218.868661982627	163.500959013526	143.622362355577	155.414190095654
234	506.75538832045	406.221907933434	3	20	233	11.65	266.73634616776	168.67731062582	315.595173421405	234.787520662729	177.801468835455	148.970968169018	156.586804359705
235	519.882	408.9767	3	20	234	11.7	262.532233590999	55.0958413313197	268.251235609987	236.031829434517	196.339946629782	155.8884496178	155.76072151677
236	528.826	403.503	3	20	235	11.75	178.880000000001	-109.474	209.720316316757	211.508254423955	203.361839800169	165.776457650959	154.742182223119
237	530.600057909354	397.249264147694	3	20	236	11.8	35.4811581870786	-125.074717046119	130.00998973334	185.283602407059	206.28533203824	166.487395236507	151.008365363704
238	526.342457758572	392.078278041329	3	20	237	11.85	-85.1520030156394	-103.419722127301	133.964557038284	173.811231276937	194.834945434544	168.334199892357	151.885175688576
239	518.225975719949	387.696790127141	3	20	238	11.9	-162.329640772459	-87.6297582837594	184.471913336924	171.936158937609	185.543084179204	189.321254411124	154.320394605959
240	508.423387965782	383.811548851366	3	20	239	11.95	-196.05175508334	-77.7048255155	210.889379959381	176.538834641963	174.230792938578	215.123883847939	157.691344565282
241	499.107470668367	380.12930266024	3	20	240	12	-186.3183459483	-73.6449238225202	200.344954620113	178.161636445134	177.280580430357	226.432998826608	162.432839683395
242	492.451	376.3568	3	20	241	12.05	-133.12941336734	-75.4500532047996	153.02336825511	185.802565951349	172.740956411485	229.862952044666	168.543821806883
243	486.6597	372.2426	3	20	242	12.1	-115.826000000001	-82.2840000000008	142.078566054139	174.650354600218	173.167440771189	223.403300365466	177.536189949198
244	475.8358	369.6339	3	20	243	12.15	-216.478	-52.174	222.676560867999	182.625001923106	200.841039986794	212.669748660029	182.818154746001
245	483.3792	371.4392	3	20	244	12.2	150.868	36.1060000000009	155.128323203728	168.943078181008	233.907821066096	202.506223482894	185.868033139858
246	493.9903	365.8119	3	20	245	12.25	212.221999999999	-112.546000000001	240.218191234552	168.173245097244	249.504157853046	193.843178100168	184.872595894838
247	498.2161	365.6086	3	20	246	12.3	84.5159999999998	-4.06599999999912	84.6137495446217	215.879514022239	253.440572051093	188.375366213891	184.609857504036
248	492.4303	361.828	3	20	247	12.35	-115.716	-75.612000000001	138.229400635321	293.165287531975	251.971655296389	191.26610004195	183.198526441857
249	470.536544660006	354.586086762773	3	20	248	12.4	-437.87510679988	-144.83826474454	461.207905492974	316.383313782987	239.796413140854	189.090080225707	182.575811281905
250	444.1647	348.4431	3	20	249	12.45	-527.43689320012	-122.85973525546	541.557190752404	337.938065921178	230.78165402721	186.029070719176	182.52316450842
251	426.470357311423	346.369627427814	3	20	250	12.5	-353.886853771539	-41.4694514437201	356.308322489613	335.770065495533	210.405775769978	187.139570911717	179.735105058306
252	416.9343	345.1063	3	20	251	12.55	-190.72114622846	-25.2665485562807	192.387510235578	263.713312259469	204.009776016297	197.804856267629	176.703358445114
253	411.4315	341.8986	3	20	252	12.6	-110.056	-64.1539999999998	127.389398507097	168.398020522445	209.364759312712	211.450017542819	170.577690875709
254	406.4672	340.9931	3	20	253	12.65	-99.2860000000007	-18.1099999999992	100.924139312655	104.42823775697	177.33912046462	216.665341322983	163.639464787161
255	403.4318	342.1518	3	20	254	12.7	-60.7079999999996	23.1739999999991	64.9807320672822	70.0814861114154	138.150320372256	215.847616661916	157.426513485016
256	402.518	340.5744	3	20	255	12.75	-18.2760000000007	-31.5479999999991	36.4594086622366	82.9594531298901	124.774983970389	203.968734138718	152.83928403054
257	403.5472	340.6592	3	20	256	12.8	20.5840000000001	1.69599999999946	20.6537520078072	90.9649286697706	142.169140484164	202.732319771564	150.037460638462
258	412.6919	343.5441	3	20	257	12.85	182.894	57.6980000000003	191.77923359947	107.902620222068	170.92837978925	198.062852991357	148.035292309031
259	419.7388	343.6417	3	20	258	12.9	140.938000000001	1.952	140.951517012057	145.121730183808	193.534269505111	175.830368152686	145.82761833473
260	426.0874	347.6037	3	20	259	12.95	126.972	79.2399999999998	149.669189828768	214.256794856913	200.913579296623	149.922445168901	140.953088713764
261	437.0786	349.3416	3	20	260	13	219.824	34.7580000000005	222.554958470936	258.89730644861	197.531692507458	133.037211290004	137.263518387736
262	455.145219604753	352.356518691583	3	20	261	13.05	361.33239209506	60.2983738316595	366.329075373332	296.103610340451	201.454863526832	123.543764845561	134.559010790025
263	475.451272288858	356.621368360913	3	20	262	13.1	406.1210536821	85.2969933865995	414.981791557958	293.924538371178	186.760946670002	117.752081385953	131.493486514195
264	491.4129	360.1599	3	20	263	13.15	319.23255422284	70.7706327817402	326.983036471262	249.941654831107	174.321615840751	114.609180914293	126.3655384422
265	498.214413101697	361.532801761746	3	20	264	13.2	136.030262033941	27.4580352349199	138.773829982402	188.652932196751	161.694569965545	112.346803487139	122.879909045303
266	498.112795620802	361.448510442624	3	20	265	13.25	-2.03234961790031	-1.68582638243947	2.64054077058251	114.624586891394	141.29943860962	111.835389960913	116.999248505091
267	495.1332	361.1524	3	20	266	13.3	-59.59191241604	-5.92220885248025	59.8854622015509	52.539621341051	104.918389206957	111.699555063033	115.09948738405
268	492.9265	361.5487	3	20	267	13.35	-44.1340000000002	7.92599999999993	44.8400650311752	29.4646015599118	64.5757829826549	104.804484576111	112.603047161231
269	492.5178	362.2687	3	20	268	13.4	-8.17399999999907	14.4000000000005	16.5582087195445	32.6572223881319	35.6840923234749	102.565156443752	101.88356195751
270	491.4101	362.6452	3	20	269	13.45	-22.1540000000005	7.52999999999929	23.398731076706	21.1838462171638	23.7800276776552	95.8771067083515	88.6853557203209
271	490.8752	361.8842	3	20	270	13.5	-10.6979999999999	-15.2199999999993	18.6036449116827	14.5269790739153	26.1390874143687	87.3874658637536	80.1104147988863
272	490.9465	361.988	3	20	271	13.55	1.42600000000016	2.07599999999957	2.51858134671062	18.8285633058987	21.9442465992342	71.3131653124208	75.6863730524086
273	490.7831	361.4338	3	20	272	13.6	-3.26800000000048	-11.0839999999996	11.5557293149327	18.0954537953986	22.8480224822195	51.5369554855713	73.7717264654793
274	491.6075	359.7183	3	20	273	13.65	16.4880000000005	-34.3100000000004	38.0661298794617	19.6209524406055	30.8086970467533	36.0657355614172	73.3607403321869
275	491.2327	360.631	3	20	274	13.7	-7.49599999999987	18.2539999999995	19.7331835242056	22.7046469813046	30.0596434511582	29.9122014286893	74.379701750968
276	492.1873	361.5304	3	20	275	13.75	19.0919999999994	17.9880000000003	26.2311381377169	31.1690658905238	33.4754931178876	30.0297628714649	74.5831447047442
277	492.9604	361.985	3	20	276	13.8	15.462	9.09200000000055	17.937054050206	42.7888307876079	37.7079414178841	27.4666549965351	75.0806964378758
278	495.4184	363.0874	3	20	277	13.85	49.1600000000005	22.0479999999998	53.8778238610288	42.0238331069177	38.4981279884876	27.1432413311047	71.0053499247015
279	500.183	363.7338	3	20	278	13.9	95.2919999999995	12.9279999999994	96.1649543648822	47.3300337951698	36.4473787993595	27.9367557623353	68.1614177653534
280	500.9208	364.031	3	20	279	13.95	14.7559999999999	5.94400000000064	15.9081951207547	52.7112358544636	36.0443751797234	27.4482662717412	65.2238310681647
281	503.2968	365.1774	3	20	280	14	47.5200000000007	22.9279999999994	52.7621415789772	45.8271900864515	33.9204383285612	27.1836183077685	60.2796993511996
282	505.1961	366.369	3	20	281	14.05	37.9859999999996	23.832000000001	44.8430643466749	30.1059268111111	32.9890633938361	27.8289812592565	51.3188145049626
283	506.1086	366.0316	3	20	282	14.1	18.2500000000005	-6.74800000000005	19.4575950209685	30.0649172525291	31.4384601799898	29.7913715450061	41.6009512864874
284	506.8717	366.4657	3	20	283	14.15	15.261999999999	8.68200000000002	17.5586379881804	20.5108428619525	25.0648144779174	32.112299750081	34.6770013789534
285	506.0945	366.3542	3	20	284	14.2	-15.5439999999999	-2.2300000000007	15.7031473278448	13.2668909332086	24.8368890923243	36.412600014797	35.3160039667817
286	506.2745	366.1813	3	20	285	14.25	3.60000000000014	-3.4579999999994	4.99176962609422	17.0497302735282	20.8917434976494	37.3308994485753	41.9589472031611
287	506.7056	366.1888	3	20	286	14.3	8.6220000000003	0.149999999999864	8.62330470295496	20.0237021447236	17.950021100629	38.4618378127185	48.3517041981076
288	504.9706	365.3698	3	20	287	14.35	-34.7000000000003	-16.3800000000003	38.3717917225666	19.6088609321194	21.0846151015246	37.206215273292	54.765651854629
289	506.5362	364.948	3	20	288	14.4	31.3120000000004	-8.43600000000038	32.4284973441575	21.2726441333462	27.7772207008024	33.7576790869546	59.7374300653555
290	505.8651	364.8297	3	20	289	14.45	-13.4220000000005	-2.36599999999953	13.6289412648236	22.6331512680495	36.7808248498705	34.5705554279779	62.5653496052288
291	506.2679	365.3595	3	20	290	14.5	8.05600000000027	10.5960000000005	13.3106856322285	25.119499929521	40.7413605685894	33.1719328386456	66.3117097314125
292	505.848853083574	364.711973120145	3	20	291	14.55	-8.38093832851996	-12.9505375971007	15.4258403764714	35.5307392568812	43.934612231601	31.3244636975044	69.1321564448616
293	505.008173739425	362.314942421726	3	20	292	14.6	-16.8135868829802	-47.9406139683795	50.8035350299239	53.9527887676217	42.9739703665941	31.6649470874036	70.8058846859358
294	505.3731	358.1065	3	20	293	14.65	7.29852521150065	-84.1688484345207	84.4846939809586	60.2100770038325	42.4505436959918	33.2882671964895	71.4454918277606
295	507.1249	353.1182	3	20	294	14.7	35.0360000000001	-99.7659999999996	105.739188818526	65.2360731951525	44.3042217636315	40.7198065048741	71.632565726566
296	507.1902	350.8893	3	20	295	14.75	1.30599999999959	-44.5780000000002	44.5971268132827	60.8284408036673	45.4521221796417	53.8881315348572	73.3038790590224
297	508.9033	349.8043	3	20	296	14.8	34.2619999999999	-21.6999999999996	40.555821333071	49.3703481351023	44.6989062943798	69.2367533996801	78.2104523868055
298	510.1979	350.4309	3	20	297	14.85	25.8920000000001	12.5319999999999	28.7653730724981	34.6556547596413	42.2452790732827	82.3880623781534	77.9056944425286
299	511.2912	351.2393	3	20	298	14.9	21.866	16.1680000000001	27.1942306381336	30.6941673554509	38.7993136921766	91.5381043683757	78.4446721939528
300	512.8833	351.0117	3	20	299	14.95	31.8419999999992	-4.55199999999991	32.165721941221	24.1617393936071	44.6587881598777	97.6824329387164	79.3706184217772
301	513.3341	352.1663	3	20	300	15	9.01600000000144	23.0919999999992	24.7896897923308	23.6621173428981	67.0349025011251	105.439801155057	81.0885324097057
302	513.2917	352.5587	3	20	301	15.05	-0.848000000000866	7.84800000000018	7.89368152385212	28.228279249251	94.5388945677592	110.435331630467	81.8005106351887
303	512.4224	351.5742	3	20	302	15.1	-17.3859999999991	-19.6899999999994	26.2672628189528	54.6619215601141	121.802154389713	111.820397826866	82.2947428659263
304	514.3855	350.0242	3	20	303	15.15	39.2619999999988	-31.0000000000002	50.0250401698981	103.375637646799	140.62566504076	110.77868390544	84.8691588456327
305	516.981978357303	342.228534256438	3	20	304	15.2	51.92956714606	-155.91331487124	164.333933495537	164.916049741911	151.060644113801	106.852531438335	89.1736093107387
306	519.009397070002	328.964674472808	3	20	305	15.25	40.5483742539809	-265.277195672601	268.358270225757	219.942191436527	165.427480130471	109.276858669469	91.1266902621021
307	520.0388	313.2185	3	20	306	15.3	20.5880585999603	-314.92348945616	315.595741999412	253.023050832268	176.171756966554	117.959066960892	93.1982482250109
308	520.287251764262	298.150649640104	3	20	307	15.35	4.96903528523944	-301.35700719792	301.397971292033	247.459366667488	181.395516580448	118.605173611765	94.8045547479153
309	522.5559	287.6208	3	20	308	15.4	45.3729647147588	-210.596992802081	215.429337148603	227.479322614143	182.758054118704	123.131665300951	97.1840412395354
310	526.8307	282.2994	3	20	309	15.45	85.4960000000005	-106.428	136.515512671638	187.427464191196	169.046274716792	124.170681415577	98.58811416954
311	524.7067	274.1487	3	20	310	15.5	-42.4800000000005	-163.013999999999	168.458049959032	142.84884172437	151.518814837814	129.005131980766	98.5169179607967
312	522.4389	268.8465	3	20	311	15.55	-45.3559999999993	-106.044000000001	115.336449884675	112.49305740514	141.379239354026	132.276557572873	101.089006206267
313	518.6647	267.7681	3	20	312	15.6	-75.483999999999	-21.5679999999998	78.5048589579004	90.6331827660964	115.408192833818	132.924538644449	103.158232406624
314	515.528	267.23	3	20	313	15.65	-62.7340000000004	-10.7619999999997	63.6504155524537	75.5583070614843	105.637665561143	136.450050494776	103.625450578774
315	516.1489	268.4409	3	20	314	15.7	12.4180000000001	24.2179999999996	27.2161394764207	95.3310145168553	97.280718717352	137.627412116603	103.045452869379
316	519.4455	265.1555	3	20	315	15.75	65.9320000000002	-65.7079999999996	93.083671435972	87.9675439432663	92.5827838310605	128.365248989347	105.535579111951
317	529.9063	262.8586	3	20	316	15.8	209.215999999999	-45.9379999999999	214.19998716153	98.7822737171456	88.3813581791924	117.159743050342	108.585916448429
318	530.0692	260.7806	3	20	317	15.85	3.25800000000072	-41.5600000000006	41.6875060899553	103.928254668608	84.4535607084495	107.221047117677	112.120310241307
319	531.6832	255.12	3	20	318	15.9	32.2800000000007	-113.212	117.72406442185	109.607260600637	90.1420468708476	102.829978110695	112.267471648694
320	529.1078	254.5072	3	20	319	15.95	-51.5080000000012	-12.2559999999999	52.9460442337302	81.4317018415295	106.208549516414	99.4937954003637	113.859175345053
321	523.0982	255.3889	3	20	320	16	-120.192	17.6339999999999	121.478701096118	80.9395774736327	105.21168314088	91.5940347665369	115.924416821797
322	519.4345	255.256	3	20	321	16.05	-73.2740000000013	-2.65800000000013	73.3221933659938	81.5018200245495	92.9402467466576	91.7426807820664	117.589418324109
323	517.5859	254.6006	3	20	322	16.1	-36.9719999999984	-13.1080000000003	39.2268842504715	108.488844364221	99.0339014015367	94.4960669863819	118.684797592334
324	522.2884	250.8312	3	20	323	16.15	94.0499999999997	-75.3879999999998	120.535277176435	100.816105681123	100.022290660247	96.4722172521079	119.442893187139
325	531.6282	249.823	3	20	324	16.2	186.795999999999	-20.1639999999998	187.881165932085	104.448791651786	101.706872083376	99.2383743004222	117.126165290162
326	534.477043358251	246.797383901661	3	20	325	16.25	56.9768671650195	-60.5123219667803	83.1150076806322	117.128225329441	90.6052857020134	101.794299554432	111.024734215045
327	531.6977	243.1643	3	20	326	16.3	-55.5868671650182	-72.6616780332199	91.4856232193053	118.542761295945	95.1040033849403	99.2127659359647	104.701283495967
328	526.7675	241.7422	3	20	327	16.35	-98.6040000000003	-28.442	102.624052638746	94.9248998025304	104.538573264314	105.635446870848	97.9424092245378
329	520.4067	241.2425	3	20	328	16.4	-127.216000000001	-9.9939999999998	127.607957008958	80.3944657229033	102.802387633368	101.403277996437	94.6820663746341
330	516.9421	241.6594	3	20	329	16.45	-69.2920000000004	8.33799999999997	69.7918584650104	85.7592151180949	92.2681990844304	103.54766927453	94.6870112190482
331	516.7791	242.1565	3	20	330	16.5	-3.26000000000022	9.94199999999978	10.4628372824964	91.9489211991879	98.3769159679838	102.843701662829	91.4205398534561
332	522.4504	240.4745	3	20	331	16.55	113.425999999999	-33.6399999999998	118.309370195263	87.0620139707908	105.485285125272	102.902279075345	90.630006990288
333	528.671709836625	238.045633748131	3	20	332	16.6	124.426196732502	-48.5773250373802	133.572583044211	89.6114983663304	112.23699234016	104.445056540218	90.0421286996296
334	532.6511	234.7629	3	20	333	16.65	79.5878032675	-65.6546749626199	103.173420866973	116.359366213064	102.784265332626	102.435735879501	90.5218319331449
335	532.2751	230.6531	3	20	334	16.7	-7.5200000000018	-82.1960000000001	82.5392804427083	125.211355132449	105.388466465685	96.62491846372	91.431921266872
336	525.5039	228.1759	3	20	335	16.75	-135.423999999998	-49.5439999999996	144.202176516166	132.525063481132	115.082117623644	93.6842194407427	89.3473970076535
337	517.5341	226.5777	3	20	336	16.8	-159.396000000002	-31.9640000000004	162.569314792185	118.506516694461	110.70055476575	92.2428239415915	85.4190091556376
338	509.4922	223.8032	3	20	337	16.85	-160.837999999999	-55.4899999999998	170.141124787629	121.165434565039	104.351539816122	88.6637713313983	85.6052553131644
339	508.3763	222.5823	3	20	338	16.9	-22.3180000000002	-24.418	33.0806869336175	113.804869034224	102.069084125635	86.534154638573	84.6252287852372
340	513.088	223.4542	3	20	339	16.95	94.233999999999	17.4379999999996	95.8338697955989	96.1897543990517	100.98163784301	89.8802270377326	86.7069831666304
341	518.4183	224.1057	3	20	340	17	106.606000000002	13.0300000000005	107.399348862087	76.1780161511118	88.9915229135017	91.2470449403753	86.736582359519
342	522.1404	223.9669	3	20	341	17.05	74.4419999999991	-2.77600000000007	74.4937416163255	85.6316515568082	79.0003627579113	89.5173331985096	87.8505019929376
343	519.9927	221.1981	3	20	342	17.1	-42.9539999999997	-55.376	70.0824335479296	80.7978411209798	65.0905503226365	85.5881904128774	88.1226557494756
344	516.009	221.7177	3	20	343	17.15	-79.674	10.3919999999999	80.3488639620996	64.1781767927798	70.2840439445201	84.5714466141819	86.6262810753209
345	513.2626	219.4162	3	20	344	17.2	-54.9279999999999	-46.0300000000001	71.6648176164566	61.8109711167709	74.3719876097804	83.6254682333218	83.9698700931635
346	512.0992	219.0657	3	20	345	17.25	-23.2680000000005	-7.01000000000022	24.3010272210873	54.0030844941612	67.4119722571067	76.900494460875	84.8358101619955
347	514.4731	221.1101	3	20	346	17.3	47.478000000001	40.8879999999999	62.6577132362815	54.936436332232	68.3341116312692	71.6252523753105	84.6741345735793
348	513.8216	219.7013	3	20	347	17.35	-13.0300000000011	-28.1759999999997	31.0430004348808	67.946134098581	66.8248410096328	65.5750637554804	84.228468268407
349	511.6339	216.0567	3	20	348	17.4	-43.7540000000001	-72.8919999999999	85.0156231524536	70.6457677214336	67.073809102729	67.8471795740377	85.3267970698626
350	504.9221	214.7613	3	20	349	17.45	-134.236	-25.908	136.713306448202	74.8572521457674	66.2692986236341	69.8662970587306	86.2068043442337
351	506.2555	216.1007	3	20	350	17.5	26.6679999999997	26.7879999999997	37.7991953353503	79.6465975251044	64.8094660082483	70.6294630562094	87.1502715785793
352	510.4401	216.1991	3	20	351	17.55	83.6919999999998	1.96799999999996	83.7151353579504	79.2111818732261	64.2501419927096	72.79872491053	89.579366599167
353	508.9839	213.8669	3	20	352	17.6	-29.1239999999993	-46.644	54.9897273315659	64.5924631486872	66.0595771883243	71.800254958733	94.2879831705652
354	505.9082	211.0928	3	20	353	17.65	-61.5139999999997	-55.4819999999995	82.8385448930623	58.9731642950631	65.4103152035553	70.8168262711405	97.511821950985
355	502.8833	210.1086	3	20	354	17.7	-60.498	-19.6840000000003	63.6197128255073	53.6430318396518	65.3606065076808	71.3148217226071	98.4961679325212
356	502.3984	210.0935	3	20	355	17.75	-9.69800000000077	-0.301999999999794	9.70270106722942	52.4725568515442	73.8469538553122	75.9874008832483	96.9462667705937
357	505.0923	211.0336	3	20	356	17.8	53.8780000000008	18.802	57.0644730808941	51.6094485338844	77.2633381897908	77.1054452055671	94.2208230934927
358	506.7988	209.2661	3	20	357	17.85	34.1300000000001	-35.3500000000003	49.1373523910276	66.1287498666744	76.7756689078333	79.7931652054157	90.685823477064
359	507.9242	205.5047	3	20	358	17.9	22.5079999999991	-75.2279999999996	78.5230033047635	88.7207434155614	74.5598434395519	84.1194395011523	90.2894834594911
360	508.812	198.752	3	20	359	17.95	17.7560000000005	-135.054	136.216219489457	100.88364453993	76.3603448215802	82.5333816507347	88.9127081019436
361	507.2368	192.8246	3	20	360	18	-31.5039999999999	-118.548	122.662668811664	101.078780964122	87.1653357582482	83.0534982167833	87.0848582584991
362	504.6182	187.5443	3	20	361	18.05	-52.3720000000003	-105.606	117.878978702736	97.5102383452194	89.9607484184245	89.6413999998244	85.6384270285604
363	502.7066	185.9244	3	20	362	18.1	-38.2320000000004	-32.398	50.1130345119913	86.5919397764859	93.5267532225071	102.987775928253	84.0059665347613
364	499.6748	185.8085	3	20	363	18.15	-60.6359999999995	-2.31799999999964	60.6802902102482	85.609928100935	102.828563798749	110.452197287788	83.9816778824218
365	498.3866	189.6811	3	20	364	18.2	-25.7640000000004	77.4519999999995	81.62472664579	79.0378522969193	99.7061567937886	113.366867631721	85.1185047063469
366	504.2366	189.0165	3	20	365	18.25	117	-13.2919999999996	117.75261043391	85.9747254808917	92.2600425782543	116.992039080312	98.690989605081
367	507.9684	186.9808	3	20	366	18.3	74.6359999999993	-40.7140000000004	85.0185996826572	108.146889252279	102.019461809858	116.816393811675	111.096849355128
368	511.048	184.0666	3	20	367	18.35	61.5920000000006	-58.2839999999999	84.7974004318532	112.820373811091	129.199882948673	115.796583198648	112.951396763476
369	512.3107	175.583	3	20	368	18.4	25.2539999999999	-169.672	171.541109067185	98.9101570555735	146.344551136024	112.731787344945	113.29549837791
370	512.1301	170.3365	3	20	369	18.45	-3.61200000000053	-104.93	104.992149439851	125.001071322797	150.373390441861	107.959119145157	110.818134286089
371	510.2954	168.7737	3	20	370	18.5	-36.694	-31.2560000000002	48.2015266563209	172.425040416454	146.818742402377	103.540253460789	126.83100688603
372	505.22919322319	178.281868460162	3	20	371	18.55	-101.324135536199	190.16336920324	215.473171018774	184.54221301977	143.672039204926	98.4781291465908	151.523378628506
373	500.145883508452	193.553958865993	3	20	372	18.6	-101.66619429476	305.44180811662	321.917245900138	187.926407072631	138.066413174788	96.2116781107895	171.945692492016
374	499.6137	205.1481	3	20	373	18.65	-10.6436701690404	231.88282268014	232.126972083764	194.72732774918	122.63501089114	97.1465294937031	177.491659530713
375	505.0647	207.8764	3	20	374	18.7	109.02	54.5659999999998	121.913119704157	162.343007087054	116.212081496524	98.9221876900867	204.433497737342
376	508.8082	209.5737	3	20	375	18.75	74.8699999999997	33.9460000000003	82.2061300390668	103.707785933123	114.820464343323	121.394578326914	233.834211140669
377	511.4581	209.1897	3	20	376	18.8	52.998	-7.68000000000029	53.5515677081447	60.7278087625103	94.9367964833235	145.08825350469	234.612841124651
378	510.7509	210.4407	3	20	377	18.85	-14.144	25.0200000000001	28.741140130482	44.4977559204182	63.2234732729063	146.109628321536	260.970354962206
379	510.5302	211.2733	3	20	378	18.9	-4.41400000000044	16.6520000000003	17.2270862307011	34.9136009374667	47.9485078513819	142.471557254668	288.425892220404
380	509.1288	212.7532	3	20	379	18.95	-28.0279999999993	29.5979999999997	40.7628554936961	27.530585879593	47.4709849383123	139.102886921444	290.059269891885
381	507.8913	213.9395	3	20	380	19	-24.7500000000002	23.7260000000003	34.2853551243097	22.7391606126898	95.9704142514506	170.608515555277	299.908784317805
382	507.8849	214.7713	3	20	381	19.05	-0.127999999999702	16.6359999999997	16.636492418776	35.1692069402536	146.504467804454	213.405357257187	315.170204055107
383	508.1208	214.8109	3	20	382	19.1	4.71799999999917	0.792000000000144	4.78401379596593	50.4442139562064	154.152843468284	240.903609055779	332.779976096209
384	509.802	218.4061	3	20	383	19.15	33.6240000000009	71.9040000000001	79.3773178685201	157.027227565435	162.308103618195	244.531121773638	348.139632535358
385	512.5814	223.5615	3	20	384	19.2	55.5880000000002	103.108	117.13789057346	265.478349729315	161.993692346363	295.500127842963	358.352681073245
386	539.409273497926	214.366066149924	3	20	385	19.25	536.55746995852	-183.90867700152	567.20042317045	285.566526323878	226.39656676723	350.676383201026	360.433229967308
387	565.8069	205.1973	3	20	386	19.3	527.95253004148	-183.37532299848	558.89210323818	289.447000296137	331.87391803105	352.409288437627	362.236423567867
388	566.4234	210.4223	3	20	387	19.35	12.3299999999995	104.5	105.224896768778	273.54317073652	418.583744838652	406.144126725764	369.706801324788
389	564.7308	215.0622	3	20	388	19.4	-33.8519999999994	92.7979999999997	98.7796877298157	295.765905969025	441.113735695894	464.119997095863	376.524926303449
390	564.4974	216.9286	3	20	389	19.45	-4.66800000000148	37.328	37.6187427753774	398.269486332785	543.529270747614	472.159420638614	382.333968059468
391	531.9292130325	207.463493501142	3	20	390	19.5	-651.363739349999	-189.30212997716	678.314099332974	551.600963353426	605.382352150602	496.277315174821	384.388515641664
392	480.162961574324	193.677496717834	3	20	391	19.55	-1035.32502916352	-275.71993566616	1071.41000505698	592.780471095651	558.3141090708	531.862278963624	380.912482747942
393	436.995254328986	187.595076575609	3	20	392	19.6	-863.35414490676	-121.6484028445	871.882281871986	813.515370758707	658.135409983245	569.348274081629	374.912290276393
394	430.2227	201.2407	3	20	393	19.65	-135.45108657972	272.91246848782	304.677226440937	914.998798332179	765.931890573531	599.132735577014	370.544350597976
395	473.292084177737	238.676028260195	3	20	394	19.7	861.387683554741	748.7065652039	1141.29324109066	718.358731808815	782.325148930864	617.783174456404	370.759004653215
396	522.2509	272.1115	3	20	395	19.75	979.17631644526	668.709434796099	1185.73123720033	764.669856613064	766.158063582412	599.471881607702	371.424770929255
397	525.6852	274.8788	3	20	396	19.8	68.6860000000001	55.3460000000007	88.2096724401587	939.083310051412	731.850639896198	579.384593631045	372.378122860588
398	473.491621081224	256.996732165026	3	20	397	19.85	-1043.87157837552	-357.64135669948	1103.43790589323	751.13492710302	720.112803324606	593.30397432804	371.982683772194
399	417.4834	238.9718	3	20	398	19.9	-1120.16442162448	-360.49864330052	1176.74449363268	617.317328832646	757.151735458134	610.57829535223	372.053832128931
400	407.690190883754	236.59474339828	3	20	399	19.95	-195.864182324921	-47.5411320344	201.551326348705	745.342547983582	692.037078165194	625.565049197493	371.985883863219
401	431.9791	245.3896	3	20	400	20	485.778182324921	175.8971320344	516.643245848459	675.555750036149	593.561411064802	598.168515728051	372.365179354303
402	466.452168294015	257.128000251997	3	20	401	20.05	689.4613658803	234.76800503994	728.335768194836	575.220160864856	600.45507819129	548.419608238698	372.963550261185
403	502.31372328204	268.83864808113	3	20	402	20.1	717.2310997605	234.21295658266	754.50391615607	632.939229227369	528.472538672834	508.920971497007	376.099945251817
404	534.543664123057	278.864515784265	3	20	403	20.15	644.598816820342	200.5173540627	675.066547776211	569.805493296959	455.22470013093	496.557579422314	375.821195825719
405	558.12188997605	285.548575658266	3	20	404	20.2	471.56451705986	133.68119748002	490.146668161267	455.567608398998	468.804949464122	446.017881463467	377.591114278576
406	568.0283	287.2338	3	20	405	20.25	198.128200478998	33.70448683468	200.97456619641	381.389327309519	430.17896787369	392.173158657484	364.775903799147
407	561.387707963499	283.033803481619	3	20	406	20.3	-132.811840730019	-83.99993036762	157.146343705035	335.229239397003	364.988576581197	392.346957283549	352.66487872034
408	543.904586073575	275.144770276429	3	20	407	20.35	-349.662437798479	-157.780664103799	383.612510708672	304.670669700875	297.729139669408	337.821240818624	352.055158343526
409	523.428321146863	266.533526933025	3	20	408	20.4	-409.52529853424	-172.224866868081	444.266108213632	290.552442450422	235.963423386494	279.987667161999	350.539044113105
410	507.8083	260.1669	3	20	409	20.45	-312.400422937261	-127.332538660499	337.353819680624	274.409544763396	199.99868476174	271.812347087824	350.522006347842
411	501.9809	257.2444	3	20	410	20.5	-116.547999999999	-58.4500000000003	130.383429944145	214.068952029298	190.784906250165	248.453043533785	334.946613448014
412	500.9904	253.5534	3	20	411	20.55	-19.8099999999999	-73.8199999999995	76.4318552699064	136.697607375984	184.238836375809	214.064821558745	308.667851845645
413	502.6609	249.8141	3	20	412	20.6	33.4100000000001	-74.7860000000003	81.9095470381814	95.3266998226058	147.169942964415	182.851616422004	287.272641734879
414	504.2342	247.4132	3	20	413	20.65	31.4659999999992	-48.0180000000001	57.4093849470621	91.0173700499092	104.750634193068	152.509656074425	279.926152167257
415	509.6779	243.8158	3	20	414	20.7	108.874000000001	-71.9479999999999	130.499281913734	94.0681279882211	74.8197447115274	137.399054100749	251.733709430463
416	513.3902	239.8368	3	20	415	20.75	74.2460000000005	-79.5799999999997	108.836781080662	80.2709338995318	66.72711919388	130.079925990591	226.594813167088
417	517.5564	237.9241	3	20	416	20.8	83.3240000000001	-38.254	91.6856449614661	72.8036610101521	63.1410665362935	125.945163809634	229.089764746932
418	517.9176	238.4599	3	20	417	20.85	7.2239999999988	10.7159999999999	12.9235765947349	54.3127896004491	67.9740931745997	110.806342359012	207.868398368146
419	518.6619	237.7866	3	20	418	20.9	14.8859999999991	-13.4660000000002	20.0730205001634	42.4368683378508	69.0558887623562	90.4997928739803	186.680729292518
420	520.0678	239.068	3	20	419	20.95	28.1180000000018	25.6280000000004	38.0449248652185	32.2140050843658	74.7994234397572	75.4789634981916	190.791430057667
421	517.7775	240.0005	3	20	420	21	-45.806	18.6499999999995	49.4571747676713	55.6772524496675	69.3749457310168	71.7247111679764	186.764400497771
422	519.3878	241.2342	3	20	421	21.05	32.2059999999988	24.674	40.5713286940411	65.3081165145604	67.6514912434599	68.9160954525922	175.97100760305
423	525.8989	241.3419	3	20	422	21.1	130.222000000001	2.15400000000045	130.239813421243	95.2860572790654	74.4427417536096	65.6243119727515	161.972066901972
424	528.2954	243.7697	3	20	423	21.15	47.9299999999989	48.5559999999998	68.2273408246275	96.3130231241828	76.2489515548926	63.2947249122006	148.110916847479
425	523.482	251.84	3	20	424	21.2	-96.268	161.406	187.934628687744	103.088977402554	76.1381822848557	57.449537397458	140.739205147593
426	525.8951	253.1158	3	20	425	21.25	48.2619999999997	25.5160000000001	54.5920039932587	93.2082310575517	76.7223031420727	61.0164676766912	140.027303180633
427	528.5121	250.4684	3	20	426	21.3	52.3400000000015	-52.9480000000001	74.4511000858964	87.1897865952248	74.691124368891	65.8325722103144	139.629983894842
428	531.4026	247.6433	3	20	427	21.35	57.8099999999995	-56.5019999999998	80.8360816962322	56.9903072906461	63.2745307709033	77.9155559176683	133.94373547598
429	533.2236	248.2087	3	20	428	21.4	36.4200000000005	11.3079999999997	38.1351185129931	57.1315831599626	57.533561062045	93.3737914230377	126.066696501413
430	531.6322	249.1459	3	20	429	21.45	-31.8280000000004	18.7440000000004	36.9372321648502	46.293271335228	40.0996513551588	109.770513027509	120.451302884097
431	533.9044	247.5705	3	20	430	21.5	45.444	-31.508	55.2983833398409	33.3408304842548	52.6579896223655	125.075757461757	120.12186149145
432	533.4309	246.675	3	20	431	21.55	-9.47000000000116	-17.91	20.2595409622237	27.8773355288652	64.0136531771688	137.877193647355	121.841149339822
433	534.0949	246.2222	3	20	432	21.6	13.280000000002	-9.05600000000049	16.0738774413662	23.2089954196714	81.3883700817271	141.092517381939	121.058026478295
434	534.6072	246.3957	3	20	433	21.65	10.2459999999996	3.47000000000037	10.8176437360451	48.1843960847684	110.498631291183	143.712177620534	120.188554284199
435	534.9148	245.7895	3	20	434	21.7	6.15199999999959	-12.124	13.5955316188811	81.7340350191097	143.402843770161	144.079356194437	118.283878887724
436	525.9835	244.6106	3	20	435	21.75	-178.625999999999	-23.578	180.175386665326	129.435909679199	173.429211781441	149.974680370674	118.704149470363
437	519.739065069554	237.583914860838	3	20	436	21.8	-124.88869860892	-140.53370278324	188.00773563393	193.1199270535	201.063262925818	153.31480398005	118.461612533725
438	518.720865018298	224.895540356935	3	20	437	21.85	-20.3640010251206	-253.76749007806	254.583250741814	263.596692120652	218.910503992975	157.081128592949	121.349987852043
439	521.256525904806	208.630112849253	3	20	438	21.9	50.7132177301605	-325.30855015364	329.23773060755	298.674027478113	229.890794179022	161.633600128846	123.488601960606
440	525.673673787654	190.872268698755	3	20	439	21.95	88.3429576569597	-355.15688300996	365.979356954638	320.392490832527	248.059061033715	165.423642270003	124.671828786852
441	530.299934725418	173.706644266406	3	20	440	22	92.5252187552792	-343.31248864698	355.562063452634	308.385098306752	247.291371118983	168.519011814924	126.395912565748
442	533.462934776675	159.217875913166	3	20	441	22.05	63.2600010251394	-289.7753670648	296.600052405997	266.661661304544	242.615954782932	174.766203227052	127.11905847357
443	533.4903	149.4906	3	20	442	22.1	0.547304466501828	-194.54551826332	194.54628811294	232.521429946779	232.77388710417	176.491740983839	124.863394539375
444	531.4369	143.8199	3	20	443	22.15	-41.0680000000002	-113.414	120.620545596511	195.908714759854	212.768568966509	177.082383656198	123.893003356881
445	534.2473	134.4692	3	20	444	22.2	56.2079999999992	-187.014	195.278200165814	164.839418733337	187.444440769845	179.11822037799	121.168610446618
446	535.733	125.9732	3	20	445	22.25	29.713999999999	-169.92	172.498487518007	157.162675901588	163.608811848408	176.391831264036	121.067553963981
447	539.0812	119.7546	3	20	446	22.3	66.9640000000004	-124.372	141.253572273412	158.875476628473	148.469143528286	171.090652857135	120.216065058521
448	541.4188	112.3046	3	20	447	22.35	46.7520000000013	-149	156.162573954197	142.36745159291	134.072977974702	164.784419786417	119.027243578621
449	539.595	106.1082	3	20	448	22.4	-36.4760000000001	-123.928	129.184549230935	131.308908936962	124.273973133373	153.603412498174	119.11398535049
450	539.6292	100.4714	3	20	449	22.45	0.683999999998832	-112.736	112.738074988	132.098868323235	110.177379722265	139.573144546195	118.431823281392
451	533.898263373846	99.2469208560428	3	20	450	22.5	-114.618732523079	-24.4895828791439	117.205774238267	110.983280047815	105.492291409088	127.716067669738	118.739826431144
452	526.6699	99.92575	3	20	451	22.55	-144.567267476921	13.5765828791438	145.203369204774	89.672469638273	99.5653509313389	116.360923299785	118.70173027733
453	524.1685	99.55157	3	20	452	22.6	-50.0279999999998	-7.48359999999991	50.5846325770977	77.9873078516192	96.7949524686649	108.634271696811	118.942880355285
454	523.1786	100.0997	3	20	453	22.65	-19.7980000000007	10.9626	22.6304971832266	79.6756738812129	94.438256029839	104.073829093228	118.895302055998
455	520.6942	101.1962	3	20	454	22.7	-49.6879999999987	21.9300000000001	54.312266054731	67.0318335394432	91.7018483225446	98.257864698798	119.148196794972
456	520.0761	107.4481	3	20	455	22.75	-12.3620000000005	125.038	125.647604386236	82.6066248895149	91.8233234910686	92.1604275572868	115.800103411927
457	516.6674	109.725	3	20	456	22.8	-68.1739999999991	45.538	81.9841674959249	99.204042421405	84.252703071284	87.117326136991	112.536615079537
458	511.7017	113.7988	3	20	457	22.85	-99.3140000000005	81.4760000000001	128.458589327457	105.41638879347	83.1955654189205	80.9733585642928	107.08642808044
459	508.5718	118.0522	3	20	458	22.9	-62.5980000000004	85.068	105.617584842677	103.970973100924	83.8736850530833	76.594370572134	100.225122112129
460	507.912	122.2696	3	20	459	22.95	-13.1960000000004	84.348	85.3739979150561	101.473572603125	86.3383496753312	71.4400042927817	91.4615287038244
461	508.9806	128.0934	3	20	460	23	21.3720000000001	116.476	118.420525923507	83.7845059483262	78.8285637054859	68.9606410473642	82.9789024027701
462	510.8337	131.0329	3	20	461	23.05	37.0620000000008	58.7900000000002	69.4971650069273	68.5433276847617	74.669301342643	62.6372573276075	76.1450562741338
463	509.4095	132.438	3	20	462	23.1	-28.4840000000008	28.1019999999995	40.0132560534633	67.2603105571923	65.1517646599207	61.3940197267325	71.8539303302822
464	507.942	132.5332	3	20	463	23.15	-29.3499999999995	1.90400000000011	29.4116935248545	53.6861543100474	58.7504851144291	60.7082204557978	69.5105072385844
465	511.8781	132.2276	3	20	464	23.2	78.7220000000002	-6.11199999999997	78.9589122772093	47.8650300821612	51.1781602630187	59.1781732119547	65.3192327285897
466	514.2775	131.4332	3	20	465	23.25	47.9880000000003	-15.8879999999999	50.5497446877828	46.5190233715152	46.0979586036597	55.2083755598175	61.3063422557596
467	516.1465	130.668	3	20	466	23.3	37.3799999999983	-15.3039999999999	40.3915438674962	48.9576425440965	41.021811583931	53.9825773019381	59.3895825296511
468	516.7165	132.2315	3	20	467	23.35	11.400000000001	31.2700000000001	33.2832225002332	35.0960099688451	39.5924740345444	49.388436374462	58.2968859800178
469	515.3925	133.836	3	20	468	23.4	-26.4799999999991	32.09	41.6047893877611	38.509762897272	37.5427558585123	46.8468317260848	58.8727575944402
470	515.851	133.9864	3	20	469	23.45	9.16999999999916	3.00799999999981	9.65074940095242	34.1785930857008	32.0179967485782	43.3499128614541	61.7165637909517
471	513.79	136.6665	3	20	470	23.5	-41.2200000000007	53.6020000000002	67.6185093299171	32.6659246975735	31.5881874141492	38.241737135802	62.0372102587793
472	513.8026	137.6032	3	20	471	23.55	0.252000000000407	18.7339999999995	18.7356948096402	26.127869172928	33.2958532612333	35.9291892484826	60.6507632681664
473	512.5306	137.7924	3	20	472	23.6	-25.4399999999987	3.78399999999999	25.719880559597	28.9399835283113	33.6251080890034	35.0735889637534	60.3183651455899
474	512.5709	138.2363	3	20	473	23.65	0.80600000000004	8.87800000000027	8.91451176453343	24.6666119310265	34.9431783377405	34.9471853839407	60.775892925334
475	511.4681	137.8011	3	20	474	23.7	-22.0560000000012	-8.70400000000018	23.7113211778689	32.4131134367657	35.5216654598894	32.3806007583813	63.4763991038127
476	509.6584	136.3613	3	20	475	23.75	-36.1940000000004	-28.7959999999998	46.2516513434928	34.5842914804332	30.3855156679442	30.4522569542324	65.65262338959
477	510.3961	139.1384	3	20	476	23.8	14.7540000000004	55.5419999999998	57.4682023383365	43.7584875025529	30.8365669130342	31.6618389223113	66.8410174122418
478	511.6445	137.802	3	20	477	23.85	24.9680000000001	-26.728	36.5757707779344	42.1033473914675	30.5547038929624	35.6204133957428	64.7545574837229
479	514.3834	137.8473	3	20	478	23.9	54.7780000000012	0.905999999999949	54.7854918751317	36.1044194048619	32.3516149093691	41.1511446167463	63.2448133062768
480	515.0848	138.1693	3	20	479	23.95	14.0279999999984	6.44000000000005	15.435620622442	29.2600203893027	32.7432047681844	51.9931232891217	61.8263292192466
481	514.3542	137.813	3	20	480	24	-14.6119999999996	-7.12600000000009	16.257011410465	26.5251163054916	29.3163264943156	55.1137794701944	59.7927680780207
482	514.0979	138.9467	3	20	481	24.05	-5.1260000000002	22.6740000000001	23.2462072605405	20.9447423161853	30.0278245833892	58.6642692087253	63.8282281146126
483	515.205	138.6543	3	20	482	24.1	22.1420000000012	-5.84799999999973	22.9012503588789	23.3830621449014	37.6157187024822	59.2427105644473	65.8606984093526
484	516.4359	138.1142	3	20	483	24.15	24.6179999999981	-10.8019999999999	26.8836219286	22.5282335837693	47.3591108957522	60.8435653948703	69.6652577986118
485	517.8146	138.1999	3	20	484	24.2	27.5740000000019	1.71400000000006	27.6272197660225	30.7956287774757	68.4645811183541	67.7746249956706	71.6161306128621
486	517.7628	137.603	3	20	485	24.25	-1.03600000000142	-11.9380000000001	11.9828686048043	48.7063210994727	79.8420432724447	76.0968712193624	74.7624653921504
487	519.4848	134.8713	3	20	486	24.3	34.4399999999996	-54.6340000000004	64.583183229073	73.7734794753192	86.4919715044163	79.6994575225454	78.6106876062913
488	523.2192	130.6678	3	20	487	24.35	74.688000000001	-84.0699999999998	112.454711968864	113.546100091807	87.9307172359323	80.1206785929838	80.8517588965419
489	527.5035	124.3772	3	20	488	24.4	85.6860000000006	-125.812	152.219413807832	137.15585296112	89.3355158803715	79.6427948864689	81.3105831418634
490	530.7954	113.5417	3	20	489	24.45	65.8379999999988	-216.71	226.49032284846	142.188314231357	102.806045223157	80.3027455770391	82.3567447010692
491	533.812	107.7823	3	20	490	24.5	60.3320000000008	-115.188	130.031632951371	127.155113372392	122.877415944409	81.3437990202394	81.8459087323214
492	536.4476	104.1506	3	20	491	24.55	52.7119999999991	-72.6340000000002	89.7454895802565	104.897552285424	129.371090461702	91.7272669807426	82.9591501376508
493	534.7227	104.8583	3	20	492	24.6	-34.4979999999987	14.1540000000001	37.2887076740387	92.065990354507	122.625638483485	96.6478078549518	85.1954341659351
494	536.2457	103.4912	3	20	493	24.65	30.4600000000005	-27.3419999999999	40.9316083729924	108.598978927698	111.926478877186	104.383330213283	87.6921698463213
495	538.1785	95.60806	3	20	494	24.7	38.6559999999986	-157.6628	162.332513193876	116.553866692046	92.1409100357241	110.851660467343	87.7709451075128
496	543.16037448137	86.2122891395056	3	20	495	24.75	99.6374896274006	-187.915417209888	212.696575817329	118.096163594579	82.8455547680341	119.072673830068	89.5868284617286
497	546.5014	80.66467	3	20	496	24.8	66.8205103725995	-110.952382790112	129.519928401996	118.955405468947	96.9625624570688	125.559536290271	89.9086128578945
498	544.5463	81.77828	3	20	497	24.85	-39.1020000000003	22.2721999999999	45.0001921867009	92.2158297169413	105.364898473971	126.083104397341	91.0998559666585
499	544.2751	84.02335	3	20	498	24.9	-5.42400000000043	44.9014	45.2278177448349	57.0921306083697	119.431144546194	121.470021666981	90.9686645671149
500	543.2606	83.01308	3	20	499	24.95	-20.29	-20.2053999999998	28.6346344338459	77.3712582220913	118.897275711529	112.720366113017	92.2383547611841
501	544.6856	81.82719	3	20	500	25	28.5000000000014	-23.7178	37.0780802744705	92.6336333533637	115.267931715727	108.578037994448	93.0651069215888
502	546.5126	70.42688	3	20	501	25.05	36.54	-228.0062	230.915566470604	119.906883623441	121.747982118841	107.254031066576	94.1117943123469
503	547.2947	64.41191	3	20	502	25.1	15.6420000000003	-120.2994	121.312067843063	145.578721706116	129.540570311197	111.148157767423	95.3673710755183
504	550.267	55.83249	3	20	503	25.15	59.4460000000004	-171.5884	181.594069095221	173.443732823085	131.013564456775	114.540774297772	97.801623667412
505	548.6724	48.14647	3	20	504	25.2	-31.8920000000003	-153.7204	156.993824847221	166.124706015591	133.299822190309	107.767265219355	101.743609936771
506	553.3359	40.66002	3	20	505	25.25	93.27	-149.729	176.403135859315	166.44750726903	134.310521220863	103.076785704095	105.893028824855
507	543.6212	40.49977	3	20	506	25.3	-194.294	-3.2050000000001	194.320432433133	142.12024529011	117.545499676084	100.117768193244	108.264527923595
508	537.5045	41.10229	3	20	507	25.35	-122.334000000001	12.0504000000001	122.926074110256	121.020922674502	116.931417060874	102.079033340333	106.649183352618
509	535.7775	43.55276	3	20	508	25.4	-34.5399999999995	49.0093999999999	59.9577592006235	95.1773096186401	109.65040404935	102.294534247761	103.901708463419
510	533.2031	43.50406	3	20	509	25.45	-51.4880000000016	-0.973999999999933	51.4972117691839	68.9662933365765	96.6372547271812	104.173963945329	99.133611061495
511	531.4126	45.04035	3	20	510	25.5	-35.809999999999	30.7257999999999	47.1850705800036	67.4153268527192	90.8856396924621	104.786414822938	97.1160778922582
512	529.2596	42.72284	3	20	511	25.55	-43.0600000000004	-46.3502	63.2653510228153	77.1805628085907	78.4875542676461	96.4963216439512	96.0217899001523
513	524.8336	46.4068	3	20	512	25.6	-88.5199999999986	73.6792	115.17124169097	72.25358677986	74.61749636947	94.0869342960849	96.4059241036925
514	520.8013	50.0572	3	20	513	25.65	-80.6460000000015	73.0080000000001	108.783938979981	86.5939697662841	73.5755040387461	91.2199171215411	96.3670646702479
515	519.8052	49.15623	3	20	514	25.7	-19.9219999999991	-18.0194	26.8623316255303	88.0088151987158	75.048105700349	92.6355594061989	93.6397257488605
516	516.327	53.97675	3	20	515	25.75	-69.5640000000003	96.4104	118.886985512124	81.8196658862207	75.2623084250137	92.7133838196417	88.6232262001863
517	514.2768	56.83434	3	20	516	25.8	-41.0040000000004	57.1517999999999	70.3395781849736	69.9704452689015	75.4471436118188	90.9695195569187	87.4117435230154
518	513.0839	60.87313	3	20	517	25.85	-23.8580000000002	80.7758000000001	84.2254951284944	77.842624620838	71.2424515312954	87.2152623078945	86.9589116276503
519	511.8831	63.03948	3	20	518	25.9	-24.0159999999992	43.3269999999999	49.5378358933851	63.9306470837433	72.7894301937318	86.3333952598584	86.1871544969747
520	511.9917	66.34886	3	20	519	25.95	2.17199999999934	66.1876000000001	66.2232283852125	62.8854720249217	88.6338640852165	85.5468560099733	86.249472896121
521	511.8486	68.81106	3	20	520	26	-2.86200000000008	49.2439999999999	49.3270978266509	60.66523717637	94.5411279468212	85.6541177900681	85.768910909309
522	510.5262	71.78608	3	20	521	26.05	-26.4479999999992	59.5004	65.1137028908659	75.6084151185621	103.451484846191	84.7895487337282	80.2932309541644
523	508.1076	74.52803	3	20	522	26.1	-48.3720000000005	54.8390000000001	73.1243208857358	99.4251035495951	99.8130282463191	81.6636904399622	78.0667921494091
524	511.1833	79.92595	3	20	523	26.15	61.5139999999997	107.9584	124.253725604345	125.151608809899	99.0912864809706	78.1933550427235	74.1903240063898
525	515.7156	88.00708	3	20	524	26.2	90.6460000000004	161.6226	185.306670540378	144.017497667461	96.0456063195977	79.512186278366	70.5731911449382
526	516.3969	96.87894	3	20	525	26.25	13.6259999999993	177.4372	177.959624128171	138.960819316268	96.0459271551225	74.1696666962779	66.340660066092
527	516.523	104.8501	3	20	526	26.3	2.5220000000013	159.4232	159.443147178673	122.574157843379	94.1319538556377	74.7057188527872	NA
528	516.437	107.2406	3	20	527	26.35	-1.72000000000025	47.8100000000001	47.8409291297735	92.6661090896002	92.084929348629	71.8387899149672	NA
529	514.9685	108.7641	3	20	528	26.4	-29.3700000000013	30.47	42.3204182399001	66.9402455003459	83.5972798917151	70.0797747461886	NA
530	513.1805	108.798	3	20	529	26.45	-35.7599999999979	0.678000000000054	35.766426771483	44.2464100438148	70.3905084715155	68.3249818469129	NA
531	512.5804	111.1904	3	20	530	26.5	-12.002	47.8479999999999	49.3303061818999	45.2090393809899	53.7982054457345	66.7514069956798	NA
532	513.4413	113.3218	3	20	531	26.55	17.217999999998	42.628	45.9739698960176	44.6204019400511	45.9599528593833	64.0901402643775	NA
533	514.5139	115.7261	3	20	532	26.6	21.4520000000016	48.0860000000001	52.6540758156487	48.1149078534309	43.8645515836154	62.0466500027333	NA
534	515.9509	117.072	3	20	533	26.65	28.7400000000002	26.918	39.3772310352063	40.6561653911231	41.0682630114066	57.1607308912385	NA
535	513.7742	118.6043	3	20	534	26.7	-43.5340000000019	30.6459999999998	53.2389563383821	47.6734956749518	40.6043573742281	48.5108228836775	NA
536	513.8479	119.2016	3	20	535	26.75	1.47400000000061	11.9460000000001	12.0365938703607	42.5200637862409	37.4568868362371	39.9679363125424	NA
537	516.925	121.8395	3	20	536	26.8	61.5419999999995	52.758	81.060621315161	37.5161240827621	34.0483266731174	NA	NA
538	518.2692	121.8197	3	20	537	26.85	26.884	-0.396000000000072	26.8869163720945	33.0938068950254	32.0083706568375	NA	NA
539	518.9814	121.7296	3	20	538	26.9	14.2440000000011	-1.80199999999985	14.357532517812	34.2576082813511	30.724181890762	NA	NA
540	519.8698	120.4517	3	20	539	26.95	17.7680000000009	-25.558	31.1273703996987	20.423157671283	26.6311372958395	NA	NA
541	519.7006	119.5751	3	20	540	27	-3.38400000000092	-17.5319999999999	17.8556008019894	21.4966775274342	26.1376671793503	NA	NA
542	520.1944	119.2442	3	20	541	27.05	9.87599999999929	-6.61799999999999	11.8883682648203	23.9322396987619	NA	NA	NA
543	518.8483	120.1324	3	20	542	27.1	-26.9219999999996	17.764	32.2545156528505	20.1684676966536	NA	NA	NA
544	519.2657	118.873	3	20	543	27.15	8.34800000000087	-25.188	26.5353433744509	18.0177260773496	NA	NA	NA
545	519.6581	119.3471	3	20	544	27.2	7.84799999999905	9.48199999999986	12.3085103891569	NA	NA	NA	NA
546	519.5013	119.0285	3	20	545	27.25	-3.13599999999951	-6.37200000000007	7.10189270546929	NA	NA	NA	NA
547	NA	NA	3	20	546	27.3	NA	NA	NA	NA	NA	NA	NA
548	NA	NA	3	20	547	27.35	NA	NA	NA	NA	NA	NA	NA
549	NA	NA	3	20	548	27.4	NA	NA	NA	NA	NA	NA	NA
550	NA	NA	3	20	549	27.45	NA	NA	NA	NA	NA	NA	NA
551	NA	NA	3	20	550	27.5	NA	NA	NA	NA	NA	NA	NA
552	NA	NA	3	20	551	27.55	NA	NA	NA	NA	NA	NA	NA
553	NA	NA	3	20	552	27.6	NA	NA	NA	NA	NA	NA	NA
554	NA	NA	3	20	553	27.65	NA	NA	NA	NA	NA	NA	NA
555	NA	NA	3	20	554	27.7	NA	NA	NA	NA	NA	NA	NA
556	NA	NA	3	20	555	27.75	NA	NA	NA	NA	NA	NA	NA
557	NA	NA	3	20	556	27.8	NA	NA	NA	NA	NA	NA	NA
558	NA	NA	3	20	557	27.85	NA	NA	NA	NA	NA	NA	NA
559	NA	NA	3	20	558	27.9	NA	NA	NA	NA	NA	NA	NA
560	NA	NA	3	20	559	27.95	NA	NA	NA	NA	NA	NA	NA
561	NA	NA	3	20	560	28	NA	NA	NA	NA	NA	NA	NA
562	NA	NA	3	20	561	28.05	NA	NA	NA	NA	NA	NA	NA
563	NA	NA	3	20	562	28.1	NA	NA	NA	NA	NA	NA	NA
564	NA	NA	3	20	563	28.15	NA	NA	NA	NA	NA	NA	NA
565	NA	NA	3	20	564	28.2	NA	NA	NA	NA	NA	NA	NA
566	NA	NA	3	20	565	28.25	NA	NA	NA	NA	NA	NA	NA
567	NA	NA	3	20	566	28.3	NA	NA	NA	NA	NA	NA	NA
568	NA	NA	3	20	567	28.35	NA	NA	NA	NA	NA	NA	NA
569	NA	NA	3	20	568	28.4	NA	NA	NA	NA	NA	NA	NA
570	NA	NA	3	20	569	28.45	NA	NA	NA	NA	NA	NA	NA
571	NA	NA	3	20	570	28.5	NA	NA	NA	NA	NA	NA	NA
572	NA	NA	3	20	571	28.55	NA	NA	NA	NA	NA	NA	NA
573	NA	NA	3	20	572	28.6	NA	NA	NA	NA	NA	NA	NA
574	NA	NA	3	20	573	28.65	NA	NA	NA	NA	NA	NA	NA
575	NA	NA	3	20	574	28.7	NA	NA	NA	NA	NA	NA	NA
576	NA	NA	3	20	575	28.75	NA	NA	NA	NA	NA	NA	NA
577	NA	NA	3	20	576	28.8	NA	NA	NA	NA	NA	NA	NA
578	NA	NA	3	20	577	28.85	NA	NA	NA	NA	NA	NA	NA
579	NA	NA	3	20	578	28.9	NA	NA	NA	NA	NA	NA	NA
580	NA	NA	3	20	579	28.95	NA	NA	NA	NA	NA	NA	NA
581	NA	NA	3	20	580	29	NA	NA	NA	NA	NA	NA	NA
582	NA	NA	3	20	581	29.05	NA	NA	NA	NA	NA	NA	NA
583	NA	NA	3	20	582	29.1	NA	NA	NA	NA	NA	NA	NA
584	NA	NA	3	20	583	29.15	NA	NA	NA	NA	NA	NA	NA
585	NA	NA	3	20	584	29.2	NA	NA	NA	NA	NA	NA	NA
586	NA	NA	3	20	585	29.25	NA	NA	NA	NA	NA	NA	NA
587	NA	NA	3	20	586	29.3	NA	NA	NA	NA	NA	NA	NA
588	NA	NA	3	20	587	29.35	NA	NA	NA	NA	NA	NA	NA
589	NA	NA	3	20	588	29.4	NA	NA	NA	NA	NA	NA	NA
590	NA	NA	3	20	589	29.45	NA	NA	NA	NA	NA	NA	NA
591	NA	NA	3	20	590	29.5	NA	NA	NA	NA	NA	NA	NA
592	NA	NA	3	20	591	29.55	NA	NA	NA	NA	NA	NA	NA
593	NA	NA	3	20	592	29.6	NA	NA	NA	NA	NA	NA	NA
594	NA	NA	3	20	593	29.65	NA	NA	NA	NA	NA	NA	NA
595	NA	NA	3	20	594	29.7	NA	NA	NA	NA	NA	NA	NA
596	NA	NA	3	20	595	29.75	NA	NA	NA	NA	NA	NA	NA
597	NA	NA	3	20	596	29.8	NA	NA	NA	NA	NA	NA	NA
598	NA	NA	3	20	597	29.85	NA	NA	NA	NA	NA	NA	NA
599	NA	NA	3	20	598	29.9	NA	NA	NA	NA	NA	NA	NA
600	NA	NA	3	20	599	29.95	NA	NA	NA	NA	NA	NA	NA
601	NA	NA	3	20	600	30	NA	NA	NA	NA	NA	NA	NA
