# Supplementary material for: An automated feeding system for the African killifish reveals the impact of diet on lifespan and allows scalable assessment of associative learning
Source: eLife. 2022 Nov 10;11:e69008. doi: 10.7554/eLife.69008 (PMC9788828; doi:10.7554/eLife.69008)
Supplement: Figure 6—source data 3. [file elife-69008-fig6-data3.zip › Filtered and Interpolated Trajectories with Kinematics/t24_REC005 DLC_likelihood-euclidean-filtered_splines-interpolated_kinematics_02_resnet50_TrainAllTheThingsJun28shuffle1_1030000.csv]

	x2	y2	fishnum	recording_num	bodyparts_coords	seconds	velocity_x	velocity_y	velocity_xy	velocity_xy_5frame	velocity_xy_10frame	velocity_xy_20frame	velocity_xy_40frame
1	45.6935157775879	161.623458862305	24	5	0	0	0	0	0	NA	NA	NA	NA
2	46.2614135742188	160.834365844727	24	5	1	0.05	11.357955932618	-15.7818603515602	19.4440293952525	NA	NA	NA	NA
3	48.8544006347657	164.531715393066	24	5	2	0.1	51.8597412109381	73.9469909667804	90.3193790473925	44.3087499853185	NA	NA	NA
4	51.4473876953125	168.229064941406	24	5	3	0.15	51.8597412109359	73.9469909667997	90.3193790474071	48.6009424726266	NA	NA	NA
5	51.2017700888894	167.184505578243	24	5	4	0.2	-4.91235212846206	-20.8911872632598	21.4609624365403	49.0043290808843	32.8848562109276	NA	NA
6	50.9561524824663	166.13994621508	24	5	5	0.25	-4.91235212846192	-20.8911872632603	21.4609624365408	35.2326457587139	35.0309524545816	NA	NA
7	50.7105348760431	165.095386851917	24	5	6	0.3	-4.91235212846405	-20.8911872632598	21.4609624365407	21.4609624365367	35.2326457587105	NA	NA
8	50.46491726962	164.050827488754	24	5	7	0.35	-4.91235212846192	-20.8911872632598	21.4609624365403	21.4609624365367	28.3468040976253	NA	NA
9	50.2192996631969	163.006268125592	24	5	8	0.4	-4.91235212846206	-20.8911872632405	21.4609624365215	21.4609624365366	21.4609624365386	NA	NA
10	49.9736820567738	161.961708762429	24	5	9	0.45	-4.91235212846206	-20.8911872632598	21.4609624365403	21.4609624365366	21.4609624365387	27.1729093237331	NA
11	49.7280644503507	160.917149399266	24	5	10	0.5	-4.91235212846192	-20.8911872632598	21.4609624365403	21.4609624365367	21.4609624365386	28.2459574455601	NA
12	49.4824468439276	159.872590036103	24	5	11	0.55	-4.91235212846206	-20.8911872632603	21.4609624365408	21.4609624365405	21.4609624365366	28.3468040976245	NA
13	49.2368292375044	158.82803067294	24	5	12	0.6	-4.91235212846391	-20.8911872632598	21.4609624365407	21.4609624365406	21.4609624365367	24.9038832670819	NA
14	48.9912116310813	157.783471309777	24	5	13	0.65	-4.91235212846206	-20.8911872632598	21.4609624365403	21.4609624365406	21.4609624365386	21.4609624365386	NA
15	48.7455940246582	156.738911946614	24	5	14	0.7	-4.91235212846192	-20.8911872632603	21.4609624365408	21.4609624365366	21.4609624365387	21.4609624365377	NA
16	48.4999764182351	155.694352583451	24	5	15	0.75	-4.91235212846206	-20.8911872632598	21.4609624365403	21.4609624365367	21.4609624365387	21.4609624365377	NA
17	48.254358811812	154.649793220289	24	5	16	0.8	-4.91235212846206	-20.8911872632399	21.4609624365209	21.4609624365367	21.4609624365386	21.4609624365376	NA
18	48.0087412053888	153.605233857126	24	5	17	0.85	-4.91235212846391	-20.8911872632603	21.4609624365413	21.4609624365367	21.4609624365386	21.4609624365377	NA
19	47.7631235989657	152.560674493963	24	5	18	0.9	-4.91235212846206	-20.8911872632598	21.4609624365403	21.4609624365367	21.4609624365387	21.4609624365386	NA
20	47.5175059925426	151.5161151308	24	5	19	0.95	-4.91235212846192	-20.8911872632603	21.4609624365408	21.4609624365406	21.4609624365367	21.4609624365386	32.4775022660072
21	47.2718883861195	150.471555767637	24	5	20	1	-4.91235212846206	-20.8911872632598	21.4609624365403	21.4609624365405	21.4609624365367	21.4609624365387	35.7342151222112
22	47.0262707796964	149.426996404474	24	5	21	1.05	-4.91235212846206	-20.8911872632598	21.4609624365403	21.4609624365406	21.4609624365387	21.4609624365386	38.5048272435339
23	46.7806531732733	148.382437041311	24	5	22	1.1	-4.91235212846192	-20.8911872632603	21.4609624365408	21.4609624365366	21.4609624365386	21.4609624365376	39.5035556235531
24	46.5350355668501	147.337877678148	24	5	23	1.15	-4.91235212846405	-20.8911872632598	21.4609624365407	21.4609624365367	21.4609624365387	21.4609624365377	43.1320889517903
25	46.289417960427	146.293318314986	24	5	24	1.2	-4.91235212846192	-20.8911872632399	21.4609624365209	21.4609624365367	21.4609624365386	21.4609624365377	48.4820826952992
26	46.0438003540039	145.248758951823	24	5	25	1.25	-4.91235212846206	-20.8911872632603	21.4609624365408	21.4609624365367	21.4609624365387	21.4609624365377	53.8320764388078
27	45.7981827475808	144.20419958866	24	5	26	1.3	-4.91235212846192	-20.8911872632598	21.4609624365403	21.4609624365367	21.4609624365387	21.4609624365387	59.1820701823169
28	45.5525651411577	143.159640225497	24	5	27	1.35	-4.91235212846206	-20.8911872632603	21.4609624365408	21.4609624365406	21.4609624365367	26.9013400271196	64.5320639258255
29	45.3069475347345	142.115080862334	24	5	28	1.4	-4.91235212846405	-20.8911872632598	21.4609624365407	21.4609624365406	21.4609624365367	32.3417176177005	69.1425782459495
30	45.0613299283114	141.070521499171	24	5	29	1.45	-4.91235212846192	-20.8911872632598	21.4609624365403	21.4609624365406	21.4609624365387	37.7820952082814	73.7530925660731
31	44.8157123218883	140.025962136008	24	5	30	1.5	-4.91235212846206	-20.8911872632603	21.4609624365408	21.4609624365366	21.4609624365386	43.2224727988623	78.7121697805439
32	44.5700947154652	138.981402772845	24	5	31	1.55	-4.91235212846192	-20.8911872632598	21.4609624365403	21.4609624365366	21.4609624365387	48.6628503894432	85.7172370997925
33	44.3244771090421	137.936843409683	24	5	32	1.6	-4.91235212846206	-20.8911872632399	21.4609624365209	21.4609624365367	32.3417176177005	54.1032279800242	92.7223044190415
34	44.078859502619	136.89228404652	24	5	33	1.65	-4.91235212846206	-20.8911872632603	21.4609624365408	21.4609624365366	43.2224727988624	64.8032154670419	99.7273717382901
35	43.8332418961958	135.847724683357	24	5	34	1.7	-4.91235212846391	-20.8911872632598	21.4609624365407	21.4609624365367	54.1032279800241	75.5032029540608	106.657386120663
36	43.5876242897727	134.803165320194	24	5	35	1.75	-4.91235212846206	-20.8911872632598	21.4609624365403	43.2224727988644	64.9839831611859	86.203190441078	113.587400503037
37	43.3420066833496	133.758605957031	24	5	36	1.8	-4.91235212846192	-20.8911872632603	21.4609624365408	64.9839831611882	75.8647383423478	96.9031779280961	120.517414885411
38	49.8491611480713	133.472852071126	24	5	37	1.85	130.143089294434	-5.71507771809991	130.26851424816	86.7454935235115	86.7454935235117	107.603165415113	127.447429267785
39	56.356315612793	133.187098185221	24	5	38	1.9	130.143089294434	-5.71507771809991	130.268514248159	108.507003885835	108.145468497547	116.82419405536	137.02032607773
40	62.8634700775146	132.901344299316	24	5	39	1.95	130.143089294432	-5.71507771809991	130.268514248158	130.268514248159	129.545443471583	126.045222695608	146.593222887675
41	69.3706245422363	132.615590413412	24	5	40	2	130.143089294434	-5.71507771808001	130.268514248159	130.268514248159	150.945418445617	135.963377124549	151.72251744311
42	75.877779006958	132.329836527507	24	5	41	2.05	130.143089294434	-5.71507771809991	130.268514248159	151.306953833906	172.345393419654	149.973511763046	168.407876613242
43	82.3849334716797	132.044082641602	24	5	42	2.1	130.143089294434	-5.71507771810047	130.26851424816	172.345393419654	182.864613212526	163.983646401545	185.093235783375
44	94.0333953857422	130.335954284668	24	5	43	2.15	232.96923828125	-34.1625671386799	235.460712176895	193.3838330054	190.425915311858	177.993781040043	201.778594953507
45	105.681857299805	128.627825927735	24	5	44	2.2	232.969238281256	-34.1625671386601	235.460712176898	214.422272591148	197.987217411191	191.853809804789	202.085672548327
46	117.330319213867	126.919697570801	24	5	45	2.25	232.96923828124	-34.1625671386797	235.460712176885	235.460712176893	206.942771087913	205.713838569537	202.630100178028
47	128.97878112793	125.211569213868	24	5	46	2.3	232.96923828126	-34.1625671386601	235.460712176902	229.544876789811	224.082285183745	219.573867334284	219.289496407376
48	140.627243041992	123.503440856934	24	5	47	2.35	232.96923828124	-34.1625671386799	235.460712176885	223.629041402728	241.221799279579	227.99351850845	235.948892636723
49	150.602554321289	120.961555480957	24	5	48	2.4	199.50622558594	-50.8377075195401	205.881535241484	220.501709170426	247.842093582538	241.698934537759	239.086442081993
50	160.577865600586	118.41967010498	24	5	49	2.45	199.50622558594	-50.8377075195401	205.881535241483	233.742297776342	254.162176137995	255.404350567068	242.223991527263
51	170.361206054688	113.410400390625	24	5	50	2.5	195.66680908204	-100.1853942871	219.824051015373	246.982886382265	260.482258693456	260.222562087357	245.361540972533
52	184.791753133138	109.021583557129	24	5	51	2.55	288.610941569	-87.7763366699199	301.663655206483	266.139310375265	266.802341248915	288.152902837041	248.499090417802
53	199.222300211589	104.632766723633	24	5	52	2.6	288.61094156902	-87.7763366699202	301.663655206502	284.695310873263	273.122423804374	316.083243586725	251.636639863073
54	213.652847290039	100.243949890137	24	5	53	2.65	288.610941569	-87.7763366699199	301.663655206483	300.462808216486	292.97195376366	338.753974439973	252.42255503194
55	228.11591720581	96.5269088745119	24	5	54	2.7	289.26139831542	-74.340820312502	298.661537731473	299.862384721488	312.821483722945	328.668142142593	253.208470200807
56	242.578987121582	92.8098678588869	24	5	55	2.75	289.26139831544	-74.3408203125	298.661537731491	299.261961226482	313.502353086802	319.057009914979	253.994385369674
57	257.042057037354	89.0928268432618	24	5	56	2.8	289.26139831544	-74.340820312502	298.661537731492	319.804597152055	352.223520490338	341.675814886655	255.160758801228
58	271.505126953125	85.3757858276367	24	5	57	2.85	289.261398315419	-74.340820312502	298.661537731472	340.947656572626	390.944687893872	364.294619858333	253.606943437491
59	290.753112792969	79.1857452392578	24	5	58	2.9	384.95971679688	-123.800811767578	404.376834834347	326.541897957118	429.665855297407	361.348690108626	252.053128073755
60	310.001098632812	72.9957046508789	24	5	59	2.95	384.95971679686	-123.800811767578	404.376834834329	404.584656259187	403.174108147191	358.402760358918	250.499312710019
61	320.665435791016	69.1645278930664	24	5	60	3	213.286743164081	-76.62353515625	226.632744653948	482.627414561261	377.631761136502	354.759704820516	248.945497346282
62	354.972829182943	66.102533976237	24	5	61	3.05	686.147867838539	-61.2398783365882	688.87532924184	539.52711344276	416.549288524396	347.024669072558	247.391681982546
63	389.28022257487	63.0405400594075	24	5	62	3.1	686.14786783854	-61.23987833659	688.875329241841	465.400559721755	455.466815912291	339.2896333246	245.83786661881
64	423.587615966797	59.9785461425781	24	5	63	3.15	686.14786783854	-61.239878336588	688.875329241841	428.721624315886	429.725426453591	326.851329023837	241.654246306855
65	421.924377441406	60.261905670166	24	5	64	3.2	-33.2647705078193	5.6671905517581	33.7440662293065	428.513920789604	403.98403699489	314.563130596824	237.4706259949
66	419.782836914062	59.9658813476562	24	5	65	3.25	-42.8308105468807	-5.92048645019602	43.238067624603	428.306217263322	396.01705655423	302.27493216981	233.287005682946
67	385.442718505859	61.8513431549072	24	5	66	3.3	-686.80236816406	37.70923614502	687.83681161043	319.923739464422	341.825817654778	290.747650268171	227.726693055032
68	351.102600097656	63.7368049621582	24	5	67	3.35	-686.802368164059	37.7092361450201	687.836811610429	342.567514268026	287.634578755329	279.220368366533	222.166380427118
69	358.413934326172	63.0021919250488	24	5	68	3.4	146.22668457032	-14.6922607421881	146.962940247343	363.312488792574	224.036802750266	262.407321609751	217.162121059898
70	365.725268554687	62.2675788879394	24	5	69	3.45	146.226684570299	-14.692260742188	146.962940247323	255.137714519953	225.952153046457	245.59427485297	214.716508096956
71	373.036602783203	61.5329658508301	24	5	70	3.5	146.226684570321	-14.692260742186	146.962940247344	146.962940247335	226.918103203119	237.668432605207	212.958643260374
72	380.347937011718	60.7983528137207	24	5	71	3.55	146.226684570299	-14.6922607421881	146.962940247323	128.14986603611	164.946012011947	206.630461128051	207.313367939281
73	387.659271240234	60.0637397766113	24	5	72	3.6	146.22668457032	-14.692260742188	146.962940247343	109.336791824889	102.973920820774	175.592489650894	200.368830642517
74	390.293731689453	60.2982610066732	24	5	73	3.65	52.6892089843807	4.69042460123802	52.8975691912175	90.5237176136635	95.0892167659104	144.554518173737	193.748829789266
75	392.928192138672	60.532782236735	24	5	74	3.7	52.6892089843795	4.69042460123603	52.8975691912162	74.7543095039406	87.2045127110488	146.273109847207	186.979366294234
76	395.562652587891	60.7673034667969	24	5	75	3.75	52.6892089843807	4.69042460123802	52.8975691912175	58.9849013942124	79.3198086561848	147.517001450913	179.922268773483
77	396.39584350586	64.0696105957032	24	5	76	3.8	16.6638183593795	66.0461425781259	68.1158996987085	62.0285674957106	71.4351046013232	113.777571223408	173.166852953349
78	397.229034423828	67.3719177246094	24	5	77	3.85	16.6638183593602	66.0461425781241	68.1158996987022	65.0722335972088	63.5504005464597	80.038140995904	166.483647914034
79	398.062225341797	70.6742248535157	24	5	78	3.9	16.6638183593795	66.0461425781259	68.1158996987085	68.115899698706	65.0722335972087	72.9755520111711	156.829639270025
80	398.895416259766	73.9765319824219	24	5	79	3.95	16.6638183593807	66.0461425781241	68.1158996987072	68.1158996987057	66.5940666479574	71.030255834994	147.406874585007
81	399.728607177734	77.2788391113282	24	5	80	4	16.6638183593591	66.0461425781259	68.1158996987035	68.115899698707	68.1158996987064	71.1575817002316	142.022538780451
82	400.561798095703	80.5811462402344	24	5	81	4.05	16.6638183593807	66.0461425781241	68.1158996987072	68.1158996987067	62.6091304348693	67.6020668060031	124.978710382513
83	401.394989013672	83.8834533691407	24	5	82	4.1	16.6638183593795	66.0461425781259	68.1158996987085	68.115899698706	57.102361171034	61.4480279604342	108.968152605566
84	402.228179931641	87.1857604980469	24	5	83	4.15	16.6638183593807	66.0461425781241	68.1158996987072	68.1158996987067	50.8618872564318	60.6463305546951	94.003351963921
85	403.061370849609	90.4880676269532	24	5	84	4.2	16.6638183593591	66.0461425781259	68.1158996987035	57.1023611710329	54.8559989589391	59.395601991643	95.4821742724669
86	403.894561767578	93.7903747558594	24	5	85	4.25	16.6638183593807	66.0461425781241	68.1158996987072	46.088822643361	62.9953547442784	57.5696053771558	96.2238330313408
87	404.243759155273	94.3414649963379	24	5	86	4.3	6.98394775389943	11.02180480957	13.0482070603381	33.6078748141568	63.7690290106831	55.5860556385261	79.634408378208
88	404.592956542969	94.8925552368164	24	5	87	4.35	6.98394775391989	11.02180480957	13.0482070603491	41.5960982191721	59.3456553744087	53.7469274615358	62.741293979785
89	404.816253662109	95.0705490112305	24	5	88	4.4	4.46594238279999	3.55987548828182	5.71116055268621	57.87480978985	56.2204275121815	51.251956930299	60.1971780092127
90	402.608367919922	100.001678466797	24	5	89	4.45	-44.1577148437398	98.6225891113301	108.05701672378	70.4356968503332	52.1971373353287	49.2194743170445	58.200173317753
91	403.093231201172	107.461410522461	24	5	90	4.5	9.697265625	149.19464111328	149.509457552097	72.6024881054563	47.0233110556052	46.3766449556945	55.7964249984388
92	403.923767089844	111.161987304688	24	5	91	4.55	16.6107177734398	74.0115356445401	75.8526423627542	78.8329802102062	48.5629808421828	43.3269596369742	52.9035590249157
93	404.183288574219	112.32755279541	24	5	92	4.6	5.1904296875	23.3113098144401	23.8821633359646	62.7981764514852	50.3914937520376	42.3438155602384	49.3622514575898
94	405.040740966797	113.959144592285	24	5	93	4.65	17.1490478515602	32.6318359375	36.8636210764355	36.1718123213604	51.6420266041662	43.4521857541045	48.2625964872458
95	406.280364990234	113.321189880371	24	5	94	4.7	24.7924804687398	-12.7590942382801	27.8829979301752	26.6902648340324	43.58294967515	44.6912386977265	47.4168751422065
96	407.049041748047	113.038871765137	24	5	95	4.75	15.3735351562602	-5.64636230467983	16.3776369014726	28.1804993986189	29.7579351671107	44.930664611769	46.8033044582681
97	408.4169921875	113.428092956543	24	5	96	4.8	27.3590087890602	7.78442382811988	28.4449049261142	24.4510729981262	22.8848902632653	45.4912455330081	46.1140184903419
98	409.953155517578	113.735740661621	24	5	97	4.85	30.7232666015602	6.15295410155994	31.3333361588971	24.3677228988148	25.3419757460681	45.444446963666	44.6908827392599
99	410.747222900391	113.289581298828	24	5	98	4.9	15.8813476562602	-8.92318725585994	18.2164890739721	23.344058012861	30.6839439960274	47.4188040072543	43.3695986975192
100	411.582275390625	114.379844665527	24	5	99	4.95	16.7010498046795	21.8052673339801	27.466247433618	19.0795156924983	37.1853400601243	45.370090800512	42.1046857545334
101	411.952728271484	114.803749084473	24	5	100	5	7.40905761717954	8.47808837891989	11.2593124717037	22.5034520935172	42.8380181679327	40.4352682966461	40.8988287177734
102	411.608154296875	114.893653869629	24	5	101	5.05	-6.89147949217954	1.79809570312017	7.12219332430049	36.9168149939286	42.4195102238333	38.2050512438283	39.5206050272827
103	412.647918701172	117.081832885742	24	5	102	5.1	20.7952880859398	43.7635803222599	48.4530181639919	50.0029572214338	40.4974001752944	37.2764749547455	38.0996775912671
104	414.493530273438	121.201469421387	24	5	103	5.15	36.9122314453205	82.3927307129	90.2833035760287	62.3319783230044	43.1955814103424	35.8788624197965	36.4444365462337
105	415.460021972656	125.744651794434	24	5	104	5.2	19.3298339843602	90.8636474609401	92.8969585711444	65.7595047551684	47.157231925874	35.4381482927699	35.3756776388879
106	416.885467529297	129.099609375	24	5	105	5.25	28.5089111328193	67.0991516113199	72.9044179795565	58.4913482570717	51.1126014261815	36.0370035393804	33.8345614083883
107	416.059722900391	129.988143920898	24	5	106	5.3	-16.5148925781193	17.7706909179602	24.2598254851203	49.4743478267562	53.5252122243912	36.6419813421577	34.5967626790381
108	416.297546386719	129.431182861328	24	5	107	5.35	4.75646972655909	-11.1392211914	12.1122356735083	44.3115066303142	49.2109741634228	35.6348380169839	34.6764426098112
109	417.721099853516	127.675987243652	24	5	108	5.4	28.4710693359409	-35.1039123535202	45.1983014244516	39.8932245293586	41.0737808435657	35.4872404647394	34.8290154738419
110	416.716979980469	124.475677490234	24	5	109	5.45	-20.0823974609409	-64.0061950683599	67.0827525889341	41.2909196936139	33.6909565254154	34.9898971920223	32.5197282788758
111	417.631469726562	122.105316162109	24	5	110	5.5	18.2897949218602	-47.4072265625	50.8130074747786	39.930600069774	29.2359889108281	35.4210124798522	29.007182251293
112	418.525573730469	120.824020385742	24	5	111	5.55	17.8820800781398	-25.6259155273401	31.248301306397	32.6732138603751	30.8644524604821	35.7142504175913	28.1640025131202
113	418.457366943359	121.080642700195	24	5	112	5.6	-1.36413574220001	5.13244628905994	5.31063755430859	23.0704064205166	30.7722758586734	33.8555396222959	29.78499695077
114	418.900329589844	121.128761291504	24	5	113	5.65	8.85925292970001	0.962371826180117	8.9113703774573	18.5787532922976	27.7788995191365	29.4366873383629	29.3191254602136
115	419.561462402344	120.441780090332	24	5	114	5.7	13.22265625	-13.7396240234401	19.0687153896416	20.4379852273503	22.8225624581706	26.0601165800492	29.2480222205325
116	418.234771728516	119.941909790039	24	5	115	5.75	-26.5338134765591	-9.99740600585994	28.3547418336834	21.6139516475728	19.729423533523	22.7384582050077	30.2096352330486
117	418.834289550781	121.878456115723	24	5	116	5.8	11.9903564453	38.7309265136798	40.5444609816608	22.8845851778979	17.9032886107914	23.7022798250681	30.3320595566328
118	418.904571533203	121.323364257812	24	5	117	5.85	1.40563964843977	-11.1018371582199	11.190469655421	22.5747184958245	18.5001050811689	23.9084382559563	30.9855095607199
119	418.43603515625	120.720878601074	24	5	118	5.9	-9.37072753906023	-12.0497131347599	15.2645380290826	20.8800937747484	17.7995938331601	22.2392269404295	32.3471129280401
120	419.309722900391	120.784057617188	24	5	119	5.95	17.4737548828205	1.26358032227984	17.519381979275	15.3685919942324	18.4292766346831	19.6693657572395	33.1000071064314
121	418.625061035156	120.063339233398	24	5	120	6	-13.6932373047	-14.4143676758	19.8816182283026	15.386258514765	16.2409274991873	17.57909620594	33.6928573658784
122	419.070587158203	119.590942382812	24	5	121	6.05	8.91052246093977	-9.44793701171989	12.9869520790807	12.7146024884223	16.540107189654	18.1229537824121	34.8179613573816
123	418.831939697266	119.079986572266	24	5	122	6.1	-4.77294921873977	-10.2191162109202	11.278802258084	14.2838347735417	17.0446006532392	22.2935189467945	34.4710805247103
124	418.826568603516	118.984825134277	24	5	123	6.15	-0.107421875	-1.90322875977984	1.90625789736898	11.6017612236261	16.6995543617226	22.7593885006306	33.7901323715788
125	419.732269287109	118.09700012207	24	5	124	6.2	18.1140136718591	-17.7565002441401	25.365543404872	17.7116223850756	16.5161690563085	23.0578961482951	32.5600940458049
126	419.915161132812	117.830085754395	24	5	125	6.25	3.65783691406023	-5.33828735349999	6.47125047872508	18.7029427917134	15.428768878357	24.3822669267169	31.0976985172062
127	419.528625488281	119.972305297852	24	5	126	6.3	-7.73071289061932	42.8443908691401	43.5362578863278	20.6845062350229	18.3426189540329	24.0221377711079	30.9693715171124
128	419.438598632812	120.779067993164	24	5	127	6.35	-1.80053710938068	16.1352539062401	16.2354042912732	18.7485033390753	26.0869328124201	26.3361811044558	31.50579359421
129	419.560577392578	121.357040405273	24	5	128	6.4	2.43957519532046	11.5594482421798	11.8140751139163	19.2557765330878	27.7191831681012	29.2069853913407	32.6211934273726
130	420.339172363281	121.262809753418	24	5	129	6.45	15.5718994140602	-1.8846130371	15.685528925134	18.9736155229902	27.6865156619072	31.2101170208405	32.6255096926749
131	420.367309570312	121.712310791016	24	5	130	6.5	0.562744140619316	8.99002075195995	9.00761644878776	33.4709228331269	32.5236063542464	31.9647022519046	31.8975184306784
132	418.562072753906	122.797439575195	24	5	131	6.55	-36.1047363281193	21.7025756835801	42.1254528358395	34.7538601011795	31.5041683525618	33.921672297172	31.2040601039336
133	420.458068847656	126.807945251465	24	5	132	6.6	37.919921875	80.2101135254	88.7219408419567	36.6245279847391	35.6277615556724	35.0866214271247	31.3504589683051
134	420.159271240234	125.946876525879	24	5	133	6.65	-5.97595214844091	-17.2213745117199	18.2287614541792	45.7914361754051	41.7144164209589	38.1435774047946	32.6965645923173
135	419.648742675781	127.089996337891	24	5	134	6.7	-10.2105712890591	22.8623962402398	25.0388683429321	44.0347211821335	45.9040649853726	39.0600715115605	33.3626322249016
136	419.422210693359	124.357261657715	24	5	135	6.75	-4.53063964844091	-54.6546936035199	54.8421574021178	37.7846002782179	48.5006356254522	39.4569388294048	33.6935132092782
137	420.892242431641	123.570999145508	24	5	136	6.8	29.4006347656409	-15.7252502441401	33.3418778694818	48.6749727407384	49.500725640311	38.2364632091568	33.5882880695375
138	420.318786621094	120.755233764648	24	5	137	6.85	-11.4691162109409	-56.3153076172	57.4713363223784	55.1836019860062	44.0863100418292	39.1031489324637	34.6389711877891
139	420.740020751953	117.145698547363	24	5	138	6.9	8.42468261718068	-72.1907043457	72.6806237667818	51.2098350754994	48.5679716414881	43.0031599143156	35.0415305922293
140	420.233306884766	114.311538696289	24	5	139	6.95	-10.1342773437398	-56.6831970214798	57.582014569271	54.9667300984886	50.4336273612138	45.5816536281104	34.8714926662989
141	420.613647460938	112.604736328125	24	5	140	7	7.60681152343977	-34.1360473632801	34.9733228495841	50.3880198054406	46.3902713045632	46.2159406554169	34.7271343201694
142	421.106018066406	110.045349121094	24	5	141	7.05	9.84741210936022	-51.1877441406199	52.1263529844276	48.4609705422379	44.9687580657518	44.285166425455	34.7024599212179
143	421.727752685547	108.432121276855	24	5	142	7.1	12.4346923828193	-32.2645568847801	34.5777848571385	45.6836527364214	42.578536309255	40.4073989898156	34.649087699331
144	421.466339111328	105.290710449219	24	5	143	7.15	-5.22827148437955	-62.8282165527199	63.0453774507683	41.5707075336269	44.2919034076723	42.633740684004	35.1322787589929
145	422.674560546875	103.470428466797	24	5	144	7.2	24.1644287109398	-36.4056396484401	43.6954255401885	34.9707860330151	45.2592422708481	43.667368301508	35.338728561026
146	423.386108398438	103.583206176758	24	5	145	7.25	14.2309570312602	2.25555419921989	14.4085968356115	34.7690528130695	43.9312456853815	43.0047594918396	35.6264238947381
147	422.465423583984	103.324516296387	24	5	146	7.3	-18.4136962890807	-5.17379760741989	19.1267454813684	40.1228362731068	39.069607210599	43.154438367967	35.0825968959016
148	423.401489257812	101.93132019043	24	5	147	7.35	18.7213134765602	-27.8639221191401	33.5691187574106	44.8348318052748	36.728487937802	42.9417612711224	35.0189170613276
149	422.217620849609	106.263175964355	24	5	148	7.4	-23.6773681640602	86.6371154785	89.8142947509548	46.291783837136	36.6995097265199	40.8760757931179	35.5877332362283
150	420.362152099609	109.067718505859	24	5	149	7.45	-37.109375	56.0908508300801	67.2554032010286	43.1684283881829	36.9011092418023	38.5328683117572	35.4674319921368
151	420.4365234375	110.149833679199	24	5	150	7.5	1.48742675782046	21.6423034668	21.6933569949177	38.6879230625345	39.619247679116	37.4895663884343	35.6010898718536
152	420.318572998047	110.019882202148	24	5	151	7.55	-2.35900878906023	-2.59902954102017	3.50996823660257	33.276183179933	41.3401186701823	35.4832475452639	35.4145934756316
153	420.260467529297	109.464584350586	24	5	152	7.6	-1.162109375	-11.1059570312401	11.1665921291687	28.9673866783298	43.3049862329897	34.2115539715373	34.937569580999
154	421.834350585938	106.750076293945	24	5	153	7.65	31.4776611328205	-54.2901611328199	62.7555953379475	32.946711521096	37.4602481785634	32.1209801131911	35.8777236055046
155	421.262023925781	104.537322998047	24	5	154	7.7	-11.4465332031398	-44.2550659179599	45.7114206930124	39.5118089521817	31.8064943526663	31.6173856104915	36.4769326791051
156	421.600189208984	102.485504150391	24	5	155	7.75	6.76330566405909	-41.0363769531202	41.5899812087487	47.9220494034449	31.0478870914871	31.7959089600715	35.8615371339618
157	421.295440673828	100.694473266602	24	5	156	7.8	-6.09497070311932	-35.8206176757798	36.335455392031	41.6443131771937	31.8968878799288	31.9287305826463	35.6842986907561
158	421.916442871094	98.107063293457	24	5	157	7.85	12.4200439453193	-51.7481994629	53.2177943854849	34.6456020270029	31.6946200052726	30.9346851901915	34.6335662816085
159	423.418853759766	98.5570297241211	24	5	158	7.9	30.0482177734409	8.99932861328182	31.3669142066918	29.1490626618781	27.5424504998624	28.172306558141	33.1222577738477
160	423.010009765625	98.9034805297852	24	5	159	7.95	-8.17687988282046	6.9290161132821	10.717864942058	24.281966807676	26.3336619791807	25.3532103561633	32.6094839780521
161	423.714599609375	98.8704376220703	24	5	160	8	14.091796875	-0.660858154298012	14.107284383125	15.4671906071004	23.9725702410269	24.9862390882904	32.4268781176887
162	423.927734375	98.3095703125	24	5	161	8.05	4.2626953125	-11.217346191406	11.9999761210204	13.440587822531	22.5173424951103	26.5440205258081	31.350980274552
163	424.009643554688	97.8597717285156	24	5	162	8.1	1.63818359376023	-8.99597167968807	9.14391338260676	18.0217219313586	18.5643841473933	29.4677401721824	30.9418694172182
164	424.733612060547	97.0831985473633	24	5	163	8.15	14.4793701171795	-15.531463623046	21.233900283845	18.7960778201757	18.8843649377186	29.1217065270052	30.1156455365276
165	424.909057617188	95.4112014770508	24	5	164	8.2	3.50891113282046	-33.43994140625	33.6235354861957	20.7527181825446	18.8999263596603	29.2864970567021	29.8044025232424
166	424.341278076172	96.108154296875	24	5	165	8.25	-11.3555908203205	13.9390563964841	17.9790638272105	21.6615776876862	18.9245910850936	28.7183147760841	31.4478117523559
167	424.85791015625	95.1493225097656	24	5	166	8.3	10.3326416015602	-19.1766357421881	21.783177932865	24.3281420529062	21.1911531716874	28.2141590135451	32.1720585488393
168	425.065765380859	94.4972381591797	24	5	167	8.35	4.15710449217954	-13.0416870117179	13.6882109083149	19.7781307879619	27.2408603390921	26.3253712920947	32.7681979746056
169	424.568481445312	92.8419876098633	24	5	168	8.4	-9.94567871093977	-33.1050109863281	34.5667221099448	19.0531043500116	30.7009625541481	25.3684397545775	31.2233429560169
170	424.510498046875	93.3825607299805	24	5	169	8.45	-1.15966796873977	10.811462402344	10.8734791614745	21.6295881608302	32.2393321342235	26.686099644347	30.0347393887294
171	424.217010498047	94.0375061035156	24	5	170	8.5	-5.86975097656023	13.098907470702	14.3539316374588	32.8201429904979	33.4640593111413	27.3641898469432	30.0136089951207
172	424.497314453125	95.7479705810547	24	5	171	8.55	5.60607910156023	34.2092895507821	34.6655969869581	37.0737830553899	33.9109755319799	27.2187130038401	30.7213541340887
173	424.309814453125	99.224967956543	24	5	172	8.6	-3.75	69.5399475097659	69.6409850566532	44.700533480485	34.086358436796	27.6721848628991	31.04167756826
174	425.065856933594	101.912391662598	24	5	173	8.65	15.1208496093795	53.7484741211	55.8349224344051	47.8750142722709	31.8525145714365	28.110310959864	30.7863295139721
175	425.450073242188	104.332443237305	24	5	174	8.7	7.68432617188068	48.4010314941401	49.0072312869498	46.1923629031295	34.4722729290337	27.9914194359932	30.3625379442802
176	424.566009521484	105.558212280273	24	5	175	8.75	-17.6812744140807	24.5153808593599	30.2263355963884	35.3525738830941	35.8037886087928	31.0997145446403	30.7539639583298
177	425.391754150391	106.578559875488	24	5	176	8.8	16.5148925781409	20.4069519043	26.2523401412512	26.631246087483	33.2462728359929	32.4153865150323	30.2730084418448
178	425.219757080078	107.331260681152	24	5	177	8.85	-3.43994140626023	15.0540161132801	15.442039956476	24.2440123775825	28.1035093867061	34.6017107590196	29.5896330292053
179	424.939788818359	107.874809265137	24	5	178	8.9	-5.59936523438068	10.8709716797	12.2282834563495	23.7325629453147	25.51965936558	34.2743793538929	29.0940933214438
180	425.601959228516	109.606048583984	24	5	179	8.95	13.2434082031409	34.6247863769401	37.0710627374473	20.3001827688562	23.7435067377629	34.7162684212955	29.249339518546
181	425.439788818359	110.979965209961	24	5	180	9	-3.24340820314092	27.4783325195398	27.6690884350497	20.8544448903182	28.7353697781393	35.0409789019511	30.1123102046044
182	425.140380859375	111.321937561035	24	5	181	9.05	-5.98815917967954	6.83944702148011	9.09043925895848	24.408072643677	30.9197974980847	34.8986877423692	30.7763341875825
183	426.042510986328	111.446342468262	24	5	182	9.1	18.0426025390602	2.48809814454006	18.2133505637861	23.2430010979434	35.1170630812432	32.6156149643377	31.4251158119002
184	424.545532226562	111.354049682617	24	5	183	9.15	-29.9395751953205	-1.8458557129	29.9964222231434	33.7381766109639	36.6962441363493	32.4509525009389	30.928521401104
185	424.894866943359	112.876777648926	24	5	184	9.2	6.98669433593977	30.4545593261798	31.2457050087794	41.5394122273133	34.9602639135573	31.4385788318582	31.1396450416696
186	423.937896728516	116.768081665039	24	5	185	9.25	-19.1394042968591	77.8260803222602	80.1449660001521	49.3796812721683	34.2781691951094	32.7896131405755	31.6220790023214
187	422.040191650391	118.245216369629	24	5	186	9.3	-37.9541015625	29.5426940918	48.0966173407054	48.9844156290215	36.5511026487456	32.3318578701445	31.9279063878533
188	423.306335449219	120.821647644043	24	5	187	9.35	25.3228759765591	51.5286254882798	57.414695788061	46.6775267291712	37.1277205419692	32.853894766316	32.4927405112069
189	422.718872070312	122.093536376953	24	5	188	9.4	-11.7492675781398	25.4377746582	28.0200940074099	34.818161779255	39.3822456362979	32.8197468883101	32.3855596270676
190	421.740142822266	121.977676391602	24	5	189	9.45	-19.5745849609193	-2.31719970701988	19.7112605095276	31.562793070178	39.1336509259535	31.8125793927449	32.7348966440463
191	422.537719726562	121.306495666504	24	5	190	9.5	15.9515380859193	-13.4236145019599	20.8481412505711	24.8757598117701	36.8438565030117	32.8604305622655	33.0645886138061
192	423.855316162109	120.414764404297	24	5	191	9.55	26.3519287109398	-17.8346252441401	31.8197737953206	29.7800756435743	33.7439182422043	34.3339553713248	32.8363655517211
193	425.046478271484	120.551429748535	24	5	192	9.6	23.8232421875	2.73330688475994	23.9795294960213	31.5897751227359	30.5907264513889	35.1780467609013	31.2514146793241
194	426.698852539062	118.509071350098	24	5	193	9.65	33.0474853515602	-40.8471679687401	52.541673166431	38.8695512267684	28.943249640271	33.746731842344	30.1947132205384
195	425.339660644531	118.039596557617	24	5	194	9.7	-27.1838378906193	-9.38949584961989	28.7597579053354	35.9250434142306	28.6648948719326	34.2878706473459	29.3732745070587
196	422.649505615234	119.01741027832	24	5	195	9.75	-53.8031005859409	19.5562744140599	57.247021770734	36.3056930910077	31.4426919294216	32.1444434600024	28.803279572953
197	422.789764404297	119.860687255859	24	5	196	9.8	2.80517578126023	16.8655395507801	17.0972347326314	28.1064236369677	32.1168080939039	31.4404262606744	28.2970316066794
198	424.052825927734	120.142593383789	24	5	197	9.85	25.2612304687398	5.6381225586	25.8827778799066	25.7400146211293	33.2283729798335	30.3837702633942	28.4741367426353
199	424.53564453125	119.826171875	24	5	198	9.9	9.65637207032046	-6.32843017578011	11.5453258962313	24.0158326320747	28.1112180483902	30.4967399002423	28.7733063996854
200	424.888916015625	119.057037353516	24	5	199	9.95	7.0654296875	-15.3826904296801	16.9277128261434	28.3085727735772	29.4420903687384	30.7535248667971	28.6074088755461
201	426.367645263672	117.127113342285	24	5	200	10	29.5745849609398	-38.5984802246199	48.6261118254608	30.1510528686594	27.4450304169931	31.088198325661	29.5981657770991
202	428.179016113281	117.787643432617	24	5	201	10.05	36.2274169921807	13.2106018066401	38.5609354401439	28.1160124598126	29.1369342791444	30.7740433610729	31.0472357690745
203	427.121337890625	116.387466430664	24	5	202	10.1	-21.1535644531205	-28.0035400390599	35.0951783553176	33.1441661163474	30.1768140753996	29.8872143943105	30.9615557667908
204	427.079193115234	116.441474914551	24	5	203	10.15	-0.842895507820458	1.08016967773978	1.37012385199746	30.8742282019116	32.0502301602136	27.9384739401378	31.310881131033
205	427.478759765625	114.376350402832	24	5	204	10.2	7.99133300782046	-41.3024902343798	42.0684811088174	29.9652957847116	32.8421548616616	27.3079701822592	31.174444516431
206	428.729309082031	112.994338989258	24	5	205	10.25	25.0109863281205	-27.6402282714801	37.2764222532817	30.2025752821398	30.7337047219004	24.8169460053305	30.7828414191945
207	427.523223876953	111.795120239258	24	5	206	10.3	-24.1217041015602	-23.984375	34.0162733541441	35.9844478606146	29.431278628242	24.2622053432142	30.5340759509498
208	428.366577148438	110.188995361328	24	5	207	10.35	16.8670654297	-32.1224975586	36.2815758424582	32.5401436069758	26.5460558087875	24.0943787189546	30.2383256641116
209	427.746307373047	108.807914733887	24	5	208	10.4	-12.4053955078205	-27.6216125488199	30.2794867443716	30.5931812418893	27.7657298318854	24.7268659110606	30.7910037799509
210	428.112091064453	107.620635986328	24	5	209	10.45	7.31567382812045	-23.7455749511801	24.8469598406235	28.8972614717723	25.17384999578	25.4022383583473	30.519425181235
211	427.884338378906	106.262519836426	24	5	210	10.5	-4.55505371093977	-27.1623229980401	27.541610427849	22.8895363354353	22.1888615936679	26.3359009919328	31.8531636079824
212	429.160217285156	106.213150024414	24	5	211	10.55	25.517578125	-0.987396240239775	25.536674503559	19.5470118031562	19.3874764072841	27.7605161668242	32.4433055929072
213	429.055847167969	105.918968200684	24	5	212	10.6	-2.08740234374091	-5.8836364746	6.24295016077323	17.8075563845843	18.0119433625096	26.7450647726802	32.1922511552412
214	429.685241699219	105.665962219238	24	5	213	10.65	12.587890625	-5.06011962892018	13.5668640829761	13.7845419454465	17.4035016619076	28.8750304197219	31.3784205603016
215	429.7197265625	106.472709655762	24	5	214	10.7	0.689697265620453	16.1349487304801	16.149682747764	9.87769134279586	17.9623218550329	28.0610183855161	33.324698583747
216	429.489166259766	106.763786315918	24	5	215	10.75	-4.61120605467954	5.82153320311988	7.42653823216043	13.1343503895839	21.9380972619651	29.4212393783866	33.0108412920175
217	429.229705810547	106.914627075195	24	5	216	10.8	-5.18920898438068	3.01681518554005	6.00242149030558	15.2599915206591	26.0897537054064	29.6277256412252	33.5389755324838
218	428.305938720703	107.559013366699	24	5	217	10.85	-18.4753417968795	12.8877258300801	22.5262453947132	18.1170873254815	26.9440737365729	30.0928810648289	35.1829153762804
219	429.500885009766	107.747711181641	24	5	218	10.9	23.8989257812602	3.77395629883978	24.1950697383524	30.0916525784837	29.9843310075584	31.0852676596596	36.0654636503
220	428.807525634766	109.102333068848	24	5	219	10.95	-13.8671875	27.0924377441401	30.435161771876	42.301816068017	30.9481867752522	30.2853254956729	37.0996015573405
221	429.028625488281	112.460029602051	24	5	220	11	4.42199707029999	67.1539306640599	67.2993644971712	40.7537970835619	36.6536171631052	32.6181288903037	37.0499595363093
222	427.973297119141	115.642265319824	24	5	221	11.05	-21.1065673828	63.6447143554602	67.0532389379723	44.7086704944577	39.8679748751664	34.1125678247414	36.8896279562343
223	427.993591308594	116.381294250488	24	5	222	11.1	0.405883789059089	14.7805786132798	14.7861504724376	43.7792862250229	42.1738187671483	34.497287916172	37.6199362088305
224	428.457275390625	118.530311584473	24	5	223	11.15	9.27368164062045	42.9803466797	43.9694367928312	43.2155817477268	44.7670336574115	34.8183671804654	39.5462579591791
225	427.283416748047	119.063827514648	24	5	224	11.2	-23.4771728515602	10.6703186035	25.788240424702	37.4341336823157	42.6083291363128	39.3414269852348	39.13731504108
226	424.268157958984	120.205169677734	24	5	225	11.25	-60.3051757812602	22.8268432617202	64.4808421106908	43.5938404507348	43.2981605186423	41.2047365787045	38.7601773335546
227	425.298431396484	121.810264587402	24	5	226	11.3	20.60546875	32.1018981933599	38.1459986109169	44.8253968203652	42.1353819440764	42.8157457217535	38.9737743749149
228	425.180114746094	124.08642578125	24	5	227	11.35	-2.36633300779999	45.5232238769599	45.5846843145329	41.4373720476028	42.0505020957711	46.2714520336063	40.2425280368012
229	425.667022705078	126.545036315918	24	5	228	11.4	9.73815917968068	49.1722106933599	50.1272186409837	43.3807392895579	39.6524033533724	47.4040613895393	41.5051845538774
230	425.666687011719	126.987442016602	24	5	229	11.45	-0.00671386718067879	8.84811401368012	8.84811656088995	46.836630205837	47.7346671952175	48.7969647563338	42.662056446817
231	425.462799072266	123.283164978027	24	5	230	11.5	-4.07775878905909	-74.0855407715	74.1976783204659	40.5071637408074	45.7558559943038	47.7640180806857	43.1458736398538
232	428.014221191406	122.20140838623	24	5	231	11.55	51.0284423828	-21.6351318359401	55.4254531923127	34.4794098863796	45.7635165683406	46.0187397456444	43.8658090465619
233	427.534790039062	121.695671081543	24	5	232	11.6	-9.58862304688068	-10.1147460937401	13.9373519893845	54.0319623428322	50.3690853000642	48.4948076449809	46.0921201025709
234	427.530334472656	120.696258544922	24	5	233	11.65	-0.0891113281193157	-19.9882507324199	19.9884493688451	48.1309726990498	50.0410891216671	50.2174854986363	48.7477290241504
235	422.209625244141	121.019912719727	24	5	234	11.7	-106.4141845703	6.4730834961	106.610878843153	44.6904029308441	54.9856003763548	50.213611696644	50.7175942974981
236	421.633941650391	123.179122924805	24	5	235	11.75	-11.513671875	43.1842041015599	44.692730101554	60.2310068593211	52.2298756427292	48.0991152887226	53.8773112330445
237	420.047302246094	124.244483947754	24	5	236	11.8	-31.7327880859409	21.3072204589801	38.2226043512843	65.6027683569546	49.9020975472123	48.3198231086045	56.4677029104029
238	416.28125	121.634552001953	24	5	237	11.85	-75.3210449218795	-52.1986389160202	91.6403716317697	55.9392384098774	54.9391131941907	50.3921750087734	56.8498899922405
239	416.090362548828	123.969123840332	24	5	238	11.9	-3.81774902343977	46.6914367675801	46.8472568570125	56.3287785864085	60.7825676439002	51.9251014480953	57.7319241425976
240	416.596557617188	126.839492797852	24	5	239	11.95	10.1239013672	57.4073791504	58.2932291077667	55.1137921635806	52.6925561980704	55.0387873979611	57.6380412708781
241	418.628479003906	127.983879089355	24	5	240	12	40.6384277343602	22.8877258300599	46.6404309842095	49.6472195290604	50.4423745831413	53.6736183894039	57.2819635303299
242	420.134582519531	128.545425415039	24	5	241	12.05	30.1220703125	11.2309265136801	32.1476722371446	55.9623669308457	50.8761296488685	53.6190502683824	59.8923733718842
243	422.744995117188	130.422760009766	24	5	242	12.1	52.2082519531398	37.5466918945398	64.3075084591685	49.4458739862634	50.4152647174826	57.6869522889698	59.8007555837425
244	426.421356201172	131.786499023438	24	5	243	12.15	73.5272216796795	27.2747802734403	78.4229938659395	44.555970579874	53.8091137745235	62.6770908678354	60.8122644674222
245	425.141845703125	131.910842895508	24	5	244	12.2	-25.5902099609398	2.4868774414	25.7107643848549	46.6384671341564	55.0919744195674	62.0937616097614	61.646587376506
246	426.140472412109	131.427276611328	24	5	245	12.25	19.9725341796795	-9.6713256836	22.1909139522627	51.1833099059047	55.1173611360787	66.5498858873846	61.7690643911503
247	427.944000244141	130.297805786133	24	5	246	12.3	36.0705566406409	-22.5894165039	42.5601550085565	51.6558606182013	57.3360029895524	70.1196600990524	61.8534914251375
248	430.600952148438	133.744094848633	24	5	247	12.35	53.1390380859398	68.92578125	87.0317223179101	60.7380748528713	60.4347913837489	67.4283279508747	61.2437210467629
249	433.2509765625	136.792572021484	24	5	248	12.4	53.0004882812398	60.9695434570199	80.7857474274223	65.6787516922833	64.5716140917705	68.0597868956559	60.5772597124558
250	434.79443359375	139.996246337891	24	5	249	12.45	30.869140625	64.0734863281398	71.1218355582049	68.0335388449485	71.4949670214523	66.4791177854225	61.1570784587912
251	436.369232177734	141.7333984375	24	5	250	12.5	31.4959716796795	34.7430419921801	46.8942981493227	69.686272861593	82.6573971916279	66.799908979974	60.2550895449214
252	436.566070556641	144.442962646484	24	5	251	12.55	3.93676757814092	54.1912841796801	54.3340907718823	77.4873675653398	89.3631905492362	73.7660069981241	59.7480597765696
253	438.587005615234	148.757919311523	24	5	252	12.6	40.4187011718591	86.2991333007801	95.2953924011327	82.2518591900333	84.4413911842669	71.106703522504	60.4306131755107
254	439.880096435547	154.606231689453	24	5	253	12.65	25.8618164062602	116.9662475586	119.791220946156	99.6360426909724	82.3104600167883	71.4070434362081	60.0571269656197
255	441.971801757812	158.867782592773	24	5	254	12.7	41.8341064453	85.2310180664	94.9442936816726	110.692842253524	77.8662611512776	73.0795630563681	57.6499146650038
256	443.818817138672	165.298553466797	24	5	255	12.75	36.9403076172	128.61541748048	133.815215654018	99.1965095069408	78.4824568238693	75.4390134935781	56.8230771130885
257	447.514831542969	169.345748901367	24	5	256	12.8	73.9202880859398	80.9439086914	109.61808858464	87.1335524682368	90.1960110066958	75.3871597416704	56.1573790020815
258	448.641479492188	170.86408996582	24	5	257	12.85	22.5329589843807	30.3668212890602	37.8137286682166	73.4806631125218	81.7786156612591	72.0952670847524	54.4484046144104
259	449.436431884766	173.729690551758	24	5	258	12.9	15.8990478515602	57.3120117187602	59.4764357526366	57.3288709567663	78.2424727806457	69.2294179768163	53.7785604180372
260	450.178558349609	174.838195800781	24	5	259	12.95	14.8425292968591	22.1701049804597	26.6798469030975	69.6991797598676	74.6641590912838	67.2753695196213	54.7065830144462
261	452.245910644531	173.175827026367	24	5	260	13	41.3470458984409	-33.2473754882801	53.0562548752404	64.3607218155775	68.2206297955283	66.8365607004388	56.6565654844684
262	444.1552734375	176.012405395508	24	5	261	13.05	-161.81274414062	56.7315673828205	171.469632600147	69.3513930930546	61.4111289341047	65.8770692847569	58.7224418382411
263	443.637359619141	175.809967041016	24	5	262	13.1	-10.3582763671795	-4.04876708984034	11.121438946766	75.8476550700459	59.7491429852379	63.1742740620516	58.8676379459283
264	439.910583496094	173.827011108398	24	5	263	13.15	-74.5355224609409	-39.6591186523597	84.4297921400223	79.1123886342904	56.1483759368442	57.4371630634041	59.3282735290307
265	437.755645751953	171.800598144531	24	5	264	13.2	-43.0987548828193	-40.5282592773403	59.1611567880536	53.1230781083417	56.6844778879651	53.2060677202462	59.1202773589458
266	434.556121826172	170.460083007812	24	5	265	13.25	-63.9904785156205	-26.8103027343801	69.3799226964631	55.1375641548983	55.1906645770083	47.0962683387923	58.9915542958197
267	433.201965332031	168.886337280273	24	5	266	13.3	-27.0831298828193	-31.4749145507795	41.5230799704036	42.9453587806337	41.558127562818	42.1950979051106	58.4744346733503
268	432.306732177734	168.319320678711	24	5	267	13.35	-17.9046630859409	-11.3403320312403	21.1938691795488	37.5213007058844	44.569932462844	41.4684812779462	56.7526722298225
269	431.39404296875	167.581787109375	24	5	268	13.4	-18.2537841796795	-14.7506713867199	23.4687652686995	31.2689405197262	36.6318533461624	39.4973339404185	54.9113164702179
270	429.833831787109	167.218078613281	24	5	269	13.45	-31.2042236328205	-7.27416992188012	32.0408664143068	29.9931770172942	31.7479763492086	42.9340482434699	58.5708076735161
271	429.128143310547	165.447631835938	24	5	270	13.5	-14.1137695312398	-35.4089355468597	38.1181217656722	34.0023007707897	25.9719068820564	46.5132219889628	62.8359873120365
272	427.371032714844	165.428649902344	24	5	271	13.55	-35.1422119140602	-0.379638671880116	35.1442624582435	30.3183479116911	22.9790668761165	43.678876678358	64.2304414268444
273	426.304351806641	163.664016723633	24	5	272	13.6	-21.3336181640591	-35.2926635742199	41.2394879470264	25.9746519925329	23.1878195706544	46.6285723693526	63.3032407963957
274	426.474853515625	163.477844238281	24	5	273	13.65	3.41003417967954	-3.72344970704034	5.04900097320664	20.6748732443865	22.8462919439928	47.2495036218532	61.1186038155426
275	425.962097167969	163.536666870117	24	5	274	13.7	-10.2551269531205	1.17645263671989	10.3223868185155	15.9649567349388	29.1836185989747	45.1609916615236	59.374089141607
276	425.807495117188	162.976654052734	24	5	275	13.75	-3.09204101561932	-11.2002563476597	11.6192280249405	12.3733383705192	37.8357794009172	42.5440950980614	56.7441686517819
277	425.423828125	162.542037963867	24	5	276	13.8	-7.67333984376023	-8.69232177734034	11.594679911005	15.3742359762945	45.7996257938981	41.5617096050302	54.493053143734
278	426.576171875	162.706848144531	24	5	277	13.85	23.046875	3.29620361328011	23.2813961249283	32.3925852054165	48.6872122758613	41.4100773748926	54.1841740850882
279	426.821258544922	163.679107666016	24	5	278	13.9	4.90173339843977	19.4451904297	20.0534890020833	54.9966855574479	57.867153897544	40.5932149636196	53.9794828224552
280	428.916900634766	167.964889526367	24	5	279	13.95	41.9128417968807	85.7156372070199	95.4141329641254	75.6342948528573	58.5740069738386	49.8662458274108	54.3653147185739
281	430.670501708984	173.945068359375	24	5	280	14	35.0720214843591	119.60357666016	124.639729785098	85.0010861812034	59.1162833140664	58.8354139236342	56.4135474097481
282	433.931823730469	178.667510986328	24	5	281	14.05	65.2264404297	94.4488525390602	114.782726388052	100.360071818794	60.144352333944	62.5838135689319	55.9784957528042
283	436.636840820312	180.897598266602	24	5	282	14.1	54.1003417968602	44.6017456054796	70.1153527666589	84.7554287422608	59.6323351791307	63.4322075307399	59.2505344189079
284	438.578094482422	185.333877563477	24	5	283	14.15	38.8250732422	88.7255859375	96.8484171900341	63.2358810706848	58.3401379832464	64.800044567681	59.4232847724703
285	438.981292724609	186.104293823242	24	5	284	14.2	8.06396484373977	15.4083251953	17.3909175814615	44.6544098150306	70.5488730558469	65.5421105629678	58.1047698886975
286	438.22265625	185.716293334961	24	5	285	14.25	-15.1727294921795	-7.76000976561988	17.041991427218	34.2635841770579	79.8350484463511	66.3920689647714	56.9834274644603
287	439.240966796875	186.115509033203	24	5	286	14.3	20.3662109375	7.98431396484034	21.8753701097808	16.3202041476993	79.3680013439657	66.7910083823575	56.2972871184547
288	438.804321289062	185.319320678711	24	5	287	14.35	-8.73291015626023	-15.9237670898403	18.1612245767953	56.342317369433	78.1772027856185	66.8998668922302	56.7066434843157
289	438.822845458984	185.675415039062	24	5	288	14.4	0.370483398439774	7.12188720701988	7.13151704324073	96.4342158220174	71.732935237818	68.4616317044918	57.4986598195649
290	444.667648315429	194.846321105957	24	5	289	14.45	116.896057128901	183.4181213379	217.50148369013	114.081592872901	72.5102141520969	65.7965811936779	56.863495772304
291	450.512451171875	204.017227172852	24	5	290	14.5	116.89605712892	183.4181213379	217.50148369014	122.090821394179	73.6678546154765	66.3138728305334	57.1336251267139
292	452.351898193359	209.206466674805	24	5	291	14.55	36.7889404296795	103.78479003906	110.112255364198	127.145666327937	73.4376644307711	68.2781148272503	57.7167066794085
293	449.60302734375	210.162475585938	24	5	292	14.6	-54.9774169921795	19.1201782226602	58.2073671831864	88.6781109347609	74.1673986053297	71.8724964684633	57.9745222583047
294	448.024353027344	209.797622680664	24	5	293	14.65	-31.5734863281205	-7.29705810548012	32.4057417120294	50.9014934089356	78.5831254257372	71.5970659230874	59.0272711549658
295	449.218383789062	209.400985717773	24	5	294	14.7	23.8806152343602	-7.93273925781989	25.163706724251	32.7937359886413	61.0442893315089	71.0485481158714	60.0884877410057
296	448.896942138672	208.006637573242	24	5	295	14.75	-6.42883300779999	-27.8869628906205	28.6183960610133	26.2439758164805	52.7926972147158	71.4227598308593	61.4804803930627
297	449.140228271484	208.95458984375	24	5	296	14.8	4.86572265623977	18.9590454101602	19.5734682627265	30.0205845235377	57.1882283105349	71.0328646318792	63.7006915412868
298	450.136077880859	209.747451782227	24	5	297	14.85	19.9169921875	15.8572387695398	25.4585663223822	33.410467728257	65.567790151308	72.0032095937388	64.2065178359418
299	452.171875	211.306900024414	24	5	298	14.9	40.7159423828205	31.1889648437403	51.2887852473153	54.6839010204959	71.4611966083568	74.4041046755102	64.5814509399443
300	452.533935546875	213.381195068359	24	5	299	14.95	7.2412109375	41.4859008789	42.1131227478477	81.5827206324286	69.5868820796458	63.8607457171973	62.9951753070181
301	452.301361083984	220.12646484375	24	5	300	15	-4.65148925782046	134.90539550782	134.985562522208	104.891604486136	69.1776650462421	55.4318363297935	61.2444349870146
302	452.4423828125	227.828552246094	24	5	301	15.05	2.82043457032046	154.04174804688	154.06756632239	112.901808693176	68.6280648329874	52.8495997898851	58.4575432961363
303	453.226104736328	234.885314941406	24	5	302	15.1	15.6744384765602	141.13525390624	142.002985590917	105.763296431035	69.839020582148	52.5168369858696	57.0671178087315
304	453.719146728516	239.42561340332	24	5	303	15.15	9.86083984376023	90.8059692382801	91.3398062825172	83.6714290719882	70.2250839252832	53.2544977422505	55.7435242061639
305	454.039916992188	239.412750244141	24	5	304	15.2	6.41540527343977	-0.257263183580108	6.4205614371412	55.6734090335462	66.6772021028857	54.6348649190435	55.7120195119033
306	453.993927001953	240.638198852539	24	5	305	15.25	-0.919799804700006	24.5089721679602	24.5262257269759	34.7864366781603	58.0709754448713	56.568891821354	55.9249935076601
307	453.830535888672	241.322845458984	24	5	306	15.3	-3.26782226562045	13.6929321289	14.0774661301793	27.5483591573904	48.5109712692352	60.6103747002161	55.6596081437113
308	453.850891113281	243.201141357422	24	5	307	15.35	0.407104492180679	37.5659179687597	37.568123813988	27.5911077747367	39.4658838204312	61.5131687796535	55.6802146174956
309	455.368927001953	245.503143310547	24	5	308	15.4	30.3607177734398	46.0400390625	55.1494186786678	32.4705218177544	35.0477988761442	60.7012701753969	56.0519040731905
310	455.105560302734	245.704818725586	24	5	309	15.45	-5.26733398438068	4.03350830078011	6.6343045238724	41.3485335049243	39.6828477584412	60.1937694203583	51.1224908546476
311	455.459381103516	248.125259399414	24	5	310	15.5	7.07641601564092	48.4088134765602	48.9232959420644	44.145330962702	43.960118596466	56.1749971434957	46.0809924091487
312	455.515563964844	251.048095703125	24	5	311	15.55	1.12365722655909	58.4567260742199	58.4675245660288	42.547238594898	52.5926845674448	48.6369717650222	43.5761086904117
313	456.958343505859	253.18408203125	24	5	312	15.6	28.8555908203	42.7197265625	51.5521111028768	51.7745877421458	53.187316977159	42.2617391489998	42.318127698643
314	455.505676269531	255.041412353516	24	5	313	15.65	-29.0533447265591	37.1466064453199	47.1589568396478	55.4497153751776	51.1774564255105	39.8899824892404	41.6517081206783
315	456.072845458984	257.618286132812	24	5	314	15.7	11.3433837890591	51.5374755859199	52.7710502601111	63.8368356299654	53.7103367378308	40.3754909079352	41.4802676823032
316	453.855407714844	260.149261474609	24	5	315	15.75	-44.3487548828	50.6195068359398	67.2989341072236	62.2293029916159	54.27901884212	40.427227184461	41.8543397299825
317	448.861572265625	259.635864257812	24	5	316	15.8	-99.8767089843795	-10.2679443359398	100.403125839968	59.8076742561231	48.7629722608092	40.2863516555433	41.8037479145457
318	446.742706298828	260.130004882812	24	5	317	15.85	-42.3773193359398	9.8828125	43.5144479111291	55.6460857335159	45.0575944775685	39.3572196412523	41.5114293592295
319	445.816101074219	258.642456054688	24	5	318	15.9	-18.5321044921807	-29.7509765624795	35.0508131621837	53.1083223090625	44.7321661023365	37.6997034708707	41.8502692672048
320	445.533142089844	260.215362548828	24	5	319	15.95	-5.6591796875	31.4581298828	31.9631076470754	33.689108891653	41.0681340574291	38.3842359920979	41.7459884439692
321	444.146697998047	257.863037109375	24	5	320	16	-27.7288818359398	-47.0465087890602	54.6101169849565	27.8858859635211	36.894335772456	36.7301484885039	39.1474940684546
322	444.28515625	257.953430175781	24	5	321	16.05	2.76916503906023	1.80786132812045	3.30705875292032	29.65665794855	27.9800187436419	34.3026175909384	36.2834820389901
323	444.896331787109	258.34326171875	24	5	322	16.1	12.2235107421795	7.79663085937955	14.4983332704697	26.4901823813423	25.5271223053457	32.1194184114165	33.3050768796392
324	444.761199951172	256.152191162109	24	5	323	16.15	-2.70263671873977	-43.8214111328205	43.9046730873282	20.6803492358494	24.2219505162309	30.048918499106	31.2352443133032
325	444.176239013672	256.707458496094	24	5	324	16.2	-11.69921875	11.1053466797	16.1307298110369	22.2709285956307	23.0581352463649	28.3256704455629	31.5271073313917
326	443.759887695312	255.499130249023	24	5	325	16.25	-8.32702636720001	-24.1665649414193	25.560951257492	23.1683586471703	19.1812781348879	27.139787638611	30.9911898230787
327	444.085601806641	255.958343505859	24	5	326	16.3	6.51428222658069	9.18426513671989	11.2599555518267	18.7872430839118	19.8422629210676	22.9971211288752	31.1200055740714
328	443.910736083984	255.025314331055	24	5	327	16.35	-3.49731445314092	-18.6605834960801	18.9854835281677	19.6260881113875	19.1812423452644	21.5096899388056	30.8027164663054
329	445.002899169922	255.156005859375	24	5	328	16.4	21.8432617187602	2.6138305664	21.9990952710356	17.6822070339263	15.3656708958755	22.9992683590127	29.9182557352022
330	444.393646240234	255.969375610352	24	5	329	16.45	-12.1850585937602	16.2673950195398	20.3249549484154	17.4135972465045	15.5832068336966	23.2982074675801	29.991148669314
331	445.178344726562	255.861511230469	24	5	330	16.5	15.6939697265602	-2.15728759765966	15.8415458701859	15.1941260433586	17.3852395047661	22.1199909934135	29.3927362659708
332	445.589782714844	255.584777832031	24	5	331	16.55	8.22875976563978	-5.53466796876023	9.91690661471774	11.9440987078392	18.0142235141086	23.9299923129581	28.2166963921869
333	445.245666503906	255.777496337891	24	5	332	16.6	-6.88232421875909	3.85437011720001	7.88812751243807	11.5403255560057	17.4922575722655	24.3484146102785	27.4154558524959
334	444.971466064453	255.69123840332	24	5	333	16.65	-5.48400878906023	-1.72515869141989	5.74895859343859	17.0882719756059	21.7765862017945	22.580506137366	26.5984364863696
335	445.8603515625	255.909561157227	24	5	334	16.7	17.7777099609398	4.36645507813978	18.3060891892482	18.6148497817127	23.5382796887952	22.6787237548482	25.6759690704828
336	447.215026855469	257.616363525391	24	5	335	16.75	27.0935058593795	34.1360473632807	43.5812779681869	19.7903891011725	25.0587038519392	21.5551524616963	25.4044760438947
337	447.357879638672	256.750579833984	24	5	336	16.8	2.85705566406023	-17.3156738281409	17.5497956452519	31.6090736957498	28.0177217048485	21.9536594925994	24.0412090982854
338	447.429351806641	257.435150146484	24	5	337	16.85	1.42944335938068	13.69140625	13.765824109737	35.5362338215848	29.5155868752926	22.2482132913585	25.8008533551849
339	450.026397705078	259.375946044922	24	5	338	16.9	51.9409179687398	38.8159179687602	64.8423815663249	33.0291357282726	29.7953413788565	22.1368079995336	25.7696873114941
340	451.801177978516	260.046112060547	24	5	339	16.95	35.4956054687602	13.4033203125	37.9418898184231	37.4205936279843	29.7742406759998	21.5980613465301	26.5046508980711
341	451.347747802734	261.530700683594	24	5	340	17	-9.06860351564092	29.6917724609398	31.045787501626	39.2407846494126	25.7250654186266	22.0553240434377	25.4696378240698
342	452.964294433594	262.665954589844	24	5	341	17.05	32.3309326172	22.705078125	39.5070851438104	27.9816090619631	25.8930954710901	22.1307751934354	25.5121958583711
343	452.939331054688	263.809020996094	24	5	342	17.1	-0.499267578119316	22.861328125	22.8667792168787	24.0122475304148	27.0041690104515	22.7114932935753	25.3553637502303
344	452.519134521484	263.886749267578	24	5	343	17.15	-8.40393066408069	1.55456542968068	8.54650362907745	18.4209951089806	22.4970297972727	23.1479544736333	24.8774092815835
345	452.559814453125	264.790588378906	24	5	344	17.2	0.813598632820458	18.0767822265602	18.0950821606814	14.3655973141959	19.6578430042649	23.0262676954027	25.012162482261
346	452.710510253906	264.824554443359	24	5	345	17.25	3.01391601562045	0.679321289059089	3.08952539445501	14.7675533714904	19.0519442349362	23.6691644491784	24.4917583580845
347	451.855072021484	265.263549804688	24	5	346	17.3	-17.1087646484409	8.77990722658069	19.2300961698871	17.0124505325823	16.2438286820222	25.0852970676956	24.637545899379
348	452.331451416016	266.412536621094	24	5	347	17.35	9.52758789064092	22.9797363281193	24.8765595033512	15.303438478115	15.9073997118581	30.0920167715641	24.5387491624511
349	452.453735351562	267.393493652344	24	5	348	17.4	2.44567871091931	19.619140625	19.7709894345369	19.6828933608918	16.5005675684101	28.5401062639755	24.6656902683959
350	452.524291992188	266.921234130859	24	5	349	17.45	1.41113281252046	-9.44519042970001	9.55002188834499	18.1220600498485	16.2782947148056	29.7110943285621	24.5894562478016
351	452.33544921875	268.156219482422	24	5	350	17.5	-3.77685546876023	24.6997070312602	24.9867998083386	17.0472460522258	21.6132634797301	28.8192846547261	24.5651781649232
352	452.375579833984	267.586334228516	24	5	351	17.55	0.802612304679542	-11.3977050781193	11.4259296146707	15.9886846042379	24.2774986643011	27.0943994037842	25.0426750115878
353	452.615936279297	268.531372070312	24	5	352	17.6	4.80712890626023	18.9007568359193	19.5024895152376	17.2531509514961	33.1798645326767	26.3623128901821	25.2550310347793
354	452.007110595703	268.139739990234	24	5	353	17.65	-12.1765136718795	-7.83264160156023	14.4781821945975	23.5436335985685	34.5831827306782	27.174312425801	25.7828940640675
355	452.433837890625	267.470611572266	24	5	354	17.7	8.53454589843977	-13.3825683593591	15.872353624636	30.4329372787538	39.7643456528593	27.3456012096738	25.422064354286
356	449.895172119141	266.23828125	24	5	355	17.75	-50.7733154296795	-24.6466064453205	56.4392130437008	49.3124830131277	38.5866250745161	27.4283642544726	24.5716085052474
357	448.061248779297	264.860809326172	24	5	356	17.8	-36.6784667968807	-27.5494384765602	45.8724480155971	53.1776808571186	37.9449701255461	27.3214323061587	24.717739615896
358	444.140930175781	260.729919433594	24	5	357	17.85	-78.4063720703193	-82.6177978515602	113.900218187107	62.2755403542224	36.8172260685062	26.8292850335436	24.8842359898292
359	444.861145019531	262.259002685547	24	5	358	17.9	14.404296875	30.5816650390602	33.804171414552	53.6296165504637	37.8480572831919	27.1945725372581	24.0657458639608
360	447.371276855469	264.023193359375	24	5	359	17.95	50.2026367187591	35.2838134765602	61.361651110155	45.4570029723384	38.412907704542	27.5808511490731	24.1159381452451
361	447.376190185547	263.362731933594	24	5	360	18	0.0982666015602263	-13.2092285156205	13.2095940249072	24.3219691238846	33.243465029215	27.0750322864088	24.9325940867501
362	447.624481201172	263.395690917969	24	5	361	18.05	4.9658203125	0.6591796875	5.00938012497057	22.5184337092652	30.3653659480162	27.9545748297401	24.676171409188
363	447.340301513672	263.098419189453	24	5	362	18.1	-5.68359375	-5.94543457031932	8.22504894483839	14.5502750548616	20.4787055344104	27.7985687759833	24.2970970786385
364	446.435882568359	263.945739746094	24	5	363	18.15	-18.0883789062602	16.9464111328193	24.786494341455	12.8573135079663	19.805962343838	28.4178336545017	24.7311303428658
365	447.510131835938	263.883636474609	24	5	364	18.2	21.4849853515807	-1.24206542970001	21.5208578381368	15.273728923694	15.397356645287	27.8178610131694	24.8362803645906
366	447.724517822266	263.985229492188	24	5	365	18.25	4.28771972656023	2.03186035158069	4.74478629043072	16.6354419449362	15.5634394983014	25.4740525613164	26.8644217962986
367	447.017700195312	263.504913330078	24	5	366	18.3	-14.1363525390807	-9.60632324220001	17.0914572036092	17.0934909784108	17.9641795339342	24.3501821640963	30.9760568851361
368	447.293670654297	264.2041015625	24	5	367	18.35	5.51940917970001	13.9837646484398	15.0336140510494	16.2444382357123	18.7799114834605	19.6764552080943	30.6508727757498
369	445.94287109375	264.294738769531	24	5	368	18.4	-27.0159912109398	1.81274414062045	27.076739508828	18.2695654886366	18.9876100258115	19.5913854639462	30.8371447605715
370	446.221710205078	265.112274169922	24	5	369	18.45	5.57678222656023	16.3507080078193	17.2755941246443	20.6546301441744	17.2228143217967	18.520781961928	31.8716435159823
371	445.529357910156	264.841217041016	24	5	370	18.5	-13.8470458984398	-5.42114257811932	14.8704225550519	20.9243810219847	17.7046400934177	21.0459035187741	31.5001880841611
372	444.554138183594	265.915405273438	24	5	371	18.55	-19.5043945312409	21.4837646484398	29.0167804812982	20.8817290732122	18.3349983801764	22.2579434145919	31.9612600235687
373	445.318450927734	266.209991455078	24	5	372	18.6	15.2862548828	5.89172363279999	16.3823684401011	18.2011904078811	18.8742048817782	22.231881267095	32.747127921842
374	445.321655273438	267.553161621094	24	5	373	18.65	0.0640869140806899	26.8634033203193	26.8634797649653	17.1397146981989	19.3768085840543	22.2879482599306	33.2705135878545
375	445.513946533203	267.576019287109	24	5	374	18.7	3.84582519529999	0.457153320299994	3.87290079798922	16.0153666161784	21.6442072785691	22.3269595195074	33.6144460531821
376	445.053344726562	267.447662353516	24	5	375	18.75	-9.21203613282046	-2.56713867185908	9.56304400664057	16.8240287415717	26.5283675392468	26.3004793381246	33.5230791776594
377	444.757934570312	268.579498291016	24	5	376	18.8	-5.908203125	22.63671875	23.3950400711959	17.8718880948965	26.5517072952496	34.6306814641134	33.0837141711782
378	444.340545654297	269.511596679688	24	5	377	18.85	-8.34777832029999	18.6419677734398	20.4256790670675	25.0872241492571	25.6838510507294	34.472460517956	30.7598278770598
379	442.842651367188	270.088470458984	24	5	378	18.9	-29.9578857421795	11.5374755859193	32.1027765315894	35.9170203802946	25.5882864940497	34.4797169838849	31.5443416522171
380	444.827239990234	270.315032958984	24	5	379	18.95	39.6917724609193	4.53125	39.9495810697921	37.0880479743209	27.431104717218	36.1624358828915	31.6331533821337
381	441.784484863281	271.258270263672	24	5	380	19	-60.8551025390591	18.8647460937602	63.7120251618283	34.5436733598872	34.8963185828314	35.9253438819134	32.1554345107394
382	443.149505615234	271.783294677734	24	5	381	19.05	27.3004150390591	10.5004882812398	29.2501780413272	33.3046848932029	50.9263645480505	35.9679452173972	33.1954638903333
383	442.768920898438	271.723907470703	24	5	382	19.1	-7.61169433591931	-1.18774414061932	7.70380599489899	29.7749852851788	50.0707161541337	37.6956870677006	33.3560064086866
384	441.485137939453	271.550872802734	24	5	383	19.15	-25.6756591797	-3.46069335938068	25.9078341981682	33.8756167853682	49.5826253837155	38.1231935212073	32.8209456221108
385	442.098571777344	272.482025146484	24	5	384	19.2	12.2686767578193	18.623046875	22.3010830296715	64.7646811217801	50.680664487214	39.4110310931947	32.3675257481179
386	437.887817382812	272.488342285156	24	5	385	19.25	-84.2150878906398	0.126342773440911	84.2151826627751	65.5977589483803	45.32232022458	41.5721057940025	32.7627684059794
387	447.071258544922	272.644866943359	24	5	386	19.3	183.6688232422	3.13049316405909	183.695499723387	65.860565874228	45.3841831395448	41.81724617826	32.8493442910115
388	446.967163085938	273.229125976562	24	5	387	19.35	-2.08190917967954	11.6851806640602	11.8691951278998	71.5863436892491	49.7075230846718	41.8432005460253	36.1469332249855
389	447.815826416016	274.293243408203	24	5	388	19.4	16.9732666015602	21.2823486328205	27.221868827407	56.7690236637919	50.6581005483648	43.497297840488	38.8287159484828
390	449.919769287109	275.727844238281	24	5	389	19.45	42.0788574218591	28.6920166015602	50.9299721047769	26.0036851573094	51.3909574691715	44.7455248023393	39.7729936410764
391	450.339569091797	276.011108398438	24	5	390	19.5	8.39599609376023	5.66528320313978	10.1285825354891	33.8172872209634	48.2478930051736	43.2649655027046	40.5791384430669
392	448.878540039062	275.70166015625	24	5	391	19.55	-29.2205810547	-6.18896484376023	29.8688071909742	35.4556352225016	32.7081278084696	44.1329843660747	40.3268572326046
393	451.3720703125	276.220123291016	24	5	392	19.6	49.8706054687602	10.3692626953205	50.9372054461697	31.195571249094	33.615684937917	44.4801315502782	40.5339711336259
394	450.006164550781	275.093353271484	24	5	393	19.65	-27.3181152343795	-22.5354003906409	35.4136088350981	39.7267623465554	37.4119702972605	43.3539429842909	40.3449827410934
395	451.106628417969	276.085205078125	24	5	394	19.7	22.0092773437591	19.8370361328205	29.6296522377387	39.4125704596298	38.8103851174646	42.4080919767284	41.5612259007665
396	449.5439453125	273.958343505859	24	5	395	19.75	-31.2536621093795	-42.5372314453205	52.7845380227963	33.4140826548705	41.2076107808292	39.2250574738343	41.6274770278084
397	449.063293457031	272.627593994141	24	5	396	19.8	-9.61303710937955	-26.6149902343591	28.297847756346	39.3683053720195	42.8817855926047	31.0680071179096	41.849830387799
398	449.521240234375	273.569396972656	24	5	397	19.85	9.15893554687955	18.8360595703	20.9447664223735	46.4251989858353	39.2527400158846	37.821405932015	42.1251024238396
399	452.705291748047	272.873382568359	24	5	398	19.9	63.6810302734398	-13.9202880859409	65.1847224208429	42.6884592151029	36.0497854202171	43.1777149130807	41.9081507908309
400	449.503784179688	273.407196044922	24	5	399	19.95	-64.0301513671795	10.6762695312602	64.914120306818	46.3510007255797	33.4252264842853	43.3835513992613	41.3709527143083
401	451.184265136719	273.118835449219	24	5	400	20	33.6096191406193	-5.76721191406023	34.1008391691343	45.0913973768988	30.2022219424949	45.2329330042204	40.1553451596357
402	448.889434814453	272.712493896484	24	5	401	20.05	-45.8966064453193	-8.12683105470001	46.6105553087298	32.7312654684147	29.4278864273496	44.685769247812	40.1316945315129
403	448.290863037109	272.290557861328	24	5	402	20.1	-11.9714355468807	-8.43872070311932	14.6467496789688	20.4252539827353	42.0271269261131	43.3722551995512	39.9854066087765
404	448.30842590332	272.122268676758	24	5	403	20.15	0.351257324221024	-3.36578369140057	3.38406287842246	17.7159846698868	48.9434595289009	42.5667719609794	39.7405313186369
405	448.325988769531	271.953979492188	24	5	404	20.2	0.351257324219887	-3.36578369139943	3.38406287842122	12.5047721291195	47.956717681058	43.7114207083383	39.921827093047
406	449.024627685547	271.200241088868	24	5	405	20.25	13.9727783203193	-15.0747680664006	20.5544926048919	38.9628564753274	49.2582552276116	41.6828482616143	38.5214282299535
407	449.723266601562	270.446502685547	24	5	406	20.3	13.9727783203	-15.0747680664199	20.5544926048929	65.1556535893871	46.4897529030192	41.882414597338	35.6137842673348
408	450.44140625	263.134826660156	24	5	407	20.35	14.3627929687602	-146.233520507819	146.937171410009	75.4881813793806	47.4917703832178	42.4070043016538	35.4791103725636
409	452.465545654297	256.729644775391	24	5	408	20.4	40.4827880859398	-128.1036376953	134.348048448721	80.8005257853364	49.0837585017418	40.3190037411738	35.4880087389849
410	453.826995849609	254.337615966797	24	5	409	20.45	27.2290039062398	-47.8405761718807	55.0467018283888	80.474733676919	53.9976149323913	37.9963806262773	35.2068021767466
411	454.868682861328	252.224624633789	24	5	410	20.5	20.8337402343807	-42.2598266601597	47.1162146346711	56.0206842911082	53.1634745807338	37.0457248165668	35.5205173304853
412	454.755249023438	251.285171508789	24	5	411	20.55	-2.26867675779999	-18.7890625	18.9255320628057	33.0118634140965	54.3369427673264	36.130404696951	35.245324513073
413	454.805297851562	250.052841186523	24	5	412	20.6	1.00097656247954	-24.6466064453199	24.6669244809546	32.5070484854019	42.7868816771945	35.4906816672747	34.8008996297439
414	455.764404296875	249.944580078125	24	5	413	20.65	19.1821289062602	-2.16522216796022	19.3039440636625	25.5264233761312	31.6945479534468	36.1271196529828	34.5955738913481
415	453.256744384766	249.164703369141	24	5	414	20.7	-50.1531982421795	-15.5975341796801	52.5226271849157	28.1991518577338	28.0360435714966	37.4355622093656	34.3511480669922
416	453.493194580078	248.601684570312	24	5	415	20.75	4.72900390623977	-11.2603759765801	12.2130890883172	29.5530790632809	24.833194405522	37.8177989860728	33.2052881224917
417	452.012786865234	247.957580566406	24	5	416	20.8	-29.6081542968807	-12.8820800781199	32.289174470819	30.377232492797	25.7710564908827	40.15956141676	33.201186705072
418	450.901702880859	249.069396972656	24	5	417	20.85	-22.2216796875	22.236328125	31.4365605086898	23.5650386575913	23.4895929513316	33.1368148131122	33.4995509617576
419	449.794952392578	249.452667236328	24	5	418	20.9	-22.1350097656193	7.66540527344034	23.4247112112433	24.1399654349128	23.1704808042238	27.798302564889	33.7842754433308
420	450.025970458984	250.346374511719	24	5	419	20.95	4.62036132811932	17.8741455078199	18.4616580088869	23.3429611240316	20.8735094863399	27.0300529542319	37.7156938064883
421	450.619598388672	250.811889648438	24	5	420	21	11.8725585937602	9.31030273438012	15.0877229749249	17.4261068393822	22.4721233914119	25.8081016567503	37.6362563211264
422	449.223419189453	250.580596923828	24	5	421	21.05	-27.9235839843795	-4.62585449220001	28.3041529164133	15.9637291156505	25.9821800661936	25.804879778334	37.2440759322749
423	449.28759765625	250.647369384766	24	5	422	21.1	1.28356933593977	1.33544921875966	1.85228908544284	18.1819803150886	23.4867479490298	26.2295440599366	40.3041606724126
424	448.577117919922	251.027206420898	24	5	423	21.15	-14.2095947265602	7.59674072264033	16.1128225925848	20.8042813479109	23.9020571763312	26.6243758217167	42.3563479620712
425	449.907745361328	251.66975402832	24	5	424	21.2	26.6125488281205	12.8509521484398	29.552914006077	28.6213990083555	26.0240623369671	24.9908754256461	42.8621762088552
426	448.508209228516	251.840896606445	24	5	425	21.25	-27.9907226562398	3.4228515625	28.1992281390368	29.5473890586774	26.7830089079786	24.727727983369	43.7594945703022
427	446.760437011719	254.721649169922	24	5	426	21.3	-34.9554443359409	57.6150512695398	67.3897412186362	31.8403852370119	25.8387030657854	24.519958812806	44.2997887446779
428	446.626281738281	254.426605224609	24	5	427	21.35	-2.68310546875909	-5.90087890625966	6.48223933705207	33.8661443588457	28.9694951685416	24.5920976218614	41.9656549739938
429	446.082244873047	255.693634033203	24	5	428	21.4	-10.8807373046807	25.3405761718801	27.5778034842576	32.7617364680462	30.0782708392096	27.2495471454878	39.8371981303107
430	446.935272216797	253.902282714844	24	5	429	21.45	17.060546875	-35.8270263671801	39.6817096152458	23.0560071232152	29.1082413649522	37.4350069866994	38.8980974097316
431	448.054443359375	254.084197998047	24	5	430	21.5	22.3834228515602	3.63830566405966	22.6771886850394	28.3916012784059	26.9833325753261	38.226787825686	37.8251823061714
432	447.959045410156	255.022415161133	24	5	431	21.55	-1.90795898437955	18.7643432617205	18.8610944944812	28.3161564414073	23.0577375594183	38.3577471675989	38.4393849562432
433	446.307647705078	254.874481201172	24	5	432	21.6	-33.0279541015602	-2.95867919922046	33.1602101130054	24.3503383710588	25.6974472946929	45.1176396775506	38.2160544361469
434	445.370513916016	255.860107421875	24	5	433	21.65	-18.7426757812398	19.7125244140602	27.2005792992648	21.204928682606	30.5970371146444	48.5855762711596	38.2218043819067
435	444.680480957031	256.573669433594	24	5	434	21.7	-13.8006591797	14.2712402343795	19.852619263503	23.0594679956215	48.8459516364317	48.2887902083449	37.8142162845998
436	444.612945556641	256.91455078125	24	5	435	21.75	-1.35070800779999	6.81762695312045	6.95014024277564	23.00329331098	49.6705667433934	49.7011901545316	37.698039476485
437	445.758026123047	256.097503662109	24	5	436	21.8	22.9016113281193	-16.3409423828205	28.1337910595586	32.8779177878814	50.8767912694125	48.4400160725958	37.6394540279708
438	444.279846191406	256.816955566406	24	5	437	21.85	-29.5635986328193	14.3890380859409	32.879336689798	73.3415649018046	61.2657841865595	50.7944951348754	38.732171936969
439	441.070953369141	258.905456542969	24	5	438	21.9	-64.1778564453	41.7700195312591	76.573701683772	78.1362048041808	67.0928817031096	51.8760936957325	38.4263346477176
440	433.553314208984	267.083770751953	24	5	439	21.95	-150.352783203141	163.566284179681	222.170854833119	78.6941145432034	67.4693390517375	50.7661418652313	42.3209720375247
441	434.809051513671	267.985855102539	24	5	440	22	25.1147460937409	18.0416870117199	30.9233397546568	99.528275062139	72.4190477337371	49.8422629555926	43.1242523236033
442	436.064788818359	268.887939453125	24	5	441	22.05	25.1147460937591	18.0416870117199	30.9233397546716	101.307845618338	73.8222945857732	51.0738901341523	44.4434427829373
443	440.724151611328	273.91259765625	24	5	442	22.1	93.1872558593807	100.4931640625	137.050139284476	61.5971132016704	75.8915429750578	50.2025648123572	46.0817266617283
444	437.080871582031	276.146423339844	24	5	443	22.15	-72.8656005859398	44.6765136718795	85.4715544647653	66.7018906632933	73.1551502768206	49.8192329420966	47.0379105852261
445	437.788757324219	277.091583251953	24	5	444	22.2	14.1577148437591	18.9031982421807	23.6171927497825	68.950474628343	52.686332094031	50.6375571435536	46.6590850526412
446	435.49169921875	278.731475830078	24	5	445	22.25	-45.9411621093795	32.7978515625	56.4472270627714	52.2548108879767	50.0139591677918	50.668350969601	46.3141016667323
447	436.999237060547	280.205352783203	24	5	446	22.3	30.1507568359398	29.4775390625	42.1662595799199	45.0024549353035	51.2709889988921	50.7589492431356	45.089078026875
448	434.722381591797	281.616302490234	24	5	447	22.35	-45.537109375	28.2189941406193	53.5718205826442	43.7755509863916	39.139345438155	52.8722462520767	45.8604361947362
449	432.357818603516	282.296630859375	24	5	448	22.4	-47.2912597656193	13.6065673828205	49.2097747013997	33.3260276722903	32.5455841810837	49.6031221499474	46.2577600900853
450	432.843017578125	281.569519042969	24	5	449	22.45	9.70397949217954	-14.5422363281205	17.4826730052228	33.5915033694412	33.8057752353697	47.20693708835	46.3524863321598
451	432.68017578125	281.702087402344	24	5	450	22.5	-3.2568359375	2.6513671875	4.19961049226511	26.0238799883333	28.9176542054648	48.0217168215207	46.8723255974888
452	431.037445068359	280.277069091797	24	5	451	22.55	-32.8546142578205	-28.5003662109398	43.4936380656741	20.0887134268638	27.695603900498	50.5291383982758	47.4875672175824
453	431.796813964844	280.482574462891	24	5	452	22.6	15.1873779297	4.11010742188068	15.7337036771047	23.8359994843478	29.8529495290955	47.0458136459061	51.140103689623
454	431.056976318359	279.844940185547	24	5	453	22.65	-14.7967529297	-12.7526855468807	19.5339418940521	24.5092807386393	26.0510940230742	45.4902448992927	52.0651263989989
455	430.81494140625	281.6396484375	24	5	454	22.7	-4.84069824217954	35.8941650390602	36.2191032926429	21.7997044315547	41.7275420826691	45.0293798969375	52.2408906614378
456	430.439514160156	281.686187744141	24	5	455	22.75	-7.50854492187955	0.930786132820458	7.56601676372277	33.6820190698578	46.0294744752495	42.927013178933	53.0688686511321
457	429.601013183594	282.926666259766	24	5	456	22.8	-16.7700195312409	24.8095703125	29.9457565302512	32.0134746192846	49.7872877976594	41.7381399811542	53.4344005149674
458	425.884338378906	283.477447509766	24	5	457	22.85	-74.3334960937591	11.015625	75.1452768686198	59.6190846809904	54.9522818536572	40.926377254597	52.8825231080384
459	426.400756835938	283.692901611328	24	5	458	22.9	10.3283691406398	4.30908203123977	11.1912196411863	67.5496682118598	58.4349056175017	40.6394264844382	51.7544780625259
460	419.684692382812	278.143157958984	24	5	459	22.95	-134.32128906252	-110.994873046881	174.247153601172	77.7748711637641	56.2529845585054	41.9388307990883	47.3038572645451
461	418.57177734375	280.225341796875	24	5	460	23	-22.2583007812398	41.6436767578205	47.2189344180698	76.2225446374566	56.9363721524013	43.9023882393849	47.0556676022615
462	416.653137207031	276.654571533203	24	5	461	23.05	-38.3728027343795	-71.4154052734398	81.071771289773	84.8563366157188	55.7806760618105	43.9012443010125	46.4491820677881
463	413.283966064453	276.663208007812	24	5	462	23.1	-67.3834228515602	0.172729492179542	67.383644237082	52.8868844360204	51.9998049800984	52.0776425668887	43.1895265450692
464	410.667724609375	275.926422119141	24	5	463	23.15	-52.3248291015602	-14.7357177734193	54.3601795324974	46.3230760929428	55.2277589458022	54.3110198559012	41.2193356428434
465	410.768508911133	276.63932800293	24	5	464	23.2	2.01568603515966	14.258117675779	14.3998927026801	33.7864809598568	42.1501195155075	53.844224179322	40.8512642747079
466	410.869293212891	277.352233886719	24	5	465	23.25	2.0156860351608	14.2581176757801	14.3998927026813	27.7770653227402	41.7753020035203	55.4693863326632	39.8226738241478
467	409.95068359375	277.391296386719	24	5	466	23.3	-18.3721923828205	0.78125	18.3887956243433	25.5991812758857	38.0152008043655	56.1098517867992	38.9140012345213
468	411.445251464844	278.509918212891	24	5	467	23.35	29.8913574218795	22.3724365234409	37.336566051499	31.4133545949945	49.2030032801202	52.8927999640002	38.2586937246064
469	413.437408447266	279.37915802002	24	5	468	23.4	39.8431396484409	17.3847961425793	43.4707592982249	37.2275279140977	50.1871340943007	53.9058339751044	38.3039334114402
470	415.429565429688	280.248397827149	24	5	469	23.45	39.8431396484398	17.3847961425804	43.4707592982243	42.2439206488742	51.4354638001387	47.4007774407402	38.9171749255744
471	417.421722412109	281.117637634277	24	5	470	23.5	39.8431396484193	17.3847961425599	43.4707592981973	70.6289412375002	54.0024005129251	46.0896183830023	39.6354009928344
472	419.413879394531	281.986877441406	24	5	471	23.55	39.8431396484409	17.3847961425804	43.4707592982253	74.7750869127156	56.4390275117879	42.3692257373005	38.7404963548859
473	410.672424316406	280.006011962891	24	5	472	23.6	-174.8291015625	-39.6173095703	179.261668994629	71.4575730052828	53.7857949479019	39.3332394442323	38.594370405113
474	407.607788085938	279.050720214844	24	5	473	23.65	-61.2927246093602	-19.1058349609409	64.2014876743022	70.7772731117525	52.5839090044066	36.9484263863942	38.5636648523123
475	406.264709472656	279.104614257812	24	5	474	23.7	-26.8615722656398	1.07788085936022	26.88318976106	70.6341343747017	52.6514353659729	36.6731486524783	38.3523598331534
476	408.21240234375	279.574035644531	24	5	475	23.75	38.9538574218795	9.38842773438068	40.069259830546	36.9426486583037	50.4039347624843	36.7183344693626	43.0114917939071
477	410.348571777344	279.656311035156	24	5	476	23.8	42.7233886718795	1.6455078125	42.7550656129713	30.3927310960976	46.7232506702356	36.0898624878884	47.1111302604971
478	409.817749023438	279.756591796875	24	5	477	23.85	-10.6164550781193	2.00561523437955	10.804240412639	33.845297726663	29.4634756083443	35.5910101946158	50.0807807186284
479	411.389099121094	279.819152832031	24	5	478	23.9	31.4270019531193	1.25122070312045	31.4518998632719	30.0305964132162	23.7097186784878	35.9684403384423	63.3575147075814
480	409.270294189453	280.437896728516	24	5	479	23.95	-42.3760986328193	12.3748779297	44.1460229138867	22.8123669657694	21.910833504818	35.8955190520605	72.5578503475342
481	409.023834228516	281.458343505859	24	5	480	24	-4.92919921873977	20.4089355468591	20.9957532633119	21.984302558385	19.4342684258	35.3684137462839	89.0427654441228
482	409.027943929037	281.791514078776	24	5	481	24.05	0.0821940104196983	6.66341145834053	6.66391837573757	17.0267062608779	15.7406974639888	33.5797484087594	104.681359618919
483	409.032053629557	282.124684651692	24	5	482	24.1	0.0821940104003716	6.66341145832007	6.66391837571687	9.97636928297298	17.3962254413297	25.1110982433374	107.031568839652
484	409.036163330078	282.457855224609	24	5	483	24.15	0.0821940104196983	6.6634114583394	6.66391837573643	8.83794043838386	19.3529716724779	22.8163098487234	108.693401668286
485	409.003448486328	282.9013671875	24	5	484	24.2	-0.654296875	8.87023925782046	8.89433802436213	8.66902796220825	19.1396027381481	22.8604954869847	110.904200948885
486	408.256103515625	283.065612792969	24	5	485	24.25	-14.9468994140602	3.28491210937955	15.3036090403663	12.8081483242745	20.3328927300835	30.5535972551509	112.770766709967
487	408.186920166016	283.348236083984	24	5	486	24.3	-1.38366699217954	5.65246582029999	5.81935599485947	21.6792370840779	20.4362461472832	38.112408734195	117.514922495737
488	408.985076904297	284.459228515625	24	5	487	24.35	15.9631347656193	22.2198486328205	27.3595201860482	28.3028361933233	20.7587208783305	47.2687614732565	119.624716660421
489	406.446319580078	284.209930419922	24	5	488	24.4	-50.7751464843795	-4.98596191406023	51.0193621747534	31.8278450217831	21.922901018959	72.8091954400583	121.581155993936
490	407.712463378906	285.886077880859	24	5	489	24.45	25.3228759765602	33.5229492187398	42.0123335705892	32.2034643323582	23.8101574691515	97.7149232543283	123.537595327452
491	406.267913818359	285.096130371094	24	5	490	24.5	-28.8909912109409	-15.7989501953	32.928653182665	28.7092934323864	41.6729260845018	131.995912505243	125.494034660968
492	406.581604003906	285.319122314453	24	5	491	24.55	6.27380371094091	4.45983886718068	7.69745254773496	22.1665649538401	60.4841200044013	166.993493500538	127.871628242283
493	406.087677001953	285.296752929688	24	5	492	24.6	-9.87854003906023	-0.447387695299994	9.88866568618951	19.3174787449797	77.1412975051833	174.729898235072	126.932242991105
494	405.180633544922	285.419311523438	24	5	493	24.65	-18.1408691406205	2.451171875	18.3057197820219	51.5180071472206	126.265419207639	180.438376950178	127.802557727786
495	404.725036621094	286.730773925781	24	5	494	24.7	-9.11193847656023	26.2292480468602	27.7669025262873	88.7647756764444	176.290243770508	185.135253245292	128.329990846907
496	407.078409830729	277.324127197265	24	5	495	24.75	47.0674641927008	-188.13293457032	193.931295193869	125.57330157798	243.658932280403	188.823198950571	131.503621356885
497	409.431783040365	267.91748046875	24	5	496	24.8	47.0674641927201	-188.1329345703	193.931295193854	230.364273461437	313.550740853793	198.939982503586	132.778422609688
498	411.78515625	258.510833740234	24	5	497	24.85	47.0674641926996	-188.13293457032	193.931295193869	333.263008796037	328.701075591813	203.658423126225	135.388131256833
499	406.287796020508	285.060699462891	24	5	498	24.9	-109.94720458984	530.997314453141	542.260579199307	435.799857413585	338.953852881397	207.19387164943	136.970438257662
500	400.790435791016	311.610565185547	24	5	499	24.95	-109.947204589839	530.997314453119	542.260579199286	538.336706031141	346.460349021433	211.179671602843	137.576230474603
501	406.994400024414	276.828750610352	24	5	500	25	124.07928466796	-695.636291503899	706.615538281611	531.828849605645	335.97347181664	215.619655575651	138.08926499499
502	413.198364257812	242.046936035156	24	5	501	25.05	124.07928466796	-695.63629150392	706.615538281632	447.543432301356	337.395845002771	222.163508075806	138.100508630101
503	415.262359619141	234.245758056641	24	5	502	25.1	41.2799072265807	-156.0235595703	161.392013066391	359.657689246829	330.175548747267	228.753387738872	138.789029635002
504	418.621856689453	229.224243164062	24	5	503	25.15	67.1899414062398	-100.43029785158	120.833492677862	236.147086219695	288.122324091222	232.788805606848	138.977137442833
505	419.810333251953	224.221893310547	24	5	504	25.2	23.76953125	-100.0469970703	102.831863926651	136.4549839744	246.069099435178	233.799486206828	138.976589819598
506	421.712524414062	220.19548034668	24	5	505	25.25	38.0438232421795	-80.5282592773398	89.0625231459375	128.522247888889	187.5803788709	232.453645458618	138.958040041556
507	427.928649902344	211.847961425781	24	5	506	25.3	124.32250976564	-166.95037841798	208.15502705516	128.701215881087	130.776275297819	227.444436485182	139.631328915616
508	431.120147705078	206.665412902832	24	5	507	25.35	63.8299560546807	-103.65097045898	121.728332638835	132.480509623526	128.805699885931	223.507501040409	139.844892079913
509	434.311645507812	201.482864379882	24	5	508	25.4	63.8299560546795	-103.650970459	121.728332638851	139.013671522105	126.6237583323	201.131681075265	138.940967376574
510	437.503143310547	196.300315856933	24	5	509	25.45	63.8299560547	-103.65097045898	121.728332638845	125.097566621238	121.138623392223	177.437537694879	138.082958492355
511	440.694641113281	191.117767333984	24	5	510	25.5	63.8299560546807	-103.65097045898	121.728332638835	129.089151882972	128.933819100596	144.182617484737	137.52060223993
512	446.139068603516	186.832275390625	24	5	511	25.55	108.8885498047	-85.7098388671801	138.574502550825	124.546300783513	117.493027967593	109.207523759663	138.592041813679
513	452.216888427734	183.19255065918	24	5	512	25.6	121.556396484359	-72.7944946289	141.686258947506	109.796737160921	116.839453333552	102.848161034933	139.496643379668
514	456.803985595703	181.330291748047	24	5	513	25.65	91.7419433593807	-37.2451782226602	99.0140771415537	118.853966679087	114.141038059308	97.5158979354878	NA
515	454.557464599609	180.488586425781	24	5	514	25.7	-44.9304199218807	-16.8341064453199	47.9805145258874	109.888489313948	108.80597595458	92.817926393904	NA
516	453.525115966797	172.201919555664	24	5	515	25.75	-20.6469726562398	-165.73333740234	167.014480229665	104.589754784131	100.784856098574	89.0928811325417	NA
517	451.659790039062	167.901702880859	24	5	516	25.8	-37.3065185547	-86.0043334961	93.7471157251281	103.735775335104	87.6387722215076	80.322675327647	NA
518	452.751770019531	162.246536254883	24	5	517	25.85	21.8395996093807	-113.10333251952	115.192586298421	107.815214748238	76.8906221839345	76.0313610336013	NA
519	451.822052001953	157.601455688477	24	5	518	25.9	-18.5943603515602	-92.9016113281205	94.7441798964181	82.7157455180603	68.4080375386757	70.6880631037179	NA
520	452.727478027344	154.304641723633	24	5	519	25.95	18.1085205078193	-65.9362792968795	68.3777115915575	65.3890551290671	64.4972293955845	64.9862453818668	NA
521	452.872924804688	152.23388671875	24	5	520	26	2.90893554688068	-41.4151000976602	41.5171340787767	49.1914895837378	49.2519431644871	59.421548904209	NA
522	453.202331542969	152.368057250977	24	5	521	26.05	6.58813476561932	2.68341064453978	7.11366378016218	33.0802997422473	43.1523226877009	55.0205755515516	NA
523	451.567901611328	151.864517211914	24	5	522	26.1	-32.6885986328193	-10.0708007812597	34.2047585717744	21.1792440429311	35.2232687336509	50.2398990204648	NA
524	450.858673095703	151.880630493164	24	5	523	26.15	-14.1845703125	0.322265625	14.1882306889659	15.788140810914	27.2350881481275	NA	NA
525	451.175933837891	152.190704345703	24	5	524	26.2	6.34521484376023	6.20147705078011	8.87243309497612	20.9155902463347	21.1665148091539	NA	NA
526	450.998687744141	152.896881103516	24	5	525	26.25	-3.544921875	14.1235351562597	14.5616179186915	21.2550478835639	18.0582417098441	NA	NA
527	449.609008789062	153.763107299805	24	5	526	26.3	-27.7935791015807	17.3245239257801	32.7509109572658	21.3898765540076	22.4023788815957	NA	NA
528	448.488067626953	155.16520690918	24	5	527	26.35	-22.4188232421795	28.0419921875	35.9020467579204	21.1537855753768	23.5891758569951	NA	NA
529	448.063415527344	155.775039672852	24	5	528	26.4	-8.49304199218068	12.1966552734398	14.8623740411844	20.3283426087742	NA	NA	NA
530	448.097137451172	155.39192199707	24	5	529	26.45	0.674438476560226	-7.66235351563978	7.69197820182183	23.8891675168567	NA	NA	NA
531	448.312042236328	154.916519165039	24	5	530	26.5	4.29809570312045	-9.50805664061988	10.4344030856786	25.9233038304263	NA	NA	NA
532	449.771392822266	152.852584838867	24	5	531	26.55	29.1870117187602	-41.2786865234403	50.5550354976782	NA	NA	NA	NA
533	449.862884521484	150.550765991211	24	5	532	26.6	1.82983398435908	-46.0363769531199	46.0727283257684	NA	NA	NA	NA
534	NA	NA	24	5	533	26.65	NA	NA	NA	NA	NA	NA	NA
535	NA	NA	24	5	534	26.7	NA	NA	NA	NA	NA	NA	NA
536	NA	NA	24	5	535	26.75	NA	NA	NA	NA	NA	NA	NA
537	NA	NA	24	5	536	26.8	NA	NA	NA	NA	NA	NA	NA
538	NA	NA	24	5	537	26.85	NA	NA	NA	NA	NA	NA	NA
539	NA	NA	24	5	538	26.9	NA	NA	NA	NA	NA	NA	NA
540	NA	NA	24	5	539	26.95	NA	NA	NA	NA	NA	NA	NA
541	NA	NA	24	5	540	27	NA	NA	NA	NA	NA	NA	NA
542	NA	NA	24	5	541	27.05	NA	NA	NA	NA	NA	NA	NA
543	NA	NA	24	5	542	27.1	NA	NA	NA	NA	NA	NA	NA
544	NA	NA	24	5	543	27.15	NA	NA	NA	NA	NA	NA	NA
545	NA	NA	24	5	544	27.2	NA	NA	NA	NA	NA	NA	NA
546	NA	NA	24	5	545	27.25	NA	NA	NA	NA	NA	NA	NA
547	NA	NA	24	5	546	27.3	NA	NA	NA	NA	NA	NA	NA
548	NA	NA	24	5	547	27.35	NA	NA	NA	NA	NA	NA	NA
549	NA	NA	24	5	548	27.4	NA	NA	NA	NA	NA	NA	NA
550	NA	NA	24	5	549	27.45	NA	NA	NA	NA	NA	NA	NA
551	NA	NA	24	5	550	27.5	NA	NA	NA	NA	NA	NA	NA
552	NA	NA	24	5	551	27.55	NA	NA	NA	NA	NA	NA	NA
553	NA	NA	24	5	552	27.6	NA	NA	NA	NA	NA	NA	NA
554	NA	NA	24	5	553	27.65	NA	NA	NA	NA	NA	NA	NA
555	NA	NA	24	5	554	27.7	NA	NA	NA	NA	NA	NA	NA
556	NA	NA	24	5	555	27.75	NA	NA	NA	NA	NA	NA	NA
557	NA	NA	24	5	556	27.8	NA	NA	NA	NA	NA	NA	NA
558	NA	NA	24	5	557	27.85	NA	NA	NA	NA	NA	NA	NA
559	NA	NA	24	5	558	27.9	NA	NA	NA	NA	NA	NA	NA
560	NA	NA	24	5	559	27.95	NA	NA	NA	NA	NA	NA	NA
561	NA	NA	24	5	560	28	NA	NA	NA	NA	NA	NA	NA
562	NA	NA	24	5	561	28.05	NA	NA	NA	NA	NA	NA	NA
563	NA	NA	24	5	562	28.1	NA	NA	NA	NA	NA	NA	NA
564	NA	NA	24	5	563	28.15	NA	NA	NA	NA	NA	NA	NA
565	NA	NA	24	5	564	28.2	NA	NA	NA	NA	NA	NA	NA
566	NA	NA	24	5	565	28.25	NA	NA	NA	NA	NA	NA	NA
567	NA	NA	24	5	566	28.3	NA	NA	NA	NA	NA	NA	NA
568	NA	NA	24	5	567	28.35	NA	NA	NA	NA	NA	NA	NA
569	NA	NA	24	5	568	28.4	NA	NA	NA	NA	NA	NA	NA
570	NA	NA	24	5	569	28.45	NA	NA	NA	NA	NA	NA	NA
571	NA	NA	24	5	570	28.5	NA	NA	NA	NA	NA	NA	NA
572	NA	NA	24	5	571	28.55	NA	NA	NA	NA	NA	NA	NA
573	NA	NA	24	5	572	28.6	NA	NA	NA	NA	NA	NA	NA
574	NA	NA	24	5	573	28.65	NA	NA	NA	NA	NA	NA	NA
575	NA	NA	24	5	574	28.7	NA	NA	NA	NA	NA	NA	NA
576	NA	NA	24	5	575	28.75	NA	NA	NA	NA	NA	NA	NA
577	NA	NA	24	5	576	28.8	NA	NA	NA	NA	NA	NA	NA
578	NA	NA	24	5	577	28.85	NA	NA	NA	NA	NA	NA	NA
579	NA	NA	24	5	578	28.9	NA	NA	NA	NA	NA	NA	NA
580	NA	NA	24	5	579	28.95	NA	NA	NA	NA	NA	NA	NA
581	NA	NA	24	5	580	29	NA	NA	NA	NA	NA	NA	NA
582	NA	NA	24	5	581	29.05	NA	NA	NA	NA	NA	NA	NA
583	NA	NA	24	5	582	29.1	NA	NA	NA	NA	NA	NA	NA
584	NA	NA	24	5	583	29.15	NA	NA	NA	NA	NA	NA	NA
585	NA	NA	24	5	584	29.2	NA	NA	NA	NA	NA	NA	NA
586	NA	NA	24	5	585	29.25	NA	NA	NA	NA	NA	NA	NA
587	NA	NA	24	5	586	29.3	NA	NA	NA	NA	NA	NA	NA
588	NA	NA	24	5	587	29.35	NA	NA	NA	NA	NA	NA	NA
589	NA	NA	24	5	588	29.4	NA	NA	NA	NA	NA	NA	NA
590	NA	NA	24	5	589	29.45	NA	NA	NA	NA	NA	NA	NA
591	NA	NA	24	5	590	29.5	NA	NA	NA	NA	NA	NA	NA
592	NA	NA	24	5	591	29.55	NA	NA	NA	NA	NA	NA	NA
593	NA	NA	24	5	592	29.6	NA	NA	NA	NA	NA	NA	NA
594	NA	NA	24	5	593	29.65	NA	NA	NA	NA	NA	NA	NA
595	NA	NA	24	5	594	29.7	NA	NA	NA	NA	NA	NA	NA
596	NA	NA	24	5	595	29.75	NA	NA	NA	NA	NA	NA	NA
597	NA	NA	24	5	596	29.8	NA	NA	NA	NA	NA	NA	NA
598	NA	NA	24	5	597	29.85	NA	NA	NA	NA	NA	NA	NA
599	NA	NA	24	5	598	29.9	NA	NA	NA	NA	NA	NA	NA
600	NA	NA	24	5	599	29.95	NA	NA	NA	NA	NA	NA	NA
601	NA	NA	24	5	600	30	NA	NA	NA	NA	NA	NA	NA
