# Supplementary material for: An automated feeding system for the African killifish reveals the impact of diet on lifespan and allows scalable assessment of associative learning
Source: eLife. 2022 Nov 10;11:e69008. doi: 10.7554/eLife.69008 (PMC9788828; doi:10.7554/eLife.69008)
Supplement: Figure 6—source data 3. [file elife-69008-fig6-data3.zip › Filtered and Interpolated Trajectories with Kinematics/t2_REC009 DLC_likelihood-euclidean-filtered_splines-interpolated_kinematics_02_resnet50_TrainAllTheThingsJun28shuffle1_1030000.csv]

	x2	y2	fishnum	recording_num	bodyparts_coords	seconds	velocity_x	velocity_y	velocity_xy	velocity_xy_5frame	velocity_xy_10frame	velocity_xy_20frame	velocity_xy_40frame
1	431.7748	257.6855	2	9	0	0	0	0	0	NA	NA	NA	NA
2	432.198	261.9119	2	9	1	0.05	8.46399999999903	84.5280000000002	84.9507038228644	NA	NA	NA	NA
3	431.4695	265.8598	2	9	2	0.1	-14.5699999999999	78.9580000000001	80.2910372582146	61.7061435697211	NA	NA	NA
4	431.0933	270.8169	2	9	3	0.15	-7.52399999999966	99.1419999999994	99.4270925854712	68.5698399382969	NA	NA	NA
5	430.7218	272.9783	2	9	4	0.2	-7.43000000000052	43.2280000000003	43.8618841820553	56.5854352754379	40.7168194485139	NA	NA
6	431.0461	274.6633	2	9	5	0.25	6.48600000000101	33.7	34.318481842879	42.3056003382025	43.1275080887161	NA	NA
7	429.8155	274.4359	2	9	6	0.3	-24.6120000000008	-4.54799999999977	25.0286805085693	25.2274902544657	38.2812225781369	NA	NA
8	430.1947	274.668	2	9	7	0.35	7.58400000000051	4.64200000000005	8.89186257203789	19.7274953273067	31.635555341642	NA	NA
9	429.9674	275.332	2	9	8	0.4	-4.54600000000028	13.2799999999997	14.0365421667872	17.6851762391352	22.4635051516849	NA	NA
10	430.7329	275.6206	2	9	9	0.45	15.3099999999995	5.77200000000062	16.3619095462599	19.9770098808359	21.4584513714374	31.1045784313763	NA
11	430.1991	276.7013	2	9	10	0.5	-10.6759999999997	21.6139999999996	24.1068864020216	20.9655103450814	21.5135781741548	32.2841491329453	NA
12	429.3317	275.0963	2	9	11	0.55	-17.3479999999995	-32.1000000000004	36.487848717073	19.699520048904	19.9808031085318	28.7679362305367	NA
13	429.915	275.4681	2	9	12	0.6	11.6660000000002	7.43600000000015	13.8343648932651	23.1894074155682	21.0922724238842	24.9625531033395	NA
14	429.8433	275.8467	2	9	13	0.65	-1.43400000000042	7.57200000000012	7.70659068590015	25.3419801091743	20.9342377317794	20.5670193489915	NA
15	429.7002	277.5312	2	9	14	0.7	-2.86200000000008	33.6900000000003	33.8113463795812	19.9845963362277	21.4923374142387	19.2500850453855	NA
16	429.4102	275.812	2	9	15	0.75	-5.80000000000041	-34.384	34.8697498700522	21.219034502687	21.4407901771746	18.4092339159137	NA
17	429.8525	276.0111	2	9	16	0.8	8.84600000000091	3.98199999999974	9.70092985233963	22.1689554146549	19.2546498829365	19.0205302762362	NA
18	429.1313	275.3179	2	9	17	0.85	-14.4240000000002	-13.8639999999998	20.0065557255616	19.7952674129092	18.2895508650371	21.727944738044	NA
19	429.6053	275.7219	2	9	18	0.9	9.47999999999979	8.07999999999993	12.45619524574	17.5396002451749	18.6705335462982	24.1710829045527	NA
20	428.8494	274.9267	2	9	19	0.95	-15.1179999999999	-15.9040000000005	21.9429063708528	18.5247034296454	17.0417187193335	25.0564822349805	33.8487879121223
21	429.9042	275.4547	2	9	20	1	21.096	10.5600000000004	23.5914140313803	15.3600672273872	15.3048896576727	25.4438452357642	35.7995889424686
22	429.174	275.4952	2	9	21	1.05	-14.6040000000005	0.810000000000173	14.6264457746923	15.1721116779414	18.0602574439407	24.8736775724294	35.0240350780984
23	429.1656	275.2862	2	9	22	1.1	-0.167999999999893	-4.18000000000006	4.18337471427082	14.2881700257577	22.3636170522039	26.7402411574323	34.7659540828923
24	429.2138	274.7124	2	9	23	1.15	0.964000000000169	-11.4760000000001	11.5164174985107	13.0701790701706	27.407928077326	27.5706554489493	33.5578673022295
25	428.3705	274.4747	2	9	24	1.2	-16.866	-4.75400000000036	17.5231981099342	17.595811458236	28.6206270557223	27.0830483454387	32.9370099284901
26	428.4195	273.601	2	9	25	1.25	0.9800000000007	-17.4739999999997	17.5014592534449	29.3671668770205	29.4469002943537	26.7607189184438	32.7054435900183
27	429.0563	275.3515	2	9	26	1.3	12.7359999999999	35.0099999999998	37.2546077150194	39.6437444767106	30.4927052619222	28.7805653856157	33.2224219402508
28	430.0466	278.3439	2	9	27	1.35	19.8059999999998	59.8480000000006	63.0401518081934	42.9530840856869	35.1909314498275	30.1098209183027	33.1698869293122
29	429.3699	281.4152	2	9	28	1.4	-13.5340000000008	61.4260000000002	62.8993054969611	45.8236215185369	36.4707773516004	33.5719058143882	33.3439042967885
30	428.8883	283.0492	2	9	29	1.45	-9.63199999999915	32.6799999999992	34.0698961548157	43.3895990656085	37.124377971544	36.5929973928683	33.8092794764043
31	429.2752	281.5042	2	9	30	1.5	7.73799999999937	-30.8999999999992	31.8541464176948	41.0146960226345	38.216548179215	39.3150287519918	33.5432168007716
32	428.5199	280.5029	2	9	31	1.55	-15.1059999999995	-20.0260000000003	25.0844954503773	33.2978102264902	39.5008733272908	41.28013392566	33.2131913589062
33	426.6743	278.7313	2	9	32	1.6	-36.9119999999998	-35.4320000000007	51.1656365933234	31.2956718574011	37.8560247844015	44.569355062445	33.3518093387167
34	426.9554	277.5485	2	9	33	1.65	5.62199999999962	-23.6559999999997	24.3148765162397	30.609474839893	39.7358835514503	46.5487152554674	33.6368661667478
35	427.6766	276.5857	2	9	34	1.7	14.4240000000002	-19.2560000000003	24.0592043093702	35.6121475889731	44.5653677300143	46.6239348115947	32.9288021578189
36	426.5591	275.7077	2	9	35	1.75	-22.3500000000001	-17.5599999999997	28.4231613301546	34.6973535461685	49.1831572096299	47.0016532641229	32.7154258559645
37	425.1898	273.6102	2	9	36	1.8	-27.3860000000002	-41.9499999999994	50.0978591957776	46.1739568764105	52.0675625893978	47.4243136042654	32.8222159539473
38	425.786	271.3582	2	9	37	1.85	11.9240000000002	-45.0400000000002	46.5916663793003	57.8350636026276	53.9477786750624	44.6118291205805	32.6753227254551
39	425.9229	267.2756	2	9	38	1.9	2.73800000000051	-81.6520000000003	81.6978931674498	67.7568395793668	56.6266531593345	42.5167256890242	33.3220471322994
40	426.0354	263.1589	2	9	39	1.95	2.24999999999909	-82.3339999999996	82.3647379404556	68.5229775898225	56.1234916516455	42.5620767178282	34.0228617408518
41	425.1296	259.3639	2	9	40	2	-18.116	-75.9000000000003	78.0320412138504	73.1982038039564	55.7867583490309	41.642588365779	34.3564557730947
42	426.1287	256.8594	2	9	41	2.05	19.982	-50.0900000000001	53.9285492480561	67.0793494422585	55.3477538812401	41.552705145383	35.1771307741769
43	427.3998	253.6001	2	9	42	2.1	25.4220000000009	-65.1859999999999	69.9677974499701	54.4119197006634	51.3676334567595	39.963377520001	35.8786834929872
44	428.0533	251.1299	2	9	43	2.15	13.069999999999	-49.4040000000001	51.1036213589603	43.8166771186951	45.2975678265981	39.7030768845463	36.0911126252168
45	427.1121	251.2687	2	9	44	2.2	-18.8239999999996	2.77600000000007	19.0275892324799	42.1725301726578	40.558785705642	38.7745559701991	36.4742388904795
46	428.3574	251.1319	2	9	45	2.25	24.9059999999997	-2.73599999999988	25.0558283040091	29.5370631095625	34.1020195219281	38.6701327934851	36.7973465835114
47	426.372	250	2	9	46	2.3	-39.7079999999994	-22.638	45.7078145178694	23.5157862109376	31.0378477013683	36.8638665222789	37.0298361807622
48	426.7045	249.9313	2	9	47	2.35	6.64999999999964	-1.37400000000014	6.79046213449391	26.7056517106207	25.9789763649397	35.2408245326075	35.8686992196138
49	426.9728	250.9463	2	9	48	2.4	5.36600000000021	20.3000000000003	20.9972368658358	24.3873619251611	22.7795006097581	33.0721884502107	34.7579743135815
50	428.7204	250.8803	2	9	49	2.45	34.9519999999995	-1.32000000000005	34.9769167308951	19.9031652300788	21.4256202887528	31.4527260888353	34.2091354809005
51	428.1507	251.239	2	9	50	2.5	-11.3940000000002	7.17399999999998	13.4643793767112	22.4208896203168	21.5535072379393	29.3978827941976	33.9565194708926
52	428.6978	252.2668	2	9	51	2.55	10.942	20.5559999999997	23.286831042458	22.0432150085785	18.3799791633177	29.0741276226938	33.767021918134
53	427.7295	252.3024	2	9	52	2.6	-19.366	0.71200000000033	19.3790840856837	16.1455888668849	19.1140156084556	27.1880119235293	33.2672325173817
54	428.6507	252.5559	2	9	53	2.65	18.424	5.07000000000005	19.1088638071446	18.7196525507175	20.8468090738232	25.6335099949662	33.1470788043616
55	428.396	252.4537	2	9	54	2.7	-5.09399999999914	-2.04400000000021	5.48878602242719	16.8567930965566	22.3466664720286	26.3245429693643	33.5938047689242
56	429.6999	252.6371	2	9	55	2.75	26.078	3.66800000000012	26.3346977958738	15.8071415965944	24.693746066467	26.5930399028998	33.6694162739625
57	429.0145	252.5018	2	9	56	2.8	-13.7080000000003	-2.70600000000002	13.9725337716539	19.6504031390679	27.1104075440193	26.635358757259	33.1285222446998
58	429.7178	252.4342	2	9	57	2.85	14.0660000000003	-1.35199999999998	14.1308265858727	28.5477440771723	28.397047482119	27.1255693186472	32.1032706242741
59	428.7505	250.78	2	9	58	2.9	-19.3460000000005	-33.0840000000001	38.3251715195121	30.6678395822166	28.4875193801743	26.9992229381388	30.9600813948568
60	430.9732	249.6383	2	9	59	2.95	44.4540000000006	-22.8340000000003	49.9754907129492	37.3640219914819	31.2234656499758	25.8561942439728	29.0291921941791
61	430.2869	251.3528	2	9	60	3	-13.7260000000003	34.2900000000003	36.9351753210951	40.9869533676436	31.6325725678604	26.2704505760062	27.7538058697729
62	431.0453	253.601	2	9	61	3.05	15.1679999999999	44.9639999999999	47.4534458179803	37.3246356212806	34.8907383512003	25.981338690885	27.0006458441309
63	429.9052	254.741	2	9	62	3.1	-22.8020000000004	22.8000000000003	32.2454834666815	33.8991872227792	35.1371230288387	26.5710875147623	26.1234524574789
64	430.8717	255.0003	2	9	63	3.15	19.3299999999999	5.18599999999992	20.0135827876969	32.5973055535042	33.1516368024543	26.591080724177	25.8906106444899
65	431.7747	256.3722	2	9	64	3.2	18.0600000000004	27.4380000000002	32.8482487204421	32.4174547109187	29.3657220159169	28.4130535676493	26.2474232395005
66	431.0067	257.6854	2	9	65	3.25	-15.3599999999994	26.2639999999999	30.4257669747203	29.2872926900338	27.8471550855453	28.6686997544398	26.5336558379483
67	431.3537	259.9871	2	9	66	3.3	6.9399999999996	46.0339999999997	46.5541916050527	28.978637983628	24.8522698377508	29.3931779671206	25.5911486989309
68	430.9527	260.7135	2	9	67	3.35	-8.02000000000021	14.5280000000002	16.5946733622573	24.8322568090546	24.7451275474056	28.9657167159407	26.1628896489359
69	430.6443	261.584	2	9	68	3.4	-6.16800000000012	17.4099999999999	18.4703092556675	23.0970046175864	24.6946420681798	28.847974339503	26.1130013280112
70	430.0423	261.6519	2	9	69	3.45	-12.0399999999995	1.35800000000017	12.1163428475753	17.2870849645828	25.6026414853229	26.6056582995229	25.641823945982
71	429.8761	262.7266	2	9	70	3.5	-3.32400000000007	21.4940000000001	21.749506017379	20.2029624047775	25.7048269410192	26.1097289453482	25.7111499398117
72	430.4157	263.4157	2	9	71	3.55	10.7920000000001	13.7819999999999	17.5045933400351	20.4106461527315	23.8956175830409	24.927164065568	25.5623837610955
73	430.8405	264.9154	2	9	72	3.6	8.49600000000009	29.9939999999992	31.1740605632304	26.3730261615912	22.7943104030427	25.0588929914284	26.6015917461679
74	431.7254	265.3258	2	9	73	3.65	17.6979999999992	8.20800000000077	19.5087279954379	28.3126492644521	24.5443118765517	26.1477112940137	27.6001946182051
75	431.8076	267.4206	2	9	74	3.7	1.64400000000001	41.8959999999993	41.9282428918735	30.504150201499	23.845594583129	26.1703035096368	27.9762438494208
76	432.2205	268.9378	2	9	75	3.75	8.25800000000072	30.3440000000001	31.4476215316837	25.385658401308	24.372302805151	26.4742717729967	28.2226294094927
77	430.9695	269.6162	2	9	76	3.8	-25.0200000000007	13.5680000000002	28.4620980252693	28.6779776003719	25.0020582933852	24.5469386406029	28.2603230483425
78	431.2483	269.6287	2	9	77	3.85	5.57599999999979	0.249999999999773	5.58160156227562	21.3181630046668	25.3726584354511	25.2002099792246	30.515507347846
79	431.3057	271.4263	2	9	78	3.9	1.14800000000059	35.9520000000009	35.9703239907575	20.43195634585	27.6007805198477	25.2267797178837	31.8670803269263
80	431.5127	271.5777	2	9	79	3.95	4.13999999999987	3.02799999999934	5.12916991334806	19.4999663852715	26.7379655339507	25.4274536479912	32.0913062953353
81	432.0638	272.811	2	9	80	4	11.0220000000004	24.6659999999997	27.0165882375994	25.3596584695943	27.2437166049742	25.1518493036172	35.0213988795732
82	432.9227	273.6348	2	9	81	4.05	17.1780000000001	16.4760000000001	23.8021482223771	26.5235834393234	25.1982596981648	25.1434288313059	35.6986045400675
83	431.8011	272.2993	2	9	82	4.1	-22.432	-26.7099999999994	34.8800619838894	32.1577680632345	27.6061095554065	26.6320959775735	35.8104520229232
84	432.5021	274.2677	2	9	83	4.15	14.0199999999993	39.3679999999995	41.7899488394032	34.0554768640985	25.9092475592157	28.6093085122332	35.792842045914
85	434.0061	273.5534	2	9	84	4.2	30.0800000000004	-14.2859999999996	33.3000930329032	30.8965530110581	27.0093127128534	27.5394341311923	35.2080725266196
86	432.6128	274.7325	2	9	85	4.25	-27.8660000000002	23.5820000000001	36.5051322419193	29.8525606412187	25.9313958020833	27.7765590645457	35.0126252758986
87	432.5299	274.3408	2	9	86	4.3	-1.6579999999999	-7.83400000000029	8.0075289571755	25.2949116791079	25.2847993692266	27.1274681295645	33.9243984237317
88	433.989	274.606	2	9	87	4.35	29.1819999999996	5.30399999999986	29.6601001346923	21.8608573624723	27.8915335196958	32.0652979797512	34.0705025559471
89	433.5007	273.791	2	9	88	4.4	-9.76599999999962	-16.3	19.0017040288494	17.8073147400681	29.6178365046187	34.8861863143497	34.2291572377936
90	433.5955	274.5919	2	9	89	4.45	1.89600000000041	16.0180000000003	16.129821449725	19.6730457273951	28.340902728434	37.5769542911475	34.9946045354513
91	433.9997	275.296	2	9	90	4.5	8.08400000000006	14.0819999999997	16.2374191298984	25.930506398173	28.3094015241171	43.9330688137983	35.2026968608093
92	433.516	276.0153	2	9	91	4.55	-9.67399999999998	14.3860000000006	17.3361838938106	33.9407613301295	29.0566765609641	46.4700450145669	35.5523252505247
93	436.2153	277.4296	2	9	92	4.6	53.9859999999999	28.2859999999994	60.9474034885815	34.8209480943958	36.5244864040959	46.562011054418	35.658541238106
94	433.892	275.6074	2	9	93	4.65	-46.4660000000003	-36.4440000000002	59.0529786886322	38.8114883081661	43.8631250694837	45.4379727978143	35.4276276770021
95	434.4873	276.4437	2	9	94	4.7	11.9060000000002	16.7259999999999	20.5307552710562	38.440307394533	48.1445958694417	44.2458415436024	35.2530750957989
96	432.8765	277.2681	2	9	95	4.75	-32.2159999999997	16.4880000000005	36.1901201987503	47.1184664100187	61.9347418255134	43.5509787788004	35.326530009132
97	433.5486	276.8842	2	9	96	4.8	13.442	-7.67799999999966	15.4802793256451	53.7854888088378	67.6552906599072	43.3018582068605	36.0157422612609
98	434.7588	271.8096	2	9	97	4.85	24.2039999999997	-101.492000000001	104.33819856601	61.4682436444877	65.2324885891401	42.9407951326696	36.88154963728
99	436.2004	267.4209	2	9	98	4.9	28.8319999999999	-87.7739999999994	92.3880906827276	85.0579953428606	61.25810909101	43.2315347577035	36.5702787014866
100	436.7102	264.5181	2	9	99	4.95	10.1959999999997	-58.0560000000003	58.9445294493053	96.8702739252813	60.1507803587707	44.5617554229114	36.7769240719804
101	433.4607	257.5297	2	9	100	5	-64.9900000000002	-139.768	154.138878690615	83.3465107682616	58.7925560334836	45.2535444180013	36.8609082154601
102	431.5995	254.3006	2	9	101	5.05	-37.2239999999999	-64.5819999999998	74.5416722377488	68.7307293731821	57.5470398527569	45.9612216697434	36.6269162843937
103	430.496670336049	252.83276165337	2	9	102	5.1	-22.0565932790191	-29.3567669326001	36.7193827809111	58.8333170730538	49.3571038612434	44.6849864986385	36.2935024110387
104	430.0824	251.9607	2	9	103	5.15	-8.28540672098029	-17.4412330673999	19.3091837073303	32.5271167241066	42.5999444459233	42.245946841771	37.0023795317028
105	430.5538	251.998	2	9	104	5.2	9.42800000000034	0.745999999999754	9.45746794866396	18.2238057802326	40.9789149763812	42.9667160604054	37.0189484631961
106	430.6913	253.12	2	9	105	5.25	2.74999999999977	22.4400000000003	22.6078769458791	15.3676969542253	28.5723470104893	42.8765009537184	37.8617428427142
107	430.5878	253.0097	2	9	106	5.3	-2.06999999999994	-2.2059999999999	3.0251175183783	16.4691595186645	24.2671526795797	44.9040163929573	39.185261742874
108	431.1861	253.9588	2	9	107	5.35	11.9659999999999	18.9819999999997	22.4388386508747	23.1245128797086	24.1374844081368	41.6978012948088	40.3435006357235
109	432.0724	253.0904	2	9	108	5.4	17.7260000000001	-17.3680000000002	24.8164965295267	24.617577296872	23.2337845925321	38.2543710886235	43.4483175479581
110	430.1953	254.1112	2	9	109	5.45	-37.5420000000008	20.4160000000002	42.734234753884	30.3104995789267	25.7826517620401	35.9768938528133	46.8082165588324
111	429.7286	255.5406	2	9	110	5.5	-9.33400000000006	28.5880000000003	30.0731990316963	32.9072718620484	26.9604458739531	29.788747617122	47.0201907685653
112	430.3455	256.9892	2	9	111	5.55	12.3380000000009	28.9719999999994	31.4897289286521	29.9984096663997	32.2609929331577	26.7837875542205	47.7492578063579
113	431.2731	258.498	2	9	112	5.6	18.5519999999997	30.1760000000002	35.4227000664828	28.4407906443715	34.0384987283742	26.0249937676594	47.1740006143995
114	431.2526	259.0112	2	9	113	5.65	-0.410000000000537	10.2639999999997	10.2721855512833	29.3033144510342	33.9087977313237	28.5667862655913	46.4946252923618
115	432.2691	260.4324	2	9	114	5.7	20.3300000000002	28.424	34.9461396437433	34.2114862873886	30.9748727292454	29.7920553827899	46.920780661124
116	430.5855	260.7809	2	9	115	5.75	-33.6719999999991	6.97000000000003	34.3858180650096	35.1697255947	31.0051482237546	32.1725069066281	46.741939952855
117	433.3754	260.5259	2	9	116	5.8	55.7979999999998	-5.09999999999991	56.0305881104239	37.8191857962476	29.3004224288613	35.0686652788875	46.9045928759286
118	434.1581	262.378	2	9	117	5.85	15.6539999999995	37.0420000000001	40.2138966030401	33.5089548141192	27.9125031271819	37.7462061387774	45.864437233496
119	435.0752	261.6419	2	9	118	5.9	18.3420000000001	-14.7219999999993	23.5194865590213	32.7069819964751	33.8997879386505	43.6651003382127	44.7121714549662
120	434.4754	261.9399	2	9	119	5.95	-11.9960000000003	5.96000000000004	13.394984733101	24.389358570334	33.8014590035397	49.0546776947534	46.7778981603752
121	434.2576	260.4368	2	9	120	6	-4.35599999999909	-30.0620000000004	30.3759539767892	20.6552806596638	37.3845679393031	48.7868371191294	44.1486886047276
122	434.3775	259.7247	2	9	121	6.05	2.39799999999946	-14.2420000000004	14.4424709797184	29.9803900810534	37.8763376246172	49.5372939429724	43.6200975338299
123	434.6368	258.6792	2	9	122	6.1	5.18599999999992	-20.9100000000001	21.5435070496891	34.0939631929603	41.4539135491807	49.6630147301606	43.8048089208155
124	433.3562	255.4141	2	9	123	6.15	-25.6119999999999	-65.3019999999998	70.1450336659693	42.0621538821311	53.4214029451017	50.7433037429525	44.0753932766292
125	433.3782	253.7161	2	9	124	6.2	0.439999999999827	-33.9599999999996	33.9628502926355	51.3633166789005	67.1344826602615	50.8748452618425	44.3915286207269
126	432.9971	250.226	2	9	125	6.25	-7.62200000000007	-69.8020000000002	70.2169074226431	62.2525464386976	66.5685260145041	50.6073789519917	45.4995968060809
127	433.2207	247.1868	2	9	126	6.3	4.47200000000066	-60.7839999999999	60.9482849635656	76.86241580915	69.7741654570836	48.9051693589	46.0033466809517
128	432.9792	243.395	2	9	127	6.35	-4.83000000000061	-75.8359999999999	75.9896558486745	100.175002127563	71.4135263331392	50.0310731721833	45.8750819545239
129	434.3575	236.3692	2	9	128	6.4	27.5660000000005	-140.516	143.194380518231	91.0748981468771	67.5868195472545	51.1699718213089	45.7691124681494
130	429.4862	242.1064	2	9	129	6.45	-97.4260000000004	114.744	150.525781884699	88.1850142352667	67.9482315201454	57.5789024679372	45.7708871941364
131	428.4594	241.4187	2	9	130	6.5	-20.5359999999996	-13.7540000000001	24.7163875192146	80.5745062275809	63.8301899646804	58.5086295923331	46.6557672247287
132	426.1989	241.9623	2	9	131	6.55	-45.2100000000007	10.872	46.4988654055135	58.3112232853589	59.9340010931827	60.4564075134393	47.0751320623591
133	425.9944	243.8481	2	9	132	6.6	-4.08999999999992	37.7159999999998	37.9371158102456	35.7214609127279	58.6082327951858	61.5846240739717	47.4445666642809
134	427.067	245.0271	2	9	133	6.65	21.4520000000005	23.58	31.8779658071217	36.5854817824836	48.9185406975161	59.5840002876671	48.219013619437
135	425.7158	246.3326	2	9	134	6.7	-27.0240000000001	26.1100000000005	37.5769700215442	31.6829879510988	48.0233222756128	58.9910018586639	48.2484913175955
136	424.3314	246.7699	2	9	135	6.75	-27.6880000000006	8.74599999999987	29.0364918679931	36.6419593627907	50.4487331701622	58.8266867055337	48.3354416434822
137	423.8288	247.7476	2	9	136	6.8	-10.0519999999995	19.554	21.9863962485894	39.5258581096733	51.1386495697951	56.938028083016	47.6847736072526
138	422.3217	250.4984	2	9	137	6.85	-30.1419999999996	55.016	62.7319728687053	60.3251836384978	51.7557218148041	54.0039577702704	47.6670734476305
139	421.6086	252.7007	2	9	138	6.9	-14.2619999999999	44.0460000000002	46.2974595415344	64.3119845578408	51.5811810280796	47.8731245980861	48.3389419273747
140	420.4278	259.6802	2	9	139	6.95	-23.6160000000007	139.59	141.573597665667	70.5943111884913	50.0337721971825	42.4870966935193	49.4253915820458
141	418.4719	261.1532	2	9	140	7	-39.1179999999997	29.4600000000003	48.9704964647081	66.8694842668175	53.823183446387	44.5246973303281	50.1032611652028
142	418.8124	263.8013	2	9	141	7.05	6.8100000000004	52.962	53.3980294018422	63.636503946486	53.9420550728492	44.6129701817457	51.0402162548218
143	417.8442	265.7828	2	9	142	7.1	-19.3640000000005	39.6299999999997	44.1078382603364	39.7423607558673	49.3996827453551	45.2261185984012	51.5054842460238
144	419.2173	266.4029	2	9	143	7.15	27.4620000000004	12.4019999999996	30.1325579398765	43.3343823349333	46.8277084986561	45.6947234959215	50.3297697131957
145	419.757	267.3673	2	9	144	7.2	10.7939999999996	19.2880000000002	22.1028817125732	37.2897989572071	36.9508711114258	45.6221373733486	49.8448181360921
146	422.7401	268.884	2	9	145	7.25	59.6619999999996	30.3340000000003	66.9306043600382	31.9298812238926	38.6006614904941	46.0635043349726	49.1101131192478
147	423.8105	269.3278	2	9	146	7.3	21.4080000000001	8.8760000000002	23.1751125132114	30.0189130508261	38.0872907936964	46.4643778556052	48.7684639230962
148	424.6605	269.4904	2	9	147	7.35	17.0000000000005	3.25199999999995	17.3082495937635	34.1593814669844	38.6965153819983	45.3030737230777	47.8838122876887
149	423.6342	269.5633	2	9	148	7.4	-20.5259999999998	1.45800000000008	20.5777170745443	33.8669406460549	39.8082659637633	45.5079120334406	44.9901541973287
150	422.4512	271.3469	2	9	149	7.45	-23.660000000001	35.6719999999996	42.8052237933645	38.8847826301856	41.2105025495146	41.2718806961543	41.4692474434263
151	425.5809	272.3062	2	9	150	7.5	62.5940000000003	19.1859999999997	65.4684002553906	45.463149540104	38.3038252235583	41.6978927380725	41.6498194255781
152	427.5803	273.6575	2	9	151	7.55	39.9880000000007	27.0260000000007	48.2643224338652	49.5976188767005	38.9867006383611	41.6240249962044	41.570094123766
153	429.9407	272.8039	2	9	152	7.6	47.2079999999994	-17.0720000000006	50.2000841433554	48.2616236320448	41.2064647008003	41.426344418076	41.6953621881611
154	428.1165	273.7663	2	9	153	7.65	-36.4840000000004	19.248	41.2500637575268	42.7407098010617	44.1881155682251	41.0755391387244	41.6690785157941
155	428.3152	271.971	2	9	154	7.7	3.97400000000061	-35.9059999999999	36.125247570086	39.0886186465366	45.5928902808828	40.6986344135202	40.9183516454393
156	429.60644568313	270.586493282858	2	9	155	7.75	25.8249136626	-27.6901343428403	37.8638311004749	36.9497798614966	44.7951239856509	39.3935395329619	40.9292471935684
157	431.105924878993	270.632776948851	2	9	156	7.8	29.9895839172598	0.925673319860607	30.00386666124	38.7786122597497	45.1607591987123	40.5988997631764	41.4985631070209
158	432.705511855985	271.791703136259	2	9	157	7.85	31.9917395398397	23.1785237481597	39.5058902181554	42.9241569297209	44.1561734541537	41.763666805107	40.4901649774792
159	434.2970808825	273.74512398336	2	9	158	7.9	31.8313805303001	39.0684169420194	50.3942257487923	46.8495381702401	42.3428123136856	42.1071837965714	40.6898238614184
160	435.772506226935	276.174891628436	2	9	159	7.95	29.5085068886999	48.5953529015205	56.852970919942	51.2328997508881	40.1867662775258	40.4513981933333	38.7765239023725
161	437.023662157685	278.762858209765	2	9	160	8	25.0231186150006	51.75933162658	57.4907373030706	51.3625670468107	40.4832538423656	38.7749415208281	38.678213808795
162	437.942422943145	281.190875865627	2	9	161	8.05	18.3752157091999	48.5603531172399	51.9206745644801	45.9070123676214	42.2110988879918	38.5272180657864	37.6226030995239
163	438.420662851711	283.140796734302	2	9	162	8.1	9.56479817131935	38.9984173735002	40.1542266977686	37.4493756253307	42.3208689094137	38.1646057779209	36.7571436494811
164	438.350256151779	284.29447295407	2	9	163	8.15	-1.40813399863987	23.0735243953598	23.1164523528457	34.1169695144912	40.0262520249177	37.6434335356667	36.46074124877
165	437.623077111743	284.333756663209	2	9	164	8.2	-14.5435808007198	0.785674182779985	14.5647872084886	33.1892980250955	35.3099061057837	36.2145659175301	36.6335566610443
166	436.131	282.9405	2	9	165	8.25	-29.8415422348603	-27.86513326418	40.828706748873	33.2791707720168	32.7547590560054	35.7949900521641	35.55167721724
167	434.8397	280.9602	2	9	166	8.3	-25.8259999999996	-39.606	47.2823171175015	34.145491682214	31.8936769328604	36.5327483584366	35.6082426113865
168	436.6917	281.7919	2	9	167	8.35	37.0400000000006	16.6340000000002	40.603590432375	33.1704365862367	32.1730381016882	35.6772562318807	35.5823275495441
169	437.78255486926	282.624681618254	2	9	168	8.4	21.8170973852	16.6556323650798	27.4480569038319	31.3925485975196	32.9440547576479	35.8717356893962	36.0205233750416
170	437.30008307207	282.668699327906	2	9	169	8.45	-9.64943594380088	0.880354193039921	9.68951172860219	30.5980558406253	32.2423655575344	36.2811671085907	35.3381096098654
171	435.784757960332	282.164634137792	2	9	170	8.5	-30.3065022347596	-10.0813038022795	31.9392668052876	31.0669054313597	31.1067262619626	35.6585348795174	33.8938863108139
172	433.777052885949	281.353167056748	2	9	171	8.55	-40.1541014876602	-16.2293416208797	43.3098533330296	31.7426178330818	30.8543978288815	33.6211812028435	33.2498855219608
173	431.817441200822	280.474979093611	2	9	172	8.6	-39.1922337025403	-17.5637592627402	42.9478383860472	31.3142945288321	29.0336435543477	32.0879428808862	34.027747601002
174	430.446396256854	279.770751257217	2	9	173	8.65	-27.42089887936	-14.0845567278802	30.8266189124426	30.8209039264055	31.7172193538748	31.8459433588155	33.9272061771552
175	430.204391405945	279.481164556401	2	9	174	8.7	-4.84009701817968	-5.79173401632033	7.54789520735376	31.1107398171377	37.2524281113976	32.5684789085684	34.0851321936659
176	431.6319	279.8469	2	9	175	8.75	28.5501718810997	7.31470887198043	29.4723137931545	27.0003816773356	38.5623107030294	31.709814901518	33.3666649161272
177	433.7792	280.4774	2	9	176	8.8	42.9460000000006	12.6099999999997	44.7590327866906	31.6918208746677	35.3486854728266	30.6175854595966	32.7229173445618
178	432.6799	280.6907	2	9	177	8.85	-21.9860000000006	4.26600000000008	22.3960476870368	43.1905616939631	32.0028476600842	29.4009882939812	32.8833730897137
179	432.2657	283.3731	2	9	178	8.9	-8.28399999999988	53.6480000000006	54.2838148991029	46.3037174796534	30.7478319599832	29.9338629535117	32.4404785175878
180	431.1418	280.3214	2	9	179	8.95	-22.4779999999998	-61.0340000000008	65.0415993038308	39.5866311285155	32.8945922596024	30.2248210263975	31.7856370901247
181	430.4698	278.1721	2	9	180	9	-13.4399999999994	-42.9859999999996	45.0380927216057	37.0053136428329	32.3129035410733	29.0128311007997	30.7447986166832
182	430.976	277.9357	2	9	181	9.05	10.1239999999996	-4.72800000000007	11.1736010310012	29.8038430452986	30.3807730903117	27.9725529781353	29.9195833441506
183	430.6168	278.2457	2	9	182	9.1	-7.18399999999974	6.20000000000005	9.48946025862361	22.5986228252417	29.7683330336148	29.8908894240831	29.7811451539969
184	430.7449	277.3409	2	9	183	9.15	2.56199999999922	-18.0960000000005	18.2764619114317	18.3220896024933	28.1505065531487	30.2109788186436	30.5062785997794
185	430.3749	278.7437	2	9	184	9.2	-7.39999999999895	28.0560000000003	29.0154982035463	21.1749150521079	23.1972139413974	31.9556984698016	31.3106781630972
186	429.26	279.1386	2	9	185	9.25	-22.2980000000007	7.89800000000014	23.6554266078638	22.5313524243967	19.4633514985699	30.9383397800902	31.251448770435
187	428.9551	280.3734	2	9	186	9.3	-6.0979999999995	24.6960000000001	25.437728279074	26.4971700609987	20.5964204834439	28.9130863306869	31.2920127638206
188	429.5371	279.8049	2	9	187	9.35	11.6399999999999	-11.3700000000006	16.2716471200678	23.795805057553	27.7789311880819	30.0894899475466	31.6303624475377
189	428.6057	281.467	2	9	188	9.4	-18.6279999999999	33.2420000000002	38.1055500944418	20.6046133946465	29.674125677304	29.0092213457794	31.0211164990812
190	428.9607	282.1564	2	9	189	9.45	7.09999999999923	13.7880000000007	15.5086731863177	20.0179259147799	31.0168046800008	27.2901070716586	31.662077331601
191	429.3285	282.2701	2	9	190	9.5	7.3560000000009	2.27399999999989	7.69946829333122	33.026509951767	29.5637760191071	25.8310623538489	31.3087640846526
192	430.3509	282.74	2	9	191	9.55	20.4480000000001	9.39799999999991	22.5042908797412	32.8510812936093	27.4453995710621	26.2179854854576	30.529474403915
193	434.4142	282.5995	2	9	192	9.6	81.2659999999994	-2.81000000000063	81.3145673050033	38.2378043024486	30.4106468614784	27.4743474271076	29.72764011865
194	435.379455612457	284.191092688305	2	9	193	9.65	19.3051122491397	31.8318537661003	37.228406803653	38.5229386435677	29.8679361384102	29.1666138407433	30.6387100746445
195	434.356	286.0501	2	9	194	9.7	-20.4691122491397	37.1801462338999	42.4422882305144	34.8728732273442	31.3830002019199	30.052877417626	31.0700389620494
196	434.1982	286.4782	2	9	195	9.75	-3.15600000000018	8.56200000000058	9.12513999892665	27.7947837711898	32.1987732091279	30.793082639352	30.9974713900135
197	434.3578	286.3376	2	9	196	9.8	3.19200000000023	-2.81200000000013	4.25396379862384	26.8847909832111	31.8395504874713	31.9664400680447	31.3259056936354
198	433.8812	284.0914	2	9	197	9.85	-9.53200000000038	-44.9239999999998	45.9241200242311	24.5281961013912	27.1697636661334	33.8597366010942	31.8673451390462
199	434.0831	285.7128	2	9	198	9.9	4.03800000000047	32.4279999999999	32.6784428637595	25.8746077746882	28.6591020041825	32.1083700446506	31.3123211505489
200	433.7401	287.2069	2	9	199	9.95	-6.86000000000035	29.8820000000001	30.659313821415	28.8062277475985	29.0889501552512	33.0993336368045	30.8170724274259
201	433.1092	286.7267	2	9	200	10	-12.6179999999999	-9.6040000000005	15.8571983654115	26.5447435610769	32.0223892595969	33.6046970685056	30.4272482402162
202	433.7639	287.409	2	9	201	10.05	13.0939999999998	13.646	18.9120636631753	30.433413025154	36.4874805650273	33.0863958296948	30.4074680389519
203	432.2419	288.2332	2	9	202	10.1	-30.4399999999998	16.4840000000004	34.6166990916234	33.6497042091113	37.3088263407099	29.5643908132168	30.4359031954464
204	434.3521	289.7625	2	9	203	10.15	42.2040000000004	30.5859999999996	52.1217901841447	38.1701707445056	34.3488039508911	31.0664413306455	30.9897528707
205	436.5661	290.5108	2	9	204	10.2	44.28	14.9660000000006	46.7407697412015	44.1687333824561	34.8156670716891	30.1843794542972	30.4462380358707
206	437.1112	288.6667	2	9	205	10.25	10.9019999999998	-36.8820000000005	38.4595310423832	48.0729091203429	35.0106209278833	31.0566029999367	30.9161532822915
207	438.6815	290.5411	2	9	206	10.3	31.4060000000006	37.4879999999996	48.9048768529276	38.2641948766281	34.3332411719183	33.7387250565839	32.3128511854224
208	436.0041	290.1427	2	9	207	10.35	-53.5480000000007	-7.96799999999962	54.1375777810577	35.9816299342669	31.9590179603003	33.6452003305459	32.745434901315
209	436.1574	290.129	2	9	208	10.4	3.06600000000003	-0.273999999999432	3.07821896557082	31.8510711112609	33.4737806571084	33.6154209553184	32.4074962750317
210	435.5804	291.7985	2	9	209	10.45	-11.54	33.3899999999994	35.3279450293951	24.4977489613806	31.2798087533432	34.3440377831932	33.0798710357564
211	435.5723	290.9082	2	9	210	10.5	-0.162000000000262	-17.8059999999994	17.8067369273536	15.8451268002577	30.0908167402766	35.0234341265836	33.41829140598
212	436.1049	291.1992	2	9	211	10.55	10.652	5.81999999999994	12.1382661035257	28.6833664375886	30.9899695481405	34.5969505924461	34.0220654234883
213	435.7711	290.77	2	9	212	10.6	-6.67599999999993	-8.58400000000074	10.8744669754435	26.5779875724196	29.9815743203819	33.3974589637852	32.4314030075942
214	439.1	290.289	2	9	213	10.65	66.5780000000007	-9.61999999999989	67.2694171522252	28.3305623692922	32.8820379597458	32.8128919006567	31.9114631626239
215	438.2702	291.2105	2	9	214	10.7	-16.5960000000007	18.4300000000007	24.8010507035498	37.4821901349005	33.8724084946973	30.8395986541153	31.4791601079407
216	439.1292	292.2239	2	9	215	10.75	17.1800000000007	20.2679999999998	26.5696109117167	44.118021840506	35.0362473252838	31.039223925231	31.7028177437664
217	441.5993	290.7144	2	9	216	10.8	49.402	-30.1900000000001	57.8964049315673	37.080709481903	34.8606600129739	32.6592623028001	32.7437229678164
218	440.2497	288.9736	2	9	217	10.85	-26.9920000000002	-34.8160000000007	44.0536255034709	41.166829416975	34.8358999672701	31.6311332015357	32.0214873203853
219	439.0736	287.8827	2	9	218	10.9	-23.5220000000004	-21.8179999999995	32.0828553592101	41.7419322812755	32.152003144205	32.7066225054127	31.8142096112837
220	440.6826	289.472	2	9	219	10.95	32.1799999999996	31.7859999999996	45.23165037891	32.2391298910473	30.3993885548874	33.0604084347082	31.4764704420865
221	439.7269	288.3521	2	9	220	11	-19.1139999999996	-22.3979999999995	29.4451252332192	25.5537780940341	31.9876311101854	33.2318857434543	33.4197176150573
222	439.5405	287.8676	2	9	221	11.05	-3.72799999999984	-9.69000000000051	10.3823929804265	27.223296806507	34.3285550574596	34.9577350172817	34.3550349424617
223	439.9667	287.5503	2	9	222	11.1	8.52399999999989	-6.34599999999978	10.6268665184049	19.6319476927998	33.2806920826896	35.2984152019715	34.9984684187115
224	440.3387	289.5373	2	9	223	11.15	7.44000000000028	39.7400000000005	40.4304489215745	22.2333299390953	32.5312070510796	32.7564849946023	34.076516631768
225	440.1575	289.8527	2	9	224	11.2	-3.6239999999998	6.30800000000022	7.2749048103739	36.417980223872	32.2484083747192	32.7739407615842	34.702821691617
226	442.1938	290.4518	2	9	225	11.25	40.7259999999997	11.9819999999993	42.4520364646969	41.0076060713451	31.4275241616248	32.349032487596	35.7608596595068
227	446.2585	290.383	2	9	226	11.3	81.2940000000003	-1.3760000000002	81.3056444043097	37.8391172956523	35.0548100215896	31.7487208790489	36.0343222812492
228	444.6211	290.0127	2	9	227	11.35	-32.7480000000003	-7.40599999999972	33.5749957557706	44.8648690566385	35.760930436673	30.3977743102247	35.3280683626734
229	444.6054	288.7834	2	9	228	11.4	-0.31400000000076	-24.5860000000005	24.5880050431104	40.6217183841543	33.3609668449996	30.0129982672489	35.7976751493975
230	443.9508	286.7668	2	9	229	11.45	-13.0919999999992	-40.3319999999997	42.4036636153051	33.6916398193072	35.1484929682811	28.6089031009799	35.8035048317046
231	444.0941	287.8189	2	9	230	11.5	2.86600000000021	21.0419999999999	21.2362831022756	30.514254802001	32.7104338650066	31.816001103531	35.7119926540474
232	441.9232	286.9651	2	9	231	11.55	-43.4180000000003	-17.0759999999996	46.6552515800742	28.8828163943469	29.1688867006382	34.1131192924772	36.1281905088446
233	441.0401	286.9171	2	9	232	11.6	-17.6620000000003	-0.960000000000036	17.6880706692395	25.4321168799237	27.5148565377598	36.5994778736379	36.2690369789141
234	441.0103	286.0961	2	9	233	11.65	-0.596000000000458	-16.4200000000005	16.43081300484	24.7991493458588	27.4947894834182	35.3401413628794	35.5335954486939
235	440.8355	284.8508	2	9	234	11.7	-3.49599999999896	-24.9059999999997	25.150166043189	24.6461335819692	24.9693978272405	38.5660447291188	35.5072495033326
236	440.2398	285.5302	2	9	235	11.75	-11.9140000000004	13.5879999999997	18.0714454319516	24.5154582735186	32.2044780454372	40.4824953937825	36.3577166164727
237	438.9043	287.396	2	9	236	11.8	-26.7100000000005	37.3160000000007	45.8901727606258	26.1067625724896	33.1714285633648	39.4093822596984	37.9670508805996
238	438.3492	286.75	2	9	237	11.85	-11.1019999999996	-12.9200000000003	17.0346941269868	24.5066787745574	37.4380253106028	39.0250035238111	42.8609790430751
239	437.4432	285.9339	2	9	238	11.9	-18.1200000000001	-16.3220000000001	24.3873344996949	39.6098067450156	37.3193158807592	38.8887277933822	48.0041154637052
240	437.0598	286.7009	2	9	239	11.95	-7.66799999999989	15.3399999999999	17.1497470535281	41.6967235447604	41.9835964899565	38.5466012287009	50.6798463997542
241	435.2021	290.9957	2	9	240	12	-37.1540000000005	85.8960000000002	93.5870852842424	50.3605923476869	48.2545569225585	38.1920995646404	50.80729122473
242	435.1655	293.8117	2	9	241	12.05	-0.731999999999289	56.3199999999995	56.32475675935	48.5318691890288	49.6498778187586	37.2986460004074	51.621443186501
243	433.3351	296.2109	2	9	242	12.1	-36.6079999999999	47.9840000000002	60.3540381416191	59.4605142053555	50.5351505098625	37.2396587558567	52.1045075818418
244	433.9145	296.7061	2	9	243	12.15	11.5879999999993	9.90400000000022	15.2437187064045	56.8993071001015	50.2826661033462	38.3107059027855	51.9552224539437
245	436.2841	294.0097	2	9	244	12.2	47.392000000001	-53.9279999999997	71.7929721351613	57.6030320927567	52.1238046301613	38.2405582450809	52.0079825360087
246	437.5649	290.1791	2	9	245	12.25	25.616	-76.6120000000001	80.7810497579724	50.7097086720381	44.1797210838436	40.3664007453493	51.7071742344803
247	440.4721	290.8871	2	9	246	12.3	58.1439999999998	14.1599999999994	59.8433817226262	52.0334630176635	41.4258634374499	44.1853808821503	50.4071352554778
248	441.6292	291.4672	2	9	247	12.35	23.1420000000003	11.6020000000003	25.8874210380258	44.7870950549671	37.0412922011106	55.3241837759254	49.8115507018351
249	441.5453	292.5571	2	9	248	12.4	-1.67800000000057	21.798	21.862490434532	31.4601350675857	39.3020959248119	65.9952326601614	49.9370227482956
250	442.1046	290.8693	2	9	249	12.45	11.1860000000001	-33.7559999999996	35.5611323216792	25.2486947821432	34.4975200002053	72.7507896985286	49.8355406469647
251	442.656	291.3123	2	9	250	12.5	11.028	8.85999999999967	14.1462498210655	23.3728757301832	32.4782445681401	69.7985813459291	50.1180757677231
252	441.3348	291.8833	2	9	251	12.55	-26.4240000000007	11.4200000000005	28.7861802954134	26.5707288319602	38.720883945542	69.1297670805247	50.6974781647071
253	441.9214	291.3026	2	9	252	12.6	11.7320000000007	-11.6140000000007	16.5083257782257	24.2079449454434	60.1132170419884	67.6095372900456	54.094566073489
254	442.545	289.5157	2	9	253	12.65	12.4720000000002	-35.7380000000001	37.8517559434171	33.4963540686944	81.7077992169767	68.5703035450081	56.562961263322
255	441.4727	289.0058	2	9	254	12.7	-21.4460000000008	-10.1979999999992	23.7472128890954	52.1930731089408	93.377774766896	65.4499203428986	58.3569197535804
256	443.2358	286.5423	2	9	255	12.75	35.2620000000002	-49.2700000000002	60.5882954373205	96.8535583537936	95.4174416080145	62.931853075178	60.4470521697813
257	438.5048	282.6703	2	9	256	12.8	-94.6199999999999	-77.4400000000003	122.269775496645	136.844869601993	96.8336707235995	61.4048882512572	61.3448632335835
258	439.7443	270.744	2	9	257	12.85	24.7900000000004	-238.525999999999	239.81075200249	162.547604588348	98.1777823789806	60.5980978798592	62.7178216877065
259	435.2787	259.724	2	9	258	12.9	-89.3119999999999	-220.400000000001	237.808312184415	157.338529147335	97.8385111652043	60.985317703209	64.0084600940206
260	431.973	252.8661	2	9	259	12.95	-66.114	-137.158	152.260887820871	141.474268338258	96.4023206855919	61.1244800652285	66.6810728507614
261	433.6714	252.5523	2	9	260	13	33.9679999999998	-6.27599999999973	34.5429182322511	99.5020064041676	93.3854615822159	62.0440519708058	66.64491432125
262	433.8182	250.4099	2	9	261	13.05	2.93599999999969	-42.8480000000002	42.9484714512637	58.8321527284153	84.0888925569725	64.0963103290068	67.1078512394095
263	434.3239	249.0004	2	9	262	13.1	10.1139999999998	-28.1899999999996	29.9494423320364	30.2570367828353	61.0829787177299	70.9494733911213	66.9852608024043
264	434.3468	250.7232	2	9	263	13.15	0.457999999999856	34.4559999999996	34.4590438056538	29.4323940170972	40.2628361894414	74.8152166238584	67.7013268592251
265	433.8929	250.8423	2	9	264	13.2	-9.07799999999952	2.38200000000006	9.38530809297125	26.7035167756866	28.8711853635611	78.47328126208	67.1396270528049
266	433.2989	252.2425	2	9	265	13.25	-11.8799999999999	28.0040000000002	30.4197044035607	22.6639510312922	28.6706623335972	80.5277035942133	65.918654955423
267	434.7537	252.0682	2	9	266	13.3	29.0959999999995	-3.48600000000033	29.3040852442109	21.6935196504674	31.358949934414	78.5043455850168	65.7429959356263
268	434.4343	252.4366	2	9	267	13.35	-6.38799999999947	7.36800000000017	9.75161361006452	27.485333944287	43.721164403262	70.1114595994875	65.6765840316662
269	435.558	251.4729	2	9	268	13.4	22.4739999999997	-19.2739999999998	29.6068869015298	27.9089306500972	51.7919220825124	62.0216875278798	66.4314067138539
270	434.0886	250.2414	2	9	269	13.45	-29.3880000000001	-24.6300000000002	38.3443795620691	36.0143830931415	60.5442418385682	60.6113560029941	66.9590906040018
271	434.8786	248.8192	2	9	270	13.5	15.8000000000004	-28.4440000000001	32.5376879326116	64.7783777752319	67.6699456062107	63.491247296571	67.5592521607833
272	434.7122	245.3316	2	9	271	13.55	-3.3280000000002	-69.7519999999997	69.8313474594323	81.8903245145574	72.9197986130611	65.0859353982942	68.7835361426512
273	435.7748	237.7269	2	9	272	13.6	21.2520000000006	-152.094	153.571587020517	93.6031497328493	79.1399404812452	66.3609843147629	70.952555550146
274	436.6463	232.0349	2	9	273	13.65	17.4299999999994	-113.84	115.166620598158	107.430960562324	83.7805388663183	66.8323501734421	73.4747302596065
275	437.0972	227.2105	2	9	274	13.7	9.0179999999998	-96.4879999999999	96.9085056535286	109.825214132981	92.3515266424271	68.8293337627112	75.0584748304581
276	437.5215	222.1444	2	9	275	13.75	8.48600000000033	-101.322	101.676742079986	93.5015031872585	98.3118322595449	68.905456835668	75.4991698097686
277	436.0697	218.3206	2	9	276	13.8	-29.0359999999998	-76.4759999999995	81.8026153127143	85.6707532180792	98.8129208621743	70.0811036199953	74.7990020973198
278	437.7264	215.1271	2	9	277	13.85	33.134	-63.87	71.9530322919055	91.0999035520048	89.0008042262638	70.7550701834732	70.4242860332091
279	440.7973	212.8878	2	9	278	13.9	61.4179999999999	-44.7860000000003	76.0128707522615	89.1927039567655	81.8727782643718	71.8774957244988	65.7207195556332
280	434.6154	212.3801	2	9	279	13.95	-123.638	-10.154	124.054257323156	87.800627591368	77.1144256868543	72.7937011427751	63.2127249195032
281	430.9964	215.231	2	9	280	14	-72.3800000000006	57.0179999999999	92.1407441037898	84.500105265269	70.1409680651253	73.0744523507609	63.277500351965
282	427.474639164251	213.965851629802	2	9	281	14.05	-70.4352167149796	-25.3029674039601	74.8422334857265	78.0748033106644	67.2424086269296	73.4707619562956	63.1412336640759
283	426.1569	211.5265	2	9	282	14.1	-26.3547832850202	-48.7870325960398	55.4504206614109	63.1289478217038	62.3701998857012	70.9556377091707	63.0305615230278
284	428.3512	211.5176	2	9	283	14.15	43.886	-0.178000000000225	43.8863609792381	51.0892321734852	59.9744525826792	72.1342438953546	62.5580493979402
285	426.4853	209.9049	2	9	284	14.2	-37.3180000000002	-32.2539999999998	49.3249798783538	46.6841896624912	53.2358756431231	71.6436683988362	64.1640739287803
286	426.6584	211.4926	2	9	285	14.25	3.46199999999953	31.7540000000002	31.9421658626965	40.2402945061333	47.8370724419768	70.4706360253239	64.9296139854451
287	426.9176	214.1207	2	9	286	14.3	5.18400000000042	52.5619999999998	52.8170209307566	41.874101854694	48.128603050417	71.0936586096228	66.1221007107306
288	425.8108	214.4731	2	9	287	14.35	-22.1360000000004	7.04799999999977	23.2309448796216	43.3428034645423	52.9104711920776	70.7371124669307	66.2999944139286
289	424.124	216.4553	2	9	288	14.4	-33.735999999999	39.6440000000001	52.0553977220417	44.5849127104685	62.3957095263375	69.4197515833866	67.309389395003
290	423.399	219.1944	2	9	289	14.45	-14.5000000000005	54.7820000000002	56.6684879275954	49.5730164383427	66.172911110818	65.8140938360123	66.4798500903472
291	422.0138	220.506	2	9	290	14.5	-27.704	26.232	38.152712092327	65.580647878022	70.8003039855225	63.063753407359	66.1155600182653
292	421.3022	224.3282	2	9	291	14.55	-14.2319999999995	76.4440000000002	77.757539570128	82.9173171979809	74.9449085923161	61.1965319298576	66.2036557372723
293	420.2328	229.3797	2	9	292	14.6	-21.3880000000006	101.03	103.269102078018	89.0030187570937	79.1040250481601	59.7001387312927	65.4548907345495
294	416.5623	235.266	2	9	293	14.65	-73.4100000000001	117.726	138.738744321836	97.0156952605765	78.8650505840939	58.2837486224384	65.3211538136687
295	414.5394	239.1225	2	9	294	14.7	-40.4579999999999	77.1300000000002	87.0969957231593	100.316800746289	78.3923120289015	59.4988140948493	64.1224856225946
296	414.8994	243.0167	2	9	295	14.75	7.20000000000027	77.8839999999997	78.216094609741	92.6274022182983	78.2904343727413	60.9537711352222	62.6599564126982
297	415.2009	247.7202	2	9	296	14.8	6.02999999999952	94.0700000000004	94.2630669986929	74.812783970207	74.2644608092983	62.163097801466	62.7626775301984
298	418.2191	248.9014	2	9	297	14.85	60.3640000000007	23.6239999999998	64.8221094380619	67.7816053007093	66.4898062705078	61.844918644384	64.0745664538138
299	419.5746	250.9821	2	9	298	14.9	27.109999999999	41.6140000000001	49.6656530813797	59.5651734849061	54.1717877185392	62.7412830655071	66.1831698261531
300	417.3546	252.3298	2	9	299	14.95	-44.3999999999994	26.9540000000001	51.9411023756712	48.2121208723071	52.8247170788805	60.1659990379192	67.6363036436953
301	415.878	253.4554	2	9	300	15	-29.5320000000004	22.5119999999998	37.1339355307246	40.3522103227172	51.107238284922	59.1566676857698	68.5220223502697
302	417.4623	252.4528	2	9	301	15.05	31.6860000000008	-20.052	37.4978039356981	33.5307914668715	49.3812870106159	58.936549518249	69.90568303112
303	417.2371	253.7089	2	9	302	15.1	-4.50400000000059	25.1220000000001	25.5225566901126	37.8678288570517	44.585812240608	59.9541437599283	69.9010168336596
304	416.8483	254.3827	2	9	303	15.15	-7.77600000000007	13.476	15.5585588021513	42.649303084938	46.6175155469204	58.5080637319828	69.6534634883028
305	417.6187	257.9825	2	9	304	15.2	15.4079999999999	71.9960000000003	73.6262893265717	50.5504531489247	41.939686046937	56.601302846353	69.0652224323626
306	420.6369	257.5291	2	9	305	15.25	60.3640000000007	-9.06799999999976	61.0413066701564	48.8194141584987	40.0229009987982	54.8492768000726	69.6656434267466
307	422.6168	260.8312	2	9	306	15.3	39.5979999999997	66.0419999999999	77.0035542556314	59.7042396269692	43.6086382271997	54.4316964507739	69.0058946341864
308	423.0746	261.5395	2	9	307	15.35	9.15599999999927	14.165999999999	16.8673617379826	46.0115432368223	53.4184812493489	57.412020440697	69.0889555849623
309	423.1939	265.0366	2	9	308	15.4	2.38600000000019	69.9420000000009	69.9826861445038	37.3964989126585	62.8443397454263	62.9465880689197	68.4654875560682
310	423.3016	265.2712	2	9	309	15.45	2.15400000000045	4.69200000000001	5.16280737583749	36.6668233054748	60.3778886138256	69.4585134513782	67.9389943899148
311	422.4274	265.4779	2	9	310	15.5	-17.4840000000006	4.13399999999911	17.9660850493371	58.0175483401991	58.5913153152231	73.9802912931802	67.5376507340605
312	424.561806655166	268.46064419385	2	9	311	15.55	42.6881331033201	59.6548838770002	73.355176219713	65.9844398638835	59.482105890932	78.6148341323824	65.71599997927
313	428.960833114105	272.802756263575	2	9	312	15.6	87.9805291787807	86.8422413945007	123.620986911604	74.7442339908288	70.2382286407861	80.1018949360266	63.4713584771644
314	433.236	276.2484	2	9	313	15.65	85.5033377178995	68.9128747284997	109.817143762926	79.7861317177877	79.275660590919	81.0231783541673	60.3535991076623
315	435.56929383487	276.989263783058	2	9	314	15.7	46.6658766974001	14.8172756611598	48.961778010564	82.2973884763891	96.9773408558195	78.6316307698759	59.3003498736776
316	436.42456473609	275.007134349113	2	9	315	15.75	17.1054180244005	-39.6425886788995	43.1755736841318	82.458908941373	107.937681587562	78.3775157182709	58.3295441771264
317	436.836128719876	270.73132302364	2	9	316	15.8	8.23127967571963	-85.51622650946	85.91146001272	92.5668813179545	113.621030037565	75.8486914669068	57.844618554706
318	437.838301802441	264.591141132111	2	9	317	15.85	20.0434616512996	-122.803637830581	124.428589236524	119.21044772081	106.785308622704	76.3329925255406	57.3387968726414
319	440.4654	257.0159	2	9	318	15.9	52.5419639511802	-151.50482264222	160.357005645833	136.089231457337	99.2020169629083	74.1896920466292	56.8601961277518
320	444.464884853148	248.831912788289	2	9	319	15.95	79.9896970629607	-163.67974423422	182.179610024843	144.944671598741	96.8853729259263	75.7119897419103	56.3173576992201
321	444.4368	242.4535	2	9	320	16	-0.56169706296032	-127.56825576578	127.569492366765	131.111708304035	98.1637161213187	75.9186337823513	56.4495798013014
322	438.2047	240.5737	2	9	321	16.05	-124.642	-37.5959999999998	130.188660719742	105.837152607862	92.2152770428817	72.495450440291	56.0849143136669
323	436.2964	242.5721	2	9	322	16.1	-38.1659999999999	39.9680000000001	55.2637727629955	74.5602981310423	82.4277564102951	66.9885731944004	56.2509055468857
324	435.6182	241.0141	2	9	323	16.15	-13.5640000000001	-31.1599999999999	33.9842271649657	60.2382007853006	69.1037235023394	62.1991344833419	56.8114200494684
325	436.8988	241.1676	2	9	324	16.2	25.6119999999999	3.0699999999996	25.7953376407441	39.4858824870223	54.4466386280011	61.9993969010022	55.7304366953469
326	434.1751	241.8079	2	9	325	16.25	-54.4740000000002	12.8059999999999	55.9590056380563	33.7438045165547	43.8995859771404	61.8098115541802	54.3063550585044
327	434.0015	243.1178	2	9	326	16.3	-3.4719999999993	26.198	26.4270692283498	32.3702943968167	31.3698708430168	61.257540658638	53.1401218290283
328	434.8385	244.1484	2	9	327	16.35	16.7399999999998	20.6120000000004	26.5533829106577	34.3329791249599	27.1918377660966	57.2655733045858	53.2027186570779
329	435.7061	245.1903	2	9	328	16.4	17.3519999999996	20.838	27.1166765662753	27.5609711689802	25.1962520037755	50.773804186584	52.2770839885634
330	437.1152	246.2786	2	9	329	16.45	28.1820000000005	21.7660000000001	35.6087612814604	23.2538591990113	27.1134208760781	43.1762019470619	52.7548214054712
331	436.0145	246.1818	2	9	330	16.5	-22.0140000000004	-1.93600000000004	22.0989658581576	20.6398710156386	25.4559069870417	38.9188683094225	53.0309614979331
332	436.2191	246.0478	2	9	331	16.55	4.09200000000055	-2.68000000000029	4.89150937850538	18.0222096107343	30.2998042743944	33.5549944949513	51.5256545502027
333	435.555	246.1639	2	9	332	16.6	-13.2820000000004	2.32200000000034	13.4834419937942	19.8938626271962	32.1033901988766	32.3999161577449	48.8212347886737
334	435.3708	245.4871	2	9	333	16.65	-3.68400000000065	-13.5360000000003	14.028369541754	23.3508428051032	32.4438848708286	32.5996617447694	46.7320547926943
335	433.6794	244.0058	2	9	334	16.7	-33.8279999999997	-29.6260000000001	44.96702636377	37.3457493497775	31.9057652661228	32.8292426208179	46.4040762691343
336	432.0578	242.8886	2	9	335	16.75	-32.432	-22.3439999999999	39.3838667476925	43.5669093821146	33.9381506417046	30.235194398738	46.1259464995167
337	430.6567	239.4174	2	9	336	16.8	-28.0219999999997	-69.4240000000002	74.8660421018769	46.8655601309229	35.7401181468858	30.4315521911497	45.6576896372224
338	431.7719	237.4869	2	9	337	16.85	22.3040000000003	-38.6099999999999	44.5892421554797	43.9176679050493	37.6079945493931	30.0724447886152	42.812848720364
339	430.6083	236.4995	2	9	338	16.9	-23.2720000000006	-19.7479999999996	30.5216232857955	44.5254584783061	40.0030714857634	30.3644759304977	38.9851186467559
340	430.0438	235.0975	2	9	339	16.95	-11.2900000000002	-28.0400000000003	30.2275652344019	34.1344869439941	38.5450643655578	29.7976530690322	34.7887070536949
341	428.9097	233.305	2	9	340	17	-22.6819999999998	-35.8499999999998	42.4228196139763	31.6490797166715	35.0144818104342	30.143289213515	32.2334714893972
342	428.9514	234.4498	2	9	341	17.05	0.833999999999833	22.8960000000001	22.9111844303171	33.1405828406038	30.5633001079051	30.5558586601144	29.2475496514105
343	428.9071	232.8423	2	9	342	17.1	-0.885999999999285	-32.1500000000003	32.1622060188666	33.1724608260662	28.0414993783537	30.6538963829471	28.5063691067815
344	427.9703	234.4941	2	9	343	17.15	-18.7360000000001	33.0360000000002	37.9791389054572	25.5035051425624	28.2850669901668	31.2649751020468	27.8974622280283
345	427.3134	233.1241	2	9	344	17.2	-13.1380000000001	-27.4000000000001	30.3869551617139	26.992113271816	27.6895408719416	30.8087556372664	27.4782595626642
346	427.1776	233.2762	2	9	345	17.25	-2.71600000000035	3.0419999999998	4.07804119645703	24.433919040036	26.3484277853253	30.4420814448532	26.5215174626539
347	425.9693	232.3578	2	9	346	17.3	-24.1660000000002	-18.3679999999998	30.3542250765853	23.4295511397297	25.371599173343	30.0578386158067	26.1725144716153
348	425.1521	231.8379	2	9	347	17.35	-16.3439999999991	-10.3980000000001	19.3712348599663	22.2066209178169	23.6997982165011	28.3601241361422	25.8432698904804
349	423.5251	231.5765	2	9	348	17.4	-32.5400000000002	-5.22799999999961	32.9572994039258	27.1933504280882	22.5268787183303	27.1964331069279	25.4394650565024
350	424.5316	232.2546	2	9	349	17.45	20.1300000000003	13.562	24.2723040521499	23.7510850748701	23.0724469089751	26.4012121603278	26.7603794809764
351	423.1236	232.6035	2	9	350	17.5	-28.1600000000003	6.97799999999972	29.0116887478136	22.9656773929661	25.8696810792722	25.5480746693719	26.4478901673765
352	423.1098	233.2605	2	9	351	17.55	-0.276000000000067	13.1400000000002	13.1428983104947	21.6242062969309	29.5523771237084	24.9401048078698	26.7470929458558
353	423.8438	233.5004	2	9	352	17.6	14.6799999999996	4.79800000000012	15.4441964504467	23.9382729001333	28.6787488939307	24.6128220558182	27.4299757840168
354	422.5843	233.8696	2	9	353	17.65	-25.1900000000001	7.38399999999956	26.2499439237496	24.5460117304563	26.107799223689	23.1952627112872	27.4366296416371
355	422.287	232.1023	2	9	354	17.7	-5.94600000000014	-35.3459999999995	35.8426370681618	35.3536691725468	25.1128834487141	22.1272765045104	26.9090925708021
356	422.6939	233.6523	2	9	355	17.75	8.13800000000015	30.9999999999997	32.0503828994285	34.3918203948953	24.7477215534184	22.8078405265698	26.3185366265279
357	420.0948	235.7802	2	9	356	17.8	-51.9819999999993	42.5580000000002	67.1811855209473	30.5913921504471	24.5086104423965	21.9134767520808	24.7527363259827
358	419.9203	235.2779	2	9	357	17.85	-3.49000000000046	-10.0460000000004	10.634952562189	26.2874939972949	25.5258458951353	21.6140949923456	24.183373193778
359	420.0497	235.6164	2	9	358	17.9	2.58799999999951	6.77000000000021	7.24780270150894	24.9494313763806	23.8636467042441	20.5144541825072	23.7006502172165
360	419.4254	235.9673	2	9	359	17.95	-12.485999999999	7.01799999999992	14.3231463024006	13.6635517122463	21.1821061000458	23.7231058929206	23.7419276414891
361	419.0976	237.1922	2	9	360	18	-6.55600000000049	24.4980000000004	25.3600697948571	16.6598713953754	19.7459999738673	22.7524911212381	23.1194606463323
362	419.065	236.6556	2	9	361	18.05	-0.652000000000044	-10.7320000000004	10.7517872002756	17.1359012580411	14.2745763804532	22.9383272315971	22.8275605204073
363	417.8814	236.1661	2	9	362	18.1	-23.6720000000003	-9.78999999999985	25.6165509778348	16.0767182027967	14.5494410907605	24.2060551850865	22.694443908477
364	418.362	236.1384	2	9	363	18.15	9.61200000000076	-0.554000000000201	9.62795201483757	14.5425685713539	14.9211091413253	23.6082841812273	22.2532926852577
365	418.7133	235.855	2	9	364	18.2	7.02599999999961	-5.66800000000001	9.02723102617822	14.8856010486602	22.3333283371271	23.0094295043377	22.329322343661
366	419.2466	236.5606	2	9	365	18.25	10.6659999999999	14.1120000000001	17.6893216376435	12.4390107861456	20.7572606890577	22.1949918082026	23.2653149839456
367	419.8418	236.3754	2	9	366	18.3	11.9039999999995	-3.70399999999961	12.466949586807	12.7063170246094	21.3680440207976	19.4476340361586	22.7993973453493
368	420.3959	236.7506	2	9	367	18.35	11.0820000000001	7.50399999999956	13.3835996652618	28.5899384714576	22.8862644750378	20.0066222514137	22.6801590467098
369	420.8441	237.0663	2	9	368	18.4	8.96400000000085	6.31400000000042	10.9644832071567	26.9719528067615	23.3529216582105	20.2048673275051	22.1754525317331
370	424.961	235.4515	2	9	369	18.45	82.3379999999997	-32.296	88.4453382604191	27.8504869929351	24.8367529086296	21.0826431226503	22.0133263472887
371	425.4038	235.2663	2	9	370	18.5	8.85599999999954	-3.70400000000018	9.59939331416279	33.3335181639299	24.6439836425379	20.6908466232927	21.8277949297822
372	426.2389	235.3813	2	9	371	18.55	16.7020000000002	2.30000000000018	16.859620517675	33.9995262918116	24.620691691864	20.7150162329447	22.0253790670559
373	428.1452	234.6551	2	9	372	18.6	38.1259999999997	-14.5240000000001	40.798755520236	21.0835673458016	25.4638034120669	20.7760657611357	21.8885664791824
374	428.3919	233.9843	2	9	373	18.65	4.93400000000065	-13.4160000000003	14.2945238465649	22.3160144783144	25.4886255136848	21.3113226592281	21.5824054165709
375	429.5318	233.6314	2	9	374	18.7	22.7979999999991	-7.05799999999954	23.8655435303693	21.390896390793	19.8319579081735	22.5313681828115	22.4886553473124
376	429.2864	234.3803	2	9	375	18.75	-4.90799999999922	14.9779999999998	15.7616289767266	17.5940886602039	20.6244325575277	23.7227894413214	24.8976988747892
377	429.0576	233.813	2	9	376	18.8	-4.5760000000007	-11.3460000000003	12.2340300800682	16.9777247355581	20.0619884450918	23.6853179386177	26.4065234325588
378	430.1344	233.6392	2	9	377	18.85	21.536000000001	-3.476	21.8147168672903	18.5803484705453	18.6658670472337	23.746223101074	28.0274137589147
379	429.5872	233.7612	2	9	378	18.9	-10.9440000000006	2.44000000000028	11.2127042233359	18.932850636741	19.2697236602458	23.8364508809591	28.1390920641851
380	430.2322	235.2188	2	9	379	18.95	12.8999999999996	29.1519999999997	31.8786622053055	18.7330804993906	20.2259834569934	20.3035468016568	29.1725376446461
381	430.2287	234.3426	2	9	380	19	-0.0699999999994816	-17.5239999999997	17.5241398077049	19.7376454342634	22.8015952401049	20.9030987383263	28.8869321576478
382	430.5922	234.7709	2	9	381	19.05	7.26999999999975	8.56600000000014	11.2351793933163	21.5617225849335	22.7499441853714	21.1124309025147	29.7284009520019
383	431.5402	233.8212	2	9	382	19.1	18.9600000000007	-18.9940000000001	26.8375415416545	21.8716184434416	22.0286427900811	19.5710777732782	30.1837879034769
384	431.1556	234.7623	2	9	383	19.15	-7.69200000000069	18.8220000000001	20.3330899766862	26.6703398434689	22.1842762482335	19.5565266519144	32.7757964931636
385	432.6696	234.0542	2	9	384	19.2	30.2800000000002	-14.162	33.428141497846	26.7668078713523	20.7751356951401	21.9678811902872	35.5390132765361
386	434.6181	233.3382	2	9	385	19.25	38.9700000000005	-14.3200000000002	41.5177468078416	24.3196401458988	21.1817649191249	27.6004059413757	37.4059138030831
387	435.1196	233.6411	2	9	386	19.3	10.0299999999993	6.05799999999988	11.7175195327332	22.8068299115335	22.1628733599377	33.3654128289589	40.2132035490921
388	435.7832	233.3367	2	9	387	19.35	13.2720000000006	-6.08799999999974	14.6017029143868	19.6786529468387	20.4762884993228	36.0482052664158	41.7004230219765
389	435.3694	233.8229	2	9	388	19.4	-8.27600000000075	9.72399999999993	12.7690388048596	15.6931899947808	19.843329643583	36.0733168008652	41.6480868703832
390	435.7295	234.6361	2	9	389	19.45	7.20199999999977	16.2639999999999	17.7872566743721	17.5589388485231	23.709778923581	37.2624321666419	39.5600467219767
391	435.0803	235.4986	2	9	390	19.5	-12.983999999999	17.2500000000002	21.5904320475525	16.6329368527469	32.3992166426465	37.0830176920029	39.6236238473783
392	434.9122	236.5374	2	9	391	19.55	-3.36200000000076	20.7759999999996	21.0462638014444	16.8798293756326	43.9808814725463	38.741785671059	39.5415111511835
393	435.4055	236.6098	2	9	392	19.6	9.86600000000067	1.44800000000032	9.97169293550569	27.7409049003232	50.0677677427505	39.5915100458182	39.3380239653608
394	435.2483	235.9275	2	9	393	19.65	-3.14400000000091	-13.646	14.0035014192881	49.1052432905122	49.9623573534969	44.240270327099	39.9664946990077
395	436.8831	239.1401	2	9	394	19.7	32.6960000000008	64.2519999999996	72.0926342978255	70.4028240965696	53.7497286381438	48.5466583702607	40.6940019203178
396	439.504663606664	245.001122797322	2	9	395	19.75	52.4312721332797	117.22045594644	128.412123998497	83.5025986327541	52.984270464881	51.0890381648447	40.9784487565815
397	441.711158339441	250.983914027639	2	9	396	19.8	44.1298946555401	119.65582460634	127.534167831731	83.0448853313613	55.3206979821803	56.7410891595664	41.9984840979151
398	442.2505	254.7187	2	9	397	19.85	10.7868332111798	74.6957194472202	75.4705656164285	79.7585523759643	58.7067315923136	59.654622942879	42.1175085678209
399	441.7719	255.0564	2	9	398	19.9	-9.57199999999943	6.75399999999968	11.7149349123239	56.8632976392498	68.637211010615	59.4597228598072	42.1602553095431
400	444.5508	254.9045	2	9	399	19.95	55.5779999999993	-3.03799999999967	55.6609695208404	40.2385718677911	73.3835378169404	58.8165466422967	41.9425560329615
401	444.9953	255.4411	2	9	400	20	8.8900000000001	10.7319999999999	13.9358503149251	33.910864551873	69.7788596870428	58.3441489564303	42.0778161222421
402	446.7276	256.8303	2	9	401	20.05	34.6460000000002	27.7840000000003	44.4105389744375	54.2295366898688	69.5012968465864	57.9705913998522	41.9292471150745
403	445.796442712292	254.846348632334	2	9	402	20.1	-18.6231457541601	-39.6790273533202	43.8320290368381	67.0085232579166	69.2414781430075	59.1049701574433	41.6368081042739
404	442.302562480025	250.386558777047	2	9	403	20.15	-69.8776046453395	-89.1957971057406	113.308295602303	82.6944217348358	68.9570883661174	60.3764627461011	41.3783768832366
405	438.2086	246.0307	2	9	404	20.2	-81.8792496005005	-87.1171755409398	119.55590236108	98.7640218253818	63.8833646464496	59.4201226503485	41.5193190146489
406	435.2064	242.5214	2	9	405	20.25	-60.0440000000003	-70.1859999999999	92.3653426995214	104.572091734142	63.7040274479796	54.3564915717873	41.4935367075763
407	433.1445	236.6341	2	9	406	20.3	-41.2379999999996	-117.746	124.758539427167	83.684640042366	60.620484817524	50.6315553668714	42.4124226771826
408	430.5036	234.1238	2	9	407	20.35	-52.8179999999998	-50.206	72.872378580639	60.7582060349825	59.5032087225731	48.1868118692259	42.6449506963871
409	430.5851	233.6878	2	9	408	20.4	1.63000000000011	-8.71999999999957	8.87103714342313	44.7136331611233	52.1157144815871	48.2471938182209	42.4894958623062
410	430.7842	233.543	2	9	409	20.45	3.98199999999974	-2.89600000000007	4.92373232416207	22.4769478096663	45.4567074837565	46.6226798992811	43.1152324537502
411	430.4798	234.0683	2	9	410	20.5	-6.08799999999974	10.5059999999997	12.1424783302253	14.4343257110042	38.9341234565318	47.0726145524813	44.3813374463013
412	430.9083	233.5419	2	9	411	20.55	8.56999999999971	-10.5279999999999	13.5751126698821	20.5467889208082	31.7618138871563	45.1167085590899	46.6594368831745
413	430.3831	231.9957	2	9	412	20.6	-10.5039999999997	-30.924	32.6592680873285	30.1552089325305	27.1321455954444	43.6821061627297	48.028399598401
414	428.7037	230.9627	2	9	413	20.65	-33.5879999999997	-20.6599999999997	39.4333531924432	33.1546137519402	27.5372992703245	38.5164834393741	49.0228805113438
415	426.545	229.4286	2	9	414	20.7	-43.1740000000002	-30.6820000000005	52.9658323827734	41.0466799646463	29.3619951521127	34.4919796590371	50.1233705077231
416	425.8218	230.5768	2	9	415	20.75	-14.4640000000004	22.9640000000001	27.139502427274	39.8299654798845	30.4412016569831	31.898035250308	49.7157051688707
417	425.0316	228.0455	2	9	416	20.8	-15.8039999999994	-50.6259999999997	53.0354437334124	34.5278096198408	29.6129323006558	28.0837561947988	48.7741039907676
418	423.8722	227.3963	2	9	417	20.85	-23.1880000000001	-12.9840000000002	26.5756956635195	28.5687813716949	27.8610036028862	25.6352784498953	48.5929195795106
419	424.0624	226.7788	2	9	418	20.9	3.80400000000009	-12.3500000000001	12.9225738922246	27.727789562026	24.9172523971611	25.5192688648052	49.359578096265
420	424.5358	225.7214	2	9	419	20.95	9.46799999999939	-21.148	23.1706911420439	18.1791846366654	23.5272518343176	27.4139182652037	48.331917970929
421	425.1062	224.7266	2	9	420	21	11.4080000000001	-19.896	22.9345433789296	15.8920417258879	24.8619470440842	30.4185259361723	48.6418075172473
422	425.3226	224.8789	2	9	421	21.05	4.32800000000043	3.04599999999994	5.29241910660931	15.3066951744815	24.4056985024413	35.3482823664969	48.1720007939633
423	424.6097	224.6243	2	9	422	21.1	-14.2580000000009	-5.09199999999964	15.1399811096323	18.4857222969404	24.1384113043463	36.9518290393587	51.1773337433204
424	424.1396	224.4546	2	9	423	21.15	-9.40200000000004	-3.39400000000012	9.99584113519226	21.9961045261424	23.5012384592858	37.6692982765865	51.5780320782686
425	423.8363	226.3842	2	9	424	21.2	-6.06599999999958	38.5919999999999	39.0658267543384	30.6322123682172	25.4658413782947	40.8266183650977	52.6142632078676
426	422.9252	228.1919	2	9	425	21.25	-18.2219999999995	36.1540000000002	40.4864545249396	32.3847808828046	30.3958502153615	45.0749187659541	51.6423138320675
427	421.4141	230.0868	2	9	426	21.3	-30.222	37.8980000000001	48.4729583169834	31.6957817440901	41.083632432338	46.9166526146638	49.5413953269761
428	420.3315	230.5931	2	9	427	21.35	-21.6520000000003	10.1259999999996	23.9028236825695	32.445960459649	46.0426544758312	48.9990272897953	48.0689263875928
429	420.655	230.6444	2	9	428	21.4	6.46999999999935	1.02599999999995	6.55084544161984	38.7955959045806	50.421344156012	50.4719623743091	49.0097633449241
430	422.4304	229.4481	2	9	429	21.45	35.5080000000009	-23.9259999999996	42.8167203321325	51.5350524964587	58.1259848958777	50.0411560425768	51.0260348473421
431	425.1245	227.0426	2	9	430	21.5	53.8819999999998	-48.1100000000004	72.2346317495979	59.7005280688578	65.2878904878239	50.2110004820133	51.5872559254603
432	428.9044	222.8992	2	9	431	21.55	75.598	-82.8679999999997	112.170241276374	69.1469065679338	69.4276067268864	51.2272930288366	53.4074751868739
433	429.8046	219.7904	2	9	432	21.6	18.0039999999997	-62.176	64.7302015445649	83.8060093321064	73.8596432752442	58.6725613239111	54.9601351582807
434	430.3536	217.1579	2	9	433	21.65	10.9799999999996	-52.6499999999999	53.7827379369996	91.7801850710673	77.4426862893325	64.6395807171631	55.8431034504638
435	431.4207	211.4512	2	9	434	21.7	21.3420000000008	-114.134	116.112234152996	87.320160957314	74.616470706859	70.7365467566981	56.7053905240042
436	432.3105	205.917	2	9	435	21.75	17.7959999999996	-110.684	112.105510444402	88.0187584816306	70.026150748665	71.3865924138269	58.7051140995101
437	433.8098	201.681	2	9	436	21.8	29.9860000000001	-84.7199999999998	89.8701207076077	85.7384660107311	61.3709536253352	70.9990344591534	59.1673330233648
438	431.8284	198.9043	2	9	437	21.85	-39.6280000000002	-55.5340000000001	68.2231891661481	65.4269320816116	71.3024681719911	70.5025743252903	62.9981778051928
439	429.7371	198.5624	2	9	438	21.9	-41.8259999999998	-6.83800000000019	42.3812755825021	48.2721164262627	78.8578172783142	72.5002578250431	67.4467626367907
440	429.0637	198.8383	2	9	439	21.95	-13.4680000000003	5.51800000000014	14.554564507398	35.4217462933564	83.3471086175186	74.6381514294805	68.4810787563012
441	427.7769	198.5599	2	9	440	22	-25.7359999999994	-5.5680000000001	26.3314321676579	54.5861778623515	77.4852943398299	72.7559859147484	68.4451411155635
442	429.0327	198.3075	2	9	441	22.05	25.1159999999993	-5.04799999999989	25.618270043076	71.9771685458972	72.5704621914204	71.466668007251	70.6367801048618
443	428.4452	206.4887	2	9	442	22.1	-11.7499999999995	163.624	164.045347011123	101.267285153426	67.1455053753364	72.9684412772027	72.6486941448954
444	428.8049	212.9455	2	9	443	22.15	7.19399999999951	129.136	129.336229000231	106.698472253397	67.5578293607538	74.0169086243411	74.8278945972055
445	435.2129	217.8183	2	9	444	22.2	128.16	97.4559999999997	161.00514754504	109.719178089484	74.6598321521021	72.5841626829108	77.4224669576054
446	437.0753	219.7376	2	9	445	22.25	37.2480000000007	38.3859999999999	53.4873676675161	79.7048328883214	75.4858210808318	72.3353094330662	77.8918447012894
447	438.218	221.4228	2	9	446	22.3	22.8539999999998	33.7040000000002	40.7217992235118	63.1384901756103	81.5623823891667	71.4180134320658	77.4118991280709
448	438.4691	222.0748	2	9	447	22.35	5.02200000000016	13.0400000000003	13.9736210053089	48.0523791507787	74.6344143824144	76.9973283205904	77.4089421857827
449	440.5951	223.0165	2	9	448	22.4	42.5199999999995	18.8339999999999	46.5045154366752	44.2731699082664	69.175999970368	84.4215628992723	80.0348877454839
450	440.6685	227.2946	2	9	449	22.45	1.46799999999985	85.5619999999999	85.5745924208814	53.4055866888492	61.8212167483031	86.9210014700256	82.1013915484472
451	439.4767	226.0412	2	9	450	22.5	-23.836	-25.068	34.5913214549546	69.5639958765074	67.1853245263024	86.6792817491137	81.8738384621578
452	440.6421	230.2002	2	9	451	22.55	23.3080000000007	83.1799999999998	86.3838831264259	75.2135097651257	70.2655646727112	90.046267180887	80.2778373578196
453	442.304711229686	234.637209463263	2	9	452	22.6	33.2522245937196	88.7401892652599	94.7656669436	75.5900543458275	86.8491512658443	86.6248269658797	79.2975903305189
454	443.268507592492	238.248411763844	2	9	453	22.65	19.2759272561204	72.22404601162	74.7520848797667	90.0974791443385	101.285296437791	85.0162084772479	79.7450223180592
455	442.928	242.608	2	9	454	22.7	-6.81015184984062	87.1917647231203	87.4573153243904	87.1255426565731	99.1821707879491	84.1083871585127	77.8437577589397
456	441.349	247.7264	2	9	455	22.75	-31.5800000000002	102.368	107.12844544751	104.134306655181	97.8727424173957	84.3970969887519	76.6278913739264
457	440.3	251.1453	2	9	456	22.8	-20.9799999999996	68.3779999999996	71.5242006875989	127.357083110456	98.5301519726073	83.8247637969885	77.2197069611848
458	438.970355862278	260.036907022809	2	9	457	22.85	-26.5928827544406	177.83214045618	179.80948693664	122.774287230071	98.6152395493449	84.3153100462751	76.4358541126742
459	438.2855	269.5556	2	9	458	22.9	-13.6971172455594	190.373859543821	190.865967156141	105.648005690453	100.856416984128	87.5695176659248	76.5536604211244
460	438.8427	272.7343	2	9	459	22.95	11.1439999999993	63.5739999999998	64.5433359224635	109.934761288641	106.395557568722	89.5646316674138	77.7671293051463
461	439.5954	271.967	2	9	460	23	15.0540000000001	-15.3460000000007	21.4970377494208	93.0961724435087	101.608869451201	90.9916910095673	78.8538270402755
462	443.9039	273.7105	2	9	461	23.05	86.1700000000008	34.8700000000008	92.9579786785416	74.3557508577995	97.3839629212658	89.0890067083883	78.891115110278
463	445.3206	269.1444	2	9	462	23.1	28.3339999999998	-91.3220000000001	95.6165427109766	90.0168279073738	81.7814688267059	85.626739383835	75.1018478887906
464	446.756	264.5031	2	9	463	23.15	28.7079999999992	-92.826	97.1638592275953	97.5697332119497	73.8537388940587	85.4731360117774	72.6070483596024
465	444.6442	257.68	2	9	464	23.2	-42.2359999999992	-136.462	142.848721170335	84.8331645538902	79.9470925468786	83.1033528349685	68.856871821359
466	445.5385	254.8551	2	9	465	23.25	17.8859999999997	-56.4980000000003	59.2615642723007	70.4667652099032	84.1106396017389	80.9204733147866	69.8458007696537
467	444.4487	253.8779	2	9	466	23.3	-21.7960000000005	-19.5439999999996	29.2751353882439	73.3517269303178	79.6478614441694	83.0214004903039	71.0568471846798
468	443.2613	253.9438	2	9	467	23.35	-23.7479999999994	1.31799999999998	23.7845459910415	69.8773571863834	72.6382392183251	75.874379904758	71.4705394258816
469	440.8814	248.8974	2	9	468	23.4	-47.5980000000004	-100.928	111.588667829668	70.651545991528	70.089855039427	68.6857579429766	71.3726646826552
470	435.982	244.9786	2	9	469	23.45	-97.9879999999991	-78.3760000000001	125.476872450663	74.4625583344485	59.8111481012149	68.6132571402669	72.0515726516916
471	435.2165	248.041	2	9	470	23.5	-15.3100000000006	61.2479999999999	63.1325082980235	74.809713226747	60.2320771783719	71.0283723314372	74.5542276997522
472	435.3673	245.6292	2	9	471	23.55	3.01600000000008	-48.236	48.3301971028466	66.8279831485362	68.658838059342	67.735963039669	77.0121964722741
473	436.194	244.6572	2	9	472	23.6	16.5340000000003	-19.4400000000002	25.5203204525339	49.7449390160463	69.9672909828101	63.5788688117016	79.3649660557977
474	434.0456	241.7885	2	9	473	23.65	-42.9680000000008	-57.3739999999998	71.6800174386142	49.8126083652158	63.5177769918945	60.1978882419568	81.2132298802188
475	435.8987	242.549	2	9	474	23.7	37.0620000000008	15.2100000000002	40.0616517882134	62.8551177842355	57.2794217336553	53.6053564842052	83.5787081671562
476	433.5759	240.3866	2	9	475	23.75	-46.4560000000006	-43.2480000000004	63.470855043871	65.1248687388733	57.9461050611355	55.2945045505555	83.8155561920319
477	434.934	234.8743	2	9	476	23.8	27.1620000000007	-110.246	113.542744197945	60.2075708352527	55.8240646351686	58.2889305723712	85.3322713946119
478	435.4664	233.1094	2	9	477	23.85	10.6479999999999	-35.2980000000002	36.8690752257229	64.8139044512642	54.5194984050781	58.625768805488	83.0876761057479
479	436.1146	230.8457	2	9	478	23.9	12.9639999999995	-45.274	47.0935279205114	66.0796017570553	50.3059214444867	55.1758116993856	79.928954489539
480	438.1029	228.3965	2	9	479	23.95	39.7659999999996	-48.9839999999998	63.0933198682709	48.7930114861017	47.3995648671956	54.5385136359693	80.0845791692625
481	439.0679	225.0426	2	9	480	24	19.3000000000006	-67.0780000000002	69.7993415728261	43.9141280712829	50.3569319227392	58.1167643899372	80.1772615039205
482	440.3055	224.4897	2	9	481	24.05	24.7519999999997	-11.0579999999999	27.1097928431772	40.4042720537206	47.9190230854004	64.9353862361598	78.2687189699756
483	440.885	224.259	2	9	482	24.1	11.5899999999999	-4.61400000000026	12.4746581516289	29.985225283127	47.2842466281659	73.1031927277605	77.0114914085568
484	441.5264	222.9283	2	9	483	24.15	12.8280000000007	-26.6139999999996	29.5442478326999	34.634262088423	46.8338464068768	76.9533237486603	75.3567402723353
485	441.9621	222.5928	2	9	484	24.2	8.71399999999994	-6.70999999999992	10.9980860153028	47.045034684699	51.7976055382834	84.0540634993439	72.7816309030634
486	445.1127	219.1698	2	9	485	24.25	63.0119999999999	-68.46	93.0445255993065	50.6543651850488	58.2874237187389	86.7106390692773	75.0319789947789
487	444.5443	214.748	2	9	486	24.3	-11.3679999999999	-88.4360000000004	89.163655824557	53.2634207600329	74.046707837151	87.6431422989199	75.4244389666186
488	445.2444	216.104	2	9	487	24.35	14.0019999999993	27.1200000000005	30.521310653378	73.6099857934398	91.6868870504428	90.3009723067378	78.6788669381426
489	447.1849	216.981	2	9	488	24.4	38.8100000000009	17.5399999999996	42.5895257076203	81.9405853490547	103.600726052834	91.1721510361015	78.2683662629631
490	445.3027	211.668	2	9	489	24.45	-37.6440000000002	-106.26	112.730911182337	101.048380989603	120.708562131492	91.5559011982581	79.2389446418974
491	447.2237	205.2129	2	9	490	24.5	38.4199999999998	-129.102	134.697523377381	132.719408915837	123.064346215815	89.3261506764037	81.5873929667736
492	447.577288867416	195.984539774348	2	9	491	24.55	7.0717773483193	-184.56720451304	184.702634027299	153.938031345635	127.367261512439	88.8014749002823	82.2276063456659
493	446.0637	186.6628	2	9	492	24.6	-30.2717773483198	-186.43479548696	188.876450284547	167.807138469545	133.31769798531	90.4441140054119	83.7117222704128
494	444.8297	179.3318	2	9	493	24.65	-24.6799999999996	-146.62	148.682637856611	164.188107082576	135.510455665326	90.5155923027138	84.1822679940854
495	445.0719	170.2312	2	9	494	24.7	4.84400000000051	-182.012	182.076446801886	153.686142035276	131.314196858233	91.9579053219216	85.4681897030836
496	445.5917	164.4243	2	9	495	24.75	10.3959999999995	-116.138	116.602366442539	133.915987054783	120.364877634069	94.7694534390023	85.5881426529985
497	445.116	157.8318	2	9	496	24.8	-9.51400000000035	-131.85	132.192808790796	117.082879985017	103.556241963414	92.559947360866	84.3535556707937
498	445.3906	153.3389	2	9	497	24.85	5.49200000000042	-89.8579999999998	90.0256753820818	94.821255246921	89.201340960381	98.7319650707971	84.4356588323391
499	445.4731	150.1141	2	9	498	24.9	1.64999999999964	-64.4959999999998	64.5171025077845	76.541648185561	77.4304585525937	101.360920826541	84.0571143905612
500	444.6423	146.6746	2	9	499	24.95	-16.6160000000002	-68.7900000000002	70.7683231114037	53.4263418915514	63.207248512351	103.939375647825	83.0069839466983
501	444.2939	145.4635	2	9	500	25	-6.96799999999939	-24.2219999999998	25.2043311357389	44.4866948659793	66.4745606621892	105.05802154361	81.3747126007064
502	444.2891	144.6327	2	9	501	25.05	-0.0959999999997763	-16.6160000000002	16.6162773207481	37.7780371201701	57.7526332092926	99.5198264551719	81.1940100300696
503	443.0088	146.5028	2	9	502	25.1	-25.6060000000002	37.4020000000002	45.3274402542215	31.593241777781	64.1462321562845	94.3202518130652	81.8444040645173
504	443.8275	147.8174	2	9	503	25.15	16.3739999999996	26.2919999999997	30.9738137787385	56.4074731388174	67.211385987755	91.4112122395105	81.3342883343912
505	444.3152	145.8858	2	9	504	25.2	9.75400000000036	-38.6320000000001	39.8443463994581	62.0789245270337	76.5645544374181	86.8823159068232	81.3428681275337
506	446.2144	138.6677	2	9	505	25.25	37.9840000000002	-144.362	149.275487940921	83.8057694465897	89.7511654531512	84.4656462367197	80.0810012320358
507	446.7714	136.4891	2	9	506	25.3	11.1400000000003	-43.5719999999998	44.9735342618299	96.6447348553398	95.4834109469303	81.0639690426676	78.6139740510554
508	446.5058	128.7956	2	9	507	25.35	-5.31200000000013	-153.87	153.961664852001	121.535867097055	99.4391626657493	78.5703453579403	78.5951468592091
509	448.5415	124.4946	2	9	508	25.4	40.7139999999993	-86.02	95.1686408224891	123.094857767485	105.391965926427	76.942077745021	78.2469955526573
510	451.2857	116.7515	2	9	509	25.45	54.8840000000007	-154.862	164.300007608034	128.887897366827	110.557383301295	74.4580666951384	76.4853924547402
511	450.5098	108.9364	2	9	510	25.5	-15.5180000000007	-156.302	157.070441293071	115.072555884909	102.45673181125	73.4232745250092	73.9736286859918
512	446.8514	108.404	2	9	511	25.55	-73.1679999999994	-10.6480000000002	73.938732258539	114.139196997515	104.375304876043	73.5865451598569	70.7848425298826
513	443.971	105.2868	2	9	512	25.6	-57.6080000000002	-62.3439999999999	84.8849574424115	99.5788995055358	92.9944585595961	73.2446941236228	68.2896738358193
514	439.553080349985	104.307797209411	2	9	513	25.65	-88.3583930002999	-19.5800558117799	90.5018463855178	81.8186058550152	86.672769502287	72.1529843660687	67.2557471689095
515	434.9807	104.1552	2	9	514	25.7	-91.4476069996999	-3.05194418822026	91.49852014814	79.8627123852581	72.3515789528588	70.7278309331458	64.3358379978988
516	432.6328	101.6775	2	9	515	25.75	-46.9580000000008	-49.554	68.2689730404674	70.9163612342832	57.0953835968671	65.3925490250693	61.9784587564582
517	432.1945	98.49962	2	9	516	25.8	-8.76599999999939	-63.5576	64.159264909754	59.2063420070594	51.6896793727834	64.6680007412449	58.9081390281349
518	430.7077	97.1505	2	9	517	25.85	-29.7360000000003	-26.9824	40.1532016875369	45.1242584001817	47.0502255814962	58.4583286476211	57.0897191987813
519	429.1772	96.6924	2	9	518	25.9	-30.6099999999992	-9.16199999999975	31.9517502493987	32.372161338719	38.91400280571	55.1330702787739	55.9791824362158
520	428.4413	95.93727	2	9	519	25.95	-14.7180000000003	-15.1026000000002	21.0881021137516	23.5166463603086	30.8982785649961	49.0314092616549	54.8858648320597
521	428.4582	96.16206	2	9	520	26	0.337999999999283	4.49579999999997	4.50848773315391	23.1840899287092	28.3283662388886	42.8892358283737	55.2922892464196
522	427.6019	95.65713	2	9	521	26.05	-17.1259999999995	-10.0986	19.8816900177018	18.6216636043607	24.9606966064472	42.0498586045934	56.4291900491113
523	425.9071	94.7453	2	9	522	26.1	-33.8959999999997	-18.2365999999999	38.4904195295398	16.6722987298104	23.922198735646	42.2590958585735	57.5067767445306
524	426.239067591664	94.4312473137636	2	9	523	26.15	6.63935183328022	-6.28105372472788	9.13961862765616	24.2845711390581	23.5933710552608	43.1002820983085	59.7412922670541
525	426.2318	93.86423	2	9	524	26.2	-0.145351833280074	-11.340346275272	11.3412777410005	26.4047468525858	25.711239570451	41.7893600889743	62.691381787027
526	424.2667	93.04639	2	9	525	26.25	-39.3020000000001	-16.3568000000001	42.5698497793921	24.6603075425829	28.6830880598803	39.4912712761968	63.982563977728
527	424.8641	94.44856	2	9	526	26.3	11.9479999999999	28.0434	30.4825685853406	28.565078506161	32.4100378364033	36.7523090136022	69.0980851124368
528	424.281451808559	93.0789290886201	2	9	527	26.35	-11.6529638288205	-27.392618227598	29.7682229795252	34.7501804110915	37.4679661356508	35.6090930396223	72.8459553356223
529	423.1654	92.17981	2	9	528	26.4	-22.3210361711801	-17.9823817724019	28.6634734455464	33.0816049807024	47.2865613909069	35.0162871274106	79.5612424563726
530	422.7086	94.24319	2	9	529	26.45	-9.13599999999974	41.2675999999999	42.2667872656532	38.4153288202208	52.6804416129525	35.313662968981	86.1865916336324
531	421.6673	92.8851	2	9	530	26.5	-20.8259999999996	-27.1618000000001	34.2269726274467	50.2756247287187	50.654176313505	37.1613039678301	NA
532	423.6779	94.91565	2	9	531	26.55	40.2120000000002	40.6110000000001	57.1511877829326	66.0080442756529	48.5439214207571	39.2718349383657	NA
533	420.3502	97.87537	2	9	532	26.6	-66.554000000001	59.1944000000001	89.0697025220144	70.6107028148135	47.2959873435985	41.7688593654384	NA
534	419.3632	103.1501	2	9	533	26.65	-19.7399999999993	105.4946	107.325571180218	68.2267476463076	46.4392031995604	47.3296001680396	NA
535	419.575785224415	106.407173782062	2	9	534	26.7	4.25170448829931	65.1414756412402	65.2800799614562	58.6725140212934	44.916086367511	54.6549326409082	NA
536	419.850179670577	107.488254379852	2	9	535	26.75	5.48788892324069	21.6216119557998	22.3071967849171	44.3163499584784	45.63951987578	62.5725789303866	NA
537	420.0614	107.907	2	9	536	26.8	4.22440658845971	8.37491240296004	9.3800196578619	26.870362123468	46.133632040328	73.5281694836288	NA
538	420.1895	108.7619	2	9	537	26.85	2.56200000000035	17.098	17.2888822079394	19.2214699202085	46.0697525952259	87.2335820236235	NA
539	420.585445808369	109.68537873882	2	9	538	26.9	7.91891616737985	18.4695747764002	20.0956320051654	23.0522921052524	47.3726389451723	103.989414633971	NA
540	421.508296077825	110.673133318427	2	9	539	26.95	18.4570053891196	19.75509159214	27.0356189451588	33.5947500593626	56.6294236688639	123.34177400561	NA
541	423.167873308369	111.91547123882	2	9	540	27	33.1915446108803	24.84675840786	41.4613077101364	47.8231552319734	74.4909815472681	NA	NA
542	425.774	113.6027	2	9	541	27.05	52.1225338326201	33.7445752235999	62.0923094284133	67.8749157668766	98.5124175465005	NA	NA
543	429.536498652718	115.925127101966	2	9	542	27.1	75.2499730543605	46.44854203932	88.4309080709932	94.0373774175193	127.171176703648	NA	NA
544	434.665191766524	119.073060044718	2	9	543	27.15	102.57386227612	62.9586588550401	120.354434679681	125.929670989284	161.539626068382	NA	NA
545	441.369901841417	123.236806328257	2	9	544	27.2	134.09420149786	83.27492567078	157.847927198372	163.430085033638	201.767461643709	NA	NA
546	449.860451377397	128.606673452582	2	9	545	27.25	169.8109907196	107.3973424865	200.92277556896	206.519198175323	NA	NA	NA
547	460.346662874464	135.372968917693	2	9	546	27.3	209.72422994134	135.32590930222	249.594379650185	255.204336369888	NA	NA	NA
548	473.038358832618	143.726000223591	2	9	547	27.35	253.833919163079	167.06062611796	303.876473779418	309.497545869898	NA	NA	NA
549	488.14536175186	153.856074870275	2	9	548	27.4	302.14005838484	202.60149293368	363.780125652503	NA	NA	NA	NA
550	505.877494132189	165.953500357745	2	9	549	27.45	354.64264760658	241.9485097494	429.313974698426	NA	NA	NA	NA
551	NA	NA	2	9	550	27.5	NA	NA	NA	NA	NA	NA	NA
552	NA	NA	2	9	551	27.55	NA	NA	NA	NA	NA	NA	NA
553	NA	NA	2	9	552	27.6	NA	NA	NA	NA	NA	NA	NA
554	NA	NA	2	9	553	27.65	NA	NA	NA	NA	NA	NA	NA
555	NA	NA	2	9	554	27.7	NA	NA	NA	NA	NA	NA	NA
556	NA	NA	2	9	555	27.75	NA	NA	NA	NA	NA	NA	NA
557	NA	NA	2	9	556	27.8	NA	NA	NA	NA	NA	NA	NA
558	NA	NA	2	9	557	27.85	NA	NA	NA	NA	NA	NA	NA
559	NA	NA	2	9	558	27.9	NA	NA	NA	NA	NA	NA	NA
560	NA	NA	2	9	559	27.95	NA	NA	NA	NA	NA	NA	NA
561	NA	NA	2	9	560	28	NA	NA	NA	NA	NA	NA	NA
562	NA	NA	2	9	561	28.05	NA	NA	NA	NA	NA	NA	NA
563	NA	NA	2	9	562	28.1	NA	NA	NA	NA	NA	NA	NA
564	NA	NA	2	9	563	28.15	NA	NA	NA	NA	NA	NA	NA
565	NA	NA	2	9	564	28.2	NA	NA	NA	NA	NA	NA	NA
566	NA	NA	2	9	565	28.25	NA	NA	NA	NA	NA	NA	NA
567	NA	NA	2	9	566	28.3	NA	NA	NA	NA	NA	NA	NA
568	NA	NA	2	9	567	28.35	NA	NA	NA	NA	NA	NA	NA
569	NA	NA	2	9	568	28.4	NA	NA	NA	NA	NA	NA	NA
570	NA	NA	2	9	569	28.45	NA	NA	NA	NA	NA	NA	NA
571	NA	NA	2	9	570	28.5	NA	NA	NA	NA	NA	NA	NA
572	NA	NA	2	9	571	28.55	NA	NA	NA	NA	NA	NA	NA
573	NA	NA	2	9	572	28.6	NA	NA	NA	NA	NA	NA	NA
574	NA	NA	2	9	573	28.65	NA	NA	NA	NA	NA	NA	NA
575	NA	NA	2	9	574	28.7	NA	NA	NA	NA	NA	NA	NA
576	NA	NA	2	9	575	28.75	NA	NA	NA	NA	NA	NA	NA
577	NA	NA	2	9	576	28.8	NA	NA	NA	NA	NA	NA	NA
578	NA	NA	2	9	577	28.85	NA	NA	NA	NA	NA	NA	NA
579	NA	NA	2	9	578	28.9	NA	NA	NA	NA	NA	NA	NA
580	NA	NA	2	9	579	28.95	NA	NA	NA	NA	NA	NA	NA
581	NA	NA	2	9	580	29	NA	NA	NA	NA	NA	NA	NA
582	NA	NA	2	9	581	29.05	NA	NA	NA	NA	NA	NA	NA
583	NA	NA	2	9	582	29.1	NA	NA	NA	NA	NA	NA	NA
584	NA	NA	2	9	583	29.15	NA	NA	NA	NA	NA	NA	NA
585	NA	NA	2	9	584	29.2	NA	NA	NA	NA	NA	NA	NA
586	NA	NA	2	9	585	29.25	NA	NA	NA	NA	NA	NA	NA
587	NA	NA	2	9	586	29.3	NA	NA	NA	NA	NA	NA	NA
588	NA	NA	2	9	587	29.35	NA	NA	NA	NA	NA	NA	NA
589	NA	NA	2	9	588	29.4	NA	NA	NA	NA	NA	NA	NA
590	NA	NA	2	9	589	29.45	NA	NA	NA	NA	NA	NA	NA
591	NA	NA	2	9	590	29.5	NA	NA	NA	NA	NA	NA	NA
592	NA	NA	2	9	591	29.55	NA	NA	NA	NA	NA	NA	NA
593	NA	NA	2	9	592	29.6	NA	NA	NA	NA	NA	NA	NA
594	NA	NA	2	9	593	29.65	NA	NA	NA	NA	NA	NA	NA
595	NA	NA	2	9	594	29.7	NA	NA	NA	NA	NA	NA	NA
596	NA	NA	2	9	595	29.75	NA	NA	NA	NA	NA	NA	NA
597	NA	NA	2	9	596	29.8	NA	NA	NA	NA	NA	NA	NA
598	NA	NA	2	9	597	29.85	NA	NA	NA	NA	NA	NA	NA
599	NA	NA	2	9	598	29.9	NA	NA	NA	NA	NA	NA	NA
600	NA	NA	2	9	599	29.95	NA	NA	NA	NA	NA	NA	NA
601	NA	NA	2	9	600	30	NA	NA	NA	NA	NA	NA	NA
