# Supplementary material for: An automated feeding system for the African killifish reveals the impact of diet on lifespan and allows scalable assessment of associative learning
Source: eLife. 2022 Nov 10;11:e69008. doi: 10.7554/eLife.69008 (PMC9788828; doi:10.7554/eLife.69008)
Supplement: Figure 6—source data 3. [file elife-69008-fig6-data3.zip › Filtered and Interpolated Trajectories with Kinematics/t14_REC0013 DLC_likelihood-euclidean-filtered_splines-interpolated_kinematics_02_resnet50_TrainAllTheThingsJun28shuffle1_1030000.csv]

	x2	y2	fishnum	recording_num	bodyparts_coords	seconds	velocity_x	velocity_y	velocity_xy	velocity_xy_5frame	velocity_xy_10frame	velocity_xy_20frame	velocity_xy_40frame
1	NA	NA	14	13	0	0	0	0	0	NA	NA	NA	NA
2	NA	NA	14	13	1	0.05	NA	NA	NA	NA	NA	NA	NA
3	NA	NA	14	13	2	0.1	NA	NA	NA	NA	NA	NA	NA
4	NA	NA	14	13	3	0.15	NA	NA	NA	NA	NA	NA	NA
5	NA	NA	14	13	4	0.2	NA	NA	NA	NA	NA	NA	NA
6	NA	NA	14	13	5	0.25	NA	NA	NA	NA	NA	NA	NA
7	NA	NA	14	13	6	0.3	NA	NA	NA	NA	NA	NA	NA
8	NA	NA	14	13	7	0.35	NA	NA	NA	NA	NA	NA	NA
9	NA	NA	14	13	8	0.4	NA	NA	NA	NA	NA	NA	NA
10	NA	NA	14	13	9	0.45	NA	NA	NA	NA	NA	NA	NA
11	NA	NA	14	13	10	0.5	NA	NA	NA	NA	NA	NA	NA
12	NA	NA	14	13	11	0.55	NA	NA	NA	NA	NA	NA	NA
13	NA	NA	14	13	12	0.6	NA	NA	NA	NA	NA	NA	NA
14	NA	NA	14	13	13	0.65	NA	NA	NA	NA	NA	NA	NA
15	NA	NA	14	13	14	0.7	NA	NA	NA	NA	NA	NA	NA
16	NA	NA	14	13	15	0.75	NA	NA	NA	NA	NA	NA	NA
17	NA	NA	14	13	16	0.8	NA	NA	NA	NA	NA	NA	NA
18	NA	NA	14	13	17	0.85	NA	NA	NA	NA	NA	NA	NA
19	NA	NA	14	13	18	0.9	NA	NA	NA	NA	NA	NA	NA
20	NA	NA	14	13	19	0.95	NA	NA	NA	NA	NA	NA	NA
21	NA	NA	14	13	20	1	NA	NA	NA	NA	NA	NA	NA
22	NA	NA	14	13	21	1.05	NA	NA	NA	NA	NA	NA	NA
23	NA	NA	14	13	22	1.1	NA	NA	NA	NA	NA	NA	NA
24	NA	NA	14	13	23	1.15	NA	NA	NA	NA	NA	NA	NA
25	NA	NA	14	13	24	1.2	NA	NA	NA	NA	NA	NA	NA
26	NA	NA	14	13	25	1.25	NA	NA	NA	NA	NA	NA	NA
27	NA	NA	14	13	26	1.3	NA	NA	NA	NA	NA	NA	NA
28	NA	NA	14	13	27	1.35	NA	NA	NA	NA	NA	NA	NA
29	NA	NA	14	13	28	1.4	NA	NA	NA	NA	NA	NA	NA
30	NA	NA	14	13	29	1.45	NA	NA	NA	NA	NA	NA	NA
31	NA	NA	14	13	30	1.5	NA	NA	NA	NA	NA	NA	NA
32	NA	NA	14	13	31	1.55	NA	NA	NA	NA	NA	NA	NA
33	NA	NA	14	13	32	1.6	NA	NA	NA	NA	NA	NA	NA
34	NA	NA	14	13	33	1.65	NA	NA	NA	NA	NA	NA	NA
35	256.518402099609	144.450012207031	14	13	34	1.7	NA	NA	NA	NA	NA	NA	NA
36	256.95869608945	143.982524080096	14	13	35	1.75	8.80587979681991	-9.34976253869991	12.8437369377497	NA	NA	NA	NA
37	257.398990079292	143.515035953162	14	13	36	1.8	8.80587979684037	-9.34976253868001	12.8437369377493	NA	NA	NA	NA
38	257.839284069133	143.047547826227	14	13	37	1.85	8.80587979681991	-9.34976253869991	12.8437369377497	12.8437369377497	NA	NA	NA
39	258.279578058974	142.580059699292	14	13	38	1.9	8.80587979681991	-9.34976253869991	12.8437369377497	12.8437369377496	NA	NA	NA
40	258.719872048815	142.112571572357	14	13	39	1.95	8.80587979681991	-9.34976253869991	12.8437369377497	12.8437369377497	12.8437369377496	NA	NA
41	259.160166038657	141.645083445423	14	13	40	2	8.80587979684037	-9.34976253868001	12.8437369377493	12.8437369377497	12.8437369377496	NA	NA
42	259.600460028498	141.177595318488	14	13	41	2.05	8.80587979681991	-9.34976253870047	12.8437369377502	12.8437369377496	12.8437369377496	NA	NA
43	260.040754018339	140.710107191553	14	13	42	2.1	8.80587979681991	-9.34976253869991	12.8437369377497	12.8437369377496	12.8437369377496	NA	NA
44	260.481048008181	140.242619064619	14	13	43	2.15	8.80587979684037	-9.34976253868001	12.8437369377493	12.8437369377497	12.8437369377496	NA	NA
45	260.921341998022	139.775130937684	14	13	44	2.2	8.80587979681991	-9.34976253869991	12.8437369377497	12.8437369377496	12.8437369377482	12.8437369377496	NA
46	261.361635987863	139.307642810749	14	13	45	2.25	8.80587979681991	-9.34976253869991	12.8437369377497	12.8437369377496	12.8437369377497	12.8437369377496	NA
47	261.801929977705	138.840154683815	14	13	46	2.3	8.80587979684037	-9.34976253868001	12.8437369377493	12.8437369377497	12.8437369377496	12.8437369377489	NA
48	262.242223967546	138.37266655688	14	13	47	2.35	8.80587979681991	-9.34976253869991	12.8437369377497	12.8437369377468	12.8437369377496	12.8437369377496	NA
49	262.682517957387	137.905178429945	14	13	48	2.4	8.80587979681991	-9.34976253869991	12.8437369377497	12.8437369377496	12.8437369377496	12.8437369377496	NA
50	263.122811947228	137.437690303011	14	13	49	2.45	8.80587979681991	-9.34976253868001	12.8437369377353	12.8437369377497	12.8437369377496	12.8437369377489	NA
51	263.56310593707	136.970202176076	14	13	50	2.5	8.80587979684037	-9.34976253870047	12.8437369377642	12.8437369377497	12.8437369377496	12.8437369377496	NA
52	264.003399926911	136.502714049141	14	13	51	2.55	8.80587979681991	-9.34976253869991	12.8437369377497	12.8437369377495	12.8437369377482	12.8437369377496	NA
53	264.443693916752	136.035225922206	14	13	52	2.6	8.80587979681991	-9.34976253869991	12.8437369377497	12.8437369377525	12.8437369377496	12.8437369377496	NA
54	264.883987906594	135.567737795272	14	13	53	2.65	8.80587979683924	-9.34976253868001	12.8437369377485	12.8437369377497	12.8437369377496	12.8437369377496	NA
55	265.324281896435	135.100249668337	14	13	54	2.7	8.80587979682105	-9.34976253869991	12.8437369377505	12.8437369377468	12.8437369377496	12.8437369377496	12.8437369377496
56	265.764575886276	134.632761541402	14	13	55	2.75	8.80587979681991	-9.34976253869991	12.8437369377497	12.8437369377494	12.8437369377496	12.8437369377496	12.8437369377496
57	266.204869876117	134.165273414468	14	13	56	2.8	8.80587979681991	-9.34976253868001	12.8437369377353	12.8437369377497	12.8437369377496	12.8437369377489	12.8437369377493
58	266.645163865959	133.697785287533	14	13	57	2.85	8.80587979683924	-9.34976253869991	12.843736937763	12.8437369377468	12.8437369377496	12.8437369377496	12.8437369377496
59	267.0854578558	133.230297160598	14	13	58	2.9	8.80587979681991	-9.34976253869991	12.8437369377497	12.8437369377495	12.8437369377496	12.8437369377496	12.8437369377496
60	267.525751845641	132.762809033664	14	13	59	2.95	8.80587979682105	-9.34976253868001	12.843736937736	12.8437369377524	12.8437369377496	12.8437369377496	12.8437369377493
61	267.966045835483	132.295320906729	14	13	60	3	8.80587979683924	-9.34976253870047	12.8437369377634	12.8437369377497	12.8437369377496	12.8437369377496	12.8437369377496
62	268.406339825324	131.827832779794	14	13	61	3.05	8.80587979681991	-9.34976253869991	12.8437369377497	12.8437369377496	12.8437369377496	12.8437369377496	12.8437369377496
63	268.846633815165	131.360344652859	14	13	62	3.1	8.80587979681991	-9.34976253869991	12.8437369377497	12.8437369377524	12.8437369377496	12.8437369377496	12.8437369377493
64	269.286927805007	130.892856525925	14	13	63	3.15	8.80587979684037	-9.34976253868001	12.8437369377493	12.8437369377497	12.8437369377497	12.8437369377496	12.8437369377493
65	269.727221794848	130.42536839899	14	13	64	3.2	8.80587979681991	-9.34976253869991	12.8437369377497	12.8437369377468	12.8437369377496	12.8437369377496	12.8437369377496
66	270.167515784689	129.957880272055	14	13	65	3.25	8.80587979681991	-9.34976253869991	12.8437369377497	12.8437369377496	12.8437369377496	12.8437369377496	12.8437369377496
67	270.60780977453	129.490392145121	14	13	66	3.3	8.80587979681991	-9.34976253868001	12.8437369377353	12.8437369377497	12.8437369377496	12.8437369377496	12.8437369377493
68	271.048103764372	129.022904018186	14	13	67	3.35	8.80587979684037	-9.34976253869991	12.8437369377638	12.8437369377468	12.8437369377496	12.8437369377497	12.8437369377496
69	271.488397754213	128.555415891251	14	13	68	3.4	8.80587979681991	-9.34976253870047	12.8437369377502	12.8437369377496	12.8437369377496	12.8437369377497	12.8437369377496
70	271.928691744054	128.087927764317	14	13	69	3.45	8.80587979681991	-9.34976253868001	12.8437369377353	12.8437369377525	12.8437369377496	12.8437369377496	12.8437369377496
71	272.368985733896	127.620439637382	14	13	70	3.5	8.80587979684037	-9.34976253869962	12.8437369377636	12.8437369377497	12.8437369377497	12.8437369377496	12.8437369377496
72	272.809279723737	127.152951510447	14	13	71	3.55	8.80587979681991	-9.34976253870019	12.84373693775	12.8437369377496	12.8437369377497	12.8437369377496	12.8437369377496
73	273.249573713578	126.685463383512	14	13	72	3.6	8.80587979681991	-9.34976253869991	12.8437369377497	12.8437369377525	12.8437369377497	12.8437369377489	12.8437369377492
74	273.68986770342	126.217975256578	14	13	73	3.65	8.80587979684037	-9.34976253868001	12.8437369377493	12.8437369377497	12.8437369377496	12.8437369377489	12.8437369377493
75	274.130161693261	125.750487129643	14	13	74	3.7	8.80587979681991	-9.34976253869991	12.8437369377497	12.8437369377468	12.8437369377496	12.8437369377496	12.8437369377496
76	274.570455683102	125.282999002708	14	13	75	3.75	8.80587979681991	-9.34976253870019	12.84373693775	12.8437369377496	12.8437369377496	12.8437369377496	12.8437369377496
77	275.010749672943	124.815510875774	14	13	76	3.8	8.80587979681991	-9.34976253868001	12.8437369377353	12.8437369377497	12.8437369377496	12.8437369377496	12.8437369377496
78	275.451043662785	124.348022748839	14	13	77	3.85	8.80587979684037	-9.34976253869991	12.8437369377638	12.8437369377468	12.8437369377482	12.8437369377496	12.8437369377496
79	275.891337652626	123.880534621904	14	13	78	3.9	8.80587979681991	-9.34976253869991	12.8437369377497	12.8437369377494	12.8437369377482	12.8437369377496	12.8437369377496
80	276.331631642467	123.41304649497	14	13	79	3.95	8.80587979681991	-9.34976253868001	12.8437369377353	12.8437369377523	12.8437369377496	12.8437369377496	12.8437369377496
81	276.771925632309	122.945558368035	14	13	80	4	8.80587979683924	-9.34976253870019	12.8437369377632	12.8437369377468	12.8437369377496	12.8437369377496	12.8437369377496
82	277.21221962215	122.4780702411	14	13	81	4.05	8.80587979681991	-9.34976253869991	12.8437369377497	12.8437369377468	12.8437369377496	12.8437369377496	12.8437369377496
83	277.652513611991	122.010582114166	14	13	82	4.1	8.80587979682105	-9.34976253868001	12.843736937736	12.8437369377524	12.8437369377496	12.8437369377489	12.8437369377493
84	278.092807601832	121.543093987231	14	13	83	4.15	8.80587979681991	-9.34976253869991	12.8437369377497	12.8437369377497	12.8437369377496	12.8437369377489	12.8437369377493
85	278.533101591674	121.075605860296	14	13	84	4.2	8.80587979683924	-9.34976253870019	12.8437369377632	12.8437369377468	12.8437369377496	12.8437369377496	12.8437369377496
86	278.973395581515	120.608117733361	14	13	85	4.25	8.80587979681991	-9.34976253869991	12.8437369377497	12.8437369377523	12.8437369377496	12.8437369377496	12.8437369377496
87	279.413689571356	120.140629606427	14	13	86	4.3	8.80587979681991	-9.34976253868001	12.8437369377353	12.8437369377524	12.8437369377496	12.8437369377496	12.8437369377496
88	279.853983561198	119.673141479492	14	13	87	4.35	8.80587979684037	-9.34976253869991	12.8437369377638	12.8437369377468	12.8437369377496	12.8437369377496	12.8437369377496
89	280.294277551039	119.205653352557	14	13	88	4.4	8.80587979681991	-9.34976253870019	12.84373693775	12.8437369377496	12.8437369377496	12.8437369377496	12.8437369377496
90	280.73457154088	118.738165225623	14	13	89	4.45	8.80587979681991	-9.34976253867973	12.8437369377351	12.8437369377525	12.8437369377496	12.8437369377496	12.8437369377496
91	281.174865530722	118.270677098688	14	13	90	4.5	8.80587979684037	-9.34976253870019	12.843736937764	12.8437369377468	12.8437369377496	12.8437369377496	12.8437369377493
92	281.615159520563	117.803188971753	14	13	91	4.55	8.80587979681991	-9.34976253869991	12.8437369377497	12.8437369377468	12.8437369377496	12.8437369377496	12.8437369377496
93	282.055453510404	117.335700844819	14	13	92	4.6	8.80587979681991	-9.34976253868001	12.8437369377353	12.8437369377525	12.8437369377496	12.8437369377496	12.8437369377492
94	282.495747500245	116.868212717884	14	13	93	4.65	8.80587979681991	-9.34976253869991	12.8437369377497	12.8437369377497	12.8437369377496	12.8437369377496	12.8437369377493
95	282.936041490087	116.400724590949	14	13	94	4.7	8.80587979684037	-9.34976253870019	12.843736937764	12.8437369377468	12.8437369377497	12.8437369377496	12.8437369377496
96	283.376335479928	115.933236464014	14	13	95	4.75	8.80587979681991	-9.34976253869991	12.8437369377497	12.8437369377525	12.8437369377496	12.8437369377496	12.8437369377492
97	283.816629469769	115.46574833708	14	13	96	4.8	8.80587979681991	-9.34976253868001	12.8437369377353	12.8437369377525	12.8437369377496	12.8437369377496	12.8437369377496
98	284.256923459611	114.998260210145	14	13	97	4.85	8.80587979684037	-9.34976253869991	12.8437369377638	12.8437369377468	12.8437369377496	12.8437369377496	12.8437369377493
99	284.697217449452	114.53077208321	14	13	98	4.9	8.80587979681991	-9.34976253870019	12.84373693775	12.8437369377496	12.8437369377497	12.8437369377496	12.8437369377496
100	285.137511439293	114.063283956276	14	13	99	4.95	8.80587979681991	-9.34976253868001	12.8437369377353	12.8437369377525	12.8437369377496	12.8437369377496	12.8437369377496
101	285.577805429135	113.595795829341	14	13	100	5	8.80587979684037	-9.34976253869991	12.8437369377638	12.8437369377468	12.8437369377496	12.8437369377489	12.8437369377493
102	286.018099418976	113.128307702406	14	13	101	5.05	8.80587979681991	-9.34976253869991	12.8437369377497	12.8437369377468	12.8437369377496	12.8437369377496	12.8437369377496
103	286.458393408817	112.660819575472	14	13	102	5.1	8.80587979681991	-9.34976253868001	12.8437369377353	12.8437369377523	12.8437369377496	12.8437369377496	12.8437369377496
104	286.898687398658	112.193331448537	14	13	103	5.15	8.80587979681991	-9.34976253870019	12.84373693775	12.8437369377497	12.8437369377496	12.8437369377496	12.8437369377496
105	287.3389813885	111.725843321602	14	13	104	5.2	8.80587979683924	-9.34976253869991	12.843736937763	12.8437369377468	12.8437369377496	12.8437369377496	12.8437369377496
106	287.779275378341	111.258355194667	14	13	105	5.25	8.80587979682105	-9.34976253869991	12.8437369377505	12.8437369377524	12.8437369377482	12.8437369377489	12.8437369377493
107	288.219569368182	110.790867067733	14	13	106	5.3	8.80587979681991	-9.34976253868001	12.8437369377353	12.8437369377523	12.8437369377496	12.8437369377496	12.8437369377496
108	288.659863358024	110.323378940798	14	13	107	5.35	8.80587979683924	-9.34976253870019	12.8437369377632	12.8437369377468	12.8437369377496	12.8437369377489	12.8437369377493
109	289.100157347865	109.855890813863	14	13	108	5.4	8.80587979681991	-9.34976253869991	12.8437369377497	12.8437369377468	12.8437369377496	12.8437369377496	12.8437369377496
110	289.540451337706	109.388402686929	14	13	109	5.45	8.80587979681991	-9.34976253868001	12.8437369377353	12.8437369377524	12.8437369377496	12.8437369377496	12.8437369377496
111	289.980745327547	108.920914559994	14	13	110	5.5	8.80587979682105	-9.34976253869991	12.8437369377505	12.8437369377468	12.8437369377481	12.8437369377489	12.8437369377493
112	290.421039317389	108.453426433059	14	13	111	5.55	8.80587979683924	-9.34976253870019	12.8437369377632	12.8437369377468	12.8437369377496	12.8437369377496	12.8437369377495
113	290.86133330723	107.985938306125	14	13	112	5.6	8.80587979681991	-9.34976253867973	12.8437369377351	12.8437369377525	12.8437369377482	12.8437369377496	12.8437369377498
114	291.301627297071	107.51845017919	14	13	113	5.65	8.80587979681991	-9.34976253870019	12.84373693775	12.8437369377494	12.8437369377496	12.8437369377496	12.8437369377496
115	291.741921286913	107.050962052255	14	13	114	5.7	8.80587979684037	-9.34976253869991	12.8437369377638	12.8437369377468	12.8437369377496	12.8437369377496	12.8437369377495
116	292.182215276754	106.583473925321	14	13	115	5.75	8.80587979681991	-9.34976253868001	12.8437369377353	12.8437369377497	12.8437369377496	12.8437369377489	12.8437369377494
117	292.622509266595	106.115985798386	14	13	116	5.8	8.80587979681991	-9.34976253869991	12.8437369377497	12.8437369377525	12.8437369377496	12.8437369377496	12.8437369377497
118	293.062803256436	105.648497671451	14	13	117	5.85	8.80587979681991	-9.34976253870019	12.84373693775	12.8437369377468	12.8437369377497	12.8437369377489	12.8437369377492
119	293.503097246278	105.181009544516	14	13	118	5.9	8.80587979684037	-9.34976253869991	12.8437369377638	12.8437369377497	12.8437369377496	12.8437369377496	12.8437369377494
120	293.943391236119	104.713521417582	14	13	119	5.95	8.80587979681991	-9.34976253868001	12.8437369377353	12.8437369377525	12.8437369377496	12.8437369377496	12.8437369377497
121	294.38368522596	104.246033290647	14	13	120	6	8.80587979681991	-9.34976253869991	12.8437369377497	12.8437369377496	12.8437369377496	12.8437369377496	12.8437369377492
122	294.823979215802	103.778545163712	14	13	121	6.05	8.80587979684037	-9.34976253870019	12.843736937764	12.8437369377468	12.8437369377497	12.8437369377493	12.8437369377495
123	295.264273205643	103.311057036778	14	13	122	6.1	8.80587979681991	-9.34976253868001	12.8437369377353	12.8437369377525	12.8437369377496	12.8437369377499	12.8437369377497
124	295.704567195484	102.843568909843	14	13	123	6.15	8.80587979681991	-9.34976253869991	12.8437369377497	12.8437369377496	12.8437369377496	12.8437369377496	12.8437369377496
125	296.144861185326	102.376080782908	14	13	124	6.2	8.80587979684037	-9.34976253869991	12.8437369377638	12.8437369377468	12.8437369377496	12.8437369377495	12.8437369377495
126	296.585155175167	101.908592655974	14	13	125	6.25	8.80587979681991	-9.34976253868001	12.8437369377353	12.8437369377497	12.8437369377497	12.8437369377499	12.8437369377494
127	297.025449165008	101.441104529039	14	13	126	6.3	8.80587979681991	-9.34976253870019	12.84373693775	12.8437369377525	12.843736937749	12.8437369377497	12.8437369377497
128	297.465743154849	100.973616402104	14	13	127	6.35	8.80587979681991	-9.34976253869991	12.8437369377497	12.8437369377468	12.8437369377502	12.8437369377495	12.8437369377492
129	297.906037144691	100.506128275169	14	13	128	6.4	8.80587979684037	-9.34976253869991	12.8437369377638	12.8437369377497	12.8437369377496	12.8437369377492	12.8437369377495
130	298.346331134532	100.038640148235	14	13	129	6.45	8.80587979681991	-9.34976253868001	12.8437369377353	12.8437369377512	12.8437369377493	12.8437369377498	12.8437369377497
131	298.786625124373	99.5711520213	14	13	130	6.5	8.80587979681991	-9.34976253870019	12.84373693775	12.8437369377506	12.8437369377502	12.8437369377495	12.8437369377496
132	299.226919114215	99.1036638943654	14	13	131	6.55	8.80587979683924	-9.34976253869195	12.8437369377572	12.8437369377468	12.8437369377497	12.8437369377493	12.8437369377495
133	299.667213104056	98.6361757674306	14	13	132	6.6	8.80587979681991	-9.34976253869593	12.8437369377468	12.8437369377518	12.8437369377493	12.8437369377498	12.8437369377497
134	300.107507093897	98.168687640496	14	13	133	6.65	8.80587979682105	-9.34976253869195	12.8437369377447	12.8437369377506	12.8437369377488	12.8437369377496	12.8437369377496
135	300.547801083739	97.7011995135612	14	13	134	6.7	8.80587979683924	-9.34976253869593	12.8437369377601	12.8437369377482	12.8437369377499	12.8437369377494	12.8437369377492
136	300.98809507358	97.2337113866266	14	13	135	6.75	8.80587979681991	-9.34976253869223	12.8437369377442	12.843736937748	12.8437369377494	12.8437369377499	12.8437369377498
137	301.428389063421	96.7662232596919	14	13	136	6.8	8.80587979681991	-9.34976253869394	12.8437369377454	12.8437369377509	12.8437369377496	12.8437369377497	12.8437369377497
138	301.868683053262	96.2987351327572	14	13	137	6.85	8.80587979681991	-9.34976253869394	12.8437369377454	12.843736937748	12.8437369377495	12.8437369377495	12.8437369377496
139	302.308977043104	95.8312470058225	14	13	138	6.9	8.80587979684037	-9.34976253869394	12.8437369377594	12.8437369377482	12.8437369377496	12.8437369377493	12.8437369377494
140	302.749271032945	95.3637588788878	14	13	139	6.95	8.80587979681991	-9.34976253869422	12.8437369377456	12.8437369377511	12.8437369377495	12.8437369377498	12.8437369377497
141	303.189565022786	94.8962707519531	14	13	140	7	8.80587979681991	-9.34976253869394	12.8437369377454	12.8437369377511	12.8437369377496	12.8437369377495	12.8437369377496
142	303.629859012628	94.4287826250184	14	13	141	7.05	8.80587979684037	-9.34976253869394	12.8437369377594	12.8437369377482	12.8437369377496	12.8437369377496	12.8437369377495
143	304.070153002469	93.9612944980837	14	13	142	7.1	8.80587979681991	-9.34976253869394	12.8437369377454	12.8437369377511	12.8437369377496	12.8437369377496	12.8437369377497
144	304.51044699231	93.493806371149	14	13	143	7.15	8.80587979681991	-9.34976253869394	12.8437369377454	12.8437369377511	12.8437369377497	12.8437369377496	12.8437369377496
145	304.950740982152	93.0263182442143	14	13	144	7.2	8.80587979684037	-9.34976253869422	12.8437369377596	12.8437369377482	12.8437369377496	12.8437369377489	12.8437369377492
146	305.391034971993	92.5588301172796	14	13	145	7.25	8.80587979681991	-9.34976253869394	12.8437369377454	12.8437369377482	12.8437369377496	12.8437369377496	12.8437369377498
147	305.831328961834	92.0913419903449	14	13	146	7.3	8.80587979681991	-9.34976253869394	12.8437369377454	12.8437369377511	12.8437369377496	12.8437369377496	12.8437369377496
148	306.271622951675	91.6238538634102	14	13	147	7.35	8.80587979681991	-9.34976253869394	12.8437369377454	12.8437369377482	12.8437369377496	12.8437369377496	12.8437369377495
149	306.711916941517	91.1563657364755	14	13	148	7.4	8.80587979684037	-9.34976253869422	12.8437369377596	12.8437369377482	12.8437369377497	12.8437369377496	12.8437369377494
150	307.152210931358	90.6888776095408	14	13	149	7.45	8.80587979681991	-9.34976253869394	12.8437369377454	12.8437369377511	12.8437369377482	12.8437369377496	12.8437369377497
151	307.592504921199	90.2213894826061	14	13	150	7.5	8.80587979681991	-9.34976253869394	12.8437369377454	12.8437369377511	12.8437369377496	12.8437369377496	12.8437369377496
152	308.032798911041	89.7539013556714	14	13	151	7.55	8.80587979684037	-9.34976253869394	12.8437369377594	12.8437369377482	12.8437369377496	12.8437369377496	12.8437369377496
153	308.473092900882	89.2864132287367	14	13	152	7.6	8.80587979681991	-9.34976253869394	12.8437369377454	12.8437369377482	12.8437369377496	12.8437369377496	12.8437369377496
154	308.913386890723	88.818925101802	14	13	153	7.65	8.80587979681991	-9.34976253869422	12.8437369377456	12.8437369377509	12.8437369377496	12.8437369377496	12.8437369377496
155	309.353680880564	88.3514369748673	14	13	154	7.7	8.80587979681991	-9.34976253869394	12.8437369377454	12.8437369377482	12.8437369377496	12.8437369377489	12.8437369377492
156	309.793974870406	87.8839488479326	14	13	155	7.75	8.80587979683924	-9.34976253869394	12.8437369377586	12.8437369377482	12.8437369377496	12.8437369377496	12.8437369377496
157	310.234268860247	87.4164607209979	14	13	156	7.8	8.80587979682105	-9.34976253869394	12.8437369377462	12.8437369377509	12.8437369377496	12.8437369377496	12.8437369377496
158	310.674562850088	86.9489725940632	14	13	157	7.85	8.80587979681991	-9.34976253869394	12.8437369377454	12.8437369377509	12.8437369377496	12.8437369377496	12.8437369377496
159	311.11485683993	86.4814844671285	14	13	158	7.9	8.80587979683924	-9.34976253869422	12.8437369377589	12.8437369377482	12.8437369377496	12.8437369377496	12.8437369377496
160	311.555150829771	86.0139963401938	14	13	159	7.95	8.80587979681991	-9.34976253869394	12.8437369377454	12.8437369377509	12.8437369377496	12.8437369377496	12.8437369377496
161	311.995444819612	85.5465082132591	14	13	160	8	8.80587979681991	-9.34976253869394	12.8437369377454	12.8437369377509	12.8437369377496	12.8437369377496	12.8437369377496
162	312.435738809454	85.0790200863244	14	13	161	8.05	8.80587979684037	-9.34976253869394	12.8437369377594	12.8437369377482	12.8437369377496	12.8437369377495	12.8437369377492
163	312.876032799295	84.6115319593897	14	13	162	8.1	8.80587979681991	-9.34976253869422	12.8437369377456	12.8437369377482	12.8437369377496	12.8437369377495	12.8437369377496
164	313.316326789136	84.144043832455	14	13	163	8.15	8.80587979681991	-9.34976253869394	12.8437369377454	12.8437369377511	12.8437369377496	12.8437369377495	12.8437369377496
165	313.756620778977	83.6765557055203	14	13	164	8.2	8.80587979681991	-9.34976253869394	12.8437369377454	12.8437369377482	12.8437369377496	12.8437369377495	12.8437369377492
166	314.196914768819	83.2090675785856	14	13	165	8.25	8.80587979684037	-9.34976253869394	12.8437369377594	12.8437369377482	12.8437369377496	12.8437369377496	12.8437369377496
167	314.63720875866	82.7415794516509	14	13	166	8.3	8.80587979681991	-9.34976253869394	12.8437369377454	12.8437369377511	12.8437369377495	12.8437369377495	12.8437369377496
168	315.077502748501	82.2740913247162	14	13	167	8.35	8.80587979681991	-9.34976253869422	12.8437369377456	12.8437369377511	12.8437369377495	12.8437369377495	12.8437369377496
169	315.517796738343	81.8066031977815	14	13	168	8.4	8.80587979684037	-9.34976253869394	12.8437369377594	12.8437369377482	12.8437369377495	12.8437369377495	12.8437369377492
170	315.958090728184	81.3391150708468	14	13	169	8.45	8.80587979681991	-9.34976253869394	12.8437369377454	12.8437369377508	12.8437369377495	12.8437369377496	12.8437369377496
171	316.398384718025	80.8716269439121	14	13	170	8.5	8.80587979681991	-9.34976253869394	12.8437369377454	12.8437369377508	12.8437369377495	12.8437369377496	12.8437369377496
172	316.838678707867	80.4041388169775	14	13	171	8.55	8.80587979684037	-9.34976253869223	12.8437369377582	12.843736937748	12.8437369377495	12.8437369377489	12.8437369377492
173	317.278972697708	79.9366506900428	14	13	172	8.6	8.80587979681991	-9.34976253869394	12.8437369377454	12.843736937748	12.8437369377495	12.8437369377495	12.8437369377496
174	317.719266687549	79.4691625631081	14	13	173	8.65	8.80587979681991	-9.34976253869394	12.8437369377454	12.8437369377508	12.8437369377494	12.8437369377495	12.8437369377496
175	318.15956067739	79.0016744361734	14	13	174	8.7	8.80587979681991	-9.34976253869394	12.8437369377454	12.8437369377482	12.8437369377495	12.8437369377496	14.3653647644403
176	318.599854667232	78.5341863092387	14	13	175	8.75	8.80587979684037	-9.34976253869394	12.8437369377594	12.8437369377482	12.8437369377495	12.8437369377495	15.8869925911313
177	319.040148657073	78.066698182304	14	13	176	8.8	8.80587979681991	-9.34976253869422	12.8437369377456	12.8437369377509	12.8437369377482	12.8437369377495	16.8456456831708
178	319.480442646914	77.5992100553693	14	13	177	8.85	8.80587979681991	-9.34976253869394	12.8437369377454	12.8437369377511	12.8437369377496	12.8437369377495	20.4061307675713
179	319.920736636756	77.1317219284346	14	13	178	8.9	8.80587979683924	-9.34976253869394	12.8437369377586	12.8437369377483	12.8437369377496	12.8437369377488	23.9666158519715
180	320.361030626597	76.6642338014999	14	13	179	8.95	8.80587979682105	-9.34976253869394	12.8437369377462	12.8437369377482	12.8437369377496	12.8437369377495	27.5271009363719
181	320.801324616438	76.1967456745652	14	13	180	9	8.80587979681991	-9.34976253869422	12.8437369377456	12.8437369377509	12.8437369377496	12.8437369377495	31.0875860207724
182	321.241618606279	75.7292575476305	14	13	181	9.05	8.80587979681991	-9.34976253869394	12.8437369377454	12.8437369377482	12.8437369377496	12.8437369377489	34.6480711051725
183	321.681912596121	75.2617694206958	14	13	182	9.1	8.80587979683924	-9.34976253869394	12.8437369377586	12.8437369377482	12.8437369377496	12.8437369377496	38.2085561895729
184	322.122206585962	74.7942812937611	14	13	183	9.15	8.80587979681991	-9.34976253869394	12.8437369377454	12.8437369377509	12.8437369377482	12.8437369377496	41.7690412739734
185	322.562500575803	74.3267931668264	14	13	184	9.2	8.80587979682105	-9.34976253869394	12.8437369377462	12.8437369377509	12.8437369377496	15.8869925911312	45.329526358374
186	323.002794565645	73.8593050398917	14	13	185	9.25	8.80587979683924	-9.34976253869422	12.8437369377589	12.8437369377482	12.8437369377496	18.930248244513	48.8900114427742
187	323.443088555486	73.391816912957	14	13	186	9.3	8.80587979681991	-9.34976253869394	12.8437369377454	12.8437369377482	12.8437369377496	20.8475544285921	52.4504965271744
188	323.883382545327	72.9243287860223	14	13	187	9.35	8.80587979681991	-9.34976253869394	12.8437369377454	12.8437369377509	12.8437369377496	27.9685245973931	56.0109816115749
189	324.323676535168	72.4568406590876	14	13	188	9.4	8.80587979681991	-9.34976253869394	12.8437369377454	12.8437369377482	12.8437369377496	35.0894947661934	59.5714666959751
190	324.76397052501	71.9893525321529	14	13	189	9.45	8.80587979684037	-9.34976253869394	12.8437369377594	12.8437369377482	18.9302482445127	42.2104649349942	63.1319517803757
191	325.204264514851	71.5218644052182	14	13	190	9.5	8.80587979681991	-9.34976253869422	12.8437369377456	12.8437369377511	25.0167595512765	49.3314351037952	66.6924368647759
192	325.644558504692	71.0543762782835	14	13	191	9.55	8.80587979681991	-9.34976253869394	12.8437369377454	12.8437369377511	28.8513719194347	56.4524052725961	70.2529219491761
193	326.084852494534	70.5868881513488	14	13	192	9.6	8.80587979684037	-9.34976253869394	12.8437369377594	25.0167595512744	43.0933122570366	63.5733754413963	73.8134070335767
194	326.525146484375	70.1194000244141	14	13	193	9.65	8.80587979681991	-9.34976253869394	12.8437369377454	37.1897821648047	57.3352525946385	70.6943456101974	75.7587989496484
195	330.084075927734	71.0767440795898	14	13	194	9.7	71.1785888671795	19.1468811035139	73.7088500053764	44.8590069011211	71.5771929322389	77.8153157789984	75.5496065798683
196	333.643005371094	72.0340881347656	14	13	195	9.75	71.1785888672	19.1468811035159	73.7088500053967	73.3428875763222	85.8191332698408	84.9362859477988	75.3404142100881
197	333.958221435547	74.5740966796875	14	13	196	9.8	6.30432128906023	50.8001708984381	51.1898606193278	101.826768251526	100.061073607443	92.0572561165992	75.1312218403084
198	339.969882965088	79.4859733581543	14	13	197	9.85	120.23323059082	98.2375335693359	155.263140313765	118.137626313203	114.303013945043	99.1782262854004	74.9220294705283
199	345.981544494629	84.3978500366211	14	13	198	9.9	120.23323059082	98.2375335693359	155.263140313765	134.448484374877	128.544954282645	106.299196454201	74.7128371007481
200	351.99320602417	89.3097267150878	14	13	199	9.95	120.233230590819	98.2375335693342	155.263140313763	155.263140313764	136.700383313484	113.420166623002	74.503644730968
201	358.004867553711	94.2216033935546	14	13	200	10	120.23323059082	98.2375335693359	155.263140313765	155.263140313764	144.855812344321	120.541136791802	74.2944523611881
202	364.016529083252	99.1334800720214	14	13	201	10.05	120.23323059082	98.2375335693359	155.263140313765	155.263140313764	155.263140313764	127.662106960603	74.0852599914085
203	370.028190612793	104.045356750488	14	13	202	10.1	120.23323059082	98.237533569332	155.263140313762	155.263140313765	155.263140313764	134.783077129404	73.8760676216281
204	376.039852142334	108.957233428955	14	13	203	10.15	120.233230590819	98.2375335693402	155.263140313766	155.263140313766	155.263140313764	138.673860961547	73.6668752518482
205	382.051513671875	113.869110107422	14	13	204	10.2	120.23323059082	98.2375335693399	155.263140313767	155.263140313763	155.263140313765	135.212220568605	73.4576828820681
206	388.063175201416	118.780986785889	14	13	205	10.25	120.23323059082	98.2375335693399	155.263140313767	155.263140313764	155.263140313764	131.750580175663	73.2484905122881
207	394.074836730957	123.692863464355	14	13	206	10.3	120.233230590819	98.23753356932	155.263140313754	155.263140313765	155.263140313764	129.414889252025	73.0392981425082
208	400.086498260498	128.604740142822	14	13	207	10.35	120.23323059082	98.2375335693402	155.263140313767	155.263140313765	155.263140313764	121.875534343664	72.8301057727281
209	406.098159790039	133.516616821289	14	13	208	10.4	120.23323059082	98.2375335693399	155.263140313767	155.263140313762	148.802767640449	114.336179435303	72.6209134029483
210	412.10982131958	138.428493499756	14	13	209	10.45	120.23323059082	98.2375335693399	155.263140313767	155.263140313765	133.724057823727	106.796824526942	72.4117210331678
211	418.121482849121	143.340370178222	14	13	210	10.5	120.233230590819	98.23753356932	155.263140313754	155.263140313764	118.645348007005	99.2574696185811	72.2025286633882
212	424.133144378662	148.252246856689	14	13	211	10.55	120.23323059082	98.2375335693399	155.263140313767	142.342394967134	103.566638190286	91.7181147102208	71.9933362936083
213	430.144805908203	153.164123535156	14	13	212	10.6	120.23323059082	98.2375335693399	155.263140313767	112.184975333689	88.4879283735631	84.1787598018598	71.7841439238279
214	431.247741699219	157.56086730957	14	13	213	10.65	22.0587158203193	87.9348754882801	90.6594135806146	82.0275557002481	73.4092185568414	76.639404893499	71.5749515540478
215	431.047495688162	157.66081188571	14	13	214	10.7	-4.00492022114008	1.99889152279979	4.4760421465417	51.8701360668067	58.3305087401189	69.1000499851378	69.8441313575771
216	430.847249677105	157.760756461851	14	13	215	10.75	-4.00492022113895	1.99889152282026	4.47604214654982	21.7127164333616	43.2517989233986	61.5606950767774	68.1133111611062
217	430.647003666047	157.860701037991	14	13	216	10.8	-4.00492022116055	1.99889152279979	4.47604214656001	4.47604214654881	28.1730891066777	54.0213401684172	66.9454656992868
218	430.44675765499	157.960645614131	14	13	217	10.85	-4.00492022114008	1.99889152280036	4.47604214654195	4.47604214654886	13.0943792899552	46.4819852600559	63.1757882451062
219	430.246511643933	158.060590190272	14	13	218	10.9	-4.00492022114008	1.99889152281969	4.47604214655058	4.47604214654902	4.47604214654881	38.9426303516951	59.4061107909256
220	430.046265632876	158.160534766412	14	13	219	10.95	-4.00492022114008	1.99889152280036	4.47604214654195	4.47604214654881	4.47604214654884	31.4032754433338	55.6364333367453
221	429.846019621819	158.260479342553	14	13	220	11	-4.00492022114008	1.99889152281969	4.47604214655058	4.47604214654881	4.47604214654986	23.8639205349742	51.8667558825652
222	429.645773610761	158.360423918693	14	13	221	11.05	-4.00492022115941	1.99889152279979	4.47604214655899	4.47604214654881	4.47604214654884	16.3245656266133	48.0970784283846
223	429.445527599704	158.460368494833	14	13	222	11.1	-4.00492022114008	1.99889152280036	4.47604214654195	4.47604214654881	4.47604214654881	8.78521071825207	44.3274009742043
224	429.245281588647	158.560313070974	14	13	223	11.15	-4.00492022114008	1.99889152281969	4.47604214655058	4.4760421465507	4.47604214654884	4.47604214654843	40.5577235200237
225	429.04503557759	158.660257647114	14	13	224	11.2	-4.00492022114008	1.99889152280036	4.47604214654195	4.47604214654886	4.47604214654881	4.47604214654882	36.7880460658438
226	428.844789566532	158.760202223254	14	13	225	11.25	-4.00492022116055	1.99889152279979	4.47604214656001	4.47604214654881	4.47604214654975	4.47604214654933	33.0183686116631
227	428.644543555475	158.860146799395	14	13	226	11.3	-4.00492022113895	1.99889152282026	4.47604214654982	4.47604214654886	4.47604214654894	4.47604214654887	29.2486911574828
228	428.444297544418	158.960091375535	14	13	227	11.35	-4.00492022114008	1.99889152279979	4.4760421465417	4.47604214654881	4.47604214654891	4.47604214654886	25.4790137033024
229	428.244051533361	159.060035951676	14	13	228	11.4	-4.00492022114008	1.99889152282026	4.47604214655084	4.47604214654881	4.47604214654805	4.47604214654843	21.7093362491218
230	428.043805522304	159.159980527816	14	13	229	11.45	-4.00492022114008	1.99889152279979	4.4760421465417	4.47604214654902	4.47604214654881	4.47604214654886	17.9396587949416
231	427.843559511246	159.259925103956	14	13	230	11.5	-4.00492022116055	1.99889152279979	4.47604214656001	4.47604214654902	4.47604214654881	4.4760421465493	14.1699813407615
232	427.643313500189	159.359869680097	14	13	231	11.55	-4.00492022114008	1.99889152282026	4.47604214655084	4.47604214654724	4.47604214654891	4.47604214654843	10.4003038865809
233	427.443067489132	159.459814256237	14	13	232	11.6	-4.00492022114008	1.99889152279979	4.4760421465417	4.47604214654881	4.47604214654891	4.47604214654886	6.63062643240025
234	427.242821478075	159.559758832377	14	13	233	11.65	-4.00492022114008	1.99889152280036	4.47604214654195	4.47604214654881	4.47604214654802	4.47604214654843	4.47604214654862
235	427.042575467018	159.659703408518	14	13	234	11.7	-4.00492022113895	1.99889152281969	4.47604214654957	4.47604214654881	4.47604214654891	4.47604214654973	4.47604214654909
236	426.84232945596	159.759647984658	14	13	235	11.75	-4.00492022116055	1.99889152279979	4.47604214656001	4.47604214654881	4.47604214654884	4.47604214654882	4.4760421465491
237	426.642083444903	159.859592560799	14	13	236	11.8	-4.00492022114008	1.99889152282026	4.47604214655084	4.47604214654881	4.47604214654792	4.47604214654842	4.47604214654865
238	426.441837433846	159.959537136939	14	13	237	11.85	-4.00492022114008	1.99889152279979	4.4760421465417	4.47604214654902	4.47604214654881	4.47604214654887	4.47604214654865
239	426.241591422789	160.059481713079	14	13	238	11.9	-4.00492022114008	1.99889152280036	4.47604214654195	4.47604214654886	4.47604214654881	4.47604214654842	4.47604214654865
240	426.041345411732	160.15942628922	14	13	239	11.95	-4.00492022114008	1.99889152281969	4.47604214655058	4.47604214654703	4.47604214655064	4.47604214654933	4.47604214654908
241	425.841099400674	160.25937086536	14	13	240	12	-4.00492022115941	1.99889152280036	4.47604214655924	4.47604214654881	4.47604214654884	4.47604214654887	4.47604214654886
242	425.640853389617	160.3593154415	14	13	241	12.05	-4.00492022114008	1.99889152279979	4.4760421465417	4.47604214654881	4.47604214654792	4.47604214654842	4.47604214654865
243	425.44060737856	160.459260017641	14	13	242	12.1	-4.00492022114008	1.99889152281969	4.47604214655058	4.47604214655227	4.47604214654884	4.47604214654843	4.47604214654865
244	425.240361367503	160.559204593781	14	13	243	12.15	-4.00492022114008	1.99889152280036	4.47604214654195	4.47604214654881	4.47604214654881	4.47604214654881	4.47604214654909
245	425.040115356445	160.659149169922	14	13	244	12.2	-4.00492022115941	1.99889152281969	4.47604214656787	4.47604214654881	4.47604214654975	4.47604214654935	4.47604214654908
246	424.839869345388	160.759093746062	14	13	245	12.25	-4.00492022114008	1.99889152280036	4.47604214654195	4.47604214654886	4.47604214654891	4.47604214654887	4.47604214654862
247	424.639623334331	160.859038322202	14	13	246	12.3	-4.00492022114008	1.99889152279979	4.4760421465417	4.47604214654881	4.47604214654891	4.47604214654842	4.47604214654865
248	424.439377323274	160.958982898343	14	13	247	12.35	-4.00492022114008	1.99889152282026	4.47604214655084	4.47604214654724	4.47604214654805	4.47604214654843	4.47604214654865
249	424.239131312217	161.058927474483	14	13	248	12.4	-4.00492022114008	1.99889152279979	4.4760421465417	4.47604214654902	4.47604214654881	4.47604214654886	4.47604214654888
250	424.038885301159	161.158872050623	14	13	249	12.45	-4.00492022116055	1.99889152279979	4.47604214656001	4.47604214654902	4.47604214654805	4.4760421465493	4.4760421465491
251	423.838639290102	161.258816626764	14	13	250	12.5	-4.00492022114008	1.99889152282026	4.47604214655084	4.47604214654724	4.47604214654891	4.47604214654842	4.47604214654865
252	423.638393279045	161.358761202904	14	13	251	12.55	-4.00492022114008	1.99889152279979	4.4760421465417	4.47604214654881	4.47604214654891	4.47604214654887	4.47604214654862
253	423.438147267988	161.458705779044	14	13	252	12.6	-4.00492022114008	1.99889152280036	4.47604214654195	4.47604214654886	4.47604214654802	4.47604214654843	4.47604214654862
254	423.237901256931	161.558650355185	14	13	253	12.65	-4.00492022113895	1.99889152281969	4.47604214654957	4.47604214654881	4.47604214654891	4.47604214654974	4.47604214654908
255	423.037655245873	161.658594931325	14	13	254	12.7	-4.00492022116055	1.99889152280036	4.47604214656026	4.47604214654881	4.47604214654884	4.47604214654843	4.4760421465491
256	422.837409234816	161.758539507466	14	13	255	12.75	-4.00492022114008	1.99889152281969	4.47604214655058	4.47604214654881	4.47604214654792	4.47604214654842	4.47604214654865
257	422.637163223759	161.858484083606	14	13	256	12.8	-4.00492022114008	1.99889152279979	4.4760421465417	4.47604214654902	4.47604214654884	4.47604214654887	5.70311986625201
258	422.436917212702	161.958428659746	14	13	257	12.85	-4.00492022114008	1.99889152280036	4.47604214654195	4.47604214654881	4.47604214654881	4.47604214654842	6.93019758595559
259	422.236671201645	162.058373235887	14	13	258	12.9	-4.00492022114008	1.99889152281969	4.47604214655058	4.47604214654703	4.47604214655067	4.47604214654935	8.15727530565917
260	422.036425190587	162.158317812027	14	13	259	12.95	-4.00492022115941	1.99889152280036	4.47604214655924	4.47604214654886	4.47604214654881	4.47604214654887	9.38435302536324
261	421.83617917953	162.258262388167	14	13	260	13	-4.00492022114008	1.99889152279979	4.4760421465417	4.47604214654881	4.47604214654792	4.47604214654842	10.6114307450664
262	421.635933168473	162.358206964308	14	13	261	13.05	-4.00492022114008	1.99889152282026	4.47604214655084	4.47604214655232	4.47604214654884	4.47604214654882	11.83850846477
263	421.435687157416	162.458151540448	14	13	262	13.1	-4.00492022114008	1.99889152279979	4.4760421465417	4.47604214654881	4.47604214654881	4.47604214654881	13.0655861844733
264	421.235441146358	162.558096116589	14	13	263	13.15	-4.00492022115941	1.99889152282026	4.47604214656813	4.47604214654881	4.47604214654978	4.47604214654935	NA
265	421.035195135301	162.658040692729	14	13	264	13.2	-4.00492022114008	1.99889152279979	4.4760421465417	4.47604214654881	4.47604214654891	4.47604214654886	NA
266	420.834949124244	162.757985268869	14	13	265	13.25	-4.00492022114008	1.99889152279979	4.4760421465417	4.47604214654881	4.47604214654891	4.47604214654843	NA
267	420.634703113187	162.85792984501	14	13	266	13.3	-4.00492022114008	1.99889152282026	4.47604214655084	4.47604214654724	4.47604214654881	6.93019758595559	NA
268	420.43445710213	162.95787442115	14	13	267	13.35	-4.00492022114008	1.99889152279979	4.4760421465417	4.47604214654902	4.47604214654881	9.38435302536274	NA
269	420.234211091072	163.05781899729	14	13	268	13.4	-4.00492022116055	1.99889152280036	4.47604214656026	4.47604214654902	4.47604214654802	11.8385084647695	NA
270	420.033965080015	163.157763573431	14	13	269	13.45	-4.00492022114008	1.99889152281969	4.47604214655058	4.47604214654881	4.47604214654891	14.2926639041772	NA
271	419.833719068958	163.257708149571	14	13	270	13.5	-4.00492022114008	1.99889152279979	4.4760421465417	4.47604214654881	4.47604214654894	16.7468193435844	NA
272	419.633473057901	163.357652725712	14	13	271	13.55	-4.00492022113895	1.99889152282026	4.47604214654982	4.47604214654881	9.38435302536235	19.200974782991	NA
273	419.433227046844	163.457597301852	14	13	272	13.6	-4.00492022114008	1.99889152279979	4.4760421465417	4.47604214654881	14.2926639041767	21.6551302223982	NA
274	419.232981035786	163.557541877992	14	13	273	13.65	-4.00492022116055	1.99889152280036	4.47604214656026	4.47604214654886	19.2009747829892	NA	NA
275	419.032735024729	163.657486454133	14	13	274	13.7	-4.00492022114008	1.99889152281969	4.47604214655058	14.2926639041759	24.1092856618055	NA	NA
276	418.832489013672	163.757431030273	14	13	275	13.75	-4.00492022114008	1.99889152280036	4.47604214654195	24.1092856618045	29.0175965406198	NA	NA
277	416.838326590402	161.970038277762	14	13	276	13.8	-39.8832484653997	-35.7478550502202	53.5591509346849	33.9259074194295	33.9259074194333	NA	NA
278	414.844164167132	160.182645525251	14	13	277	13.85	-39.8832484653997	-35.7478550502202	53.5591509346849	43.7425291770621	38.8342182982476	NA	NA
279	412.850001743862	158.39525277274	14	13	278	13.9	-39.8832484654008	-35.7478550502196	53.5591509346854	53.5591509346907	NA	NA	NA
280	410.855839320591	156.607860020228	14	13	279	13.95	-39.8832484654201	-35.7478550502401	53.5591509347134	53.5591509346906	NA	NA	NA
281	408.861676897321	154.820467267717	14	13	280	14	-39.8832484653997	-35.7478550502202	53.5591509346849	53.5591509346906	NA	NA	NA
282	406.867514474051	153.033074515206	14	13	281	14.05	-39.8832484653997	-35.7478550502196	53.5591509346845	NA	NA	NA	NA
283	404.873352050781	151.245681762695	14	13	282	14.1	-39.8832484653997	-35.7478550502202	53.5591509346849	NA	NA	NA	NA
284	NA	NA	14	13	283	14.15	NA	NA	NA	NA	NA	NA	NA
285	NA	NA	14	13	284	14.2	NA	NA	NA	NA	NA	NA	NA
286	NA	NA	14	13	285	14.25	NA	NA	NA	NA	NA	NA	NA
287	NA	NA	14	13	286	14.3	NA	NA	NA	NA	NA	NA	NA
288	NA	NA	14	13	287	14.35	NA	NA	NA	NA	NA	NA	NA
289	NA	NA	14	13	288	14.4	NA	NA	NA	NA	NA	NA	NA
290	NA	NA	14	13	289	14.45	NA	NA	NA	NA	NA	NA	NA
291	NA	NA	14	13	290	14.5	NA	NA	NA	NA	NA	NA	NA
292	NA	NA	14	13	291	14.55	NA	NA	NA	NA	NA	NA	NA
293	NA	NA	14	13	292	14.6	NA	NA	NA	NA	NA	NA	NA
294	NA	NA	14	13	293	14.65	NA	NA	NA	NA	NA	NA	NA
295	NA	NA	14	13	294	14.7	NA	NA	NA	NA	NA	NA	NA
296	NA	NA	14	13	295	14.75	NA	NA	NA	NA	NA	NA	NA
297	NA	NA	14	13	296	14.8	NA	NA	NA	NA	NA	NA	NA
298	NA	NA	14	13	297	14.85	NA	NA	NA	NA	NA	NA	NA
299	NA	NA	14	13	298	14.9	NA	NA	NA	NA	NA	NA	NA
300	NA	NA	14	13	299	14.95	NA	NA	NA	NA	NA	NA	NA
301	NA	NA	14	13	300	15	NA	NA	NA	NA	NA	NA	NA
302	NA	NA	14	13	301	15.05	NA	NA	NA	NA	NA	NA	NA
303	NA	NA	14	13	302	15.1	NA	NA	NA	NA	NA	NA	NA
304	NA	NA	14	13	303	15.15	NA	NA	NA	NA	NA	NA	NA
305	NA	NA	14	13	304	15.2	NA	NA	NA	NA	NA	NA	NA
306	NA	NA	14	13	305	15.25	NA	NA	NA	NA	NA	NA	NA
307	NA	NA	14	13	306	15.3	NA	NA	NA	NA	NA	NA	NA
308	NA	NA	14	13	307	15.35	NA	NA	NA	NA	NA	NA	NA
309	NA	NA	14	13	308	15.4	NA	NA	NA	NA	NA	NA	NA
310	NA	NA	14	13	309	15.45	NA	NA	NA	NA	NA	NA	NA
311	NA	NA	14	13	310	15.5	NA	NA	NA	NA	NA	NA	NA
312	NA	NA	14	13	311	15.55	NA	NA	NA	NA	NA	NA	NA
313	NA	NA	14	13	312	15.6	NA	NA	NA	NA	NA	NA	NA
314	NA	NA	14	13	313	15.65	NA	NA	NA	NA	NA	NA	NA
315	NA	NA	14	13	314	15.7	NA	NA	NA	NA	NA	NA	NA
316	NA	NA	14	13	315	15.75	NA	NA	NA	NA	NA	NA	NA
317	NA	NA	14	13	316	15.8	NA	NA	NA	NA	NA	NA	NA
318	NA	NA	14	13	317	15.85	NA	NA	NA	NA	NA	NA	NA
319	NA	NA	14	13	318	15.9	NA	NA	NA	NA	NA	NA	NA
320	NA	NA	14	13	319	15.95	NA	NA	NA	NA	NA	NA	NA
321	NA	NA	14	13	320	16	NA	NA	NA	NA	NA	NA	NA
322	NA	NA	14	13	321	16.05	NA	NA	NA	NA	NA	NA	NA
323	NA	NA	14	13	322	16.1	NA	NA	NA	NA	NA	NA	NA
324	NA	NA	14	13	323	16.15	NA	NA	NA	NA	NA	NA	NA
325	NA	NA	14	13	324	16.2	NA	NA	NA	NA	NA	NA	NA
326	NA	NA	14	13	325	16.25	NA	NA	NA	NA	NA	NA	NA
327	NA	NA	14	13	326	16.3	NA	NA	NA	NA	NA	NA	NA
328	NA	NA	14	13	327	16.35	NA	NA	NA	NA	NA	NA	NA
329	NA	NA	14	13	328	16.4	NA	NA	NA	NA	NA	NA	NA
330	NA	NA	14	13	329	16.45	NA	NA	NA	NA	NA	NA	NA
331	NA	NA	14	13	330	16.5	NA	NA	NA	NA	NA	NA	NA
332	NA	NA	14	13	331	16.55	NA	NA	NA	NA	NA	NA	NA
333	NA	NA	14	13	332	16.6	NA	NA	NA	NA	NA	NA	NA
334	NA	NA	14	13	333	16.65	NA	NA	NA	NA	NA	NA	NA
335	NA	NA	14	13	334	16.7	NA	NA	NA	NA	NA	NA	NA
336	NA	NA	14	13	335	16.75	NA	NA	NA	NA	NA	NA	NA
337	NA	NA	14	13	336	16.8	NA	NA	NA	NA	NA	NA	NA
338	NA	NA	14	13	337	16.85	NA	NA	NA	NA	NA	NA	NA
339	NA	NA	14	13	338	16.9	NA	NA	NA	NA	NA	NA	NA
340	NA	NA	14	13	339	16.95	NA	NA	NA	NA	NA	NA	NA
341	NA	NA	14	13	340	17	NA	NA	NA	NA	NA	NA	NA
342	NA	NA	14	13	341	17.05	NA	NA	NA	NA	NA	NA	NA
343	NA	NA	14	13	342	17.1	NA	NA	NA	NA	NA	NA	NA
344	NA	NA	14	13	343	17.15	NA	NA	NA	NA	NA	NA	NA
345	NA	NA	14	13	344	17.2	NA	NA	NA	NA	NA	NA	NA
346	NA	NA	14	13	345	17.25	NA	NA	NA	NA	NA	NA	NA
347	NA	NA	14	13	346	17.3	NA	NA	NA	NA	NA	NA	NA
348	NA	NA	14	13	347	17.35	NA	NA	NA	NA	NA	NA	NA
349	NA	NA	14	13	348	17.4	NA	NA	NA	NA	NA	NA	NA
350	NA	NA	14	13	349	17.45	NA	NA	NA	NA	NA	NA	NA
351	NA	NA	14	13	350	17.5	NA	NA	NA	NA	NA	NA	NA
352	NA	NA	14	13	351	17.55	NA	NA	NA	NA	NA	NA	NA
353	NA	NA	14	13	352	17.6	NA	NA	NA	NA	NA	NA	NA
354	NA	NA	14	13	353	17.65	NA	NA	NA	NA	NA	NA	NA
355	NA	NA	14	13	354	17.7	NA	NA	NA	NA	NA	NA	NA
356	NA	NA	14	13	355	17.75	NA	NA	NA	NA	NA	NA	NA
357	NA	NA	14	13	356	17.8	NA	NA	NA	NA	NA	NA	NA
358	NA	NA	14	13	357	17.85	NA	NA	NA	NA	NA	NA	NA
359	NA	NA	14	13	358	17.9	NA	NA	NA	NA	NA	NA	NA
360	NA	NA	14	13	359	17.95	NA	NA	NA	NA	NA	NA	NA
361	NA	NA	14	13	360	18	NA	NA	NA	NA	NA	NA	NA
362	NA	NA	14	13	361	18.05	NA	NA	NA	NA	NA	NA	NA
363	NA	NA	14	13	362	18.1	NA	NA	NA	NA	NA	NA	NA
364	NA	NA	14	13	363	18.15	NA	NA	NA	NA	NA	NA	NA
365	NA	NA	14	13	364	18.2	NA	NA	NA	NA	NA	NA	NA
366	NA	NA	14	13	365	18.25	NA	NA	NA	NA	NA	NA	NA
367	NA	NA	14	13	366	18.3	NA	NA	NA	NA	NA	NA	NA
368	NA	NA	14	13	367	18.35	NA	NA	NA	NA	NA	NA	NA
369	NA	NA	14	13	368	18.4	NA	NA	NA	NA	NA	NA	NA
370	NA	NA	14	13	369	18.45	NA	NA	NA	NA	NA	NA	NA
371	NA	NA	14	13	370	18.5	NA	NA	NA	NA	NA	NA	NA
372	NA	NA	14	13	371	18.55	NA	NA	NA	NA	NA	NA	NA
373	NA	NA	14	13	372	18.6	NA	NA	NA	NA	NA	NA	NA
374	NA	NA	14	13	373	18.65	NA	NA	NA	NA	NA	NA	NA
375	NA	NA	14	13	374	18.7	NA	NA	NA	NA	NA	NA	NA
376	NA	NA	14	13	375	18.75	NA	NA	NA	NA	NA	NA	NA
377	NA	NA	14	13	376	18.8	NA	NA	NA	NA	NA	NA	NA
378	NA	NA	14	13	377	18.85	NA	NA	NA	NA	NA	NA	NA
379	NA	NA	14	13	378	18.9	NA	NA	NA	NA	NA	NA	NA
380	NA	NA	14	13	379	18.95	NA	NA	NA	NA	NA	NA	NA
381	NA	NA	14	13	380	19	NA	NA	NA	NA	NA	NA	NA
382	NA	NA	14	13	381	19.05	NA	NA	NA	NA	NA	NA	NA
383	NA	NA	14	13	382	19.1	NA	NA	NA	NA	NA	NA	NA
384	NA	NA	14	13	383	19.15	NA	NA	NA	NA	NA	NA	NA
385	NA	NA	14	13	384	19.2	NA	NA	NA	NA	NA	NA	NA
386	NA	NA	14	13	385	19.25	NA	NA	NA	NA	NA	NA	NA
387	NA	NA	14	13	386	19.3	NA	NA	NA	NA	NA	NA	NA
388	NA	NA	14	13	387	19.35	NA	NA	NA	NA	NA	NA	NA
389	NA	NA	14	13	388	19.4	NA	NA	NA	NA	NA	NA	NA
390	NA	NA	14	13	389	19.45	NA	NA	NA	NA	NA	NA	NA
391	NA	NA	14	13	390	19.5	NA	NA	NA	NA	NA	NA	NA
392	NA	NA	14	13	391	19.55	NA	NA	NA	NA	NA	NA	NA
393	NA	NA	14	13	392	19.6	NA	NA	NA	NA	NA	NA	NA
394	NA	NA	14	13	393	19.65	NA	NA	NA	NA	NA	NA	NA
395	NA	NA	14	13	394	19.7	NA	NA	NA	NA	NA	NA	NA
396	NA	NA	14	13	395	19.75	NA	NA	NA	NA	NA	NA	NA
397	NA	NA	14	13	396	19.8	NA	NA	NA	NA	NA	NA	NA
398	NA	NA	14	13	397	19.85	NA	NA	NA	NA	NA	NA	NA
399	NA	NA	14	13	398	19.9	NA	NA	NA	NA	NA	NA	NA
400	NA	NA	14	13	399	19.95	NA	NA	NA	NA	NA	NA	NA
401	NA	NA	14	13	400	20	NA	NA	NA	NA	NA	NA	NA
402	NA	NA	14	13	401	20.05	NA	NA	NA	NA	NA	NA	NA
403	NA	NA	14	13	402	20.1	NA	NA	NA	NA	NA	NA	NA
404	NA	NA	14	13	403	20.15	NA	NA	NA	NA	NA	NA	NA
405	NA	NA	14	13	404	20.2	NA	NA	NA	NA	NA	NA	NA
406	NA	NA	14	13	405	20.25	NA	NA	NA	NA	NA	NA	NA
407	NA	NA	14	13	406	20.3	NA	NA	NA	NA	NA	NA	NA
408	NA	NA	14	13	407	20.35	NA	NA	NA	NA	NA	NA	NA
409	NA	NA	14	13	408	20.4	NA	NA	NA	NA	NA	NA	NA
410	NA	NA	14	13	409	20.45	NA	NA	NA	NA	NA	NA	NA
411	NA	NA	14	13	410	20.5	NA	NA	NA	NA	NA	NA	NA
412	NA	NA	14	13	411	20.55	NA	NA	NA	NA	NA	NA	NA
413	NA	NA	14	13	412	20.6	NA	NA	NA	NA	NA	NA	NA
414	NA	NA	14	13	413	20.65	NA	NA	NA	NA	NA	NA	NA
415	NA	NA	14	13	414	20.7	NA	NA	NA	NA	NA	NA	NA
416	NA	NA	14	13	415	20.75	NA	NA	NA	NA	NA	NA	NA
417	NA	NA	14	13	416	20.8	NA	NA	NA	NA	NA	NA	NA
418	NA	NA	14	13	417	20.85	NA	NA	NA	NA	NA	NA	NA
419	NA	NA	14	13	418	20.9	NA	NA	NA	NA	NA	NA	NA
420	NA	NA	14	13	419	20.95	NA	NA	NA	NA	NA	NA	NA
421	NA	NA	14	13	420	21	NA	NA	NA	NA	NA	NA	NA
422	NA	NA	14	13	421	21.05	NA	NA	NA	NA	NA	NA	NA
423	NA	NA	14	13	422	21.1	NA	NA	NA	NA	NA	NA	NA
424	NA	NA	14	13	423	21.15	NA	NA	NA	NA	NA	NA	NA
425	NA	NA	14	13	424	21.2	NA	NA	NA	NA	NA	NA	NA
426	NA	NA	14	13	425	21.25	NA	NA	NA	NA	NA	NA	NA
427	NA	NA	14	13	426	21.3	NA	NA	NA	NA	NA	NA	NA
428	NA	NA	14	13	427	21.35	NA	NA	NA	NA	NA	NA	NA
429	NA	NA	14	13	428	21.4	NA	NA	NA	NA	NA	NA	NA
430	NA	NA	14	13	429	21.45	NA	NA	NA	NA	NA	NA	NA
431	NA	NA	14	13	430	21.5	NA	NA	NA	NA	NA	NA	NA
432	NA	NA	14	13	431	21.55	NA	NA	NA	NA	NA	NA	NA
433	NA	NA	14	13	432	21.6	NA	NA	NA	NA	NA	NA	NA
434	NA	NA	14	13	433	21.65	NA	NA	NA	NA	NA	NA	NA
435	NA	NA	14	13	434	21.7	NA	NA	NA	NA	NA	NA	NA
436	NA	NA	14	13	435	21.75	NA	NA	NA	NA	NA	NA	NA
437	NA	NA	14	13	436	21.8	NA	NA	NA	NA	NA	NA	NA
438	NA	NA	14	13	437	21.85	NA	NA	NA	NA	NA	NA	NA
439	NA	NA	14	13	438	21.9	NA	NA	NA	NA	NA	NA	NA
440	NA	NA	14	13	439	21.95	NA	NA	NA	NA	NA	NA	NA
441	NA	NA	14	13	440	22	NA	NA	NA	NA	NA	NA	NA
442	NA	NA	14	13	441	22.05	NA	NA	NA	NA	NA	NA	NA
443	NA	NA	14	13	442	22.1	NA	NA	NA	NA	NA	NA	NA
444	NA	NA	14	13	443	22.15	NA	NA	NA	NA	NA	NA	NA
445	NA	NA	14	13	444	22.2	NA	NA	NA	NA	NA	NA	NA
446	NA	NA	14	13	445	22.25	NA	NA	NA	NA	NA	NA	NA
447	NA	NA	14	13	446	22.3	NA	NA	NA	NA	NA	NA	NA
448	NA	NA	14	13	447	22.35	NA	NA	NA	NA	NA	NA	NA
449	NA	NA	14	13	448	22.4	NA	NA	NA	NA	NA	NA	NA
450	NA	NA	14	13	449	22.45	NA	NA	NA	NA	NA	NA	NA
451	NA	NA	14	13	450	22.5	NA	NA	NA	NA	NA	NA	NA
452	NA	NA	14	13	451	22.55	NA	NA	NA	NA	NA	NA	NA
453	NA	NA	14	13	452	22.6	NA	NA	NA	NA	NA	NA	NA
454	NA	NA	14	13	453	22.65	NA	NA	NA	NA	NA	NA	NA
455	NA	NA	14	13	454	22.7	NA	NA	NA	NA	NA	NA	NA
456	NA	NA	14	13	455	22.75	NA	NA	NA	NA	NA	NA	NA
457	NA	NA	14	13	456	22.8	NA	NA	NA	NA	NA	NA	NA
458	NA	NA	14	13	457	22.85	NA	NA	NA	NA	NA	NA	NA
459	NA	NA	14	13	458	22.9	NA	NA	NA	NA	NA	NA	NA
460	NA	NA	14	13	459	22.95	NA	NA	NA	NA	NA	NA	NA
461	NA	NA	14	13	460	23	NA	NA	NA	NA	NA	NA	NA
462	NA	NA	14	13	461	23.05	NA	NA	NA	NA	NA	NA	NA
463	NA	NA	14	13	462	23.1	NA	NA	NA	NA	NA	NA	NA
464	NA	NA	14	13	463	23.15	NA	NA	NA	NA	NA	NA	NA
465	NA	NA	14	13	464	23.2	NA	NA	NA	NA	NA	NA	NA
466	NA	NA	14	13	465	23.25	NA	NA	NA	NA	NA	NA	NA
467	NA	NA	14	13	466	23.3	NA	NA	NA	NA	NA	NA	NA
468	NA	NA	14	13	467	23.35	NA	NA	NA	NA	NA	NA	NA
469	NA	NA	14	13	468	23.4	NA	NA	NA	NA	NA	NA	NA
470	NA	NA	14	13	469	23.45	NA	NA	NA	NA	NA	NA	NA
471	NA	NA	14	13	470	23.5	NA	NA	NA	NA	NA	NA	NA
472	NA	NA	14	13	471	23.55	NA	NA	NA	NA	NA	NA	NA
473	NA	NA	14	13	472	23.6	NA	NA	NA	NA	NA	NA	NA
474	NA	NA	14	13	473	23.65	NA	NA	NA	NA	NA	NA	NA
475	NA	NA	14	13	474	23.7	NA	NA	NA	NA	NA	NA	NA
476	NA	NA	14	13	475	23.75	NA	NA	NA	NA	NA	NA	NA
477	NA	NA	14	13	476	23.8	NA	NA	NA	NA	NA	NA	NA
478	NA	NA	14	13	477	23.85	NA	NA	NA	NA	NA	NA	NA
479	NA	NA	14	13	478	23.9	NA	NA	NA	NA	NA	NA	NA
480	NA	NA	14	13	479	23.95	NA	NA	NA	NA	NA	NA	NA
481	NA	NA	14	13	480	24	NA	NA	NA	NA	NA	NA	NA
482	NA	NA	14	13	481	24.05	NA	NA	NA	NA	NA	NA	NA
483	NA	NA	14	13	482	24.1	NA	NA	NA	NA	NA	NA	NA
484	NA	NA	14	13	483	24.15	NA	NA	NA	NA	NA	NA	NA
485	NA	NA	14	13	484	24.2	NA	NA	NA	NA	NA	NA	NA
486	NA	NA	14	13	485	24.25	NA	NA	NA	NA	NA	NA	NA
487	NA	NA	14	13	486	24.3	NA	NA	NA	NA	NA	NA	NA
488	NA	NA	14	13	487	24.35	NA	NA	NA	NA	NA	NA	NA
489	NA	NA	14	13	488	24.4	NA	NA	NA	NA	NA	NA	NA
490	NA	NA	14	13	489	24.45	NA	NA	NA	NA	NA	NA	NA
491	NA	NA	14	13	490	24.5	NA	NA	NA	NA	NA	NA	NA
492	NA	NA	14	13	491	24.55	NA	NA	NA	NA	NA	NA	NA
493	NA	NA	14	13	492	24.6	NA	NA	NA	NA	NA	NA	NA
494	NA	NA	14	13	493	24.65	NA	NA	NA	NA	NA	NA	NA
495	NA	NA	14	13	494	24.7	NA	NA	NA	NA	NA	NA	NA
496	NA	NA	14	13	495	24.75	NA	NA	NA	NA	NA	NA	NA
497	NA	NA	14	13	496	24.8	NA	NA	NA	NA	NA	NA	NA
498	NA	NA	14	13	497	24.85	NA	NA	NA	NA	NA	NA	NA
499	NA	NA	14	13	498	24.9	NA	NA	NA	NA	NA	NA	NA
500	NA	NA	14	13	499	24.95	NA	NA	NA	NA	NA	NA	NA
501	NA	NA	14	13	500	25	NA	NA	NA	NA	NA	NA	NA
502	NA	NA	14	13	501	25.05	NA	NA	NA	NA	NA	NA	NA
503	NA	NA	14	13	502	25.1	NA	NA	NA	NA	NA	NA	NA
504	NA	NA	14	13	503	25.15	NA	NA	NA	NA	NA	NA	NA
505	NA	NA	14	13	504	25.2	NA	NA	NA	NA	NA	NA	NA
506	NA	NA	14	13	505	25.25	NA	NA	NA	NA	NA	NA	NA
507	NA	NA	14	13	506	25.3	NA	NA	NA	NA	NA	NA	NA
508	NA	NA	14	13	507	25.35	NA	NA	NA	NA	NA	NA	NA
509	NA	NA	14	13	508	25.4	NA	NA	NA	NA	NA	NA	NA
510	NA	NA	14	13	509	25.45	NA	NA	NA	NA	NA	NA	NA
511	NA	NA	14	13	510	25.5	NA	NA	NA	NA	NA	NA	NA
512	NA	NA	14	13	511	25.55	NA	NA	NA	NA	NA	NA	NA
513	NA	NA	14	13	512	25.6	NA	NA	NA	NA	NA	NA	NA
514	NA	NA	14	13	513	25.65	NA	NA	NA	NA	NA	NA	NA
515	NA	NA	14	13	514	25.7	NA	NA	NA	NA	NA	NA	NA
516	NA	NA	14	13	515	25.75	NA	NA	NA	NA	NA	NA	NA
517	NA	NA	14	13	516	25.8	NA	NA	NA	NA	NA	NA	NA
518	NA	NA	14	13	517	25.85	NA	NA	NA	NA	NA	NA	NA
519	NA	NA	14	13	518	25.9	NA	NA	NA	NA	NA	NA	NA
520	NA	NA	14	13	519	25.95	NA	NA	NA	NA	NA	NA	NA
521	NA	NA	14	13	520	26	NA	NA	NA	NA	NA	NA	NA
522	NA	NA	14	13	521	26.05	NA	NA	NA	NA	NA	NA	NA
523	NA	NA	14	13	522	26.1	NA	NA	NA	NA	NA	NA	NA
524	NA	NA	14	13	523	26.15	NA	NA	NA	NA	NA	NA	NA
525	NA	NA	14	13	524	26.2	NA	NA	NA	NA	NA	NA	NA
526	NA	NA	14	13	525	26.25	NA	NA	NA	NA	NA	NA	NA
527	NA	NA	14	13	526	26.3	NA	NA	NA	NA	NA	NA	NA
528	NA	NA	14	13	527	26.35	NA	NA	NA	NA	NA	NA	NA
529	NA	NA	14	13	528	26.4	NA	NA	NA	NA	NA	NA	NA
530	NA	NA	14	13	529	26.45	NA	NA	NA	NA	NA	NA	NA
531	NA	NA	14	13	530	26.5	NA	NA	NA	NA	NA	NA	NA
532	NA	NA	14	13	531	26.55	NA	NA	NA	NA	NA	NA	NA
533	NA	NA	14	13	532	26.6	NA	NA	NA	NA	NA	NA	NA
534	NA	NA	14	13	533	26.65	NA	NA	NA	NA	NA	NA	NA
535	NA	NA	14	13	534	26.7	NA	NA	NA	NA	NA	NA	NA
536	NA	NA	14	13	535	26.75	NA	NA	NA	NA	NA	NA	NA
537	NA	NA	14	13	536	26.8	NA	NA	NA	NA	NA	NA	NA
538	NA	NA	14	13	537	26.85	NA	NA	NA	NA	NA	NA	NA
539	NA	NA	14	13	538	26.9	NA	NA	NA	NA	NA	NA	NA
540	NA	NA	14	13	539	26.95	NA	NA	NA	NA	NA	NA	NA
541	NA	NA	14	13	540	27	NA	NA	NA	NA	NA	NA	NA
542	NA	NA	14	13	541	27.05	NA	NA	NA	NA	NA	NA	NA
543	NA	NA	14	13	542	27.1	NA	NA	NA	NA	NA	NA	NA
544	NA	NA	14	13	543	27.15	NA	NA	NA	NA	NA	NA	NA
545	NA	NA	14	13	544	27.2	NA	NA	NA	NA	NA	NA	NA
546	NA	NA	14	13	545	27.25	NA	NA	NA	NA	NA	NA	NA
547	NA	NA	14	13	546	27.3	NA	NA	NA	NA	NA	NA	NA
548	NA	NA	14	13	547	27.35	NA	NA	NA	NA	NA	NA	NA
549	NA	NA	14	13	548	27.4	NA	NA	NA	NA	NA	NA	NA
550	NA	NA	14	13	549	27.45	NA	NA	NA	NA	NA	NA	NA
551	NA	NA	14	13	550	27.5	NA	NA	NA	NA	NA	NA	NA
552	NA	NA	14	13	551	27.55	NA	NA	NA	NA	NA	NA	NA
553	NA	NA	14	13	552	27.6	NA	NA	NA	NA	NA	NA	NA
554	NA	NA	14	13	553	27.65	NA	NA	NA	NA	NA	NA	NA
555	NA	NA	14	13	554	27.7	NA	NA	NA	NA	NA	NA	NA
556	NA	NA	14	13	555	27.75	NA	NA	NA	NA	NA	NA	NA
557	NA	NA	14	13	556	27.8	NA	NA	NA	NA	NA	NA	NA
558	NA	NA	14	13	557	27.85	NA	NA	NA	NA	NA	NA	NA
559	NA	NA	14	13	558	27.9	NA	NA	NA	NA	NA	NA	NA
560	NA	NA	14	13	559	27.95	NA	NA	NA	NA	NA	NA	NA
561	NA	NA	14	13	560	28	NA	NA	NA	NA	NA	NA	NA
562	NA	NA	14	13	561	28.05	NA	NA	NA	NA	NA	NA	NA
563	NA	NA	14	13	562	28.1	NA	NA	NA	NA	NA	NA	NA
564	NA	NA	14	13	563	28.15	NA	NA	NA	NA	NA	NA	NA
565	NA	NA	14	13	564	28.2	NA	NA	NA	NA	NA	NA	NA
566	NA	NA	14	13	565	28.25	NA	NA	NA	NA	NA	NA	NA
567	NA	NA	14	13	566	28.3	NA	NA	NA	NA	NA	NA	NA
568	NA	NA	14	13	567	28.35	NA	NA	NA	NA	NA	NA	NA
569	NA	NA	14	13	568	28.4	NA	NA	NA	NA	NA	NA	NA
570	NA	NA	14	13	569	28.45	NA	NA	NA	NA	NA	NA	NA
571	NA	NA	14	13	570	28.5	NA	NA	NA	NA	NA	NA	NA
572	NA	NA	14	13	571	28.55	NA	NA	NA	NA	NA	NA	NA
573	NA	NA	14	13	572	28.6	NA	NA	NA	NA	NA	NA	NA
574	NA	NA	14	13	573	28.65	NA	NA	NA	NA	NA	NA	NA
575	NA	NA	14	13	574	28.7	NA	NA	NA	NA	NA	NA	NA
576	NA	NA	14	13	575	28.75	NA	NA	NA	NA	NA	NA	NA
577	NA	NA	14	13	576	28.8	NA	NA	NA	NA	NA	NA	NA
578	NA	NA	14	13	577	28.85	NA	NA	NA	NA	NA	NA	NA
579	NA	NA	14	13	578	28.9	NA	NA	NA	NA	NA	NA	NA
580	NA	NA	14	13	579	28.95	NA	NA	NA	NA	NA	NA	NA
581	NA	NA	14	13	580	29	NA	NA	NA	NA	NA	NA	NA
582	NA	NA	14	13	581	29.05	NA	NA	NA	NA	NA	NA	NA
583	NA	NA	14	13	582	29.1	NA	NA	NA	NA	NA	NA	NA
584	NA	NA	14	13	583	29.15	NA	NA	NA	NA	NA	NA	NA
585	NA	NA	14	13	584	29.2	NA	NA	NA	NA	NA	NA	NA
586	NA	NA	14	13	585	29.25	NA	NA	NA	NA	NA	NA	NA
587	NA	NA	14	13	586	29.3	NA	NA	NA	NA	NA	NA	NA
588	NA	NA	14	13	587	29.35	NA	NA	NA	NA	NA	NA	NA
589	NA	NA	14	13	588	29.4	NA	NA	NA	NA	NA	NA	NA
590	NA	NA	14	13	589	29.45	NA	NA	NA	NA	NA	NA	NA
591	NA	NA	14	13	590	29.5	NA	NA	NA	NA	NA	NA	NA
592	NA	NA	14	13	591	29.55	NA	NA	NA	NA	NA	NA	NA
593	NA	NA	14	13	592	29.6	NA	NA	NA	NA	NA	NA	NA
594	NA	NA	14	13	593	29.65	NA	NA	NA	NA	NA	NA	NA
595	NA	NA	14	13	594	29.7	NA	NA	NA	NA	NA	NA	NA
596	NA	NA	14	13	595	29.75	NA	NA	NA	NA	NA	NA	NA
597	NA	NA	14	13	596	29.8	NA	NA	NA	NA	NA	NA	NA
598	NA	NA	14	13	597	29.85	NA	NA	NA	NA	NA	NA	NA
599	NA	NA	14	13	598	29.9	NA	NA	NA	NA	NA	NA	NA
600	NA	NA	14	13	599	29.95	NA	NA	NA	NA	NA	NA	NA
601	NA	NA	14	13	600	30	NA	NA	NA	NA	NA	NA	NA
