# Supplementary material for: An automated feeding system for the African killifish reveals the impact of diet on lifespan and allows scalable assessment of associative learning
Source: eLife. 2022 Nov 10;11:e69008. doi: 10.7554/eLife.69008 (PMC9788828; doi:10.7554/eLife.69008)
Supplement: Figure 6—source data 3. [file elife-69008-fig6-data3.zip › Filtered and Interpolated Trajectories with Kinematics/t5_REC0013 DLC_likelihood-euclidean-filtered_splines-interpolated_kinematics_02_resnet50_TrainAllTheThingsJun28shuffle1_1030000.csv]

	x2	y2	fishnum	recording_num	bodyparts_coords	seconds	velocity_x	velocity_y	velocity_xy	velocity_xy_5frame	velocity_xy_10frame	velocity_xy_20frame	velocity_xy_40frame
1	453.5449	33.81841	5	13	0	0	0	0	0	NA	NA	NA	NA
2	453.1935	31.75093	5	13	1	0.05	-7.02800000000025	-41.3496	41.9426060725845	NA	NA	NA	NA
3	452.7712	30.61411	5	13	2	0.1	-8.445999999999	-22.7364	24.2544594035815	28.2205063049955	NA	NA	NA
4	450.6141	28.69472	5	13	3	0.15	-43.1420000000003	-38.3878	57.7482064902454	35.1064719367424	NA	NA	NA
5	450.1287	27.98739	5	13	4	0.2	-9.70800000000054	-14.1466	17.1572595585662	34.3189103590082	39.6651887724757	NA	NA
6	449.5401	29.60513	5	13	5	0.25	-11.7719999999997	32.3548	34.4298281587346	31.3249461585208	51.2117282073194	NA	NA
7	451.1232	30.65618	5	13	6	0.3	31.662	21.021	38.0047981839136	40.0975279996463	51.6558345661816	NA	NA
8	451.0078	30.20652	5	13	7	0.35	-2.30800000000045	-8.99319999999996	9.28463840114419	51.1098712399559	56.0412522754938	NA	NA
9	452.9941	25.53034	5	13	8	0.4	39.7260000000006	-93.5236	101.611115695873	67.3169844778963	55.087160001684	NA	NA
10	453.6714	21.98348	5	13	9	0.45	13.546	-70.9372	72.2189757601144	68.992758773355	55.4369770179294	73.0446520412892	NA
11	455.8051	16.61897	5	13	10	0.5	42.6739999999995	-107.2902	115.465394348437	80.7575583924669	54.1063688843507	86.6835795342536	NA
12	455.1495	14.39438	5	13	11	0.55	-13.1119999999999	-44.4918	46.3836696612073	70.0767920037218	55.3011076454508	96.5999964188247	NA
13	457.9039	12.39182	5	13	12	0.6	55.0880000000006	-40.0512	68.1086364967034	59.7640827959029	75.8105413179563	105.315104532625	NA
14	455.8173	11.18519	5	13	13	0.65	-41.7320000000007	-24.1326	48.2072837521474	40.8957532908052	88.304838082826	110.403719038106	NA
15	455.3025	10.28987	5	13	14	0.7	-10.2959999999996	-17.9064	20.6554297210199	41.6094565175465	106.424115310103	115.707331990424	NA
16	454.6517	11.12173	5	13	15	0.75	-13.0160000000001	16.6372	21.1237468229479	70.8635242434458	122.155430861188	118.477580354227	NA
17	452.7455	9.507898	5	13	16	0.8	-38.1240000000003	-32.27664	49.9521857949141	106.53288416193	141.544158271468	119.565092319744	NA
18	442.0332	9.885378	5	13	17	0.85	-214.245999999999	7.54959999999997	214.3789751262	153.084147824303	154.588956789755	120.830273748967	NA
19	430.7707	11.09904	5	13	18	0.9	-225.250000000001	24.27324	226.554083344569	203.415108431571	165.720278074528	116.864637548162	NA
20	418.423474185772	8.25478266368785	5	13	19	0.95	-246.944516284559	-56.885146726243	253.411748032882	241.478860025389	175.977686962919	114.884115228752	92.5224467713382
21	405.9034	2.844784	5	13	20	1	-250.401483715441	-108.199973273757	272.778549859288	238.314389336065	182.848791824104	111.623238939782	95.4542012395875
22	395.084433183458	-2.37778941410134	5	13	21	1.05	-216.37933633084	-104.451468282027	240.270943764006	224.907671987125	183.829076994037	112.67754984545	97.1606725727671
23	386.242151701045	-6.89175532201363	5	13	22	1.1	-176.84562964826	-90.2793181582458	198.556621679579	198.871226101536	165.850006179978	113.412125435402	99.0701602496901
24	379.252539073689	-10.7339275472242	5	13	23	1.15	-139.79225254712	-76.8434445042114	159.520496599871	162.282475216637	145.424437013499	115.794095103982	99.8419043328576
25	373.991578822318	-13.9411199132205	5	13	24	1.2	-105.21920502742	-64.143847319926	123.229518604936	126.179293962685	123.344115147402	120.084671782536	101.269502479988
26	370.335254467862	-16.5501462434899	5	13	25	1.25	-73.1264870891198	-52.180526605388	89.8347954347913	93.3856230238904	101.091047018376	124.758401827063	101.85457212104
27	368.15954953125	-18.5978203615197	5	13	26	1.3	-43.5140987322404	-40.9534823605961	59.7550374942466	65.9412020398728	83.8109414194322	128.271300396669	101.909331142534
28	367.340447533409	-20.1209560907973	5	13	27	1.35	-16.3820399568192	-30.462714585552	34.5882669856069	47.8170041932677	72.2352940810485	123.716699978558	102.310090977399
29	367.75393199527	-21.15636725481	5	13	28	1.4	8.26968923722006	-20.708223280254	22.2983916797837	39.8996188201155	65.8679121334371	118.580096097045	100.465057878158
30	369.27598643776	-21.7408676770453	5	13	29	1.45	30.4410888498001	-11.690008444706	32.60852937191	41.4425888761798	64.1916566021523	112.000241501387	99.7796965565197
31	371.782594381809	-21.9112711809905	5	13	30	1.5	50.1321588809799	-3.40807007890398	50.2478685690302	51.0849651382065	66.6680118300231	104.224822944921	98.1025258719225
32	375.149739348345	-21.704391590133	5	13	31	1.55	67.3428993307198	4.13759181715001	67.469887774568	65.7946222270013	72.7135237993017	97.7213487267096	97.9173835127422
33	379.253404858297	-21.1570427279601	5	13	32	1.6	82.0733101990402	10.946977243458	82.8001482957407	80.5663090110369	81.5833937771389	92.8252159667557	96.8263478016572
34	383.969574432594	-20.3060384179593	5	13	33	1.65	94.32339148594	17.020086200016	95.8466771237577	93.4364048399306	91.7357551805908	89.2800896276094	97.2139223343481
35	389.174231592165	-19.1881924836178	5	13	34	1.7	104.093143191419	22.35691868683	106.466963292088	103.984458722424	100.656367855373	86.8316729695526	99.1441790830227
36	394.743359857938	-17.8403187484231	5	13	35	1.75	111.382565315461	26.957474703894	114.598347713499	112.081822416071	107.358598871467	85.2315638878535	101.637157433904
37	400.552942750842	-16.2992310358625	5	13	36	1.8	116.19165785808	30.821754251212	120.210157187034	117.67688813418	111.631756033987	84.2535699653243	102.969810338984
38	406.478963791806	-14.6017431694234	5	13	37	1.85	118.520420819279	33.949757328782	123.286966763978	120.746426699708	113.415137852463	83.7899082058312	99.0364235549596
39	412.397406501759	-12.7846689725932	5	13	38	1.9	118.36885419906	36.341483936604	123.822005714303	121.280792903003	112.692267121782	84.065478208153	95.2263944142188
40	418.184254401629	-10.8848222688592	5	13	39	1.95	115.7369579974	37.99693407468	121.814656119728	119.27905334555	109.471689336953	84.6752778842871	89.3002527615707
41	423.715491012346	-8.93901688170885	5	13	40	2	110.624732214339	38.916107743007	117.270178729972	114.748453288855	103.795115945684	84.5818128040631	84.0672924288022
42	428.867099854838	-6.98406663462944	5	13	41	2.05	103.03217684984	39.0990049415882	110.20145939977	107.707646109383	95.7936161313468	83.1572171800345	79.9278405162824
43	433.515064450033	-5.05678535110838	5	13	42	2.1	92.9592919038998	38.5456256704212	100.633966480501	98.1969519741975	85.9964226345235	80.2405701679126	76.7231770334717
44	437.535368318862	-3.19398685463306	5	13	43	2.15	80.4060773765809	37.2559699295064	88.6179698169452	86.3094389883651	76.3952012357153	78.6337495647138	73.411134625206
45	440.803994982251	-1.43248496869079	5	13	44	2.2	65.37253326778	35.2300377188454	74.2611854437988	72.3081789171435	68.6941879132016	78.2036863835095	71.0956730755692
46	443.196927961131	0.190906483231024	5	13	45	2.25	47.8586595775994	32.4678290384363	57.8326138008103	57.2443919801922	61.8050267366595	78.5159130407441	69.5946958462111
47	444.59015077643	1.63937367764499	5	13	46	2.3	27.86445630598	28.9693438882793	40.1951590436616	45.0827563620473	54.6826783260821	77.668320281298	70.8563524200222
48	444.859646949077	2.87610279106377	5	13	47	2.35	5.38992345293991	24.7345822683756	25.3150317957452	39.1914238522058	47.0660024833622	74.3561471313609	71.996132730149
49	443.8814	3.86427999999999	5	13	48	2.4	-19.5649389815401	19.7635441787244	27.8097917262208	37.3006144849538	44.5752320076458	71.8726927313927	72.5498923041663
50	441.735281019324	4.50676463040927	5	13	49	2.45	-42.9223796135193	12.8496926081856	44.8045228945909	37.0571777350207	46.9356834300663	66.6002640217543	72.7552112214934
51	439.316711373957	4.4651086060191	5	13	50	2.5	-48.3713929073406	-0.833120487803409	48.3785669645507	36.8876129865322	53.2367101358042	63.909761912683	72.1447675220496
52	437.725	3.340537	5	13	51	2.55	-31.8342274791394	-22.491432120382	38.9779752939957	44.0677076532443	59.5430244312492	62.1343323058551	70.7388737759463
53	437.2997	2.193484	5	13	52	2.6	-8.50600000000099	-22.94106	24.467208053303	54.6799430079268	62.7158716281983	60.6211381001877	69.0663498518437
54	435.5645	4.864921	5	13	53	2.65	-34.7039999999993	53.42874	63.710265059781	69.1728057866545	67.35018422707	57.5421796228026	67.5498269230614
55	430.907411144566	6.36684021266167	5	13	54	2.7	-93.1417771086797	30.0383842532334	97.8656996680035	82.0288711274778	64.506340130307	55.3596731815858	65.1932419179563
56	424.865375120665	6.40296944111845	5	13	55	2.75	-120.84072047802	0.722584569135591	120.842880858189	88.5441302698643	66.0144970887065	53.9578278045686	63.7594112810594
57	419.706776536431	6.614045199016	5	13	56	2.8	-103.171971684681	4.221515157951	103.258301998112	90.6326608008958	69.5859862856282	57.4591348747201	64.6035165365783
58	417.7	8.640804	5	13	57	2.85	-40.1355307286201	40.53517601968	57.0435037652356	74.3327372526873	74.1762737170133	60.2023572544667	67.0632401533359
59	419.196	12.03324	5	13	58	2.9	29.9200000000008	67.84872	74.1529177149385	62.8561883907584	70.5091272379595	61.0343064001796	69.8029222806137
60	419.7495	11.43053	5	13	59	2.95	11.0699999999997	-12.0542	16.3660819269608	57.1431014437786	63.7836629331054	60.8351445586998	71.7269018607663
61	422.9026	11.07566	5	13	60	3	63.0619999999999	-7.0974	63.4601365485451	59.8084171641623	54.6789454733331	59.7077222400362	72.7341980331997
62	426.6042	11.57136	5	13	61	3.05	74.0319999999997	9.91400000000002	74.692867263213	50.3855936750231	55.3752453181911	58.3205303718581	72.9724365612142
63	424.6389	14.48983	5	13	62	3.1	-39.3060000000003	58.3694	70.3700823671539	53.2345886135235	57.6888428807352	57.8921295357748	72.5887058653938
64	425.6527	15.38423	5	13	63	3.15	20.2760000000001	17.888	27.0388002692428	46.5017025559077	54.7184285732892	56.4659042814091	71.7291302858648
65	424.1555	15.06645	5	13	64	3.2	-29.9439999999993	-6.35560000000002	30.6110566194628	53.6073891926035	57.1639489870925	52.1827974524031	70.5385047242941
66	425.6422	14.97062	5	13	65	3.25	29.7339999999997	-1.91659999999999	29.7957062604662	55.5692685973082	53.4009473913659	49.0029095213747	69.1933977443992
67	422.247	19.31164	5	13	66	3.3	-67.9039999999998	86.8204	110.221300446692	59.0512634715553	47.055074458088	51.5387127918586	68.6685312911912
68	421.0779	23.14636	5	13	67	3.35	-23.3820000000003	76.6944	80.1794793906771	61.0933093606615	41.6079853545363	59.770333175311	68.9515610000431
69	422.1344	25.10162	5	13	68	3.4	21.1300000000006	39.1052	44.4487746404782	60.3001922268241	42.4226813248586	67.7331518298347	69.5263430575086
70	420.9779	26.78342	5	13	69	3.45	-23.130000000001	33.636	40.8212860649937	40.5027597235724	40.5819319717009	76.8535396997783	69.9466356694541
71	422.2162	27.1503	5	13	70	3.5	24.7660000000008	7.33760000000004	25.8301205912794	27.6467021117644	43.3268735694163	81.5586341537165	70.4638669897457
72	422.5017	26.66656	5	13	71	3.55	5.71000000000026	-9.67480000000002	11.2341379304334	25.794099178162	47.7021802655261	83.8105408165734	71.3182340294536
73	421.8188	26.25961	5	13	72	3.6	-13.6580000000004	-8.13900000000004	15.8991913316373	20.0705545827403	61.8518234698867	84.5562736305998	72.5533382854426
74	420.2271	27.009	5	13	73	3.65	-31.8340000000001	14.9878	35.1857599724662	26.3535549120084	80.7478750863802	85.9160809489269	72.7412731670844
75	420.6359	27.46199	5	13	74	3.7	8.1759999999997	9.0598	12.2035630878852	54.9016008074799	96.5431304124642	85.7173362670024	71.9253792746016
76	422.4492	29.67659	5	13	75	3.75	36.2660000000005	44.292	57.2451222376199	96.0569448280089	109.716320916067	84.4289676842297	70.301747991873
77	428.361669376846	34.6074084325152	5	13	76	3.8	118.24938753692	98.616368650304	153.974367407791	135.701650994598	120.566007175059	79.8779277076622	68.8023814597318
78	437.281792872921	41.1863081194173	5	13	77	3.85	178.4024699215	131.577993738042	221.675911434283	173.015706242188	127.504561906663	77.7007647456195	68.066156320135
79	446.783	47.96324	5	13	78	3.9	190.02414254158	135.538637611654	233.409290805413	193.079086920126	129.409480572995	78.0183797148377	66.5444036126447
80	454.866752275111	53.7451555264902	5	13	79	3.95	161.67504550222	115.638310529804	198.773839325834	186.230413542638	130.852740562304	79.0581267802085	66.4966530633405
81	461.246639236296	58.3670082028478	5	13	80	4	127.5977392237	92.437053527152	157.562025627309	158.952178985318	125.531061799043	81.2200117394552	65.871461429033
82	466.064282426852	61.9207520459658	5	13	81	4.05	96.35286381112	71.07487686236	119.731000520349	123.117310151392	112.053675149798	84.3159376870491	65.3644942225923
83	469.461303390075	64.4983410727372	5	13	82	4.1	67.9404192644597	51.5517805354281	85.2847386476825	88.6897748824198	93.5497060213524	87.2145470351103	63.9605079055145
84	471.579323669262	66.1917293000551	5	13	83	4.15	42.3604055837404	33.8677645463579	54.2349466357857	57.9830366779604	75.2888843432951	89.0166420527598	65.0887863591472
85	472.559964807708	67.0928707448126	5	13	84	4.2	19.6128227689201	18.02282889515	26.6361629809724	37.876936756959	61.5731231479528	91.6679610968	64.9574337579283
86	472.544848348711	67.2937194239027	5	13	85	4.25	-0.302329179939989	4.01697358180201	4.02833460501215	28.1472330573872	52.7237025628432	91.6005864623714	65.0423805816463
87	471.675595835566	66.8862293542185	5	13	86	4.3	-17.3850502629	-8.14980139368402	19.2005009153421	27.4604585351982	48.0658681990394	86.0660501276051	63.5483982250145
88	470.093828811571	65.962354552653	5	13	87	4.35	-31.6353404799008	-18.4774960313101	36.6362201498235	34.4564714134858	46.9245321635574	76.361979464959	62.3654963061263
89	467.94116882002	64.6140490360993	5	13	88	4.4	-43.0531998310198	-26.9661103310739	50.801074024841	47.464368447726	48.6238035325244	65.3556553954547	61.9285809655265
90	465.359237404211	62.9332668214504	5	13	89	4.45	-51.6386283161796	-33.615644292978	61.6162273724104	58.2547996411198	52.483181631296	56.1397664269027	62.2816053771345
91	462.48965610744	61.0119619255995	5	13	90	4.5	-57.3916259354201	-38.426097917018	69.067819776213	65.7018312697276	57.6701111256996	50.1842887043495	63.4417042921975
92	459.474046473004	58.9420883654394	5	13	91	4.55	-60.3121926887195	-41.3974712032019	73.1526568823113	69.7871485298505	60.0784251054118	46.9184476286113	64.0443791615502
93	456.454030044198	56.8156001578634	5	13	92	4.6	-60.40032857612	-42.5297641515201	73.8713782928624	70.5098918491062	59.1742529085656	43.3647421804292	64.7846224456729
94	453.571228364319	54.7244513197644	5	13	93	4.65	-57.6560335975807	-41.82297676198	71.2276603254556	67.8758538036733	55.4224264476143	44.2614917693675	65.594699944338
95	450.967262976663	52.7605958680355	5	13	94	4.7	-52.0793077531198	-39.2771090345779	65.2299439686888	61.9020505697038	50.7064097058527	44.1975312488541	67.6342350592877
96	448.783755424527	51.0159878195697	5	13	95	4.75	-43.6701510427201	-34.892160969316	55.8976295490484	52.6466745474036	47.6448748458559	45.655793479063	68.9909141280825
97	447.162327251208	49.5825811912602	5	13	96	4.8	-32.4285634663795	-28.66813256619	43.2836407124637	41.0577043653781	45.7710270581832	47.2188687423668	67.1297116964474
98	446.2446	48.55233	5	13	97	4.85	-18.3545450241604	-20.6050238252041	27.5944981813615	30.9029275625991	39.804952197301	47.0302278666332	63.3190035232267
99	445.953890909563	47.9551945131571	5	13	98	4.9	-5.81418180874039	-11.9427097368579	13.2828094153281	27.4138958880385	39.8991800062105	45.8387822162153	58.6580593583811
100	445.3403	47.57316	5	13	99	4.95	-12.2718181912592	-7.64069026314203	14.4560599547938	29.6400035466626	35.9118808664122	45.5050839740605	55.1637399128271
101	443.5205	46.95283	5	13	100	5	-36.3959999999997	-12.4066000000001	38.4524711762454	26.9632298471984	33.6414758324263	45.6633968449398	52.2642396744337
102	441.208375082613	45.5188371274489	5	13	101	5.05	-46.242498347741	-28.679857451022	54.4141790055844	38.740655647043	34.3593123793218	43.7728206360514	49.5073855149891
103	441.2335	44.80875	5	13	102	5.1	0.502498347740357	-14.2017425489779	14.2106296840404	40.9208341702254	34.8862028247007	42.3546978562354	48.0827557479294
104	444.6598	45.94088	5	13	103	5.15	68.5260000000005	22.6425999999999	72.1699384145509	39.869055776814	36.2551379848164	42.1727578359163	47.6003701542058
105	445.632815574586	46.7537011985398	5	13	104	5.2	19.4603114917197	16.256423970796	25.3569525707059	39.0786212119811	40.3037582422683	43.6005090217754	47.5023790136115
106	443.974841629165	46.8289118899125	5	13	105	5.25	-33.1594789084204	1.50421382745392	33.1935792091886	42.809175802203	43.6819188440238	46.3812417937936	47.9337072481671
107	441.483199896451	46.4317259820152	5	13	106	5.3	-49.8328346542792	-7.94371815794591	50.4620061814194	33.7696203225898	41.7746142139195	48.1933732652898	48.2428709418062
108	439.955212109158	45.8273573827453	5	13	107	5.35	-30.55975574586	-12.0873719853981	32.8634026351504	39.6866823143112	44.9044435151698	50.2760275814944	48.7591333241776
109	441.1882	45.28102	5	13	108	5.4	24.6597578168394	-10.926747654906	26.9721610164845	47.4947819112335	44.446335665622	51.9604633213075	49.0214530622972
110	443.9274	45.07266	5	13	109	5.45	54.7839999999997	-4.16719999999998	54.9422625293131	44.470607215858	51.2891371771386	54.1877133987514	49.0945957273478
111	440.3161	45.01865	5	13	110	5.5	-72.2259999999994	-1.08019999999996	72.2340771938004	46.9997112281366	59.121007755161	54.3441906445179	49.4045379531875
112	438.8535	44.02704	5	13	111	5.55	-29.2520000000002	-19.8322	35.3411327045415	55.1230510086542	62.0274341512578	52.096323401367	47.827279747851
113	441.1038	43.68969	5	13	112	5.6	45.0059999999996	-6.74700000000001	45.5089226965434	62.8915920399659	65.6658523382881	52.8007693154297	46.9896442039833
114	443.7557	41.59492	5	13	113	5.65	53.0380000000002	-41.8953999999999	67.5888599190726	70.7472335990884	67.6657886577987	50.9392485390441	45.5056506894364
115	444.2451	36.93128	5	13	114	5.7	9.78799999999978	-93.2728	93.7849676858717	79.5842610866576	68.0716685552345	50.8072267783688	44.6442419324865
116	444.6774	31.37245	5	13	115	5.75	8.64599999999996	-111.1766	111.512284989413	84.3319934484396	65.0064624450119	50.2116210172712	44.504453800564
117	446.2039	27.70082	5	13	116	5.8	30.53	-73.4326	79.5262701423875	80.2085263069431	62.4180325888144	49.2668731412455	43.4809513174669
118	443.3736	25.70646	5	13	117	5.85	-56.6059999999993	-39.8872	69.2475845054535	73.2517450705031	60.6970951156895	50.4880387817221	44.1274022122357
119	443.0514	23.38009	5	13	118	5.9	-6.44400000000019	-46.5274	46.9715242115902	59.2656912909355	57.4321614124662	52.2041239083791	45.3397013563162
120	444.5477	20.83767	5	13	119	5.95	29.9260000000004	-50.8484	59.0010615036715	45.2518040909712	50.3253163795991	52.6841074806351	47.1876834190988
121	445.5722	19.02851	5	13	120	6	20.4899999999998	-36.1832	41.5820160915748	37.0621967829394	41.3022342793814	53.1456790614352	47.7187738388669
122	445.8964	18.68431	5	13	121	6.05	6.48400000000038	-6.88400000000001	9.45683414256616	34.6557965179893	36.5063121312332	51.8817388596507	47.982619256259
123	445.9989	20.09557	5	13	122	6.1	2.04999999999927	28.2252	28.2995479652943	27.3988876886951	35.3102252251561	51.6245905517312	48.4762205532312
124	444.2541	20.18274	5	13	123	6.15	-34.896	1.74340000000001	34.9395228868397	23.3387772678273	36.7424591589596	48.8385435429565	47.2175567825353
125	444.5356	19.08235	5	13	124	6.2	5.62999999999988	-22.0077999999999	22.7165173572006	27.7608201714953	37.2965464060357	45.6879748431977	47.0787482089945
126	445.4873	18.60641	5	13	125	6.25	19.0340000000003	-9.51880000000003	21.2814639872358	33.5582536673728	41.2848956778585	42.6276658073343	47.2687146791912
127	446.5702	19.75468	5	13	126	6.3	21.6579999999999	22.9654	31.5670486609058	38.8291217999299	41.345445130487	38.768529369644	46.4953551535088
128	445.9062	22.54099	5	13	127	6.35	-13.2799999999997	55.7262	57.2867154446822	47.1942051233763	42.5520859877729	37.9787768429771	46.1658497845542
129	442.8418	22.4986	5	13	128	6.4	-61.2880000000007	-0.847800000000021	61.2938635496253	59.2310140878896	40.2449256734468	38.7189393913249	45.9137720715623
130	440.1033	24.20587	5	13	129	6.45	-54.7699999999998	34.1454	64.5419339744323	54.9300700894787	41.0506333067962	40.1876534394462	45.2302556852214
131	436.313	25.69758	5	13	130	6.5	-75.806	29.8342	81.4655088098025	51.5459183081729	43.9530973352872	41.0933570332159	46.1561574207212
132	435.8448	25.51342	5	13	131	6.55	-9.36399999999935	-3.68319999999997	10.0623286688513	41.6607295469636	41.0307466080548	43.868915111151	47.4163446666853
133	434.1353	24.44051	5	13	132	6.6	-34.190000000001	-21.4582	40.3659565381531	34.9070614902161	40.647328460798	44.1516717910328	47.9328106705465
134	434.7284	24.45925	5	13	133	6.65	11.862000000001	0.374800000000022	11.8679197435786	28.6751805826848	40.6954196236902	43.4958650260265	48.1513426519914
135	436.1408	25.06971	5	13	134	6.7	28.2479999999998	12.2092	30.7735936906951	27.131423126631	43.0787604728567	43.3502696396202	47.2922515891033
136	438.4825	24.15145	5	13	135	6.75	46.8340000000001	-18.3652	50.3061042721458	29.7487386134232	40.9018183885733	44.3258083411111	45.6082699655342
137	438.5981	24.13229	5	13	136	6.8	2.31199999999944	-0.383199999999988	2.34354138858212	39.7301097004168	46.392385091815	43.723837165772	44.722519705617
138	436.6602	22.29178	5	13	137	6.85	-38.7580000000003	-36.8102	53.4525339721142	51.2504594554973	45.7512575942927	41.8436607873863	44.951877890211
139	434.0014	20.71981	5	13	138	6.9	-53.1759999999997	-31.4394	61.7747751785465	53.1284561944617	46.7468043786063	39.6234202347455	44.116437524474
140	430.6722	23.62531	5	13	139	6.95	-66.5840000000003	58.11	88.3753424660976	65.653347056999	45.6499059724442	37.7764038898077	43.7573366768477
141	430.3033	20.66339	5	13	140	7	-7.37799999999993	-59.2384	59.6960879669681	61.7537765751621	44.698519346935	39.1666357800072	43.5800282377711
142	428.4016	18.02983	5	13	141	7.05	-38.0340000000001	-52.6712	64.9679957012682	53.7634990567959	46.4169277234892	42.9509504737199	44.5381225325098
143	427.8922	16.41032	5	13	142	7.1	-10.1879999999994	-32.3902	33.9546815629302	40.0493524893911	43.0399931139745	44.2410307893619	45.1177336079579
144	427.3116	15.48644	5	13	143	7.15	-11.6120000000001	-18.4776	21.8233875867153	36.2685824994083	38.5514208458008	47.4641417610264	46.2821301125232
145	428.255	15.78736	5	13	144	7.2	18.8679999999999	6.01839999999999	19.8046096290737	27.1805083899795	32.4740473067586	48.8965283350089	47.6886245605752
146	428.6985	13.79655	5	13	145	7.25	8.87000000000057	-39.8162	40.7922380170543	24.3262096527868	37.4314531714412	48.5888741237342	49.4653727044824
147	429.6316	14.08403	5	13	146	7.3	18.6619999999994	5.74960000000001	19.527625154124	23.3393426348057	39.5095158556249	50.6765100415899	49.3871620253805
148	428.7859	14.58738	5	13	147	7.35	-16.9139999999993	10.067	19.6831878769669	24.8987421241262	42.7308039844312	51.924978937445	48.8074796857098
149	429.1906	15.32854	5	13	148	7.4	8.09399999999982	14.8232	16.8890524968098	38.5943238434741	48.1814791434464	49.5139356576232	47.973353512114
150	430.5235	14.97077	5	13	149	7.45	26.6579999999999	-7.15540000000001	27.6016070756758	51.8385233212703	52.1431506975736	47.3270199142493	47.0435646435102
151	435.987	14.97972	5	13	150	7.5	109.27	0.179000000000009	109.270146613794	61.1353983160755	52.4792289005333	46.0666994423263	47.2150123560609
152	440.2715	14.82121	5	13	151	7.55	85.6899999999996	-3.17019999999999	85.7486225431052	73.023615652087	54.9360923596906	45.2073299538687	51.4683176349658
153	443.571	15.06342	5	13	152	7.6	65.9900000000005	4.8442	66.1675628509926	79.387559271021	60.8099647609155	46.083795424883	51.2124344393864
154	445.8503	18.12455	5	13	153	7.65	45.5859999999996	61.2226	76.3301391768674	66.3641339575925	60.4764504694455	49.06839519902	52.7293981539237
155	444.1052	20.5291	5	13	154	7.7	-34.9019999999996	48.091	59.4213251703458	58.0336613981108	62.1799925217399	52.0269794815303	53.8452102955823
156	444.484	22.70401	5	13	155	7.75	7.57599999999911	43.4982	44.1530200466512	60.4845312057555	54.7019457132115	54.6049370678537	54.1431953509931
157	442.2828	22.57784	5	13	156	7.8	-44.0239999999994	-2.52340000000004	44.0962597456967	47.929285286804	50.9051440521124	55.050486884989	57.0642352604977
158	439.8856	25.68081	5	13	157	7.85	-47.944	62.0594000000001	78.4219118892163	44.9724257724588	49.4367868653348	55.7712985840334	57.0620148274585
159	439.2249	25.52999	5	13	158	7.9	-13.2140000000004	-3.01639999999999	13.5539095821099	43.0397574688305	49.9553112545935	56.3232867894826	55.9742708709621
160	437.0916	26.18588	5	13	159	7.95	-42.6659999999993	13.1178	44.6370275986197	43.7766267061141	51.910808265487	56.3107253972127	56.6911145349408
161	438.8035	25.97793	5	13	160	8	34.2379999999991	-4.15900000000001	34.4896785285097	38.3890425249142	56.7306452351741	55.2633889321146	59.6717565913604
162	440.8754	24.78852	5	13	161	8.05	41.4380000000006	-23.7882	47.7806059321148	51.9813372223831	55.1648814102874	59.9856847962116	58.8137506274296
163	443.1527	23.58835	5	13	162	8.1	45.5459999999994	-24.0034	51.4839909832167	58.8491907585153	50.7326324071514	58.183838089411	60.8863463634744
164	439.8224	21.23867	5	13	163	8.15	-66.6059999999993	-46.9936	81.5153830694545	70.4215330015177	52.1701231095196	57.994654546821	65.4744825731543
165	436.1704	22.74068	5	13	164	8.2	-73.0400000000009	30.0402	78.9762952792807	66.5531361144608	50.4414582726854	58.7938922561556	66.7098794435957
166	433.3876	19.05585	5	13	165	8.25	-55.655999999999	-73.6966	92.351389743522	63.0762222893886	55.8248321510177	59.697516578252	66.1038542866155
167	434.5411	18.22439	5	13	166	8.3	23.069999999999	-16.6292	28.4386214968299	52.3589089966562	69.0662255403108	63.4519604794055	66.1128084395916
168	436.2177	17.91465	5	13	167	8.35	33.5320000000002	-6.19479999999996	34.0994218578557	42.0337257868556	66.9308893134872	62.1990507174721	66.7808336804209
169	434.888	17.4881	5	13	168	8.4	-26.5940000000001	-8.53100000000005	27.9288166057927	41.2281313005176	66.0339978390485	62.4346060843011	67.4921883942732
170	434.8791	16.12061	5	13	169	8.45	-0.177999999999656	-27.3498	27.3503792302776	71.5793149661608	65.6769762468242	66.0552091556324	67.4509478436335
171	439.1282	17.32382	5	13	170	8.5	84.982	24.0642	88.3234173118318	70.7855563375858	62.6643879213299	73.2768137403944	65.716147500215
172	447.9114	15.31619	5	13	171	8.55	175.664	-40.1526	180.194539825046	79.7090866814407	71.7390395485236	72.4201713009906	63.7882020457813
173	448.7259	16.58356	5	13	172	8.6	16.2900000000002	25.3474	30.1306287149804	89.3202267067929	73.6654690277928	75.6888973020657	62.8158305891221
174	445.6426	18.49425	5	13	173	8.65	-61.6660000000002	38.2138	72.5464683250675	84.1006445421422	72.6990890590825	81.8805699472885	61.2775432035522
175	442.5402	20.63675	5	13	174	8.7	-62.0479999999998	42.85	75.4060793570384	71.8987641308863	81.6689600385793	81.392779405661	60.2711456559665
176	439.431	20.52313	5	13	175	8.75	-62.1840000000009	-2.27240000000002	62.2255064885784	76.5453817179999	90.7287953297711	77.6027715053774	59.6553026530519
177	435.4454	24.95345	5	13	176	8.8	-79.7119999999995	88.6064	119.185137768767	65.6890914367242	75.7741170616704	77.1751299941943	61.3288526289709
178	432.8544	24.31632	5	13	177	8.85	-51.8200000000002	-12.7426	53.3637166505484	74.0176933703657	84.4469052906443	77.7903687768085	60.3907603079839
179	432.3823	25.09808	5	13	178	8.9	-9.44200000000023	15.6352	18.2650169186892	97.3569461174	97.7271420555287	78.6610899990638	61.918901127689
180	438.0189	26.67287	5	13	179	8.95	112.732	31.4958	117.049089025246	79.6494699924545	97.1085825644978	78.5911702900543	64.1775100769331
181	446.3808	23.49307	5	13	180	9	167.238000000001	-63.596	178.92177022375	92.3484288632887	92.5411550894249	76.1689060683155	66.3389746456775
182	444.8806	23.8055	5	13	181	9.05	-30.0040000000001	6.24859999999998	30.6477571440392	129.765192674333	82.611220439865	67.5907192953511	68.1041970638194
183	439.7236	26.55234	5	13	182	9.1	-103.140000000001	54.9368	116.85851100472	120.19947175863	81.9152685258241	67.4478230888331	67.5323139906659
184	443.4268	16.97598	5	13	183	9.15	74.0640000000008	-191.5272	205.348835973911	87.7253640614499	84.6230909390451	64.5604318602835	67.9538506355994
185	445.639	14.31424	5	13	184	9.2	44.2439999999999	-53.2348	69.22048444673	85.5729708872755	75.5133805415294	61.7483990557773	69.6956767978965
186	445.0858	13.69875	5	13	185	9.25	-11.0640000000001	-12.3098	16.5512317378496	71.4821081883594	61.6090168068598	59.6130887278518	71.2804963799944
187	444.1136	13.49033	5	13	186	9.3	-19.4439999999997	-4.16840000000001	19.8857912731676	39.4809892037572	59.4073215290318	59.2057447785363	72.4652494141184
188	441.8235	13.86291	5	13	187	9.35	-45.8019999999999	7.45159999999998	46.404197510139	30.8272893244288	50.4487408870219	58.5824698984956	77.1064867253434
189	442.158	11.62056	5	13	188	9.4	6.68999999999983	-44.847	45.3432410508997	35.4926695522698	31.3937216650383	61.403196171077	82.1185985533981
190	442.2888	12.91155	5	13	189	9.45	2.6159999999993	25.8198	25.9519850500881	33.241672170788	26.3882155470567	62.2998109982338	83.0822549629752
191	443.8662	11.69193	5	13	190	9.5	31.5480000000002	-24.3924	39.8781328770545	29.4153735856844	26.6850223662787	59.4011355509605	82.4538503528775
192	443.7732	11.27053	5	13	191	9.55	-1.86000000000035	-8.42799999999997	8.63080436575878	23.3064541263193	35.8002691172077	63.7882228266483	78.642247674044
193	443.6776	12.63081	5	13	192	9.6	-1.91199999999981	27.2056	27.2727045846208	21.9491417696847	35.2496712711672	59.3757306792661	79.6142550379162
194	443.9017	13.33599	5	13	193	9.65	4.48200000000043	14.1036	14.7986437540744	17.8773751802876	38.1833014031089	54.0271313239103	81.4003281194095
195	443.8701	12.37824	5	13	194	9.7	-0.632000000000517	-19.155	19.1654232669149	38.3588660636273	49.0862414549382	57.998574190132	84.8650037056861
196	444.5372	13.09062	5	13	195	9.75	13.3420000000001	14.2476	19.5192999300693	41.0839689566499	57.1932542950612	64.9582212546113	87.4319301152721
197	450.006	12.13356	5	13	196	9.8	109.376	-19.1412	111.038258782457	53.0601486798984	68.1691241242648	67.7553688340426	86.4001755315031
198	451.8155	13.08612	5	13	197	9.85	36.1900000000003	19.0512	40.8982190497339	76.2233411401918	68.3027204715104	76.4226046738783	85.3732308718273
199	450.1743	16.44008	5	13	198	9.9	-32.8239999999994	67.0792	74.6795423703169	96.5091334098348	76.6605409827824	85.5761071077325	85.7806242932147
200	443.4753	17.26065	5	13	199	9.95	-133.98	16.4114	134.981385568381	97.9793821849022	89.6089328332072	87.5733396358961	86.9214421387132
201	437.7886	19.31799	5	13	200	10	-113.734000000001	41.1468000000001	120.948261278284	95.5214719863708	103.231420142944	88.7387946374395	85.5161883689578
202	432.2256	21.34116	5	13	201	10.05	-111.26	40.4633999999999	118.389502657795	100.260933285666	99.7104685508776	89.6937760527368	86.9243670474322
203	432.6732	19.98256	5	13	202	10.1	8.95200000000045	-27.172	28.6086680570768	102.994524526223	117.595538076589	91.7806869869993	87.1114425219623
204	431.0472	24.62488	5	13	203	10.15	-32.5200000000007	92.8464	98.3768488667941	109.953706876053	132.968912812356	98.2402243785354	83.6888410809298
205	438.4736	24.92513	5	13	204	10.2	148.528	6.00499999999997	148.649341771163	101.441554916853	126.060437816854	107.981608355595	83.8647238559866
206	446.1589	23.66943	5	13	205	10.25	153.706000000001	-25.114	155.744173027437	139.669604166808	120.284334979818	115.250771502692	85.4097328510641
207	449.7794	22.54383	5	13	206	10.3	72.4099999999999	-22.512	75.8287428617934	165.676892339046	111.218427981209	113.59460628447	86.7383461735645
208	440.8182	28.90157	5	13	207	10.35	-179.224	127.1548	219.748914306852	149.126351107485	115.258653502488	112.163991845159	89.3010815787783
209	429.9781	32.49654	5	13	208	10.4	-216.802	71.8994000000001	228.413289727984	130.614963083582	119.819907774289	110.158052415352	92.6293048111037
210	426.7566	33.18781	5	13	209	10.45	-64.4299999999998	13.8253999999999	65.8966356133602	120.995301045565	126.354283877983	111.543073279193	95.2137689335015
211	429.0348	30.99889	5	13	210	10.5	45.5640000000005	-43.7784	63.1872329079225	90.8477028381686	127.270122862441	111.631241186955	97.2933555493502
212	429.7905	29.83641	5	13	211	10.55	15.1139999999998	-23.2496	27.7304326717055	73.9629232095312	127.478744018062	110.060511268216	99.1814835888876
213	431.6026	26.89999	5	13	212	10.6	36.2419999999997	-58.7284	69.0109232698707	103.58221664848	106.732445613729	114.847154364658	101.982349781826
214	433.0244	19.84231	5	13	213	10.65	28.4360000000004	-141.1536	143.989391584797	123.925282641299	87.3471920183488	113.350550837949	106.54553072569
215	441.6858	13.56037	5	13	214	10.7	173.227999999999	-125.6388	213.993102808104	133.962186990559	97.0257087415314	109.730873521841	110.397702498198
216	449.6732	11.51499	5	13	215	10.75	159.748000000001	-40.9076	164.902562872019	122.617188389289	102.978147394092	105.861244447517	110.553533325168
217	453.407	12.62656	5	13	216	10.8	74.6759999999995	22.2314	77.9149544180058	100.731460827167	108.902594555224	105.721323513086	108.406905165399
218	452.7985	12.54237	5	13	217	10.85	-12.1699999999998	-1.68379999999999	12.2859302635167	90.469200834583	114.435655226829	102.179558483678	108.166349061258
219	451.1132	12.92431	5	13	218	10.9	-33.7059999999997	7.6388	34.560753774187	82.0310121468856	106.88119390161	99.6825025144748	107.042722249262
220	444.2509	17.29149	5	13	219	10.95	-137.246	87.3436	162.681802845186	83.8430021198878	93.1074631656997	102.854198231107	104.41200737421
221	441.5528	22.80199	5	13	220	11	-53.9620000000002	110.21	122.711619433532	106.254122064369	84.4523660325929	105.847916461261	102.229784639414
222	438.4522	25.85123	5	13	221	11.05	-62.0119999999997	60.9848	86.974904283017	113.030926976053	83.9639030081105	108.669191125038	100.246697743663
223	438.4977	19.63432	5	13	222	11.1	0.910000000000082	-124.3382	124.341529985922	95.7457254968165	97.6266713536281	112.184012576653	100.639410979354
224	436.0335	22.00907	5	13	223	11.15	-49.2840000000001	47.495	68.4447783326092	86.8737199183003	112.017813010601	114.850837072845	99.3958699249795
225	437.9619	25.29824	5	13	224	11.2	38.5680000000002	65.7834	76.2557954490019	84.0848038963333	108.682687720682	112.813796640801	96.9711446901147
226	440.0167	28.63369	5	13	225	11.25	41.096	66.709	78.3515915409509	88.9992206428873	108.717685528429	105.856295147643	94.4080562523013
227	436.6042	29.93308	5	13	226	11.3	-68.2500000000005	25.9878	73.0303241731821	111.004699045148	108.435787694853	103.219204046327	93.8432674773761
228	430.6712	34.43171	5	13	227	11.35	-118.66	89.9726	148.913613718693	121.619649944548	109.932369926478	104.168706277358	89.6417397718144
229	421.876520994959	32.9202834664039	5	13	228	11.4	-175.89358010082	-30.228530671922	178.472170343914	130.561651138559	122.82048024408	103.927392083171	85.1464061351979
230	417.7923	27.90679	5	13	229	11.45	-81.6844198991794	-100.269869328078	129.330549946002	132.786771493373	132.520130115903	97.2809414692275	84.6007149236301
231	422.9214	24.50786	5	13	230	11.5	102.582	-67.9786	123.061597511003	130.865519210068	127.260224262693	92.828328091872	83.9790817096774
232	425.7974	21.43635	5	13	231	11.55	57.5199999999995	-61.4302	84.1559259472555	134.636261443012	122.474505084544	90.4328842191098	84.0833496590895
233	431.6659	17.68441	5	13	232	11.6	117.370000000001	-75.0388	139.307352302167	143.420610287258	110.710741201088	86.4316675940499	83.0125545201022
234	439.8538	12.17968	5	13	233	11.65	163.757999999999	-110.0946	197.325881508635	123.958797386826	95.8369711557421	85.4411890120098	80.0186027277428
235	445.7277	5.812719	5	13	234	11.7	117.478000000001	-127.33922	173.252294167231	112.162238675715	85.8791952177725	84.2114158583883	75.4012326083098
236	445.7506	4.525296	5	13	235	11.75	0.457999999999856	-25.74846	25.752533008844	90.5559631921073	76.9389706553145	82.9548680570858	72.295402287221
237	446.9974	4.352941	5	13	236	11.8	24.9360000000001	-3.44709999999999	25.173132391699	57.0376808684717	72.4299807433663	81.9652114416659	71.7503377759417
238	448.302650671309	3.49167031233608	5	13	237	11.85	26.1050134261791	-17.2254137532784	31.2759748841283	28.3377801482869	62.9309652616219	77.1039210599505	73.3033805049367
239	449.339	2.425684	5	13	238	11.9	20.7269865738203	-21.3197262467216	29.7344698904567	29.9191439238025	48.0618977799393	70.6103097559209	74.8152384387822
240	450.66597856473	1.75322637683449	5	13	239	11.95	26.5395712945997	-13.4491524633102	29.7527905663066	32.6977228110174	35.9027016008734	66.3472316161532	73.6922287473215
241	452.336810679505	1.55148404669181	5	13	240	12	33.4166422955002	-4.0348466028536	33.6593518864219	35.3059673311365	38.6495118514791	62.1102469580939	74.1284061663198
242	454.278144092169	1.76737918592662	5	13	241	12.05	38.8266682532799	4.3179027846962	39.0660268277738	39.0861146914069	41.4559177987876	59.4975081931406	74.0907089036521
243	456.416626550563	2.34783397089355	5	13	242	12.1	42.7696491678807	11.6090956993386	44.3171974847237	43.4676230534599	43.4971009188132	53.8410964635512	75.2621864522839
244	458.678905802531	3.23977057794727	5	13	243	12.15	45.2455850393596	17.8387321410744	48.6352066918084	47.3798797791557	45.3836483560997	45.1863683826405	77.0989918774604
245	460.991629595917	4.3901111834424	5	13	244	12.2	46.25447586772	23.0068121099026	51.6603323765716	50.2141127865578	46.8152680145339	37.9886685758182	76.2014036796549
246	463.281445678562	5.74577796373361	5	13	245	12.25	45.7963216529004	27.1133356058242	53.2206355149012	51.6882345064898	47.2815232608733	38.7345094267993	78.4422706526029
247	465.475001798311	7.25369309517553	5	13	246	12.3	43.8711223949792	30.1583026288384	53.2371918647843	51.6811820207925	46.5650356429149	40.2814715055559	82.3762959001593
248	467.498945703005	8.86077875412281	5	13	247	12.35	40.4788780938804	32.1417131789456	51.6878060843836	50.162912975608	44.7512276654804	42.4380547325155	83.134149748107
249	469.279925140489	10.5139571169301	5	13	248	12.4	35.6195887496801	33.0635672561458	48.5999442633221	47.1831667425909	42.3108389853417	45.703084794393	81.8885948433412
250	470.744587858605	12.1601503599521	5	13	249	12.45	29.2932543623192	32.92386486044	44.0689871506488	42.9159584992719	40.074635550763	50.1035160254155	82.8369312877512
251	471.819581605196	13.7462806595433	5	13	250	12.5	21.4998749318204	31.722605991824	38.3219043498158	37.814220824471	38.8195070021195	55.4284842407676	84.7656570209695
252	472.431554128106	15.2192701920585	5	13	251	12.55	12.2394504581996	29.459790650304	31.9011506481892	32.9404959498909	39.1070252123242	57.7485335881944	89.8348586163275
253	472.507153175177	16.5260411338523	5	13	252	12.6	1.51198094142046	26.135418835876	26.179117710379	29.986358125918	41.3790085462178	64.0927053105179	90.3494957721678
254	471.973026494251	17.6135156612794	5	13	253	12.65	-10.6825336185204	21.749490548542	24.2313198904215	30.4558472616481	46.0225212326862	68.756794742911	86.679145248038
255	470.755821833174	18.4286159506943	5	13	254	12.7	-24.344093221539	16.302005788298	29.2982980307847	35.2980919253766	53.3917640362971	68.1913915009215	83.4761783074293
256	468.782186939786	18.9182641784518	5	13	255	12.75	-39.4726978677602	9.79296455514998	40.6693500284662	44.9437962679645	63.5754452206618	73.9296732481199	83.8510566334943
257	465.978769561932	19.0293825209065	5	13	256	12.8	-56.0683475570806	2.22236684909397	56.1123739668314	59.1045465154816	68.932031533474	82.7873803586526	84.4274724768703
258	462.272217447454	18.7088931544129	5	13	257	12.85	-74.1310422895594	-6.409787329872	74.4076394233189	76.7971699466761	83.4341829555554	89.1643784362635	85.0928315440585
259	457.589178344196	17.9037182553259	5	13	258	12.9	-93.6607820651602	-16.10349798174	95.035071128007	96.6950431796755	95.2027505004803	93.1668799307615	85.0139591135095
260	451.8563	16.56078	5	13	259	12.95	-114.65756688392	-26.858765106518	117.761415186757	102.565971141571	96.30814745108	99.3266309593492	88.5402296346971
261	444.9988	15.11653	5	13	260	13	-137.149999999999	-28.885	140.158716193463	121.924569643146	109.03983949412	107.421067083845	93.0227797958572
262	440.7815	14.42667	5	13	261	13.05	-84.3460000000005	-13.7972	85.4670137763107	131.300954485479	126.467735504981	120.172209039514	96.348787029404
263	449.282	13.41888	5	13	262	13.1	170.01	-20.1558	171.200631931193	115.819124955484	136.949748326309	126.857895080785	96.8049012944306
264	454.3694	18.36554	5	13	263	13.15	101.748	98.9332	141.91699533967	121.384635808565	140.311238628837	128.171922113435	97.7797982375376
265	453.7905	20.29832	5	13	264	13.2	-11.5779999999995	38.6556	40.3522675367815	150.369499868391	145.261497882401	128.96368803904	98.2970175234995
266	445.952024395913	23.3160621793178	5	13	265	13.25	-156.76951208174	60.354843586356	167.98627045887	151.974927009472	151.266688947029	128.967603840189	98.1292167123004
267	435.7426	28.65161	5	13	266	13.3	-204.18848791826	106.710956413644	230.391334075438	149.321522772194	171.412386545555	128.573473448185	98.2727284038824
268	429.3344	34.91591	5	13	267	13.35	-128.163999999999	125.286	179.227767636602	174.703870809319	170.281607206014	127.747608355601	98.9347130029484
269	428.5858	41.3047	5	13	268	13.4	-14.9720000000002	127.7758	128.649974153282	181.148742085492	161.141093726391	124.324833432626	99.9526088014203
270	430.7669	49.37848	5	13	269	13.45	43.6220000000003	161.4756	167.264007722403	192.455273222719	161.619228627001	126.976943243979	101.085306399109
271	433.9099	39.87415	5	13	270	13.5	62.8599999999994	-190.0866	200.210626839736	188.588287402555	148.895368186258	130.617075350947	102.070257283488
272	436.647764165675	25.7916239637357	5	13	271	13.55	54.7572833135007	-281.650520725286	286.923989761574	172.960664680587	130.679211391388	134.949040470614	102.646717625709
273	437.3159	17.82495	5	13	272	13.6	13.3627166864994	-159.333479274714	159.892838535781	148.534586444683	118.545468384894	129.517097278343	102.701435975946
274	435.1986	19.20178	5	13	273	13.65	-42.346	27.5366	50.5118605434407	116.641994287024	108.338428236415	126.802801732164	103.283664143887
275	433.041	19.86312	5	13	274	13.7	-43.152	13.2268	45.133616542883	68.9031495600578	108.692388605556	128.402643546078	105.201140034173
276	431.5072	18.52208	5	13	275	13.75	-30.6759999999997	-26.8208	40.7476660514438	48.5026493672322	109.967461754865	122.328760176481	108.366326457111
277	429.3434	17.45754	5	13	276	13.8	-43.2760000000007	-21.2907999999999	48.2297661267403	43.7161917922439	98.4856943956723	113.758076449112	111.602164862694
278	426.4609	17.72102	5	13	277	13.85	-57.6499999999999	5.26959999999995	57.8903375716534	68.8501907664293	88.7525873506728	108.705047569633	114.409560197147
279	427.0151	16.51311	5	13	278	13.9	11.0840000000007	-24.1582	26.5795726684989	103.292929222705	92.4645097379376	106.738337672079	116.546003747989
280	434.6674	12.72141	5	13	279	13.95	153.045999999999	-75.834	170.80361141381	128.068239231287	95.1860584651542	102.843981838869	117.772922369001
281	445.023032555068	10.2430587856199	5	13	280	14	207.112651101361	-49.567024287602	212.961358332825	129.002525334113	95.7621521667037	96.7194474831302	117.914324657336
282	453.5934	9.468293	5	13	281	14.05	171.407348898639	-15.495315712398	172.106316169647	141.212827683631	96.8369415068357	85.1212262119033	118.722243801967
283	456.6508	8.80705	5	13	282	14.1	61.1480000000006	-13.22486	62.561768085786	121.521926163879	98.8646267543728	78.5449768711079	116.543586165746
284	453.7449	5.527757	5	13	283	14.15	-58.1180000000006	-65.58586	87.6310844160888	88.2313751107019	105.138247107743	78.3954061743386	114.274782231613
285	451.969078322189	2.37617970827475	5	13	284	14.2	-35.5164335562199	-63.031545834505	72.3491038150487	65.6056437823846	96.995575072181	81.438592029305	114.563394465954
286	452.702059902961	0.16928972453201	5	13	285	14.25	14.659631615441	-44.1377996748548	46.5086030669386	68.7267281746321	83.4714332113955	87.7650490740329	112.843168455321
287	455.311546919491	-1.20420520413768	5	13	286	14.3	52.1897403305991	-27.4698985733938	58.9776595280612	69.0636665318546	71.7567580281343	94.6308562772029	111.189299829675
288	459.165241548953	-1.85559733064378	5	13	287	14.35	77.0738925892408	-13.027842530122	78.1671900470235	72.4692239804829	68.337366391543	101.071512038693	112.115744890984
289	463.630845968524	-1.89617890789574	5	13	288	14.4	89.3120883914196	-0.8116315450392	89.315776202201	78.7114913120892	64.3263026107395	108.767174063351	112.912998854478
290	468.076062355376	-1.43724218880301	5	13	289	14.45	88.9043277370399	9.1787343818546	89.3768910581905	77.9078722738841	67.6911255934559	108.568901494023	109.549461660276
291	471.868592886686	-0.590079426275057	5	13	290	14.5	75.8506106261996	16.9432552505591	77.7199397249698	67.948004608454	79.7679459813621	105.211573963726	105.386807759688
292	474.376139739629	0.534017126778681	5	13	291	14.55	50.150937058861	22.4819310610748	54.9595643370356	59.5889386896245	92.42477104757	102.49544713332	102.457404466338
293	474.966405091379	1.82375521744874	5	13	292	14.6	11.8053070349993	25.7947618134012	28.367851719873	62.9130272064288	103.278397323014	103.570075053148	102.531772210805
294	473.007091119111	3.16784259282567	5	13	293	14.65	-39.1862794453596	26.8817475075386	47.5204466080535	80.8244006506349	112.39610101896	101.746762731062	102.829432509342
295	467.8659	4.454987	5	13	294	14.7	-102.82382238222	25.7428881434866	105.997333642212	106.941669821256	120.142227915864	100.724145385831	103.097205219132
296	459.5758	5.563169	5	13	295	14.75	-165.802	22.16364	167.276806946001	138.608790037574	126.951714716056	103.357576734161	104.94277482969
297	450.33428077773	6.37713118286423	5	13	296	14.8	-184.830384445401	16.2792436572846	185.545910190141	165.203263348295	133.234136238505	108.620523210238	105.699504781446
298	441.017926230799	6.96957204560698	5	13	297	14.85	-186.32709093862	11.848817254855	186.703452801462	177.3714286253	138.802783714753	115.526442212336	107.353742763034
299	432.006777294365	7.46286085850204	5	13	298	14.9	-180.22297872868	9.86577625790121	180.492813161658	173.079028781476	139.167222851384	119.087660036878	109.897388204982
300	423.680874903589	7.97936689182318	5	13	299	14.95	-166.518047815521	10.3301206664228	166.83816002724	159.526602655755	133.757165178207	116.254941481683	107.341029740846
301	416.420259993631	8.64145941584421	5	13	300	15	-145.212298199159	13.2418504804206	145.814807726881	138.996777391933	126.94720748696	114.054168036245	104.41619017094
302	410.60497349965	9.57150770083891	5	13	301	15.05	-116.305729879621	18.600965699894	117.783779561534	113.131182354473	124.816275372906	119.793582720773	103.210709283686
303	406.615056356806	10.8918810170811	5	13	302	15.1	-79.7983428568796	26.4074663248438	84.0543264823523	90.1429017311135	127.774487101658	126.518567550502	103.638780562008
304	404.830549500259	12.7249486348445	5	13	303	15.15	-35.6901371309402	36.661352355268	51.1648379743592	80.8153861924443	125.779219054796	127.263458844345	104.963405693619
305	405.63149386517	15.1930798244029	5	13	304	15.2	16.0188872982201	49.362623791168	51.8967569104415	90.1059480900567	112.367655047502	124.755818408959	106.344038071963
306	409.397930386696	18.4186438560301	5	13	305	15.25	75.3287304305195	64.511280632544	99.177230033535	116.552196811382	101.156621356434	122.120500585347	107.521728299404
307	416.5099	22.52401	5	13	306	15.3	142.239392266081	82.107322879398	164.236589049596	138.427255755118	106.353029203041	116.76815328569	106.944451022453
308	426.280980859918	27.1580793133284	5	13	307	15.35	195.421617198359	92.681386266568	216.285570088979	134.592408363891	114.234351386251	113.635973487374	106.188300634615
309	433.7589	30.07588	5	13	308	15.4	149.55838280164	58.356013733432	160.540132693039	121.497856520424	115.359694837306	111.027602346612	107.391794057466
310	435.3299	29.61886	5	13	309	15.45	31.4200000000005	-9.1404	32.7225199543072	122.600110316026	115.754471639712	106.113157987669	109.103226376462
311	433.6583	29.83271	5	13	310	15.5	-33.4320000000002	4.27699999999994	33.7044708161991	111.91650596112	117.293793683734	103.620806378154	110.3148844616
312	426.0469	33.58803	5	13	311	15.55	-152.228	75.1064000000001	169.747858027605	92.2921339194938	108.720031198473	103.925971434052	111.983021877377
313	424.2446	25.6466	5	13	312	15.6	-36.046	-158.8286	162.867548314451	96.9165349155323	99.4974598730913	103.707486070867	114.51621157735
314	426.9418	24.0765	5	13	313	15.65	53.9440000000002	-31.402	62.4182724849064	113.089730847044	96.2759856384289	108.180048656175	116.491995130116
315	429.5372	23.04673	5	13	314	15.7	51.9079999999997	-20.5954	55.8445249344998	94.8399520809208	99.858660927835	111.963930758094	116.424170868421
316	433.5032	18.91311	5	13	315	15.75	79.3200000000002	-82.6724	114.570450473759	87.0784137850624	106.084991399874	111.685879864646	113.674146210754
317	436.4305	16.29851	5	13	316	15.8	58.546	-52.292	78.498964196988	100.259837357364	101.498913665064	105.268378834668	109.638756438078
318	442.3416	14.41808	5	13	317	15.85	118.222000000001	-37.6086	124.059856835159	102.800786940138	93.1806207554826	96.8501590568942	106.995461021445
319	448.3513	12.17041	5	13	318	15.9	120.193999999999	-44.9534	128.325390346415	99.0802519527032	101.000402475045	95.6959280780537	103.104607700779
320	451.4265	10.65692	5	13	319	15.95	61.5039999999999	-30.2698	68.5492728483679	108.157875249207	108.173389876476	101.951511271241	103.292648358727
321	454.6815	7.131369	5	13	320	16	65.100000000001	-70.51102	95.9677755365859	99.2828277259027	106.077966045559	106.575600886955	106.37956985402
322	448.9033	4.899234	5	13	321	16.05	-115.564000000001	-44.6427	123.887080679505	101.740967592726	101.816726470863	104.172461033981	107.841909535537
323	452.6917	3.665491	5	13	322	16.1	75.7680000000005	-24.67486	79.6846192186401	113.545992812814	94.2028582406971	102.513855604197	106.60530712171
324	459.716072097552	3.96617077607492	5	13	323	16.15	140.48744195104	6.0135955214984	140.61608968053	113.075680138414	95.1158705176784	105.720531415886	106.722418387994
325	465.944432613421	5.34297630055478	5	13	324	16.2	124.56721031738	27.5361104895972	127.574398948808	95.4755776925193	104.044361614646	108.092523327882	119.627708415233
326	470.356897080515	6.90507273699717	5	13	325	16.25	88.2492893418805	31.2419287288478	93.6162121645891	89.1228887554916	107.066210374036	105.22779183616	137.86415885709
327	471.933581031739	7.76162524895971	5	13	326	16.3	31.5336790244794	17.1310502392508	35.8865684500291	88.490773442631	106.846008402898	102.509359590467	149.534562683719
328	469.6546	7.021799	5	13	327	16.35	-45.5796206347793	-14.7965249791942	47.9211745335015	94.5427304164786	111.847090452911	100.354948555515	150.0154205469
329	463.264006378297	4.49289441948261	5	13	328	16.4	-127.811872434061	-50.5780916103478	137.455513116227	101.056740609658	110.440660356727	95.1816130549467	157.431234832365
330	455.5616	2.774753	5	13	329	16.45	-154.04812756594	-34.3628283896522	157.834183818046	118.216439113278	108.011656779288	100.472138729786	172.359656827898
331	449.465389335777	4.40068290147302	5	13	330	16.5	-121.92421328446	32.5185980294604	126.186263130486	134.57129215033	104.377617626762	109.138333329887	185.35645055114
332	445.310469965125	8.84531788990828	5	13	331	16.55	-83.0983874130402	88.8926997687052	121.685060968127	132.390547270824	103.201992710071	111.757847637021	188.834400374224
333	442.786209244746	14.8186231328338	5	13	332	16.6	-50.4852144075801	119.46610485851	129.695439718765	121.480583142097	106.507038870333	109.503128172553	190.236988655096
334	441.581974531341	21.0305637977777	5	13	333	16.65	-24.0846942680992	124.238813298878	126.551788718695	107.698494643866	95.247355592215	105.264788119813	196.620298210904
335	441.387133181614	26.191105052268	5	13	334	16.7	-3.89682699454056	103.210825089806	103.284363174412	88.1875463068651	96.8999158449255	127.291486072373	205.30605687031
336	441.891052552266	29.0102120638328	5	13	335	16.75	10.07838741304	56.382140231296	57.2758206393313	78.4427855903358	111.210456285737	164.042437849534	213.055646897862
337	442.7831	28.19785	5	13	336	16.8	17.84094895468	-16.247241276656	24.1303192831212	58.104163913606	116.669686871144	193.80074653277	220.628353709447
338	444.2765	24.43477	5	13	337	16.85	29.8680000000002	-75.2616	80.9716361361187	72.3192485477538	107.159165892195	203.180682036906	224.371929237862
339	445.3756	23.85437	5	13	338	16.9	21.9820000000004	-11.608	24.8586803350463	114.722417927608	100.088915882898	219.166541586677	224.779636962289
340	436.777882427318	25.2974882474807	5	13	339	16.95	-171.954351453641	28.862364949614	174.359786345151	145.151827435423	146.571315365458	242.767802384556	226.186129896607
341	423.422523674325	27.0090366964463	5	13	340	17	-267.107175059859	34.230968979312	269.291667538602	135.875546194054	223.707258072306	264.137300215324	225.998223440597
342	414.6352	27.69257	5	13	341	17.05	-175.7464734865	13.670666071074	176.277366822199	142.073667852191	284.399500355469	273.496339714468	223.501109447383
343	415.3821	26.13265	5	13	342	17.1	14.9379999999996	-31.1984	34.5902299292732	220.823382183163	299.85432520348	277.960121705996	222.321470663506
344	412.6513	26.71625	5	13	343	17.15	-54.6159999999998	11.6719999999999	55.8492886257289	332.692098217004	343.085727581139	287.520065005923	219.53209603116
345	392.687298658949	46.9228433924595	5	13	344	17.2	-399.28002682102	404.13186784919	568.108358000012	423.647173275514	388.635688924186	302.519590412739	216.903712215579
346	364.300658872581	77.1021345703259	5	13	345	17.25	-567.73279572736	603.585823557328	828.635247707809	463.833104212905	417.064144144911	320.883501959563	214.94557185231
347	342.0785	99.50179	5	13	346	17.3	-444.443177451619	447.993108593482	631.052742114748	544.097787310088	430.322992557791	338.747347828427	214.43354655431
348	331.2433	104.114	5	13	347	17.35	-216.704000000001	92.2442000000001	235.519884616226	556.44799566521	448.761077519797	348.38890992021	215.708641998276
349	308.545007851997	106.816727701006	5	13	348	17.4	-453.965842960059	54.05455402012	457.172704111642	501.436190072818	474.951214128947	354.377660869632	216.084002722216
350	277.31307762253	110.863169700587	5	13	349	17.45	-624.638604589341	80.9288399916198	629.859399775623	436.998811840068	458.467865460019	351.900121063428	214.828174892431
351	249.863	114.4142	5	13	350	17.5	-549.0015524506	71.02060598826	553.576219745853	433.68905082669	418.059745846821	342.858113551307	213.179365591452
352	234.547832506637	116.399377412586	5	13	351	17.55	-306.30334986726	39.7035482517202	308.865850950994	405.804640947806	393.095195301384	335.244371257744	213.137815389645
353	223.8709	118.823	5	13	352	17.6	-213.53865013274	48.4724517482798	218.971079549337	360.487735254829	396.92349463694	335.139813154458	216.31713747969
354	208.779136799749	123.788116306856	5	13	353	17.65	-301.83526400502	99.3023261371201	317.750654717222	334.683301620823	365.669594158125	333.799403942508	220.09596304762
355	189.843647738618	130.71803756128	5	13	354	17.7	-378.70978122262	138.59842508848	403.274871310738	349.191578762701	315.164553202669	306.515938358784	222.299466354924
356	170.041580277614	138.366140662276	5	13	355	17.75	-396.04134922008	152.96206201992	424.554051575823	360.15793844719	268.652082957704	265.848705855086	222.084736046719
357	152.35008187774	145.485802508848	5	13	356	17.8	-353.82996799748	142.39323693144	381.407236660385	325.534547368445	240.165749957697	235.06634657585	223.58853478552
358	139.7463	150.8304	5	13	357	17.85	-252.0756375548	106.89194982304	273.802877971781	269.841371150509	221.518548789119	228.236601959646	222.910091698551
359	133.078	153.6288	5	13	358	17.9	-133.366	55.9680000000003	144.633699323498	202.620864294584	192.647593756069	213.001463857756	223.424040070432
360	127.1191	155.4821	5	13	359	17.95	-119.178	37.0659999999998	124.808990221057	131.139921152694	154.564011257549	186.888547400307	220.269956795733
361	123.4939	158.0153	5	13	360	18	-72.5040000000001	50.6639999999999	88.4515172962002	82.8791591310488	113.637665863351	162.22143096758	214.309257984844
362	122.4281	157.4636	5	13	361	18.05	-21.3159999999999	-11.0339999999997	24.0025209509332	59.7606401436919	77.0374978503157	152.779291064822	210.88643942645
363	121.4753	158.7799	5	13	362	18.1	-19.0559999999999	26.3259999999997	32.4990678635554	39.2866513645897	59.5497092823516	154.674153253384	210.551759206422
364	120.3953	159.7505	5	13	363	18.15	-21.6	19.4119999999998	29.0411043867135	24.6544674321176	60.3333335573858	152.671861089317	209.953481080999
365	119.5193	159.0495	5	13	364	18.2	-17.5200000000001	-14.0199999999999	22.439046325546	22.9350745479373	58.6125415979444	142.07934229711	198.054247952991
366	120.163	158.637	5	13	365	18.25	12.8739999999999	-8.24999999999989	15.2905976338401	36.2202594336543	55.7907789774555	123.285970133875	189.627653351612
367	119.4098	158.4757	5	13	366	18.3	-15.0639999999999	-3.22600000000023	15.4055565300315	60.9060269710796	65.3928321719472	108.429721742613	191.399490417561
368	116.7348	162.6362	5	13	367	18.35	-53.4999999999999	83.2100000000003	98.9249922921404	77.9384318312991	87.8297577176496	97.4312734768917	201.251570683956
369	110.7303	167.3334	5	13	368	18.4	-120.09	93.9440000000002	152.46994207384	86.9270905227934	112.696128422566	92.4704192712316	202.529514391591
370	105.6063	168.9734	5	13	369	18.45	-102.48	32.7999999999997	107.601070626644	107.850589795957	129.594673336671	88.6397925280394	196.694988754082
371	102.7316	169.8714	5	13	370	18.5	-57.4940000000001	17.9599999999999	60.2338910913118	139.439256001645	132.934274404399	85.7604024183801	190.210881918081
372	98.75591	165.3761	5	13	371	18.55	-79.5138	-89.9059999999997	120.02305289585	164.486229874053	139.82194563491	86.5285075951564	187.531205669393
373	90.7543266011714	155.329807055565	5	13	372	18.6	-160.031667976572	-200.9258588887	256.868323320579	181.250914842043	135.312837671432	85.9637052583853	185.048599466369
374	84.20535	143.086	5	13	373	18.65	-130.979532023428	-244.8761411113	277.704811435879	178.941458286004	124.607504985077	86.1075582194911	178.860772171442
375	83.56381	133.5363	5	13	374	18.7	-12.8307999999998	-190.994	191.424495466594	171.793301473863	118.667043458134	89.592557547197	170.913951424926
376	82.5677	131.3151	5	13	375	18.75	-19.9222	-44.4240000000002	48.6866083111159	131.186419341219	115.730025859305	113.406600848137	161.56775122826
377	79.7026	128.2248	5	13	376	18.8	-57.302	-61.8060000000003	84.2822688351472	84.7287800961019	107.664183018366	147.732634259273	152.576132017654
378	77.1993	127.2355	5	13	377	18.85	-50.0660000000002	-19.7859999999997	53.8339126573576	56.0831720742261	84.0976527991209	174.266539408266	146.482482641301
379	79.33657	128.0028	5	13	378	18.9	42.7454	15.3460000000001	45.4166152102951	52.5185934326057	59.5189880164159	192.057564925427	144.076477241264
380	76.97182	128.4667	5	13	379	18.95	-47.295	9.27799999999991	48.1964553572148	43.5350645628682	49.590441757723	206.501430107857	141.396300304162
381	78.41225	129.0204	5	13	380	19	28.8086000000001	11.0739999999998	30.8637151030138	37.0088862570231	93.8789272918762	218.200332868582	139.338760308735
382	80.22357	128.2503	5	13	381	19.05	36.2263999999999	-15.4019999999997	39.3646244864597	34.3091959367299	155.643322883636	222.283120273963	140.119784822023
383	80.97325	127.5007	5	13	382	19.1	14.9936	-14.9920000000003	21.2030211281319	43.09771144122	213.2202411451	215.423045679354	142.235367189626
384	82.22923	128.4853	5	13	383	19.15	25.1196000000002	19.692	31.9181636088295	135.239261151147	259.507624865776	205.049683253567	147.443033665046
385	84.85083	124.697	5	13	384	19.2	52.432	-75.7659999999998	92.139032879665	267.751581204403	294.335816757579	199.748560552741	151.287230951722
386	102.652232435403	107.749542048235	5	13	385	19.25	356.02804870806	-338.9491590353	491.571463652647	389.431596033177	320.67063987786	199.849532322646	153.710058292174
387	128.8084	84.34856	5	13	386	19.3	523.12335129194	-468.0196409647	701.926224752742	484.706053794822	336.902057529561	196.722542292696	157.607847284702
388	152.301851477255	63.3948519361255	5	13	387	19.35	469.8690295451	-419.07416127749	629.603095272002	545.573922073937	346.748438559588	195.53369180571	158.198749796308
389	171.266410026266	46.4761203321617	5	13	388	19.4	379.291170980219	-338.374632079276	508.290452417052	506.102018604572	350.580378490718	195.682535211297	160.220782553344
390	186.12372490004	33.3517937623379	5	13	389	19.45	297.14629747548	-262.486531396476	396.478374275243	406.052533854719	349.906679347759	194.152808080284	165.669153921358
391	197.295445351582	23.7813008008835	5	13	390	19.5	223.43440903084	-191.409859229088	294.211946305822	304.065281085998	305.820137353415	192.91711819909	173.413340092396
392	205.2032206339	17.5240700220277	5	13	391	19.55	158.15550564636	-125.144615577116	201.678801003477	216.454703186615	237.801761701756	193.711062048889	178.347368805826
393	210.2687	14.33953	5	13	392	19.6	101.309587322	-63.690800440554	119.666831428397	154.239436621581	177.847142466319	198.507029120867	177.774497123591
394	213.6691	13.46171	5	13	393	19.65	68.0079999999998	-17.5564	70.2375629201354	105.538256102258	131.857445556817	208.7785091106	175.504907120369
395	217.897	12.86285	5	13	394	19.7	84.5580000000001	-11.9772	85.4020414500732	69.5509895487925	93.9697994029901	212.981904356246	174.428891772009
396	220.4258	12.68139	5	13	395	19.75	50.5760000000004	-3.62919999999999	50.7060437092073	51.6290038466398	65.16359652032	194.013515736211	173.841530551595
397	221.4587	12.34234	5	13	396	19.8	20.6579999999997	-6.78100000000001	21.7424682361499	47.2601879270195	50.520066568216	167.483060310131	172.257550417485
398	222.8248	12.96869	5	13	397	19.85	27.3220000000003	12.527	30.0569029176331	33.7001621843993	50.2656196821465	142.130960184351	171.414051170273
399	224.7163	11.4597	5	13	398	19.9	37.8299999999996	-30.1798	48.3934833220339	24.7889369383822	66.9766397304821	128.384000181261	171.215742559226
400	225.4251	11.9814	5	13	399	19.95	14.1759999999999	10.434	17.6019127369726	31.4891435876395	76.0571293647333	124.83687773486	170.212584907356
401	225.6988	12.12155	5	13	400	20	5.47400000000039	2.80299999999997	6.14991747912149	48.9022355176532	82.2068941190063	128.626347316211	170.029164653782
402	228.0614	13.55254	5	13	401	20.05	47.2519999999997	28.6198	55.2435014824366	86.6930915339448	97.164358918507	134.411617337689	169.542927863248
403	233.8257	14.58548	5	13	402	20.1	115.286	20.6588	117.122362567701	118.414096545067	106.414777902383	140.125948567827	174.066582527459
404	245.4024	11.97494	5	13	403	20.15	231.534	-52.2108	237.347763403492	139.62485129963	124.910554805704	145.960130987171	177.597846004482
405	254.167	11.07828	5	13	404	20.2	175.292	-17.9332	176.206937792585	162.839574249375	155.70395606673	149.109222991277	181.164345937559
406	259.7477	11.6527	5	13	405	20.25	111.614	11.4884	112.203691251937	163.927320287112	192.089098112101	147.833528780545	175.906101155048
407	268.2727	10.81708	5	13	406	20.3	170.5	-16.7124	171.317116231157	163.128018077464	218.303168107162	147.792558542274	163.646193133121
408	274.2457	12.18687	5	13	407	20.35	119.46	27.3958	122.561092756388	192.993815588392	229.986277453508	147.294410534837	148.933729619512
409	283.42924678711	19.3837086009671	5	13	408	20.4	183.6709357422	143.936772019342	233.35125235525	244.553344924572	224.943622243859	146.748949907156	137.700785391128
410	297.8445	26.94245	5	13	409	20.45	288.3050642578	151.174827980658	325.535925347227	273.76676196495	222.16131661782	146.272361734427	128.290545898339
411	316.135033148791	29.7189356047169	5	13	410	20.5	365.810662975821	55.529712094338	370.001337932837	296.045234619904	213.460163442084	147.141211108474	121.916322237585
412	331.6435	33.08335	5	13	411	20.55	310.16933702418	67.288287905662	317.384201433049	286.759226410255	198.42075816604	145.374793677607	117.608714028022
413	339.156045617725	42.0497989801654	5	13	412	20.6	150.2509123545	179.328979603308	233.953456031158	251.328817647248	188.174043167292	149.626135934052	115.389964254205
414	344.5337	49.69373	5	13	413	20.65	107.5530876455	152.878620396692	186.921211307001	182.366981959595	168.587345008609	146.417182898363	113.829012565473
415	351.9418	50.09931	5	13	414	20.7	148.162	8.11160000000001	148.383881532193	123.07475436713	136.840767402124	149.346787518871	113.021982367998
416	353.0887	50.62011	5	13	415	20.75	22.9380000000003	10.4159999999999	25.1921594945732	80.3028517146793	102.193324104847	157.798686573886	122.683687067466
417	353.7485	51.43196	5	13	416	20.8	13.1959999999992	16.237	20.9230634707248	50.4154636069624	72.4464192480517	159.80932595611	139.77758284169
418	353.393	50.49226	5	13	417	20.85	-7.11000000000013	-18.7939999999999	20.0939427689042	22.3527171570009	69.2659944145951	155.736499054674	156.276877852511
419	351.623	51.10852	5	13	418	20.9	-35.3999999999996	12.3251999999999	37.4842707684166	22.0196662500995	67.8907435528667	147.017570600995	166.611766369199
420	351.225	51.17496	5	13	419	20.95	-7.95999999999935	1.3288	8.07014928238566	21.8180841289732	76.5322584199228	131.744214061819	173.688858234073
421	351.3602	50.00641	5	13	420	21	2.70399999999995	-23.3709999999999	23.5269049600664	58.2291371145108	102.137209705688	115.206297158959	180.22347047672
422	350.3798	50.18062	5	13	421	21.05	-19.6080000000006	3.4841999999999	19.9151528650931	85.3660234987711	121.19789374618	100.805810718355	187.05004727052
423	358.1807	43.75359	5	13	422	21.1	156.018	-128.5406	202.149207696592	130.711799682845	123.298954942056	90.6539799405823	193.486281040406
424	366.6262	41.84518	5	13	423	21.15	168.91	-38.1682000000001	173.168702689718	182.254753161276	125.447796193382	81.6978941437751	196.976091658598
425	377.184704625257	36.7124963414437	5	13	424	21.2	211.17009250514	-102.653673171126	234.799030202754	220.577703363386	126.647660721513	76.9347417447187	200.948178466894
426	388.8817	28.90721	5	13	425	21.25	233.939907494861	-156.105726828874	281.241672352223	188.368772769602	128.219270213071	97.5338453543867	204.397132399161
427	397.7951	23.21392	5	13	426	21.3	178.267999999999	-113.8658	211.529903875645	165.529568887992	129.165202188659	131.762607141107	204.588007498656
428	399.7089	22.4647	5	13	427	21.35	38.2760000000007	-14.9844	41.1045547276705	122.583521760181	112.04196546657	165.259345170185	207.322330578351
429	402.4815	21.46114	5	13	428	21.4	55.4519999999991	-20.0712	58.9726832816678	74.1837872648661	95.5050447346834	186.474582831242	205.597279806982
430	403.0621	22.27955	5	13	429	21.45	11.6120000000001	16.3682	20.0687945637002	37.7527010139306	77.3372250695145	201.105354733719	200.600412684304
431	404.933	21.68814	5	13	430	21.5	37.4180000000001	-11.8282	39.2429998756467	35.715158163537	92.9304810030857	213.305729844966	196.977083498915
432	405.6481	22.97102	5	13	431	21.55	14.3020000000001	25.6576	29.3744726209681	25.4805205813747	142.327320536035	228.725300863432	190.53169959593
433	404.4933	23.99867	5	13	432	21.6	-23.0960000000005	20.553	30.9168404757023	32.0909283788477	207.219735398313	237.346426146761	185.929288070544
434	404.7495	23.70466	5	13	433	21.65	5.12400000000071	-5.8802	7.7994953708562	111.677174741305	247.501369469103	247.535000418833	184.454450094861
435	402.8801	25.59143	5	13	434	21.7	-37.3879999999997	37.7354	53.1208335510652	246.901940058139	275.563048745925	252.549569414917	181.937529142088
436	403.43462836864	47.443106604284	5	13	435	21.75	11.0905673727996	437.03353208568	437.174231687934	378.724312633089	298.392189476861	250.995578224437	183.008405231193
437	406.918378784905	82.545572450582	5	13	436	21.8	69.6750083252994	702.04931692596	705.498299205135	469.52221835683	328.285399538206	249.366689041203	183.467275482344
438	412.0263	116.6668	5	13	437	21.85	102.1584243019	682.42455098836	690.028703350456	519.035169113002	362.650886826952	258.908162102029	184.85337070233
439	417.647645359565	139.061514399643	5	13	438	21.9	112.4269071913	447.89428799286	461.789023989562	485.107204212416	399.564956102982	264.176989012969	186.695198423172
440	423.448886586965	152.93145154061	5	13	439	21.95	116.024824548	277.39874281934	300.685587331925	409.668859018274	427.76191376032	269.456611306788	188.663148127068
441	429.2908	164.9651	5	13	440	22	116.8382682607	240.6729691878	267.534407185003	346.577461020814	409.060675445788	278.74786983887	188.731034983983
442	434.976232948686	180.364413856738	5	13	441	22.05	113.70865897372	307.98627713476	328.306573234425	329.607693849134	356.406057546371	280.257588473504	188.474495762297
443	440.076316911917	198.385209197053	5	13	442	22.1	102.00167926462	360.4159068063	374.571713363156	336.488658407639	310.596588805745	281.204596200506	184.443714801272
444	444.104254400805	216.796767608999	5	13	443	22.15	80.5587497777606	368.23116823892	376.940188131162	333.01414667916	280.852608556836	287.211006045946	180.331228057863
445	446.573247926462	233.36837068063	5	13	444	22.2	49.3798705131394	331.43206143262	335.090410124447	303.143256074468	263.350173867652	286.940316539457	175.529708414434
446	446.9965	245.8693	5	13	445	22.25	8.46504147076075	250.0185863874	250.16184854261	274.615716590675	259.10355020088	268.482965107999	168.931225171027
447	445.1961	254.6339	5	13	446	22.3	-36.0080000000005	175.292	178.952120210966	232.097523264538	232.229777408802	235.171943823582	164.593496842747
448	442.9178	266.0046	5	13	447	22.35	-45.566	227.413999999999	231.93401594419	190.211689327665	199.75830557406	204.447396234476	164.3251530599
449	442.62933551753	274.216996407985	5	13	448	22.4	-5.76928964939952	164.2479281597	164.349221500477	185.192953722601	174.857055988911	186.915814015101	164.207765339506
450	438.1291	278.6016	5	13	449	22.45	-90.0047103506006	87.6920718403005	125.661240440081	161.316298743135	146.118719318594	176.220941520417	164.997099441171
451	427.0799	280.7357	5	13	450	22.5	-220.984	42.6819999999998	225.06817051729	124.900894557446	127.905254770211	164.156340123	164.999584392885
452	424.3151	281.8434	5	13	451	22.55	-55.2960000000007	22.1539999999993	59.5688453136373	117.616588713283	113.937830100792	148.223690661162	165.169384965984
453	423.2423	284.0936	5	13	452	22.6	-21.4559999999994	45.0040000000001	49.8569950157447	102.025749309523	98.2982036632067	131.541003455782	165.113944345809
454	421.3556	290.2054	5	13	453	22.65	-37.7340000000004	122.236	127.927692279663	70.6175558178206	92.9790194733666	113.127455696893	165.854537894702
455	419.9183	292.1091	5	13	454	22.7	-28.7459999999999	38.0740000000003	47.7070434212813	66.5593614584488	89.0917091731831	98.5098474139504	164.564751104887
456	421.3598	289.0283	5	13	455	22.75	28.8300000000004	-61.6160000000002	68.0272030587768	71.6955127689674	69.2091300451188	86.8668721176178	154.115279819627
457	420.2969	287.3769	5	13	456	22.8	-21.2580000000003	-33.0280000000005	39.2778735167784	68.3414502334499	64.2176039135218	79.8203046442906	136.889721796284
458	420.8256	283.6372	5	13	457	22.85	10.5740000000003	-74.7939999999994	75.5377515683378	76.1576690368431	63.3237013375045	69.7421440177714	119.843034731073
459	424.405	279.3854	5	13	458	22.9	71.5879999999993	-85.0360000000001	111.157379602075	67.8007042724171	51.3978554048764	64.2385416660418	108.538902501983
460	425.809	275.2794	5	13	459	22.95	28.0800000000011	-82.1199999999999	86.788137438247	61.8758463685948	50.9009755093068	60.5375875755541	105.02300120511
461	425.7721	273.9678	5	13	460	23	-0.738000000000056	-26.232	26.2423792366469	54.9518899060416	45.8284894650249	51.2512989468997	100.403502560242
462	425.6082	273.5138	5	13	461	23.05	-3.27800000000025	-9.08000000000015	9.65358399766659	34.4542605763029	45.7027791877894	50.0811814584634	97.6641312914349
463	426.4208	275.3914	5	13	462	23.1	16.2519999999995	37.5519999999995	40.9179692555721	25.6442819817704	41.1860843723362	49.0232924911124	92.6227224810721
464	426.8454	275.4786	5	13	463	23.15	8.49199999999996	1.74399999999991	8.66923295338169	23.8562746576327	35.498063858717	44.4980697434572	85.6955308210631
465	427.5246	277.5047	5	13	464	23.2	13.5840000000007	40.5220000000008	42.7382444655848	29.5297120069841	31.9834659779251	42.1891856703164	81.0665010684681
466	427.0283	276.7961	5	13	465	23.25	-9.92600000000039	-14.1719999999998	17.3023426159582	27.4202788386307	33.2934678486806	39.7475945312554	76.944195332189
467	428.1827	278.3065	5	13	466	23.3	23.0880000000002	30.2080000000001	38.0207707444236	36.5418671411312	35.944759003405	38.607499768987	75.7430005852464
468	426.9926	279.2497	5	13	467	23.35	-23.8020000000006	18.8639999999998	30.3708034138055	38.3226499740797	34.7228836447203	35.2386732276712	72.6637944127724
469	428.8167	281.2591	5	13	468	23.4	36.4820000000009	40.1879999999994	54.2771744658841	42.7306610397285	37.598284082038	30.1619909888643	69.9371992684112
470	431.3751	281.6082	5	13	469	23.45	51.167999999999	6.98200000000043	51.6421586303274	42.3598059998259	33.4773958313261	33.8250608898018	69.4032140043712
471	431.2838	283.5732	5	13	470	23.5	-1.82599999999979	39.2999999999995	39.3423979442021	42.0254884508098	33.6666995974858	36.6506649974848	67.591317625527
472	431.4475	285.3741	5	13	471	23.55	3.27400000000011	36.0180000000003	36.1664955449103	38.6547010229448	31.5122203501845	47.1045719217081	67.2964522353356
473	430.4264	286.3823	5	13	472	23.6	-20.4219999999998	20.1639999999998	28.6992156687249	28.6321416885724	29.2912620830061	53.7044415063617	66.8302774945142
474	432.1312	285.611	5	13	473	23.65	34.0959999999995	-15.4259999999999	37.4232373265591	24.6027381552432	24.8259181190117	58.2636059452326	65.3641193038148
475	432.1456	285.6861	5	13	474	23.7	0.288000000000466	1.50200000000041	1.52936195846552	20.6646347005432	35.6666558016785	63.6231547229858	67.1412858614207
476	431.4186	286.3127	5	13	475	23.75	-14.5399999999995	12.5319999999999	19.1953802775559	16.5570357152025	40.0078621462891	67.0215185467602	68.296228136121
477	432.197	286.043	5	13	476	23.8	15.5679999999995	-5.39400000000001	16.4759782714103	10.9971352150786	58.2643848400112	71.6656965262021	71.5473255978161
478	431.822	285.8821	5	13	477	23.85	-7.5	-3.21800000000053	8.16122074202159	42.7011699147847	72.6859993680032	75.5854448077733	75.7124461310198
479	431.6232	286.3203	5	13	478	23.9	-3.97600000000011	8.7639999999999	9.62373482593941	55.412986137335	78.9289278084273	75.6358568707806	77.9555979697238
480	434.7847	293.6718	5	13	479	23.95	63.2299999999998	147.030000000001	160.049535456996	95.8641349794792	93.7689136146456	78.2688404331883	78.5086757341213
481	436.9525	297.1962	5	13	480	24	43.356	70.4879999999991	82.7544613903074	128.814963020804	100.376337496035	83.9313363041543	79.622745280282
482	443.0094	306.3024	5	13	481	24.05	121.138000000001	182.124	218.731722482132	146.860720401776	111.81917270222	84.5117230122079	81.2877648870483
483	444.2157	314.8636	5	13	482	24.1	24.126	171.224000000001	172.915360948645	144.836657314507	121.87962753254	84.6372624979161	81.022112905753
484	444.9589	319.8006	5	13	483	24.15	14.864	98.7399999999991	99.8525217307997	145.339688854734	126.44579562255	86.2301688641725	81.0982126173822
485	449.9866	325.3611	5	13	484	24.2	100.554	111.210000000001	149.929220020649	127.77421042496	120.871025064698	92.0933860525249	82.7513583621867
486	449.4802	321.1278	5	13	485	24.25	-10.1279999999997	-84.6660000000008	85.2696190914451	114.944292044277	127.854810462019	96.8448617409865	82.5959439650468
487	455.1841	317.9176	5	13	486	24.3	114.078	-64.2039999999997	130.904330333262	106.030870843323	110.759061184405	104.487151426645	82.2964251764668
488	460.6218	317.8376	5	13	487	24.35	108.754	-1.59999999999968	108.765769045229	96.9053928148898	96.5885256278289	116.186219034368	82.4441560861597
489	460.4561	315.0783	5	13	488	24.4	-3.31400000000031	-55.1859999999999	55.2854157260303	110.369932069305	93.5314099199177	125.749204950583	81.7339567957169
490	456.2366	312.0135	5	13	489	24.45	-84.3899999999996	-61.2959999999998	104.301829878483	93.7439119438489	90.4178584904042	123.192290578441	80.5568417829117
491	463.5507	309.8421	5	13	490	24.5	146.282	-43.4280000000001	152.59231536352	78.232759211381	93.3133859859386	122.594825563079	79.8006095492909
492	463.2523	307.4721	5	13	491	24.55	-5.9680000000003	-47.4000000000001	47.7742297059828	81.0319489965124	97.1551301510708	115.470957852388	79.2576035706902
493	462.5401	308.8606	5	13	492	24.6	-14.2439999999999	27.7699999999993	31.210005382889	83.9303241659187	110.492810536197	108.339784305144	79.1125858327758
494	461.3267	312.1052	5	13	493	24.65	-24.2679999999996	64.892000000001	69.2813646516876	76.2568399025723	125.052614278617	103.932819289532	78.4884566976481
495	463.6138	317.5869	5	13	494	24.7	45.7420000000002	109.634	118.793705725514	100.566348358293	125.513556092184	101.879562001388	78.9722012162541
496	463.9736	323.2868	5	13	495	24.75	7.195999999999	113.998	114.224894046788	142.752861861012	117.334840664139	98.1703693833335	78.7848445926016
497	463.422	331.7349	5	13	496	24.8	-11.031999999999	168.961999999999	169.321771984585	169.073279560721	120.182854520372	92.9271538267315	79.1817913773851
498	463.938833403977	343.830992230752	5	13	497	24.85	10.3366680795398	241.92184461504	242.142572896486	167.096788018449	120.09104298246	89.3028673645461	79.309488344883
499	462.6321	353.7898	5	13	498	24.9	-26.1346680795407	199.176155384961	200.883453150233	158.412841425705	114.334228659146	87.8320567206533	79.7266969752196
500	457.8102	356.3203	5	13	499	24.95	-96.4379999999994	50.6099999999992	108.911248014151	139.799360682452	113.341265512371	82.844843132635	75.9696250740051
501	454.458	355.1818	5	13	500	25	-67.0439999999996	-22.7699999999993	70.805161083073	97.4292241039071	103.027352780728	75.6698827944276	75.492991880284
502	450.7371	356.0135	5	13	501	25.05	-74.4180000000006	16.6340000000002	76.2543682683169	59.5951777575707	88.6991775023921	74.0034841291725	70.5312760236003
503	449.5026	355.136	5	13	502	25.1	-24.6900000000005	-17.55	30.2918900037621	59.5857430062936	68.1129241928957	73.5879091676355	66.8407430930278
504	449.9718	354.7855	5	13	503	25.15	9.38400000000001	-7.01000000000022	11.7132214185511	47.6418641357514	50.6114991626898	70.7467445311236	65.4847314879749
505	452.1183	349.7834	5	13	504	25.2	42.9300000000001	-100.042000000001	108.864074257765	37.5989943223324	40.1761301730863	65.8510163799833	63.9954878322633
506	452.6649	349.6914	5	13	505	25.25	10.9320000000002	-1.83999999999969	11.0857667303621	38.7966242818843	34.0049249247163	60.7248274442166	65.102591360174
507	452.5668	348.3931	5	13	506	25.3	-1.96199999999976	-25.9659999999997	26.0400192012214	41.6278205678089	27.8241137379728	53.876431328125	64.835859608371
508	454.2327	349.111	5	13	507	25.35	33.3180000000004	14.3579999999997	36.280039801522	20.7665173398791	27.0847753528115	42.4327576553975	66.2280068110373
509	454.6494	347.8865	5	13	508	25.4	8.33399999999983	-24.4899999999996	25.869202848174	20.3679857136813	27.1592604031013	33.7041889998561	65.5932895823032
510	454.4309	347.8218	5	13	509	25.45	-4.37000000000012	-1.29400000000032	4.55755811811565	18.0492331536133	18.3607672475955	28.7469595695694	67.2318978330784
511	454.0393	347.5908	5	13	510	25.5	-7.83199999999965	-4.61999999999989	9.09310859937313	15.3729264237386	18.4223021077047	28.3911581974889	65.1013862597683
512	453.5663	347.0449	5	13	511	25.55	-9.46000000000026	-10.9180000000003	14.4462564008816	12.6907002383936	19.0536851538579	25.5915941948121	65.8931714688137
513	454.4993	346.3813	5	13	512	25.6	18.6599999999999	-13.2719999999995	22.8985061521485	15.9550171553119	16.7525911178994	25.3417018809113	67.143799868891
514	454.1428	345.8705	5	13	513	25.65	-7.12999999999965	-10.2160000000003	12.4580719214492	16.4766185017282	16.7968788370224	27.036643686418	67.2759389553887
515	453.7227	344.9148	5	13	514	25.7	-8.40200000000095	-19.1139999999996	20.8791427027069	20.0581371541025	17.3177889660525	26.1114136631389	64.7782582362769
516	454.2783	345.0981	5	13	515	25.75	11.1120000000005	3.66599999999949	11.7011153314549	18.1322558120602	22.7773914702614	32.0348133370146	62.7882849551697
517	453.3307	343.787	5	13	516	25.8	-18.9520000000005	-26.2220000000002	32.3538496627531	20.9030574356512	23.3590746516514	36.7445653900105	59.4163243042211
518	453.9842	343.9015	5	13	517	25.85	13.0700000000002	2.29000000000042	13.2690994419368	18.6805607767931	23.5986284090112	43.1531462575285	53.9613769085659
519	455.2472	343.5332	5	13	518	25.9	25.2600000000007	-7.36599999999953	26.3120800394045	29.0781644387946	26.9140269697348	43.3545224439531	49.4464534777039
520	454.8717	343.8454	5	13	519	25.95	-7.5100000000009	6.24399999999923	9.76665940841616	26.6600121492003	33.8620600786823	51.6189525335218	47.1748364658669
521	458.0561	343.8264	5	13	520	26	63.6880000000008	-0.380000000000109	63.6891336414627	29.0650010059623	45.6473245663245	54.532889725109	46.6104044674834
522	459.0692	343.8159	5	13	521	26.05	20.2620000000002	-0.209999999999582	20.2630882147812	32.9249965038183	54.4354456261631	57.7828588084549	45.236700329746
523	459.3753	345.043	5	13	522	26.1	6.12199999999916	24.5420000000001	25.2940437257469	49.0435593805715	69.5537013971576	60.6996905701465	45.1482107724905
524	460.3351	347.1118	5	13	523	26.15	19.1960000000006	41.3760000000002	45.6120575286847	62.2164846938543	69.9121660508839	63.8051333796538	45.8218750274938
525	461.7366	351.4069	5	13	524	26.2	28.03	85.9019999999998	90.3594737921817	82.210879103126	85.9201161009912	63.7055000925706	44.4444207754815
526	461.983	357.8799	5	13	525	26.25	4.92799999999988	129.46	129.553760207877	110.042401788353	86.2883879799566	64.8517424661227	44.9984682292327
527	461.646	363.8822	5	13	526	26.3	-6.73999999999978	120.046	120.23506026114	106.899335597949	92.2066429652585	64.9562172803172	44.5849026771298
528	461.1147	372.0876	5	13	527	26.35	-10.6259999999997	164.108	164.451657151882	122.796672821411	97.8007527312817	65.4899961617344	44.5455889082856
529	461.5001	373.5319	5	13	528	26.4	7.70799999999895	28.886	29.8967265766669	110.360291266059	100.696239789573	65.1887179555517	NA
530	455.1911	379.2166	5	13	529	26.45	-126.179999999999	113.694	169.84615990949	102.202406827391	93.5489401064589	65.6027133621644	NA
531	451.8228	379.1722	5	13	530	26.5	-67.3660000000007	-0.888000000001057	67.3718524311162	85.5591036742104	84.056160365921	64.8296507374779	NA
532	447.8512	379.0986	5	13	531	26.55	-79.4319999999993	-1.47199999999998	79.4456380678001	94.4931439811963	75.4769889344712	64.8818064646799	NA
533	444.8419	381.8266	5	13	532	26.6	-60.1859999999999	54.5600000000002	81.2351413859791	64.3012073915069	61.4262909263111	64.9547196640696	NA
534	444.7673	378.099	5	13	533	26.65	-1.49200000000064	-74.5519999999999	74.5669281115964	57.7520294657832	60.4652698602195	64.6071063685695	NA
535	445.2805	377.3063	5	13	534	26.7	10.2640000000008	-15.8539999999994	18.8864769610427	48.7515710415515	45.2853106233375	62.7774278878242	NA
536	445.8464	378.9425	5	13	535	26.75	11.318	32.7239999999995	34.6259628024979	37.2934781784118	43.3709134949993	57.9621231214508	NA
537	445.3386	377.2969	5	13	536	26.8	-10.1560000000006	-32.912	34.4433459466414	26.4373957392426	37.5569699641013	52.425239964249	NA
538	446.2099	376.4758	5	13	537	26.85	17.4260000000004	-16.422	23.9446770702804	26.2694138551681	32.1086865968576	45.9380315590427	NA
539	445.536	375.7177	5	13	538	26.9	-13.4780000000001	-15.1620000000003	20.2865159157508	28.9897975242153	28.5179729475662	NA	NA
540	445.0955	374.9302	5	13	539	26.95	-8.80999999999972	-15.7499999999993	18.0465675406703	26.3623688866512	32.0059156691894	NA	NA
541	445.6612	377.2743	5	13	540	27	11.3139999999999	46.8819999999994	48.2278811477338	26.9238950153034	31.8680858769806	NA	NA
542	444.9592	376.473	5	13	541	27.05	-14.04	-16.0259999999994	21.3062027588207	30.5985501558897	29.3734909940269	NA	NA
543	445.6228	375.3116	5	13	542	27.1	13.2719999999995	-23.2280000000003	26.7523077135413	37.7424174832108	30.4497721917743	NA	NA
544	444.8222	373.5522	5	13	543	27.15	-16.0119999999995	-35.1879999999994	38.6597916186824	34.7463742297458	NA	NA	NA
545	442.165	373.1445	5	13	544	27.2	-53.1439999999998	-8.15400000000068	53.7659041772757	32.3846131014026	NA	NA	NA
546	443.2487	371.8839	5	13	545	27.25	21.6739999999993	-25.2120000000002	33.247664880409	33.9756493682452	NA	NA	NA
547	443.0544	371.4506	5	13	546	27.3	-3.88599999999997	-8.66599999999949	9.49739711710481	NA	NA	NA	NA
548	441.3551	371.8026	5	13	547	27.35	-33.9859999999999	7.03999999999951	34.7074890477543	NA	NA	NA	NA
549	NA	NA	5	13	548	27.4	NA	NA	NA	NA	NA	NA	NA
550	NA	NA	5	13	549	27.45	NA	NA	NA	NA	NA	NA	NA
551	NA	NA	5	13	550	27.5	NA	NA	NA	NA	NA	NA	NA
552	NA	NA	5	13	551	27.55	NA	NA	NA	NA	NA	NA	NA
553	NA	NA	5	13	552	27.6	NA	NA	NA	NA	NA	NA	NA
554	NA	NA	5	13	553	27.65	NA	NA	NA	NA	NA	NA	NA
555	NA	NA	5	13	554	27.7	NA	NA	NA	NA	NA	NA	NA
556	NA	NA	5	13	555	27.75	NA	NA	NA	NA	NA	NA	NA
557	NA	NA	5	13	556	27.8	NA	NA	NA	NA	NA	NA	NA
558	NA	NA	5	13	557	27.85	NA	NA	NA	NA	NA	NA	NA
559	NA	NA	5	13	558	27.9	NA	NA	NA	NA	NA	NA	NA
560	NA	NA	5	13	559	27.95	NA	NA	NA	NA	NA	NA	NA
561	NA	NA	5	13	560	28	NA	NA	NA	NA	NA	NA	NA
562	NA	NA	5	13	561	28.05	NA	NA	NA	NA	NA	NA	NA
563	NA	NA	5	13	562	28.1	NA	NA	NA	NA	NA	NA	NA
564	NA	NA	5	13	563	28.15	NA	NA	NA	NA	NA	NA	NA
565	NA	NA	5	13	564	28.2	NA	NA	NA	NA	NA	NA	NA
566	NA	NA	5	13	565	28.25	NA	NA	NA	NA	NA	NA	NA
567	NA	NA	5	13	566	28.3	NA	NA	NA	NA	NA	NA	NA
568	NA	NA	5	13	567	28.35	NA	NA	NA	NA	NA	NA	NA
569	NA	NA	5	13	568	28.4	NA	NA	NA	NA	NA	NA	NA
570	NA	NA	5	13	569	28.45	NA	NA	NA	NA	NA	NA	NA
571	NA	NA	5	13	570	28.5	NA	NA	NA	NA	NA	NA	NA
572	NA	NA	5	13	571	28.55	NA	NA	NA	NA	NA	NA	NA
573	NA	NA	5	13	572	28.6	NA	NA	NA	NA	NA	NA	NA
574	NA	NA	5	13	573	28.65	NA	NA	NA	NA	NA	NA	NA
575	NA	NA	5	13	574	28.7	NA	NA	NA	NA	NA	NA	NA
576	NA	NA	5	13	575	28.75	NA	NA	NA	NA	NA	NA	NA
577	NA	NA	5	13	576	28.8	NA	NA	NA	NA	NA	NA	NA
578	NA	NA	5	13	577	28.85	NA	NA	NA	NA	NA	NA	NA
579	NA	NA	5	13	578	28.9	NA	NA	NA	NA	NA	NA	NA
580	NA	NA	5	13	579	28.95	NA	NA	NA	NA	NA	NA	NA
581	NA	NA	5	13	580	29	NA	NA	NA	NA	NA	NA	NA
582	NA	NA	5	13	581	29.05	NA	NA	NA	NA	NA	NA	NA
583	NA	NA	5	13	582	29.1	NA	NA	NA	NA	NA	NA	NA
584	NA	NA	5	13	583	29.15	NA	NA	NA	NA	NA	NA	NA
585	NA	NA	5	13	584	29.2	NA	NA	NA	NA	NA	NA	NA
586	NA	NA	5	13	585	29.25	NA	NA	NA	NA	NA	NA	NA
587	NA	NA	5	13	586	29.3	NA	NA	NA	NA	NA	NA	NA
588	NA	NA	5	13	587	29.35	NA	NA	NA	NA	NA	NA	NA
589	NA	NA	5	13	588	29.4	NA	NA	NA	NA	NA	NA	NA
590	NA	NA	5	13	589	29.45	NA	NA	NA	NA	NA	NA	NA
591	NA	NA	5	13	590	29.5	NA	NA	NA	NA	NA	NA	NA
592	NA	NA	5	13	591	29.55	NA	NA	NA	NA	NA	NA	NA
593	NA	NA	5	13	592	29.6	NA	NA	NA	NA	NA	NA	NA
594	NA	NA	5	13	593	29.65	NA	NA	NA	NA	NA	NA	NA
595	NA	NA	5	13	594	29.7	NA	NA	NA	NA	NA	NA	NA
596	NA	NA	5	13	595	29.75	NA	NA	NA	NA	NA	NA	NA
597	NA	NA	5	13	596	29.8	NA	NA	NA	NA	NA	NA	NA
598	NA	NA	5	13	597	29.85	NA	NA	NA	NA	NA	NA	NA
599	NA	NA	5	13	598	29.9	NA	NA	NA	NA	NA	NA	NA
600	NA	NA	5	13	599	29.95	NA	NA	NA	NA	NA	NA	NA
601	NA	NA	5	13	600	30	NA	NA	NA	NA	NA	NA	NA
