# Supplementary material for: An automated feeding system for the African killifish reveals the impact of diet on lifespan and allows scalable assessment of associative learning
Source: eLife. 2022 Nov 10;11:e69008. doi: 10.7554/eLife.69008 (PMC9788828; doi:10.7554/eLife.69008)
Supplement: Figure 6—source data 3. [file elife-69008-fig6-data3.zip › Filtered and Interpolated Trajectories with Kinematics/t9_REC0012 DLC_likelihood-euclidean-filtered_splines-interpolated_kinematics_02_resnet50_TrainAllTheThingsJun28shuffle1_1030000.csv]

	x2	y2	fishnum	recording_num	bodyparts_coords	seconds	velocity_x	velocity_y	velocity_xy	velocity_xy_5frame	velocity_xy_10frame	velocity_xy_20frame	velocity_xy_40frame
1	430.2084	355.1639	9	12	0	0	0	0	0	NA	NA	NA	NA
2	429.7021	355.279	9	12	1	0.05	-10.1260000000002	2.30199999999968	10.384367096747	NA	NA	NA	NA
3	429.341	356.4028	9	12	2	0.1	-7.2219999999993	22.4760000000003	23.6077923576095	13.8712136448802	NA	NA	NA
4	430.196	355.4177	9	12	3	0.15	17.1000000000004	-19.7019999999998	26.0879053202821	18.6662619240949	NA	NA	NA
5	430.0262	354.9861	9	12	4	0.2	-3.39600000000019	-8.63200000000006	9.27600344976231	19.0851122074017	13.2750654901195	NA	NA
6	431.2167	354.8456	9	12	5	0.25	23.8099999999997	-2.81000000000063	23.9752413960734	15.8950589301249	13.9240425929513	NA	NA
7	430.6261	355.0468	9	12	6	0.3	-11.8119999999999	4.02400000000057	12.4786185132811	13.1976993483988	13.8589065767933	NA	NA
8	430.4086	355.3619	9	12	7	0.35	-4.35000000000059	6.30199999999945	7.65752597122584	12.6789173353587	11.9839871150413	NA	NA
9	429.9125	354.9735	9	12	8	0.4	-9.92199999999912	-7.7679999999998	12.6011074116515	9.18182326180782	12.0710153603051	NA	NA
10	429.6318	355.1547	9	12	9	0.45	-5.61400000000049	3.6239999999998	6.68209338456176	8.63270094618495	12.4948162140852	12.8616635267078	NA
11	429.4787	355.4408	9	12	10	0.5	-3.0619999999999	5.72200000000066	6.48977102831887	8.07291529995771	10.6620493674808	13.6492333839268	NA
12	429.9653	355.4478	9	12	11	0.55	9.7320000000002	0.139999999998963	9.73300693516673	10.9443313722114	10.6160076025217	14.1550438335628	NA
13	429.8075	355.6325	9	12	12	0.6	-3.15600000000018	3.69400000000041	4.85859774008964	12.3107150928116	12.1402699398482	13.9693739148941	NA
14	431.0509	355.1121	9	12	13	0.65	24.8680000000002	-10.4079999999999	26.9581877729199	12.1422754731538	11.3977370189187	13.360179022873	NA
15	430.5638	355.5804	9	12	14	0.7	-9.74199999999996	9.36599999999999	13.5140119875631	12.5993142588585	12.448261563296	13.5044278697904	NA
16	430.3055	355.4663	9	12	15	0.75	-5.16600000000039	-2.28200000000015	5.64757293002975	16.2076245797386	13.3744241749022	14.272777980316	NA
17	430.9013	355.3881	9	12	16	0.8	11.9159999999999	-1.56399999999962	12.0182008636899	11.851142665626	14.4511810903322	16.2082192003158	NA
18	429.7594	355.3038	9	12	17	0.85	-22.8379999999993	-1.68599999999969	22.9001493444904	12.5858080337805	15.9547607147469	18.5495291967791	NA
19	429.9271	355.5009	9	12	18	0.9	3.35399999999936	3.94199999999955	5.17577820235684	14.6065728766506	14.6493426854408	20.5298792295774	NA
20	430.3348	356.2574	9	12	19	0.95	8.15399999999954	15.1300000000003	17.1873388283353	16.303047921806	14.5140395254956	23.5156613807093	43.5179435159859
21	430.6676	355.5436	9	12	20	1	6.6560000000004	-14.2759999999998	15.7513971443806	15.7018968497551	17.8835065931512	25.9868494647432	47.4383463275602
22	430.2042	354.6293	9	12	21	1.05	-9.26799999999957	-18.2860000000005	20.5005760894666	17.4475427052557	21.8004307981099	28.8013174451583	50.9598922729182
23	430.364	355.6111	9	12	22	1.1	3.19599999999923	19.6360000000004	19.8943939842362	16.4422710172108	24.95878845371	33.3932941280887	56.3324612243914
24	430.314	354.9177	9	12	23	1.15	-0.999999999999091	-13.8679999999999	13.9040074798598	21.1604403096518	29.6620214402361	33.1039430420411	59.9247383188977
25	429.7209	355.0517	9	12	24	1.2	-11.862000000001	2.67999999999915	12.1609803881109	27.2978136744139	34.5830611981226	39.6347373222837	62.3187369740373
26	429.1446	353.1709	9	12	25	1.25	-11.5259999999989	-37.6159999999993	39.3422436065856	34.215680057665	38.5992747545842	47.2034078913535	63.4170784289729
27	429.3149	350.6172	9	12	26	1.3	3.40599999999995	-51.0739999999998	51.1874429132769	41.8765001752165	43.1514537999843	53.5959308611049	64.7383365178937
28	431.7458	349.3876	9	12	27	1.35	48.617999999999	-24.5920000000001	54.4837259004917	52.7238513790344	50.8318275414305	59.6404600413172	65.6764661465706
29	432.3172	346.8405	9	12	28	1.4	11.4280000000008	-50.942	52.2081080676174	56.0381091995166	51.5585433986414	67.1518609905271	66.3266085253095
30	434.3693	344.2308	9	12	29	1.45	41.0419999999999	-52.1940000000006	66.3977364072004	59.0050939255547	64.7554351190718	74.174223505264	66.8755465956591
31	437.0205	343.3437	9	12	30	1.5	53.0240000000003	-17.7419999999995	55.9135327089965	67.4479750251961	76.5233091895557	81.2274592711937	68.8101770420078
32	440.0719	342.0842	9	12	31	1.55	61.028	-25.1900000000001	66.0223665434677	61.2405866220662	85.3914309241	87.7647407122736	71.2811693155202
33	444.5104	340.1669	9	12	32	1.6	88.7699999999995	-38.3460000000002	96.6981313986984	76.7870188591092	94.3221316289243	98.6955485338887	72.7321478884916
34	445.4186	339.6231	9	12	33	1.65	18.1640000000004	-10.8759999999995	21.1711660519681	97.0085091795948	104.641700540818	106.489297614923	73.0469018633427
35	447.7287	332.7969	9	12	34	1.7	46.2019999999995	-136.524000000001	144.129897592415	111.777767922645	113.765385812405	111.133046078284	73.7633901869146
36	451.323638571898	325.81725885954	9	12	35	1.75	71.8987714379602	-139.5928228092	157.020984311425	121.196288232653	123.855643787803	112.56137887763	74.5413551230241
37	455.994119380074	320.612000525232	9	12	36	1.8	93.4096161635193	-104.10516668616	139.86866025872	148.04281445957	132.378027624563	113.268453835472	75.3815033288953
38	462.0893	316.7991	9	12	37	1.85	121.90361239852	-76.2580105046402	143.790732948735	150.743752765702	146.559269526347	112.803403096362	76.2979261826271
39	468.9604	313.1709	9	12	38	1.9	137.422	-72.5639999999999	155.403797186555	150.702778396011	161.420051831204	112.123337821042	77.4010230297687
40	473.9185	307.044	9	12	39	1.95	99.162	-122.538000000001	157.634589123073	152.978287326481	157.510657037497	110.235431810609	77.7335727845235
41	479.5854	301.6251	9	12	40	2	113.338	-108.378	156.816112462974	171.922250820041	148.599448565704	111.633504619272	77.6635965996193
42	485.5939	297.0331	9	12	41	2.05	120.170000000001	-91.8399999999997	151.246204911066	174.797289202837	141.145476746843	113.761021185882	77.7112890453415
43	493.1755	287.8278	9	12	42	2.1	151.632	-184.105999999999	238.510550416537	164.277561309292	131.2846745638	112.071001648894	77.4188516810806
44	499.4897	282.1539	9	12	43	2.15	126.284000000001	-113.478	169.778989100537	146.496118735397	119.604975101265	112.989860684644	77.5167460872051
45	500.7801	277.0631	9	12	44	2.2	25.8079999999995	-101.816	105.035949655344	129.312666167206	106.705477808812	107.892043051546	77.4123362124868
46	502.237	273.9961	9	12	45	2.25	29.1380000000004	-61.3400000000001	67.9088995934998	90.6470983075591	99.4113654507415	101.879302354695	76.7536068607536
47	502.9758	270.8143	9	12	46	2.3	14.7759999999994	-63.6360000000002	65.3289420701117	64.4126609996929	95.1440147472012	97.1670757966856	75.7426319199948
48	502.0147	268.7698	9	12	47	2.35	-19.2219999999998	-40.8900000000006	45.1827111183032	49.1333943083333	77.582733771442	92.955392323937	75.1770956411366
49	502.6577	266.9497	9	12	48	2.4	12.8599999999994	-36.4019999999994	38.606802561206	52.3266121660862	64.5596695380848	87.6501850690103	74.2862941037785
50	502.7367	265.5199	9	12	49	2.45	1.58000000000015	-28.596	28.6396161985457	60.9753633271965	58.2734290655945	81.292922063783	72.8021215814041
51	503.4035	261.3795	9	12	50	2.5	13.3360000000005	-82.808	83.8749888822646	64.518369235325	55.1591561436853	74.0997339280449	71.8686032934001
52	503.353	255.9511	9	12	51	2.55	-1.00999999999999	-108.568	108.572697875663	64.7066780764766	53.1886748465279	67.6578373784093	71.3347779935876
53	503.4497	252.8077	9	12	52	2.6	1.93399999999997	-62.8679999999997	62.8977406589455	67.4134638228558	54.6261100840738	56.1421548282726	69.5239677379216
54	503.93	250.8895	9	12	53	2.65	9.60599999999999	-38.3640000000003	39.5483467669638	57.9917001212844	55.6953950367554	48.5441945594877	69.300742193038
55	504.0062	248.7822	9	12	54	2.7	1.52399999999943	-42.1460000000002	42.173544930442	45.4019863658593	55.8803663187536	43.6916263466894	66.1828892654545
56	503.5712	246.9961	9	12	55	2.75	-8.70000000000005	-35.7219999999995	36.7661703744076	44.7338509328227	48.7881024053483	40.9458348438773	63.0509859086444
57	503.8704	244.7346	9	12	56	2.8	5.98400000000083	-45.2300000000002	45.6241290985377	46.6841119970343	40.1716600096174	38.2168100045179	60.0831648738908
58	503.0437	241.8738	9	12	57	2.85	-16.5340000000003	-57.2160000000002	59.5570634937623	44.3472688146514	34.7015758851031	37.5507881859109	57.188661887384
59	504.0237	239.612	9	12	58	2.9	19.6000000000004	-45.2359999999999	49.2996520880219	39.5845046894122	32.5287195808906	36.4492503865153	53.6732525335816
60	502.9697	238.5106	9	12	59	2.95	-21.0800000000006	-22.0279999999997	30.4893290185273	34.9413336533754	29.1098236277843	35.3688113521994	50.1301659377594
61	502.7897	239.1327	9	12	60	3	-3.60000000000014	12.4419999999998	12.9523497482115	24.6693008373835	26.7325135440693	32.1037019675279	46.7089058412476
62	501.798	238.6113	9	12	61	3.05	-19.8339999999996	-10.428	22.408273918354	18.3733271647468	23.2449451625079	28.9085348012931	43.1003865273288
63	501.5609	238.277	9	12	62	3.1	-4.74199999999996	-6.68600000000026	8.19689941380295	13.8723784409173	20.475466287748	26.9769338269487	37.5884144177919
64	501.0651	237.5367	9	12	63	3.15	-9.91600000000062	-14.8059999999998	17.8197837248382	13.8805223987264	17.2031057362752	25.6116237014317	33.7090338972991
65	500.6802	237.6427	9	12	64	3.2	-7.69799999999918	2.11999999999989	7.98458539937967	11.5485566716404	14.8572563856452	24.4737354793635	31.3449404318363
66	501.3244	237.5587	9	12	65	3.25	12.8840000000002	-1.68000000000006	12.9930695372574	16.2816317381125	15.4193015297076	24.2226694625942	30.1710561660719
67	500.8039	237.6925	9	12	66	3.3	-10.4100000000005	2.67600000000016	10.748445282924	16.0328843078036	17.6454095929689	22.9992539510961	28.7974425139763
68	499.2656	238.1068	9	12	67	3.35	-30.7659999999998	8.28599999999994	31.8622747461632	15.8421343303731	19.2522917687943	21.4219314508311	28.4388201248109
69	498.4397	238.1761	9	12	68	3.4	-16.5179999999998	1.38599999999997	16.5760465732934	16.9580806606887	18.6945278219729	19.6963199981528	28.1517585845437
70	498.5126	237.8322	9	12	69	3.45	1.45800000000008	-6.87799999999982	7.03083551222738	23.7422625142973	19.8376473309426	18.9674098117358	28.0088962128327
71	498.222	236.9502	9	12	70	3.5	-5.81200000000081	-17.6400000000001	18.5728011888356	22.2229517994761	21.712825381119	19.3180777544503	26.5126363465697
72	499.3915	235.0474	9	12	71	3.55	23.3900000000006	-38.0559999999997	44.6693545509671	21.3561713361423	22.7535627396842	18.5429356762483	24.4028045984337
73	498.407	234.3383	9	12	72	3.6	-19.6900000000005	-14.1820000000001	24.2657211720572	23.8331603315121	22.3683966139141	19.0346740073112	23.5587192527799
74	498.727	233.8165	9	12	73	3.65	6.39999999999986	-10.4360000000003	12.2421442566245	26.4675701015493	22.1895342600305	18.8738732351105	23.3780070099593
75	498.5483	232.8623	9	12	74	3.7	-3.57399999999984	-19.0839999999997	19.4157804890761	21.7648629650712	23.0775632378264	18.9982545169833	23.4734448095301
76	497.1057	232.2003	9	12	75	3.75	-28.8519999999994	-13.2400000000001	31.7448500390216	22.513841428352	23.216853979193	19.3962774882665	22.8539448217897
77	496.3739	231.4365	9	12	76	3.8	-14.6360000000004	-15.2760000000001	21.1558188685764	23.0228971839187	19.4404617595276	19.3780750234346	22.7706369988845
78	496.5048	230.0421	9	12	77	3.85	2.61799999999994	-27.8879999999998	28.0106134884616	22.3219661441407	18.8170562458281	19.3268520637109	22.0137745566125
79	496.7087	229.3314	9	12	78	3.9	4.07800000000066	-14.2140000000001	14.7874230344576	19.9661378568367	19.0532186482481	19.8542667825721	21.4775573563287
80	497.0048	228.593	9	12	79	3.95	5.92199999999934	-14.7680000000003	15.9111252901861	17.1160605539841	18.1588617030239	20.648981073466	21.5864902746062
81	497.0752	227.5972	9	12	80	4	1.40800000000013	-19.9160000000001	19.9657086025015	15.1202710633042	17.0797295954139	20.9215707256115	22.5068295898151
82	497.1657	227.9304	9	12	81	4.05	1.8100000000004	6.6640000000001	6.90543235431373	15.0835401125774	16.0025873071849	19.8970743955743	22.7595836142234
83	496.3598	227.5262	9	12	82	4.1	-16.1180000000002	-8.08400000000006	18.0316660350619	13.9957572619072	16.2853075135076	20.140504678611	23.3010732034055
84	495.7112	227.8616	9	12	83	4.15	-12.9719999999998	6.70800000000042	14.6037682808239	14.1933213339912	17.5189993051138	21.1443903184868	23.2233552408635
85	495.9657	227.404	9	12	84	4.2	5.09000000000015	-9.15200000000027	10.4722110368349	14.8891140603857	18.2203989091056	22.4731541396967	23.9357498711828
86	495.6052	226.4203	9	12	85	4.25	-7.21000000000004	-19.674	20.9535289629217	17.4503439637111	18.62628747203	21.4852201809852	24.8327714385979
87	496.0706	226.6505	9	12	86	4.3	9.30799999999977	4.60399999999993	10.3843959862861	19.9544584976501	20.3536870316209	22.5420200466729	25.6802380667853
88	496.0317	225.1091	9	12	87	4.35	-0.778000000000247	-30.8279999999996	30.8378155516888	22.445040556304	21.463953111394	22.6056176623939	26.3279921705329
89	496.0249	223.7529	9	12	88	4.4	-0.135999999999967	-27.124	27.124340950519	23.0592536100688	23.2355619887255	23.2587947145045	27.1583972210388
90	496.3113	222.643	9	12	89	4.45	5.72800000000029	-22.1980000000002	22.9251213301045	25.8182600028561	26.7874465763694	24.2055707374765	28.1609325010011
91	495.7262	221.5939	9	12	90	4.5	-11.7020000000002	-20.9820000000002	24.0245942317454	25.4775622590769	25.8907107665565	25.6955814251799	28.9381627622471
92	496.2234	220.4919	9	12	91	4.55	9.94400000000041	-22.0400000000001	24.1794279502227	26.516665479801	29.0814527861609	26.9762315521986	28.3527193675198
93	495.8089	219.0954	9	12	92	4.6	-8.29000000000065	-27.9299999999995	29.1343268327927	31.1298525964348	28.9259278112801	27.5674723994999	28.3333264744465
94	496.222	217.5331	9	12	93	4.65	8.26199999999972	-31.2460000000004	32.3198570541397	28.7221679230443	28.9985901238952	27.5728372466165	29.3139715992807
95	495.032	215.5654	9	12	94	4.7	-23.8	-39.3539999999996	45.9910569132735	32.3446455694657	30.1907425658475	28.8732452253824	29.4336702720262
96	495.3112	215.0351	9	12	95	4.75	5.58400000000006	-10.6060000000002	11.9861708647927	32.3742933634833	32.7648753783298	30.2692653889294	29.8865079423553
97	494.681	213.0166	9	12	96	4.8	-12.604	-40.3699999999998	42.2918161823299	31.4805147679895	33.5987760727762	31.9824011101359	29.8277882808439
98	495.8047	212.078	9	12	97	4.85	22.4740000000008	-18.7720000000002	29.2825658028808	29.2516325352602	33.6709916876057	33.3291322773549	30.3179667705305
99	496.4752	210.8575	9	12	98	4.9	13.4099999999989	-24.4100000000003	27.8509640766704	36.8075828336153	31.9101125045075	34.4625276595055	30.2321545819388
100	496.1108	209.1537	9	12	99	4.95	-7.28799999999978	-34.076	34.846645749627	34.8529065760867	30.9590438743954	35.6728839285362	31.0405432468146
101	496.4654	206.6908	9	12	100	5	7.0920000000001	-49.2579999999998	49.7659223565683	34.9676900117282	34.6478200113022	36.9547547988827	30.9616657872753
102	496.952	205.1394	9	12	101	5.05	9.7320000000002	-31.028	32.5184348946871	32.3397102410256	34.883349434111	36.8083643394652	31.0085381559417
103	496.2715	203.8107	9	12	102	5.1	-13.6099999999999	-26.574	29.856482981088	32.6664552135307	37.7323367434297	36.5261482702819	31.2347735817024
104	496.4833	203.1063	9	12	103	5.15	4.23599999999965	-14.0879999999999	14.7110652231575	32.4880571889892	39.9264651951158	37.4835528800747	31.9872175093779
105	496.0451	201.3357	9	12	104	5.2	-8.7639999999999	-35.412	36.4803706121525	34.9137922921352	41.1550252912249	36.3941864043557	32.3312380768312
106	497.7308	199.5665	9	12	105	5.25	33.7139999999999	-35.3840000000002	48.8739322338608	40.4969834751313	41.1446342194356	38.2877957037254	32.3081844621462
107	498.0417	197.3559	9	12	106	5.3	6.21800000000007	-44.212	44.6471104104174	47.5132201492059	40.0179526061543	37.1135565150148	33.3077365854234
108	495.6772	195.6966	9	12	107	5.35	-47.2899999999993	-33.186	57.7724388960682	49.6435953689191	39.3813048529581	38.0303158786672	33.5122570571307
109	497.7454	194.3107	9	12	108	5.4	41.3639999999998	-27.7179999999998	49.7922485935309	49.8012112498821	43.0569932556418	37.2055144493731	33.1791536710106
110	496.8643	192.125	9	12	109	5.45	-17.6220000000001	-43.7139999999999	47.1322467107181	45.1221129201733	41.829328934316	37.8755157561527	33.9960177933114
111	496.283	189.7109	9	12	110	5.5	-11.626	-48.2819999999998	49.6620116386759	38.2656262307849	41.9277713961486	36.2277501493708	33.8205189363934
112	496.1506	188.6566	9	12	111	5.55	-2.64800000000037	-21.0860000000002	21.2516187618735	38.6007663620777	39.3437635959187	35.0408447596848	33.6384456338811
113	496.5601	187.5558	9	12	112	5.6	8.1899999999996	-22.0159999999998	23.4900054491264	34.015062499713	38.3282950139046	34.902074763905	34.1907241113733
114	498.3164	185.6749	9	12	113	5.65	35.1260000000002	-37.6179999999999	51.4679492499945	34.0543315424152	34.4845637036304	36.4015977721393	34.7164808902644
115	499.2416	184.8948	9	12	114	5.7	18.5040000000004	-15.6020000000001	24.2037273988949	33.5654142716641	34.5960062210806	35.7892309282799	34.0527257221118
116	500.3487	182.6612	9	12	115	5.75	22.1420000000001	-44.6719999999999	49.8583568521867	38.3909637970243	31.3108660793059	34.3471035353631	34.5963093602778
117	499.9013	181.8341	9	12	116	5.8	-8.94800000000032	-16.542	18.8070324081182	30.3683610451832	30.0637369132154	34.6330720607109	34.2408125771203
118	498.7164	179.769	9	12	117	5.85	-23.6979999999994	-41.302	47.6177530759272	35.1769499424482	30.4228446748518	33.6953818369064	33.9758678198926
119	499.277	179.8588	9	12	118	5.9	11.2119999999993	1.79599999999994	11.3549354907892	28.5674006161966	29.7462022886367	31.8957796825157	34.0460657738918
120	500.8039	177.9912	9	12	119	5.95	30.5380000000002	-37.3520000000002	48.2466718852195	26.5620595547666	29.7491329222438	32.3191516580866	34.6943942772295
121	501.6166	177.7767	9	12	120	6	16.2540000000001	-4.28999999999974	16.810610220929	22.4547255526793	26.7664356745776	30.686283073904	34.9632262950182
122	502.0222	177.6087	9	12	121	6.05	8.11199999999985	-3.36000000000013	8.7803271009683	29.1240435320902	29.922380525503	30.4685269282969	35.5531208437476
123	502.4894	176.3378	9	12	122	6.1	9.34399999999982	-25.4180000000002	27.0810830654907	24.3213159020395	29.0624686599083	31.8552999524648	35.4259903085868
124	500.3966	175.5531	9	12	123	6.15	-41.8560000000002	-15.6939999999997	44.7015253878434	24.9654707329586	29.306995661401	31.9494089004541	35.3823964736649
125	499.8656	174.464	9	12	124	6.2	-10.6200000000001	-21.782	24.2330337349661	33.2827014962394	30.0422970950926	31.7112650398678	35.2462294619797
126	500.0909	173.4881	9	12	125	6.25	4.50600000000009	-19.5179999999999	20.0313843755243	35.6702117671372	30.0617000685021	30.9048230168302	35.0641048934788
127	502.1569	172.0481	9	12	126	6.3	41.3200000000006	-28.8	50.3664809173725	29.4899477907117	30.8733169433785	31.3680686392258	35.1211103821566
128	503.2722	170.4474	9	12	127	6.35	22.3059999999998	-32.0140000000004	39.0186344199796	35.7632782881457	33.2877552300777	29.921419761118	35.1903725196945
129	502.5829	170.4787	9	12	128	6.4	-13.7860000000001	0.626000000000317	13.8002055057163	35.1579294040457	34.1526155122715	30.8866170984104	35.8352493032213
130	505.0775	169.2518	9	12	129	6.45	49.8919999999998	-24.538	55.599686222136	28.4639323905176	33.6733971574918	31.5132727983063	36.9582509837213
131	505.9221	169.3495	9	12	130	6.5	16.8920000000003	1.95400000000006	17.0046399550243	30.9052986930183	35.0432103590828	33.6987024406657	38.0873113677705
132	505.5819	168.5762	9	12	131	6.55	-6.80399999999963	-15.4660000000001	16.8964958497316	38.8152832338312	32.8137567529486	36.0653969278104	38.8130800242225
133	505.8728	166.0315	9	12	132	6.6	5.8179999999993	-50.8940000000001	51.2254659324833	31.5835160268379	30.7803708623277	35.9499058532686	39.4255056118881
134	506.2905	163.3969	9	12	133	6.65	8.3540000000005	-52.6920000000001	53.3501282097805	34.9284913141199	32.4662385354199	34.3631951751905	38.6540414024824
135	505.8455	162.5327	9	12	134	6.7	-8.89999999999986	-17.2839999999997	19.4408501871699	37.1635811153797	32.98424850152	34.7032279956794	39.8270824869059
136	505.876	160.8465	9	12	135	6.75	0.609999999999218	-33.7240000000003	33.729516391434	30.6554430316371	37.3357048128293	35.7811062515945	41.0407777274375
137	507.0181	160.0306	9	12	136	6.8	22.8420000000006	-16.318	28.0719448560306	26.1171938370085	41.2574769122423	35.6091487036024	42.3438130453859
138	506.4316	159.3034	9	12	137	6.85	-11.73	-14.5439999999996	18.6847755137703	34.3849809762021	38.6120564764595	36.6853632024827	42.7132711328721
139	505.3443	158.2228	9	12	138	6.9	-21.7460000000005	-21.6120000000001	30.6588822366378	39.7429183115387	34.5737748381096	39.7747189239268	43.6736020314815
140	508.0815	156.9025	9	12	139	6.95	54.7440000000006	-26.4060000000001	60.7797858831377	45.351372709105	35.733058833867	41.5973503093561	44.9573406592618
141	505.2633	155.8006	9	12	140	7	-56.3639999999998	-22.038	60.519203068117	46.568669921282	36.5190021441062	45.4883396616369	46.7239366121832
142	507.6651	154.3503	9	12	141	7.05	48.0359999999996	-29.006	56.1142168438619	43.0303558392106	38.4045406542562	47.1576331201481	48.4509411381881
143	508.897	154.4786	9	12	142	7.1	24.6379999999999	2.56599999999992	24.7712615746553	37.0811366915319	42.5903555426376	46.9957112713114	50.3619466154419
144	509.0215	155.1149	9	12	143	7.15	2.49000000000024	12.7260000000001	12.9673118262809	33.2950859766737	47.0831993124338	45.3586739045108	50.6439556092842
145	508.8831	153.5694	9	12	144	7.2	-2.7679999999998	-30.9100000000001	31.0336901447444	31.4577085994075	50.2104521171921	47.942899933944	50.8767221698823
146	510.9037	153.0782	9	12	145	7.25	40.412	-9.82399999999984	41.5889494938259	38.6120411639933	53.6409745104446	51.1767324380447	50.541124560588
147	512.513814030554	154.784942086834	9	12	146	7.3	32.2022806110806	34.13484173668	46.9273299575308	51.136042785657	53.0577893280539	53.319557451546	50.1112313873038
148	512.520809182043	157.812080224479	9	12	147	7.35	0.139903029778452	60.5427627528996	60.5429243975845	63.3397675428523	55.3793660661633	55.5051225046263	49.9160002414896
149	510.5033	161.0079	9	12	148	7.4	-40.3501836408589	63.9163955104203	75.5873199345996	73.9868630442155	56.143572970912	56.4605869645527	51.7324095446701
150	507.1168	164.1249	9	12	149	7.45	-67.7300000000002	62.3399999999998	92.052313930721	74.6578700567004	60.1527410340211	58.4014085202173	51.091468023253
151	505.7983	168.6791	9	12	150	7.5	-26.3700000000006	91.0840000000002	94.8244270006419	72.1466909683334	65.8344627319833	59.7491707837007	51.2758275550593
152	504.8936	171.0248	9	12	151	7.55	-18.0939999999998	46.9139999999999	50.2823650199549	61.151103156167	68.2345742488359	60.8364853485658	51.0809664332576
153	502.504	171.2409	9	12	152	7.6	-47.7919999999995	4.32200000000023	47.9870289557496	56.9657145251899	68.4198894666149	64.7739873776151	50.2280162150552
154	501.7738	170.5138	9	12	153	7.65	-14.6040000000005	-14.5420000000001	20.6093808737676	57.682062419751	65.8379746166715	66.9247160433778	49.3216351105613
155	502.9774	167.1674	9	12	154	7.7	24.0719999999999	-66.9280000000003	71.1253707758353	61.8112784409714	66.5923649232425	67.0502163440852	49.5264828231979
156	505.072	162.7152	9	12	155	7.75	41.8920000000003	-89.0439999999995	98.4061664734479	64.6930879648965	65.8573670569569	65.3011428695815	49.162070654157
157	507.3559	160.0021	9	12	156	7.8	45.6780000000003	-54.2619999999999	70.9284451260566	70.5248460771761	68.6151813690776	64.6133140710051	48.847030103131
158	505.7082	157.3529	9	12	157	7.85	-32.9540000000009	-52.9840000000002	62.3960765753751	76.2190153212951	74.168608689067	63.1466372804965	48.8357781740947
159	507.4921	155.618	9	12	158	7.9	35.6780000000003	-34.6980000000002	49.7681714351657	74.0326716941627	77.7058591158437	63.6901001654133	48.3042410240569
160	502.8692	153.7667	9	12	159	7.95	-92.4580000000003	-37.0260000000002	99.5962169964305	75.4190842971839	73.9476916541493	60.5855857371499	59.5960013280818
161	499.2795	151.268	9	12	160	8	-71.7939999999999	-49.9739999999997	87.4744483377858	83.6441294132374	64.7678230071797	57.0633154484816	71.5162140555625
162	496.7356	148.3211	9	12	161	8.05	-50.8780000000002	-58.938	77.8605081411624	84.8868721545112	60.9920538931744	55.0042997463671	71.2016013486616
163	493.5466	144.2441	9	12	162	8.1	-63.7799999999993	-81.54	103.521302155643	71.6763679870034	57.873385094378	53.460321158799	71.1233248651167
164	493.2245	141.4636	9	12	163	8.15	-6.44200000000069	-55.6099999999998	55.9818851415347	55.5029743201967	61.5422257141551	53.2845963166118	71.2779258073444
165	493.8307	139.8998	9	12	164	8.2	12.124	-31.2760000000003	33.5436961588913	46.565023489165	54.5788065510573	51.1100657124517	70.8269420357604
166	493.511	139.8165	9	12	165	8.25	-6.3939999999991	-1.66600000000017	6.60748000375249	32.1026407755186	48.2692638400063	47.1474088702692	70.5226251602947
167	495.1189	139.4098	9	12	166	8.3	32.1579999999994	-8.13400000000001	33.1707539860035	38.197579273799	41.3934181236565	44.3745027547159	69.645520384907
168	496.6267	139.0078	9	12	167	8.35	30.1560000000006	-8.03999999999974	31.2093885874112	37.4812451151112	32.752033628531	42.166433843563	80.9794397171369
169	500.9202	139.5105	9	12	168	8.4	85.8699999999999	10.0540000000001	86.4565776329365	41.0355533598159	28.86333351738	40.1478950835611	91.9059500677466
170	502.0923	140.4435	9	12	169	8.45	23.442	18.6599999999999	29.9620253654521	36.221812758148	28.2724397707541	60.7905941359462	90.5448237990152
171	503.2398	140.0323	9	12	170	8.5	22.9499999999996	-8.22400000000016	24.3790212272762	33.4014264815434	29.5269947333587	83.2832573274243	89.3319368755911
172	503.5866	140.327	9	12	171	8.55	6.93599999999947	5.89400000000012	9.10205097766399	19.5290877609609	27.7569516162574	81.5667173487575	89.0368527770549
173	502.7318	140.2957	9	12	172	8.6	-17.0959999999991	-0.625999999999749	17.1074572043881	19.063634426397	26.459482592748	77.4726623526182	88.1607413048949
174	503.5644	140.1024	9	12	173	8.65	16.6519999999991	-3.86600000000044	17.0948840300241	18.0184361069016	18.7535644529671	75.6311355713109	88.0043487573235
175	504.3878	141.212	9	12	174	8.7	16.468000000001	22.192	27.6347586926326	19.2920904743668	67.0023817208351	74.6036677274357	86.4854604039996
176	505.3384	141.328	9	12	175	8.75	19.011999999999	2.32000000000028	19.1530296297992	19.5175387039527	118.297250814842	75.7441074510079	84.7732707550249
177	505.8773	141.8829	9	12	176	8.8	10.7780000000002	11.0980000000001	15.4703228149902	17.9780411449734	121.740016573859	74.6777266988088	83.3512036001949
178	505.7543	140.9795	9	12	177	8.85	-2.45999999999981	-18.0680000000001	18.2346983523173	114.941129015273	122.193291076705	98.8122421537772	82.4524916452776
179	505.2943	140.8837	9	12	178	8.9	-9.19999999999959	-1.91599999999994	9.3973962351277	218.576065522783	122.398937625242	120.12179997008	82.5776033382726
180	528.818618528232	130.728925188565	9	12	179	8.95	470.48637056464	-203.0954962287	512.450198044132	224.18794267335	120.934895684117	120.504061860881	81.2665115542737
181	553.2424	119.536	9	12	180	9	488.475629435359	-223.8585037713	537.327712167347	224.869043449458	121.961220168657	121.600558302701	80.6185412979436
182	554.3163	117.6429	9	12	181	9.05	21.4779999999996	-37.8620000000001	43.5297085678274	226.81983410551	121.59850178136	123.069405807743	79.4541734179607
183	553.238330534545	117.736322230995	9	12	182	9.1	-21.5593893091	1.86844461990006	21.6402022328574	126.928662352961	171.165001714806	122.861161450991	77.2074411607293
184	554.195165921414	117.773759018874	9	12	183	9.15	19.1367077373798	0.74873575758005	19.1513495153885	25.3463748145313	221.490035487193	122.724101198035	76.3989972803633
185	553.8073	118.295	9	12	184	9.2	-7.75731842827781	10.42481962252	12.9943392813862	19.0090608893701	174.005742000926	121.860855095548	76.0772197465332
186	552.3847	118.6685	9	12	185	9.25	-28.452000000002	7.46999999999986	29.4162744751968	117.460959980155	124.903865790559	122.39913263978	77.103686577256
187	552.9519	118.4984	9	12	186	9.3	11.3440000000014	-3.40199999999982	11.8431389420217	216.160236868875	124.398795041627	122.327904445674	76.6275166514219
188	529.486791148854	128.968400707272	9	12	187	9.35	-469.302177022921	209.40001414544	513.89969768678	221.082821648891	123.529031825276	122.738549446992	76.3325181472568
189	505.6727	138.4504	9	12	188	9.4	-476.281822977079	189.63998585456	512.64773395899	224.461356766586	123.049264770829	125.007311592984	74.7798227323394
190	506.1232	136.6248	9	12	189	9.45	9.00999999999954	-36.5120000000002	37.6072631814654	229.788529193884	122.786814506978	101.742428972601	74.4758980270143
191	507.4299	138.5363	9	12	190	9.5	26.1339999999996	38.2300000000004	46.3089500636756	129.597103670398	122.837045110904	77.9538252684629	74.7065136297816
192	508.6158	140.0513	9	12	191	9.55	23.7180000000001	30.2999999999997	38.4790010785102	29.9382926727825	123.057307109988	77.3416294871638	75.5955908891417
193	508.4111	140.6652	9	12	192	9.6	-4.09400000000005	12.278	12.9425700693487	24.4908073650652	74.3120971791778	76.9422199688404	75.856570771552
194	509.048	140.3344	9	12	193	9.65	12.7380000000005	-6.61600000000021	14.3536789709125	21.2127334552214	28.5245876987754	77.1668589894158	75.7614254344735
195	508.8587	139.8517	9	12	194	9.7	-3.78600000000006	-9.65399999999988	10.3698366428791	16.3260850260912	29.4791159442765	77.5507717656307	75.5244001654724
196	507.3821	140.0914	9	12	195	9.75	-29.5320000000004	4.79399999999998	29.9185805144566	19.0270906879577	31.003784746367	78.4632657035041	75.6280890597367
197	507.7621	140.682	9	12	196	9.8	7.59999999999991	11.8119999999999	14.0457589328593	27.1108827247682	30.2844639327005	78.577306604035	75.8159162332553
198	507.8478	142.0016	9	12	197	9.85	1.71400000000062	26.3920000000002	26.447598378681	34.4674245234877	30.3554081124045	53.8527941407364	76.6150347434924
199	508.2288	144.7136	9	12	198	9.9	7.61999999999944	54.2400000000004	54.7726391549652	40.7948360375127	31.2844532080029	29.437845494599	78.0755993222795
200	507.74	147.02	9	12	199	9.95	-9.77599999999939	46.1279999999999	47.1525456364763	44.2428428393098	32.3147290242834	28.4477341931481	66.26094926405
201	507.6584	150.0967	9	12	200	10	-1.63200000000074	61.5339999999998	61.5556380845814	41.6837255368512	34.0894862961043	27.8124689568627	53.5012467901607
202	507.1423	151.5734	9	12	201	10.05	-10.3219999999999	29.5339999999999	31.2857929418449	35.4580236912375	34.0973060980824	28.1217759705405	53.4724597970784
203	507.2264	152.2508	9	12	202	10.1	1.6820000000007	13.5480000000001	13.6520118663882	30.162033525079	33.393491102295	28.8519800921132	53.5008927383208
204	508.304	152.737	9	12	203	10.15	21.5519999999992	9.72399999999993	23.6441299268966	27.384136554696	30.3511032904226	28.7987496709116	54.3304385967152
205	507.6078	153.501	9	12	204	10.2	-13.9239999999995	15.2800000000002	20.672594805684	23.951769356855	27.4163524420197	29.1879452353972	55.1637259096908
206	509.9408	153.0139	9	12	205	10.25	46.6600000000005	-9.74199999999996	47.6661532326666	25.1032566677388	24.6211531673584	28.8570454796929	55.5948318788591
207	509.2906	153.2895	9	12	206	10.3	-13.0040000000008	5.51199999999994	14.1239569526397	25.2441828896078	25.9590880083805	29.3039280208367	56.4012884535043
208	508.326	153.1829	9	12	207	10.35	-19.2919999999992	-2.13200000000029	19.4094484208071	24.6706713589603	27.3485520718219	30.4915200399928	45.3591154685223
209	509.233	153.995	9	12	208	10.4	18.1399999999996	16.2420000000003	24.3487610362416	21.8581697800208	26.3130461338204	31.1438870515749	34.0782893410943
210	508.6216	154.6421	9	12	209	10.45	-12.2280000000001	12.9419999999999	17.8050371524465	27.9664066599059	26.061161446511	30.7794695554987	34.2169419958124
211	508.1578	156.257	9	12	210	10.5	-9.27599999999984	32.2980000000001	33.603645337969	29.593847475905	23.6246046632815	29.0486683118584	34.2670130084499
212	508.777	158.4027	9	12	211	10.55	12.3839999999996	42.9140000000001	44.6651413520656	27.381909378033	24.510549943591	29.603290106993	35.7443710219923
213	508.502	159.7523	9	12	212	10.6	-5.49999999999955	26.9919999999996	27.5466525008026	27.4516515340616	27.5895489776905	30.0595655078011	38.4839084548261
214	509.1425	159.9291	9	12	213	10.65	12.8099999999995	3.53600000000029	13.2890705468813	25.3910395465422	31.9366708127272	31.4940182040147	39.4898756549436
215	508.9285	160.8112	9	12	214	10.7	-4.27999999999997	17.6420000000002	18.1537479325897	21.054693227276	34.1425866689778	32.776680053751	40.2745030417681
216	509.7527	161.6346	9	12	215	10.75	16.4840000000004	16.4679999999998	23.3005854003715	25.585250479476	33.4761834563584	32.726398054214	40.5657166392419
217	509.5352	162.763	9	12	216	10.8	-4.35000000000059	22.568	22.9834097557348	36.4914322474215	33.2474922056055	34.2252703029735	41.8443715645579
218	509.1504	165.2433	9	12	217	10.85	-7.69599999999969	49.606	50.1994387618029	40.833521803894	32.7705789437804	36.8654367963082	43.6474013035959
219	510.1184	168.4932	9	12	218	10.9	19.3600000000004	64.9979999999999	67.8199793866085	41.5613273661746	36.6749902742089	38.7187331875895	43.9364521794918
220	510.629	170.4199	9	12	219	10.95	10.2120000000002	38.5340000000002	39.8641957149523	45.4402911839351	39.492198660991	39.9861497984767	43.654924547888
221	509.8603	171.526	9	12	220	11	-15.3740000000005	22.122	26.9396132117745	39.9559074080847	41.8281914451465	40.7215570600372	43.2212269103117
222	509.9112	173.6443	9	12	221	11.05	1.01800000000026	42.3659999999995	42.3782288445371	36.8585483009964	43.939990662356	43.3669660734441	43.7150503661519
223	509.6555	174.7541	9	12	222	11.1	-5.11399999999981	22.1960000000001	22.777519882551	38.1508755180881	46.1413246149259	48.1158368175389	44.9837154371321
224	507.8673	176.6644	9	12	223	11.15	-35.7640000000004	38.2060000000001	52.3331838511669	42.0950555241185	45.5007955624519	50.1810016389755	46.0397808521511
225	509.4856	178.3216	9	12	224	11.2	32.3659999999995	33.1439999999998	46.3258318004108	42.439690140777	45.8297129279756	51.361060848139	47.4468910741059
226	510.9813	180.1121	9	12	225	11.25	29.914	35.8100000000002	46.6605132419266	52.3267418217672	47.9669306637159	52.2743877987909	47.5235682854467
227	510.567	182.2779	9	12	226	11.3	-8.28599999999938	43.3159999999998	44.1014019278296	54.1430428239074	53.4864399412828	54.3848151082792	48.7805228584127
228	512.3801	185.4003	9	12	227	11.35	36.2619999999993	62.448	72.2127782875022	53.5085503378631	63.4610946912975	56.803282567199	49.0882983911851
229	511.7582	188.4074	9	12	228	11.4	-12.4379999999996	60.1420000000002	61.4146888618677	53.8388058033134	63.687013003742	56.7290173074087	49.0261490726358
230	512.7621	190.3173	9	12	229	11.45	20.0780000000009	38.1979999999999	43.1533693701897	64.5331897417885	63.2299230352869	56.5303795402773	49.7618924687289
231	510.4147	190.8872	9	12	230	11.5	-46.948000000001	11.3980000000004	48.3117905691779	74.5954475608277	62.7205841524353	57.393785508765	49.7752707620901
232	505.542	191.1284	9	12	231	11.55	-97.4540000000002	4.82399999999984	97.5733216202053	73.2309831835767	64.8296395542023	57.8268106253107	48.9830987315366
233	499.4706	190.3108	9	12	232	11.6	-121.428	-16.352	122.524067382698	72.9512957327107	67.465240519472	59.907865366463	48.4786954714714
234	496.7529	190.056	9	12	233	11.65	-54.3539999999996	-5.09599999999978	54.5923669756126	71.6023625015573	67.9572390523656	60.5855435002876	48.3111942370898
235	495.0764	188.8118	9	12	234	11.7	-33.5300000000007	-24.8840000000001	41.7549321158597	65.1260893666161	67.2310461525789	62.1171020944609	48.3689549807026
236	493.0901	188.2001	9	12	235	11.75	-39.7259999999994	-12.2340000000003	41.5671244134107	60.3350334781164	66.8206403538141	62.3207385166793	48.0123155324669
237	490.8145	185.8663	9	12	236	11.8	-45.5119999999999	-46.6759999999999	65.1919559454998	62.6834949211545	62.1671813093387	63.3357754138518	47.7252795626119
238	487.0237	182.7168	9	12	237	11.85	-75.8159999999998	-62.9899999999998	98.5687879401991	61.5107965724471	56.3546360416286	61.311159986062	47.6526794072926
239	485.5588	179.7411	9	12	238	11.9	-29.298	-59.5140000000004	66.3346741908034	62.0389182060709	57.4840739968332	59.333564957682	46.3321760992746
240	484.4735	178.3119	9	12	239	11.95	-21.7060000000004	-28.5839999999996	35.8914403723227	59.2082732520612	61.0042811536348	59.5376351389812	46.8590381054504
241	483.6099	176.2772	9	12	240	12	-17.2720000000004	-40.6940000000003	44.2077325815296	52.3742386051409	61.9208928809233	58.828984464143	47.8703386969028
242	483.5835	173.7254	9	12	241	12.05	-0.527999999999338	-51.0359999999997	51.0387311754512	52.2846530725119	61.8419112735013	54.599231389629	47.2832130113577
243	485.089	170.8791	9	12	242	12.1	30.1099999999997	-56.9260000000003	64.3986147055976	60.4977657348225	55.1570794526519	48.8415541254039	46.7780962394066
244	485.9709	167.705	9	12	243	12.15	17.6379999999995	-63.4819999999996	65.8867465276586	61.8028675557757	50.7098908629984	46.441386835204	45.9084455490484
245	487.4457	164.151	9	12	244	12.2	29.4960000000003	-71.08	76.9570036838755	64.4755492949414	51.8442241253834	45.3768491132662	45.0884728347231
246	488.687	161.9388	9	12	245	12.25	24.8260000000005	-44.2440000000005	50.7332416862955	57.939920300163	50.8373285744719	43.7502432661428	44.7083984723424
247	490.7238	159.4447	9	12	246	12.3	40.7359999999994	-49.8819999999995	64.4021398712799	49.1351286534849	47.0312814699193	41.0657440169446	45.4307473779914
248	491.7301	158.2188	9	12	247	12.35	20.1260000000002	-24.5180000000005	31.7204697317053	43.1906825159443	41.3284722091792	38.5020762473863	45.6354851463574
249	492.2138	157.2385	9	12	248	12.4	9.67399999999998	-19.606	21.8627882942684	39.8717895931682	35.3986996735749	35.9353348911404	47.6594795308434
250	491.8062	154.9122	9	12	249	12.45	-8.15200000000004	-46.5259999999995	47.2347729961726	29.5870136448972	29.7494170728975	37.1876966706236	50.3362042729596
251	492.9467	153.6422	9	12	250	12.5	22.8100000000006	-25.4000000000002	34.1387770724149	24.7170241181954	25.5795936513623	38.3468918850405	50.7129622098102
252	493.4064	153.1842	9	12	251	12.55	9.19399999999996	-9.15999999999997	12.9782601299249	21.6622706936648	20.2895767603879	36.7396153974046	49.1242239979397
253	493.4219	152.816	9	12	252	12.6	0.309999999999491	-7.36400000000003	7.37052209819631	16.3081516298507	21.8470730421206	33.6483271123502	46.2051124606046
254	493.3241	153.1306	9	12	253	12.65	-1.95600000000013	6.29199999999969	6.58902117161545	11.2873977095564	21.1607789192825	31.2313475978091	45.483216301326
255	493.7162	152.1855	9	12	254	12.7	7.84200000000055	-18.9019999999999	20.4641776771022	10.9921398758786	22.5311692158639	28.0598435749854	46.2092886254192
256	494.1406	152.0307	9	12	255	12.75	8.48799999999983	-3.09599999999989	9.03500747094303	18.9771219660457	25.8564551956091	27.0960584280055	47.0316315228891
257	493.5959	152.2152	9	12	256	12.8	-10.8940000000007	3.69000000000028	11.501970961536	20.6592871449001	26.4479493248899	27.525719342131	47.0427377593828
258	493.7552	149.8558	9	12	257	12.85	3.1860000000006	-47.1880000000004	47.2954325490321	28.754186801877	25.9681820155211	29.9598103066528	46.9161048426894
259	494.4474	150.1445	9	12	258	12.9	13.8440000000003	5.77400000000011	14.9998470658873	40.4255126816617	27.0639955220434	35.9853941040049	48.0779077150811
260	497.2423	151.3579	9	12	259	12.95	55.8979999999997	24.2680000000001	60.9386759619863	41.9037587739012	26.3702700770733	41.134773406938	48.763095182644
261	499.4875	153.8705	9	12	260	13	44.9040000000002	50.2519999999998	67.3916368698669	32.9592420649966	28.6125232046487	42.5969399554774	50.3559758760788
262	500.3203	154.3164	9	12	261	13.05	16.6559999999993	8.91799999999989	18.8932014227334	33.4687038991866	34.7618619238741	43.6492166062504	52.438164864079
263	500.4425	154.2762	9	12	262	13.1	2.44400000000041	-0.803999999999974	2.57284900450881	23.9863533522695	38.072547571185	43.5686707958053	51.5953243705632
264	500.5782	153.4094	9	12	263	13.15	2.71399999999971	-17.3359999999997	17.5471562368376	16.7995337276357	50.8100092887273	44.5250457674479	50.684053331026
265	501.236	153.5667	9	12	264	13.2	13.1560000000002	3.14599999999984	13.5269232274011	27.619965073847	59.7383775980122	47.0417281375722	49.1733790011788
266	500.8065	155.0798	9	12	265	13.25	-8.58999999999924	30.2620000000002	31.4575387466979	43.1858530773735	59.3374247153456	50.3130197796354	48.0402099081787
267	502.3328	158.3951	9	12	266	13.3	30.5259999999998	66.3060000000002	72.9953581537896	68.1513146782679	60.8504838876108	53.0197315018211	47.8789044312401
268	503.5412	162.2293	9	12	267	13.35	24.1679999999997	76.6839999999996	80.4022890221412	95.4904018437549	61.1691595760895	55.3301334379925	47.7881967851874
269	505.4843	169.0777	9	12	268	13.4	38.8620000000003	136.968	142.37446424131	101.875315703056	61.9860960128524	60.2204805390218	47.6807429651543
270	508.3482	176.0214	9	12	269	13.45	57.278	138.874	150.222359054836	94.0810027013747	67.7131861980712	60.3384936946644	46.7957502445971
271	507.6053	179.1022	9	12	270	13.5	-14.8580000000004	61.6160000000002	63.3821080432013	79.1524660748055	72.0135163546221	62.3650598671172	46.4728443295363
272	507.2158	180.7582	9	12	271	13.55	-7.78999999999996	33.1199999999995	34.0237931453853	55.820877347437	71.277601079768	68.1367143307533	47.6551590564356
273	507.3194	181.0269	9	12	272	13.6	2.07199999999943	5.37400000000048	5.7596058892951	39.9359705523874	72.5877193048	69.5423216287762	49.2828184257471
274	506.3531	181.8752	9	12	273	13.65	-19.3259999999998	16.9659999999999	25.7165206044672	42.1517170061887	69.6309517893164	70.1367590642428	50.775881448263
275	508.0503	184.9817	9	12	274	13.7	33.9440000000002	62.1299999999997	70.7978250795882	48.4741994581614	60.9386097913166	70.2869144273722	52.1951857282848
276	509.6227	188.3564	9	12	275	13.75	31.4480000000003	67.4940000000004	74.4608403122075	66.0229725347946	65.3926950188887	68.984361388352	53.1095172354926
277	510.4543	191.5311	9	12	276	13.8	16.6319999999996	63.494	65.6362054052486	83.4410262311958	75.4229447738958	68.2320895203491	53.0815245545125
278	513.2119	195.3064	9	12	277	13.85	55.1520000000005	75.5059999999997	93.5034712724614	81.9412490302457	77.9154836814629	65.616583263722	54.047137908617
279	513.4479	200.9418	9	12	278	13.9	4.7199999999998	112.708	112.806789086473	88.6336730315888	78.2874221156332	59.3760918263037	57.8670541154411
280	511.414	198.5169	9	12	279	13.95	-40.6780000000003	-48.4980000000002	63.2989390748379	102.37169008963	72.8606426566733	52.4567270822562	58.9762616669264
281	506.333	196.6998	9	12	280	14	-101.619999999999	-36.3419999999996	107.922960318923	89.8079948281312	65.9552064220818	50.3487487035952	57.9217496437636
282	499.8557	194.924	9	12	281	14.05	-129.546	-35.5160000000001	134.326290695456	73.1338180000707	65.1865779609303	51.6611015066208	62.076931093054
283	498.7787	193.8313	9	12	282	14.1	-21.54	-21.8540000000002	30.6849949649663	63.780036283101	58.6454472226439	54.9969660556889	64.1554021922229
284	497.6745	194.8044	9	12	283	14.15	-22.0839999999998	19.4619999999998	29.4359049461705	43.2767398125748	49.121231863291	57.0267171290782	65.8894196962957
285	498.4011	195.1983	9	12	284	14.2	14.5319999999992	7.87800000000004	16.5300304899894	28.0014658322303	43.9748443731958	57.3486433189974	69.7965911081107
286	498.131	195.2093	9	12	285	14.25	-5.40200000000027	0.220000000000482	5.40647796629221	27.4828996171567	35.3048023883016	55.9060146913498	71.0889257872398
287	496.0043	193.2414	9	12	286	14.3	-42.5339999999994	-39.3580000000003	57.9499207937334	25.1086457265114	27.8992582393457	53.1433176072038	71.9087640896065
288	494.679	192.7761	9	12	287	14.35	-26.5060000000005	-9.3059999999997	28.0921638895978	24.1696524632906	32.078448429915	52.7641423792415	73.0735816915068
289	494.8486	193.6378	9	12	288	14.4	3.39200000000005	17.2339999999997	17.5646354929441	27.3328649640284	35.7660121425231	55.5136276918603	71.1201111971314
290	494.3161	193.8959	9	12	289	14.45	-10.6499999999994	5.16200000000026	11.8350641738856	27.7970506464611	41.8366439813215	57.6140296391885	68.3993819760826
291	494.5545	194.9299	9	12	290	14.5	4.76800000000026	20.6799999999998	21.2225404699813	36.6739972426733	45.8568229606178	53.47843942041	67.9456264473548
292	494.7199	197.9389	9	12	291	14.55	3.30799999999954	60.1799999999997	60.2708492058969	46.4233785585348	41.1000572534774	56.0171478553547	67.8293642715418
293	495.5767	201.46	9	12	292	14.6	17.1360000000004	70.4220000000004	72.4768968706585	59.5036354993523	46.8828375358392	58.7684827556696	68.0078702793253
294	496.3195	204.6913	9	12	293	14.65	14.8559999999998	64.6260000000001	66.3115420722517	64.3807809572072	61.9060235204296	61.6420803283487	67.647667880392
295	497.9356	208.1987	9	12	294	14.7	32.3220000000003	70.1479999999998	77.2363488779732	54.4030638604937	71.2532149051812	69.3062677888492	66.1322501791786
296	499.3137	210.0156	9	12	295	14.75	27.5619999999992	36.3380000000001	45.6082677592557	57.0916778290051	71.6520764525183	73.1934901861277	64.3349809417771
297	499.7564	210.2867	9	12	296	14.8	8.85400000000004	5.4219999999998	10.3822637223295	77.3886684823243	84.1350374713637	75.5854386588639	62.7971028176672
298	500.7123	214.475	9	12	297	14.85	19.1180000000008	83.766	85.9199667132153	83.00279431101	85.4585170814241	80.5305801192916	60.9271300861151
299	506.3072	220.7269	9	12	298	14.9	111.898	125.038	167.796495338848	78.9233719478294	87.5181485141743	82.864130567959	58.2991393705545
300	510.2816	224.1806	9	12	299	14.95	79.4880000000001	69.074	105.306978021402	113.867011082234	96.7758915963769	84.342036869909	57.1246892539216
301	509.058	223.8776	9	12	300	15	-24.4720000000007	-6.05999999999995	25.2111559433524	113.825356333843	100.530157411638	85.5425041911145	54.6508348035255
302	499.9519	222.224	9	12	301	15.05	-182.121999999999	-33.0720000000002	185.100459394351	97.6476285460242	110.07082006425	83.9976270364628	51.8816291406874
303	495.9076	220.8063	9	12	302	15.1	-80.8860000000004	-28.3539999999999	85.711692971263	110.548988881744	114.178322702744	81.0187745029616	51.8177531218769
304	492.745	223.7863	9	12	303	15.15	-63.252	59.6000000000004	86.9078563997527	122.136942875446	103.822237615489	78.2686186317059	52.2331121996146
305	485.698	228.5225	9	12	304	15.2	-140.940000000001	94.7239999999999	169.8137797	106.274629046267	97.4308588346367	74.9158570393599	52.8958981386442
306	481.7356	229.7813	9	12	305	15.25	-79.248	25.1759999999996	83.1509259118621	114.531289071645	99.4329319297107	72.7639471922043	53.9769203141161
307	476.4462	229.803	9	12	306	15.3	-105.788	0.434000000000196	105.788890248457	109.996846684953	83.860216601562	72.4508880281306	53.579711977309
308	470.508	232.0518	9	12	307	15.35	-118.764	44.9759999999998	126.994993098153	84.3127287875297	76.579031924499	69.0901177929887	53.9819509009605
309	467.7968	230.3299	9	12	308	15.4	-54.2239999999993	-34.4379999999995	64.2356444662921	76.7289209839757	69.0190887492375	61.0846510492486	54.3441326003673
310	466.3968	231.8542	9	12	309	15.45	-28.0000000000007	30.4859999999996	41.3931902128843	61.4458041568571	53.0558224823428	56.6353488686548	54.6288611824421
311	464.1605	232.1915	9	12	310	15.5	-44.7259999999994	6.74599999999998	45.2318868940922	38.6267747773531	44.9977369727711	55.823230186641	54.5030418151838
312	462.7592	232.6312	9	12	311	15.55	-28.0259999999998	8.79400000000032	29.3733061128637	28.0413308135222	34.830955992011	47.7461104260201	53.26606271335
313	463.043	233.2104	9	12	312	15.6	5.6759999999997	11.5839999999997	12.8998462006332	21.798916177156	24.0019128832333	44.8670234880843	51.6613904423676
314	462.8061	232.697	9	12	313	15.65	-4.73799999999983	-10.2679999999998	11.3084246471378	13.2665529615666	18.3470644830088	42.8241440708806	50.4497923935978
315	462.3256	232.8651	9	12	314	15.7	-9.61000000000013	3.36200000000019	10.1811170310533	8.21610782716487	15.8398389026728	36.4855284884392	48.6518951843081
316	462.4452	232.9121	9	12	315	15.75	2.39199999999983	0.939999999999941	2.57007081614477	9.37705098911343	12.2135284435714	34.7603504421044	47.5786149611734
317	462.3657	232.722	9	12	316	15.8	-1.58999999999992	-3.80200000000002	4.12108044085527	8.65279815249528	11.6320042504782	31.5739852957541	47.6008702956485
318	461.5079	233.0946	9	12	317	15.85	-17.1559999999999	7.45200000000011	18.704562010376	9.8807616281895	13.1550150516695	27.4333216826293	45.6085688879176
319	461.2057	232.8571	9	12	318	15.9	-6.04400000000055	-4.75000000000023	7.6871604640471	11.1605039255762	16.6291993925237	25.8241346327755	41.687136617983
320	460.5381	232.3878	9	12	319	15.95	-13.3519999999999	-9.38600000000008	16.3209344095244	15.0479006737915	19.9152344945355	24.9156854949751	39.4493720084243
321	460.6931	232.8086	9	12	320	16	3.10000000000059	8.41600000000028	8.96878230307818	16.9329791142256	24.5229639114377	23.4635794392531	39.1188503324391
322	459.5197	232.9115	9	12	321	16.05	-23.4680000000003	2.05799999999954	23.5580641819317	24.6056006325521	28.3170145994972	22.5344983902372	34.9477967317274
323	458.1138	232.9525	9	12	322	16.1	-28.1179999999995	0.819999999999936	28.1299542125467	29.9497073608816	30.8647304820254	22.3040063817736	33.6472626828578
324	460.3392	233.5434	9	12	323	16.15	44.5079999999996	11.8180000000001	46.0502680556798	37.8854238972992	33.3012047825423	22.6309661554898	31.9630780562428
325	461.5724	235.3071	9	12	324	16.2	24.6640000000002	35.274	43.0414680511714	41.586128525203	33.9915320872775	22.3879333292563	28.2174464863294
326	460.6673	237.5648	9	12	325	16.25	-18.1020000000001	45.154	48.6473649851665	44.7964818498252	34.7136304349349	22.3932827301425	26.648645016668
327	461.5364	239.4799	9	12	326	16.3	17.3820000000001	38.3019999999999	42.0615873214504	41.9968089325325	33.4369925299963	22.7508525631663	24.3719698498351
328	462.7539	241.3232	9	12	327	16.35	24.3499999999995	36.8660000000006	44.181720835658	38.0333568136735	31.4529977118777	22.1270199828465	21.5106616221651
329	462.4887	242.9037	9	12	328	16.4	-5.30399999999986	31.6099999999994	32.0519034692164	31.5418369725706	28.6327329184559	22.2896221867174	20.2194894525815
330	462.557	244.0629	9	12	329	16.45	1.36600000000044	23.1840000000005	23.2242074568762	25.2878565347896	24.8606321639771	22.2633951481939	19.2431249005858
331	462.783	244.8402	9	12	330	16.5	4.51999999999998	15.5459999999999	16.1897657796522	18.1095135739302	20.2636015488474	22.4144704782371	18.5637902239073
332	462.7971	245.3796	9	12	331	16.55	0.281999999999698	10.788	10.7916851325453	15.2686569043792	17.1846905268353	22.1494830374346	18.5259479245724
333	462.6458	245.7655	9	12	332	16.6	-3.02599999999984	7.71799999999985	8.29000603136069	11.6879075142808	13.3893094836676	22.4275018776313	18.7383614815641
334	463.4153	246.2174	9	12	333	16.65	15.3899999999999	9.0379999999999	17.8476201214614	8.98536612512415	11.2780395908924	21.102012041605	18.6837937208512
335	463.6645	246.3105	9	12	334	16.7	4.98399999999947	1.86199999999985	5.32046050638421	9.08152451888104	10.5352582091103	19.9493644842196	19.0549718962119
336	463.5464	246.2475	9	12	335	16.75	-2.3619999999994	-1.25999999999976	2.6770588338691	8.66910539340498	10.1153105215393	18.5369395912316	19.3563340649572
337	463.4596	245.6906	9	12	336	16.8	-1.73599999999965	-11.1380000000003	11.2724771013298	7.28742227740567	10.8619735448729	17.1699544039161	19.6681818693922
338	463.2775	245.9432	9	12	337	16.85	-3.64200000000096	5.05200000000002	6.22791040398039	9.38260890393988	13.4020060433849	15.5880015617009	20.0208969482024
339	463.7065	245.6039	9	12	338	16.9	8.58000000000061	-6.7859999999996	10.9392045414648	11.2452549179544	13.5712911647542	14.6148442723875	20.2021527133695
340	464.4917	245.5186	9	12	339	16.95	15.7039999999995	-1.70600000000036	15.7963936390553	12.6424225708648	15.038096804462	13.5705643061965	20.322290959555
341	463.9791	245.8295	9	12	340	17	-10.2519999999993	6.21800000000007	11.9902889039416	18.1349066933648	16.8102776336158	13.6640010085614	21.1515995814778
342	463.1483	246.2079	9	12	341	17.05	-16.6160000000002	7.56799999999998	18.2583153658821	19.8551600521028	17.1552182809969	14.5173974589075	22.0007853564938
343	464.8308	246.1255	9	12	342	17.1	33.6500000000001	-1.64800000000014	33.6903310164802	20.6935847049841	17.7866936397341	15.1727165813546	23.0342645232089
344	464.228	246.8944	9	12	343	17.15	-12.056	15.378	19.5404713351547	22.3753003492771	17.9516489538825	14.7366212862127	24.2053654568507
345	465.1919	247.1585	9	12	344	17.2	19.2779999999993	5.28200000000027	19.9885169034618	21.6680139911289	16.6058704032827	15.7220104631674	24.6449996977618
346	465.209	248.1783	9	12	345	17.25	0.342000000000553	20.3960000000001	20.3988671254068	17.4384805861035	17.2126914955836	16.3193853997718	25.1311911111676
347	464.5032	248.3873	9	12	346	17.3	-14.1160000000002	4.18000000000006	14.721883575141	16.0481378556623	18.1728213729421	16.5855111756182	25.1699869934506
348	464.415	249.0082	9	12	347	17.35	-1.76399999999944	12.4179999999996	12.5426639913531	12.5181561015813	16.9434271193242	17.9147739135582	24.5315433852384
349	464.8652	248.5683	9	12	348	17.4	9.00399999999991	-8.79799999999989	12.5887576829486	12.0500826418901	15.9019514076711	18.1146832400216	24.1363012288374
350	464.9366	248.6609	9	12	349	17.45	1.42799999999966	1.85200000000009	2.33860813305679	14.6776287547553	16.4059241218728	18.3811867709161	23.8858826752461
351	464.0341	248.6886	9	12	350	17.5	-18.0499999999995	0.554000000000201	18.0584998269508	16.448373652545	15.8284931659278	19.8887286847185	23.866723595948
352	464.3699	247.3367	9	12	351	17.55	6.71599999999899	-27.038	27.859614139467	15.75576495968	16.0158040702395	21.8520876755529	23.8625718730699
353	463.3703	246.9555	9	12	352	17.6	-19.9919999999997	-7.62400000000014	21.3963884803018	20.2936921421643	18.0428541873823	23.6410271687865	24.7142190355321
354	462.9211	247.0356	9	12	353	17.65	-8.98399999999924	1.60199999999975	9.12571421862341	19.6069036899656	18.2777175261607	27.3087188720965	25.2690948889376
355	461.842	247.6693	9	12	354	17.7	-21.5820000000008	12.6740000000001	25.0282440454786	17.3539793857237	20.1565031385495	29.3406349113039	26.6138987952326
356	461.1334	247.8498	9	12	355	17.75	-14.1719999999998	3.6099999999999	14.6245575659571	19.6373347222197	22.5647658738534	31.7254426311036	27.5980727049395
357	461.958	247.9421	9	12	356	17.8	16.4920000000006	1.84600000000046	16.5949926182576	20.7996700926415	25.5313539781637	33.170019582985	29.1051300431716
358	461.7276	249.5665	9	12	357	17.85	-4.60800000000063	32.4879999999996	32.8131651627815	20.0193141349348	30.3386272182487	33.475085208776	31.8611761334133
359	461.3293	250.1983	9	12	358	17.9	-7.96600000000012	12.636	14.9373910707326	25.5226280577412	38.7154863365218	33.6577581852874	32.6266640102402
360	460.374	250.6491	9	12	359	17.95	-19.1059999999993	9.0160000000003	21.1264642569451	33.7087285706038	42.2753457007351	34.2012010442957	34.6429704168244
361	459.1653	252.375	9	12	360	18	-24.1740000000004	34.5179999999999	42.1411271799891	41.0399197142778	47.6223920962794	34.0694461833345	35.9519565865977
362	456.571	251.133	9	12	361	18.05	-51.8859999999995	-24.8399999999998	57.5254951825705	56.6313025804021	50.3242350957306	33.2077462872324	37.2338185953357
363	453.1443	251.701	9	12	362	18.1	-68.5340000000008	11.3599999999997	69.469120881152	64.5313772665354	48.9073162301697	34.2557214897097	38.2785294141327
364	448.5628	250.9373	9	12	363	18.15	-91.6300000000001	-15.274	92.894305401354	69.7221561348176	49.0377988444141	35.8015684916624	39.7310973328784
365	446.1357	249.1212	9	12	364	18.2	-48.5419999999999	-36.3220000000001	60.6268376876116	66.9397416208575	48.2458989500419	37.5057871272977	40.7539866835399
366	442.7832	249.7154	9	12	365	18.25	-67.0499999999993	11.884	68.0950215213998	56.7747127460615	45.5741264928156	38.8767600101072	40.670746422692
367	440.6319	250.0721	9	12	366	18.3	-43.026000000001	7.13400000000036	43.6134226127701	41.444295108426	40.884138596301	41.6247489107251	41.8499253227862
368	440.1231	249.291	9	12	367	18.35	-10.175999999999	-15.6220000000002	18.6439765071721	31.9604206335485	38.1728157611706	45.8075783532684	44.018189250053
369	439.6905	248.6037	9	12	368	18.4	-8.65200000000073	-13.7459999999999	16.2422172131766	21.4260968508136	32.8876506468031	47.1386447804588	46.7001416788506
370	440.0479	249.159	9	12	369	18.45	7.14800000000082	11.1059999999998	13.2074653132237	14.8285355717446	32.7362285538604	50.9047540627327	49.8171406187637
371	440.0375	248.3879	9	12	370	18.5	-0.208000000000084	-15.4219999999998	15.4234026077255	19.5709187762797	30.131127923935	52.0151844884769	52.7986242474123
372	439.6764	247.9982	9	12	371	18.55	-7.22200000000043	-7.7940000000001	10.6256162174251	24.3310061851801	32.9252627257195	52.6155495151185	54.7605810243008
373	441.6692	247.2814	9	12	372	18.6	39.8559999999998	-14.3360000000001	42.3558925298474	33.5120364741723	42.7078404763672	52.916031659479	56.8032995341282
374	439.6708	247.1592	9	12	373	18.65	-39.9680000000001	-2.44399999999985	40.0426542576788	38.8361589970563	45.2394907165036	52.1534757936604	60.1674992239247
375	440.1061	244.2358	9	12	374	18.7	8.70600000000081	-58.4679999999997	59.1126167581844	51.0219898796944	53.5636091754235	52.1673384557758	63.8755842143149
376	438.2359	243.2758	9	12	375	18.75	-37.4040000000002	-19.2000000000002	42.0440152221457	65.8447621764548	58.4562424841382	49.6160502142804	69.2440534244148
377	434.9331	241.9004	9	12	376	18.8	-66.0559999999998	-27.5080000000003	71.5547706306155	66.1479752478271	64.346960433936	50.5298310625874	73.3432307242978
378	433.5555	236.2422	9	12	377	18.85	-27.5520000000006	-113.164	116.469754013649	73.6151818766747	67.6592475577874	54.5612932913299	76.9053817041392
379	432.9142	234.2657	9	12	378	18.9	-12.826	-39.5299999999997	41.5587196145404	78.0763259712201	71.4193009405177	59.7425251724138	81.0049012335314
380	431.3433	229.7063	9	12	379	18.95	-31.4179999999999	-91.1880000000002	96.4486499024223	77.6719309881776	71.5984483576913	65.4330801932317	83.1400121464906
381	429.4597	227.0978	9	12	380	19	-37.672	-52.1699999999998	64.3497356948728	69.4737329391199	69.1009725046258	71.5278023114902	85.5384588894085
382	427.1351	224.5126	9	12	381	19.05	-46.4919999999995	-51.7040000000003	69.5327957154031	76.6906266332084	68.1343993994554	76.3134157613692	87.1500044130327
383	423.9488	222.4902	9	12	382	19.1	-63.7260000000003	-40.4480000000001	75.478763768361	69.581714838708	66.4147461062926	79.3508775785468	88.0559394805785
384	420.3678	220.991	9	12	383	19.15	-71.6200000000003	-29.9839999999995	77.6431880849828	60.1256190380316	74.2455596283239	84.533429956187	86.9962489245881
385	418.3215	218.7358	9	12	384	19.2	-40.9259999999995	-45.104	60.90409092992	58.5968678107332	77.3025512110399	90.245381301332	87.8314222828567
386	417.882	218.0042	9	12	385	19.25	-8.79000000000019	-14.6320000000003	17.069256691491	63.3557592734653	84.5993621388422	99.6113468387225	86.7496465393753
387	416.1072	215.4693	9	12	386	19.3	-35.4960000000005	-50.6979999999999	61.8890395789111	71.8004926234395	88.2798710888025	105.061712537871	86.640702733243
388	411.9581	212.7448	9	12	387	19.35	-82.9819999999995	-54.4900000000001	99.2732210820216	85.0233875833718	91.0425075993062	108.00318505501	86.3395285233072
389	407.66	208.5679	9	12	388	19.4	-85.9619999999995	-83.5379999999998	119.866854834854	109.073105239653	97.6475589718562	114.871157686604	87.5364823357771
390	402.1761	205.3646	9	12	389	19.45	-109.678	-64.0660000000003	127.018565729582	117.962874366872	108.892314244973	115.375270230249	88.8507582291234
391	396.0687	202.2277	9	12	390	19.5	-122.148000000001	-62.7379999999999	137.317844972896	118.729255925147	130.121721172819	119.06173329034	89.6707270169372
392	391.019	200.5634	9	12	391	19.55	-100.993999999999	-33.2859999999999	106.337885215006	123.494625320273	141.989025676286	121.684459310947	89.7047218063636
393	385.8642	200.632	9	12	392	19.6	-103.096	1.37200000000007	103.105128873398	132.761240906574	149.591624003727	123.195847301678	89.1454128861972
394	378.8849	198.9264	9	12	393	19.65	-139.585999999999	-34.1120000000001	143.693701810482	151.170337105986	155.496755744884	121.839022055516	88.3270207342834
395	371.398	203.2937	9	12	394	19.7	-149.738	87.346	173.351643661085	166.0151769857	153.447989249457	123.495506109938	87.4159646668176
396	360.094	205.2272	9	12	395	19.75	-226.080000000001	38.6700000000002	229.363325969956	180.453992082307	153.524104441838	123.88324286447	87.1268148522457
397	351.1506	206.461	9	12	396	19.8	-178.868	24.676	180.562084613575	187.498886169495	155.089047533091	122.751574403898	87.8902657329353
398	342.3885	206.6849	9	12	397	19.85	-175.242	4.47799999999972	175.299204356437	174.134737592341	155.34918700405	118.117763755284	89.9958973499077
399	333.9742	209.7228	9	12	398	19.9	-168.286000000001	60.7580000000002	178.918172246422	155.877871777691	146.030485139175	115.33043949914	93.6192329052713
400	329.214	212.1129	9	12	399	19.95	-95.204	47.8019999999998	106.530900775315	144.162918080483	138.098697974902	112.268436265015	91.6041544525499
401	322.3751	213.0584	9	12	400	20	-136.778	18.9100000000002	138.078996896705	130.244381925793	117.644764556121	107.813651722384	90.6753407274967
402	316.4101	211.7852	9	12	401	20.05	-119.299999999999	-25.4640000000001	121.987316127538	104.562084108856	103.514123131511	103.096027851358	91.2209950600572
403	311.291	213.1003	9	12	402	20.1	-102.382	26.302	105.706523582984	102.062658357464	86.6439035068418	98.9399481938476	90.530381382311
404	308.9555	214.0609	9	12	403	20.15	-46.7100000000005	19.212	50.5066831617366	79.4116573345517	75.1641232533969	92.1206115123798	89.778977094953
405	304.2788	213.5768	9	12	404	20.2	-93.5339999999997	-9.68200000000024	94.0337720183549	62.8653281825394	71.0888832805728	84.5865480323031	88.4717591410043
406	303.0437	213.4539	9	12	405	20.25	-24.7019999999998	-2.45799999999974	24.8239917821447	43.0434250878909	62.1031990029304	74.642282865769	88.5012679263515
407	301.7622	214.9406	9	12	406	20.3	-25.6299999999999	29.7339999999997	39.2556703674765	45.7661623979381	51.1030081696246	70.7188189280002	87.2536268205094
408	301.4474	214.8421	9	12	407	20.35	-6.29599999999982	-1.97000000000003	6.59700810974171	40.115108203682	42.5307093836452	71.9886096448055	84.867102641621
409	298.5096	213.5584	9	12	408	20.4	-58.7560000000008	-25.6739999999996	64.1203697119727	44.7947406713091	38.2107378855843	72.3673081239387	82.3066646543874
410	296.412	211.0252	9	12	409	20.45	-41.952	-50.6639999999999	65.7785010470745	39.3406881567099	31.074398089704	67.8330386748512	79.6232738796611
411	295.3849	208.8438	9	12	410	20.5	-20.5419999999992	-43.6280000000005	48.2221541202797	42.0179936793995	31.6398011754168	62.2889481646532	76.3727038845333
412	295.9839	208.8618	9	12	411	20.55	11.9799999999998	0.360000000000014	11.9854077944805	30.6553133732304	37.9235147244891	60.7575308091676	73.9077725222495
413	295.4862	209.7282	9	12	412	20.6	-9.95400000000018	17.328	19.9835357231898	22.0336879757259	57.3333157827691	57.864915462944	71.9240329431751
414	295.2451	210.0027	9	12	413	20.65	-4.82200000000034	5.49000000000035	7.30696818112732	18.4848616795245	69.5704929944804	57.7189321343903	68.641878103182
415	296.3207	210.3604	9	12	414	20.7	21.5120000000002	7.15399999999988	22.6703740595519	36.5063412922683	64.5771940691295	53.448012172071	67.1139503770025
416	297.8152	210.6583	9	12	415	20.75	29.8900000000003	5.95799999999997	30.4780226392727	72.6486378861388	62.4746973263759	53.1192929882329	66.229596822578
417	301.6428	207.2809	9	12	416	20.8	76.5520000000004	-67.5479999999999	102.0928058582	108.48567261573	70.4120534487105	51.7556792371204	67.7006053398939
418	311.6734	206.9923	9	12	417	20.85	200.612	-5.77200000000005	200.695018692542	107.120700162533	73.1991215422428	51.6164415279575	69.6491010761005
419	320.2763	203.3953	9	12	418	20.9	172.058	-71.9400000000002	186.492141829086	106.464532973227	77.2271263831963	49.2828898096343	71.320611498897
420	320.7688	202.7747	9	12	419	20.95	9.85000000000014	-12.4119999999999	15.8455117935648	104.317765605153	75.8216262544381	46.9781114943071	75.1630956380022
421	322.1173	202.5993	9	12	420	21	26.97	-3.50799999999992	27.1971866927445	73.7496051983469	74.598784801049	44.9317560466823	79.0722648891065
422	326.6437	203.214	9	12	421	21.05	90.5280000000005	12.294	91.358969017826	45.9685801506622	65.5878437497517	44.719517193141	83.48502956782
423	328.8409	202.2667	9	12	422	21.1	43.9439999999991	-18.9460000000003	47.8542166585132	44.5225523463432	45.8995672731459	44.9081176925027	87.3362349714375
424	331.155	201.7133	9	12	423	21.15	46.2819999999999	-11.0679999999996	47.5870165906625	42.7330366288706	28.9952866247881	45.1631446939841	90.7125129152414
425	331.3121	202.1144	9	12	424	21.2	3.14200000000028	8.02199999999971	8.61537277196971	26.8579218943507	29.3790289194847	49.6413527217019	91.4601319895863
426	331.8589	202.8449	9	12	425	21.25	10.9360000000004	14.6100000000001	18.2496081053817	18.049529347945	27.3888147669886	57.816910779387	93.8877228403172
427	331.7169	202.2628	9	12	426	21.3	-2.83999999999992	-11.6419999999999	11.9833953452266	12.0219930989141	19.0269809375715	64.6823917517876	94.6426629114553
428	331.5631	202.1502	9	12	427	21.35	-3.07599999999979	-2.25199999999973	3.81225392648463	14.2355054926263	16.6171138427625	67.3095925073955	95.1048779163209
429	331.978	202.9177	9	12	428	21.4	8.29799999999977	15.3499999999997	17.4493353455078	12.0445929051065	13.0991630047719	70.2739148738552	94.0022127076621
430	331.1184	202.4385	9	12	429	21.45	-17.192	-9.58399999999983	19.6829347405309	11.1960399807923	23.4610791889656	82.4931526011532	93.2480851479445
431	331.4145	202.6515	9	12	430	21.5	5.92199999999934	4.25999999999988	7.2950451677828	15.1846983375801	41.0350367577249	95.8555816135598	92.5108035047685
432	331.5374	203.0185	9	12	431	21.55	2.45800000000031	7.3399999999998	7.74063072365545	14.1763329106298	63.7769397538234	106.212528326473	92.3959481315862
433	332.2126	203.9957	9	12	432	21.6	13.5040000000004	19.5440000000002	23.7555457104235	32.686652885305	88.7196177416451	116.807554479931	92.1295478439064
434	332.4892	204.551	9	12	433	21.65	5.53199999999947	11.1059999999998	12.4075082107565	70.0254806103433	111.552543122922	123.706093696093	92.4280157311765
435	337.5753	206.9223	9	12	434	21.7	101.722000000001	47.4260000000004	112.234534613907	116.357839526855	135.607276282822	129.472251807102	92.3219665407434
436	346.970430467492	209.332908236621	9	12	435	21.75	187.90260934984	48.2121647324198	193.989183792974	162.25453714571	164.322348460131	134.656152692401	91.8417117326281
437	358.822582981428	211.009298373982	9	12	436	21.8	237.04305027872	33.5278027472202	239.402425306212	208.928753335215	193.398075715374	137.52964658579	89.6443615039127
438	371.4593	211.8083	9	12	437	21.85	252.734340371439	15.9800325203599	253.239033804701	238.527899680338	216.9979951171	138.593314304684	85.6393172286998
439	383.746749308421	211.617573193883	9	12	438	21.9	245.74898616842	-3.81453612233997	245.778589158281	258.619216309919	234.313024387413	138.72153560569	82.2830221103957
440	396.7056	210.4481	9	12	439	21.95	259.17701383158	-23.3894638776599	260.230266339524	270.438311903892	235.483424425237	139.518058801582	85.0275200223045
441	411.291483362589	208.448654900366	9	12	440	22	291.71766725178	-39.9889019926803	294.445766940876	271.741453088489	228.277268627078	140.089850962855	87.4655923694977
442	426.04537815411	206.19586016243	9	12	441	22.05	295.077895830419	-45.05589475872	298.497903276081	259.697295439611	211.282353417757	140.072379070031	87.0373030156022
443	438.9046	204.3733	9	12	442	22.1	257.184436917801	-36.4512032485999	259.754739727684	232.438949170136	188.467010867723	139.35097799531	89.5105437407468
444	448.1405	203.4916	9	12	443	22.15	184.717999999999	-17.6339999999999	185.557800913892	197.935320944237	165.890528088457	139.692886768369	90.7263494306659
445	454.33	203.1883	9	12	444	22.2	123.79	-6.06600000000014	123.938534992149	152.126394931622	143.428841320342	135.002580359785	92.9230902827664
446	460.3928	202.5493	9	12	445	22.25	121.256000000001	-12.7800000000002	121.927625811381	105.192568646958	115.857353465579	125.866512685869	93.1781690187944
447	463.8117	201.9406	9	12	446	22.3	68.377999999999	-12.174	69.4532732130018	72.0837607373035	86.7466824246894	114.606331256038	94.5469144531763
448	465.0637	201.865	9	12	447	22.35	25.0400000000002	-1.5119999999996	25.0856083043646	54.4187334705479	61.7039608735207	103.969041950004	95.5718432343509
449	465.9947	201.4981	9	12	448	22.4	18.6200000000008	-7.33800000000031	20.0137613656213	33.7793859869196	45.0727491493245	94.2921293469361	96.6500029634815
450	464.2142	201.4735	9	12	449	22.45	-35.6100000000004	-0.491999999999848	35.6133986583705	21.3669699177572	34.5217362943326	87.5618874434558	112.086563738625
451	465.0394	201.0306	9	12	450	22.5	16.5039999999999	-8.85800000000017	18.7308883932397	18.2153531000836	23.4557567446606	79.0756031254357	127.227030309025
452	465.0557	200.6614	9	12	451	22.55	0.326000000000022	-7.38400000000013	7.39119286719011	18.0617375613454	17.9303090943185	67.8620777047319	128.580135953077
453	465.4963	200.5085	9	12	452	22.6	8.81200000000035	-3.05799999999977	9.3275242159967	14.6247391181173	19.4710730322847	62.2135330015625	128.310071047093
454	465.4272	199.5487	9	12	453	22.65	-1.38199999999983	-19.196	19.2456836719302	13.1321275024016	22.6937306054147	57.7466051652393	128.818782302873
455	464.8126	198.8622	9	12	454	22.7	-12.2920000000011	-13.7299999999999	18.42840644223	14.4936482708797	31.6949335665694	56.3739287584312	126.672733469547
456	464.7916	198.2992	9	12	455	22.75	-0.419999999999163	-11.2599999999998	11.267830314661	20.7267929644858	42.2938527852929	51.7001853451872	122.550922011579
457	465.0452	198.9623	9	12	456	22.8	5.07200000000012	13.2619999999997	14.1987967095805	27.3257236494841	48.9774729847744	51.5641823205624	116.783999093453
458	466.2163	197.3107	9	12	457	22.85	23.4219999999993	-33.032	40.4932476840272	48.7651280150215	62.7231051296043	52.5503721640175	111.002354205046
459	468.7876	196.8513	9	12	458	22.9	51.4260000000002	-9.18799999999976	52.2403370969217	71.4555780681841	70.4204611811542	54.578470321273	123.781310971917
460	473.66	200.8154	9	12	459	22.95	97.4480000000005	79.282	125.625428269917	83.4612976986691	78.2261212225299	84.6550686756689	131.60488057062
461	478.7303	197.185	9	12	460	23	101.405999999999	-72.6080000000002	124.720080580474	104.719417294723	79.9446139457139	114.364209655195	138.5180254239
462	481.7447	195.0199	9	12	461	23.05	60.2880000000005	-43.3019999999999	74.2273948620053	113.515198712824	85.1980555468063	117.087892836122	148.780834217388
463	488.5251	197.8288	9	12	462	23.1	135.608	56.1779999999999	146.783845664296	107.687114430038	85.6296712957503	117.269164098875	148.714109209543
464	493.3054	198.3711	9	12	463	23.15	95.6060000000002	10.8460000000002	96.2192441874288	88.4336498232437	86.4632100371313	117.944677837377	165.004670164561
465	498.0703	199.1255	9	12	464	23.2	95.2979999999991	15.0879999999995	96.4850068559868	86.9348133949436	137.615203784768	118.34288657931	178.639127968445
466	499.4745	198.8972	9	12	465	23.25	28.0840000000001	-4.5659999999998	28.4527575465016	66.5399252967778	186.434566525097	119.235331337289	177.675996162259
467	502.4589	200.3894	9	12	466	23.3	59.688000000001	29.8439999999999	66.7332127205046	59.4112213614383	185.198312687469	118.961666930869	178.241536229434
468	503.8086	202.1777	9	12	467	23.35	26.9939999999997	35.7659999999998	44.8094051734675	167.543293139498	171.815223068146	118.035666460088	178.043726561735
469	505.3436	204.7887	9	12	468	23.4	30.6999999999994	52.2200000000004	60.5757245107312	284.43548322695	165.468894493599	153.270492596898	179.86357233903
470	537.109776715137	202.381303141853	9	12	469	23.45	635.323534302739	-48.1479371629399	637.145365746287	283.461811979995	158.45965193609	175.647873697785	181.348211773749
471	567.3939	197.6877	9	12	470	23.5	605.682465697262	-93.8720628370601	612.913707983758	277.090520839515	158.526048728865	197.960447722365	182.415943415638
472	565.5413	195.2106	9	12	471	23.55	-37.052000000001	-49.5420000000001	61.864856485731	271.52656762576	152.725278314931	229.699590730044	183.955464141561
473	565.0604	194.7768	9	12	472	23.6	-9.61800000000039	-8.67599999999982	12.9529494710666	149.376010732681	150.441661624425	235.214685417523	185.668408682824
474	566.486182681937	193.970868379131	9	12	473	23.65	28.5156536387399	-16.1186324173804	32.7559584419568	32.6166142307802	220.077775156664	272.262735163882	187.066191324325
475	566.889962286594	192.714531283629	9	12	474	23.7	8.07559209314149	-25.1267419100401	26.3925812808936	21.9887446498673	213.680543610801	300.90432717846	188.075215288659
476	565.9163	191.6322	9	12	475	23.75	-19.473245731881	-21.6466256725795	29.1167254742527	23.7928024093346	209.486328919633	303.65180697933	188.741101490309
477	566.0632	191.2214	9	12	476	23.8	2.93800000000147	-8.21600000000046	8.72550858116684	168.628982687569	274.200868772618	304.918890138305	189.214272528265
478	565.6398	192.2352	9	12	477	23.85	-8.4680000000003	20.2760000000001	21.973238268403	277.985076488921	298.614147766899	303.537080959453	188.765485622356
479	528.081505793167	196.899753645105	9	12	478	23.9	-751.16588413666	93.2910729021	756.936859833127	386.356043608485	379.056575834166	305.148674356786	187.817359651195
480	499.9546	202.3948	9	12	479	23.95	-562.53811586334	109.9009270979	573.173050287655	526.412992895369	443.349002420829	278.041354871829	184.990330019006
481	528.360956631293	205.240887106626	9	12	480	24	568.127132625859	56.9217421325197	570.971561072075	573.435493124463	448.777565229795	250.467677176082	181.977526685569
482	563.8113	205.1313	9	12	481	24.05	709.006867374139	-2.19174213251961	709.010255015586	589.484168980763	457.112501961678	250.823035446999	180.290191309118
483	551.194110719963	202.673815880689	9	12	482	24.1	-252.34378560074	-49.1496823862201	257.085739413874	608.712928352738	456.632500294481	254.067653266773	176.980446164452
484	509.500044306431	198.96144361837	9	12	483	24.15	-833.881328270639	-74.2474452463802	837.180239114625	511.199086851105	390.219573556908	256.187704811273	174.990596940161
485	476.2453	195.2085	9	12	484	24.2	-665.09488612862	-75.0588723674002	669.316847147528	387.812011027988	342.402166132857	257.807543998009	172.835785993008
486	472.5565	193.2636	9	12	485	24.25	-73.7759999999992	-38.8979999999998	83.4023535639125	339.829507464498	291.449025432531	258.246871643328	172.964053005872
487	468.3042	195.0278	9	12	486	24.3	-85.046000000001	35.2840000000003	92.0748758999988	190.954978133053	227.44520212138	259.46687812566	172.002125237755
488	468.8791	195.6656	9	12	487	24.35	11.4980000000003	12.756	17.1732215964275	76.0914039129762	209.521158766648	259.495304784625	171.177470913783
489	473.299973411715	197.075919581491	9	12	488	24.4	88.4174682342996	28.2063916298199	92.8075924573962	71.6989640139571	133.318833788381	222.364226705492	170.187566413856
490	477.3776	199.5121	9	12	489	24.45	81.5525317657	48.7236083701799	94.9989760471458	67.0783932147729	72.2660855751885	194.332786340226	154.51562894918
491	478.4779	202.3803	9	12	490	24.5	22.0060000000001	57.364	61.4401540688173	79.2128100687969	67.7161780568608	165.994605648773	139.741250115762
492	477.769378585547	205.755332876744	9	12	491	24.55	-14.1704282890601	67.50065753488	68.9720219040775	75.6826894437085	61.8212542896423	130.880791888192	138.48720680003
493	476.145967291003	209.292883566471	9	12	492	24.6	-32.4682258908797	70.75101379454	77.8453058665478	68.4407672374007	62.3581092747688	118.746206911381	138.361942500199
494	474.174872350957	212.492292472962	9	12	493	24.65	-39.4218988009197	63.9881781298197	75.1569893319543	63.7333920997644	54.5088798540765	77.7184587164386	137.740694051418
495	472.4233	214.8529	9	12	494	24.7	-35.0314470191404	47.2121505407603	58.7893650156068	56.5641153645117	46.263406547596	44.7672448075569	137.169142266351
496	471.4461	216.4767	9	12	495	24.75	-19.5439999999996	32.4759999999998	37.9032783806358	45.5034084807407	40.5401858650158	42.2762990324135	136.683088642187
497	471.3257	218.1286	9	12	496	24.8	-2.40800000000036	33.0380000000002	33.1256382278141	33.3350702644444	34.316381655003	39.0853603372062	137.048931177752
498	471.1425	217.0165	9	12	497	24.85	-3.66399999999999	-22.242	22.5417714476924	24.0860458577912	27.9712550561154	38.817860868114	138.329541761775
499	471.64	217.5311	9	12	498	24.9	9.95000000000005	10.292	14.3152982504732	17.3469796302672	22.1180836444966	35.2264584709265	123.483346413709
500	471.8758	218.1123	9	12	499	24.95	4.7160000000008	11.6239999999999	12.5442429823408	12.0686479454942	17.2684040399253	30.9899030265317	111.831309162677
501	472.0402	217.981	9	12	500	25	3.28800000000001	-2.6260000000002	4.20794724301543	10.43910163149	16.8364200079662	29.0148230554415	100.705153942196
502	472.1952	217.6821	9	12	501	25.05	3.09999999999945	-5.97800000000007	6.73397980394933	10.9010970245488	16.34946638477	26.1513781530614	86.3385977220004
503	472.3042	218.3935	9	12	502	25.1	2.17999999999961	14.228	14.3940398776715	10.4507622220593	15.2776124614593	22.6562317336244	82.7866643476715
504	472.5404	217.5965	9	12	503	25.15	4.72399999999993	-15.9399999999999	16.625275215767	16.3258603856652	15.9440370877764	19.2936832915637	65.0430839484251
505	472.9594	217.8953	9	12	504	25.2	8.38000000000079	5.976	10.2925689698934	20.6302848240458	15.7163995054673	16.5307405346929	49.9983243333912
506	472.0132	219.2825	9	12	505	25.25	-18.9240000000007	27.7440000000001	33.5834380610448	20.1161232914285	17.4894602458672	15.1193056410462	48.8685772470736
507	472.1517	217.8765	9	12	506	25.3	2.77000000000044	-28.1200000000001	28.2561019958523	20.9869771510041	17.9863746511198	14.6309842298437	47.9260731603592
508	472.2975	218.4494	9	12	507	25.35	2.91600000000017	11.4580000000001	11.8232322145851	20.9820367888754	17.3412084111335	17.163778738925	47.8647498520351
509	471.3086	218.0995	9	12	508	25.4	-19.778	-6.99799999999982	20.9795445136447	18.6530601060692	16.4692829386308	24.6024661219267	46.8564986767414
510	471.5051	218.5738	9	12	509	25.45	3.93000000000029	9.48599999999999	10.2678671592499	15.3424644781938	15.7930770294605	29.3298319851278	46.1277457460824
511	471.1013	219.5937	9	12	510	25.5	-8.07600000000093	20.3980000000001	21.938554647014	14.5662935308384	13.4021912741262	35.4157022356186	45.1310881699587
512	470.6837	219.1838	9	12	511	25.55	-8.35199999999986	-8.19800000000043	11.7031238564755	11.9515887262575	12.9125020749175	41.7964035558091	45.2820279549541
513	470.9099	218.8574	9	12	512	25.6	4.52400000000011	-6.52799999999957	7.94237747780823	10.6041172700456	19.0499450163907	46.8271217839615	43.960410640368
514	471.2566	219.0473	9	12	513	25.65	6.93399999999997	3.79799999999989	7.90602049073987	8.15132244218319	33.2608951560771	52.3677091804115	43.2458938821793
515	471.2596	218.8708	9	12	514	25.7	0.0599999999997181	-3.53000000000009	3.53050987819048	10.4825396716411	42.9432644647882	55.2294038592256	42.0345343104898
516	471.4852	218.4429	9	12	515	25.75	4.51200000000085	-8.55799999999988	9.6745805077019	23.5335965019429	53.34194422537	55.4608554617338	41.2890963404962
517	471.0974	219.5446	9	12	516	25.8	-7.75600000000054	22.0339999999999	23.3592100037652	54.5702015858966	65.6064324604984	56.7667859835123	40.6616444789241
518	468.2853	221.887	9	12	517	25.85	-56.2419999999997	46.848	73.1976616293169	75.2824116595307	76.3130351567895	56.9116388359562	40.2360887158052
519	466.8763	229.9188	9	12	518	25.9	-28.1799999999998	160.636	163.089045910509	98.5325660085568	88.2661354221923	58.4865388825563	40.1092472353464
520	464.82	234.8628	9	12	519	25.95	-41.1260000000004	98.8799999999998	107.091560246361	120.730325249356	94.6657306889907	61.2655884656332	40.2690473341739
521	462.2891	240.628	9	12	520	26	-50.6179999999995	115.304	125.925352252832	129.092473811636	97.5195196493413	61.2473532844759	40.4332077303542
522	459.9468	246.9238	9	12	521	26.05	-46.8460000000005	125.916	134.348006207759	121.962069258488	100.621069892107	64.4126777568469	42.3871452516601
523	456.7881	251.729	9	12	522	26.1	-63.1740000000002	96.1040000000003	115.008404440719	114.049049718451	94.7733326555218	65.2645895471117	47.8625578563048
524	455.5235	257.9741	9	12	523	26.15	-25.2919999999995	124.902	127.437023144768	96.5064732901258	83.7121826090356	67.1981044727949	50.4351741692507
525	455.288	261.3422	9	12	524	26.2	-4.71000000000004	67.3619999999994	67.5264625461746	80.5118145348587	79.5879124664783	67.5383280862866	51.7532863833051
526	454.6723	263.1509	9	12	525	26.25	-12.3140000000001	36.1739999999998	38.2124701112083	60.4541914994074	69.1527623435817	67.4588870399462	53.4805073922845
527	454.0976	265.8082	9	12	526	26.3	-11.4940000000001	53.1460000000004	54.3747124314239	45.4622959595833	63.2189230531954	66.6923047280044	55.0735102633612
528	454.2503	266.5282	9	12	527	26.35	3.05399999999963	14.4000000000005	14.7202892634626	45.1267752145059	54.2161439374338	63.3083986926855	58.9175238563042
529	455.394	268.8897	9	12	528	26.4	22.8740000000005	47.2299999999996	52.4775454456473	41.7990513970376	46.1300735233975	55.6160283487661	NA
530	456.9794	271.7753	9	12	529	26.45	31.7079999999999	57.7120000000002	65.8488588207876	45.926031571532	40.4109254835826	51.2082626832201	NA
531	457.6333	272.6332	9	12	530	26.5	13.0780000000004	17.1579999999994	21.5738510238667	47.9780963754603	37.3982544305511	45.4507132250897	NA
532	459.0922	276.0883	9	12	531	26.55	29.1779999999994	69.1020000000003	75.009613303896	46.7978510872117	32.7635395639016	42.9778869475112	NA
533	459.7106	277.1735	9	12	532	26.6	12.3680000000002	21.7039999999997	24.980613283104	35.6950757526592	31.8434647298493	48.8979939286482	NA
534	461.8609	278.0677	9	12	533	26.65	43.0060000000003	17.8840000000002	46.5763190044043	32.9974574640646	27.5198740884966	48.5026391580898	NA
535	462.0667	278.5417	9	12	534	26.7	4.11600000000021	9.47999999999979	10.3349821480251	19.6010475562712	22.8286128999619	48.2771689073845	NA
536	461.6853	278.4076	9	12	535	26.75	-7.62800000000084	-2.68199999999979	8.08575958089354	15.7088330842383	21.7486641065977	51.5001593228353	NA
537	462.0435	278.5887	9	12	536	26.8	7.16400000000021	3.6220000000003	8.02756376492926	8.24189708978142	22.736850841827	53.3802345432101	NA
538	462.3008	278.4889	9	12	537	26.85	5.14599999999973	-1.99600000000032	5.51954092293902	9.96215004726465	43.5798439198625	60.9234088766523	NA
539	462.6785	278.2227	9	12	538	26.9	7.55400000000009	-5.32400000000052	9.24163903212016	10.4998707491309	50.8752047927822	NA	NA
540	463.4916	277.7376	9	12	539	26.95	16.2620000000004	-9.70199999999977	18.9362469354413	25.8726541273827	56.1434123311865	NA	NA
541	462.9535	277.7634	9	12	540	27	-10.7619999999997	0.516000000000076	10.7743630902246	71.4508547554867	65.6020642151195	NA	NA
542	462.3441	273.5628	9	12	541	27.05	-12.1879999999999	-84.0120000000002	84.8914806561885	93.5085124957829	73.9969295225186	NA	NA
543	462.5063	261.8934	9	12	542	27.1	3.24399999999969	-233.388	233.410544063459	102.324674615108	90.0033530234552	NA	NA
544	462.2172	255.9239	9	12	543	27.15	-5.78200000000038	-119.39	119.529927733601	120.704257681108	NA	NA	NA
545	461.934	252.7858	9	12	544	27.2	-5.66399999999931	-62.7620000000002	63.0170575320684	122.121204917654	NA	NA	NA
546	464.617	248.4091	9	12	545	27.25	53.6599999999999	-87.534	102.672278420224	108.555851291424	NA	NA	NA
547	466.108	244.0587	9	12	546	27.3	29.8199999999997	-87.0080000000002	91.9762168389199	NA	NA	NA	NA
548	470.0132	236.7584	9	12	547	27.35	78.1039999999996	-146.006	165.583775932305	NA	NA	NA	NA
549	NA	NA	9	12	548	27.4	NA	NA	NA	NA	NA	NA	NA
550	NA	NA	9	12	549	27.45	NA	NA	NA	NA	NA	NA	NA
551	NA	NA	9	12	550	27.5	NA	NA	NA	NA	NA	NA	NA
552	NA	NA	9	12	551	27.55	NA	NA	NA	NA	NA	NA	NA
553	NA	NA	9	12	552	27.6	NA	NA	NA	NA	NA	NA	NA
554	NA	NA	9	12	553	27.65	NA	NA	NA	NA	NA	NA	NA
555	NA	NA	9	12	554	27.7	NA	NA	NA	NA	NA	NA	NA
556	NA	NA	9	12	555	27.75	NA	NA	NA	NA	NA	NA	NA
557	NA	NA	9	12	556	27.8	NA	NA	NA	NA	NA	NA	NA
558	NA	NA	9	12	557	27.85	NA	NA	NA	NA	NA	NA	NA
559	NA	NA	9	12	558	27.9	NA	NA	NA	NA	NA	NA	NA
560	NA	NA	9	12	559	27.95	NA	NA	NA	NA	NA	NA	NA
561	NA	NA	9	12	560	28	NA	NA	NA	NA	NA	NA	NA
562	NA	NA	9	12	561	28.05	NA	NA	NA	NA	NA	NA	NA
563	NA	NA	9	12	562	28.1	NA	NA	NA	NA	NA	NA	NA
564	NA	NA	9	12	563	28.15	NA	NA	NA	NA	NA	NA	NA
565	NA	NA	9	12	564	28.2	NA	NA	NA	NA	NA	NA	NA
566	NA	NA	9	12	565	28.25	NA	NA	NA	NA	NA	NA	NA
567	NA	NA	9	12	566	28.3	NA	NA	NA	NA	NA	NA	NA
568	NA	NA	9	12	567	28.35	NA	NA	NA	NA	NA	NA	NA
569	NA	NA	9	12	568	28.4	NA	NA	NA	NA	NA	NA	NA
570	NA	NA	9	12	569	28.45	NA	NA	NA	NA	NA	NA	NA
571	NA	NA	9	12	570	28.5	NA	NA	NA	NA	NA	NA	NA
572	NA	NA	9	12	571	28.55	NA	NA	NA	NA	NA	NA	NA
573	NA	NA	9	12	572	28.6	NA	NA	NA	NA	NA	NA	NA
574	NA	NA	9	12	573	28.65	NA	NA	NA	NA	NA	NA	NA
575	NA	NA	9	12	574	28.7	NA	NA	NA	NA	NA	NA	NA
576	NA	NA	9	12	575	28.75	NA	NA	NA	NA	NA	NA	NA
577	NA	NA	9	12	576	28.8	NA	NA	NA	NA	NA	NA	NA
578	NA	NA	9	12	577	28.85	NA	NA	NA	NA	NA	NA	NA
579	NA	NA	9	12	578	28.9	NA	NA	NA	NA	NA	NA	NA
580	NA	NA	9	12	579	28.95	NA	NA	NA	NA	NA	NA	NA
581	NA	NA	9	12	580	29	NA	NA	NA	NA	NA	NA	NA
582	NA	NA	9	12	581	29.05	NA	NA	NA	NA	NA	NA	NA
583	NA	NA	9	12	582	29.1	NA	NA	NA	NA	NA	NA	NA
584	NA	NA	9	12	583	29.15	NA	NA	NA	NA	NA	NA	NA
585	NA	NA	9	12	584	29.2	NA	NA	NA	NA	NA	NA	NA
586	NA	NA	9	12	585	29.25	NA	NA	NA	NA	NA	NA	NA
587	NA	NA	9	12	586	29.3	NA	NA	NA	NA	NA	NA	NA
588	NA	NA	9	12	587	29.35	NA	NA	NA	NA	NA	NA	NA
589	NA	NA	9	12	588	29.4	NA	NA	NA	NA	NA	NA	NA
590	NA	NA	9	12	589	29.45	NA	NA	NA	NA	NA	NA	NA
591	NA	NA	9	12	590	29.5	NA	NA	NA	NA	NA	NA	NA
592	NA	NA	9	12	591	29.55	NA	NA	NA	NA	NA	NA	NA
593	NA	NA	9	12	592	29.6	NA	NA	NA	NA	NA	NA	NA
594	NA	NA	9	12	593	29.65	NA	NA	NA	NA	NA	NA	NA
595	NA	NA	9	12	594	29.7	NA	NA	NA	NA	NA	NA	NA
596	NA	NA	9	12	595	29.75	NA	NA	NA	NA	NA	NA	NA
597	NA	NA	9	12	596	29.8	NA	NA	NA	NA	NA	NA	NA
598	NA	NA	9	12	597	29.85	NA	NA	NA	NA	NA	NA	NA
599	NA	NA	9	12	598	29.9	NA	NA	NA	NA	NA	NA	NA
600	NA	NA	9	12	599	29.95	NA	NA	NA	NA	NA	NA	NA
601	NA	NA	9	12	600	30	NA	NA	NA	NA	NA	NA	NA
