# Supplementary material for: An automated feeding system for the African killifish reveals the impact of diet on lifespan and allows scalable assessment of associative learning
Source: eLife. 2022 Nov 10;11:e69008. doi: 10.7554/eLife.69008 (PMC9788828; doi:10.7554/eLife.69008)
Supplement: Figure 6—source data 3. [file elife-69008-fig6-data3.zip › Filtered and Interpolated Trajectories with Kinematics/t6_REC0015 DLC_likelihood-euclidean-filtered_splines-interpolated_kinematics_02_resnet50_TrainAllTheThingsJun28shuffle1_1030000.csv]

	x2	y2	fishnum	recording_num	bodyparts_coords	seconds	velocity_x	velocity_y	velocity_xy	velocity_xy_5frame	velocity_xy_10frame	velocity_xy_20frame	velocity_xy_40frame
1	45.77933	94.41202	6	15	0	0	0	0	0	NA	NA	NA	NA
2	46.80677	92.6356	6	15	1	0.05	20.5488	-35.5284	41.0429091074208	NA	NA	NA	NA
3	46.03283	91.09299	6	15	2	0.1	-15.4788000000001	-30.8521999999999	34.5174085684311	21.2619639706495	NA	NA	NA
4	47.14098	90.30582	6	15	3	0.15	22.163	-15.7434000000001	27.1855331483494	24.5087847676754	NA	NA	NA
5	46.96778	90.26391	6	15	4	0.2	-3.46400000000003	-0.838200000000029	3.56396902904616	17.7020822357166	18.68537385853	NA	NA
6	47.66327	89.84539	6	15	5	0.25	13.9098	-8.37040000000002	16.2341039851296	16.4220649194281	19.7095731307422	NA	NA
7	47.92107	89.60797	6	15	6	0.3	5.15600000000006	-4.7484	7.00939644762662	13.9707102301578	16.8098912702732	NA	NA
8	46.5164	89.66595	6	15	7	0.35	-28.0934000000001	1.15960000000001	28.1173219869888	16.1087837464104	14.4685948826405	NA	NA
9	46.2082	88.98611	6	15	8	0.4	-6.16399999999999	-13.5968	14.928759701998	14.9103614938089	13.4518978014517	NA	NA
10	46.90133	89.15205	6	15	9	0.45	13.8626000000001	3.31880000000012	14.2543366103093	15.9177003048299	14.3767971624923	15.6212260712171	NA
11	47.24286	88.77047	6	15	10	0.5	6.83059999999998	-7.63159999999999	10.241992722122	12.515124845853	14.7117621629261	16.5361001745778	NA
12	47.54003	89.29436	6	15	11	0.55	5.94340000000003	10.4777999999999	12.0460905027315	12.9330853727455	15.1195203900835	15.1308846805627	NA
13	47.94406	88.91353	6	15	12	0.6	8.08059999999998	-7.61660000000006	11.1044446921042	12.6448105785741	13.2772864172726	13.6552359206673	NA
14	48.07144	89.75487	6	15	13	0.65	2.54760000000005	16.8268	17.0185623364608	14.5131628320433	12.3507927861336	12.8409086599831	NA
15	48.35351	89.17966	6	15	14	0.7	5.64139999999995	-11.5042	12.8129626394522	14.3213404753371	12.5570782839042	13.6473496643724	NA
16	47.42503	88.86864	6	15	15	0.75	-18.5696	-6.22039999999998	19.5837539894679	14.0394479886923	13.3626272184134	13.1944002051397	NA
17	47.72431	88.40202	6	15	16	0.8	5.98560000000006	-9.33240000000012	11.0869787192004	11.7685001995217	13.4518780908521	23.7343605487206	NA
18	48.20511	88.34027	6	15	17	0.85	9.6159999999999	-1.23499999999979	9.69498225887998	12.4693459892343	12.841876958694	47.6400534729833	NA
19	48.13494	88.61463	6	15	18	0.9	-1.40339999999995	5.48720000000003	5.66382339060817	12.2120916047835	12.2299195185145	75.7927190361716	NA
20	47.92877	89.40401	6	15	19	0.95	-4.1234	15.7875999999999	16.3171915880153	12.5824157063672	12.9179021662525	82.7126703300803	82.1991882608737
21	47.91794	88.4892	6	15	20	1	-0.216599999999971	-18.2962000000001	18.2974820672136	11.6443059286957	11.6770382473532	83.1291828338905	85.0461591645599
22	48.23251	89.0545	6	15	21	1.05	6.29139999999992	11.3060000000002	12.9385992271189	12.6913388375073	32.3492007073576	85.2095788831966	84.8233742648041
23	48.04136	88.89303	6	15	22	1.1	-3.82300000000001	-3.22940000000017	5.0044333705227	13.3664583432706	82.0028205286939	87.3540183454635	86.007273671201
24	47.90733	88.36482	6	15	23	1.15	-2.68059999999991	-10.5642	10.8989879346662	11.141984889923	139.23464528621	98.0745935800384	86.9724430636869
25	47.41459	87.51234	6	15	24	1.2	-9.8548000000001	-17.0496	19.6927891168316	52.1159857083481	152.868262376256	110.167366757231	87.235942856079
26	47.5779	87.83177	6	15	25	1.25	3.26620000000005	6.38860000000022	7.17511480047555	152.361335128692	152.895738449368	116.110467394078	89.320552322514
27	46.92116	76.96116	6	15	26	1.3	-13.1348	-217.4122	217.808603319244	265.777951734912	156.967279675541	122.903889224113	89.6903455663071
28	71.9109244131723	72.9378908342657	6	15	27	1.35	499.795288263446	-80.4653833146861	506.231180472243	292.370066409242	161.866159732233	130.718149003744	89.6744126872474
29	100.7281	75.11242	6	15	28	1.4	576.343511736554	43.490583314686	577.982070965765	294.649492008812	183.919267641562	139.856579749966	90.2650818915335
30	108.1595	76.85366	6	15	29	1.45	148.628	34.8248000000001	152.653362488482	261.818573642734	207.416831348209	148.77715045053	90.0313779961681
31	109.0412	77.14508	6	15	30	1.5	17.6340000000002	5.82839999999976	18.5722427983269	171.370984335774	220.543896540803	153.556218154542	90.2755058955565
32	106.490253451156	76.3146860711592	6	15	31	1.55	-51.0189309768802	-16.6078785768158	53.6540114888526	102.060583548213	213.458577740868	154.515863849046	90.2659288437401
33	106.026	78.97413	6	15	32	1.6	-9.28506902311995	53.188878576816	53.9932339374424	122.463596287177	179.433477478795	158.359311421735	90.6696254985934
34	112.369104383639	88.6521833471186	6	15	33	1.65	126.86208767278	193.561066942372	231.430067027959	146.438301072794	140.478514213722	161.103977467391	90.7463266835032
35	118.2627	99.93959	6	15	34	1.7	117.87191232722	225.748133057628	254.668426183303	165.098581839003	144.686038524804	160.824536047786	90.7165249111968
36	116.0922359353	106.512805465433	6	15	35	1.75	-43.409281294	131.46430930866	138.445766726414	187.495970621815	154.216697859716	165.446704439888	90.6678240047014
37	108.78995536809	107.329159400534	6	15	36	1.8	-146.0456113442	16.3270787020198	146.955415319896	178.896444879232	152.06444802255	155.646330583894	90.8060140971981
38	101.9248	102.6662	6	15	37	1.85	-137.3031073618	-93.2591880106798	165.980177851505	166.908480762432	154.852463111236	131.708771901511	90.7161599640306
39	99.6356003435241	93.5269153203235	6	15	38	1.9	-45.783993129518	-182.78569359353	188.432438315041	161.995094646639	138.288687293219	104.737444746895	90.937035746445
40	100.340742154594	83.8160528651703	6	15	39	1.95	14.1028362213979	-194.217249103064	194.728605599304	139.030314206097	114.232240747362	97.3500856622558	91.1374095438004
41	101.0285	78.1638	6	15	40	2	13.7551569081199	-113.045057303406	113.878836147448	122.208955600657	110.349512338973	97.4218289572225	91.254973920727
42	99.96754	79.37022	6	15	41	2.05	-21.2191999999999	24.1284000000002	32.1315131171877	97.6809297072062	97.8340834269189	95.3222788042836	91.5124487394474
43	99.6155743967637	83.4487305210862	6	15	42	2.1	-7.03931206472589	81.570210421724	81.8733848243062	61.5560007322919	83.9840663242283	93.9852326517233	91.899745387175
44	99.9806266181326	86.7180280961747	6	15	43	2.15	7.30104442737797	65.38595150177	65.7923088477853	58.7039300313082	68.9963752800687	83.418059786968	91.7580901525742
45	100.1382	86.03066	6	15	44	2.2	3.15146763734788	-13.7473619234942	14.1039607247322	56.6378526477407	50.0141327997074	71.2656830651626	91.7518505768917
46	99.7542	81.06456	6	15	45	2.25	-7.68000000000001	-99.3219999999999	99.6184826425297	45.7591770477993	40.6269600547286	65.2251806153245	91.8764015523766
47	99.93053	79.98886	6	15	46	2.3	3.52660000000014	-21.514	21.8011261993503	40.3118208529313	38.5801095860173	58.7081389702831	86.8827677485967
48	99.54444	81.3075	6	15	47	2.35	-7.7218000000002	26.3728	27.480006824599	38.4722648671228	33.1180021922102	50.714170924317	74.4355781732689
49	99.513	79.37998	6	15	48	2.4	-0.628799999999785	-38.5504	38.5555278734451	22.549990078149	28.5474322807171	42.017491742924	60.1385464387917
50	99.74645	79.30463	6	15	49	2.45	4.66899999999981	-1.50700000000001	4.90618079569009	20.5223665242939	28.2991253829633	33.4976686370705	56.605121365523
51	100.7009	79.60419	6	15	50	2.5	19.0890000000002	5.99119999999999	20.0071086976606	20.4768273366211	20.1008488916756	28.9537296869119	56.5278899762145
52	101.1464	79.2279	6	15	51	2.55	8.90999999999991	-7.52579999999995	11.6630084300749	16.7830437085029	19.5821945136474	28.5090336298493	55.765629981521
53	101.186	80.58994	6	15	52	2.6	0.792000000000144	27.2407999999999	27.2523108862348	18.1259858988037	17.4442755244057	25.4401793526153	54.9492872712146
54	101.7714	79.77386	6	15	53	2.65	11.7079999999999	-16.3216	20.0866097328543	17.6517077052022	15.0386082057793	22.4122028377578	49.5384840785103
55	102.2053	80.16031	6	15	54	2.7	8.67799999999988	7.72899999999993	11.6208917471938	18.6420225030008	16.9812044744336	22.6791651059978	43.6709177352496
56	103.0756	80.30217	6	15	55	2.75	17.406	2.83720000000017	17.6357177296531	14.4117237121902	17.2804993190953	18.3060986648649	40.5433050579563
57	103.8707	80.54285	6	15	56	2.8	15.9020000000001	4.81359999999995	16.614582419068	13.2941727030557	18.4379576736812	18.1192049132998	37.3690640794107
58	104.1432	80.67994	6	15	57	2.85	5.44999999999987	2.74180000000001	6.10081693218201	15.8364230500636	17.7623565130203	17.1623844450263	33.5421548039254
59	104.805	80.38403	6	15	58	2.9	13.2360000000003	-5.91820000000013	14.4988546871816	16.9092909329884	16.2769733947985	15.5396481306879	29.1966746730063
60	105.9306	80.84572	6	15	59	2.95	22.5119999999998	9.23380000000009	24.3321434822334	18.2338928443616	17.0592048290323	15.8601570687903	24.7564595873753
61	106.9216	81.42918	6	15	60	3	19.82	11.6692	23.0000571442769	21.1129893138504	16.5113484380541	15.6339509952065	22.4946362708199
62	107.7849	82.20679	6	15	61	3.05	17.2659999999999	15.5521999999999	23.237591975934	19.2597740865414	16.6562153129521	16.2089811587584	22.3545903664935
63	108.6665	81.68427	6	15	62	3.1	17.6320000000001	-10.4504	20.4962992796262	18.281986608001	16.8804933656469	15.9133418907059	20.6466262595043
64	108.9184	81.61355	6	15	63	3.15	5.03800000000012	-1.41439999999989	5.23277855063645	16.1134059431198	16.0406880555965	15.6589083700526	19.184149838146
65	108.5394	82.50879	6	15	64	3.2	-7.5800000000001	17.9048	19.4432060895317	15.0785377815427	14.7391096631469	16.0761524053366	19.1194270452096
66	109.1469	82.52964	6	15	65	3.25	12.15	0.416999999999916	12.1571538198709	12.6479974174435	13.9874026713177	15.8614295005881	16.9096323099848
67	108.697	81.74651	6	15	66	3.3	-8.99799999999999	-15.6626	18.0632511680483	12.8216020246516	13.9800046438357	16.0299891885383	16.7161592822927
68	108.2826	81.79459	6	15	67	3.35	-8.28800000000001	0.961599999999976	8.34359745912997	11.1962327182927	14.0643272683915	16.3701386835339	16.3198528902489
69	108.4658	81.55069	6	15	68	3.4	3.66399999999999	-4.87799999999993	6.10080158667689	11.8613993995155	15.0408433453066	16.3758576030886	15.6344275493289
70	108.7092	82.06148	6	15	69	3.45	4.86799999999988	10.2158	11.3163595577376	12.8814715061287	15.0930999816409	16.0152505376802	15.6797222628377
71	109.0022	82.77804	6	15	70	3.5	5.86000000000013	14.3312	15.4829872259846	15.4806571193396	15.211510563122	16.0355428547279	15.6803990041465
72	108.0964	82.0563	6	15	71	3.55	-18.116	-14.4348000000002	23.1636117011144	17.2600846659616	15.4037630641244	16.2001471031378	15.5833902509355
73	107.0395	81.91001	6	15	72	3.6	-21.138	-2.92579999999987	21.3395255251844	18.9899672449891	15.8597840014208	15.8530731663933	15.1476543550704
74	106.2918	81.85265	6	15	73	3.65	-14.9540000000002	-1.14720000000005	14.9979393197868	18.5616217267286	16.7110271505807	15.9560968385341	14.9077443902946
75	105.4679	81.28894	6	15	74	3.7	-16.4779999999999	-11.2742	19.9657724528754	17.9260546221202	17.2913914122135	15.5596889844214	14.9157961313616
76	105.368	80.6294	6	15	75	3.75	-1.9980000000001	-13.1907999999999	13.341259634682	16.2389108835021	18.0836830381382	15.5131659551048	14.8248038043672
77	105.2566	81.62246	6	15	76	3.8	-2.22799999999978	19.8612	19.9857761780722	16.1619696351998	18.42028956244	15.3131136512856	14.8215180000161
78	104.9784	82.20459	6	15	77	3.85	-5.56400000000025	11.6425999999998	12.9038068320941	15.5928155794378	17.6418190643951	15.4773213354715	15.0791692633258
79	104.2549	82.30664	6	15	78	3.9	-14.4699999999997	2.04100000000011	14.6132330782751	17.6057443495478	16.8713503317617	15.72920696797	14.9556933990852
80	103.5332	81.84633	6	15	79	3.95	-14.4340000000003	-9.20620000000014	17.1200021740656	18.9145245027598	16.0262779872019	15.4992874568852	14.7557910031698
81	102.6037	82.5574	6	15	80	4	-18.5899999999998	14.2214000000001	23.405903485232	19.0447272452881	15.8148213470876	15.7268470130865	14.4214671324074
82	101.6669	83.49653	6	15	81	4.05	-18.7360000000001	18.7826000000001	26.529676944132	17.5807310283236	15.2224642384467	14.9577993431125	14.0342878724644
83	101.0836	83.15143	6	15	82	4.1	-11.6659999999999	-6.90200000000004	13.554820544736	16.4597403949659	15.0948586695221	14.3819668194349	13.940954702082
84	101.0623	83.51547	6	15	83	4.15	-0.426000000000215	7.28079999999977	7.29325199345236	14.0238983446274	14.7473867853593	14.1565804105367	14.0182663883754
85	100.5605	83.79776	6	15	84	4.2	-10.0359999999998	5.64580000000007	11.5150490072772	11.5304039741337	13.707183501557	13.7554398573866	14.2998374655376
86	100.8656	84.26894	6	15	85	4.25	6.10199999999992	9.42360000000008	11.2266932335395	11.144990093756	13.3700109880348	13.7881781081464	14.2400278132641
87	100.1639	84.31345	6	15	86	4.3	-14.034	0.89020000000005	14.0622050916633	11.914042542395	11.495309123785	13.6130468114939	14.2080438842988
88	100.184	83.73241	6	15	87	4.35	0.401999999999987	-11.6208	11.6277511428479	10.954626608148	11.1221145744747	13.7881998431178	14.6823063880483
89	99.97826	84.24994	6	15	88	4.4	-4.11479999999983	10.3505999999999	11.1385142366474	12.7161236314421	11.4418104893117	13.5355291950817	15.120213270066
90	99.64244	84.24268	6	15	89	4.45	-6.71640000000025	-0.145200000000045	6.71796933604221	11.4602142734363	11.4846017275713	13.4963314686595	15.3550464537578
91	98.64571	84.14293	6	15	90	4.5	-19.9346	-1.99499999999972	20.0341783500097	11.0992390551934	11.7615348692051	12.8073914100869	15.3261406112627
92	98.80055	84.49993	6	15	91	4.55	3.09680000000014	7.13999999999999	7.78265830163452	10.9695784362283	12.0036293845411	11.8684286417909	15.5962815851311
93	98.36099	84.28082	6	15	92	4.6	-8.7912	-4.38220000000001	9.82287505163331	12.0145768469945	12.4815410167134	12.0288362377708	15.6326231781713
94	98.79425	84.57645	6	15	93	4.65	8.66520000000008	5.91259999999977	10.4902111418216	10.8069461069682	12.3236716048042	12.0804359382167	16.1051768596134
95	98.30605	84.23258	6	15	94	4.7	-9.76400000000012	-6.87739999999991	11.9429613898732	12.5470444956459	13.285479435762	13.0399859466537	16.4356418498606
96	97.90132	84.80347	6	15	95	4.75	-8.09460000000001	11.4178000000001	13.9960246498784	13.8638429782335	12.2447718321391	12.9668896714234	16.2826642020709
97	97.08487	84.91592	6	15	96	4.8	-16.3290000000001	2.24899999999991	16.483150245023	13.67776477338	12.2415481597968	13.102974117312	16.2918389701402
98	97.65405	84.32516	6	15	97	4.85	11.3836000000001	-11.8152000000001	16.4068674645711	14.5563820245296	12.9355579010668	13.8872914406251	15.9945603300045
99	97.24021	84.56435	6	15	98	4.9	-8.27679999999987	4.78380000000016	9.55982011755448	13.6825975573101	12.7190613871217	14.511219572162	15.8577475025576
100	96.4274	84.64501	6	15	99	4.95	-16.2562	1.61319999999989	16.336047645621	11.9360518239477	14.5953701657362	15.2108054506303	17.1246785102922
101	96.03683	84.36366	6	15	100	5	-7.81140000000022	-5.62700000000007	9.62710231378083	12.0072728239001	14.1722444736416	14.925434209439	17.6539929530216
102	95.65062	84.33181	6	15	101	5.05	-7.72419999999983	-0.63699999999983	7.7504215782109	11.7603580008635	14.2023188500829	16.2347638271498	17.1513367766843
103	95.00677	84.86842	6	15	102	5.1	-12.877	10.7321999999999	16.7629724643334	14.6343583069428	15.2930418645368	16.8832795369076	17.3076617660998
104	95.39966	85.00594	6	15	103	5.15	7.85779999999988	2.7503999999999	8.3252460023712	14.6618913899731	16.6987675395199	18.0537733086901	17.4587645199008
105	94.55066	86.28514	6	15	104	5.2	-16.9800000000001	25.5840000000001	30.7060491760175	16.4685858762182	17.1361314654986	19.1158438423347	17.7374994807407
106	94.15382	86.00072	6	15	105	5.25	-7.93679999999995	-5.68839999999994	9.76476772893234	18.5788109051735	17.6060965867388	18.7771502959955	17.6354091405813
107	93.7928	85.24315	6	15	106	5.3	-7.22039999999993	-15.1514	16.7838940094365	21.6371770781764	20.2279794945028	18.9706311287864	17.8934252765559
108	93.13686	86.44102	6	15	107	5.35	-13.1188	23.9573999999999	27.3140976091101	19.6379046240544	20.8310011727485	18.2009208168913	17.7621699689539
109	91.96681	86.28165	6	15	108	5.4	-23.4010000000001	-3.18739999999991	23.6170768673857	20.5503017835046	23.3884852302585	18.1799658100334	17.8911573468087
110	92.98519	86.09422	6	15	109	5.45	20.3676000000002	-3.74859999999984	20.7096869054075	23.9873731127874	23.6363175189332	20.7530255519249	17.9047515298402
111	93.37132	85.49086	6	15	110	5.5	7.72259999999989	-12.0672000000002	14.3267535261832	23.0831914403235	23.3820561183494	22.5005944959562	18.0351143494696
112	91.70849	85.83694	6	15	111	5.55	-33.2566	6.92160000000001	33.9692506558505	25.1397933823405	23.7389434074899	22.4342449115778	18.5177754413167
113	92.27039	86.82845	6	15	112	5.6	11.2380000000002	19.8302000000001	22.7931892467905	27.634730413812	21.1087997692458	22.5864872944289	18.817160500251
114	90.84857	85.9057	6	15	113	5.65	-28.4364000000002	-18.4550000000002	33.9000865774708	26.2138104531942	19.6611640805468	22.8370931015849	18.7063574163082
115	90.22118	87.44173	6	15	114	5.7	-12.5477999999998	30.7206000000002	33.1843720627649	23.4905137021924	24.3699196383513	22.4350130148276	18.891975686049
116	89.96677	87.18546	6	15	115	5.75	-5.08820000000014	-5.12540000000001	7.22215372309407	19.1344080981682	27.3950924051735	22.3039286097392	19.2867082336653
117	89.01434	86.82704	6	15	116	5.8	-19.0485999999999	-7.16840000000019	20.3527669008417	14.1825347787531	24.6405103286527	22.6838764357998	19.0970828744569
118	89.05644	86.79891	6	15	117	5.85	0.841999999999814	-0.562599999999804	1.01266122666935	21.1051088628905	24.3419734161093	21.6370484972828	19.7949360987991
119	88.61644	86.67529	6	15	118	5.9	-8.79999999999995	-2.47240000000005	9.14071998039539	28.5763743571529	22.2857009729114	21.2710951214554	19.8972560952519
120	91.22324	88.84226	6	15	119	5.95	52.1360000000001	43.3393999999998	67.7972424834521	25.7905069551131	21.233708510722	20.5986976090501	19.9722092518988
121	89.35612	87.6249	6	15	120	6	-37.3424	-24.3472	44.5784811944059	29.5495387340504	21.225801101129	21.1447944895002	20.5748825517938
122	89.11567	87.83782	6	15	121	6.05	-4.8090000000002	4.25839999999994	6.42342989064264	30.3888671670697	21.6288094641098	20.8007870554835	21.1479017914472
123	88.29324	87.28602	6	15	122	6.1	-16.4485999999999	-11.036	19.8078201213561	21.3623081585536	22.1652972253197	20.7510414635943	21.0481173483362
124	88.91898	87.05545	6	15	123	6.15	12.5148000000002	-4.6114	13.337362145492	13.8752278451051	22.881026162364	19.3589415239264	20.9198971067938
125	87.87865	87.50479	6	15	124	6.2	-20.8066000000002	8.98680000000013	22.6644474408712	17.4671119731065	16.8274755797489	18.6681075297633	20.2569696437981
126	87.74157	87.17499	6	15	125	6.25	-2.74159999999995	-6.59600000000012	7.14307962716371	14.781055716589	14.8944965738269	19.7962661713351	20.6832036669653
127	87.58387	88.38389	6	15	126	6.3	-3.15399999999983	24.178	24.3828505306496	15.3731851576582	16.9610637823144	19.2235346201274	21.040795428143
128	87.89391	88.30934	6	15	127	6.35	6.20080000000002	-1.49099999999976	6.37753883876841	12.2926430009443	17.1601095110794	21.3889513807068	21.6379468836613
129	87.08145	88.24632	6	15	128	6.4	-16.2492	-1.26040000000017	16.298009350838	15.9137653025486	16.4321820749413	21.6145463804704	21.2514734814364
130	87.33416	87.98561	6	15	129	6.45	5.05419999999987	-5.21420000000006	7.2617366573017	16.4550155915222	16.1025065488046	19.1913929518727	21.206729778989
131	86.07286	87.9321	6	15	130	6.5	-25.2259999999998	-1.07019999999977	25.2486911351854	19.5391633055698	18.3667312415412	18.6491706076314	21.7663754863718
132	86.35497	89.25685	6	15	131	6.55	5.64219999999978	26.4949999999999	27.0891019755176	17.4911789922245	16.818259776145	19.8615586713167	21.2295484456992
133	85.33336	88.87708	6	15	132	6.6	-20.4321999999999	-7.59539999999987	21.7982774090063	19.9123700966648	20.6126055360939	19.5097474022434	20.8444847465808
134	85.05215	88.76451	6	15	133	6.65	-5.62420000000003	-2.2514000000001	6.05808778411148	20.8196971805338	20.3480665985769	19.0027011120027	20.7559452337284
135	84.51462	89.57001	6	15	134	6.7	-10.7506000000001	16.1099999999999	19.3676921795034	17.1815039607679	21.5553103239964	18.0789262727686	20.400128906912
136	85.40897	90.76083	6	15	135	6.75	17.8870000000001	23.8164	29.7853265545302	21.686047766618	22.403844641436	19.0624787241913	20.8124013137806
137	85.01491	90.96737	6	15	136	6.8	-7.88119999999992	4.13080000000008	8.89813587668785	23.2049542049293	22.762053560319	19.3977144204862	20.7411117541145
138	83.12435	89.81123	6	15	137	6.85	-37.8111999999999	-23.1228000000002	44.3209964382571	23.1982505513279	21.8593852934075	21.6388452700399	21.1275907722641
139	82.45177	89.92794	6	15	138	6.9	-13.4516000000002	2.33420000000024	13.6526199756679	23.9879921023381	21.573220149064	21.2318518414174	21.2723355394482
140	81.79262	90.63508	6	15	139	6.95	-13.1829999999999	14.1427999999999	19.3341739114966	28.3426031598702	20.0553459967327	21.8147619489279	20.0749682443807
141	80.21763	91.23871	6	15	140	7	-31.4998	12.0725999999999	33.7340343095811	22.0327228201969	19.7582262068414	22.3879564832434	19.3791555675596
142	80.27044	92.77136	6	15	141	7.05	1.05619999999988	30.6530000000001	30.6711911643484	19.9414860931987	21.9771690648274	21.6583098359148	19.5646516272771
143	79.97365	93.33678	6	15	142	7.1	-5.93579999999974	11.3084000000001	12.7715947398905	16.9124414421375	22.6650850039858	20.9379280295672	19.9821741331868
144	79.83871	93.42242	6	15	143	7.15	-2.69880000000001	1.71279999999996	3.19643634067689	15.5284603113448	22.1156370842579	22.1529489435304	20.4538603295743
145	79.9188	93.61595	6	15	144	7.2	1.60179999999997	3.87059999999991	4.18895065619055	15.6117349697846	22.0742135738594	22.1321502840606	20.7922310176942
146	78.8057	94.36328	6	15	145	7.25	-22.2620000000001	14.9466000000001	26.8141286556175	23.2974471877747	22.3720683250508	21.828536456226	21.3766470916134
147	77.5763	93.41214	6	15	146	7.3	-24.588	-19.0228000000002	31.0875644565477	24.289788075317	20.5545661115106	22.2586888881015	21.5231225283928
148	75.19067	94.3408	6	15	147	7.35	-47.7126000000001	18.5732000000002	51.2001558298412	27.2359857055813	20.016470765727	20.8662301638215	22.2967958193257
149	74.86135	94.5815	6	15	148	7.4	-6.58639999999991	4.81400000000008	8.15814077838815	29.2156763387569	22.7326777379968	20.9301246984259	22.3642239531659
150	75.02779	93.65026	6	15	149	7.45	3.32879999999989	-18.6248000000001	18.9199388075121	25.4973972532367	24.2089545713885	20.9585435368888	22.7853744506316
151	73.90335	95.10118	6	15	150	7.5	-22.4887999999999	29.0183999999999	36.7125818214953	16.7354943436792	23.8988467056106	20.1091405274878	22.2867973834438
152	73.87138	95.72517	6	15	151	7.55	-0.639400000000023	12.4798000000001	12.4961690289466	21.1755674006766	22.5402087113756	19.2677445832375	22.0471331979815
153	74.23696	95.77907	6	15	152	7.6	7.31159999999988	1.07799999999997	7.39064128205383	21.1819234371957	19.0673753236571	20.4546008641302	22.2088533218506
154	73.34262	97.00555	6	15	153	7.65	-17.8868	24.5295999999999	30.3585060633753	18.5820170724644	19.744612312594	21.905019547146	22.9124413316388
155	72.40141	96.89581	6	15	154	7.7	-18.8242	-2.19480000000004	18.9517189901074	19.5830201695146	19.8428734999182	23.5055357626198	23.0138490114408
156	72.34417	95.71154	6	15	155	7.75	-1.14479999999986	-23.6854	23.7130499978387	21.3992563036351	17.8462127299248	23.6908154590354	22.840716246615
157	71.47498	95.61036	6	15	156	7.8	-17.3838000000001	-2.02359999999999	17.501184514198	18.3136572245114	17.9809230549644	23.6485306362995	23.1339669542239
158	71.90618	96.31205	6	15	157	7.85	8.62400000000008	14.0338	16.471821952656	18.5038235626408	20.8927309625335	22.9547463686116	22.6299061594407
159	71.43316	95.73451	6	15	158	7.9	-9.46040000000011	-11.5508	14.9305106677569	17.1104083873853	21.0773613562951	23.4965960649144	22.6914248394889
160	71.88825	96.61948	6	15	159	7.95	9.10179999999997	17.6993999999999	19.9025506807544	16.3788259404141	22.8021169538512	23.7559869523353	22.6043059121904
161	71.05109	96.63472	6	15	160	8	-16.7431999999999	0.304800000000114	16.7459741215612	20.3862056214318	23.4827842124602	22.1856382836441	22.3498950677162
162	70.36355	96.71459	6	15	161	8.05	-13.7508	1.59739999999999	13.843272279342	23.8410654880789	24.7568525612233	22.4359565600482	22.1183778874317
163	69.16432	98.09084	6	15	162	8.1	-23.9846	27.525	36.5087203577447	27.1004103450615	26.842117413566	23.4797786141339	22.1761493443511
164	70.70086	97.60926	6	15	163	8.15	30.7308	-9.63159999999988	32.2048100009921	29.8551600375352	27.2485798172348	23.6719337197471	22.5049659596505
165	69.2066	98.63061	6	15	164	8.2	-29.8852000000002	20.427	36.1992749656676	33.1348791820324	27.6691004047524	23.895547738821	22.6106621319992
166	69.34993	97.11137	6	15	165	8.25	2.86660000000012	-30.3848000000002	30.5197225839295	33.2980292057002	26.5250638373634	23.852896037004	22.0362998278088
167	69.65698	98.59196	6	15	166	8.3	6.14100000000008	29.6118000000001	30.2418680018283	30.6560941463907	26.8909900651321	24.0092450203462	21.8125426747242
168	68.14016	99.67918	6	15	167	8.35	-30.3364000000002	21.7444	37.3244704760833	28.2377904644432	26.0668262657343	24.39358215506	21.0197332947776
169	69.07096	99.49037	6	15	168	8.4	18.6160000000001	-3.77620000000007	18.9951347044448	23.1949676371916	26.2665060831991	24.4527249805519	21.6657030218525
170	67.86969	99.39082	6	15	169	8.45	-24.0253999999999	-1.99099999999987	24.1077565559302	20.6471009482318	24.9889785237908	24.250068287492	22.0799423157393
171	67.88	99.12574	6	15	170	8.5	0.206199999999797	-5.30160000000024	5.30560844767143	18.8356233257685	24.2230078615478	24.5906496079446	21.4204712133159
172	68.47323	98.48237	6	15	171	8.55	11.8646000000001	-12.8673999999998	17.5025345570291	21.8769180200075	23.2616374794691	24.9690111916258	21.5356454379671
173	67.3422	99.32992	6	15	172	8.6	-22.6205999999999	16.951	28.2670823637671	21.7401665831384	21.945046896554	23.897697824572	21.9190165399996
174	68.88049	98.5829	6	15	173	8.65	30.7657999999998	-14.9404000000001	34.2016081756398	25.251048085904	21.656870143869	23.104912372155	21.668041338777
175	68.08229	99.43998	6	15	174	8.7	-15.9639999999999	17.1416000000002	23.4239993715848	25.8761740107065	20.8310361702315	21.7157885013785	21.6720548860601
176	67.37849	100.3406	6	15	175	8.75	-14.076	18.0123999999998	22.8600159614991	25.0544704673395	22.6562353785258	20.3817841965821	21.4480561769784
177	68.32465	99.93001	6	15	176	8.8	18.9232000000001	-8.21179999999998	20.6281641810415	21.4368222677306	23.0470323181196	19.976554713149	21.5640301192385
178	67.18337	100.3257	6	15	177	8.85	-22.8256000000002	7.91380000000004	24.1585646469323	19.9219057573246	21.7285693834097	19.0847202209436	21.8386908294256
179	66.59743	99.77273	6	15	178	8.9	-11.7187999999999	-11.0594	16.1133671775951	20.0614226711477	19.9433186611109	19.8348099787906	21.8713633074444
180	67.1411	100.3493	6	15	179	8.95	10.8733999999998	11.5314000000001	15.8494168195552	20.2178906255327	18.4425984789662	20.4038976791432	22.1572701014551
181	67.14135	99.17142	6	15	180	9	0.00500000000016598	-23.5576	23.5576005306144	18.4026682994799	16.5405605316165	20.6553041429877	22.2300730908665
182	66.99797	100.2323	6	15	181	9.05	-2.86760000000015	21.2175999999999	21.4105039529666	18.4498150544913	16.6914719468288	20.635334315886	22.5420089907116
183	67.38522	100.8794	6	15	182	9.1	7.74500000000018	12.9420000000002	15.0824530166683	16.9632912006077	16.2243935453331	20.3582544658653	22.2666479163227
184	66.66015	101.2569	6	15	183	9.15	-14.5014	7.54999999999995	16.3491009526518	13.0196983920853	18.0127498137122	19.6641489578068	21.6627557629942
185	66.3409	100.9827	6	15	184	9.2	-6.38499999999993	-5.48400000000015	8.41679755013751	13.1650532681249	19.9767591880549	19.4485620332992	21.6326704187919
186	66.51737	100.9071	6	15	185	9.25	3.5293999999999	-1.51199999999989	3.83963648800234	14.0461187911863	18.6543729074495	19.0432163169529	20.9314354257309
187	65.41357	100.9894	6	15	186	9.3	-22.0759999999999	1.64600000000007	22.1372783331645	17.5756845729331	18.2236363136524	19.1188152181309	20.9382692196847
188	64.60464	101.5326	6	15	187	9.35	-16.1786000000001	10.864	19.4877806319756	22.990227175502	18.987939548321	19.2837995037912	20.7276080183748
189	65.76274	102.7769	6	15	188	9.4	23.1619999999998	24.8859999999999	33.9969298613858	24.2890474228136	19.3849792545026	19.2900016343369	20.607327941968
190	65.84854	101.0045	6	15	189	9.45	1.71600000000012	-35.4480000000001	35.4895105629819	23.2822193591799	20.4545255876323	20.0644719154183	20.4082262869152
191	65.59876	101.4568	6	15	190	9.5	-4.99560000000002	9.04600000000016	10.3337377245604	23.9297603054556	21.5458721022892	19.8694965737884	21.1369566249791
192	65.44933	100.6148	6	15	191	9.55	-2.98859999999991	-16.84	17.1031380149959	21.1942739360722	21.546158489433	20.1150067897973	21.3673867022824
193	65.31328	101.7429	6	15	192	9.6	-2.72099999999995	22.5620000000001	22.7254853633537	17.9188239997626	22.3432054622492	20.6355980080734	21.3501008108862
194	65.04495	100.763	6	15	193	9.65	-5.36660000000012	-19.598	20.3194980144688	18.8026967817648	20.5672534549616	20.2205991538333	21.3393202199436
195	64.69645	101.6528	6	15	194	9.7	-6.97000000000003	17.7959999999999	19.1122608814341	19.8100976196861	20.1521846427817	21.5495523362052	21.3501091138409
196	65.30609	102.0681	6	15	195	9.75	12.1928	8.30600000000004	14.7531016345716	20.7566506190429	21.0846202401274	21.4810866548796	21.0167947910127
197	64.2207	101.8504	6	15	196	9.8	-21.7078000000001	-4.35400000000016	22.1401422046021	19.9402329738511	22.0063772659423	21.8999837262205	20.8113216061659
198	64.60131	103.1695	6	15	197	9.85	7.61220000000009	26.3820000000001	27.4582503601378	22.3855452858009	22.2832564678258	22.3704958158061	20.356363651694
199	65.38485	103.3821	6	15	198	9.9	15.6708	4.2519999999999	16.23740978851	23.3665436984899	21.056219053164	21.3798459051454	20.2324763621812
200	64.40005	102.1633	6	15	199	9.95	-19.6960000000001	-24.3759999999997	31.338822441183	24.2026569121985	22.6445790847782	20.4125548946873	20.2139084573725
201	64.55941	103.1332	6	15	200	10	3.18720000000013	19.3979999999999	19.6580936980165	23.8098623166087	21.41630120747	21.6186091069706	19.8573694389415
202	63.28581	102.8017	6	15	201	10.05	-25.472	-6.63000000000011	26.320708273145	22.1722051324768	22.253808963008	22.0994390886788	19.7183364460594
203	63.9234	101.6979	6	15	202	10.1	12.7518000000001	-22.0759999999999	25.494277382189	22.9036128837554	22.397786169363	22.3419471559071	19.8603004769838
204	63.53664	101.8092	6	15	203	10.15	-7.73520000000005	2.226	8.04912386785051	19.4660587164501	22.1924383553292	23.0144914820804	19.7248227153357
205	64.00732	103.4945	6	15	204	10.2	9.41360000000017	33.706	34.9958611975759	20.3049610138175	20.6729251465928	23.2516561943825	19.9674271084067
206	64.08158	103.5932	6	15	205	10.25	1.48519999999991	1.97399999999988	2.47032286148982	20.9857100221173	22.1525979738138	22.9903732650726	20.0369105993632
207	63.00413	102.5129	6	15	206	10.3	-21.549	-21.6059999999999	30.515219759982	22.2126715781815	22.1925009114154	22.5038279942008	19.8444198724001
208	64.16113	103.3784	6	15	207	10.35	23.1399999999999	17.3099999999999	28.8980224236884	18.4422374094302	22.4006378439884	21.4289277995969	19.9036236399984
209	63.45218	103.3597	6	15	208	10.4	-14.179	-0.37399999999991	14.1839316481715	24.8391372311775	24.9727639109969	21.1749510900256	19.3339303455121
210	62.74084	103.7412	6	15	209	10.45	-14.2268	7.63000000000005	16.1436903538194	24.0800408090134	23.8587333039868	20.3633449993267	18.7963877278151
211	62.81129	102.0199	6	15	210	10.5	1.40900000000002	-34.426	34.4548219702264	23.8155656658596	24.5644453226752	19.8452423040946	19.1624388079193
212	63.41678	103.2108	6	15	211	10.55	12.1098000000001	23.818	26.7197376491612	27.7328562438123	22.7538470253937	19.3216661023214	18.9152210767296
213	63.5765	104.5803	6	15	212	10.6	3.1944	27.3899999999998	27.5756467079194	29.2752291985434	20.4600694298307	19.0850029458942	18.9493680085981
214	63.20436	102.9333	6	15	213	10.65	-7.44280000000003	-32.9399999999998	33.7703845379348	24.2897534141728	20.1574638247219	19.2290462768381	19.2120261652439
215	62.29005	103.6993	6	15	214	10.7	-18.2862	15.3199999999998	23.8555551274749	21.4276532417741	20.0537648520605	18.3853018806082	19.0247081672498
216	61.81531	103.7387	6	15	215	10.75	-9.49480000000008	0.788000000000011	9.52744304837356	17.1045731938019	17.5378866343753	18.5927345438467	19.3008693147554
217	61.49752	103.2058	6	15	216	10.8	-6.3557999999999	-10.658	12.4092367871678	12.5820714056316	16.4508312932274	17.7888560185796	19.2789702927286
218	61.75045	103.0482	6	15	217	10.85	5.05859999999998	-3.15200000000004	5.96024646805819	10.8323005055777	15.7693680477999	17.4367514641907	18.811215545837
219	62.00331	102.5509	6	15	218	10.9	5.05719999999997	-9.94599999999991	11.1578755970838	10.7860198545778	13.4853286426793	17.2880147858788	18.6897575497751
220	61.69467	103.2403	6	15	219	10.95	-6.17279999999994	13.7880000000001	15.1067006272052	11.4740093446808	12.9118704572297	17.1802205609428	18.0722100508105
221	61.76131	103.7003	6	15	220	11	1.33279999999999	9.19999999999987	9.29603979337426	14.4341629017979	12.6210237650183	16.7062685088681	17.776213738198
222	61.67736	104.4883	6	15	221	11.05	-1.67900000000003	15.7599999999999	15.8491842376823	14.388585879727	12.8238650117655	15.7310030647804	17.6543496772816
223	61.09647	103.628	6	15	222	11.1	-11.6178000000001	-17.2059999999999	20.7610142536437	14.9914404088817	14.4134334985507	15.556788861289	17.4168678021204
224	61.32998	103.1339	6	15	223	11.15	4.67020000000005	-9.88200000000006	10.9299904867297	14.4560276754588	14.4185657470356	15.4095608484073	17.7792207332276
225	60.86095	102.3587	6	15	224	11.2	-9.38059999999993	-15.504	18.1209732729784	14.1737206788503	14.3066762698251	14.7977601401172	17.340241313987
226	60.53313	102.3133	6	15	225	11.25	-6.55640000000005	-0.908000000000015	6.61897612626007	14.3927040953035	15.8746503833609	15.6113653644381	17.9969292679799
227	61.25163	102.3831	6	15	226	11.3	14.37	1.39600000000002	14.4376492546397	14.4485456143441	15.0111748363334	16.0541125912563	17.5028270469583
228	60.75221	103.3551	6	15	227	11.35	-9.98840000000001	19.4399999999999	21.8559313359096	13.6219121307686	15.3442096747781	16.193503292077	16.9453114918227
229	60.23742	103.5767	6	15	228	11.4	-10.2958	4.43200000000019	11.2091980819326	17.2932730912629	17.3337930541353	16.2045640095247	17.8497841293592
230	60.91596	103.4072	6	15	229	11.45	13.5708	-3.38999999999999	13.987805855101	15.8486289938165	16.6836498230047	15.7810751022943	18.1653156637684
231	59.68681	103.1866	6	15	230	11.5	-24.5829999999999	-4.41200000000009	24.9757809287317	16.2957152542528	18.6017069638579	15.7071851723014	17.9958485096663
232	59.51212	103.5022	6	15	231	11.55	-3.49379999999996	6.31200000000007	7.21442876740776	20.2190404939265	19.284360170747	15.9870332522418	17.7064609131161
233	60.195	102.5099	6	15	232	11.6	13.6575999999999	-19.846	24.0913626380908	19.7453875152409	17.9735730856034	15.7487326583467	17.8163844236894
234	59.33492	103.7889	6	15	233	11.65	-17.2016000000001	25.5799999999999	30.8258242803011	19.910140836453	17.9905622720138	16.3293951896171	17.1107646393848
235	59.41594	103.2136	6	15	234	11.7	1.62040000000005	-11.506	11.6195409616731	22.7200913476775	17.2554739347634	16.2951807473658	17.6360115097812
236	59.61129	104.4887	6	15	235	11.75	3.90699999999995	25.5019999999999	25.799547534792	19.651430916954	15.5397199612419	17.401123992113	17.8055683159438
237	59.86457	103.4561	6	15	236	11.8	5.06560000000007	-20.6519999999998	21.2641813235307	15.7620840501012	16.9628916681501	17.2167980753369	18.199988959876
238	59.48623	103.6756	6	15	237	11.85	-7.56680000000003	4.38999999999993	8.7480604844731	14.7655603542859	16.1532556419152	16.4538715194548	18.5408122359384
239	59.58733	103.1157	6	15	238	11.9	2.02200000000005	-11.198	11.379089946037	11.1692990860308	15.324997325099	18.4115534728396	18.4992013611881
240	59.83934	103.3316	6	15	239	11.95	5.04019999999997	4.31799999999981	6.63692248259674	11.2056919886227	15.9067116717269	19.1504107665939	18.6694223132868
241	59.60462	103.019	6	15	240	12	-4.69440000000006	-6.25199999999978	7.81824119351647	12.6550803668765	16.2005410203681	19.2854285104644	18.9829159264355
242	59.37303	104.066	6	15	241	12.05	-4.63179999999994	20.9399999999999	21.44614583649	14.8879106000967	15.1492359799267	19.6819187614518	19.1781021225312
243	59.31308	103.2685	6	15	242	12.1	-1.19900000000001	-15.95	15.9950023757422	17.0478629891679	14.9341699533062	20.0759799860899	19.815262223859
244	59.60872	104.3562	6	15	243	12.15	5.91279999999998	21.754	22.5432411121382	21.2317829547054	18.8325446736653	18.8119684303623	20.2700363514774
245	60.45486	104.5663	6	15	244	12.2	16.9228	4.20199999999994	17.4366844279524	19.0927799712308	21.0453475984244	20.4742628794452	20.9872611917205
246	59.91594	103.2343	6	15	245	12.25	-10.7783999999999	-26.6399999999999	28.7378410212039	17.2132595397359	23.0311370596869	19.9997712674495	21.7479591624232
247	59.38443	103.3147	6	15	246	12.3	-10.6301999999999	1.60799999999995	10.7511309191172	22.777178747234	22.4009458547534	20.3458653284958	22.5241532429705
248	59.10114	103.1457	6	15	247	12.35	-5.66580000000002	-3.37999999999994	6.59740021826778	25.0428322076809	23.9987043302645	20.8881211797997	22.5001538616581
249	59.04002	105.6631	6	15	248	12.4	-1.22240000000005	50.3479999999999	50.3628371496284	24.8304911646685	22.2989395356256	20.7938387128515	22.9494577761986
250	59.73353	104.4031	6	15	249	12.45	13.8702000000001	-25.2000000000001	28.7649517301873	25.709111738276	25.0418140871635	21.5577695242792	24.3566691325198
251	58.5263	105.0795	6	15	250	12.5	-24.1446000000001	13.528	27.6761358061418	30.7841491207931	23.799001514531	22.2586466805696	24.4116415985091
252	59.14525	104.6433	6	15	251	12.55	12.379	-8.72399999999999	15.1442337871547	21.8207003240172	25.5424946770649	22.3691709928207	24.7256820979713
253	58.48211	106.0979	6	15	252	12.6	-13.2628	29.092	31.9725871308532	25.040795966646	26.8420724062933	23.8817917893713	24.2560773751738
254	58.62928	105.8629	6	15	253	12.65	2.94340000000005	-4.69999999999999	5.54559316574884	22.7675118643934	22.7551327520376	24.2106775133376	23.8009785827992
255	58.59438	103.6199	6	15	254	12.7	-0.698000000000008	-44.8599999999999	44.8654299433315	25.3758776158537	22.0701914501341	25.6793416360753	24.024119970659
256	57.92453	103.1548	6	15	255	12.75	-13.3970000000001	-9.30200000000013	16.3097152948788	22.8999956917935	21.4861563014522	26.0947943327335	24.1383436594275
257	58.02241	104.5607	6	15	256	12.8	1.95760000000007	28.1180000000001	28.1860625444563	23.6895651800581	22.3373961308879	27.8315084106041	24.1606065625548
258	57.10309	104.8992	6	15	257	12.85	-18.3864	6.76999999999992	19.5931775105519	19.0995869336222	23.7648792484782	28.5464362038614	24.2205076543432
259	56.62901	104.9229	6	15	258	12.9	-9.48160000000001	0.474000000000103	9.49344060707183	20.2048007385111	26.1224154910496	27.4873620795576	24.7756817967618
260	55.85106	104.1512	6	15	259	12.95	-15.5590000000001	-15.4339999999999	21.915538711152	19.2989146459221	26.3168691849871	29.5629274984456	24.8787226053654
261	55.11967	103.3406	6	15	260	13	-14.6278	-16.2120000000002	21.8357843193233	24.6297628051628	28.390587150936	29.5378546865538	26.1518067470584
262	55.28011	104.5125	6	15	261	13.05	3.20880000000002	23.4380000000002	23.6566320815117	28.5552658020412	30.1205221441433	29.7694454344908	25.8774479313568
263	55.43012	102.205	6	15	262	13.1	3.00020000000004	-46.1500000000001	46.2474183067553	33.5341514363519	30.2508000014296	28.4361747642578	26.0770720968376
264	54.2117	103.0022	6	15	263	13.15	-24.3684	15.9440000000001	29.1209555914638	36.576373563361	32.2195914070776	28.7899887352362	26.0641763675713
265	53.43453	105.2099	6	15	264	13.2	-15.5434	44.1540000000001	46.8099668827057	40.9421296423644	37.0556635467572	27.5739770618728	25.9891474085553
266	54.95791	104.1561	6	15	265	13.25	30.4675999999999	-21.0760000000002	37.0468949543683	35.8718371976963	37.5895530716553	28.2769160514054	25.7147004377821
267	52.95139	105.2267	6	15	266	13.3	-40.1303999999999	21.412	45.4854124765291	35.8839170121139	37.2014947380936	27.9753477966137	25.6838454817048
268	53.45393	104.3107	6	15	267	13.35	10.0507999999999	-18.3199999999999	20.8959560834147	40.5771756571624	33.1074702800374	27.5528941288866	25.7883449174392
269	52.72303	103.0479	6	15	268	13.4	-14.618	-25.256	29.1813546635518	38.6027325799496	31.4575619794228	28.7575248806721	25.0599679042704
270	51.86166	106.4545	6	15	269	13.45	-17.2274	68.1319999999999	70.2762601079482	33.4608598338227	28.8310849387585	28.1996756864516	24.7565981813806
271	51.59445	105.1223	6	15	270	13.5	-5.34419999999997	-26.644	27.174679568304	30.3431033623785	28.1632449518749	30.0449668135472	25.047648571013
272	50.84455	105.7668	6	15	271	13.55	-14.9980000000001	12.8900000000002	19.7760487458948	27.0312069467317	25.8301734490842	29.3857248698929	25.4130515350186
273	50.59823	105.8655	6	15	272	13.6	-4.92639999999994	1.97399999999988	5.30717372619353	17.0849942203545	24.8549882563437	28.2723524043039	25.6899630959855
274	51.1609	105.5797	6	15	273	13.65	11.2533999999999	-5.71599999999989	12.6218725853178	17.7237573238001	25.2954583542667	27.9176752218051	26.3820858939502
275	50.42506	104.8629	6	15	274	13.7	-14.7167999999999	-14.3360000000001	20.5451964760623	18.1994870643457	19.343687826146	26.2989531810353	25.3237901258295
276	51.32418	106.0865	6	15	275	13.75	17.9823999999999	24.4720000000001	30.3684950855323	19.366873150309	22.5003805554392	25.3346065428306	25.685221851089
277	50.41394	105.4552	6	15	276	13.8	-18.2048	-12.6259999999999	22.1546974486225	23.5597097618017	21.5699550016921	23.5361825528055	25.2969417615393
278	50.914	105.701	6	15	277	13.85	10.0012000000001	4.91599999999977	11.14410415601	21.6023814319375	23.4372345285704	23.0302536310171	25.0883682017585
279	49.97479	104.3089	6	15	278	13.9	-18.7842000000001	-27.842	33.5860556427813	27.2770037870782	24.3777884641874	22.6325737289832	25.0635646575715
280	50.45872	104.5438	6	15	279	13.95	9.67860000000002	4.69800000000021	10.7585548267415	24.9404229390386	23.7668214233122	19.9502688643156	25.0163333613183
281	48.93926	107.0573	6	15	280	14	-30.3892	50.2699999999999	58.7416068612358	27.5075959068317	22.5059681337864	20.5574424554723	24.7744148348367
282	48.57811	107.4364	6	15	281	14.05	-7.2229999999999	7.58200000000016	10.4717932084243	25.195867166573	21.2421916565267	21.0566576355464	24.6259062640844
283	48.46446	106.2428	6	15	282	14.1	-2.273	-23.8720000000001	23.9799689949759	25.9312614146868	21.2055190056904	22.9437514277133	23.6064028481218
284	48.68335	107.3222	6	15	283	14.15	4.37779999999989	21.5879999999999	22.0274119414876	17.7349324804946	19.9696891036998	23.9741830526642	23.110150082723
285	48.86246	106.623	6	15	284	14.2	3.58220000000003	-13.9839999999998	14.4355260673103	17.5439603740148	20.5568499024853	23.0736031897862	22.5623064727489
286	48.01091	106.8748	6	15	285	14.25	-17.0309999999999	5.03599999999977	17.7599621902749	14.903442104549	18.6145043555055	23.0935276507725	22.4458180125252
287	47.64558	107.1797	6	15	286	14.3	-7.3066	6.09800000000007	9.51693267602545	14.7435110408265	20.5433602694007	22.6185357264649	21.9259941176455
288	47.4589	106.6742	6	15	287	14.35	-3.73360000000005	-10.11	10.7773776476469	15.1824383902838	22.4502683268563	22.6238422746304	22.2291952940485
289	47.54849	107.7318	6	15	288	14.4	1.79180000000002	21.1520000000002	21.2277566228748	19.4940762305163	23.570577641141	21.3696044344708	21.7194190785779
290	46.74908	107.9606	6	15	289	14.45	-15.9882	4.57599999999985	16.6301628145968	23.5427601647865	22.3803849562603	21.8329910361849	20.3361887758171
291	47.49719	106.1426	6	15	290	14.5	14.9622000000001	-36.36	39.3181513914375	29.9970945491635	23.6810871677586	19.5038628561261	20.3562403772975
292	46.70133	107.3999	6	15	291	14.55	-15.9172000000001	25.146	29.7603523473766	32.3976442414555	23.994879796403	19.8660876582759	20.5269725212925
293	47.20622	109.4923	6	15	292	14.6	10.0978000000001	41.848	43.0490495695317	29.5783315222368	24.0421655435705	18.9404532919397	20.837491077642
294	47.3522	107.8372	6	15	293	14.65	2.91960000000003	-33.1020000000001	33.2305050843349	27.8680981050009	22.7695197652419	18.302624943641	21.8946868764384
295	47.34545	107.9637	6	15	294	14.7	-0.135000000000076	2.53000000000014	2.53359921850334	24.4469994280196	23.1091321698845	18.8256597644626	22.213395868785
296	45.81604	108.1293	6	15	295	14.75	-30.5882	3.31199999999995	30.7669843052581	18.0872365379774	20.3932213567467	19.5570294822197	21.8968646161878
297	45.18376	108.1051	6	15	296	14.8	-12.6456	-0.484000000000151	12.6548589624697	13.1413952890283	19.1888150471511	20.3158056824856	22.261817845622
298	45.5116	108.5622	6	15	297	14.85	6.55680000000004	9.14200000000022	11.250235119321	16.6399328175322	15.4306382570231	21.42813695708	22.5464157040129
299	45.50417	108.1372	6	15	298	14.9	-0.148599999999988	-8.49999999999994	8.5012988395891	12.9183446084925	13.0346722461409	20.8062644281727	21.815141347411
300	44.75923	108.8063	6	15	299	14.95	-14.8988	13.3819999999997	20.0262868610232	13.9306306662827	15.2709345726648	20.7221086873186	21.7351767172172
301	45.18588	108.3732	6	15	300	15	8.5329999999999	-8.66199999999992	12.1590432600594	12.7740399760687	15.4329717966808	20.1550382991227	20.478533041646
302	44.39049	108.7631	6	15	301	15.05	-15.9078	7.79799999999994	17.7162892514205	12.9279492032536	16.6367315685681	19.9972874070387	20.453422513249
303	44.35538	108.492	6	15	302	15.1	-0.702200000000062	-5.4219999999998	5.46728166825141	13.9019363277974	18.8141083705895	18.7312307275706	20.2210859949843
304	44.44396	108.037	6	15	303	15.15	1.77160000000001	-9.09999999999997	9.27084497551326	17.947598984869	18.8430090911034	19.8151907002127	19.9794242068796
305	43.19939	108.0615	6	15	304	15.2	-24.8913999999999	0.489999999999782	24.8962224837423	19.3428324708535	18.3350852047526	21.3531885477838	20.4175395752141
306	44.63979	108.8015	6	15	305	15.25	28.8079999999999	14.8000000000002	32.3873565454176	24.8541767651102	19.9168552414987	20.7002015816032	20.2552718878979
307	43.75747	107.9379	6	15	306	15.3	-17.6464	-17.2720000000001	24.6924566813431	24.7580689789533	20.8057597669262	21.9050999647791	21.7065843406947
308	42.61819	109.1331	6	15	307	15.35	-22.7856	23.904	33.0240031395347	22.7682340817078	22.0318231981182	22.4689891333954	22.1475495347265
309	42.43916	109.5345	6	15	308	15.4	-3.58059999999995	8.02799999999991	8.79030604472894	21.8861114981283	26.5957091542845	22.2606782603513	21.9694491193783
310	42.29852	110.2685	6	15	309	15.45	-2.81279999999995	14.6800000000002	14.9470479975146	22.268687062999	27.4354425229028	21.6373623982494	21.836758160395
311	43.58302	109.7146	6	15	310	15.5	25.6899999999999	-11.078	27.9767436275202	19.2094696311262	25.9674313665256	21.4532032271659	21.5605802224834
312	42.738	108.6872	6	15	311	15.55	-16.9004	-20.548	26.6053345056964	28.4333493296157	27.1734683609902	21.0407573682221	21.3256676342966
313	43.15665	107.9059	6	15	312	15.6	8.37299999999999	-15.626	17.727915980171	32.1026509640979	26.1238698962014	21.501718698029	20.6312027641098
314	41.72212	110.2468	6	15	313	15.65	-28.6906	46.8179999999998	54.9097045371762	30.0487512349229	25.6783474295991	21.6562234701183	20.6060894887823
315	40.90993	108.7937	6	15	314	15.7	-16.2437999999999	-29.0619999999998	33.2935561699255	32.0782496589813	24.9396395917463	22.0094193859657	21.3805447279886
316	40.19482	109.3157	6	15	315	15.75	-14.3022000000001	10.4400000000001	17.7072449816453	33.0382701612766	22.989551212833	20.9535142935762	21.8655569075722
317	39.64417	111.0689	6	15	316	15.8	-11.0129999999999	35.0639999999999	36.7528266259888	22.9233455295825	21.2757549695179	23.0973629989037	21.8833823618327
318	40.6174	110.5018	6	15	317	15.85	19.4646	-11.3419999999999	22.5280184916472	17.7766282193947	20.9716141979398	22.8669621123731	22.0059338546653
319	40.50848	110.6892	6	15	318	15.9	-2.1784000000001	3.74799999999993	4.33508137870559	15.9303511907432	16.716737785952	23.132633810584	22.6952566503897
320	40.13402	110.6376	6	15	319	15.95	-7.48919999999998	-1.03199999999987	7.55996961898654	10.4732602800545	16.5833962490286	22.9514076334714	22.4081487840023
321	40.55132	110.7115	6	15	320	16	8.34599999999995	1.47799999999989	8.47585983838801	8.904958234603	15.9395972206268	22.9661221458441	22.1854044013627
322	40.80239	110.3102	6	15	321	16.05	5.02140000000011	-8.02600000000012	9.4673720725449	10.5101300423215	19.0212576368173	22.6540478615546	21.9895724654833
323	41.45874	109.9809	6	15	322	16.1	13.1269999999999	-6.58599999999979	14.68650826439	15.3901642786624	19.6100543285447	22.5311748006489	22.3038701763436
324	41.11614	110.4953	6	15	323	16.15	-6.85199999999995	10.2879999999999	12.3609404172982	15.9488432505104	20.586920191569	21.3969882773519	22.5961927079229
325	39.70704	111.249	6	15	324	16.2	-28.182	15.0739999999999	31.9601408006911	27.5692549935802	20.9631756751965	21.4079009081933	22.5709145315059
326	40.23498	111.0521	6	15	325	16.25	10.5588	-3.93799999999999	11.2692546976275	30.3151504224864	22.9426930788552	23.0309122335413	22.7214066050729
327	39.14203	114.2489	6	15	326	16.3	-21.859	63.9360000000002	67.5694307878942	30.6637103408164	24.0323407535913	21.8616647588863	22.3749879804868
328	38.31866	113.091	6	15	327	16.35	-16.4673999999999	-23.1580000000002	28.415985408921	26.5361870717305	24.0907354033579	21.5428785759351	21.9633611711837
329	38.04282	113.74	6	15	328	16.4	-5.51680000000005	12.98	14.103740008948	29.9365429072	26.0772387687517	23.1298350404281	22.0240612941154
330	37.68783	113.299	6	15	329	16.45	-7.09980000000002	-8.81999999999977	11.3225244552616	20.4954265136024	26.2324055673581	23.1789351697551	22.1112532423501
331	37.8248	114.7059	6	15	330	16.5	2.7394000000001	28.1379999999999	28.2710338749752	17.8663203842294	30.1222272464558	22.9176055755596	21.7008415374364
332	38.36143	113.8406	6	15	331	16.55	10.7325999999999	-17.3060000000001	20.3638488199064	21.4907671966871	24.7020718809552	22.9383875627445	21.240155141267
333	37.97789	114.5008	6	15	332	16.6	-7.67079999999993	13.2040000000001	15.2704547620561	25.9286240629857	23.4757028233255	23.1060216546581	21.3467887688008
334	38.67478	113.048	6	15	333	16.65	13.9377999999999	-29.0559999999999	32.2259740712363	30.3079115857117	25.6727498892872	23.5361619457275	20.3274379517179
335	37.15026	113.7433	6	15	334	16.7	-30.4903999999999	13.9060000000001	33.5118087867545	28.908717248308	25.3946946643138	23.1324096770462	20.0960816532912
336	36.93593	116.2425	6	15	335	16.75	-4.28660000000008	49.984	50.1674714886051	29.0850852624215	22.892518072264	24.4892989165695	19.8281945792781
337	36.31269	116.484	6	15	336	16.8	-12.4647999999999	4.82999999999976	13.3678771328882	29.8547325818873	21.8444343718977	21.6526129620698	19.2989885806072
338	36.85072	117.0863	6	15	337	16.85	10.7606	12.046	16.1522948326236	24.8607652656418	22.1213079059583	21.0597602299944	19.0799957300854
339	35.85294	115.5837	6	15	338	16.9	-19.9556000000001	-30.052	36.074210668565	15.4771245588164	20.9950851227033	20.9154887776467	19.347941194148
340	35.89421	116.0088	6	15	339	16.95	0.825400000000087	8.50200000000001	8.54197220552726	14.7801514954874	20.0324137867343	21.2710988512288	19.6610953352212
341	35.92805	115.8499	6	15	340	17	0.676799999999957	-3.17799999999977	3.24926795447813	15.1575305494952	18.8563705866832	20.4355609290288	19.613426009745
342	35.87413	116.3411	6	15	341	17.05	-1.07839999999996	9.82399999999984	9.8830118162429	12.1354376635193	18.6031540431843	19.8262624209794	19.6398242296332
343	35.98596	115.4461	6	15	342	17.1	2.23659999999995	-17.8999999999999	18.0391901026625	15.2040623078268	18.6438176366634	20.1624027369527	19.9588866260509
344	35.29249	116.2321	6	15	343	17.15	-13.8694	15.72	20.9637462386855	22.23561661455	16.1582276660063	19.2578876260839	20.1642204312318
345	34.15716	116.6026	6	15	344	17.2	-22.7066000000001	7.40999999999985	23.885095427065	22.4261565908813	17.1475030381438	18.7842623983891	19.6984740373199
346	33.77332	118.4842	6	15	345	17.25	-7.67679999999999	37.6320000000001	38.407039488094	22.1301047238316	17.9786037857935	16.625476925015	20.2908807096075
347	34.20822	118.1611	6	15	346	17.3	8.69799999999998	-6.46199999999993	10.8357116978996	20.1810176684933	17.8080904700611	16.7363124023281	18.7430236497642
348	34.10274	117.3399	6	15	347	17.35	-2.1096	-16.4240000000001	16.5589307674138	19.0909437684608	18.203497567947	16.6171128842358	18.320120980786
349	33.93613	117.8755	6	15	348	17.4	-3.33219999999997	10.712	11.2183109619943	13.721590957037	17.5206901294645	15.5660473478679	18.5458102024207
350	33.58833	118.7291	6	15	349	17.45	-6.95599999999999	17.072	18.4347259269022	13.1900243492408	17.536111010044	16.1432555006874	18.729806068177
351	34.04634	118.3765	6	15	350	17.5	9.16020000000003	-7.05200000000019	11.560275430975	14.2768904120625	14.3945832633467	16.3092464439303	18.2899695753233
352	33.74006	118.1056	6	15	351	17.55	-6.12560000000002	-5.41799999999995	8.17787865891881	14.8603625904356	14.869470761472	16.3412608965219	18.8734410784131
353	32.70341	117.7387	6	15	352	17.6	-20.733	-7.33800000000002	21.9932610815223	15.9812782516272	14.5904081318082	16.8117515974436	18.5678517422872
354	32.69254	118.4454	6	15	353	17.65	-0.217399999999941	14.1340000000002	14.1356718538599	15.0675755696565	14.9738670297295	16.7922789167361	18.3355866015943
355	31.78544	119.234	6	15	354	17.7	-18.142	15.7719999999998	24.0393042328598	16.5489171737031	15.1390079632309	16.2645383975935	18.5999981660748
356	31.55042	118.9752	6	15	355	17.75	-4.70040000000004	-5.17599999999987	6.99176202112165	14.9039258515539	14.6398891020672	16.0924625026454	17.727627216961
357	31.66935	118.2051	6	15	356	17.8	2.37860000000005	-15.402	15.5845866791519	15.0873714690234	14.8744313229827	15.8334343374585	17.7280154670314
358	31.15575	118.6635	6	15	357	17.85	-10.272	9.16799999999995	13.7683044707763	14.2967376748347	15.4200056269402	15.5804817315776	17.6975190518546
359	30.92971	119.3814	6	15	358	17.9	-4.52080000000002	14.358	15.0528999412074	14.212202634478	16.0638677040077	16.1761316271947	17.171682224715
360	30.47309	120.2759	6	15	359	17.95	-9.13240000000002	17.8899999999999	20.0861352619163	13.1999454722623	14.9929657851431	16.1885132851252	17.4787695737081
361	30.14538	120.298	6	15	360	18	-6.55419999999999	0.442000000000178	6.56908681933799	15.9360854023264	17.7903417419441	16.1443782216179	17.7741337910481
362	30.47265	120.71	6	15	361	18.05	6.54540000000004	8.23999999999984	10.5233008680736	17.040363938992	16.7973979134451	17.9206197358468	18.0304097770549
363	29.40274	121.5696	6	15	362	18.1	-21.3982	17.192	27.449004121097	15.6891938954515	16.5705553313469	16.9733007476216	18.5196807730124
364	29.50419	120.5459	6	15	363	18.15	2.029	-20.4739999999998	20.5742926245349	21.3684808494102	17.3783962246599	17.4132855771046	18.3144427662033
365	29.00997	120.9931	6	15	364	18.2	-9.88440000000004	8.9439999999999	13.3302850442141	20.394850354628	17.2380186070195	18.4157339337605	18.1092714540859
366	28.45127	122.6497	6	15	365	18.25	-11.174	33.1319999999999	34.9655215891311	17.2050252603675	17.6488673411686	18.829777508907	17.6004622430202
367	28.16855	122.6543	6	15	366	18.3	-5.65440000000002	0.0920000000002119	5.65514839416264	17.7164285103279	20.9668081487109	18.7197185317346	17.7706973151426
368	27.76623	123.0651	6	15	367	18.35	-8.04639999999999	8.21599999999989	11.4998786497944	18.7868433185875	18.5265958683031	18.7779252194735	18.1554964896013
369	26.61107	123.1221	6	15	368	18.4	-23.1032	1.14000000000004	23.1313088743374	13.929253832927	18.7627034502016	18.777317101562	18.3902555661348
370	27.34212	122.5406	6	15	369	18.45	14.621	-11.6300000000001	18.6823590855117	21.5387659427938	21.8385020823779	18.8142836467288	18.0653845823628
371	27.46519	122.0211	6	15	370	18.5	2.46139999999997	-10.3899999999999	10.6775741608287	19.8481664762388	19.86921327587	19.2390211381658	18.171430275494
372	25.55194	123.0767	6	15	371	18.55	-38.265	21.112	43.7027089434969	19.8089783900752	20.6420391500241	19.7195586575879	18.3143254691816
373	25.54332	123.2288	6	15	372	18.6	-0.172399999999939	3.04200000000009	3.04688131701918	24.8901608461683	20.9852951076001	20.2276099485811	18.0569295352235
374	24.40753	123.0705	6	15	373	18.65	-22.7158	-3.16600000000022	22.9353684435197	25.809172718813	20.1762379784641	19.8366066156705	18.3050876749796
375	23.57854	125.1131	6	15	374	18.7	-16.5798	40.8520000000001	44.0882713659768	19.7453123572543	20.390548686438	19.9540045105783	18.4165871414939
376	23.15891	124.4751	6	15	375	18.75	-8.39260000000003	-12.7600000000001	15.2726335240522	22.1224237389614	20.829174935163	19.108461983395	18.8863460650495
377	22.75883	125.0115	6	15	376	18.8	-8.00159999999998	10.728	13.3834071357035	20.543497566853	18.4723091664649	19.7079602928267	18.6928208228238
378	22.76455	124.2649	6	15	377	18.85	0.114400000000003	-14.932	14.9324382255545	15.8909365267077	21.9286240288591	20.730511247625	18.3705846334025
379	22.70531	125.0146	6	15	378	18.9	-1.18479999999998	14.9940000000001	15.0407375829779	15.8491771515131	20.9105097811393	20.6043795050748	18.4894065576421
380	21.75706	125.4448	6	15	379	18.95	-18.965	8.60399999999998	20.8254661652507	17.1993059756755	18.0695069387787	19.9422558796003	18.4629910141153
381	22.49914	125.3159	6	15	380	19	14.8416	-2.57800000000003	15.0638366480788	21.7348243187568	18.3477106909201	20.1984823293702	18.546718393096
382	22.06904	126.2261	6	15	381	19.05	-8.60199999999999	18.2040000000001	20.1340512565157	21.2775219954257	18.7738814356294	18.7080312025165	18.8413913004131
383	22.93452	124.5566	6	15	382	19.1	17.3096	-33.39	37.6100299409612	20.2480773508497	20.4757273876499	19.1405583228253	18.2150258549189
384	22.56382	125.0755	6	15	383	19.15	-7.41399999999999	10.378	12.7542259663219	20.8462442303272	21.0325210316854	19.1968897728545	18.2648358539383
385	22.58594	125.8591	6	15	384	19.2	0.442400000000021	15.6719999999999	15.6782429423707	20.3484568955832	19.4939630727627	18.4174403492274	18.539274349341
386	21.95836	125.2102	6	15	385	19.25	-12.5516	-12.978	18.0546710454663	19.216630456543	19.5677897235774	18.9429146211919	17.9638773548341
387	22.75382	124.8286	6	15	386	19.3	15.9092	-7.63200000000012	17.6451145827961	20.7875200679452	18.943753238568	18.6659231139129	18.0365400830826
388	23.28769	126.3343	6	15	387	19.35	10.6774	30.1140000000001	31.9508977457599	18.7398487946757	16.3524926167916	17.9632440473315	18.0278369661243
389	22.94934	125.361	6	15	388	19.4	-6.76700000000004	-19.4659999999999	20.6086740233329	18.2893352168276	17.4832697645697	18.2014960137221	17.9624756187473
390	23.21377	125.2973	6	15	389	19.45	5.28860000000002	-1.27399999999994	5.43988657602344	17.5390495815528	18.765373759676	18.1116983815018	17.8642907841365
391	22.98679	126.0541	6	15	390	19.5	-4.53960000000002	15.136	15.8021031562257	13.4883547770402	19.5381185514637	17.8544156480263	17.7337264897858
392	23.58522	125.7013	6	15	391	19.55	11.9686	-7.05600000000004	13.8936864064222	14.1790194611941	18.5579647921965	17.9632239432382	16.7816802168741
393	23.3381	125.1712	6	15	392	19.6	-4.94239999999998	-10.6020000000001	11.6974237231966	18.7908987246763	15.4507607070131	16.2024417612567	16.9517387565833
394	23.17505	126.3632	6	15	393	19.65	-3.26100000000004	23.8400000000001	24.0619974441028	20.7869018860999	15.3704709957588	16.6930650922062	16.5155287129795
395	23.11999	124.9393	6	15	394	19.7	-1.10119999999995	-28.4780000000001	28.4992828934344	19.5768800028402	16.7294336902409	17.1245441881037	15.751073464726
396	22.70183	126.1587	6	15	395	19.75	-8.36320000000001	24.3879999999999	25.7821189633434	17.4131666369859	16.1410415724752	16.8192927262732	16.0644731639942
397	22.80633	125.7807	6	15	396	19.8	2.08999999999996	-7.56	7.84357699012382	16.5619225303235	16.9826946479084	16.3651198733385	16.5736063429935
398	22.85027	125.7812	6	15	397	19.85	0.878799999999984	0.0100000000000477	0.87885689392527	14.6679686558055	16.0523909057218	15.3251626846236	16.5964530075325
399	22.17753	126.5079	6	15	398	19.9	-13.4547999999999	14.5340000000002	19.8057769107905	11.4951812588505	15.9028604198428	15.3205717324199	16.3784798481786
400	22.77992	125.7714	6	15	399	19.95	12.0478	-14.7300000000001	19.0295135208445	14.3885092929765	15.4837146165313	15.7863256886727	16.164444143206
401	22.66454	126.2537	6	15	400	20	-2.30760000000004	9.6459999999999	9.91818197856836	14.6916151744576	14.1004669010827	15.2689706502014	15.9827097676553
402	22.00616	127.1542	6	15	401	20.05	-13.1676	18.0100000000002	22.310217160754	15.243798309362	14.1722749544805	14.8553292312317	15.959895863977
403	22.11754	127.1981	6	15	402	20.1	2.22760000000001	0.877999999999872	2.39438630133064	16.2994605772571	15.199564662234	14.7629191903412	15.2902840337556
404	22.1087	126.0698	6	15	403	20.15	-0.176800000000057	-22.5659999999999	22.5666925853125	16.705752543315	15.270672469081	13.8341676531046	15.0269582164449
405	22.08714	127.285	6	15	404	20.2	-0.431199999999947	24.3039999999999	24.3078248603201	13.9560406159844	14.8432176871045	13.0847065802246	15.0408570653949
406	21.98336	126.6966	6	15	405	20.25	-2.07560000000001	-11.7679999999999	11.9496418088576	15.7075141500105	14.3968997279277	13.1860317067965	15.1958194714893
407	22.00753	127.124	6	15	406	20.3	0.483399999999961	8.54799999999983	8.56165752410111	15.2975466288001	12.727963814555	14.481289572074	15.1379368412016
408	21.56949	127.469	6	15	407	20.35	-8.76080000000002	6.89999999999998	11.1517539714612	13.3869747969518	13.4734474749606	15.2296619677335	14.7756566688523
409	22.44133	128.0096	6	15	408	20.4	17.4368	10.8120000000002	20.5168549792605	12.0880469125404	11.7654748863664	14.5554636826351	14.5243102457992
410	22.50722	127.2748	6	15	409	20.45	1.31779999999999	-14.6960000000001	14.7549657010785	11.4998870131256	10.6856985439178	14.2171899049102	14.5971395030986
411	22.61348	127.0236	6	15	410	20.5	2.12519999999998	-5.02399999999994	5.45500238680052	11.2393807999108	12.2715965125102	14.1110038872844	14.3868553014251
412	22.58816	127.3035	6	15	411	20.55	-0.506400000000014	5.59799999999996	5.6208580270275	8.2334031439328	14.7903041896675	13.9565677847158	14.1354090458955
413	23.0733	127.3881	6	15	412	20.6	9.70280000000002	1.69199999999989	9.84922290538701	7.98442229088385	15.2597592732329	14.3781263062545	14.2215496875756
414	23.34647	127.3627	6	15	413	20.65	5.46340000000001	-0.507999999999811	5.48696669937042	12.45514611248	13.8402548961891	13.3608513406836	14.4133002147276
415	23.63707	126.7529	6	15	414	20.7	5.81200000000003	-12.1960000000001	13.5100614358338	18.0807213662093	13.591162122716	12.9571699426861	14.1349632572151
416	23.87513	128.1228	6	15	415	20.75	4.76119999999995	27.3980000000003	27.8086214947814	19.2801377465549	13.8251080466411	13.5723462167054	13.7594382475237
417	22.63755	126.9757	6	15	416	20.8	-24.7516	-22.9420000000002	33.7487342956741	19.4471066484454	15.1851717548766	13.9107538090647	13.7249890792045
418	22.43354	127.7413	6	15	417	20.85	-4.0802	15.3119999999998	15.846304807115	19.1979019545481	15.2828051375483	14.226150653081	14.072507209618
419	22.74472	127.6858	6	15	418	20.9	6.2236	-1.1099999999999	6.32181120882298	15.1950699808022	14.9562277950008	13.7280487591785	14.157913110356
420	23.33463	127.5184	6	15	419	20.95	11.7982	-3.34800000000001	12.264037966347	12.2896221435438	15.2286413414545	13.4079533175245	13.8417310588956
421	23.28864	127.9054	6	15	420	21	-0.919799999999995	7.74000000000001	7.79446162605219	11.2854725285416	14.8730959209006	13.5047399526488	13.8879013978716
422	22.69998	127.1457	6	15	421	21.05	-11.7732	-15.1939999999999	19.221495109382	10.4653489415562	13.0312034284619	13.4154888605594	13.4981332988066
423	23.1659	127.4212	6	15	422	21.1	9.31840000000001	5.50999999999988	10.8255567321038	11.2593807283609	13.1925420329292	13.6801801848099	14.1129311793806
424	23.05673	127.4008	6	15	423	21.15	-2.18339999999998	-0.407999999999902	2.22119327389577	14.551121860999	13.6158426221679	14.9924327763506	14.1202257643745
425	23.02048	128.2117	6	15	424	21.2	-0.725000000000051	16.2180000000001	16.2341969003706	13.7727847133801	13.224744512333	15.1852199342057	13.7355222519758
426	22.76481	127.0263	6	15	425	21.25	-5.11339999999997	-23.708	24.2531672892429	15.0996115373168	13.1843718586564	14.332844788251	14.4453664926375
427	22.21709	126.4901	6	15	426	21.3	-10.9544	-10.7240000000002	15.3298093712872	16.7663363027797	11.6458059662422	12.9686885863349	15.3322385402935
428	22.75713	127.176	6	15	427	21.35	10.8008	13.7180000000001	17.4596908517878	15.1901082963051	12.0775552320715	12.9153524515025	15.282631774849
429	23.00464	127.6421	6	15	428	21.4	4.95019999999997	9.32199999999995	10.5548171012102	11.8176218563137	15.0286377577004	13.7603625380769	15.3241648075102
430	22.88788	128.0431	6	15	429	21.45	-2.33519999999999	8.02000000000021	8.35305686799768	9.51882721910437	15.1417985269568	13.4662722128809	15.4810153496805
431	22.52515	127.9725	6	15	430	21.5	-7.25459999999998	-1.41200000000026	7.39073508928581	9.05549892682618	13.7925936556013	13.6647989084589	15.4159141542595
432	22.71324	128.01	6	15	431	21.55	3.76179999999998	0.749999999999886	3.83583618524041	13.2909392126211	12.906173744208	13.0396988128973	15.6397741864078
433	22.10263	128.4577	6	15	432	21.6	-12.2122	8.95399999999995	15.1430493903968	15.0934887576085	12.6381628700757	13.8477360525067	16.0220821924619
434	22.97613	127.1332	6	15	433	21.65	17.47	-26.4899999999997	31.7320185301847	15.7675654548888	13.9048824539859	14.8796001880654	16.4760041345275
435	22.33586	127.7197	6	15	434	21.7	-12.8054	11.73	17.365804592935	16.2935202693115	13.7077999134289	14.5138745612654	17.1392570216488
436	22.85001	127.5611	6	15	435	21.75	10.283	-3.17200000000014	10.7611185756872	16.2208268133253	14.1452259582613	15.3183867685696	17.7686586046578
437	22.53501	127.6338	6	15	436	21.8	-6.30000000000003	1.45399999999995	6.46561025735392	14.5188256953506	14.4335916595524	16.7537232715223	17.4664193840986
438	22.27573	126.9418	6	15	437	21.85	-5.18560000000001	-13.8399999999999	14.7795821104657	12.3221110692492	15.6179168729419	16.3391128966169	17.5259704977629
439	22.74078	128.0057	6	15	438	21.9	9.30100000000003	21.2779999999998	23.2220129403114	12.5228864616338	14.7305626184304	16.9202808558418	17.5222305616656
440	22.45859	128.1547	6	15	439	21.95	-5.6438	2.98000000000002	6.38223146242755	12.5736630497933	13.8859505955739	17.5540773818364	17.5605139148823
441	22.18019	127.6365	6	15	440	22	-5.56800000000003	-10.3639999999999	11.7649955376106	15.0150069325585	16.8441798815378	17.3270883558703	17.5027693498395
442	21.8663	127.5167	6	15	441	22.05	-6.27780000000001	-2.39599999999996	6.71949319815118	14.9422995415101	20.6012727988366	17.8640595122563	17.4905371113037
443	21.75973	128.8618	6	15	442	22.1	-2.13139999999996	26.9019999999998	26.9863015242917	15.4497901218987	20.040062923158	18.3639842001138	17.6282649328625
444	22.67976	128.1837	6	15	443	22.15	18.4006	-13.562	22.8584759850695	21.1654733014418	19.9356792576978	17.9595754927043	17.7761671651667
445	22.38253	127.8512	6	15	444	22.2	-5.94460000000005	-6.64999999999964	8.91968436437051	28.6288825478799	21.400354850244	19.093294109092	17.7128735978918
446	21.39019	129.6074	6	15	445	22.25	-19.8468	35.1240000000001	40.3434114353262	25.0651189137575	20.5089507534794	21.2044724210647	17.4033049967695
447	22.20704	127.5627	6	15	446	22.3	16.337	-40.8940000000001	44.0365394303414	24.9290589738855	21.2945273649601	21.9641501818623	17.0537170856132
448	22.44078	127.957	6	15	447	22.35	4.67480000000002	7.88599999999974	9.16748335367979	27.3509195785893	21.1100515272857	22.1365885440233	16.7673565169166
449	22.6015	129.0542	6	15	448	22.4	3.21440000000003	21.9440000000003	22.1781762857096	19.8524282055169	21.1885883669783	21.2840985852542	16.6977650303449
450	22.45792	128.0126	6	15	449	22.45	-2.8716	-20.8320000000003	21.0289873878895	13.9601721820404	24.30063762261	21.6547556168838	16.7895911073873
451	22.56935	128.1015	6	15	450	22.5	2.22859999999997	1.77799999999991	2.85095456996416	17.154984140814	25.5647649605916	21.3407397912201	16.9651225778168
452	21.84084	128.1207	6	15	451	22.55	-14.5702	0.384000000000242	14.5752593129591	17.448117760071	23.327027564888	21.9413754097101	17.3365012846297
453	22.0867	129.3535	6	15	452	22.6	4.91720000000001	24.6559999999999	25.1415431475476	21.2503556666307	24.2331141648885	21.4087938132183	17.5062670680482
454	22.70843	128.348	6	15	453	22.65	12.4346	-20.1099999999997	23.6438443819948	31.2771017156664	22.6325179128107	20.6727341422681	17.0061135325022
455	21.49807	129.9427	6	15	454	22.7	-24.2072	31.8939999999998	40.0401769206879	32.6938829477356	21.9091563835235	20.9118726345183	16.9082636822901
456	22.56339	127.5171	6	15	455	22.75	21.3064	-48.5120000000001	52.9846848151426	31.3112441889631	22.1725288289608	19.4882232249694	17.2564985557758
457	22.05914	128.4755	6	15	456	22.8	-10.085	19.1680000000002	21.659165473305	27.8169180655503	22.5882234544601	17.3537108997041	17.2788913205637
458	22.76062	129.0574	6	15	457	22.85	14.0296	11.6379999999998	18.2283493536852	22.5679571004164	21.7075360991508	17.1956001372163	17.3799016628339
459	22.48549	129.1972	6	15	458	22.9	-5.50260000000002	2.79600000000016	6.17221376493079	13.0679559422552	20.1568799175579	16.4752492048481	17.0379397877577
460	22.13758	128.6016	6	15	459	22.95	-6.95819999999998	-11.9120000000004	13.7953720950183	12.4825639611845	17.5231076464265	16.0251048329382	17.3116638536307
461	22.09248	128.8721	6	15	460	23	-0.902000000000029	5.40999999999997	5.48467902433677	12.1038280093385	13.4116814893473	16.6031567997633	17.5067275251804
462	22.52242	128.04	6	15	461	23.05	8.59880000000004	-16.6419999999999	18.7322055679516	12.4968417695655	11.3803942345203	16.808943057003	17.4078024577149
463	22.16629	128.775	6	15	462	23.1	-7.12260000000001	14.7000000000003	16.3346695944549	12.4782581924367	10.1580861095441	16.6485499359825	17.8542109502231
464	21.80346	128.9591	6	15	463	23.15	-7.25659999999998	3.68200000000002	8.13728256606588	13.7554070364393	10.3179804968855	16.0526515723	17.8775987117714
465	22.48568	128.8961	6	15	464	23.2	13.6443999999999	-1.26000000000033	13.7024542093743	10.278224507856	10.1410532823529	14.7232332554883	17.8716558173578
466	22.03278	129.2797	6	15	465	23.25	-9.05799999999999	7.67200000000003	11.8704232443498	8.21234420974972	11.0337847705658	13.3085246904868	17.3908727956086
467	22.04024	129.3466	6	15	466	23.3	0.149200000000036	1.33800000000008	1.34629292503534	8.13911922420544	11.029662659546	12.593632459265	16.962196146259
468	21.77239	129.2109	6	15	467	23.35	-5.35699999999999	-2.71399999999971	6.00526810392328	7.80384837226916	11.5895637728143	12.6232147816445	17.521443168351
469	22.04365	128.9327	6	15	468	23.4	5.42519999999996	-5.56399999999996	7.77115763834444	8.31216250469225	11.9484232270422	12.7917809902612	17.49818093079
470	22.39455	128.4444	6	15	469	23.45	7.01799999999999	-9.76600000000019	12.0260999496929	11.781100811236	11.92335886455	12.9685720903777	17.1193629600306
471	22.68652	129.1032	6	15	470	23.5	5.83940000000005	13.1759999999997	14.4119939064653	14.9667833358789	13.2053678916264	13.6727152591407	17.314701332935
472	21.83042	129.478	6	15	471	23.55	-17.122	7.49600000000044	18.6909844577542	15.7577272298789	13.8068706840097	12.8742295057197	17.2803424411938
473	21.71226	128.3877	6	15	472	23.6	-2.36319999999999	-21.8060000000003	21.9336807271377	16.0428693568309	15.0883434537449	14.299628087228	17.4671280452079
474	22.29833	128.4039	6	15	473	23.65	11.7214	0.323999999999955	11.7258771083446	18.0985732785605	15.2655814836369	15.0824632812746	17.7706346318869
475	22.19823	129.069	6	15	474	23.7	-2.00200000000002	13.3019999999999	13.4518105844528	15.8326405567835	15.7960908984025	14.8314390001972	17.1418257213695
476	22.06394	127.8418	6	15	475	23.75	-2.6858	-24.5439999999996	24.6905135151131	15.2099035716109	16.3116457477156	15.2935223662478	16.472824799235
477	21.8594	128.1478	6	15	476	23.8	-4.09079999999996	6.11999999999966	7.36132084886914	14.7734357373948	14.7187963518933	16.5706813928138	16.3161074393502
478	21.53797	129.0322	6	15	477	23.85	-6.42859999999999	17.688	18.8199958012748	15.5493124399741	17.0096924016416	17.8472861994857	15.8995518982259
479	21.8835	129.3613	6	15	478	23.9	6.9106	6.58200000000022	9.5435379372643	14.5247182168708	18.2165033355071	18.521112656732	16.1555351022306
480	22.09039	128.5198	6	15	479	23.95	4.13779999999996	-16.8299999999999	17.3311940973494	13.6049521470032	17.7395191358445	18.2136210871229	16.749302030558
481	22.48606	127.625	6	15	480	24	7.91339999999998	-17.8960000000001	19.5675423995964	18.8094812316723	17.3816768408692	18.0262458661067	17.2163299759951
482	22.62294	127.6435	6	15	481	24.05	2.73760000000003	0.370000000000061	2.76249049953121	21.6595709336194	19.3344921016178	17.7517418253845	17.4026472394835
483	20.99024	129.1802	6	15	482	24.1	-32.654	30.7340000000002	44.8426412246203	19.9297258317148	20.6062289452264	18.2857061544333	17.3055409536233
484	21.1735	128.0047	6	15	483	24.15	3.66520000000001	-23.51	23.7939864469996	20.2386354648677	21.7766438298271	19.4886176914738	17.8379179276228
485	21.22358	127.5735	6	15	484	24.2	1.00159999999995	-8.62400000000036	8.68196858782651	25.0640320562324	20.6311512758433	19.5604181872508	18.3808914941872
486	22.26959	127.4315	6	15	485	24.25	20.9202000000001	-2.83999999999992	21.1120905653609	22.4029766587806	19.7408459844977	19.6371249079833	18.7294583602709
487	21.01372	127.9115	6	15	486	24.3	-25.1174	9.60000000000008	26.8894734563547	21.8937167260349	20.7846872988757	20.0385824194354	19.1537589458004
488	21.16598	129.481	6	15	487	24.35	3.04520000000004	31.3899999999998	31.5373642373612	21.3325767199718	19.561719907225	19.1758890148073	19.6029525171771
489	21.18577	128.4188	6	15	488	24.4	0.395800000000008	-21.2439999999998	21.2476867832711	19.2430565041277	20.7607320474406	19.5192892142001	20.0670734812155
490	21.25179	128.7051	6	15	489	24.45	1.32039999999996	5.72599999999966	5.87626855751131	16.5053425415191	21.3813172386572	20.5300319707384	20.2594186631219
491	21.05429	128.2098	6	15	490	24.5	-3.94999999999996	-9.90599999999972	10.6644894861402	16.7204631556694	21.8925729750973	20.7599446928494	20.0418989794362
492	20.47634	128.5286	6	15	491	24.55	-11.559	6.3760000000002	13.2009036433118	19.6277473688463	20.7426727372529	21.9310649732473	20.1663501156153
493	21.48988	127.2512	6	15	492	24.6	20.2708	-25.5480000000003	32.6129673081125	21.4300577573425	17.7455490843881	20.3114538200186	20.392710645532
494	20.1043	128.3832	6	15	493	24.65	-27.7116	22.6399999999998	35.7841078491555	24.542089446067	17.2619345985731	20.593372573971	20.7378901595638
495	20.70539	127.9441	6	15	494	24.7	12.0218000000001	-8.78199999999964	14.8878204999924	24.9800029329867	20.4289126656334	21.9303439881771	20.7893701418417
496	20.95165	126.6562	6	15	495	24.75	4.92519999999999	-25.7580000000002	26.2246479297627	18.7706350131069	21.7790434012011	22.165394354294	20.7009284317802
497	20.58935	127.3351	6	15	496	24.8	-7.24600000000002	13.578	15.3904710779105	14.8961218282999	23.0774426476189	21.736836498787	21.0234272457871
498	20.66765	127.3361	6	15	497	24.85	1.56599999999997	0.0200000000000955	1.56612770871341	19.4277675739243	21.0611877328122	21.3586188348686	20.8871191497644
499	20.62562	128.1556	6	15	498	24.9	-0.840599999999938	16.3899999999998	16.4115419251207	19.0159973563353	20.4260131005015	21.613034305699	20.923921392715
500	20.62866	126.2783	6	15	499	24.95	0.060799999999972	-37.5459999999998	37.5460492281144	21.174882362251	22.479370737697	22.3052162391208	20.6771635695433
501	20.51361	127.4811	6	15	500	25	-2.301	24.0559999999999	24.1657968418175	23.3517404525175	22.4382157334907	22.0575520927657	20.4632536711401
502	21.25413	126.4014	6	15	501	25.05	14.8104	-21.5940000000001	26.1848961074892	25.955904372703	22.7310002603212	22.5809584058461	20.6996363842612
503	21.8021	126.106	6	15	502	25.1	10.9594	-5.90800000000002	12.4504181600459	25.5309739014696	24.9716885853491	22.4997151366306	19.6985932794765
504	21.30245	127.4902	6	15	503	25.15	-9.99299999999998	27.6840000000001	29.4323615260483	25.8604341106462	25.9641340128249	21.9871626276537	19.3033399674666
505	21.45942	125.7261	6	15	504	25.2	3.13940000000002	-35.282	35.4213968719473	24.2871181583913	24.1815198126082	22.0183220964325	19.420018836733
506	21.07284	126.9575	6	15	505	25.25	-7.73160000000004	24.6279999999999	25.8130978877002	26.5916367181807	22.3360607843303	21.7647319555772	19.0083525167549
507	20.15696	126.9656	6	15	506	25.3	-18.3176	0.161999999999978	18.3183163462147	25.9723636529467	22.0844741640734	22.0082720721388	18.6848302994833
508	21.35377	126.8992	6	15	507	25.35	23.9362	-1.32800000000003	23.973010958993	22.8320657237468	23.9382425404491	22.5983492847215	18.3718241469765
509	20.18413	126.2943	6	15	508	25.4	-23.3928	-12.0979999999997	26.3359961998781	18.8116874580144	23.5483121548059	22.32855357123	18.4858708027338
510	21.02768	126.8048	6	15	509	25.45	16.871	10.2099999999999	19.719907225948	19.8818301697554	21.5572734551681	20.8242951683482	18.4359442992773
511	20.76921	126.9262	6	15	510	25.5	-5.16939999999998	2.42799999999988	5.71120655903805	21.2848483627174	21.0912481776637	20.1665626494308	18.9668449736807
512	20.78025	125.7428	6	15	511	25.55	0.220799999999954	-23.6679999999998	23.6690299049199	21.1242606566652	21.2855438839564	19.4682077952751	18.7639121973944
513	20.42786	127.2516	6	15	512	25.6	-7.0478	30.1759999999999	30.9881019238028	20.2824811865894	20.2250099840938	19.0857327389345	18.3468759570147
514	21.07343	126.1502	6	15	513	25.65	12.9114	-22.028	25.5330576696172	23.3708088973129	18.6929731296351	18.0133073609621	17.6737532621968
515	20.39021	126.5172	6	15	514	25.7	-13.6644	7.34000000000009	15.511009875569	22.6892575981573	17.4670705240881	16.9096936852889	17.7304209954118
516	20.97268	125.6344	6	15	515	25.75	11.6494	-17.6560000000001	21.1528451126557	19.1651716054703	17.9970645145314	15.8513106792158	17.2483048266346
517	21.09866	126.6396	6	15	516	25.8	2.51959999999997	20.104	20.2612734091419	16.261685602605	16.8519414264768	15.6328241001795	17.4878819670426
518	20.48137	126.3833	6	15	517	25.85	-12.3458	-5.12599999999992	13.3676719603676	14.6516598615869	14.2332229374199	15.3850294590843	18.3351070789442
519	20.71041	126.8842	6	15	518	25.9	4.58080000000002	10.018	11.0156276552905	12.6233201317498	12.4783025671183	15.3587072997686	18.0821648390823
520	20.39027	126.6927	6	15	519	25.95	-6.40279999999997	-3.8300000000001	7.46088117047848	11.0146252547962	12.2621139154097	14.5666723594338	17.7216163497672
521	20.76158	127.0992	6	15	520	26	7.42619999999995	8.12999999999988	11.0111464634704	9.30127426936958	10.611373180768	15.8761378545958	17.8291840090693
522	20.68523	126.4931	6	15	521	26.05	-1.52699999999996	-12.122	12.2177990243742	8.69491953163155	9.9801043164026	14.9468659889427	17.7473505985948
523	20.9052	126.397	6	15	522	26.1	4.3994	-1.92199999999985	4.80091703323432	9.87256796923249	10.5450489340747	14.1940367773989	17.7244642578996
524	20.72322	126.0417	6	15	523	26.15	-3.63959999999999	-7.10599999999999	7.98385396660033	8.5994262297862	12.0244414699021	13.3603438967399	NA
525	20.09753	126.2741	6	15	524	26.2	-12.5138	4.64799999999997	13.3491233584832	8.94558337800895	11.6662741947795	13.442519894391	NA
526	20.31102	126.3656	6	15	525	26.25	4.2698	1.82999999999993	4.64543776623902	11.7888235987799	13.7552111946602	12.7318776976919	NA
527	21.00634	126.3114	6	15	526	26.3	13.9064	-1.08399999999989	13.9485847654879	15.3539634081727	13.0417905514086	12.9674918619464	NA
528	20.16	126.7448	6	15	527	26.35	-16.9268	8.66799999999984	19.017118137089	13.4599804203266	14.1548506173778	14.0718648731668	NA
529	20.55137	125.5151	6	15	528	26.4	7.82739999999997	-24.5939999999999	25.8095530135644	18.9109961595342	14.2423852263616	13.8357761069347	NA
530	20.7093	125.6277	6	15	529	26.45	3.15860000000001	2.25200000000001	3.87920841925258	17.1379977248083	14.6229258733723	14.6189375311862	NA
531	19.38972	126.5237	6	15	530	26.5	-26.3916	17.92	31.9005164622769	16.5208776359756	14.8523822146158	15.4918053687078	NA
532	19.63801	126.5781	6	15	531	26.55	4.96580000000002	1.08800000000002	5.08359259185866	13.1308070445504	15.9548794074902	16.0264934019145	NA
533	20.21471	126.0286	6	15	532	26.6	11.534	-10.9900000000002	15.9315176929257	15.785871326418	17.598680812259	16.3631957768647	NA
534	20.071	126.4476	6	15	533	26.65	-2.87419999999997	8.37999999999994	8.85920005643844	10.7937682696974	15.6471107439673	NA	NA
535	20.05129	125.5901	6	15	534	26.7	-0.394199999999998	-17.1499999999997	17.1545298285902	14.771761090172	17.5716008675929	NA	NA
536	19.71126	125.6593	6	15	535	26.75	-6.80060000000005	1.3839999999999	6.94000117867428	18.6764839885423	17.2283995427555	NA	NA
537	20.29069	126.7654	6	15	536	26.8	11.5886	22.122	24.9735566942316	18.1634144433841	19.0111962524203	NA	NA
538	20.36003	124.994	6	15	537	26.85	1.38679999999994	-35.428	35.4551321847769	19.3573304087679	18.5715409363516	NA	NA
539	20.17576	124.7389	6	15	538	26.9	-3.68539999999996	-5.10199999999998	6.2938523306477	23.6630308158136	NA	NA	NA
540	19.70404	125.7945	6	15	539	26.95	-9.43440000000002	21.112	23.1241096555089	23.2506314146685	NA	NA	NA
541	20.14745	127.1471	6	15	540	27	8.8682	27.0519999999999	28.4685032139028	18.4665978841609	NA	NA	NA
542	20.36773	126.0229	6	15	541	27.05	4.40560000000005	-22.4839999999998	22.9115596885064	NA	NA	NA	NA
543	19.80686	126.1573	6	15	542	27.1	-11.2174	2.68799999999999	11.5349645322385	NA	NA	NA	NA
544	NA	NA	6	15	543	27.15	NA	NA	NA	NA	NA	NA	NA
545	NA	NA	6	15	544	27.2	NA	NA	NA	NA	NA	NA	NA
546	NA	NA	6	15	545	27.25	NA	NA	NA	NA	NA	NA	NA
547	NA	NA	6	15	546	27.3	NA	NA	NA	NA	NA	NA	NA
548	NA	NA	6	15	547	27.35	NA	NA	NA	NA	NA	NA	NA
549	NA	NA	6	15	548	27.4	NA	NA	NA	NA	NA	NA	NA
550	NA	NA	6	15	549	27.45	NA	NA	NA	NA	NA	NA	NA
551	NA	NA	6	15	550	27.5	NA	NA	NA	NA	NA	NA	NA
552	NA	NA	6	15	551	27.55	NA	NA	NA	NA	NA	NA	NA
553	NA	NA	6	15	552	27.6	NA	NA	NA	NA	NA	NA	NA
554	NA	NA	6	15	553	27.65	NA	NA	NA	NA	NA	NA	NA
555	NA	NA	6	15	554	27.7	NA	NA	NA	NA	NA	NA	NA
556	NA	NA	6	15	555	27.75	NA	NA	NA	NA	NA	NA	NA
557	NA	NA	6	15	556	27.8	NA	NA	NA	NA	NA	NA	NA
558	NA	NA	6	15	557	27.85	NA	NA	NA	NA	NA	NA	NA
559	NA	NA	6	15	558	27.9	NA	NA	NA	NA	NA	NA	NA
560	NA	NA	6	15	559	27.95	NA	NA	NA	NA	NA	NA	NA
561	NA	NA	6	15	560	28	NA	NA	NA	NA	NA	NA	NA
562	NA	NA	6	15	561	28.05	NA	NA	NA	NA	NA	NA	NA
563	NA	NA	6	15	562	28.1	NA	NA	NA	NA	NA	NA	NA
564	NA	NA	6	15	563	28.15	NA	NA	NA	NA	NA	NA	NA
565	NA	NA	6	15	564	28.2	NA	NA	NA	NA	NA	NA	NA
566	NA	NA	6	15	565	28.25	NA	NA	NA	NA	NA	NA	NA
567	NA	NA	6	15	566	28.3	NA	NA	NA	NA	NA	NA	NA
568	NA	NA	6	15	567	28.35	NA	NA	NA	NA	NA	NA	NA
569	NA	NA	6	15	568	28.4	NA	NA	NA	NA	NA	NA	NA
570	NA	NA	6	15	569	28.45	NA	NA	NA	NA	NA	NA	NA
571	NA	NA	6	15	570	28.5	NA	NA	NA	NA	NA	NA	NA
572	NA	NA	6	15	571	28.55	NA	NA	NA	NA	NA	NA	NA
573	NA	NA	6	15	572	28.6	NA	NA	NA	NA	NA	NA	NA
574	NA	NA	6	15	573	28.65	NA	NA	NA	NA	NA	NA	NA
575	NA	NA	6	15	574	28.7	NA	NA	NA	NA	NA	NA	NA
576	NA	NA	6	15	575	28.75	NA	NA	NA	NA	NA	NA	NA
577	NA	NA	6	15	576	28.8	NA	NA	NA	NA	NA	NA	NA
578	NA	NA	6	15	577	28.85	NA	NA	NA	NA	NA	NA	NA
579	NA	NA	6	15	578	28.9	NA	NA	NA	NA	NA	NA	NA
580	NA	NA	6	15	579	28.95	NA	NA	NA	NA	NA	NA	NA
581	NA	NA	6	15	580	29	NA	NA	NA	NA	NA	NA	NA
582	NA	NA	6	15	581	29.05	NA	NA	NA	NA	NA	NA	NA
583	NA	NA	6	15	582	29.1	NA	NA	NA	NA	NA	NA	NA
584	NA	NA	6	15	583	29.15	NA	NA	NA	NA	NA	NA	NA
585	NA	NA	6	15	584	29.2	NA	NA	NA	NA	NA	NA	NA
586	NA	NA	6	15	585	29.25	NA	NA	NA	NA	NA	NA	NA
587	NA	NA	6	15	586	29.3	NA	NA	NA	NA	NA	NA	NA
588	NA	NA	6	15	587	29.35	NA	NA	NA	NA	NA	NA	NA
589	NA	NA	6	15	588	29.4	NA	NA	NA	NA	NA	NA	NA
590	NA	NA	6	15	589	29.45	NA	NA	NA	NA	NA	NA	NA
591	NA	NA	6	15	590	29.5	NA	NA	NA	NA	NA	NA	NA
592	NA	NA	6	15	591	29.55	NA	NA	NA	NA	NA	NA	NA
593	NA	NA	6	15	592	29.6	NA	NA	NA	NA	NA	NA	NA
594	NA	NA	6	15	593	29.65	NA	NA	NA	NA	NA	NA	NA
595	NA	NA	6	15	594	29.7	NA	NA	NA	NA	NA	NA	NA
596	NA	NA	6	15	595	29.75	NA	NA	NA	NA	NA	NA	NA
597	NA	NA	6	15	596	29.8	NA	NA	NA	NA	NA	NA	NA
598	NA	NA	6	15	597	29.85	NA	NA	NA	NA	NA	NA	NA
599	NA	NA	6	15	598	29.9	NA	NA	NA	NA	NA	NA	NA
600	NA	NA	6	15	599	29.95	NA	NA	NA	NA	NA	NA	NA
601	NA	NA	6	15	600	30	NA	NA	NA	NA	NA	NA	NA
