# Supplementary material for: An automated feeding system for the African killifish reveals the impact of diet on lifespan and allows scalable assessment of associative learning
Source: eLife. 2022 Nov 10;11:e69008. doi: 10.7554/eLife.69008 (PMC9788828; doi:10.7554/eLife.69008)
Supplement: Figure 6—source data 3. [file elife-69008-fig6-data3.zip › Filtered and Interpolated Trajectories with Kinematics/t13_REC0013 DLC_likelihood-euclidean-filtered_splines-interpolated_kinematics_02_resnet50_TrainAllTheThingsJun28shuffle1_1030000.csv]

	x2	y2	fishnum	recording_num	bodyparts_coords	seconds	velocity_x	velocity_y	velocity_xy	velocity_xy_5frame	velocity_xy_10frame	velocity_xy_20frame	velocity_xy_40frame
1	NA	NA	13	13	0	0	0	0	0	NA	NA	NA	NA
2	NA	NA	13	13	1	0.05	NA	NA	NA	NA	NA	NA	NA
3	NA	NA	13	13	2	0.1	NA	NA	NA	NA	NA	NA	NA
4	NA	NA	13	13	3	0.15	NA	NA	NA	NA	NA	NA	NA
5	NA	NA	13	13	4	0.2	NA	NA	NA	NA	NA	NA	NA
6	NA	NA	13	13	5	0.25	NA	NA	NA	NA	NA	NA	NA
7	NA	NA	13	13	6	0.3	NA	NA	NA	NA	NA	NA	NA
8	NA	NA	13	13	7	0.35	NA	NA	NA	NA	NA	NA	NA
9	NA	NA	13	13	8	0.4	NA	NA	NA	NA	NA	NA	NA
10	NA	NA	13	13	9	0.45	NA	NA	NA	NA	NA	NA	NA
11	NA	NA	13	13	10	0.5	NA	NA	NA	NA	NA	NA	NA
12	NA	NA	13	13	11	0.55	NA	NA	NA	NA	NA	NA	NA
13	NA	NA	13	13	12	0.6	NA	NA	NA	NA	NA	NA	NA
14	NA	NA	13	13	13	0.65	NA	NA	NA	NA	NA	NA	NA
15	NA	NA	13	13	14	0.7	NA	NA	NA	NA	NA	NA	NA
16	NA	NA	13	13	15	0.75	NA	NA	NA	NA	NA	NA	NA
17	NA	NA	13	13	16	0.8	NA	NA	NA	NA	NA	NA	NA
18	NA	NA	13	13	17	0.85	NA	NA	NA	NA	NA	NA	NA
19	NA	NA	13	13	18	0.9	NA	NA	NA	NA	NA	NA	NA
20	NA	NA	13	13	19	0.95	NA	NA	NA	NA	NA	NA	NA
21	NA	NA	13	13	20	1	NA	NA	NA	NA	NA	NA	NA
22	NA	NA	13	13	21	1.05	NA	NA	NA	NA	NA	NA	NA
23	NA	NA	13	13	22	1.1	NA	NA	NA	NA	NA	NA	NA
24	NA	NA	13	13	23	1.15	NA	NA	NA	NA	NA	NA	NA
25	NA	NA	13	13	24	1.2	NA	NA	NA	NA	NA	NA	NA
26	NA	NA	13	13	25	1.25	NA	NA	NA	NA	NA	NA	NA
27	NA	NA	13	13	26	1.3	NA	NA	NA	NA	NA	NA	NA
28	NA	NA	13	13	27	1.35	NA	NA	NA	NA	NA	NA	NA
29	NA	NA	13	13	28	1.4	NA	NA	NA	NA	NA	NA	NA
30	NA	NA	13	13	29	1.45	NA	NA	NA	NA	NA	NA	NA
31	NA	NA	13	13	30	1.5	NA	NA	NA	NA	NA	NA	NA
32	NA	NA	13	13	31	1.55	NA	NA	NA	NA	NA	NA	NA
33	NA	NA	13	13	32	1.6	NA	NA	NA	NA	NA	NA	NA
34	NA	NA	13	13	33	1.65	NA	NA	NA	NA	NA	NA	NA
35	NA	NA	13	13	34	1.7	NA	NA	NA	NA	NA	NA	NA
36	NA	NA	13	13	35	1.75	NA	NA	NA	NA	NA	NA	NA
37	NA	NA	13	13	36	1.8	NA	NA	NA	NA	NA	NA	NA
38	NA	NA	13	13	37	1.85	NA	NA	NA	NA	NA	NA	NA
39	NA	NA	13	13	38	1.9	NA	NA	NA	NA	NA	NA	NA
40	NA	NA	13	13	39	1.95	NA	NA	NA	NA	NA	NA	NA
41	NA	NA	13	13	40	2	NA	NA	NA	NA	NA	NA	NA
42	NA	NA	13	13	41	2.05	NA	NA	NA	NA	NA	NA	NA
43	NA	NA	13	13	42	2.1	NA	NA	NA	NA	NA	NA	NA
44	NA	NA	13	13	43	2.15	NA	NA	NA	NA	NA	NA	NA
45	NA	NA	13	13	44	2.2	NA	NA	NA	NA	NA	NA	NA
46	NA	NA	13	13	45	2.25	NA	NA	NA	NA	NA	NA	NA
47	NA	NA	13	13	46	2.3	NA	NA	NA	NA	NA	NA	NA
48	NA	NA	13	13	47	2.35	NA	NA	NA	NA	NA	NA	NA
49	NA	NA	13	13	48	2.4	NA	NA	NA	NA	NA	NA	NA
50	NA	NA	13	13	49	2.45	NA	NA	NA	NA	NA	NA	NA
51	NA	NA	13	13	50	2.5	NA	NA	NA	NA	NA	NA	NA
52	NA	NA	13	13	51	2.55	NA	NA	NA	NA	NA	NA	NA
53	NA	NA	13	13	52	2.6	NA	NA	NA	NA	NA	NA	NA
54	NA	NA	13	13	53	2.65	NA	NA	NA	NA	NA	NA	NA
55	NA	NA	13	13	54	2.7	NA	NA	NA	NA	NA	NA	NA
56	NA	NA	13	13	55	2.75	NA	NA	NA	NA	NA	NA	NA
57	NA	NA	13	13	56	2.8	NA	NA	NA	NA	NA	NA	NA
58	NA	NA	13	13	57	2.85	NA	NA	NA	NA	NA	NA	NA
59	NA	NA	13	13	58	2.9	NA	NA	NA	NA	NA	NA	NA
60	NA	NA	13	13	59	2.95	NA	NA	NA	NA	NA	NA	NA
61	NA	NA	13	13	60	3	NA	NA	NA	NA	NA	NA	NA
62	NA	NA	13	13	61	3.05	NA	NA	NA	NA	NA	NA	NA
63	NA	NA	13	13	62	3.1	NA	NA	NA	NA	NA	NA	NA
64	NA	NA	13	13	63	3.15	NA	NA	NA	NA	NA	NA	NA
65	NA	NA	13	13	64	3.2	NA	NA	NA	NA	NA	NA	NA
66	NA	NA	13	13	65	3.25	NA	NA	NA	NA	NA	NA	NA
67	NA	NA	13	13	66	3.3	NA	NA	NA	NA	NA	NA	NA
68	NA	NA	13	13	67	3.35	NA	NA	NA	NA	NA	NA	NA
69	NA	NA	13	13	68	3.4	NA	NA	NA	NA	NA	NA	NA
70	NA	NA	13	13	69	3.45	NA	NA	NA	NA	NA	NA	NA
71	NA	NA	13	13	70	3.5	NA	NA	NA	NA	NA	NA	NA
72	NA	NA	13	13	71	3.55	NA	NA	NA	NA	NA	NA	NA
73	NA	NA	13	13	72	3.6	NA	NA	NA	NA	NA	NA	NA
74	NA	NA	13	13	73	3.65	NA	NA	NA	NA	NA	NA	NA
75	NA	NA	13	13	74	3.7	NA	NA	NA	NA	NA	NA	NA
76	NA	NA	13	13	75	3.75	NA	NA	NA	NA	NA	NA	NA
77	NA	NA	13	13	76	3.8	NA	NA	NA	NA	NA	NA	NA
78	NA	NA	13	13	77	3.85	NA	NA	NA	NA	NA	NA	NA
79	NA	NA	13	13	78	3.9	NA	NA	NA	NA	NA	NA	NA
80	NA	NA	13	13	79	3.95	NA	NA	NA	NA	NA	NA	NA
81	NA	NA	13	13	80	4	NA	NA	NA	NA	NA	NA	NA
82	NA	NA	13	13	81	4.05	NA	NA	NA	NA	NA	NA	NA
83	NA	NA	13	13	82	4.1	NA	NA	NA	NA	NA	NA	NA
84	147.102935791016	72.7982482910156	13	13	83	4.15	NA	NA	NA	NA	NA	NA	NA
85	155.855651855469	65.7040100097656	13	13	84	4.2	175.05432128906	-141.884765625	225.333757165753	NA	NA	NA	NA
86	161.970169067383	63.9506721496582	13	13	85	4.25	122.29034423828	-35.0667572021479	127.218731932807	NA	NA	NA	NA
87	168.084686279297	62.1973342895508	13	13	86	4.3	122.29034423828	-35.066757202148	127.218731932807	116.07510806949	NA	NA	NA
88	170.914093017578	61.5121955871582	13	13	87	4.35	56.5881347656205	-13.702774047852	58.2235606336344	75.1049938873861	NA	NA	NA
89	172.753494262695	60.460090637207	13	13	88	4.4	36.7880249023398	-21.042098999024	42.3807586824481	71.9360663944535	104.635510447526	NA	NA
90	173.133560180664	61.4111175537109	13	13	89	4.45	7.60131835938012	19.020538330078	20.4831862552342	68.767138901521	93.2395441777652	NA	NA
91	178.702260698591	61.4179613930838	13	13	90	4.5	111.37401035854	0.136876787457965	111.374094468144	79.397245668423	91.6550804312989	NA	NA
92	184.270961216518	61.4248052324567	13	13	91	4.55	111.37401035854	0.136876787457965	111.374094468144	93.1959128255622	90.0706166848326	NA	NA
93	189.839661734445	61.4316490718296	13	13	92	4.6	111.37401035854	0.136876787457965	111.374094468144	111.374094468144	95.3856700682816	NA	NA
94	195.408362252372	61.4384929112025	13	13	93	4.65	111.37401035854	0.136876787458107	111.374094468144	111.374094468144	102.285003646851	108.004802457834	NA
95	200.977062770299	61.4453367505754	13	13	94	4.7	111.37401035854	0.136876787457965	111.374094468144	111.374094468144	111.374094468142	96.8332929748526	NA
96	206.545763288226	61.4521805899483	13	13	95	4.75	111.37401035854	0.136876787457965	111.374094468144	111.37409446814	111.374094468142	90.5675347535182	NA
97	212.114463806153	61.4590244293212	13	13	96	4.8	111.37401035854	0.136876787457965	111.374094468144	111.37409446814	111.374094468142	90.061176165092	NA
98	217.683164324079	61.4658682686942	13	13	97	4.85	111.37401035852	0.136876787460096	111.374094468124	111.37409446814	111.374094468142	93.0045761416239	NA
99	223.251864842006	61.4727121080671	13	13	98	4.9	111.37401035854	0.136876787457965	111.374094468144	111.37409446814	111.374094468142	96.7401162157155	NA
100	228.820565359933	61.47955594744	13	13	99	4.95	111.37401035854	0.136876787457965	111.374094468144	111.37409446814	100.42704177194	101.570534911167	NA
101	234.38926587786	61.4863997868129	13	13	100	5	111.37401035854	0.136876787458107	111.374094468144	111.374094468144	89.4799890757376	101.856408195974	NA
102	239.957966395787	61.4932436261858	13	13	101	5.05	111.37401035854	0.136876787457965	111.374094468144	111.374094468144	90.0517356453515	102.142281480781	NA
103	245.526666913714	61.5000874655587	13	13	102	5.1	111.37401035854	0.136876787457965	111.374094468144	89.4799890757397	90.6234822149661	102.428154765588	NA
104	251.095367431641	61.5069313049316	13	13	103	5.15	111.37401035854	0.136876787457965	111.374094468144	67.5858836833349	91.1952287845798	102.714028050395	106.788781678148
105	251.0283203125	61.4393768310546	13	13	104	5.2	-1.34094238281989	-1.35108947753992	1.90356750612154	68.7293768225627	91.7669753541924	102.999901335201	104.082726753111
106	250.961273193359	61.3718223571777	13	13	105	5.25	-1.34094238281989	-1.35108947753807	1.90356750612022	69.872869961788	92.3387219238064	103.285774620008	103.829547458898
107	254.617979904701	65.9439749882139	13	13	106	5.3	73.1341342268399	91.4430526207239	117.091560164283	71.0163631010155	92.9104684934203	103.571647904815	103.576368164685
108	258.274686616042	70.5161276192501	13	13	107	5.35	73.13413422682	91.4430526207241	117.091560164271	94.0539616326452	93.4822150630329	103.857521189622	105.048068152951
109	261.931393327384	75.0882802502862	13	13	108	5.4	73.1341342268399	91.4430526207221	117.091560164282	117.091560164278	94.0539616326468	104.143394474429	106.915838189997
110	265.588100038725	79.6604328813224	13	13	109	5.45	73.1341342268195	91.4430526207238	117.09156016427	117.091560164278	105.572760898462	104.429267759236	109.331047537723
111	269.244806750067	84.2325855123586	13	13	110	5.5	73.1341342268411	91.4430526207241	117.091560164284	117.091560164278	117.091560164279	104.715141044042	109.473984180126
112	272.901513461409	88.8047381433948	13	13	111	5.55	73.1341342268399	91.4430526207241	117.091560164283	117.091560164278	117.091560164278	105.001014328849	109.616920822529
113	276.55822017275	93.376890774431	13	13	112	5.6	73.1341342268195	91.4430526207241	117.09156016427	117.091560164279	117.091560164278	105.286887613656	109.759857464933
114	280.214926884092	97.9490434054672	13	13	113	5.65	73.1341342268399	91.4430526207238	117.091560164283	117.091560164279	117.091560164278	105.572760898462	109.902794107336
115	283.871633595434	102.521196036503	13	13	114	5.7	73.1341342268399	91.4430526207161	117.091560164277	117.091560164279	117.091560164279	111.33216053137	110.04573074974
116	287.528340306775	107.09334866754	13	13	115	5.75	73.1341342268206	91.44305262074	117.091560164284	117.091560164278	117.091560164277	117.091560164278	110.18446396506
117	291.185047018117	111.665501298576	13	13	116	5.8	73.1341342268399	91.4430526207201	117.09156016428	117.091560164278	117.091560164278	117.091560164278	110.32319718038
118	294.841753729458	116.237653929612	13	13	117	5.85	73.1341342268195	91.4430526207198	117.091560164267	117.091560164278	117.091560164279	117.091560164279	110.461930395701
119	298.4984604408	120.809806560648	13	13	118	5.9	73.1341342268399	91.4430526207201	117.09156016428	117.091560164275	117.091560164278	117.091560164278	108.134473429724
120	302.155167152142	125.381959191684	13	13	119	5.95	73.1341342268399	91.4430526207201	117.09156016428	117.091560164278	117.091560164278	117.091560164279	105.807016463747
121	305.811873863483	129.95411182272	13	13	120	6	73.1341342268206	91.4430526207198	117.091560164268	117.091560164281	117.091560164277	117.091560164278	103.479559497769
122	309.468580574825	134.526264453757	13	13	121	6.05	73.1341342268399	91.44305262074	117.091560164296	117.091560164278	117.091560164278	117.091560164278	101.152102531792
123	313.125287286167	139.098417084793	13	13	122	6.1	73.1341342268399	91.4430526207201	117.09156016428	117.091560164278	117.091560164279	117.091560164279	98.8246455658148
124	316.781993997508	143.670569715829	13	13	123	6.15	73.1341342268195	91.4430526207201	117.091560164267	117.091560164278	117.091560164278	117.091560164278	96.6254272465199
125	320.43870070885	148.242722346865	13	13	124	6.2	73.1341342268399	91.4430526207201	117.09156016428	117.091560164278	117.091560164278	117.091560164278	97.1629721012763
126	324.095407420191	152.814874977901	13	13	125	6.25	73.1341342268206	91.4430526207201	117.091560164268	117.091560164278	117.091560164279	117.083153310112	97.7005169560323
127	327.752114131533	157.387027608938	13	13	126	6.3	73.1341342268399	91.44305262074	117.091560164296	117.091560164278	117.091560164277	117.074746455946	95.3583619943339
128	331.408820842875	161.959180239974	13	13	127	6.35	73.1341342268399	91.4430526207195	117.09156016428	117.091560164278	117.091560164278	117.066339601781	93.8837591294833
129	335.065527554216	166.53133287101	13	13	128	6.4	73.1341342268195	91.4430526207201	117.091560164267	117.091560164281	117.091560164278	112.12555238502	95.049910108291
130	338.722234265558	171.103485502046	13	13	129	6.45	73.1341342268399	91.4430526207201	117.09156016428	117.091560164275	117.091560164278	107.184765168258	96.2160610870992
131	342.3789409769	175.675638133082	13	13	130	6.5	73.1341342268411	91.4430526207201	117.091560164281	117.091560164278	117.074746455948	102.243977951497	97.3822120659074
132	346.035647688241	180.247790764118	13	13	131	6.55	73.1341342268195	91.4430526207201	117.091560164267	117.091560164278	117.057932747614	97.3031907347346	98.5483630447152
133	349.692354399583	184.819943395155	13	13	132	6.6	73.1341342268399	91.44305262074	117.091560164296	117.091560164278	117.041119039282	92.3624035179735	98.3697453470264
134	353.349061110924	189.392096026191	13	13	133	6.65	73.1341342268206	91.4430526207201	117.091560164268	117.057932747615	107.159544605761	87.6780935945775	98.1911276493378
135	357.005767822266	193.964248657227	13	13	134	6.7	73.1341342268399	91.4430526207195	117.09156016428	117.024305330952	97.2779701722382	82.9937836711823	96.6838263036241
136	359.770833333334	199.11518351237	13	13	135	6.75	55.3013102213595	103.01869710286	116.923423080963	116.990677914285	87.3963957387139	78.309473747787	95.1765249579101
137	362.535898844401	204.266118367513	13	13	136	6.8	55.3013102213401	103.01869710286	116.923423080954	97.2275290472434	77.5148213051925	73.6251638243896	92.8581306871626
138	365.300964355469	209.417053222656	13	13	137	6.85	55.3013102213595	103.01869710286	116.923423080963	77.4643801801982	67.6332468716687	70.6759580946879	90.5397364164149
139	366.206500244141	209.294503784179	13	13	138	6.9	18.1107177734407	-2.45098876953989	18.2758158290576	57.734858729813	58.2646270248767	73.0082600523041	90.434263771564
140	367.112036132813	209.171954345703	13	13	139	6.95	18.1107177734395	-2.45098876952	18.2758158290538	38.005337279433	48.8960071780864	75.3405620099199	90.328791126713
141	368.017572021484	209.049404907226	13	13	140	7	18.1107177734202	-2.45098876953989	18.2758158290373	18.275815829052	39.5442010396262	77.6728639675364	90.2233184818623
142	368.923107910156	208.92685546875	13	13	141	7.05	18.1107177734395	-2.45098876952	18.2758158290538	19.3017250025101	30.1923949011657	80.0051659251528	90.1178458370105
143	369.828643798828	208.804306030273	13	13	142	7.1	18.1107177734407	-2.45098876953989	18.2758158290576	20.3276341759745	24.310797150094	79.6479305297739	90.0123731921595
144	370.709938049316	209.574272155761	13	13	143	7.15	17.6258850097599	15.3993225097599	23.4053616963481	21.3535433494395	38.8569754988473	79.2906951343976	89.9069005473089
145	371.591232299805	210.34423828125	13	13	144	7.2	17.6258850097793	15.3993225097798	23.4053616963758	22.3794525228983	53.4031538476016	76.27609244297	89.801427902458
146	372.472526550293	211.114204406739	13	13	145	7.25	17.6258850097611	15.3993225097798	23.4053616963621	30.3457784711361	67.9493321963588	73.2698966057079	89.6959552576072
147	373.353820800781	211.884170532227	13	13	146	7.3	17.6258850097599	15.3993225097599	23.4053616963481	58.4122259951845	82.495510545113	68.6415149183794	89.5904826127554
148	371.366333007812	209.764953613281	13	13	147	7.35	-39.7497558593807	-42.3843383789199	58.1074455702464	86.4786735192287	91.6626141878792	64.0131332310492	89.4850099679045
149	379.178504943847	212.213417053222	13	13	148	7.4	156.2434387207	48.9692687988202	163.73759931659	114.545121043278	100.316763243918	68.7429751581085	89.3795373230538
150	386.990676879882	214.661880493164	13	13	149	7.45	156.243438720701	48.9692687988401	163.737599316597	142.611568567328	103.656177707854	73.4728170851677	89.2740646782028
151	394.802848815918	217.110343933105	13	13	150	7.5	156.24343872072	48.9692687988202	163.737599316609	152.979449904622	106.99559217179	78.202659012228	87.3730251967851
152	402.615020751953	219.558807373047	13	13	151	7.55	156.2434387207	48.9692687988395	163.737599316596	142.221300492652	107.090634935593	82.9325009392865	85.3919005524763
153	402.15251159668	225.036659240722	13	13	152	7.6	-9.25018310546079	109.5570373535	109.946852256719	120.833681896478	103.715469312004	87.6623428663456	83.9390438608914
154	401.690002441406	230.514511108398	13	13	153	7.65	-9.25018310547898	109.55703735352	109.94685225674	99.4460633003011	98.6289748173697	92.1357075000403	81.9992108244056
155	404.381317138672	231.421310424805	13	13	154	7.7	53.8262939453193	18.1359863281398	56.7995063357279	71.5697013038584	93.5424803227339	96.6090721337336	79.6865799502368
156	407.072631835938	232.328109741211	13	13	155	7.75	53.8262939453205	18.1359863281199	56.7995063357226	54.4514887193867	88.4559858280972	101.082436767427	77.4671718782873
157	405.871429443359	232.127799987793	13	13	156	7.8	-24.0240478515807	-4.00619506835994	24.3557893343819	55.0366491420871	83.3694913334599	105.555801401121	75.3085742586451
158	404.670227050781	231.927490234375	13	13	157	7.85	-24.0240478515591	-4.00619506835994	24.3557893343606	66.2512787489893	83.662071544812	108.294061841121	73.3985514399277
159	405.669537862142	226.373035430908	13	13	158	7.9	19.98621622722	-111.08909606934	112.872654370243	77.4659083558933	83.9546517561622	105.750814593803	73.7858855559048
160	406.668848673502	220.818580627441	13	13	159	7.95	19.9862162271995	-111.08909606934	112.872654370239	95.1692813630615	89.5619665596137	103.207567346486	74.543421042189
161	407.668159484863	215.264125823974	13	13	160	8	19.98621622722	-111.08909606934	112.872654370243	112.872654370237	95.1692813630653	97.0731864260338	75.3009565284742
162	408.667470296224	209.709671020508	13	13	161	8.05	19.98621622722	-111.08909606932	112.872654370223	112.872654370237	104.020967866649	90.7786351797998	76.0584920147584
163	409.666781107584	204.155216217041	13	13	162	8.1	19.9862162271995	-111.08909606934	112.872654370239	112.872654370238	112.872654370238	88.2301571920088	76.8160275010432
164	410.666091918945	198.600761413574	13	13	163	8.15	19.9862162272211	-111.08909606934	112.872654370243	112.872654370237	112.872654370237	84.7077265144137	77.445324340645
165	411.665402730306	193.046306610107	13	13	164	8.2	19.98621622722	-111.08909606934	112.872654370243	112.872654370237	112.872654370238	83.0970674575037	78.0746211802464
166	412.664713541666	187.49185180664	13	13	165	8.25	19.9862162271995	-111.08909606934	112.872654370239	112.872654370238	105.69038702397	81.6644471508666	78.7039180198483
167	413.664024353027	181.937397003174	13	13	166	8.3	19.98621622722	-111.08909606932	112.872654370223	112.872654370237	98.1877790261396	81.9756335989109	79.3332148594503
168	414.663335164388	176.382942199707	13	13	167	8.35	19.98621622722	-111.08909606934	112.872654370243	112.872654370237	92.7982428392057	82.7839696488062	79.0949596022052
169	415.662645975748	170.82848739624	13	13	168	8.4	19.9862162271995	-111.08909606934	112.872654370239	98.5081196777037	85.4608012726651	78.828795953701	76.2159505013012
170	416.661956787109	165.274032592773	13	13	169	8.45	19.98621622722	-111.08909606934	112.872654370243	83.5029036820419	76.6321683553937	75.6140249992102	72.9875096443326
171	414.630401611328	165.566497802734	13	13	170	8.5	-40.6311035156193	5.84930419921989	41.0499809075715	72.7238313081735	68.1596129386678	72.3992540447204	69.7590687873638
172	416.44580078125	165.032424926758	13	13	171	8.55	36.3079833984398	-10.6814575195199	37.8465743919141	58.0489481750931	59.9302993311724	69.1844830902304	66.5306279303953
173	418.076843261719	162.575698852539	13	13	172	8.6	32.6208496093795	-49.1345214843801	58.9772925009005	40.3916823405503	52.6952849273748	65.9697121357408	64.6469557499237
174	416.252471923828	163.331970214844	13	13	173	8.65	-36.4874267578193	15.1254272461	39.4982387048371	37.811106199632	44.7849375371649	62.7549411812497	62.7632835694517
175	415.965972900391	162.136505126953	13	13	174	8.7	-5.72998046873977	-23.9093017578199	24.5863251975286	36.3576949803029	38.3553956281827	59.5401702267591	62.2082950370049
176	415.429260253906	163.4375	13	13	175	8.75	-10.7342529297	26.0198974609398	28.1471002029799	32.6667385465762	39.1081210654704	56.3253992722691	61.6533065045582
177	414.001098632812	162.891494750977	13	13	176	8.8	-28.5632324218807	-10.9201049804602	30.5795182952683	31.5209268992366	40.1811871543211	53.1106283177795	61.9094108971451
178	415.337127685547	164.41471862793	13	13	177	8.85	26.7205810547	30.4644775390602	40.5225103322671	36.3191089158151	39.1411814322759	49.8958573632893	62.1655152897324
179	414.609222412109	162.891220092773	13	13	178	8.9	-14.5581054687602	-30.4699707031398	33.769180468139	40.4051359313088	40.0490810898343	46.6810864087988	60.2086980564228
180	415.680340576171	165.071145629882	13	13	179	8.95	21.42236328124	43.59851074218	48.5772352804213	44.0046793283394	42.4481720981244	42.7674519421795	58.2518808231132
181	416.751458740234	167.251071166992	13	13	180	9	21.4223632812605	43.5985107421999	48.5772352804481	45.6156243179756	44.4911856058703	42.4449511486938	56.2950635898036
182	417.822576904296	169.430996704101	13	13	181	9.05	21.42236328124	43.59851074218	48.5772352804213	48.577235280432	46.2909573043865	42.2826206809909	56.584439158835
183	418.893695068359	171.610922241211	13	13	182	9.1	21.4223632812605	43.5985107421999	48.5772352804481	48.5772352804337	47.0964297992037	41.0637543078386	58.824191874671
184	419.964813232421	173.79084777832	13	13	183	9.15	21.42236328124	43.59851074218	48.5772352804213	48.5772352804319	48.5772352804328	40.8188406244897	58.4701490388191
185	421.035931396484	175.970773315429	13	13	184	9.2	21.4223632812593	43.59851074218	48.5772352804298	48.5772352804337	47.1795082561762	41.319522616506	57.5598750601431
186	422.107049560546	178.150698852539	13	13	185	9.25	21.42236328124	43.5985107421999	48.5772352804391	48.5772352804319	45.7817812319173	41.6421658582498	56.0306579994882
187	423.178167724609	180.330624389648	13	13	186	9.3	21.4223632812605	43.59851074218	48.5772352804303	48.5772352804336	44.3840542076607	41.8431881953793	56.3565386725599
188	424.249285888671	182.510549926758	13	13	187	9.35	21.42236328124	43.5985107421999	48.5772352804391	45.7817812319187	42.9863271834014	41.5470609306587	56.6824193456306
189	425.320404052734	184.690475463867	13	13	188	9.4	21.4223632812593	43.59851074218	48.5772352804298	42.9863271834027	41.5886001591451	41.5886001591445	57.0083000187017
190	425.595008850097	186.398540496826	13	13	189	9.45	5.49209594725994	34.1613006591803	34.5999650378554	40.1908731348876	40.1908731348876	40.8897366470163	57.3341806917724
191	425.869613647461	188.106605529785	13	13	190	9.5	5.4920959472804	34.1613006591803	34.5999650378587	37.3954190863708	38.7931461106292	40.1908731348867	59.4556282014103
192	426.144218444824	189.814670562744	13	13	191	9.55	5.49209594725994	34.1613006591797	34.5999650378549	34.5999650378565	37.395419086372	43.9843952274395	59.0484001018614
193	426.418823242187	191.522735595703	13	13	192	9.6	5.49209594725994	34.1613006591803	34.5999650378554	34.5999650378565	35.9976920621136	51.6786716136013	58.1129040495879
194	426.693428039551	193.230800628662	13	13	193	9.65	5.4920959472804	34.1613006591797	34.5999650378581	34.5999650378557	34.5999650378562	54.1853568963884	58.8353647939505
195	426.968032836914	194.938865661621	13	13	194	9.7	5.49209594725994	34.1613006591803	34.5999650378554	34.5999650378565	34.5999650378564	55.5795798935272	59.2983760726017
196	427.242637634277	196.64693069458	13	13	195	9.75	5.49209594725994	34.1613006591797	34.5999650378549	34.5999650378564	34.5999650378561	55.7359167267073	59.6723679761162
197	427.517242431641	198.354995727539	13	13	196	9.8	5.4920959472804	34.1613006591803	34.5999650378587	34.5999650378559	43.5847362472184	59.6024490273402	59.9855494273239
198	427.791847229004	200.063060760498	13	13	197	9.85	5.49209594725994	34.1613006591797	34.5999650378549	34.5999650378564	60.3710160438012	63.4689813279719	60.0501560776066
199	428.066452026367	201.771125793457	13	13	198	9.9	5.49209594725994	34.1613006591803	34.5999650378554	34.5999650378565	66.7821136336317	67.3355136286045	60.283595974492
200	428.341056823731	203.479190826416	13	13	199	9.95	5.49209594727927	34.1613006591797	34.5999650378579	52.5695074565804	70.9682866521667	71.9009094413653	60.1468345010709
201	428.615661621094	205.187255859375	13	13	200	10	5.49209594725994	34.1613006591803	34.5999650378554	86.1420670497459	72.6786873427853	76.4663052541269	60.0100730276491
202	422.913818359375	202.695861816406	13	13	201	10.05	-114.03686523438	-49.8278808593801	124.447677131478	98.9642622294076	81.8094789683084	75.814179522732	59.8733115542275
203	432.993072509766	203.637435913086	13	13	202	10.1	201.58508300782	18.8314819336	202.462763003683	107.336608266477	90.9402705938301	75.1620537913371	59.7365500808057
204	434.656494140625	198.990646362305	13	13	203	10.15	33.2684326171795	-92.9357910156199	98.7109409361637	110.757409647714	100.071062219353	76.8518889634114	61.5313949426681
205	431.032745361328	200.209014892578	13	13	204	10.2	-72.4749755859398	24.3673706054602	76.4616952232058	111.049450480036	109.201853844874	77.2772295286974	61.0721312469831
206	430.492584228516	197.680877685547	13	13	205	10.25	-10.8032226562398	-50.5627441406205	51.7039719440406	95.7384741379143	118.332645470398	77.7025700939825	60.3799942936454
207	428.380780029297	191.750256347656	13	13	206	10.3	-42.2360839843805	-118.61242675782	125.90788129309	101.177862209298	108.043622798246	78.1279106592685	60.8611632464961
208	426.268975830078	185.819635009766	13	13	207	10.35	-42.2360839843805	-118.6124267578	125.907881293072	111.067099423271	89.9530915388731	78.5532512245545	60.2683818514225
209	424.15717163086	179.889013671875	13	13	208	10.4	-42.23608398436	-118.61242675782	125.907881293083	125.907881293081	86.9216642931911	78.9785917898396	60.8867124941529
210	422.045367431641	173.958392333985	13	13	209	10.45	-42.2360839843793	-118.6124267578	125.907881293071	105.037795116455	83.5861724052281	79.4039323551255	62.0508232804237
211	419.933563232422	168.027770996094	13	13	210	10.5	-42.2360839843805	-118.61242675782	125.90788129309	84.1677089398319	82.7264528451797	79.8292729204116	62.947518074144
212	418.894790649414	167.740089416504	13	13	211	10.55	-20.7754516601597	-5.75363159180029	21.5574504099579	72.665466377084	74.4463423502285	75.7622278810155	65.7135742446952
213	417.856018066406	167.452407836914	13	13	212	10.6	-20.7754516601597	-5.75363159179972	21.5574504099577	56.1052453871851	66.166231855279	67.7944285480102	67.573759197437
214	419.971801757812	164.765640258789	13	13	213	10.65	42.3156738281193	-53.7353515625	68.3966684793437	39.5450243972785	57.8861213603263	68.8774329889478	70.739969370554
215	419.568956163194	166.88299730089	13	13	214	10.7	-8.05691189235972	42.3471408420198	43.1067763435763	43.8548895840023	49.6060108653769	66.5646826004389	72.8595678951087
216	419.166110568576	169.00035434299	13	13	215	10.75	-8.05691189235972	42.3471408419999	43.1067763435568	48.164754770726	41.3259003704256	65.0240718605836	73.9102049922492
217	418.763264973958	171.117711385091	13	13	216	10.8	-8.05691189236086	42.3471408420204	43.1067763435771	43.1067763435687	43.4808329637855	62.119877465652	73.9657961307682
218	418.36041937934	173.235068427192	13	13	217	10.85	-8.05691189235972	42.3471408420198	43.1067763435763	43.1067763435687	45.6357655571474	57.067782374873	74.9768277404286
219	417.957573784722	175.352425469292	13	13	218	10.9	-8.05691189235972	42.3471408419999	43.1067763435568	43.1067763435727	50.8332016847046	54.4379113597012	76.0960153793075
220	417.554728190104	177.469782511393	13	13	219	10.95	-8.05691189235972	42.3471408420198	43.1067763435763	43.1067763435687	49.5431927956497	52.2007371194821	77.3090872596048
221	417.151882595486	179.587139553494	13	13	220	11	-8.05691189236086	42.3471408420204	43.1067763435771	43.1067763435687	47.3216908759875	49.4287308941612	78.2087087025509
222	416.749037000868	181.704496595594	13	13	221	11.05	-8.05691189235972	42.3471408419999	43.1067763435568	58.5596270258406	49.7934125810754	55.6129689666584	76.7250965281553
223	416.34619140625	183.821853637695	13	13	222	11.1	-8.05691189235972	42.3471408420198	43.1067763435763	55.9796092477308	47.9693328944671	59.9854646035368	74.1206813621085
224	410.810913085938	186.184829711914	13	13	223	11.15	-110.70556640624	47.2595214843801	120.371029754916	51.5366054084022	50.9897013590761	64.6280497776965	75.0245816742558
225	409.315216064453	185.975067138672	13	13	224	11.2	-29.9139404297	-4.19525146484034	30.2066874530274	56.4800488185822	54.7954633735874	68.44190626152	77.4535102586679
226	409.904876708984	186.837310791016	13	13	225	11.25	11.7932128906193	17.2448730468801	20.8917571469343	52.8318894453656	57.5315614178967	70.1178398905159	78.6344208713252
227	406.535491943359	187.221343994141	13	13	226	11.3	-67.3876953125	7.6806640625	67.8239933944568	43.4197756923116	67.7451049695313	69.803681602268	78.0802263379324
228	406.764556884766	188.443359375	13	13	227	11.35	4.58129882814092	24.4403076171801	24.8659794774933	53.611317499444	74.3351636499263	71.4004042563026	80.4351036908873
229	404.623626708984	185.468048095703	13	13	228	11.4	-42.8186035156409	-59.5062255859398	73.310460989646	63.5265174273912	78.4228978706884	73.2134389687753	83.0572418403619
230	407.914001464844	187.843460083008	13	13	229	11.45	65.8074951172	47.5082397461	81.1643964886896	79.0101611204804	87.3406197273903	75.2142421640841	81.727284355098
231	404.669494628906	186.469619750977	13	13	230	11.5	-64.8901367187591	-27.4768066406205	70.4677567866701	95.838437854487	92.9139889050444	76.5881444846901	79.4364038572637
232	409.817718505859	191.591537475586	13	13	231	11.55	102.964477539059	102.43835449218	145.242211859903	113.426020049065	89.8139506234606	77.6879651752951	79.7542841315079
233	413.347015380859	195.744918823242	13	13	232	11.6	70.5859375	83.0676269531199	109.007363147526	121.069921955337	94.8314756181381	80.4469341762069	79.7769104619573
234	415.294769287109	203.56852722168	13	13	233	11.65	38.955078125	156.47216796876	161.248371962537	122.301460382698	95.4371765784746	81.1717303595637	78.6285563406716
235	409.376525878906	204.346786499023	13	13	234	11.7	-118.364868164059	15.5651855468602	119.383906020046	100.617740126441	95.6330209545808	88.342337916897	78.1124495227805
236	406.814727783203	201.497955322266	13	13	235	11.75	-51.2359619140602	-56.9766235351403	76.6254489234754	93.8245133817893	95.6447275514836	92.2447698820667	77.59634270489
237	407.493865966797	199.786605834961	13	13	236	11.8	13.5827636718795	-34.2269897461	36.8236105786188	77.448333107884	87.630825381059	94.0405752102129	76.9655787643043
238	405.6884765625	196.497451782227	13	13	237	11.85	-36.1077880859398	-65.7830810546801	75.0412294242688	70.1961199538251	86.5587047024874	103.802425006902	76.3839403775406
239	404.509857177734	192.708145141602	13	13	238	11.9	-23.5723876953205	-75.7861328125	79.3674705930105	68.9879947202696	83.9205628484391	111.676572321023	75.9403323889806
240	406.700653076172	189.176300048828	13	13	239	11.95	43.8159179687602	-70.6369018554796	83.1228402497519	74.6439106356771	89.3440561064037	111.253831590714	75.1934663908196
241	408.537414550781	186.162689208984	13	13	240	12	36.7352294921807	-60.2722167968801	70.584822755698	79.2928960231856	91.5755508590891	109.444076820366	74.9940254707694
242	405.282318115234	186.182952880859	13	13	241	12.05	-65.1019287109409	0.4052734375	65.1031901556565	90.3927925889942	98.2671997969652	103.895599296357	74.4635448623435
243	406.072357177734	191.033340454102	13	13	242	12.1	15.80078125	97.0077514648597	98.2861563618109	108.491992258982	112.773374395665	99.5683563203779	74.4337691221736
244	404.814697265625	197.65837097168	13	13	243	12.15	-25.1531982421795	132.50061035156	134.866953422054	114.163106997909	127.915968063571	92.6290629036467	72.0666614455944
245	406.240509033203	206.221420288086	13	13	244	12.2	28.5162353515602	171.26098632812	173.618838599692	121.890488958253	126.874642226847	87.782992784041	71.761403523731
246	408.817901611328	210.443984985352	13	13	245	12.25	51.5478515625	84.4512939453199	98.9403964503294	146.253852768144	123.243426089249	85.0748455192641	71.8391029763133
247	410.245025634766	215.430801391602	13	13	246	12.3	28.5424804687602	99.736328125	103.74009995738	165.439143538147	120.160373211656	84.1274759263406	71.6394478956281
248	415.002319335938	225.354583740234	13	13	247	12.35	95.1458740234398	198.47564697264	220.102975411266	145.257292194712	112.578007938268	81.3674764987785	71.4149415369186
249	426.181304931641	228.217147827148	13	13	248	12.4	223.57971191406	57.2512817382801	230.793407272067	132.323745180589	101.337562958854	78.6672258091858	70.0068504592205
250	425.477081298828	231.783767700195	13	13	249	12.45	-14.0844726562602	71.3323974609398	72.7095818825169	118.430257465058	86.2219294616783	75.1726906175551	68.2852996597167
251	424.060073852539	232.747421264648	13	13	250	12.5	-28.3401489257801	19.2730712890602	34.2726613797148	78.9021631083922	78.5741401794391	73.3999064568487	67.2156269093173
252	422.64306640625	233.711074829102	13	13	251	12.55	-28.3401489257801	19.2730712890796	34.2726613797257	37.2359823795615	69.9877520557159	71.2391245493918	64.5078205696072
253	421.540473937988	233.924850463868	13	13	252	12.6	-22.0518493652401	4.27551269532046	22.462503627937	27.1865667286447	49.961578601892	68.4206040681403	61.9061153630866
254	420.437881469727	234.138626098633	13	13	253	12.65	-22.0518493652196	4.27551269529999	22.4625036279131	24.8245351782892	29.418483554801	62.9615925316251	58.6924260057301
255	419.335289001465	234.352401733398	13	13	254	12.7	-22.0518493652401	4.27551269529999	22.4625036279331	21.5452466463738	23.4707390082631	55.180469130565	58.252002880164
256	418.232696533203	234.566177368164	13	13	255	12.75	-22.0518493652401	4.27551269531989	22.4625036279369	21.0209940953917	23.5563868244486	51.4334360705598	58.1995787174203
257	418.503143310547	233.714263916016	13	13	256	12.8	5.40893554687955	-17.0382690429602	17.8762187201487	21.6009847300406	22.317875887128	49.2383205810434	58.9644698757598
258	419.061309814453	232.894119262695	13	13	257	12.85	11.1633300781205	-16.4028930664199	19.8412408730269	19.7549112878814	24.2632001980123	39.0274580669356	57.4949706015244
259	417.821472167969	232.627777099609	13	13	258	12.9	-24.7967529296807	-5.32684326171989	25.3624568011571	22.288238470608	24.585622104396	28.3371285974184	56.6979670476419
260	417.990509033203	233.267425537109	13	13	259	12.95	3.38073730468068	12.79296875	13.2321364171375	23.0905051278822	24.1390087994516	25.3167677287195	60.9278430224237
261	416.76416015625	232.009963989258	13	13	260	13	-24.5269775390602	-25.1492309570199	35.1291395415699	27.5054063006328	24.2927319616806	24.9871769982684	65.4711694345562
262	417.857421875	231.960556030273	13	13	261	13.05	21.865234375	-0.988159179700006	21.8875520065198	27.5702594787514	28.4888891063708	25.1200418428571	70.1515366616903
263	417.671844482422	234.048110961914	13	13	262	13.1	-3.71154785156023	41.7510986328199	41.9157467367799	28.5231063110218	28.0933375319792	24.2438744057954	70.2234367068466
264	418.939239501953	234.25602722168	13	13	263	13.15	25.3479003906205	4.15832519531989	25.6867226917497	26.2972254527532	27.2557736400358	24.7557891078135	69.4030345899037
265	418.359558105469	234.944244384766	13	13	264	13.2	-11.5936279296807	13.7643432617199	17.9963705784896	33.8872730848594	27.1627964491759	28.721012976287	67.6138353435199
266	418.212554931641	236.135192871094	13	13	265	13.25	-2.94006347655909	23.8189697265602	23.999735250227	28.6812687633255	26.4179671720883	31.3243119155766	65.8681269806693
267	421.173858642578	235.708480834961	13	13	266	13.3	59.2260742187398	-8.53424072266023	59.8377901670506	26.9412878013201	27.9222077985863	33.8014638251791	63.931565144035
268	421.722961425781	235.134567260742	13	13	267	13.35	10.9820556640602	-11.4782714843801	15.8857251291104	25.8024865873299	24.2245486135786	33.6224647042704	60.1717783977481
269	421.213073730469	234.455307006836	13	13	268	13.4	-10.1977539062409	-13.5852050781199	16.986817881723	26.5387088914233	24.925956111231	34.728708286098	55.1045456045648
270	421.415893554688	235.036026000977	13	13	269	13.45	4.05639648438068	11.6143798828199	12.3023645085385	21.9571425123132	33.3030171531224	46.6829954272922	54.7429789424114
271	420.851318359375	236.299682617188	13	13	270	13.5	-11.2915039062602	25.2731323242205	27.6808467706941	19.7678284638317	38.3558918694726	57.5424324122638	54.9139705678114
272	419.715148925781	237.755249023438	13	13	271	13.55	-22.7233886718795	29.111328125	36.9299582714998	22.9106244211418	39.1140385439874	69.0639487739889	54.8396122760905
273	419.961090087891	237.732864379883	13	13	272	13.6	4.91882324220001	-0.447692871100003	4.93915488670286	40.8035477189149	39.1515918765616	72.0262693455528	55.4255431240582
274	418.883422851562	238.962493896484	13	13	273	13.65	-21.5533447265807	24.5925903320199	32.7007976682738	50.1730748475219	42.2016429321603	75.8444766481824	55.6157885524108
275	421.938507080078	243.031616210938	13	13	274	13.7	61.1016845703205	81.3824462890801	101.766980997404	56.2709345756615	66.2031944054086	80.0472015564749	55.904252453132
276	425.164093017578	244.897583007812	13	13	275	13.75	64.51171875	37.3193359374795	74.5284824137293	58.5353552892916	88.6668976524393	80.3028178907788	56.5544453330618
277	423.927612304688	248.033584594727	13	13	276	13.8	-24.7296142578	62.7200317383	67.4192569121979	61.4926614431788	110.205689749391	78.6248097070267	56.6421427975378
278	424.3359375	247.330490112305	13	13	277	13.85	8.16650390623977	-14.0618896484398	16.261258454853	91.6028410919023	119.827990077527	81.3160987285607	58.186488713158
279	426.050201416016	245.687652587891	13	13	278	13.9	34.2852783203205	-32.8567504882801	47.4873284377099	127.160720457357	126.762997185134	81.8719626117112	59.7580731914616
280	425.666798909505	258.297719319662	13	13	279	13.95	-7.66805013022008	252.20133463542	252.317879241022	164.140444923121	126.791385959827	84.1691901561033	61.1324401969923
281	425.283396402995	270.907786051432	13	13	280	14	-7.66805013020075	252.2013346354	252.317879241001	181.120624865763	122.249743912085	84.8407641373544	61.2561649344209
282	424.899993896484	283.517852783203	13	13	281	14.05	-7.66805013022008	252.20133463542	252.317879241021	192.033332927089	118.135580870066	84.5591827093239	61.4685155221935
283	425.961090087891	288.463409423828	13	13	282	14.1	21.2219238281409	98.9111328125	101.162158168059	161.979930827752	123.48060558056	86.607211842321	61.1801612417095
284	420.907455444336	289.168197631836	13	13	283	14.15	-101.072692871101	14.0957641601597	102.050868744341	117.338767366813	121.542282291262	86.4757879970082	63.1002120788147
285	415.853820800781	289.872985839844	13	13	284	14.2	-101.072692871099	14.0957641601597	102.05086874434	72.1307168170108	102.135185906798	83.087491929977	65.2125217187517
286	415.191345214844	291.169097900391	13	13	285	14.25	-13.2495117187409	25.9222412109409	29.112061936305	65.840586295357	81.0146306222695	81.7845787505469	65.9925820762505
287	414.090454101562	291.886260986328	13	13	286	14.3	-22.0178222656398	14.3432617187398	26.2776264920097	51.0512316554355	58.9126756692563	79.4828217698966	65.3857670961622
288	414.28515625	295.366394042969	13	13	287	14.35	3.89404296876023	69.6026611328193	69.71150555979	42.2904409858435	53.3864336071148	82.7505127220455	65.8777537420223
289	413.050567626953	296.037506103516	13	13	288	14.4	-24.6917724609398	13.4222412109409	28.1040955447334	44.6904938777258	46.1885788088826	84.7874380968251	66.8150185401405
290	413.134613037109	298.948638916016	13	13	289	14.45	1.68090820311932	58.22265625	58.2469153963794	45.6946345215018	39.3835979001266	75.5818849666924	68.3116963952831
291	414.250061035156	300.67529296875	13	13	290	14.5	22.3089599609409	34.5330810546795	41.1123263957165	40.9322809188727	41.3194135890089	64.969897456578	69.4239121938715
292	413.295196533203	301.915130615234	13	13	291	14.55	-19.0972900390602	24.7967529296795	31.2983297108897	41.3259259623296	40.8300626697271	53.8730822703981	68.9929421141707
293	411.113800048828	301.202056884766	13	13	292	14.6	-43.6279296875	-14.2614746093591	45.8997375466444	36.4767548144098	42.0204198635313	50.3340531378662	69.3617421190904
294	412.363403320312	302.038330078125	13	13	293	14.65	24.9920654296795	16.7254638671795	30.0723207620182	37.9483333002919	48.0325939023881	50.355947509447	69.4137941500975
295	412.143188476562	303.724060058594	13	13	294	14.7	-4.404296875	33.7145996093795	34.00105965678	35.9654908179523	49.0285840265868	50.3778418810284	67.7391915978757
296	414.528747558594	304.151275634766	13	13	295	14.75	47.7111816406398	8.54431152344091	48.4702188251273	43.1085588081898	48.9251642908866	51.6823462617223	68.1462340935757
297	414.948638916016	305.134582519531	13	13	296	14.8	8.39782714844091	19.6661376953	21.3841172991917	54.7392618424465	48.8334888715399	52.1467244852976	68.7310072268145
298	417.935943603516	302.354553222656	13	13	297	14.85	59.74609375	-55.6005859375	81.6150774978319	61.5804132387639	47.2816726686176	50.439408755484	70.5947303214865
299	421.457275390625	305.011566162109	13	13	298	14.9	70.4266357421795	53.1402587890591	88.2258359333014	59.9019952814812	54.5233162100115	51.7580744685698	71.6778016665875
300	419.632537841797	302.130462646484	13	13	299	14.95	-36.4947509765602	-57.6220703125	68.2068166383671	61.7014869251274	61.3720858619302	52.454202634463	67.6401092416052
301	421.590515136719	302.557037353516	13	13	300	15	39.1595458984398	8.53149414064092	40.0781290387139	51.4547865290454	62.0452789344356	54.0070602503886	63.0111177381612
302	420.824417114258	301.24528503418	13	13	301	15.05	-15.3219604492199	-26.235046386721	30.3815755174228	54.3073705775765	63.4633863008681	53.4267015190175	57.3640701450439
303	420.058319091797	299.933532714844	13	13	302	15.1	-15.3219604492199	-26.2350463867199	30.3815755174218	61.1637584850966	58.8583976474367	52.1162723958599	55.4959155787509
304	422.851684570312	295.63737487793	13	13	303	15.15	55.8673095703	-85.9231567382801	102.488756175957	64.1885625873901	55.4835550347515	52.3518003031868	55.267108395921
305	425.645050048828	291.341217041016	13	13	304	15.2	55.8673095703205	-85.923156738279	102.488756175967	65.2252856766088	55.8798212423392	52.3908912657744	54.3565013851624
306	423.693756103516	289.389129638672	13	13	305	15.25	-39.0258789062398	-39.0417480468807	55.2021495501815	66.2620087658279	59.0889562098907	54.5078894366045	55.5360160892267
307	425.173568725586	288.403045654297	13	13	306	15.3	29.5962524413994	-19.7216796875	35.5651909635164	56.6597394919265	58.0199141664952	57.9791926837325	55.4952997859273
308	426.653381347656	287.416961669922	13	13	307	15.35	29.5962524414006	-19.7216796875	35.5651909635174	50.5958839995818	56.9508721231022	58.4389479209274	54.3687365059328
309	429.117858886719	286.256866455078	13	13	308	15.4	49.2895507812591	-23.2019042968795	54.4774098064498	53.9893498323912	50.1802843963621	58.5681652363498	54.2823584763153
310	426.156066894531	284.195587158203	13	13	309	15.45	-59.2358398437591	-41.2255859375	72.1694787142437	50.8145426563816	43.4096966696186	59.698333516518	53.4424099504066
311	423.194274902344	282.134307861328	13	13	310	15.5	-59.2358398437409	-41.2255859375	72.1694787142288	47.6397354803764	46.9704999387734	61.0523380197444	53.0308261495145
312	424.170013427734	282.002822875977	13	13	311	15.55	19.5147705078	-2.62969970701988	19.6911550834683	43.7008293007978	52.4949990665969	60.8550580196897	52.8645922657425
313	425.145751953125	281.871337890625	13	13	312	15.6	19.5147705078205	-2.62969970704034	19.6911550834913	36.2235093396555	58.0194981944181	60.6577780196355	52.3333231860772
314	425.547744750977	280.179290771484	13	13	313	15.65	8.03985595704034	-33.8409423828205	34.7828789085569	39.9516500451556	61.6527754379482	60.178269282395	52.1977395260276
315	425.949737548828	278.487243652344	13	13	314	15.7	8.03985595701988	-33.8409423828	34.7828789085322	54.1754554768122	63.5168457906968	58.3351608892963	51.9639373936084
316	425.998846435547	273.947000122071	13	13	315	15.75	0.98217773438023	-90.8048706054592	90.8101822417294	68.3992609084597	63.0157198295982	59.3896859167312	51.368406281981
317	426.047955322266	269.406756591797	13	13	316	15.8	0.982177734379093	-90.8048706054808	90.810182241751	79.6047215750985	63.6902018728841	58.843875086557	51.450027708502
318	426.097064208984	264.866513061524	13	13	317	15.85	0.982177734360903	-90.8048706054592	90.8101822417292	90.8101822417381	64.3646839161689	58.2980642563817	50.0258751300571
319	426.146173095703	260.32626953125	13	13	318	15.9	0.982177734379093	-90.8048706054808	90.810182241751	86.0797896140407	70.1762541684278	56.8066424840609	48.4364535907248
320	426.195281982422	255.786026000977	13	13	319	15.95	0.98217773438023	-90.8048706054598	90.8101822417299	73.2049482689561	73.260625108974	54.4306172663502	47.3475075337664
321	422.969207763672	254.854354858398	13	13	320	16	-64.521484375	-18.6334228515796	67.1582191032426	60.330106923878	71.8088718946889	52.0545920486404	46.6210498399228
322	424.027877807617	255.645790100097	13	13	321	16.05	21.1734008789006	15.8287048339798	26.4359755163278	60.7477867617571	65.1927511065171	52.3024830124675	46.1370059841116
323	425.086547851562	256.437225341797	13	13	322	16.1	21.1734008788994	15.8287048339997	26.4359755163388	55.71106797621	58.5766303183453	52.5503739762946	45.6529621283005
324	420.689819335938	257.935272216797	13	13	323	16.15	-87.9345703124795	29.9609375	92.8985814311463	57.537954175337	51.9605095301735	52.0436787488684	43.3662387560258
325	423.970397949219	257.865081787109	13	13	324	16.2	65.6115722656193	-1.40380859376023	65.6265883139943	57.1805539440781	45.3443887420036	51.5369835214424	41.079515383751
326	427.650268554688	258.870056152344	13	13	325	16.25	73.5974121093807	20.0994873047	76.2926500988779	56.8231537128126	41.0934642676827	48.2289231273576	39.9749571771211
327	427.791778564454	260.094353812082	13	13	326	16.3	2.83020019531932	24.48595319476	24.648974360033	43.17323229859	40.9147641520509	44.9208627332715	39.3613229351575
328	427.933288574219	261.318651471819	13	13	327	16.35	2.83020019529999	24.4859531947407	24.6489743600115	34.9777095077972	40.7360640364203	41.6128023391867	38.7476886931939
329	428.074798583985	262.542949131557	13	13	328	16.4	2.83020019532046	24.48595319476	24.6489743600331	24.6489743600283	33.911103329309	38.3047419450997	37.6612489801571
330	428.21630859375	263.767246791295	13	13	329	16.45	2.83020019529999	24.48595319476	24.6489743600307	24.6489743600238	29.8133419339107	34.9966815510149	36.1325075444253
331	428.357818603516	264.991544451033	13	13	330	16.5	2.83020019532046	24.48595319476	24.6489743600331	24.6489743600281	24.6489743600262	32.1897616601013	34.6037661086938
332	428.499328613281	266.21584211077	13	13	331	16.55	2.83020019529999	24.4859531947395	24.6489743600104	24.6489743600281	24.648974360026	31.4189539485335	34.3869827637314
333	428.640838623047	267.440139770508	13	13	332	16.6	2.83020019531932	24.48595319476	24.648974360033	24.6489743600242	24.6489743600282	30.6481462369655	34.1701994187684
334	428.782348632813	268.664437430246	13	13	333	16.65	2.83020019532046	24.48595319476	24.6489743600331	24.6489743600242	24.6489743600259	26.5542082296567	33.576122978179
335	428.923858642578	269.888735089983	13	13	334	16.7	2.83020019529999	24.4859531947407	24.6489743600115	24.6489743600283	24.6489743600261	23.8238698782056	32.98204653759
336	429.065368652344	271.113032749721	13	13	335	16.75	2.83020019531932	24.48595319476	24.648974360033	24.6489743600283	23.2860590525199	20.5602284375111	30.987287513671
337	429.206878662109	272.337330409459	13	13	336	16.8	2.83020019529999	24.48595319476	24.6489743600307	24.6489743600238	21.923143745016	19.878770783758	28.9925284897515
338	429.348388671875	273.561628069197	13	13	337	16.85	2.83020019532046	24.48595319476	24.6489743600331	24.6489743600281	20.5602284375107	19.197313130006	26.997769465833
339	429.48989868164	274.785925728934	13	13	338	16.9	2.83020019529999	24.4859531947395	24.6489743600104	21.9231437450156	19.1973131300044	18.5158554762533	25.0030104419135
340	429.631408691406	276.010223388672	13	13	339	16.95	2.83020019532046	24.48595319476	24.6489743600331	19.1973131300037	17.8343978225004	17.8343978225004	23.0082514179947
341	429.87518490062	275.516093534582	13	13	340	17	4.87552418427981	-9.88259708179953	11.0198212849705	16.471482514993	16.471482514996	17.1529401687473	21.6047914725379
342	430.118961109834	275.021963680492	13	13	341	17.05	4.87552418427981	-9.88259708180067	11.0198212849716	13.7456518999851	15.10856720749	16.4714825149953	21.219387616754
343	430.362737319049	274.527833826402	13	13	342	17.1	4.87552418430028	-9.88259708179953	11.0198212849796	11.0198212849728	13.7456518999839	15.7900248612422	20.8339837609698
344	430.606513528263	274.033703972312	13	13	343	17.15	4.87552418427981	-9.88259708179953	11.0198212849705	11.0198212849764	12.3827365924808	15.1085672074895	18.7870147573155
345	430.850289737477	273.539574118222	13	13	344	17.2	4.87552418427981	-9.88259708180067	11.0198212849716	11.0198212849762	11.0198212849746	14.4271095537375	17.4218455815899
346	431.094065946691	273.045444264131	13	13	345	17.25	4.87552418427981	-9.88259708181999	11.0198212849889	11.0198212849747	11.0198212849747	13.7456518999844	15.7900248612424
347	431.337842155905	272.551314410041	13	13	346	17.3	4.87552418427981	-9.88259708179953	11.0198212849705	11.0198212849764	11.0198212849745	13.0641942462314	15.4492960343659
348	431.581618365119	272.057184555951	13	13	347	17.35	4.87552418428095	-9.88259708180067	11.0198212849721	11.0198212849764	11.0198212849737	12.3827365924792	15.1085672074899
349	431.825394574334	271.563054701861	13	13	348	17.4	4.87552418429914	-9.88259708179953	11.0198212849791	11.0198212849729	11.0198212849747	11.7012789387273	14.7678383806138
350	432.069170783548	271.068924847771	13	13	349	17.45	4.87552418427981	-9.88259708180067	11.0198212849716	11.0198212849729	11.0198212849747	11.0198212849746	14.4271095537373
351	432.312946992762	270.574794993681	13	13	350	17.5	4.87552418428095	-9.88259708179953	11.019821284971	11.0198212849728	11.0198212849728	11.0198212849746	14.0863807268607
352	432.556723201976	270.080665139591	13	13	351	17.55	4.87552418427981	-9.88259708179953	11.0198212849705	11.0198212849729	11.0198212849728	11.0198212849746	13.745651899985
353	432.80049941119	269.586535285501	13	13	352	17.6	4.87552418427981	-9.88259708180067	11.0198212849716	11.0198212849729	11.0198212849745	11.0198212849741	13.4049230731084
354	433.044275620405	269.092405431411	13	13	353	17.65	4.87552418430028	-9.88259708179953	11.0198212849796	11.0198212849728	11.0198212849738	11.0198212849742	13.0641942462319
355	433.288051829619	268.598275577321	13	13	354	17.7	4.87552418427981	-9.88259708180067	11.0198212849716	11.0198212849728	11.0198212849745	11.0198212849741	14.6377073727371
356	433.531828038833	268.104145723231	13	13	355	17.75	4.87552418427981	-9.88259708179953	11.0198212849705	11.0198212849762	11.0198212849746	11.0198212849737	16.9873746601957
357	433.775604248047	267.610015869141	13	13	356	17.8	4.87552418427981	-9.88259708179953	11.0198212849705	11.0198212849747	11.0198212849747	11.0198212849737	17.3598064289145
358	434.019380457261	267.11588601505	13	13	357	17.85	4.87552418427981	-9.88259708181999	11.0198212849889	11.0198212849762	11.0198212849745	11.0198212849737	17.2992821612055
359	434.263156666475	266.62175616096	13	13	358	17.9	4.87552418428095	-9.88259708180067	11.0198212849721	11.0198212849764	11.0198212849737	11.0198212849742	17.1358185148752
360	434.50693287569	266.12762630687	13	13	359	17.95	4.87552418429914	-9.88259708179953	11.0198212849791	11.0198212849765	11.0198212849736	11.0198212849742	17.063515272631
361	434.750709084904	265.63349645278	13	13	360	18	4.87552418427981	-9.88259708180067	11.0198212849716	11.0198212849729	11.0198212849747	11.0198212849741	16.8881694166408
362	434.994485294118	265.13936659869	13	13	361	18.05	4.87552418428095	-9.88259708179953	11.019821284971	11.0198212849728	11.0198212849747	11.0198212849746	16.8025876744935
363	435.238261503332	264.6452367446	13	13	362	18.1	4.87552418427981	-9.88259708179953	11.0198212849705	11.0198212849711	11.0198212849729	11.0198212849746	17.8357429684653
364	435.482037712546	264.15110689051	13	13	363	18.15	4.87552418427981	-9.88259708180067	11.0198212849716	11.0198212849729	11.0198212849746	11.0198212849742	18.3758907933103
365	435.72581392176	263.65697703642	13	13	364	18.2	4.87552418427981	-9.88259708179953	11.0198212849705	11.0198212849728	11.0198212849738	14.8483051917366	18.908478910524
366	435.969590130975	263.16284718233	13	13	365	18.25	4.87552418430028	-9.88259708180067	11.0198212849806	11.019821284973	11.0198212849737	20.2290974204071	19.1470477980729
367	436.213366340189	262.66871732824	13	13	366	18.3	4.87552418427981	-9.88259708179953	11.0198212849705	11.0198212849764	11.0198212849746	21.6554186115975	19.9061758949816
368	436.457142549403	262.17458747415	13	13	367	18.35	4.87552418427981	-9.88259708180067	11.0198212849716	11.0198212849765	11.0198212849747	22.2158277299319	20.6916518581201
369	436.700918758617	261.680457620059	13	13	368	18.4	4.87552418427981	-9.88259708181999	11.0198212849889	11.0198212849745	11.0198212849747	22.5703580910232	21.2520839606722
370	436.944694967831	261.186327765969	13	13	369	18.45	4.87552418428095	-9.88259708179953	11.019821284971	11.0198212849764	18.6767890984996	23.1072092602875	21.5076447063999
371	437.188471177045	260.692197911879	13	13	370	18.5	4.87552418427981	-9.88259708179953	11.0198212849705	11.0198212849763	29.4383735558395	22.756517548307	22.6773975076454
372	437.43224738626	260.198068057789	13	13	371	18.55	4.87552418429914	-9.88259708180067	11.0198212849801	11.0198212849729	32.2910159382204	22.5853540640123	23.0815440199785
373	437.676023595474	259.703938203699	13	13	372	18.6	4.87552418428095	-9.88259708179953	11.019821284971	26.3337569120226	33.4118341748909	24.6516646519565	23.5152360920104
374	437.919799804688	259.209808349609	13	13	373	18.65	4.87552418427981	-9.88259708180067	11.0198212849716	47.8569258267044	34.1208948970718	25.7319603016464	26.1038051454116
375	433.624847412109	260.066070556641	13	13	374	18.7	-85.8990478515807	17.1252441406409	87.5894994202199	53.5622105914643	35.1945972356011	26.7971365360739	27.7528813944596
376	430.656463623047	254.930435180664	13	13	375	18.75	-59.3676757812398	-102.71270751954	118.635665858379	55.8038470648054	34.4932138116402	27.2742743111721	30.8145242764066
377	430.439544677734	256.895812988281	13	13	376	18.8	-4.33837890626023	39.3075561523403	39.5462451087796	57.2219685091708	34.1508868430501	28.7925305049894	30.9979998427901
378	430.550170898438	255.789932250977	13	13	377	18.85	2.21252441408069	-22.1176147460807	22.2280036516766	44.0554375591796	38.2835080189384	30.3634824312666	32.0426500691262
379	431.210968017578	256.409057617188	13	13	378	18.9	13.2159423828	12.3825073242205	18.1104285067986	21.1295017965761	40.4440993183182	31.4843466363702	35.9869515739294
380	430.127044677734	256.501312255859	13	13	379	18.95	-21.6784667968807	1.84509277341931	21.7568446702637	14.7395630946358	34.9174839736482	31.9954681278257	37.3131540587891
381	430.161773681641	256.304046630859	13	13	380	19	0.694580078140916	-3.9453125	4.00598704536179	20.7631689730713	25.1101750665046	34.3349737303167	39.9033544967405
382	430.521118164062	256.427093505859	13	13	381	19.05	7.18688964841931	2.4609375	7.59655159907855	23.6662301274656	25.2940450717584	35.1432667549823	42.4935549346919
383	431.905792236328	254.206069946289	13	13	382	19.1	27.6934814453205	-44.4204711913994	52.346033043854	25.7795303881168	27.3151306876423	36.0106508990462	45.0092452003561
384	432.968017578125	255.444122314453	13	13	383	19.15	21.2445068359398	24.7610473632801	32.6257342787698	29.0908483364332	28.8477983756685	41.187789005849	45.7902110425915
385	434.481842041016	256.010101318359	13	13	384	19.2	30.2764892578205	11.3195800781193	32.32334597352	35.8485270488809	28.7963390200502	40.6574575971826	46.8322986537485
386	434.471435546875	254.982025146484	13	13	385	19.25	-0.208129882820458	-20.5615234374994	20.5625767869438	33.8670924022132	34.1767336489932	41.3999511324062	47.0465917145538
387	433.786865234375	256.934753417969	13	13	386	19.3	-13.69140625	39.0545654296994	41.384945161317	34.0293666238714	36.1356466669145	40.3405810739826	48.0882871294688
388	433.836242675781	254.813385009766	13	13	387	19.35	0.987548828120453	-42.4273681640597	42.4388598105155	31.8131476519836	33.737793779154	41.8694724083204	48.5655890133801
389	434.201354980469	256.444885253906	13	13	388	19.4	7.30224609375909	32.6300048828006	33.4371053870608	39.2626189615531	41.9314786933799	49.4035450568356	48.7472423199768
390	434.906066894531	257.239532470703	13	13	389	19.45	14.0942382812409	15.8929443359398	21.242251114081	36.4227662849482	46.3974312207169	51.5190988572907	49.6308198678191
391	434.1787109375	254.442047119141	13	13	390	19.5	-14.5471191406205	-55.9497070312403	57.8099333347914	33.6084951560947	57.6897271983078	57.050191445174	51.1190973115485
392	435.534515380859	254.539245605469	13	13	391	19.55	27.1160888671795	1.94396972656023	27.1856817782921	49.8335907628883	55.3871170762068	62.4017558053714	52.7062557881006
393	435.652770996094	253.12580871582	13	13	392	19.6	2.36511230470001	-28.2687377929801	28.3675041662481	60.9817147894503	56.4238141289986	65.3668257487557	54.2934142646525
394	440.031036376953	249.432266235352	13	13	393	19.65	87.5653076171807	-73.8708496093602	114.562583421029	76.1168354350624	69.9592917380027	65.8484617835365	55.0715582871263
395	440.295135498047	245.592193603516	13	13	394	19.7	5.28198242187955	-76.8014526367199	76.9828712468909	74.3514678674655	74.2418586945312	66.8674607714231	53.8068775560128
396	443.275939941406	239.620529174805	13	13	395	19.75	59.6160888671807	-119.43328857422	133.485536562852	79.2391331019025	79.9236492413548	66.8189091179356	51.7660426639455
397	443.002685546875	238.744201660156	13	13	396	19.8	-5.46508789062045	-17.5265502929801	18.3588439403076	90.0849927131171	88.6678649438283	67.3840437539482	51.4775458875389
398	445.181304931641	237.252639770508	13	13	397	19.85	43.5723876953205	-29.8312377929597	52.8058303384334	87.5020025996122	96.9958577183574	66.7676955954936	51.6220051475599
399	445.400299072266	228.815887451172	13	13	398	19.9	4.3798828125	-168.73504638672	168.791881477102	83.7304630476472	89.7654448736932	66.0101380035834	52.5807350073815
400	445.090545654297	225.627502441406	13	13	399	19.95	-6.19506835938068	-63.7677001953199	64.0679206793665	102.984262020191	87.3374903221292	67.2661716078126	55.3216859736537
401	445.413558959961	219.905220031738	13	13	400	20	6.46026611328011	-114.44564819336	114.627838803027	114.752582334812	75.9480910375635	67.9032208927803	57.7637071399433
402	445.736572265625	214.18293762207	13	13	401	20.05	6.46026611328011	-114.44564819336	114.627838803027	89.4458970342692	79.3809704316896	70.2692448212188	58.9516179598065
403	441.850219726562	210.175552368164	13	13	402	20.1	-77.7270507812602	-80.1477050781199	111.64743191154	87.1729780446461	77.1115770619886	72.5761776302589	59.2420688373237
404	440.687316894531	211.939666748047	13	13	403	20.15	-23.2580566406193	35.2822875976597	42.2584549743862	68.1657190274799	62.0609842691642	68.9553275684035	NA
405	440.605010986328	209.305786132812	13	13	404	20.2	-1.64611816406023	-52.6776123047	52.7033257312509	55.7776788431882	60.290484521094	66.9562975148431	NA
406	440.180114746094	210.188415527344	13	13	405	20.25	-8.49792480468068	17.6525878906403	19.5915437171957	39.470571789165	55.8827925442057	62.1321341954848	NA
407	439.053161621094	207.807250976562	13	13	406	20.3	-22.5390625	-47.6232910156403	52.6876378815684	34.6760715040591	51.8706246986094	62.6145107010952	NA
408	440.046539306641	208.938629150391	13	13	407	20.35	19.8675537109409	22.6275634765801	30.1118966414237	33.4079909975418	48.1564975421603	61.3745378867994	NA
409	440.4873046875	208.137588500977	13	13	408	20.4	8.81530761717954	-16.0208129882801	18.2859535488568	43.5998660609316	48.1452102631139	55.7579249579275	NA
410	438.360717773438	207.214859008789	13	13	409	20.45	-42.5317382812398	-18.4545898437597	46.3629231986646	47.9635705540307	46.575104707557	59.1242730900167	NA
411	441.468933105469	205.546752929688	13	13	410	20.5	62.1643066406193	-33.3621215820199	70.5509190341446	56.8424232951557	48.316177353406	58.4772228347126	NA
412	438.744247436523	208.087226867676	13	13	411	20.55	-54.4937133789199	50.8094787597599	74.5061603470637	61.6143490221688	45.8480509705008	55.5014801142417	NA
413	436.019561767578	210.627700805664	13	13	412	20.6	-54.4937133788994	50.8094787597599	74.5061603470487	59.7422184175722	45.6374987116101	53.1173119258916	NA
414	437.999938964844	209.907470703125	13	13	413	20.65	39.6075439453193	-14.4046020507801	42.1455821839222	53.0324886458804	49.4548656466908	NA	NA
415	436.164093017578	210.136795043945	13	13	414	20.7	-36.7169189453193	4.5864868164	37.0022701756819	43.732531386971	57.9580616589394	NA	NA
416	434.328247070312	210.366119384766	13	13	415	20.75	-36.7169189453205	4.58648681641989	37.0022701756855	34.4325741280645	61.0716531252195	NA	NA
417	435.698608398437	210.078018188477	13	13	416	20.8	27.4072265625	-5.76202392578011	28.0063740525165	37.2953822712128	59.132335529874	NA	NA
418	437.068969726562	209.789916992188	13	13	417	20.85	27.4072265625	-5.76202392577954	28.0063740525164	56.1739049003065	58.0781263096229	NA	NA
419	439.464019775391	208.295608520508	13	13	418	20.9	47.9010009765807	-29.8861694336	56.4596228996637	69.1108176045585	NA	NA	NA
420	439.334442138672	201.727142333984	13	13	419	20.95	-2.59155273438068	-131.36932373048	131.394883321151	74.532139672777	NA	NA	NA
421	441.890991210938	197.332305908203	13	13	420	21	51.1309814453205	-87.8967285156199	101.686833696946	81.7236784911814	NA	NA	NA
422	440.318023681641	195.069702148438	13	13	421	21.05	-31.4593505859398	-45.2520751953	55.1129843936087	NA	NA	NA	NA
423	443.009552001953	193.342224121094	13	13	422	21.1	53.8305664062398	-34.5495605468801	63.9640681445382	NA	NA	NA	NA
424	NA	NA	13	13	423	21.15	NA	NA	NA	NA	NA	NA	NA
425	NA	NA	13	13	424	21.2	NA	NA	NA	NA	NA	NA	NA
426	NA	NA	13	13	425	21.25	NA	NA	NA	NA	NA	NA	NA
427	NA	NA	13	13	426	21.3	NA	NA	NA	NA	NA	NA	NA
428	NA	NA	13	13	427	21.35	NA	NA	NA	NA	NA	NA	NA
429	NA	NA	13	13	428	21.4	NA	NA	NA	NA	NA	NA	NA
430	NA	NA	13	13	429	21.45	NA	NA	NA	NA	NA	NA	NA
431	NA	NA	13	13	430	21.5	NA	NA	NA	NA	NA	NA	NA
432	NA	NA	13	13	431	21.55	NA	NA	NA	NA	NA	NA	NA
433	NA	NA	13	13	432	21.6	NA	NA	NA	NA	NA	NA	NA
434	NA	NA	13	13	433	21.65	NA	NA	NA	NA	NA	NA	NA
435	NA	NA	13	13	434	21.7	NA	NA	NA	NA	NA	NA	NA
436	NA	NA	13	13	435	21.75	NA	NA	NA	NA	NA	NA	NA
437	NA	NA	13	13	436	21.8	NA	NA	NA	NA	NA	NA	NA
438	NA	NA	13	13	437	21.85	NA	NA	NA	NA	NA	NA	NA
439	NA	NA	13	13	438	21.9	NA	NA	NA	NA	NA	NA	NA
440	NA	NA	13	13	439	21.95	NA	NA	NA	NA	NA	NA	NA
441	NA	NA	13	13	440	22	NA	NA	NA	NA	NA	NA	NA
442	NA	NA	13	13	441	22.05	NA	NA	NA	NA	NA	NA	NA
443	NA	NA	13	13	442	22.1	NA	NA	NA	NA	NA	NA	NA
444	NA	NA	13	13	443	22.15	NA	NA	NA	NA	NA	NA	NA
445	NA	NA	13	13	444	22.2	NA	NA	NA	NA	NA	NA	NA
446	NA	NA	13	13	445	22.25	NA	NA	NA	NA	NA	NA	NA
447	NA	NA	13	13	446	22.3	NA	NA	NA	NA	NA	NA	NA
448	NA	NA	13	13	447	22.35	NA	NA	NA	NA	NA	NA	NA
449	NA	NA	13	13	448	22.4	NA	NA	NA	NA	NA	NA	NA
450	NA	NA	13	13	449	22.45	NA	NA	NA	NA	NA	NA	NA
451	NA	NA	13	13	450	22.5	NA	NA	NA	NA	NA	NA	NA
452	NA	NA	13	13	451	22.55	NA	NA	NA	NA	NA	NA	NA
453	NA	NA	13	13	452	22.6	NA	NA	NA	NA	NA	NA	NA
454	NA	NA	13	13	453	22.65	NA	NA	NA	NA	NA	NA	NA
455	NA	NA	13	13	454	22.7	NA	NA	NA	NA	NA	NA	NA
456	NA	NA	13	13	455	22.75	NA	NA	NA	NA	NA	NA	NA
457	NA	NA	13	13	456	22.8	NA	NA	NA	NA	NA	NA	NA
458	NA	NA	13	13	457	22.85	NA	NA	NA	NA	NA	NA	NA
459	NA	NA	13	13	458	22.9	NA	NA	NA	NA	NA	NA	NA
460	NA	NA	13	13	459	22.95	NA	NA	NA	NA	NA	NA	NA
461	NA	NA	13	13	460	23	NA	NA	NA	NA	NA	NA	NA
462	NA	NA	13	13	461	23.05	NA	NA	NA	NA	NA	NA	NA
463	NA	NA	13	13	462	23.1	NA	NA	NA	NA	NA	NA	NA
464	NA	NA	13	13	463	23.15	NA	NA	NA	NA	NA	NA	NA
465	NA	NA	13	13	464	23.2	NA	NA	NA	NA	NA	NA	NA
466	NA	NA	13	13	465	23.25	NA	NA	NA	NA	NA	NA	NA
467	NA	NA	13	13	466	23.3	NA	NA	NA	NA	NA	NA	NA
468	NA	NA	13	13	467	23.35	NA	NA	NA	NA	NA	NA	NA
469	NA	NA	13	13	468	23.4	NA	NA	NA	NA	NA	NA	NA
470	NA	NA	13	13	469	23.45	NA	NA	NA	NA	NA	NA	NA
471	NA	NA	13	13	470	23.5	NA	NA	NA	NA	NA	NA	NA
472	NA	NA	13	13	471	23.55	NA	NA	NA	NA	NA	NA	NA
473	NA	NA	13	13	472	23.6	NA	NA	NA	NA	NA	NA	NA
474	NA	NA	13	13	473	23.65	NA	NA	NA	NA	NA	NA	NA
475	NA	NA	13	13	474	23.7	NA	NA	NA	NA	NA	NA	NA
476	NA	NA	13	13	475	23.75	NA	NA	NA	NA	NA	NA	NA
477	NA	NA	13	13	476	23.8	NA	NA	NA	NA	NA	NA	NA
478	NA	NA	13	13	477	23.85	NA	NA	NA	NA	NA	NA	NA
479	NA	NA	13	13	478	23.9	NA	NA	NA	NA	NA	NA	NA
480	NA	NA	13	13	479	23.95	NA	NA	NA	NA	NA	NA	NA
481	NA	NA	13	13	480	24	NA	NA	NA	NA	NA	NA	NA
482	NA	NA	13	13	481	24.05	NA	NA	NA	NA	NA	NA	NA
483	NA	NA	13	13	482	24.1	NA	NA	NA	NA	NA	NA	NA
484	NA	NA	13	13	483	24.15	NA	NA	NA	NA	NA	NA	NA
485	NA	NA	13	13	484	24.2	NA	NA	NA	NA	NA	NA	NA
486	NA	NA	13	13	485	24.25	NA	NA	NA	NA	NA	NA	NA
487	NA	NA	13	13	486	24.3	NA	NA	NA	NA	NA	NA	NA
488	NA	NA	13	13	487	24.35	NA	NA	NA	NA	NA	NA	NA
489	NA	NA	13	13	488	24.4	NA	NA	NA	NA	NA	NA	NA
490	NA	NA	13	13	489	24.45	NA	NA	NA	NA	NA	NA	NA
491	NA	NA	13	13	490	24.5	NA	NA	NA	NA	NA	NA	NA
492	NA	NA	13	13	491	24.55	NA	NA	NA	NA	NA	NA	NA
493	NA	NA	13	13	492	24.6	NA	NA	NA	NA	NA	NA	NA
494	NA	NA	13	13	493	24.65	NA	NA	NA	NA	NA	NA	NA
495	NA	NA	13	13	494	24.7	NA	NA	NA	NA	NA	NA	NA
496	NA	NA	13	13	495	24.75	NA	NA	NA	NA	NA	NA	NA
497	NA	NA	13	13	496	24.8	NA	NA	NA	NA	NA	NA	NA
498	NA	NA	13	13	497	24.85	NA	NA	NA	NA	NA	NA	NA
499	NA	NA	13	13	498	24.9	NA	NA	NA	NA	NA	NA	NA
500	NA	NA	13	13	499	24.95	NA	NA	NA	NA	NA	NA	NA
501	NA	NA	13	13	500	25	NA	NA	NA	NA	NA	NA	NA
502	NA	NA	13	13	501	25.05	NA	NA	NA	NA	NA	NA	NA
503	NA	NA	13	13	502	25.1	NA	NA	NA	NA	NA	NA	NA
504	NA	NA	13	13	503	25.15	NA	NA	NA	NA	NA	NA	NA
505	NA	NA	13	13	504	25.2	NA	NA	NA	NA	NA	NA	NA
506	NA	NA	13	13	505	25.25	NA	NA	NA	NA	NA	NA	NA
507	NA	NA	13	13	506	25.3	NA	NA	NA	NA	NA	NA	NA
508	NA	NA	13	13	507	25.35	NA	NA	NA	NA	NA	NA	NA
509	NA	NA	13	13	508	25.4	NA	NA	NA	NA	NA	NA	NA
510	NA	NA	13	13	509	25.45	NA	NA	NA	NA	NA	NA	NA
511	NA	NA	13	13	510	25.5	NA	NA	NA	NA	NA	NA	NA
512	NA	NA	13	13	511	25.55	NA	NA	NA	NA	NA	NA	NA
513	NA	NA	13	13	512	25.6	NA	NA	NA	NA	NA	NA	NA
514	NA	NA	13	13	513	25.65	NA	NA	NA	NA	NA	NA	NA
515	NA	NA	13	13	514	25.7	NA	NA	NA	NA	NA	NA	NA
516	NA	NA	13	13	515	25.75	NA	NA	NA	NA	NA	NA	NA
517	NA	NA	13	13	516	25.8	NA	NA	NA	NA	NA	NA	NA
518	NA	NA	13	13	517	25.85	NA	NA	NA	NA	NA	NA	NA
519	NA	NA	13	13	518	25.9	NA	NA	NA	NA	NA	NA	NA
520	NA	NA	13	13	519	25.95	NA	NA	NA	NA	NA	NA	NA
521	NA	NA	13	13	520	26	NA	NA	NA	NA	NA	NA	NA
522	NA	NA	13	13	521	26.05	NA	NA	NA	NA	NA	NA	NA
523	NA	NA	13	13	522	26.1	NA	NA	NA	NA	NA	NA	NA
524	NA	NA	13	13	523	26.15	NA	NA	NA	NA	NA	NA	NA
525	NA	NA	13	13	524	26.2	NA	NA	NA	NA	NA	NA	NA
526	NA	NA	13	13	525	26.25	NA	NA	NA	NA	NA	NA	NA
527	NA	NA	13	13	526	26.3	NA	NA	NA	NA	NA	NA	NA
528	NA	NA	13	13	527	26.35	NA	NA	NA	NA	NA	NA	NA
529	NA	NA	13	13	528	26.4	NA	NA	NA	NA	NA	NA	NA
530	NA	NA	13	13	529	26.45	NA	NA	NA	NA	NA	NA	NA
531	NA	NA	13	13	530	26.5	NA	NA	NA	NA	NA	NA	NA
532	NA	NA	13	13	531	26.55	NA	NA	NA	NA	NA	NA	NA
533	NA	NA	13	13	532	26.6	NA	NA	NA	NA	NA	NA	NA
534	NA	NA	13	13	533	26.65	NA	NA	NA	NA	NA	NA	NA
535	NA	NA	13	13	534	26.7	NA	NA	NA	NA	NA	NA	NA
536	NA	NA	13	13	535	26.75	NA	NA	NA	NA	NA	NA	NA
537	NA	NA	13	13	536	26.8	NA	NA	NA	NA	NA	NA	NA
538	NA	NA	13	13	537	26.85	NA	NA	NA	NA	NA	NA	NA
539	NA	NA	13	13	538	26.9	NA	NA	NA	NA	NA	NA	NA
540	NA	NA	13	13	539	26.95	NA	NA	NA	NA	NA	NA	NA
541	NA	NA	13	13	540	27	NA	NA	NA	NA	NA	NA	NA
542	NA	NA	13	13	541	27.05	NA	NA	NA	NA	NA	NA	NA
543	NA	NA	13	13	542	27.1	NA	NA	NA	NA	NA	NA	NA
544	NA	NA	13	13	543	27.15	NA	NA	NA	NA	NA	NA	NA
545	NA	NA	13	13	544	27.2	NA	NA	NA	NA	NA	NA	NA
546	NA	NA	13	13	545	27.25	NA	NA	NA	NA	NA	NA	NA
547	NA	NA	13	13	546	27.3	NA	NA	NA	NA	NA	NA	NA
548	NA	NA	13	13	547	27.35	NA	NA	NA	NA	NA	NA	NA
549	NA	NA	13	13	548	27.4	NA	NA	NA	NA	NA	NA	NA
550	NA	NA	13	13	549	27.45	NA	NA	NA	NA	NA	NA	NA
551	NA	NA	13	13	550	27.5	NA	NA	NA	NA	NA	NA	NA
552	NA	NA	13	13	551	27.55	NA	NA	NA	NA	NA	NA	NA
553	NA	NA	13	13	552	27.6	NA	NA	NA	NA	NA	NA	NA
554	NA	NA	13	13	553	27.65	NA	NA	NA	NA	NA	NA	NA
555	NA	NA	13	13	554	27.7	NA	NA	NA	NA	NA	NA	NA
556	NA	NA	13	13	555	27.75	NA	NA	NA	NA	NA	NA	NA
557	NA	NA	13	13	556	27.8	NA	NA	NA	NA	NA	NA	NA
558	NA	NA	13	13	557	27.85	NA	NA	NA	NA	NA	NA	NA
559	NA	NA	13	13	558	27.9	NA	NA	NA	NA	NA	NA	NA
560	NA	NA	13	13	559	27.95	NA	NA	NA	NA	NA	NA	NA
561	NA	NA	13	13	560	28	NA	NA	NA	NA	NA	NA	NA
562	NA	NA	13	13	561	28.05	NA	NA	NA	NA	NA	NA	NA
563	NA	NA	13	13	562	28.1	NA	NA	NA	NA	NA	NA	NA
564	NA	NA	13	13	563	28.15	NA	NA	NA	NA	NA	NA	NA
565	NA	NA	13	13	564	28.2	NA	NA	NA	NA	NA	NA	NA
566	NA	NA	13	13	565	28.25	NA	NA	NA	NA	NA	NA	NA
567	NA	NA	13	13	566	28.3	NA	NA	NA	NA	NA	NA	NA
568	NA	NA	13	13	567	28.35	NA	NA	NA	NA	NA	NA	NA
569	NA	NA	13	13	568	28.4	NA	NA	NA	NA	NA	NA	NA
570	NA	NA	13	13	569	28.45	NA	NA	NA	NA	NA	NA	NA
571	NA	NA	13	13	570	28.5	NA	NA	NA	NA	NA	NA	NA
572	NA	NA	13	13	571	28.55	NA	NA	NA	NA	NA	NA	NA
573	NA	NA	13	13	572	28.6	NA	NA	NA	NA	NA	NA	NA
574	NA	NA	13	13	573	28.65	NA	NA	NA	NA	NA	NA	NA
575	NA	NA	13	13	574	28.7	NA	NA	NA	NA	NA	NA	NA
576	NA	NA	13	13	575	28.75	NA	NA	NA	NA	NA	NA	NA
577	NA	NA	13	13	576	28.8	NA	NA	NA	NA	NA	NA	NA
578	NA	NA	13	13	577	28.85	NA	NA	NA	NA	NA	NA	NA
579	NA	NA	13	13	578	28.9	NA	NA	NA	NA	NA	NA	NA
580	NA	NA	13	13	579	28.95	NA	NA	NA	NA	NA	NA	NA
581	NA	NA	13	13	580	29	NA	NA	NA	NA	NA	NA	NA
582	NA	NA	13	13	581	29.05	NA	NA	NA	NA	NA	NA	NA
583	NA	NA	13	13	582	29.1	NA	NA	NA	NA	NA	NA	NA
584	NA	NA	13	13	583	29.15	NA	NA	NA	NA	NA	NA	NA
585	NA	NA	13	13	584	29.2	NA	NA	NA	NA	NA	NA	NA
586	NA	NA	13	13	585	29.25	NA	NA	NA	NA	NA	NA	NA
587	NA	NA	13	13	586	29.3	NA	NA	NA	NA	NA	NA	NA
588	NA	NA	13	13	587	29.35	NA	NA	NA	NA	NA	NA	NA
589	NA	NA	13	13	588	29.4	NA	NA	NA	NA	NA	NA	NA
590	NA	NA	13	13	589	29.45	NA	NA	NA	NA	NA	NA	NA
591	NA	NA	13	13	590	29.5	NA	NA	NA	NA	NA	NA	NA
592	NA	NA	13	13	591	29.55	NA	NA	NA	NA	NA	NA	NA
593	NA	NA	13	13	592	29.6	NA	NA	NA	NA	NA	NA	NA
594	NA	NA	13	13	593	29.65	NA	NA	NA	NA	NA	NA	NA
595	NA	NA	13	13	594	29.7	NA	NA	NA	NA	NA	NA	NA
596	NA	NA	13	13	595	29.75	NA	NA	NA	NA	NA	NA	NA
597	NA	NA	13	13	596	29.8	NA	NA	NA	NA	NA	NA	NA
598	NA	NA	13	13	597	29.85	NA	NA	NA	NA	NA	NA	NA
599	NA	NA	13	13	598	29.9	NA	NA	NA	NA	NA	NA	NA
600	NA	NA	13	13	599	29.95	NA	NA	NA	NA	NA	NA	NA
601	NA	NA	13	13	600	30	NA	NA	NA	NA	NA	NA	NA
