# Supplementary material for: An automated feeding system for the African killifish reveals the impact of diet on lifespan and allows scalable assessment of associative learning
Source: eLife. 2022 Nov 10;11:e69008. doi: 10.7554/eLife.69008 (PMC9788828; doi:10.7554/eLife.69008)
Supplement: Figure 6—source data 3. [file elife-69008-fig6-data3.zip › Filtered and Interpolated Trajectories with Kinematics/t25_REC0014 DLC_likelihood-euclidean-filtered_splines-interpolated_kinematics_02_resnet50_TrainAllTheThingsJun28shuffle1_1030000.csv]

	x2	y2	fishnum	recording_num	bodyparts_coords	seconds	velocity_x	velocity_y	velocity_xy	velocity_xy_5frame	velocity_xy_10frame	velocity_xy_20frame	velocity_xy_40frame
1	31.34623	120.9856	25	14	0	0	0	0	0	NA	NA	NA	NA
2	30.83637	122.0512	25	14	1	0.05	-10.1972	21.3119999999998	23.625922878059	NA	NA	NA	NA
3	30.158	121.9847	25	14	2	0.1	-13.5673999999999	-1.32999999999981	13.6324334863589	15.5177666089271	NA	NA	NA
4	30.32561	121.1799	25	14	3	0.15	3.3522	-16.096	16.4413643241673	19.2967594756046	NA	NA	NA
5	29.27784	121.7534	25	14	4	0.2	-20.9554	11.4699999999999	23.8891123560504	16.6445473208417	13.9585451095435	NA	NA
6	29.40611	120.8174	25	14	5	0.25	2.56540000000001	-18.7199999999999	18.8949643333877	17.0785292764123	16.0361598222369	NA	NA
7	29.3803	121.335	25	14	6	0.3	-0.516200000000069	10.3519999999997	10.3648621042441	15.8218317880786	14.9548548302394	NA	NA
8	29.60226	120.5767	25	14	7	0.35	4.43920000000006	-15.1659999999998	15.8023432642123	12.39932361016	15.0566286550183	NA	NA
9	29.09913	120.6461	25	14	8	0.4	-10.0626	1.38800000000003	10.1578768824987	12.7755601688692	15.0563182474594	NA	NA
10	28.82002	120.454	25	14	9	0.45	-5.58219999999999	-3.84200000000021	6.77657146645717	13.2651623396372	13.9986012529777	13.5583259873891	NA
11	27.83346	120.7793	25	14	10	0.5	-19.7312	6.50600000000026	20.7761471269339	13.0347280336242	12.8928108933681	14.2642470014551	NA
12	28.3394	120.3863	25	14	11	0.55	10.1188	-7.86000000000001	12.812872958084	14.2908047068401	12.9276552119589	13.4560144903281	NA
13	28.89454	119.9084	25	14	12	0.6	11.1028	-9.55800000000011	14.650171734147	15.5978788957954	12.843044321567	13.8115827986074	NA
14	28.54954	120.6544	25	14	13	0.65	-6.89999999999998	14.9199999999999	16.4382602485785	13.010061617867	12.8718139175289	13.8361185408707	NA
15	28.53817	119.9889	25	14	14	0.7	-0.227399999999989	-13.3099999999999	13.3119424112335	12.5901480842806	13.1581068652346	14.3904125188937	NA
16	28.79262	120.2869	25	14	15	0.75	5.08899999999997	5.96000000000004	7.83706073729176	12.6513606095098	12.4923341806732	14.8052641036365	NA
17	29.04978	119.817	25	14	16	0.8	5.14319999999998	-9.3980000000002	10.7133052901522	11.4528231282177	11.9571741504168	16.1656064083538	NA
18	29.02212	120.5643	25	14	17	0.85	-0.553199999999947	14.9460000000002	14.9562343602929	10.7183348346738	12.5665369421965	16.9790337702812	NA
19	29.54142	120.62	25	14	18	0.9	10.386	1.11400000000003	10.4455728421183	11.9746067434795	12.615918834282	17.2605159595522	NA
20	29.22911	120.2529	25	14	19	0.95	-6.2462	-7.34200000000016	9.63950094351374	11.3242002165529	14.7822237848098	17.6158634164263	15.4187867367763
21	29.0077	119.5826	25	14	20	1	-4.42819999999998	-13.4059999999999	14.1184202813204	12.4817132748831	16.7177173139049	17.9854772541832	15.4381120964107
22	28.80641	119.8967	25	14	21	1.05	-4.0258	6.28199999999993	7.46127265551924	13.7790145403464	19.4035576047487	17.7251568945483	14.9074698827149
23	29.26051	118.9642	25	14	22	1.1	9.08200000000001	-18.6499999999998	20.743799651944	18.8461127349458	21.1150232189954	17.7417620041515	14.9050147675409
24	28.56786	119.451	25	14	23	1.15	-13.853	9.73599999999976	16.9320791694344	21.4608278843304	21.6492180015755	17.2870141819299	14.8205552948572
25	30.09569	118.6002	25	14	24	1.2	30.5566	-17.0159999999998	34.9749919165108	27.4829149929445	22.0736199676181	17.55507533938	14.4629230494061
26	28.81559	118.1421	25	14	25	1.25	-25.602	-9.16200000000003	27.1919960282433	29.7483331631077	23.4786203276931	17.7782229985313	14.6482628602832
27	27.64791	119.6137	25	14	26	1.3	-23.3536	29.4319999999999	37.57170819859	29.5194214628047	23.4931396386798	17.9549748334816	14.8028666119552
28	29.0682	118.8693	25	14	27	1.35	28.4058	-14.888	32.0708905027597	25.3011272002904	22.9169870661065	17.5333176714676	15.0566725294751
29	29.12259	118.0818	25	14	28	1.4	1.08779999999996	-15.7499999999999	15.7875206679198	25.4964127710558	21.9581095295777	17.5238790141523	15.2008795802674
30	29.57512	117.5554	25	14	29	1.45	9.05059999999999	-10.5279999999999	13.883520603939	19.5033642844151	20.3279268939503	17.2792474861635	15.1191817686833
31	28.68502	118.6469	25	14	30	1.5	-17.8019999999999	21.8299999999999	28.1684238820704	16.0856409691053	18.8387286831577	16.6119771913663	15.3844433658982
32	29.05308	118.5511	25	14	31	1.55	7.3612	-1.91599999999994	7.60646576538669	14.3967975963507	16.5063920622145	16.3589252751017	15.6871668713564
33	29.45178	117.9169	25	14	32	1.6	7.97399999999996	-12.6840000000001	14.9822739262104	15.3547265876102	13.9516121239399	15.9984467364745	15.7839876826294
34	29.51315	118.2789	25	14	33	1.65	1.2274	7.2399999999999	7.34330380414691	12.1810445952596	13.398540026729	15.8049920488437	16.0590211464764
35	30.36016	117.8861	25	14	34	1.7	16.9402	-7.85599999999988	18.6731655602364	13.5094198400138	12.4848750047089	14.5354335799185	16.0648785002514
36	30.44297	118.4955	25	14	35	1.75	1.65619999999997	12.1880000000002	12.3000139203175	11.8175832787745	9.74533405503953	14.49126161693	16.4613346110378
37	30.05653	117.897	25	14	36	1.8	-7.72880000000001	-11.97	14.2483419891579	12.4002824571074	9.22471091152356	13.4401268155567	16.6294794610007
38	29.73791	117.8273	25	14	37	1.85	-6.37239999999998	-1.39400000000023	6.52309112001361	9.61502342180757	9.07990640684257	13.1343112886691	16.2926105376117
39	29.67861	118.3367	25	14	38	1.9	-1.18600000000001	10.188	10.2567996958115	7.3096235148195	9.65187456810966	13.1412432009825	16.5407473061212
40	29.82692	118.522	25	14	39	1.95	2.96620000000004	3.70600000000024	4.74687038373728	4.94000198303331	8.74294026588668	12.6225001209403	16.7727313811785
41	29.82351	118.5605	25	14	40	2	-0.0682000000000471	0.769999999999982	0.773014385377128	6.34222953491067	10.1437945507023	12.7834094776132	16.904702376757
42	29.9429	118.5727	25	14	41	2.05	2.38780000000006	0.243999999999858	2.40023433022699	6.90346667911193	10.3738615688989	13.6491768481645	17.1225607469772
43	29.73912	117.9274	25	14	42	2.1	-4.07560000000004	-12.9059999999998	13.5342288794004	7.87085710996578	12.3170104533983	13.8262133611073	17.1400249601747
44	30.12822	118.452	25	14	43	2.15	7.78199999999998	10.4919999999998	13.0629854168179	12.9779655865851	12.883946375236	14.831028111023	16.916224304556
45	29.96853	118.9038	25	14	44	2.2	-3.19379999999995	9.03600000000012	9.58382253800652	15.8077211547644	12.7601252371718	14.5746816611228	16.3569454483816
46	28.72962	119.3459	25	14	45	2.25	-24.7782	8.84199999999993	26.3085567684736	18.291791371886	15.8214849001868	15.1444462235443	16.6435824816759
47	28.44648	118.5684	25	14	46	2.3	-5.66279999999999	-15.5500000000001	16.5490121711238	18.8644260713602	18.0736427848053	15.3039840885197	16.1508030201038
48	29.74021	118.4666	25	14	47	2.35	25.8746	-2.03599999999994	25.9545799650081	17.6493933643779	18.572520315372	15.0519034037558	15.9182707485755
49	29.80209	117.6727	25	14	48	2.4	1.23759999999997	-15.8779999999999	15.9261589141888	18.6650042137885	20.0101816539363	15.5576155980901	15.6727913194319
50	29.97469	117.7041	25	14	49	2.45	3.45199999999998	0.627999999999815	3.50865900309501	20.3395644148463	20.406423056359	16.2662152761936	15.5980355979106
51	30.42745	119.2067	25	14	50	2.5	9.05520000000003	30.052	31.386611015527	18.853249258858	20.1450978963862	17.1974275621477	15.1522492126212
52	30.45865	117.961	25	14	51	2.55	0.623999999999967	-24.914	24.9218131764123	21.1559372365123	20.2341066081406	17.8861962188527	15.086526110446
53	29.59264	117.6327	25	14	52	2.6	-17.3202	-6.56599999999997	18.5230041850667	23.1634527483401	17.7867963541133	18.2816031838749	15.2431528415739
54	30.29595	118.8107	25	14	53	2.65	14.0662	23.5599999999999	27.4395988024606	21.6251915789839	18.2312848209441	18.0274565602683	15.4640333414801
55	29.7086	119.148	25	14	54	2.7	-11.747	6.74599999999998	13.5462365622338	20.1286488014349	19.7723053152154	18.1784573168448	15.5870470968113
56	29.35034	118.0187	25	14	55	2.75	-7.16520000000003	-22.586	23.695305168746	16.7203434493686	18.5733702241085	18.7959033464218	15.8188616194727
57	29.80424	117.2742	25	14	56	2.8	9.07800000000002	-14.89	17.4390992886675	15.3066324053759	17.6987496529	18.8614792246509	16.0688294423656
58	29.73546	117.2467	25	14	57	2.85	-1.37560000000001	-0.549999999999784	1.48147742473511	16.3811578820908	17.9906860523778	18.7022302084818	16.1341841851066
59	30.261	118.1192	25	14	58	2.9	10.5108	17.45	20.3710435824972	15.5215488692332	16.0447314666004	18.2043394378813	15.9710139279656
60	29.55015	118.7433	25	14	59	2.95	-14.217	12.482	18.9188639458082	15.2688505043652	15.9504915773306	18.5735710748809	16.1709381069841
61	30.02082	117.8953	25	14	60	3	9.41340000000004	-16.96	19.3972601044581	19.261028655387	17.4467087964574	17.5210889476293	16.5502197980901
62	30.82943	117.9119	25	14	61	3.05	16.1722	0.331999999999937	16.1756074643272	16.7828305278249	17.4888518411611	16.5238753727276	17.0116655061616
63	30.6222	116.86	25	14	62	3.1	-4.14459999999998	-21.0380000000001	21.4423681798444	15.5198252725703	19.6176640628504	16.6600923220405	17.4384998220266
64	30.74965	117.2381	25	14	63	3.15	2.54899999999999	7.56200000000007	7.98005294468658	19.3718687236815	18.1773940548185	16.0970385719373	17.5046171301192
65	31.20715	116.8047	25	14	64	3.2	9.14999999999999	-8.66800000000012	12.6038376695355	19.7088531779571	17.3748368345464	16.5994125324998	17.5035227721167
66	30.19601	118.452	25	14	65	3.25	-20.2227999999999	32.946	38.6574773600141	19.9742994703137	16.46880767115	16.493277015401	17.5985494643375
67	30.86682	117.8625	25	14	66	3.3	13.4162	-11.79	17.8605297357049	19.5719575818121	15.3490010925552	16.8336747962114	17.7325409482127
68	29.76168	118.136	25	14	67	3.35	-22.1028	5.46999999999997	22.7695996416275	19.2298483965224	15.3294985917031	17.2164649664574	17.2272228614426
69	29.8047	117.8407	25	14	68	3.4	0.860400000000041	-5.90599999999995	5.96834350217876	13.5657466186185	16.1493456772741	16.3844122578412	17.4460144402575
70	29.54525	118.3196	25	14	69	3.45	-5.18900000000002	9.57799999999992	10.8932917430866	10.9891490071533	17.2483334876691	16.0756609377746	17.7500745031773
71	29.89252	118.7024	25	14	70	3.5	6.94540000000003	7.65600000000006	10.3369684704947	10.6846977130926	15.5398452343447	15.9030120340326	17.971491525069
72	30.14129	118.6951	25	14	71	3.55	4.97540000000001	-0.146000000000015	4.977541678379	12.7267337727361	16.1784977512617	16.1371347934705	17.9631450204705
73	29.07893	118.6912	25	14	72	3.6	-21.2472	-0.0780000000000314	21.2473431713238	15.2668185788158	14.8152658700645	16.5953964601784	18.3116420030455
74	29.1019	117.8826	25	14	73	3.65	0.459400000000016	-16.172	16.1785238003966	17.513943850071	14.5914304608639	16.98177769997	17.9362713075389
75	29.7903	118.8406	25	14	74	3.7	13.768	19.16	23.5937157734851	21.36784649537	14.7764850410028	16.8285882273886	17.8063338103154
76	29.53797	117.7919	25	14	75	3.75	-5.04659999999994	-20.9739999999999	21.5725948267703	18.9458340270365	15.3372163969152	16.4011955822532	17.8616942377172
77	29.1813	118.9506	25	14	76	3.8	-7.13340000000002	23.1739999999999	24.2470549048745	16.4561271489917	16.9252684943857	16.6036026717746	17.6861156665965
78	29.35562	118.5283	25	14	77	3.85	3.48639999999996	-8.44599999999986	9.1372808296559	14.2861515031898	17.8612943286536	15.7522155144033	17.681381865501
79	29.33837	118.3426	25	14	78	3.9	-0.344999999999942	-3.71399999999994	3.72998941017257	13.1604889437594	17.8142097226659	16.6876894426337	17.2211173470213
80	29.76565	118.8153	25	14	79	3.95	8.54559999999999	9.45399999999978	12.743837544476	12.4826904934014	16.4088429671081	16.9265779314736	16.9590958315712
81	30.21909	118.1596	25	14	80	4	9.06880000000001	-13.1139999999999	15.944282029618	16.7767546302708	17.2625459301617	18.4218941025087	16.7487656902091
82	29.2438	118.529	25	14	81	4.05	-19.5058	7.38799999999998	20.8580626530846	19.1722922963401	17.0287075922876	19.4024146682133	16.7627078342903
83	30.10949	119.791	25	14	82	4.1	17.3138	25.24	30.607601514003	18.5315344310264	16.6891651587421	19.9631916840506	16.8511474578355
84	29.32509	119.7517	25	14	83	4.15	-15.688	-0.785999999999945	15.7076777405192	21.364602916564	18.7839484244036	19.7755040431405	16.9708909799481
85	29.62379	119.3798	25	14	84	4.2	5.974	-7.43799999999993	9.54004821790745	21.5747246911738	19.0766708219444	19.013255088131	16.914920572652
86	31.05297	118.9066	25	14	85	4.25	28.5836	-9.46400000000011	30.109624457306	16.6015756872134	21.5065718081022	19.2301114600333	16.456389882362
87	29.97496	119.1012	25	14	86	4.3	-21.5602	3.89200000000017	21.9086715261332	18.395604552467	21.8795608420409	18.5385565369817	16.5100652922793
88	29.94476	118.8157	25	14	87	4.35	-0.604000000000013	-5.70999999999998	5.74185649420114	19.6218072128623	22.0650890394475	18.1462987645446	16.0618846813998
89	30.03883	117.5854	25	14	88	4.4	1.88140000000004	-24.606	24.677822066787	21.6485406996403	21.7367983636151	18.0578224362014	16.2473860322995
90	29.4781	118.1327	25	14	89	4.45	-11.2146	10.9459999999999	15.6710615198842	22.184396992908	21.6176672091538	17.8425307253677	16.382241981308
91	31.48944	118.0751	25	14	90	4.5	40.2267999999999	-1.15199999999987	40.2432918911959	27.5286023916817	21.197676989905	17.5945193463856	16.6386882240291
92	30.91097	119.1599	25	14	91	4.55	-11.5694	21.6959999999997	24.5879529924715	25.0779921747633	20.0484054816758	17.3882808751101	17.2817666428105
93	30.94894	117.5372	25	14	92	4.6	0.759400000000028	-32.4539999999999	32.4628834880698	23.6135272054452	19.603432370347	17.1068984554926	17.5037920006093
94	30.41437	117.8537	25	14	93	4.65	-10.6914	6.3300000000001	12.4247709821952	20.7468132801696	17.3316964479993	16.9600042599261	17.974801770413
95	30.80136	117.6972	25	14	94	4.7	7.73979999999995	-3.13000000000017	8.34873667329376	17.9124139704436	16.6083906287911	17.0012529179153	17.5565078245571
96	30.66322	118.9853	25	14	95	4.75	-2.7628	25.762	25.9097222648179	11.6782623490123	13.682466884669	16.5115841824708	17.2632018088606
97	30.17426	118.806	25	14	96	4.8	-9.77919999999997	-3.58599999999996	10.4159564438413	9.58540072123532	12.8970009081793	16.416527912784	17.0699030089222
98	30.15416	118.8674	25	14	97	4.85	-0.401999999999987	1.22800000000012	1.29212538091328	9.603254052137	12.1487078715377	16.3715538483962	17.5171678207914
99	30.18958	118.776	25	14	98	4.9	0.708399999999969	-1.82800000000015	1.96046284331035	6.61812048916831	12.1832101562371	15.8070826219652	18.1134220047428
100	29.79806	118.6188	25	14	99	4.95	-7.8304	-3.14400000000006	8.43800332780216	7.881587845915	12.3848386266768	15.8379060311423	18.5513347618674
101	29.47454	119.0626	25	14	100	5	-6.47039999999997	8.8760000000002	10.9840544499744	12.619153394063	11.8254913750366	14.8554823455494	18.4056737342722
102	30.29588	118.9032	25	14	101	5.05	16.4268	-3.1880000000001	16.7332932275748	14.7810195912388	12.7846503438922	15.1611186174077	18.0516922372112
103	30.08345	117.6724	25	14	102	5.1	-4.24860000000002	-24.616	24.9799531216534	15.1664232012167	13.1396753264454	15.044392317168	17.682855076101
104	30.69814	117.8451	25	14	103	5.15	12.2938	3.45400000000012	12.7697938291893	17.0328622609049	14.2824687959311	16.1740994976855	17.7290928201235
105	30.37516	118.2504	25	14	104	5.2	-6.45959999999995	8.10599999999994	10.3650213776913	17.6877128418694	15.0674214334935	16.0997605609832	18.3210949974053
106	30.72952	119.2024	25	14	105	5.25	7.0872	19.04	20.3162497484156	13.6601972588278	16.0284978064299	15.2962921576878	18.1592362883017
107	29.73486	119.0956	25	14	106	5.3	-19.8932	-2.13599999999985	20.0075461323971	13.7839180006234	17.4252363266362	15.6012494808627	18.5017032834341
108	29.49507	119.0621	25	14	107	5.35	-4.79580000000006	-0.670000000000073	4.84237520644576	14.9684196657704	17.9400767627983	16.8880368770382	18.6656509204524
109	29.91103	119.5866	25	14	108	5.4	8.31920000000004	10.4900000000001	13.3883975381672	15.024133351955	20.164988839134	18.1690215732841	18.4841510549768
110	29.12089	119.7838	25	14	109	5.45	-15.8028	3.9439999999999	16.2875297034265	17.162759811403	19.8146824952896	19.260138798367	18.7094777485382
111	30.12703	120.003	25	14	110	5.5	20.1228	4.38400000000001	20.5948181793383	22.2199562667688	18.767092940339	19.2168281221588	17.8995399951539
112	31.08202	118.8012	25	14	111	5.55	19.0998	-24.0360000000001	30.7006784296374	26.5460596776445	18.4178486178332	18.7151035993123	17.357618248636
113	30.27656	117.5282	25	14	112	5.6	-16.1092	-25.4599999999999	30.1283574832747	24.6609453248087	20.636398427631	18.2588116967095	16.6657916356703
114	31.46765	118.8116	25	14	113	5.65	23.8218	25.668	35.0189145925455	22.510052528723	22.055574350637	18.498181380321	16.5318056391238
115	31.13852	118.9085	25	14	114	5.7	-6.58259999999999	1.9380000000001	6.86195793924738	19.6729374242633	23.4528561632406	19.6409370768953	16.7224293437863
116	31.19889	118.4202	25	14	115	5.75	1.20739999999998	-9.76600000000019	9.8403541989099	19.0528405884932	22.4051584378877	19.8068883941326	16.2961499637022
117	30.6324	117.8194	25	14	116	5.8	-11.3298	-12.0159999999998	16.515102907339	17.5650890236296	20.0049708719885	20.5868786540843	16.8274014300456
118	31.69512	118.6542	25	14	117	5.85	21.2544	16.696	27.0278733044241	22.2447670016724	18.5775466306206	20.9597479925086	17.1842657771101
119	31.43734	117.2995	25	14	118	5.9	-5.15560000000001	-27.0940000000002	27.5801567682276	22.3002643470525	16.831373921508	21.1612194879884	17.8649588128546
120	30.54697	118.5228	25	14	119	5.95	-17.8073999999999	24.4660000000002	30.2603478294617	20.3370043197137	19.4671916585009	21.5810494659341	18.1771296545899
121	30.94582	118.834	25	14	120	6	7.97699999999999	6.22399999999999	10.1178409258102	18.1022526727481	20.8466838479262	20.9435976447583	18.4679336183288
122	31.1874	118.602	25	14	121	6.05	4.83159999999998	-4.63999999999999	6.69880277064489	16.0976588193865	22.7559086903354	19.5541178798643	18.2848466754794
123	30.44894	118.8902	25	14	122	6.1	-14.7692	5.76399999999978	15.8541150695962	16.6896163153295	21.2830975573863	18.2871909541725	18.1000876616749
124	29.98476	118.1451	25	14	123	6.15	-9.28359999999998	-14.9019999999999	17.5571875014193	19.3931033487999	20.2668646253397	16.8895117805621	18.3941701495322
125	31.19383	119.284	25	14	124	6.2	24.1813999999999	22.7780000000001	33.2201353091766	25.1748130609572	19.7092427686277	17.3450981265894	18.6659993330273
126	30.97433	118.1228	25	14	125	6.25	-4.39	-23.2240000000002	23.6352760931623	24.4639424420244	19.4820368516289	17.2960077697166	19.349841278124
127	29.75194	119.4172	25	14	126	6.3	-24.4477999999999	25.8879999999999	35.6073513314315	24.4360704312929	19.1032648877401	18.0535533792286	19.5887553532118
128	29.6569	118.8096	25	14	127	6.35	-1.90080000000002	-12.1519999999998	12.2997619749325	22.7288692219259	17.9968352777244	17.4804946771819	19.7675550868025
129	30.48475	119.08	25	14	128	6.4	16.557	5.4079999999999	17.4178274477616	19.570970354458	16.9476496396162	17.5608960524252	20.2260431342888
130	29.72931	120.056	25	14	129	6.45	-15.1087999999999	19.52	24.6841292623418	13.0317167145231	15.2230045946779	17.0941205108128	20.9873627145695
131	30.00709	119.779	25	14	130	6.5	5.5556	-5.54000000000002	7.84578175582269	11.5297281134244	13.7453316915071	17.7190391144987	21.1822821075761
132	29.86794	119.8217	25	14	131	6.55	-2.78300000000002	0.854000000000212	2.91108313175705	9.45922884793951	13.3511980681217	17.8545897516465	21.0649343989534
133	30.00456	120.0184	25	14	132	6.6	2.73240000000001	3.93399999999986	4.78981896943913	7.71713996742989	13.6778917969776	17.9413636266402	20.6021293442492
134	30.10892	119.6809	25	14	133	6.65	2.0872	-6.75000000000011	7.06533112033693	7.91969302855621	14.8549274795107	18.2901589187434	20.2176972383345
135	30.90752	119.6693	25	14	134	6.7	15.972	-0.231999999999744	15.9736848597936	13.6706794217202	14.478998252998	17.6910615891594	20.7120683875565
136	30.83903	119.2317	25	14	135	6.75	-1.36980000000001	-8.75200000000007	8.85854706145433	15.8260554805308	15.9560413773685	18.8927941621155	20.6451305897789
137	31.67551	120.576	25	14	136	6.8	16.7296	26.8859999999998	31.6660150975772	20.2506261110819	16.6059146155528	18.5906320523394	20.9496535111711
138	30.92244	120.7727	25	14	137	6.85	-15.0613999999999	3.93400000000014	15.5666992634919	21.2408565385661	17.885891975556	18.5753621810963	20.8050130259474
139	32.10517	119.9177	25	14	138	6.9	23.6546	-17.1000000000001	29.1881842730925	23.9923897261807	19.6326681978705	19.2908667805892	20.3473250870473
140	31.69339	120.8795	25	14	139	6.95	-8.23560000000001	19.2359999999999	20.9248369972145	19.5411498093854	20.1591185836409	20.3936759632049	20.1018414897403
141	30.8807	120.0932	25	14	140	7	-16.2538	-15.7259999999999	22.6162129995275	19.9457284705813	24.0402566327238	21.4209665703939	19.8859119777759
142	31.2473	120.3881	25	14	141	7.05	7.33199999999997	5.89799999999997	9.40981551360063	19.0147102846592	23.8300660365571	22.5757509180426	20.5020267735531
143	32.12317	120.3085	25	14	142	7.1	17.5174000000001	-1.59199999999998	17.5895925694713	19.0773806287156	23.472832565215	22.9170677343259	20.8067166027877
144	30.99142	119.8354	25	14	143	7.15	-22.635	-9.46199999999976	24.5330933434819	24.0881235392669	23.7268060816676	23.5458826961068	20.6644186576956
145	30.92452	118.7756	25	14	144	7.2	-1.33800000000001	-21.1960000000002	21.2381887174968	28.1189822637288	26.3083536734118	24.0790386485235	20.1288795102558
146	31.36041	121.1189	25	14	145	7.25	8.71780000000001	46.866	47.6699275522839	26.9999366598487	26.8858917634194	23.9942534098411	19.7666174387048
147	30.77166	119.763	25	14	146	7.3	-11.775	-27.1179999999998	29.5641091359099	28.438901878676	28.5455872205323	23.8457536431136	19.3212508673444
148	30.68348	120.3562	25	14	147	7.35	-1.76360000000003	11.8639999999999	11.9943645500709	33.539326718108	27.9482434930957	24.1295313747129	19.3730378834685
149	31.74612	119.1783	25	14	148	7.4	21.2528	-23.5580000000002	31.7279194376185	29.6836599875719	27.4590971943431	23.1337541216693	19.3367960552531
150	29.55934	120.0027	25	14	149	7.45	-43.7356	16.4880000000002	46.7403129146566	28.9721921773359	27.9989587134061	23.1095624686678	19.7825313113774
151	30.84486	120.6049	25	14	150	7.5	25.7104	12.0439999999999	28.3915938996035	28.8965503263427	23.9482501869584	22.0527848410531	20.325080786156
152	30.3317	121.7997	25	14	151	7.55	-10.2632	23.896	26.0067700847299	26.4792925100102	23.8614412496701	23.1494637954598	20.3243299740779
153	30.90406	121.701	25	14	152	7.6	11.4472	-1.97400000000016	11.6161552951052	22.4585907087042	24.7862301842109	23.6720695789351	20.4839341195392
154	30.1893	122.3745	25	14	153	7.65	-14.2952	13.4700000000001	19.6416303559558	18.212840386345	22.5407021616711	23.0386783966478	20.4221083043762
155	30.64761	121.124	25	14	154	7.7	9.16620000000002	-25.01	26.6368039081269	18.7506903220043	19.9107712639239	22.5666974313522	20.7336460145161
156	30.6654	121.4817	25	14	155	7.75	0.355800000000031	7.15400000000017	7.16284228780743	20.6759100420791	17.2196779186868	20.6404407152942	21.1299040910571
157	31.41356	120.2574	25	14	156	7.8	14.9632	-24.486	28.6960197630263	18.6021118133319	17.7533403703872	20.0518696823493	20.523715339298
158	30.88964	121.1813	25	14	157	7.85	-10.4784	18.4779999999998	21.242253895479	17.3629518191435	19.3958956647745	20.1707135858407	20.261295484513
159	31.34207	121.2826	25	14	158	7.9	9.04859999999999	2.02600000000018	9.27263921222004	16.2265154510286	18.6182595989525	19.382725329917	19.7772833431786
160	30.68614	122.0664	25	14	159	7.95	-13.1186	15.676	20.4410039371847	16.7559904187701	17.1344361492984	19.1713866595499	19.96476360288
161	30.75586	122.0415	25	14	160	8	1.39439999999993	-0.498000000000047	1.48066044723288	18.11588128747	17.33263124363	19.2291950019181	19.4783951831956
162	29.89309	120.7332	25	14	161	8.05	-17.2554	-26.1660000000001	31.3433946017339	18.6344073845731	16.2422981150285	18.0729090301133	19.6955839957925
163	30.68241	121.892	25	14	162	8.1	15.7864	23.176	28.0417082389786	16.9059204794532	15.5551969874705	18.0508005047526	19.4372048335726
164	31.13966	121.514	25	14	163	8.15	9.14499999999997	-7.56	11.8652696977355	18.4387470362313	16.2247484981629	17.2983339126456	18.9245841800023
165	31.56718	121.1075	25	14	164	8.2	8.55040000000002	-8.12999999999988	11.7985694115854	15.728605811287	18.4320020551759	17.3882533805087	18.7540377655555
166	31.25027	120.7779	25	14	165	8.25	-6.3382	-6.59199999999998	9.14479323112337	12.994512687471	21.2387120851493	18.2655547722731	18.3391824735013
167	31.63068	121.5821	25	14	166	8.3	7.60820000000002	16.0839999999999	17.792688477012	13.8150896117528	18.3924776898394	17.2016770354825	18.1651942659973
168	31.60787	120.8639	25	14	167	8.35	-0.456200000000067	-14.3639999999999	14.3712426198989	19.9580836308986	16.7057053447306	16.393059594313	18.2391725299915
169	32.3684	120.6209	25	14	168	8.4	15.2106000000001	-4.8599999999999	15.9681543191441	24.0386771340673	15.9784082263387	16.4208125646879	17.6379010927617
170	30.24284	120.6432	25	14	169	8.45	-42.5112	0.445999999999742	42.5135395073146	21.0563495683919	17.642070611719	16.8199647370921	16.5305277086349
171	31.56411	121.3042	25	14	170	8.5	26.4254	13.22	29.5477607469669	20.4168980019902	19.1984783009162	16.904005525338	16.3989292133155
172	31.568	121.4482	25	14	171	8.55	0.0778000000000389	2.88000000000011	2.88105064863508	18.1417268409246	18.1610559559365	16.2417041961252	16.2037949770202
173	31.96649	121.8398	25	14	172	8.6	7.96979999999998	7.83199999999994	11.1739847878901	15.3260575925394	17.2309222011555	15.2023400882101	16.3078555900348
174	31.8282	122.0231	25	14	173	8.65	-2.76580000000003	3.66600000000005	4.59229851381642	14.3582794677652	16.6168766312129	14.8104899633568	16.2386730196602
175	31.20521	120.7451	25	14	174	8.7	-12.4598	-25.5600000000001	28.4351932653887	15.265762343481	15.2079274190083	14.9413780997588	16.2257923615967
176	31.16534	121.9799	25	14	175	8.75	-0.79740000000001	24.6960000000001	24.7088701230956	14.0449464003209	12.5692989655268	16.0379242317083	16.7246467148266
177	30.79556	121.9508	25	14	176	8.8	-7.39560000000004	-0.581999999999994	7.41846502721423	15.0920264215012	14.0909307024109	16.2785188496453	16.2512415026726
178	30.559	122.0419	25	14	177	8.85	-4.73119999999994	1.82199999999995	5.06990507208954	15.0897972454772	13.6989748316896	16.3076314741423	16.4112767328099
179	30.54552	122.5331	25	14	178	8.9	-0.269600000000025	9.82400000000013	9.82769861971777	10.7803184632883	13.642571700375	15.8930768556065	16.4876408459563
180	31.5704	121.5485	25	14	179	8.95	20.4976	-19.692	28.4240473852687	12.9160990613409	12.2406855877987	13.8896687577199	16.2065754285579
181	31.47876	121.4197	25	14	180	9	-1.83279999999996	-2.57599999999996	3.16147621215148	13.3530032630583	12.8773701625004	13.568663424713	16.2834221117157
182	31.03699	122.2094	25	14	181	9.05	-8.83540000000004	15.7939999999999	18.097368017477	12.1931169792489	14.3959817433541	14.3346809239271	15.9456897247691
183	31.18511	122.5405	25	14	182	9.1	2.96240000000004	6.62199999999984	7.25442608067642	9.39157393012019	15.3843407471291	14.564910675317	16.0499592586122
184	31.38365	122.5066	25	14	183	9.15	3.97079999999995	-0.67799999999977	4.0282672006707	14.9744218617125	15.1692770800001	15.1790121266747	16.265567928207
185	31.91212	122.9968	25	14	184	9.2	10.5694	9.80399999999975	14.4163321396254	15.8758644253673	12.5714100964314	15.0633313426848	16.2396747952305
186	31.73801	121.4528	25	14	185	9.25	-3.48220000000005	-30.8799999999999	31.0757158701131	17.4156782311999	14.5680278838992	15.1837386573802	16.6396440386694
187	30.81914	120.7947	25	14	186	9.3	-18.3774	-13.1619999999998	22.6045808357508	18.1454371807513	14.5784311454433	15.3008059698627	16.353535404017
188	31.19264	121.4424	25	14	187	9.35	7.47	12.954	14.9534951098397	15.7512462627427	15.4308465189443	16.4294938713068	16.8014036329658
189	31.39416	121.7691	25	14	188	9.4	4.03039999999997	6.53399999999976	7.67706194842771	14.1616339060858	16.7154525529745	16.5544691272246	16.9855040072708
190	31.36288	121.8873	25	14	189	9.45	-0.625599999999977	2.36400000000003	2.44537754958209	13.2809978655193	17.8859770975709	15.5931861200237	16.4237042232826
191	31.34905	120.731	25	14	190	9.5	-0.276600000000045	-23.126	23.1276540868286	13.4460148066887	17.4901071522599	15.6628386980934	16.1336269633513
192	32.1929	121.0718	25	14	191	9.55	16.8770000000001	6.81600000000003	18.2014006329184	15.2854679251976	16.2056301963712	15.649675253413	16.3073754924258
193	31.49585	120.7023	25	14	192	9.6	-13.941	-7.39000000000004	15.7785798156869	20.0207079323992	17.4746469954844	16.8975784290144	16.4279987202132
194	32.03928	121.3477	25	14	193	9.65	10.8685999999999	12.9080000000002	16.8743275409719	20.818580398434	17.9396611744491	17.7206458930571	16.7059958054894
195	33.17161	120.6968	25	14	194	9.7	22.6466000000001	-13.0180000000001	26.1215775855902	19.1302625272232	18.6149621436159	17.5379714907021	16.4479686575444
196	31.92789	121.2367	25	14	195	9.75	-24.8744	10.7980000000001	27.1170164170028	21.5032791842801	16.7576495122877	17.2413638456305	16.1094796507558
197	32.26037	120.8795	25	14	196	9.8	6.64960000000001	-7.14400000000012	9.759811276864	20.5938544237006	16.7209193613828	16.4285519583888	16.5958706378002
198	31.34508	121.9152	25	14	197	9.85	-18.3058	20.7140000000001	27.6436631009714	17.2092163548327	18.3643103390844	17.2951757917892	17.1927063510494
199	31.96028	121.8774	25	14	198	9.9	12.304	-0.756000000000085	12.3272037380746	12.6967186261413	18.7258392331398	18.0779311589351	17.2690463493314
200	32.15342	121.46	25	14	199	9.95	3.86279999999992	-8.34800000000001	9.19838724125048	14.3115761955424	17.1899658838332	18.9577396888453	16.824185272747
201	32.38083	121.448	25	14	200	10	4.54820000000012	-0.240000000000009	4.55452777354592	15.2253414938887	16.992620539001	18.6985905019897	17.2901628632367
202	32.12966	122.3036	25	14	201	10.05	-5.02340000000004	17.1120000000002	17.8340991238696	16.8578240425789	16.6514737204064	18.2800700609244	17.179125163807
203	32.13854	120.693	25	14	202	10.1	0.177599999999956	-32.2120000000001	32.2124895927031	17.1707154128338	17.115704588094	18.2910867651094	17.2655847106176
204	31.17237	121.0337	25	14	203	10.15	-19.3234	6.81399999999996	20.4896164815254	21.2885224518608	18.2162011434211	18.232979484304	17.6609326753982
205	31.61105	120.722	25	14	204	10.2	8.77359999999996	-6.23400000000004	10.762844092525	18.9913712452704	19.3005172340746	17.8326059724039	17.9202060499488
206	31.21692	121.9158	25	14	205	10.25	-7.88260000000001	23.8760000000002	25.1435629686807	19.0060676822993	20.6395314916917	17.0352206441315	17.6873242268194
207	30.96102	121.728	25	14	206	10.3	-5.11799999999994	-3.7560000000002	6.34834309091757	19.5745782442633	19.839220760466	17.8909353057376	17.7589410742436
208	32.56873	121.8737	25	14	207	10.35	32.1542	2.9140000000001	32.2859717778481	21.4303190553154	18.2178631911344	17.955918830792	18.1605984611479
209	31.40887	121.999	25	14	208	10.4	-23.1972	2.50599999999991	23.3321692913454	19.9905405315226	17.7401197354682	17.9836235714382	18.5207545205902
210	32.16785	121.3447	25	14	209	10.45	15.1796	-13.0859999999998	20.0415481477853	20.6870702756617	18.4752460609746	18.0551844254704	18.8866817057411
211	31.47428	121.9139	25	14	210	10.5	-13.8714	11.3839999999999	17.9446703497166	17.4296586999695	17.0778207492619	18.91748702838	18.931987076978
212	31.72768	121.4927	25	14	211	10.55	5.06799999999998	-8.42399999999998	9.83099181161288	15.905661226673	19.1303968910689	18.708575074201	19.8193629194618
213	31.02675	121.8782	25	14	212	10.6	-14.0186	7.71000000000015	15.9989138993871	15.5201730666339	18.7961330734899	17.6335909922208	20.9565221721635
214	31.80136	122.0092	25	14	213	10.65	15.4922	2.62	15.7121819248633	14.1651009670012	17.7510459994554	17.6012194577392	20.9294420986608
215	30.97771	122.3859	25	14	214	10.7	-16.473	7.53399999999999	18.1141073475896	17.5737235064762	16.8098516168661	18.3024406091955	20.5468457240088
216	31.53113	122.4608	25	14	215	10.75	11.0684000000001	1.49799999999999	11.1693098515531	20.1626074470103	17.1954425650683	18.1332846080084	20.2426707625802
217	30.47536	123.292	25	14	216	10.8	-21.1154000000001	16.6239999999999	26.8741045089878	19.5964307722377	17.577929387936	19.0893301900984	20.1877603122157
218	31.47816	122.2486	25	14	217	10.85	20.056	-20.8680000000001	28.9433336020577	18.0995301670983	17.0493187933073	19.0260211305065	19.8858525339432
219	31.50513	122.8921	25	14	218	10.9	0.539400000000043	12.8700000000001	12.8812985510003	20.2257841631354	17.4623191800103	18.9635778822452	20.3383474831508
220	31.94164	122.5889	25	14	219	10.95	8.73019999999997	-6.06400000000008	10.6296043218927	17.5821352693959	18.1296351574163	18.815623722637	20.7122963316999
221	31.93369	121.4989	25	14	220	11	-0.15900000000002	-21.7999999999998	21.8005798317382	13.9360301396043	19.188748466755	19.1653836519663	20.9552521811706
222	32.25475	122.1015	25	14	221	11.05	6.42120000000006	12.0519999999999	13.6558600402903	15.3282075877828	19.0482634891278	21.3586557779993	20.5858914263189
223	31.73609	121.9677	25	14	222	11.1	-10.3732	-2.67600000000016	10.7128079530999	18.1597401477342	19.2559091875232	23.6219575792176	19.8296706572473
224	32.54614	122.5405	25	14	223	11.15	16.201	11.456	19.842185791893	18.1517127703746	20.1761097650351	23.6259047130176	19.5244664075094
225	31.37986	122.9598	25	14	224	11.2	-23.3256	8.38600000000014	24.7872671216494	20.5143917088598	20.8213958284078	23.2610854756137	19.7643970146482
226	32.41509	122.625	25	14	225	11.25	20.7046	-6.69600000000003	21.7604429449402	24.5757882354421	21.1353247388644	23.4501208810289	19.215478845566
227	31.65763	121.6013	25	14	226	11.3	-15.1492	-20.4740000000001	25.4692547327165	25.0240119422873	25.1393821680625	22.4845853186938	19.3571689171332
228	32.69323	120.4467	25	14	227	11.35	20.712	-23.0919999999998	31.0197905860112	23.4830515090815	30.1945963651279	21.8157862370943	19.878817740574
229	32.34616	121.4949	25	14	228	11.4	-6.94140000000004	20.9639999999999	22.0833043261192	24.1189367073542	29.7894902460249	22.6930713948633	19.8731140907866
230	31.51634	121.6972	25	14	229	11.45	-16.5964	4.04599999999988	17.0824649556204	29.7643726272653	28.3925357938112	23.3694082379295	19.9335484585745
231	32.70792	122.0648	25	14	230	11.5	23.8316	7.3520000000002	24.9398689363037	35.8134044948137	27.7114932953028	22.9930173339612	19.9547320571377
232	30.69612	123.8427	25	14	231	11.55	-40.236	35.5579999999998	53.6964343322719	34.5549685497626	25.9209071482598	22.4632077784369	20.320586757866
233	32.47739	121.3506	25	14	232	11.6	35.6254	-49.8419999999999	61.2649499237532	33.302020078541	24.3756632866655	22.0257503222738	21.1828656929113
234	32.02787	121.9997	25	14	233	11.65	-8.99039999999999	12.9820000000001	15.7911246008637	31.3040498832513	25.2100330246915	21.4477133572795	21.5608559025074
235	32.14921	121.4726	25	14	234	11.7	2.42679999999993	-10.5420000000001	10.8177225995124	22.0774416692542	25.9174206474512	21.226353420101	21.3141376209076
236	32.64626	122.0309	25	14	235	11.75	9.94100000000003	11.1660000000001	14.9500179598555	12.9379220785173	24.8507099290581	20.2976730831236	21.2167059024624
237	32.47805	121.6922	25	14	236	11.8	-3.3641999999999	-6.77400000000006	7.56339326228645	15.8650974996204	19.7870333888112	19.6250076441681	21.4772058758874
238	32.20633	120.9628	25	14	237	11.85	-5.43440000000004	-14.588	15.5673519700686	18.5328212163614	13.8569042794196	20.7316143506415	22.0822421633441
239	31.90944	122.4549	25	14	238	11.9	-5.93780000000002	29.8419999999999	30.427001706379	18.3973699748649	13.1059364685341	20.782650299328	21.9037416646501
240	30.82866	121.9157	25	14	239	11.95	-21.6156	-10.7839999999999	24.1563411832173	17.4966251083681	14.0601710463907	21.051473194512	22.5141878637886
241	31.09667	122.5771	25	14	240	12	5.36020000000001	13.228	14.272761752373	14.775886480322	12.8838528709444	20.7440804623091	22.4731969257035
242	31.04474	122.4332	25	14	241	12.05	-1.03859999999997	-2.87800000000004	3.05966892980273	10.3467754374479	13.3291081400764	19.2825177377328	22.5061151579422
243	30.96574	122.4915	25	14	242	12.1	-1.58000000000001	1.16600000000005	1.96365882983785	9.58752087642	17.0875654146175	18.743773806605	23.0263278990354
244	31.09154	122.097	25	14	243	12.15	2.51599999999996	-7.89000000000016	8.28144649200864	7.37033576702387	16.3552675739645	19.4958070919971	23.0396626897636
245	31.67701	122.9298	25	14	244	12.2	11.7094	16.6560000000001	20.3600683780778	9.16159117178467	16.1855257415728	19.3671897662015	23.557438759564
246	31.71976	122.7763	25	14	245	12.25	0.855000000000032	-3.06999999999988	3.18683620539232	19.399244348913	16.6374509955602	18.983290923896	23.6894830177921
247	31.39899	123.2843	25	14	246	12.3	-6.41539999999999	10.1599999999999	12.0159459536067	22.3637597104812	18.7780020866544	20.469826433081	24.0300750598149
248	32.97617	121.1453	25	14	247	12.35	31.5436	-42.7799999999999	53.1519247154795	22.7835306067257	23.6306433337904	22.3486980895939	23.7871899573235
249	31.98713	121.7422	25	14	248	12.4	-19.7808000000001	11.9379999999998	23.1040232998497	25.9045662240965	25.8856777154601	21.1144119344369	23.3040070559914
250	32.07113	122.862	25	14	249	12.45	1.67999999999992	22.396	22.4589228593002	28.3944130015241	24.6742084860123	21.6589674896478	23.2222593521794
251	32.0949	121.9227	25	14	250	12.5	0.475400000000121	-18.7859999999998	18.7920142922464	27.8620423186677	25.0827289768476	21.9533765174458	22.8032683162844
252	32.76894	122.9435	25	14	251	12.55	13.4808	20.4159999999999	24.465179840745	29.407595720439	27.6105447260856	22.5490225374476	21.9337468605074
253	32.94294	120.425	25	14	252	12.6	3.47999999999999	-50.3700000000001	50.4900713011975	26.5648863652989	27.6098307645704	24.0269054757971	20.7721852216939
254	32.40773	121.8707	25	14	253	12.65	-10.7042	28.914	30.8317903087058	24.2608917295987	25.8735562949093	24.6316120222476	21.2886702270717
255	32.27436	122.2608	25	14	254	12.7	-2.66739999999999	7.80200000000008	8.2453760835999	26.8266764506471	27.1324092377227	25.8885240990271	21.5438720920509
256	32.54829	122.0217	25	14	255	12.75	5.4786	-4.78200000000015	7.27204111374526	27.3576192104731	27.2693020393315	27.0812929524607	21.7763577534933
257	32.91843	120.1941	25	14	256	12.8	7.40279999999998	-36.5519999999998	37.2941034459871	22.3395168693795	26.3200429882409	28.4351424754618	22.2320400272541
258	31.21821	122.2362	25	14	257	12.85	-34.0044	40.8419999999998	53.1447851003275	27.6999321101465	24.4231676178038	26.8427655640056	22.0756911386687
259	31.39811	122.0125	25	14	258	12.9	3.598	-4.47399999999988	5.74127860323803	30.2777123490643	23.3775463290352	25.8253638126548	21.5047094175179
260	32.87397	121.0677	25	14	259	12.95	29.5172	-18.896	35.0474522874346	25.8134095258346	27.1028397120418	25.3930455098468	21.0814816287484
261	32.94834	122.073	25	14	260	13	1.48740000000004	20.1059999999998	20.1609423083345	21.4887160251344	29.0798569280738	24.8624561702597	20.7838701858025
262	32.50975	121.4663	25	14	261	13.05	-8.7718000000001	-12.1339999999998	14.9725893298386	24.4155757886909	29.2597402248379	24.5849759832821	21.2810432406291
263	30.99699	121.9085	25	14	262	13.1	-30.2551999999999	8.84399999999999	31.5213175968264	26.5057473139372	26.0757003634407	22.8005966367828	21.665979658532
264	31.01608	122.9271	25	14	263	13.15	0.38179999999997	20.3719999999998	20.3755774210203	27.8820015070832	25.7771713304003	23.0815333621463	21.8278990957286
265	31.64553	120.741	25	14	264	13.2	12.589	-43.7219999999999	45.498309913666	32.7060709238412	23.653681781971	23.7205544179003	21.7162896207566
266	31.6509	122.0931	25	14	265	13.25	0.107399999999984	27.0420000000001	27.0422132740648	30.662684701747	22.4556103011879	24.5694245830907	22.317973092745
267	32.01834	124.0129	25	14	266	13.3	7.34880000000004	38.3959999999999	39.0929364136284	27.1387668721098	22.8499089783233	23.9942536214271	23.0167438902577
268	31.34967	123.1837	25	14	267	13.35	-13.3734	-16.584	21.3043864863554	20.8016162500048	21.1780256557619	21.8026841877434	22.169521213008
269	31.48039	123.1401	25	14	268	13.4	2.6144	-0.871999999999957	2.75598827283426	17.0292190952926	22.7855203952574	21.8950069005989	22.3826252743106
270	32.16845	123.1996	25	14	269	13.45	13.7612	1.19	13.8125568031411	12.9937470328054	20.3382691237588	20.5039957678491	22.1186570819897
271	31.76002	123.2214	25	14	270	13.5	-8.16859999999998	0.435999999999979	8.18022750050387	11.6933666097769	20.0589922381076	19.6143638541592	22.5033819765632
272	32.05743	122.3236	25	14	271	13.55	5.94819999999991	-17.9560000000001	18.9155761011924	18.4322739184051	18.7287670180163	20.0130639438106	22.6224398405865
273	32.5481	121.7695	25	14	272	13.6	9.81340000000003	-11.0820000000001	14.8024843712129	19.8749219975128	17.5296680120461	19.305053841267	21.633469133188
274	32.53832	123.592	25	14	273	13.65	-0.195599999999985	36.4500000000001	36.450524815975	23.0887653809227	18.0128424707975	19.0241861692095	21.2001966931028
275	33.39596	122.984	25	14	274	13.7	17.1528000000001	-12.1600000000001	21.0257971986796	24.4637870032273	17.3543097537272	17.5440551424861	21.3300591423374
276	32.83904	124.061	25	14	275	13.75	-11.1384000000001	21.5400000000002	24.2494444175534	23.3659694143154	16.7731174071305	17.5546532330294	21.3428916412177
277	32.57256	122.7993	25	14	276	13.8	-5.32959999999989	-25.2340000000001	25.7906842127153	17.5934110231899	17.1762189092978	17.5983453050536	20.8052148898996
278	32.55671	122.3339	25	14	277	13.85	-0.317000000000007	-9.30800000000005	9.31339642665343	14.8336975099417	17.432082026772	17.4962768620104	20.0095810621319
279	32.19964	122.4621	25	14	278	13.9	-7.1414	2.56400000000014	7.58773286034773	10.4574694333383	15.2628519431615	18.9398867359663	20.1458409325733
280	31.83866	122.4787	25	14	279	13.95	-7.21960000000003	0.331999999999937	7.22722963243872	9.88865081536843	14.7498411612135	18.8442686541326	19.9534344296556
281	31.80326	122.5917	25	14	280	14	-0.707999999999984	2.25999999999999	2.36830403453609	11.4981946392287	15.0503142279511	20.1443077828667	19.5239646822121
282	32.88378	122.9775	25	14	281	14.05	21.6104	7.71600000000007	22.9465911228662	12.9322928631331	16.4679235920909	20.6599036978909	19.4548192980168
283	32.07963	123.3044	25	14	282	14.1	-16.083	6.5379999999999	17.361115545955	14.6659848124853	17.4628857119747	20.4663416295932	18.7754726930237
284	31.82287	122.6126	25	14	283	14.15	-5.1352	-13.836	14.7582239798697	19.643159022564	19.8669310011352	19.3188600240594	18.8801749302149
285	31.51326	123.3446	25	14	284	14.2	-6.19220000000006	14.64	15.8956893791996	23.0471963688133	20.334227554538	18.9395638667745	18.3478903910706
286	30.19293	123.0074	25	14	285	14.25	-26.4066	-6.74399999999991	27.2541750849296	23.4275767847207	23.515498158603	18.1163586993447	17.8956877330918
287	32.00942	122.1745	25	14	286	14.3	36.3298	-16.6580000000002	39.9667778541128	26.8015691391372	24.143588486484	17.6161761583721	17.3905408943056
288	31.72243	123.0939	25	14	287	14.35	-5.73979999999999	18.3880000000002	19.2630176254918	26.0024702965906	23.5006012324143	18.2164779365203	17.6858033856221
289	30.321	123.8266	25	14	288	14.4	-28.0286	14.6539999999999	31.6281857519522	27.387837294642	23.3748681049572	18.3966749645478	18.1375123732398
290	30.65665	123.3353	25	14	289	14.45	6.71299999999995	-9.82599999999991	11.9001951664667	25.2399806041546	23.1292865723354	19.4028730914622	18.1012029332663
291	32.22727	122.6615	25	14	290	14.5	31.4124	-13.476	34.1810100751864	23.5736256801078	21.1824031707382	19.433565510265	18.2809054238291
292	30.82752	123.0814	25	14	291	14.55	-27.9949999999999	8.39799999999997	29.2274944016759	19.9481670707772	18.7644287246532	18.896574652223	18.0815821022103
293	30.99081	123.603	25	14	292	14.6	3.2658	10.4319999999998	10.9312430052578	20.2561028480801	18.970070161066	18.2458915447805	17.7334952085148
294	30.94517	124.2765	25	14	293	14.65	-0.912799999999976	13.4700000000001	13.5008927052992	14.9769690468344	16.9264189279604	18.7361636912204	17.5923047958678
295	31.44959	123.8325	25	14	294	14.7	10.0884	-8.88000000000005	13.4398740529813	12.2888768451518	18.4715186283864	19.151725639655	17.7877652888626
296	31.73776	123.5708	25	14	295	14.75	5.76340000000002	-5.23399999999981	7.78534106895762	14.3665146420241	15.3516328619269	18.2367222331542	17.5886191175343
297	31.54598	122.8051	25	14	296	14.8	-3.83560000000003	-15.3140000000002	15.7870333932632	13.9046707851436	13.649560817962	17.1827364835576	17.3940393343669
298	32.13251	123.6952	25	14	297	14.85	11.7306000000001	17.8020000000001	21.3194319896193	16.6869344086926	12.9911818571467	17.8753299092338	17.6541697670311
299	32.17458	124.2532	25	14	298	14.9	0.841399999999908	11.1600000000001	11.1916734208966	15.7262966770195	14.0974592774836	17.3351380105133	17.8355657091774
300	31.54631	123.0385	25	14	299	14.95	-12.5654	-24.2940000000002	27.3511921707264	15.0102447907721	15.1741647069747	17.3581372124	17.8226090185947
301	31.56746	122.8909	25	14	300	15	0.423000000000044	-2.95199999999994	2.982152410592	11.6158490722692	15.2910412955701	16.4175030647915	18.3411182584284
302	32.03138	122.4943	25	14	301	15.05	9.27839999999996	-7.93200000000013	12.2067739620262	14.2902477698236	15.601044242462	15.5032605065297	18.0464657023561
303	31.90312	122.6698	25	14	302	15.1	-2.56519999999995	3.50999999999999	4.34745339710498	13.6613950052568	16.7805896574016	15.0006487874365	18.5210680734389
304	31.01592	123.5191	25	14	303	15.15	-17.744	16.986	24.5636669086682	14.8557859141207	17.7438570930661	15.8657495676761	19.1761618366317
305	32.16543	123.1402	25	14	304	15.2	22.9902	-7.57800000000003	24.2069283478925	16.1918436941518	16.2447557964137	16.6359667109508	19.2595061672526
306	32.48671	123.452	25	14	305	15.25	6.42560000000003	6.2360000000001	8.9541069549119	21.945330242534	17.483373267656	17.0608795357239	19.076434092143
307	31.85538	122.7497	25	14	306	15.3	-12.6266	-14.0459999999999	18.8870628621816	21.1974664163086	17.3569601950974	17.1719025103617	18.6336034001476
308	31.75178	124.4022	25	14	307	15.35	-2.072	33.0499999999998	33.1148861390159	18.8281165875706	17.0101157177262	17.0918615975418	18.3135878014421
309	31.45525	123.4041	25	14	308	15.4	-5.93060000000001	-19.9619999999999	20.8243477775414	20.1109606211913	17.6340398578687	17.2744564538069	17.7176939440489
310	32.04432	123.591	25	14	309	15.45	11.7814	3.73799999999989	12.3601792042025	18.522076696043	18.0977687149269	16.2423449457273	18.1277755862576
311	31.6409	124.245	25	14	310	15.5	-8.06840000000001	13.0800000000002	15.3683271230152	12.0749011929184	18.8307177758777	17.2486710065919	17.865506816508
312	31.76445	124.778	25	14	311	15.55	2.47100000000003	10.66	10.9426432364398	14.0706132994287	18.7427607782614	17.1963567524892	17.5280429688925
313	31.73697	124.8123	25	14	312	15.6	-0.549600000000012	0.685999999999751	0.879008623393236	17.3674208422831	17.403133537682	18.7962446020972	17.2963622555384
314	32.16594	123.3331	25	14	313	15.65	8.57939999999999	-29.5839999999998	30.8029083100929	17.5504749305641	16.8050558145478	19.6161599820431	17.2461249359479
315	31.41815	124.5663	25	14	314	15.7	-14.9558	24.6639999999999	28.8442169184742	18.9634448604798	16.2399340950409	19.3672866948502	17.1811596625345
316	30.83144	124.0018	25	14	315	15.75	-11.7342	-11.2899999999999	16.2835975644204	22.7313658824455	17.0139687455277	19.9161459511319	17.4402031266587
317	31.71093	123.809	25	14	316	15.8	17.5898	-3.85600000000011	18.0074928860183	19.5394983296668	17.035753309881	20.0844703167377	17.9479927864029
318	30.8431	123.3411	25	14	317	15.85	-17.3566	-9.358	19.7186137332217	15.1124473477988	20.5823734864683	18.7518456936503	18.2294505664916
319	30.96318	124.0735	25	14	318	15.9	2.40160000000003	14.648	14.8435705461994	16.4774625604913	21.5982801062174	18.1002498775846	18.8159478910653
320	30.99209	124.4077	25	14	319	15.95	0.578199999999995	6.6840000000002	6.70896200913395	15.1080617592822	20.6368046747735	18.8974139601152	19.4944510906183
321	31.6512	123.4587	25	14	320	16	13.1822	-18.9800000000002	23.1086736278829	18.433381090491	21.001574126386	19.3135105682244	19.8881804847555
322	32.20919	123.4649	25	14	321	16.05	11.1598	0.124000000000137	11.160488879973	23.657061882768	21.426179855214	19.5528254312554	20.0691168391275
323	31.74585	125.2221	25	14	322	16.1	-9.26679999999998	35.1439999999999	36.3452103892658	26.1611620017483	20.1005578496187	19.5920757236402	20.1372069608478
324	31.83402	123.1759	25	14	323	16.15	1.76339999999996	-40.924	40.9619745075845	25.5256856922808	19.3954439406215	18.6265003042196	19.8533457303983
325	32.25951	124.0381	25	14	324	16.2	8.5098	17.244	19.2294626040355	27.7442979511458	21.5548938251895	17.7263526141182	19.8088182887411
326	32.06501	125.0155	25	14	325	16.25	-3.88999999999996	19.5480000000001	19.9312920805452	21.7677346087464	21.6130523909212	17.8195267175934	20.0728451390338
327	31.85773	123.9223	25	14	326	16.3	-4.14560000000002	-21.8639999999999	22.253550174298	15.1338259984749	22.0698975526297	18.7240830624441	19.914035507982
328	31.72172	123.6292	25	14	327	16.35	-2.72019999999998	-5.86200000000019	6.46239367726867	16.9486256486306	18.6017779608122	19.3670395354415	19.5965318219152
329	31.71762	123.2396	25	14	328	16.4	-0.0820000000000221	-7.79200000000003	7.79243145622728	17.7004190895616	15.6547205022218	20.3574393283237	19.5151962180763
330	31.66515	121.8254	25	14	329	16.45	-1.04939999999999	-28.2839999999999	28.3034608548141	16.3954971541137	14.8159005534628	22.7465572355093	20.070492146452
331	31.896	122.9872	25	14	330	16.5	4.617	23.236	23.6902592851999	15.4358213128781	14.6374793088008	22.5276899629191	20.8544066400276
332	31.93027	123.7729	25	14	331	16.55	0.685399999999987	15.7140000000001	15.7289404970584	16.1756150059688	16.0219862696743	22.9418769257657	21.7323672796164
333	32.01225	123.7587	25	14	332	16.6	1.63960000000003	-0.284000000000049	1.66401447109096	12.683175458295	18.6335212212642	21.4781693195983	21.9909539889697
334	31.62373	123.3354	25	14	333	16.65	-7.77040000000007	-8.46599999999995	11.4913999216806	11.57453952804	21.3194347160259	20.0905314787535	21.4913087260154
335	31.8593	123.8236	25	14	334	16.7	4.71140000000005	9.76399999999984	10.8412631164453	15.648475385235	23.9382206458291	20.250349882632	21.1536023184409
336	32.72321	123.5462	25	14	335	16.75	17.2782	-5.548	18.1470796339246	21.8312211296504	23.4423275349171	20.2295443269358	20.9303156573888
337	33.15387	125.299	25	14	336	16.8	8.61319999999992	35.0560000000002	36.0986197830334	26.463254426083	23.8138562989018	19.7436006992263	20.6603858155963
338	31.61904	124.7535	25	14	337	16.85	-30.6966	-10.9100000000001	32.577743193168	35.1932658333632	24.3545606783844	20.44121795018	20.6799188649461
339	33.2797	125.2475	25	14	338	16.9	33.2132	9.88	34.6515664038439	35.3101155417943	24.5263424552852	20.930142558568	21.2550831183784
340	32.2569	122.7222	25	14	339	16.95	-20.4559999999999	-50.506	54.4913201528464	31.9792372125685	25.6847992118011	21.2435703327888	21.3898244911326
341	31.66781	123.4503	25	14	340	17	-11.7818	14.562	18.7313281760798	26.8779002271184	25.8216093450709	22.3953027118308	21.0462955805259
342	30.78995	123.0325	25	14	341	17.05	-17.5572	-8.35599999999999	19.4442281369048	22.5894304844874	23.4652151287782	23.9119091279774	21.2356679255225
343	30.6565	123.3599	25	14	342	17.1	-2.669	6.54799999999994	7.07105826591743	16.1763325902391	22.2489146790958	24.3898322542992	20.8654420931501
344	31.2982	123.2036	25	14	343	17.15	12.834	-3.12600000000003	13.2092176906886	16.3331031483475	20.5408504011102	24.3561171478112	20.2405886124846
345	30.72532	124.1675	25	14	344	17.2	-11.4576	19.2780000000002	22.4258306816048	14.9511930449878	18.5489200197485	24.5808520227637	20.2609148261101
346	31.6688	123.9186	25	14	345	17.25	18.8696	-4.97800000000012	19.5151809666219	17.6199291310731	21.3482778887444	24.0411045971842	20.1171117083936
347	31.14406	123.5759	25	14	346	17.3	-10.4948	-6.85399999999987	12.5346776201065	18.4922703177329	24.0099619570531	22.5966885687484	19.876203314853
348	31.82557	122.816	25	14	347	17.35	13.6302	-15.198	20.4147386963439	20.921507449258	24.425103830214	21.9927981944508	19.7908150209231
349	31.86412	123.6937	25	14	348	17.4	0.771000000000015	17.5540000000001	17.5709236239875	26.3634526291413	24.1858918403373	22.1527269084332	20.2263285374758
350	31.28724	125.3232	25	14	349	17.45	-11.5376	32.5899999999999	34.5720163392301	33.0687308691183	23.4769048337262	20.0330917467559	20.0407955215051
351	31.63245	123.0126	25	14	350	17.5	6.90419999999996	-46.2119999999999	46.7249068660387	31.2302785293548	22.2605998492975	19.5649011981326	20.0373023080366
352	31.89534	125.3006	25	14	351	17.55	5.25780000000005	45.7599999999999	46.0610688199915	29.8795133629416	21.7281620087187	19.5294589252793	19.8181720453357
353	31.39741	125.0419	25	14	352	17.6	-9.9586	-5.17400000000009	11.222476997526	26.0323022181945	21.7366817098059	20.2527148667018	20.2155175572148
354	31.61145	124.5452	25	14	353	17.65	4.28080000000001	-9.93400000000008	10.8170977919219	18.1577470694536	23.7646034157562	20.3906457462156	20.201956478661
355	31.64855	123.7793	25	14	354	17.7	0.741999999999976	-15.3179999999998	15.3359606154943	10.387593148319	21.5172634737633	20.2714797695881	20.4071627590991
356	31.73204	124.1373	25	14	355	17.75	1.66980000000002	7.1599999999998	7.35213112233434	12.243084890257	17.7815245075208	20.0046790898514	20.0203034472364
357	31.55491	123.8233	25	14	356	17.8	-3.54260000000004	-6.27999999999986	7.21029921431826	17.6496934685707	15.0489558935055	20.0088059304796	19.7035892024245
358	31.82781	124.8113	25	14	357	17.85	5.458	19.76	20.4999357072162	17.002224729332	16.0803259031897	19.1404120916662	18.9377086612667
359	32.75343	123.1606	25	14	358	17.9	18.5124	-33.014	37.8501406834902	17.4053019455879	16.5953996520939	19.5225145163836	18.2955774377354
360	32.58021	123.7402	25	14	359	17.95	-3.46440000000001	11.592	12.0986169193011	19.710318638692	17.06605470545	18.8380207102213	17.9095705583918
361	32.37763	124.1625	25	14	360	18	-4.05159999999995	8.44599999999986	9.36751720361362	19.9175669161224	17.7487583304054	17.6793019042424	18.209400656
362	31.58065	123.6702	25	14	361	18.05	-15.9396000000001	-9.846	18.7353826798388	15.5411058356172	18.2894498522406	15.7244349626939	18.0409555566819
363	32.64051	123.4799	25	14	362	18.1	21.1972	-3.80599999999987	21.5361770943684	17.129884681568	16.5441424735265	16.0412028601304	18.7462454691497
364	32.07984	124.0483	25	14	363	18.15	-11.2134	11.3679999999999	15.967835280964	18.0922147152228	15.2804256170111	16.0477958095108	19.196728519849
365	31.88907	123.0645	25	14	364	18.2	-3.81539999999994	-19.676	20.0425111490552	16.8685810657893	16.1587779466793	16.2334734954344	19.4586155554374
366	31.41329	123.5901	25	14	365	18.25	-9.51560000000001	10.5120000000002	14.1791673718877	13.1707180309305	17.577079300964	15.9995022972886	19.5749217574563
367	31.8508	123.1356	25	14	366	18.3	8.75019999999999	-9.0900000000002	12.6172144326711	15.0197453984049	16.3999140318823	16.8104898361005	19.4221986232457
368	31.91597	122.9979	25	14	367	18.35	1.30340000000004	-2.75399999999991	3.04686192007442	15.1876712117906	16.0020798170712	15.8826191280825	19.0750860822992
369	31.26671	124.0785	25	14	368	18.4	-12.9852	21.6120000000001	25.2129721183363	17.0619438867052	15.5001919669277	14.4384279670376	19.3470586067299
370	32.24561	124.4417	25	14	369	18.45	19.578	7.26399999999984	20.8821402159835	15.9312469979753	15.4008922854188	15.7860493700278	18.729361335344
371	31.3208	123.7128	25	14	370	18.5	-18.4962	-14.5779999999999	23.5505307464609	18.8334416032118	14.2502462641718	16.8539001138675	17.9585066840835
372	31.34952	124.0598	25	14	371	18.55	0.574399999999997	6.93999999999988	6.96372998902157	15.9806385354504	15.3315298199604	16.5524521880844	17.6734749066734
373	30.98712	123.2602	25	14	372	18.6	-7.24799999999995	-15.992	17.5578349462568	15.6141133590471	15.2210957826385	17.2397760715975	17.7830885758272
374	31.1392	123.7861	25	14	373	18.65	3.04159999999996	10.5180000000001	10.9489567795294	11.4385486416383	13.5964303170642	18.0028112934823	18.0200621663306
375	32.09167	123.7828	25	14	374	18.7	19.0494	-0.0660000000002015	19.0495143339667	14.7318126419454	15.4133207933763	18.6457513412867	18.0896451400996
376	32.17484	123.6782	25	14	375	18.75	1.66340000000005	-2.09199999999981	2.67270715941709	11.6087499620653	16.130720926771	19.1451644250612	18.4653575440377
377	31.08342	124.1039	25	14	376	18.8	-21.8284000000001	8.51399999999984	23.430049990557	11.212222098678	16.7049903442866	18.8355913160117	18.7915109787477
378	31.12299	124.1926	25	14	377	18.85	0.791400000000024	1.77400000000006	1.94252154685611	15.2125282277055	18.4774723261238	19.0097600729322	18.9319590162781
379	30.6986	124.3371	25	14	378	18.9	-8.48780000000005	2.89000000000016	8.96631746259309	20.8228932119036	20.5054306200369	19.1716026970762	18.6871833522981
380	31.52467	122.5679	25	14	379	18.95	16.5214	-35.3840000000002	39.0510449791042	18.6781680466278	21.8906103971545	18.6207019604667	19.5679140579858
381	30.88584	123.965	25	14	380	19	-12.7766	27.9420000000002	30.7245320804078	25.3461946901823	24.0400825859505	18.2377114639247	19.9488465997544
382	31.14758	124.5439	25	14	381	19.05	5.23479999999999	11.5779999999998	12.7064241641776	29.7986391413959	22.3396528120631	19.622514850653	20.2054635299293
383	32.72499	123.754	25	14	382	19.1	31.5481999999999	-15.7979999999998	35.2826547646289	28.5686925666036	22.7984243632259	19.524974291524	19.9981631022439
384	31.35581	124.5046	25	14	383	19.15	-27.3835999999999	15.0119999999998	31.2285397186611	27.2572719599974	24.7467750770882	19.9923285231505	20.40673443856
385	32.18415	123.0833	25	14	384	19.2	16.5668	-28.426	32.9013121051426	26.0011375774984	21.8280831275571	19.9458167847647	20.8740237274722
386	31.73928	124.2068	25	14	385	19.25	-8.89740000000003	22.4700000000001	24.1674290473771	20.2506540362694	20.3447020010783	20.9312127907869	21.1459650089965
387	31.65748	124.5175	25	14	386	19.3	-1.63600000000002	6.21399999999994	6.42575225168224	19.6949110127806	22.5400393570193	20.772532121395	21.3473555075933
388	31.98399	124.5186	25	14	387	19.35	6.53019999999998	0.0220000000001619	6.53023705848415	15.0874736885105	20.5724762569242	21.9812989044737	22.1904674406787
389	32.01735	123.0965	25	14	388	19.4	0.667200000000037	-28.442	28.4498246012168	13.4321320421592	19.479226426264	22.9359387375586	22.5241384728232
390	32.25568	122.6647	25	14	389	19.45	4.76659999999995	-8.63600000000019	9.86412548379241	19.0789411365403	18.0010231723749	23.3497787459437	22.208136406693
391	32.43167	123.4395	25	14	390	19.5	3.51979999999998	15.496	15.8907208156206	20.894298477579	17.8223429956232	23.0437930856413	22.0579664588025
392	32.04983	121.7491	25	14	391	19.55	-7.63679999999994	-33.8079999999999	34.6597977235874	19.2635418397474	19.2054114307269	23.8584748717741	22.4275686495812
393	31.83996	122.5007	25	14	392	19.6	-4.19739999999997	15.0319999999999	15.6070237636776	20.9145726562393	21.1641734457216	22.7565501328903	22.6537252471463
394	30.90401	122.8929	25	14	393	19.65	-18.719	7.84400000000005	20.2960414120587	22.2125539490871	21.125102398029	22.8106575836376	22.8210828251163
395	31.59931	123.4737	25	14	394	19.7	13.906	11.6159999999999	18.119279566252	19.3318817249135	24.8714743643304	23.1022961136577	22.7919238498795
396	31.07387	124.4617	25	14	395	19.75	-10.5088	19.76	22.3806272798597	21.4340484138642	25.7428841702042	23.1467655929318	23.0050002903839
397	31.87273	123.8391	25	14	396	19.8	15.9772	-12.4519999999998	20.2564366027196	22.9866629563107	25.1769103865289	23.8591196991749	23.0169695606793
398	31.633	122.5554	25	14	397	19.85	-4.79460000000003	-25.6739999999999	26.1178572084311	28.8283760724215	24.9406240088564	25.3711748084253	23.4069867467388
399	32.34544	121.3468	25	14	398	19.9	14.2488000000001	-24.1720000000001	28.0591141242914	29.2732143913213	26.1420887410112	25.8766742485701	23.2463788888521
400	32.18578	123.7078	25	14	399	19.95	-3.19320000000005	47.2200000000001	47.3278451468056	31.0219390481443	28.2035690549405	25.7955708529193	22.9948920603772
401	32.31814	122.4847	25	14	400	20	2.64719999999997	-24.462	24.6048188743588	28.4471996038486	28.4711881902404	25.8782214536804	23.5243996253385
402	31.32458	123.5408	25	14	401	20.05	-19.8712	21.122	29.0000598868347	29.2975145257117	28.5128279676228	25.2326224485093	23.8585692872735
403	30.6662	123.4697	25	14	402	20.1	-13.1676	-1.42200000000003	13.2441599869528	27.5787620374595	29.578176171129	25.7824762027685	23.4112270749515
404	31.60439	122.1545	25	14	403	20.15	18.7638	-26.3040000000001	32.3106887336065	27.6691619891596	30.6282460991111	25.6498371270821	23.3308032564233
405	31.17763	124.0436	25	14	404	20.2	-8.53519999999996	37.782	38.734082705545	26.0037168871014	26.7196673415082	25.6380309149942	22.6774684756508
406	31.65483	122.8852	25	14	405	20.25	9.544	-23.168	25.0568186328592	30.7091527384093	26.0135587371567	25.0787877899809	22.461201584437
407	31.2431	123.8333	25	14	406	20.3	-8.23460000000004	18.9619999999999	20.6728343765435	31.9589776725105	25.2883345104898	25.2614069999636	23.4033864366523
408	32.60048	122.5932	25	14	407	20.35	27.1476	-24.802	36.7713392434923	25.8605726455569	26.6243283966807	24.8326745890039	24.1594933282468
409	30.83236	121.8245	25	14	408	20.4	-35.3623999999999	-15.3739999999999	38.5598134041127	24.3579554851537	25.157585513153	23.5568190401456	23.8649333545876
410	30.78701	121.4149	25	14	409	20.45	-0.907000000000053	-8.19199999999995	8.24205757077681	24.5729521338782	23.0724927750479	22.6400053748106	24.574446837158
411	31.41072	122.0317	25	14	410	20.5	12.4742000000001	12.336	17.543732830843	22.539504054952	21.6863873897214	24.0050061650357	24.7501985044747
412	31.97913	121.1047	25	14	411	20.55	11.3682	-18.5400000000001	21.7478176201661	18.3561933537954	22.0099860323044	23.8586637027728	25.1533949603182
413	32.84896	122.1111	25	14	412	20.6	17.3965999999999	20.128	26.6040988488616	20.2844129045389	20.0871730068787	24.0659040170126	24.9177322822721
414	32.0751	122.5346	25	14	413	20.65	-15.4772	8.47000000000008	17.6432598983295	19.0148192942892	16.4853919811801	23.850948929209	24.8323035223929
415	32.17007	123.4237	25	14	414	20.7	1.89940000000007	17.782	17.8831553244946	19.4470199307306	18.560343408113	22.2526408376439	25.6470818874144
416	32.14232	122.8646	25	14	415	20.75	-0.555000000000092	-11.182	11.1957647795941	17.6348419588054	21.9964535929148	21.7756375759422	25.7615104887418
417	31.36184	123.7701	25	14	416	20.8	-15.6095999999999	18.1100000000001	23.9088208023734	14.6145906085648	22.4289928950558	22.9476531741297	25.958434025695
418	32.11555	123.3214	25	14	417	20.85	15.0742	-8.97400000000005	17.5432089892357	16.836273911687	21.5074796373445	22.9478118480683	25.6955086776388
419	32.03945	123.2196	25	14	418	20.9	-1.52199999999993	-2.03599999999994	2.54200314712621	24.9780878915405	22.5443123452651	21.8531924606052	25.415164547356
420	32.19133	121.778	25	14	419	20.95	3.03759999999997	-28.8319999999999	28.9915718401054	25.410965859381	21.4327889002398	23.3533228213968	24.5615385430904
421	31.62457	124.3106	25	14	420	21	-11.3352	50.6519999999998	51.9048346788618	25.3801173158836	21.8648877621631	23.6221755552689	24.4358833799102
422	31.9253	123.0421	25	14	421	21.05	6.01460000000003	-25.3699999999998	26.0732106415759	30.4740340819653	23.8853203159549	25.074167472127	24.5595055605848
423	31.3239	122.4142	25	14	422	21.1	-12.028	-12.5580000000002	17.3889662717485	26.0293038887927	25.8084506892578	24.0529883617757	24.6499075686084
424	32.32245	123.3963	25	14	423	21.15	19.9710000000001	19.6420000000001	28.011586977535	18.7516876327856	27.2209929400303	24.0147699177037	24.6501594818641
425	32.26627	123.73	25	14	424	21.2	-1.1236000000001	6.67400000000015	6.76792087424212	22.3596747725288	28.1463022346806	25.6561328598345	24.8508146778898
426	32.99876	123.4743	25	14	425	21.25	14.6498	-5.11400000000009	15.5167533988267	26.236784062632	25.247897517623	26.4442331875027	24.715509217846
427	31.09627	124.5903	25	14	426	21.3	-38.0497999999999	22.32	44.1131463402917	23.9679517980953	27.7193420491983	26.6554610514265	24.710781732462
428	32.77284	123.8353	25	14	427	21.35	33.5314	-15.0999999999999	36.7745127222646	30.2633005805684	26.5984970862069	26.5583427662737	25.108871240708
429	31.95277	123.9836	25	14	428	21.4	-16.4014	2.96599999999984	16.6674256548514	31.7441074024603	25.4852274901423	27.2735100545664	24.3107108805049
430	31.02773	122.31	25	14	429	21.45	-18.5008000000001	-33.4719999999999	38.2446647866077	33.0790093258677	29.8794768194292	26.4830717113701	24.8533150991317
431	31.01823	123.456	25	14	430	21.5	-0.189999999999984	22.92	22.920787508286	26.9602101097818	31.0235786128423	24.8667605947846	25.2237804798156
432	32.71544	125.3449	25	14	431	21.55	33.9442	37.7779999999998	50.7876559573288	27.0025031821892	29.425601786898	25.2603474183968	25.3056722974338
433	32.62801	125.0485	25	14	432	21.6	-1.74859999999995	-5.92799999999983	6.18051664183487	29.49565305829	27.3082348432897	25.2339111202041	24.8906953269114
434	32.11458	124.3787	25	14	433	21.65	-10.2686000000001	-13.3960000000002	16.8788910168888	30.3030498232243	27.3260271691025	25.4493700345192	24.8968720462866
435	32.26923	121.8479	25	14	434	21.7	3.09300000000007	-50.616	50.7104141671117	25.7721942479283	24.8198411880597	27.4489885181358	25.3410249277142
436	32.43864	123.1851	25	14	435	21.75	3.38819999999998	26.7440000000002	26.9577713329572	27.6562595767976	24.4856236719462	27.6553808597498	26.980021588076
437	32.69398	124.5684	25	14	436	21.8	5.10680000000008	27.6659999999998	28.1333780808489	27.6495511560157	22.8013527875952	26.4739102907944	27.4958852115483
438	32.19757	123.9667	25	14	437	21.85	-9.92820000000009	-12.0339999999999	15.6008432861816	20.1440293178294	23.8693251542014	27.2699306333478	27.4989612622455
439	32.56417	123.2084	25	14	438	21.9	7.33199999999997	-15.1660000000001	16.845348912979	18.6681975206681	25.4135125788961	26.7682293004047	27.5990519868531
440	32.34891	123.8314	25	14	439	21.95	-4.30520000000001	12.4600000000001	13.1828049761802	19.8305113272622	25.0185002168423	26.3533073768667	27.0648410621311
441	32.32347	122.8528	25	14	440	22	-0.508799999999923	-19.572	19.5786123471507	20.0823907316051	24.2871831066573	26.8253854043623	26.2100192163023
442	33.04189	124.3905	25	14	441	22.05	14.3684	30.754	33.9449471138195	23.1774740017765	23.5222187946907	25.5371771227405	26.6894435538447
443	32.76748	123.5934	25	14	442	22.1	-5.48820000000006	-15.942	16.860240307896	29.8929711158552	27.2316264234058	25.7284022920471	26.6971311935992
444	31.79489	124.884	25	14	443	22.15	-19.4518	25.812	32.3207652638362	29.9061686926464	26.2104314317069	25.7789741748695	26.4658437393315
445	32.72809	122.7403	25	14	444	22.2	18.6640000000001	-42.8739999999999	46.7602905465738	27.2139262621192	27.8867735656737	25.0259169955938	27.0679965348082
446	31.97393	123.3696	25	14	445	22.25	-15.0832	12.586	19.6446002311068	34.3808621152065	29.1651471367785	27.5158099886494	27.0083994935476
447	32.07386	122.3503	25	14	446	22.3	1.99860000000008	-20.386	20.4837349611833	29.2433888616373	28.2730014578858	28.3363093716701	26.5043220014066
448	32.65525	124.9201	25	14	447	22.35	11.6278	51.396	52.6949195733327	25.8805760154922	27.5874794298928	28.4395797582172	26.0539079738645
449	32.35159	124.7867	25	14	448	22.4	-6.07320000000001	-2.66800000000018	6.63339899599	28.4241255809105	26.1444357708428	27.9245939191397	26.230786659441
450	32.57267	123.3058	25	14	449	22.45	4.42160000000001	-29.6179999999998	29.946226315848	29.3320766536524	25.0333337743453	27.6466104128921	25.9958039862275
451	32.45731	124.9198	25	14	450	22.5	-2.30720000000005	32.2799999999998	32.3623480581985	20.794096744579	30.7444368706415	27.5532778378201	25.8407461764471
452	32.2363	123.6883	25	14	451	22.55	-4.42019999999999	-24.6299999999999	25.0234903248927	23.0454826800483	33.1503999486496	28.1185396892927	25.0191543932524
453	32.45768	123.2397	25	14	452	22.6	4.42760000000007	-8.97199999999998	10.005020027966	24.1860915331983	29.6475330930286	28.1603512669943	25.9369559020022
454	32.93217	122.4814	25	14	453	22.65	9.48979999999992	-15.1660000000001	17.8903286733364	33.0647481603725	29.6387564065725	27.4823174441438	26.8684583408248
455	33.73802	120.8915	25	14	454	22.7	16.117	-31.798	35.6492705815982	36.9687232436467	27.4064472601105	26.6870045514807	26.2500608824148
456	33.05272	124.6676	25	14	455	22.75	-13.706	75.522	76.7556311940694	38.5009694414781	25.9414085388617	26.3614181273455	26.4402414527579
457	31.90605	122.7583	25	14	456	22.8	-22.9334	-38.1859999999998	44.5433657412637	36.2320301330967	27.9640779206996	26.5347337120189	26.4870723982325
458	32.5138	122.1173	25	14	457	22.85	12.1550000000001	-12.8200000000001	17.6662510171231	30.6268029870226	28.7332231040958	24.8378853143813	26.2355835077339
459	32.8232	122.0106	25	14	458	22.9	6.18799999999993	-2.13400000000007	6.54563213142928	18.8180689173509	28.8201991174447	25.6933440184774	26.5057067939154
460	33.15788	122.193	25	14	459	22.95	6.69359999999998	3.64800000000002	7.62313485122753	18.9594325977525	28.3406753286161	25.6383005955884	26.8038866236328
461	32.27593	122.2733	25	14	460	23	-17.6389999999999	1.60600000000017	17.711960845711	18.9654767667134	21.9783993840495	24.8561069485318	26.5647643104622
462	32.61538	124.5102	25	14	461	23.05	6.78899999999999	44.7379999999998	45.2501841432716	21.4083681017927	19.9190674753883	24.5011316637642	26.564820134387
463	32.01841	123.8571	25	14	462	23.1	-11.9394	-13.0619999999999	17.6964718619276	26.0545476702097	20.0282375357339	26.1455095119574	26.1702431927707
464	32.9464	123.7204	25	14	463	23.15	18.5597999999999	-2.73400000000009	18.7600888068259	25.1387298507481	21.7479316303822	27.9579425067801	26.4909729679738
465	32.45546	122.2579	25	14	464	23.2	-9.8187999999999	-29.2499999999998	30.8540326933124	20.8787023530241	23.8701539310663	27.4742047692359	26.01008423516
466	32.60149	122.8981	25	14	465	23.25	2.92059999999992	12.8039999999999	13.1328717484028	21.0909983047545	23.7708053582019	25.3646729168664	26.1898098722515
467	32.65286	124.0945	25	14	466	23.3	1.02739999999997	23.9279999999999	23.9500466546518	22.0874951589717	21.0381854068288	24.6378354247948	26.1437786954928
468	32.47511	123.1736	25	14	467	23.35	-3.55499999999992	-18.4180000000001	18.7579516205795	21.6857601919228	23.557795919819	24.0315872572505	25.7312519580719
469	31.71708	122.26	25	14	468	23.4	-15.1606	-18.2719999999998	23.742573077912	22.4028808656557	27.0956858961155	25.0868196686912	27.1550463475524
470	32.83415	123.1723	25	14	469	23.45	22.3414	18.246	28.845357858068	21.1976684606335	26.6077342098556	25.9611628343735	28.0898432362179
471	32.81481	122.3366	25	14	470	23.5	-0.386799999999994	-16.7140000000001	16.7184751170674	26.0245935348834	28.7509464496833	25.5762507831043	27.8761112447298
472	32.03816	121.8894	25	14	471	23.55	-15.5330000000001	-8.94400000000019	17.9239846295405	32.1038766332593	29.3566033742013	25.0111005794812	28.2750830246331
473	32.30471	124.0174	25	14	472	23.6	5.33100000000005	42.56	42.8925769918293	31.5297082277885	28.0349369787671	24.180135118547	30.0776585451497
474	31.19049	121.5504	25	14	473	23.65	-22.2844	-49.34	54.1389885697913	35.0990120337109	28.4257077070001	25.4996284918038	30.1893272896449
475	32.11453	122.463	25	14	474	23.7	18.4808	18.252	25.9745158307138	37.515538287769	28.0521717376808	25.3331639188394	30.370889284513
476	33.04106	123.9219	25	14	475	23.75	18.5306	29.178	34.5649941466797	30.0452804226508	27.3816962080067	26.0182016171574	29.5301380920988
477	31.55794	123.6953	25	14	476	23.8	-29.6624000000001	-4.53199999999981	30.0066158998312	24.747538780741	28.9840157521336	25.7528236789667	28.8551202495982
478	31.82979	123.6418	25	14	477	23.85	5.43700000000001	-1.06999999999999	5.54128766623789	24.5746352475731	24.8024743172751	26.6246186017626	29.4162992945119
479	32.27929	124.9492	25	14	478	23.9	8.99000000000008	26.148	27.6502803602423	19.6643803823025	23.9035710874921	28.6167486766275	29.9500845841027
480	31.41865	124.0351	25	14	479	23.95	-17.2128000000001	-18.2820000000001	25.1099981648746	20.4524932164982	24.0585936278231	30.5413858768475	30.5656603998266
481	31.72019	124.4348	25	14	480	24	6.03079999999999	7.99399999999991	10.0137198203264	19.5596682118994	23.2854567846315	30.8961155409279	31.2023464620569
482	31.41832	122.7645	25	14	481	24.05	-6.03739999999995	-33.4059999999999	33.9471800708099	23.0596033942432	22.1490439837321	32.0490343855021	30.6173725556446
483	31.4721	122.7674	25	14	482	24.1	1.07559999999999	0.0579999999999359	1.0771626432438	23.5425520080732	25.2143002247581	34.009807578342	30.4199061532152
484	33.18032	124.2433	25	14	483	24.15	34.1644	29.5180000000002	45.1499562719613	26.9065331869605	28.8077896462549	32.4207120725096	30.3211540567447
485	31.80412	124.2534	25	14	484	24.2	-27.524	0.201999999999884	27.5247412340244	23.8455947509659	33.0306000160142	33.2675737997902	29.9562919789854
486	32.41037	123.0565	25	14	485	24.25	12.125	-23.938	26.8336257147632	30.8689322376167	34.4105348738491	33.6956032673313	30.0674606573279
487	31.501	122.8518	25	14	486	24.3	-18.1874	-4.09400000000005	18.6424878908369	34.5559758982666	35.1140530188705	33.0724050744017	30.147169481031
488	32.53328	124.3382	25	14	487	24.35	20.6455999999999	29.7280000000001	36.1938500764978	42.5186480239552	43.217140839409	34.8010113317734	30.2122072850346
489	31.8644	121.2301	25	14	488	24.4	-13.3776	-62.1620000000001	63.5851745752107	41.9145365607376	40.9378530575272	34.8133494995143	30.6895020107286
490	32.54159	124.5282	25	14	489	24.45	13.5438	65.9620000000001	67.3381018624672	46.3825112867752	42.4765539717572	35.1701579652797	30.2056914262222
491	32.38267	123.3482	25	14	490	24.5	-3.17840000000004	-23.5999999999999	23.8130683986754	55.5653494412012	44.1057497500311	36.8284421410095	30.5804125902486
492	32.47131	125.3954	25	14	491	24.55	1.7728000000001	40.9439999999998	40.9823615210249	47.3197302167877	43.9957661650713	36.223644531808	30.8157920273164
493	32.65701	121.2942	25	14	492	24.6	3.71399999999994	-82.0239999999998	82.108040848628	42.4344599195593	44.3877224387887	36.6596771878834	29.992178784866
494	31.84333	122.0607	25	14	493	24.65	-16.2736	15.3299999999999	22.3570784531431	46.2969629393246	40.8189093527736	35.1426796216857	28.7942717051086
495	32.0948	124.1915	25	14	494	24.7	5.02939999999995	42.6160000000002	42.9117503763248	41.6090210433674	37.3097159145452	34.5794200391313	28.5022380779197
496	31.0356	122.3133	25	14	495	24.75	-21.184	-37.5640000000001	43.1255834975019	33.2100954363761	39.24634940817	34.1167196974983	27.8679133044036
497	31.89864	122.1567	25	14	496	24.8	17.2608	-3.13199999999995	17.5426520412394	34.3180884887595	37.3332360447455	34.5415152830953	27.6768348138597
498	32.18097	124.1424	25	14	497	24.85	5.64660000000003	39.7139999999999	40.1134128136711	32.1849719095311	30.1022135363578	33.7997959683066	28.0609825936012
499	32.49948	122.7844	25	14	498	24.9	6.37019999999993	-27.1599999999998	27.8970437150603	32.1957358770154	29.3475061858442	32.7622553448297	27.9347228882391
500	32.70621	124.3834	25	14	499	24.95	4.13460000000001	31.9799999999998	32.2461674801826	33.0574510461235	26.6822861065054	29.8699969755969	27.6563891767277
501	31.31718	122.7306	25	14	500	25	-27.7806	-33.056	43.1794033349234	26.9943316363394	24.1276896449656	30.2647096395693	28.0427688523047
502	31.53366	121.6597	25	14	501	25.05	4.32960000000001	-21.4179999999999	21.8512278867801	24.3769238829288	25.0872644011193	29.5825496691306	27.7471540126882
503	31.48954	122.1476	25	14	502	25.1	-0.88239999999999	9.75799999999992	9.79781576475076	21.1796003034798	23.2118694978244	25.97454999139	28.1595125326199
504	31.86662	122.7849	25	14	503	25.15	7.54159999999999	12.7459999999999	14.8100049480072	16.0596434129158	24.7056013368858	25.1678313377076	27.4704636626642
505	32.00508	123.586	25	14	504	25.2	2.76919999999997	16.0220000000001	16.2595495829375	17.1170777561151	22.4302780366486	23.7369023560492	27.8204879515764
506	31.33007	123.023	25	14	505	25.25	-13.5002	-11.26	17.5796188821033	19.4294073593095	21.2830698709686	22.040223341476	27.7331473974176
507	31.75672	124.3111	25	14	506	25.3	8.53300000000004	25.762	27.1383996027769	25.0342787908428	21.8318632935158	22.2812645533177	27.4644497344481
508	32.46637	123.513	25	14	507	25.35	14.1929999999999	-15.9619999999998	21.3594637807224	23.6809557698174	21.8468864464223	21.320953855429	27.2020690871597
509	31.65432	121.5312	25	14	508	25.4	-16.241	-39.6360000000001	42.8343621056741	26.5064963290214	20.9881564895711	21.056096276964	26.4020937556318
510	31.20337	121.6793	25	14	509	25.45	-9.01899999999998	2.96199999999999	9.4929344778103	26.5466488309165	20.791518605593	20.1426203881758	25.660824378629
511	30.97547	123.2482	25	14	510	25.5	-4.55799999999996	31.378	31.7073216781235	24.2643655335352	19.9527570379864	19.2570955636	25.4631896326556
512	31.82212	122.175	25	14	511	25.55	16.933	-21.464	27.3391621122521	16.9420341882994	19.4752647055162	19.2706634935683	24.6373336295842
513	31.5193	122.5696	25	14	512	25.6	-6.05640000000001	7.89199999999994	9.94804729381597	17.9020814413687	19.4300382130336	19.6593478773565	NA
514	31.34146	122.3143	25	14	513	25.65	-3.5568	-5.10599999999982	6.22270537949517	13.3990177469514	17.4065912170422	19.7982477036427	NA
515	31.2389842268292	123.021573313964	25	14	514	25.7	-2.04951546341604	14.1454662792799	14.2931707431565	12.4038805801159	17.8549627397029	21.0615558640214	NA
516	31.10237	123.4604	25	14	515	25.75	-2.73228453658398	8.77653372072018	9.19200320603699	14.595710892532	17.2311212562313	21.3495750973369	NA
517	31.32146	122.3639	25	14	516	25.8	4.38179999999996	-21.9300000000001	22.3634762780746	17.871148245785	16.7094636936208	20.3873841858009	NA
518	32.28846	121.9668	25	14	517	25.85	19.34	-7.94199999999989	20.9071988558965	17.8078440380372	17.4718093082906	20.6043422060129	NA
519	31.18091	121.7427	25	14	518	25.9	-22.151	-4.48200000000014	22.5998921457604	21.0632247655113	18.6083389177143	20.0419321664339	NA
520	30.50109	121.9046	25	14	519	25.95	-13.5964	3.23800000000006	13.9766497044177	21.0150468071257	21.3315931224497	21.4516517816612	NA
521	31.683948370443	121.432891281649	25	14	520	26	23.65716740886	-9.43417436701992	25.4689068434074	20.3479077240493	22.7463931566875	20.661669625742	NA
522	32.56613	120.7656	25	14	521	26.05	17.64363259114	-13.34582563298	22.1225864861468	19.3455295896436	21.2995036660855	19.6921175900377	NA
523	31.6939	120.6602	25	14	522	26.1	-17.4446	-2.10800000000006	17.5715034405142	24.8553422068622	21.7786461989923	NA	NA
524	31.69354	121.5396	25	14	523	26.15	-0.00720000000001164	17.5879999999998	17.5880014737318	24.4295615478637	22.6772731158257	NA	NA
525	30.95791	123.4812	25	14	524	26.2	-14.7126	38.8320000000002	41.5257127905111	21.5839605250453	25.0483408236194	NA	NA
526	31.42212	122.4105	25	14	525	26.25	9.28420000000003	-21.414	23.3400035484145	23.2093846739353	24.0922179952526	NA	NA
527	31.81086	122.342	25	14	526	26.3	7.77480000000004	-1.37	7.89458137205518	26.0090166420078	22.6747714864546	NA	NA
528	30.64001	122.8713	25	14	527	26.35	-23.417	10.5860000000001	25.6986241849638	25.2413394403766	NA	NA	NA
529	32.21793	122.9375	25	14	528	26.4	31.5584	1.3239999999999	31.5861613140945	23.7548744426416	NA	NA	NA
530	31.36543	121.257	25	14	529	26.45	-17.0500000000001	-33.6099999999999	37.6873267823548	23.7655824478639	NA	NA	NA
531	31.09116	122.0036	25	14	530	26.5	-5.48540000000003	14.932	15.9076785597397	NA	NA	NA	NA
532	31.16954	122.3932	25	14	531	26.55	1.56760000000006	7.79199999999975	7.94812139816675	NA	NA	NA	NA
533	NA	NA	25	14	532	26.6	NA	NA	NA	NA	NA	NA	NA
534	NA	NA	25	14	533	26.65	NA	NA	NA	NA	NA	NA	NA
535	NA	NA	25	14	534	26.7	NA	NA	NA	NA	NA	NA	NA
536	NA	NA	25	14	535	26.75	NA	NA	NA	NA	NA	NA	NA
537	NA	NA	25	14	536	26.8	NA	NA	NA	NA	NA	NA	NA
538	NA	NA	25	14	537	26.85	NA	NA	NA	NA	NA	NA	NA
539	NA	NA	25	14	538	26.9	NA	NA	NA	NA	NA	NA	NA
540	NA	NA	25	14	539	26.95	NA	NA	NA	NA	NA	NA	NA
541	NA	NA	25	14	540	27	NA	NA	NA	NA	NA	NA	NA
542	NA	NA	25	14	541	27.05	NA	NA	NA	NA	NA	NA	NA
543	NA	NA	25	14	542	27.1	NA	NA	NA	NA	NA	NA	NA
544	NA	NA	25	14	543	27.15	NA	NA	NA	NA	NA	NA	NA
545	NA	NA	25	14	544	27.2	NA	NA	NA	NA	NA	NA	NA
546	NA	NA	25	14	545	27.25	NA	NA	NA	NA	NA	NA	NA
547	NA	NA	25	14	546	27.3	NA	NA	NA	NA	NA	NA	NA
548	NA	NA	25	14	547	27.35	NA	NA	NA	NA	NA	NA	NA
549	NA	NA	25	14	548	27.4	NA	NA	NA	NA	NA	NA	NA
550	NA	NA	25	14	549	27.45	NA	NA	NA	NA	NA	NA	NA
551	NA	NA	25	14	550	27.5	NA	NA	NA	NA	NA	NA	NA
552	NA	NA	25	14	551	27.55	NA	NA	NA	NA	NA	NA	NA
553	NA	NA	25	14	552	27.6	NA	NA	NA	NA	NA	NA	NA
554	NA	NA	25	14	553	27.65	NA	NA	NA	NA	NA	NA	NA
555	NA	NA	25	14	554	27.7	NA	NA	NA	NA	NA	NA	NA
556	NA	NA	25	14	555	27.75	NA	NA	NA	NA	NA	NA	NA
557	NA	NA	25	14	556	27.8	NA	NA	NA	NA	NA	NA	NA
558	NA	NA	25	14	557	27.85	NA	NA	NA	NA	NA	NA	NA
559	NA	NA	25	14	558	27.9	NA	NA	NA	NA	NA	NA	NA
560	NA	NA	25	14	559	27.95	NA	NA	NA	NA	NA	NA	NA
561	NA	NA	25	14	560	28	NA	NA	NA	NA	NA	NA	NA
562	NA	NA	25	14	561	28.05	NA	NA	NA	NA	NA	NA	NA
563	NA	NA	25	14	562	28.1	NA	NA	NA	NA	NA	NA	NA
564	NA	NA	25	14	563	28.15	NA	NA	NA	NA	NA	NA	NA
565	NA	NA	25	14	564	28.2	NA	NA	NA	NA	NA	NA	NA
566	NA	NA	25	14	565	28.25	NA	NA	NA	NA	NA	NA	NA
567	NA	NA	25	14	566	28.3	NA	NA	NA	NA	NA	NA	NA
568	NA	NA	25	14	567	28.35	NA	NA	NA	NA	NA	NA	NA
569	NA	NA	25	14	568	28.4	NA	NA	NA	NA	NA	NA	NA
570	NA	NA	25	14	569	28.45	NA	NA	NA	NA	NA	NA	NA
571	NA	NA	25	14	570	28.5	NA	NA	NA	NA	NA	NA	NA
572	NA	NA	25	14	571	28.55	NA	NA	NA	NA	NA	NA	NA
573	NA	NA	25	14	572	28.6	NA	NA	NA	NA	NA	NA	NA
574	NA	NA	25	14	573	28.65	NA	NA	NA	NA	NA	NA	NA
575	NA	NA	25	14	574	28.7	NA	NA	NA	NA	NA	NA	NA
576	NA	NA	25	14	575	28.75	NA	NA	NA	NA	NA	NA	NA
577	NA	NA	25	14	576	28.8	NA	NA	NA	NA	NA	NA	NA
578	NA	NA	25	14	577	28.85	NA	NA	NA	NA	NA	NA	NA
579	NA	NA	25	14	578	28.9	NA	NA	NA	NA	NA	NA	NA
580	NA	NA	25	14	579	28.95	NA	NA	NA	NA	NA	NA	NA
581	NA	NA	25	14	580	29	NA	NA	NA	NA	NA	NA	NA
582	NA	NA	25	14	581	29.05	NA	NA	NA	NA	NA	NA	NA
583	NA	NA	25	14	582	29.1	NA	NA	NA	NA	NA	NA	NA
584	NA	NA	25	14	583	29.15	NA	NA	NA	NA	NA	NA	NA
585	NA	NA	25	14	584	29.2	NA	NA	NA	NA	NA	NA	NA
586	NA	NA	25	14	585	29.25	NA	NA	NA	NA	NA	NA	NA
587	NA	NA	25	14	586	29.3	NA	NA	NA	NA	NA	NA	NA
588	NA	NA	25	14	587	29.35	NA	NA	NA	NA	NA	NA	NA
589	NA	NA	25	14	588	29.4	NA	NA	NA	NA	NA	NA	NA
590	NA	NA	25	14	589	29.45	NA	NA	NA	NA	NA	NA	NA
591	NA	NA	25	14	590	29.5	NA	NA	NA	NA	NA	NA	NA
592	NA	NA	25	14	591	29.55	NA	NA	NA	NA	NA	NA	NA
593	NA	NA	25	14	592	29.6	NA	NA	NA	NA	NA	NA	NA
594	NA	NA	25	14	593	29.65	NA	NA	NA	NA	NA	NA	NA
595	NA	NA	25	14	594	29.7	NA	NA	NA	NA	NA	NA	NA
596	NA	NA	25	14	595	29.75	NA	NA	NA	NA	NA	NA	NA
597	NA	NA	25	14	596	29.8	NA	NA	NA	NA	NA	NA	NA
598	NA	NA	25	14	597	29.85	NA	NA	NA	NA	NA	NA	NA
599	NA	NA	25	14	598	29.9	NA	NA	NA	NA	NA	NA	NA
600	NA	NA	25	14	599	29.95	NA	NA	NA	NA	NA	NA	NA
601	NA	NA	25	14	600	30	NA	NA	NA	NA	NA	NA	NA
