# Supplementary material for: An automated feeding system for the African killifish reveals the impact of diet on lifespan and allows scalable assessment of associative learning
Source: eLife. 2022 Nov 10;11:e69008. doi: 10.7554/eLife.69008 (PMC9788828; doi:10.7554/eLife.69008)
Supplement: Figure 6—source data 3. [file elife-69008-fig6-data3.zip › Filtered and Interpolated Trajectories with Kinematics/t22_REC003 DLC_likelihood-euclidean-filtered_splines-interpolated_kinematics_02_resnet50_TrainAllTheThingsJun28shuffle1_1030000.csv]

	x2	y2	fishnum	recording_num	bodyparts_coords	seconds	velocity_x	velocity_y	velocity_xy	velocity_xy_5frame	velocity_xy_10frame	velocity_xy_20frame	velocity_xy_40frame
1	NA	NA	22	3	0	0	0	0	0	NA	NA	NA	NA
2	NA	NA	22	3	1	0.05	NA	NA	NA	NA	NA	NA	NA
3	NA	NA	22	3	2	0.1	NA	NA	NA	NA	NA	NA	NA
4	NA	NA	22	3	3	0.15	NA	NA	NA	NA	NA	NA	NA
5	NA	NA	22	3	4	0.2	NA	NA	NA	NA	NA	NA	NA
6	NA	NA	22	3	5	0.25	NA	NA	NA	NA	NA	NA	NA
7	NA	NA	22	3	6	0.3	NA	NA	NA	NA	NA	NA	NA
8	NA	NA	22	3	7	0.35	NA	NA	NA	NA	NA	NA	NA
9	NA	NA	22	3	8	0.4	NA	NA	NA	NA	NA	NA	NA
10	NA	NA	22	3	9	0.45	NA	NA	NA	NA	NA	NA	NA
11	NA	NA	22	3	10	0.5	NA	NA	NA	NA	NA	NA	NA
12	NA	NA	22	3	11	0.55	NA	NA	NA	NA	NA	NA	NA
13	NA	NA	22	3	12	0.6	NA	NA	NA	NA	NA	NA	NA
14	NA	NA	22	3	13	0.65	NA	NA	NA	NA	NA	NA	NA
15	NA	NA	22	3	14	0.7	NA	NA	NA	NA	NA	NA	NA
16	NA	NA	22	3	15	0.75	NA	NA	NA	NA	NA	NA	NA
17	NA	NA	22	3	16	0.8	NA	NA	NA	NA	NA	NA	NA
18	NA	NA	22	3	17	0.85	NA	NA	NA	NA	NA	NA	NA
19	NA	NA	22	3	18	0.9	NA	NA	NA	NA	NA	NA	NA
20	NA	NA	22	3	19	0.95	NA	NA	NA	NA	NA	NA	NA
21	NA	NA	22	3	20	1	NA	NA	NA	NA	NA	NA	NA
22	NA	NA	22	3	21	1.05	NA	NA	NA	NA	NA	NA	NA
23	NA	NA	22	3	22	1.1	NA	NA	NA	NA	NA	NA	NA
24	NA	NA	22	3	23	1.15	NA	NA	NA	NA	NA	NA	NA
25	NA	NA	22	3	24	1.2	NA	NA	NA	NA	NA	NA	NA
26	NA	NA	22	3	25	1.25	NA	NA	NA	NA	NA	NA	NA
27	NA	NA	22	3	26	1.3	NA	NA	NA	NA	NA	NA	NA
28	NA	NA	22	3	27	1.35	NA	NA	NA	NA	NA	NA	NA
29	NA	NA	22	3	28	1.4	NA	NA	NA	NA	NA	NA	NA
30	NA	NA	22	3	29	1.45	NA	NA	NA	NA	NA	NA	NA
31	NA	NA	22	3	30	1.5	NA	NA	NA	NA	NA	NA	NA
32	371.499389648438	309.407440185547	22	3	31	1.55	NA	NA	NA	NA	NA	NA	NA
33	375.433929443359	308.147369384766	22	3	32	1.6	78.6907958984193	-25.2014160156193	82.627796341903	NA	NA	NA	NA
34	378.208587646484	306.165252685547	22	3	33	1.65	55.4931640625	-39.6423339843807	68.1982837129845	NA	NA	NA	NA
35	379.995819091797	305.446899414062	22	3	34	1.7	35.7446289062602	-14.3670654297	38.5239025113959	55.092462171962	NA	NA	NA
36	382.166473388672	305.303588867188	22	3	35	1.75	43.4130859375	-2.86621093747954	43.5075992874221	47.0878487047968	NA	NA	NA
37	383.334968968442	307.084747314454	22	3	36	1.8	23.3699115954005	35.6231689453193	42.6047290061044	41.9691377634208	48.8485955890262	NA	NA
38	384.503464548211	308.865905761719	22	3	37	1.85	23.36991159538	35.6231689453	42.6047290060771	42.7853030623593	44.8462888554463	NA	NA
39	385.671960127981	310.647064208985	22	3	38	1.9	23.3699115953993	35.6231689453205	42.6047290061048	42.6047290060959	42.2869333847584	NA	NA
40	386.840455707751	312.42822265625	22	3	39	1.95	23.3699115954005	35.6231689453	42.6047290060883	42.6047290060904	42.6950160342276	NA	NA
41	388.008951287521	314.209381103516	22	3	40	2	23.3699115953993	35.6231689453205	42.6047290061048	42.6047290060959	42.6047290060947	NA	NA
42	389.17744686729	315.990539550781	22	3	41	2.05	23.36991159538	35.6231689453	42.6047290060771	42.604729006096	42.6047290060931	45.726662297561	NA
43	390.34594244706	317.771697998047	22	3	42	2.1	23.3699115954005	35.6231689453193	42.6047290061044	42.6047290060959	42.6047290060959	43.7255089307711	NA
44	391.51443802683	319.552856445313	22	3	43	2.15	23.3699115954005	35.6231689453205	42.6047290061054	42.6047290060935	42.6047290060959	42.4458311954258	NA
45	392.6829336066	321.334014892578	22	3	44	2.2	23.3699115953993	35.6231689453	42.6047290060877	42.6047290060958	42.6047290060948	42.6498725201611	NA
46	393.851429186369	323.115173339844	22	3	45	2.25	23.36991159538	35.6231689453193	42.6047290060932	42.6047290060959	42.6047290060947	48.043748018343	NA
47	395.019924766139	324.896331787109	22	3	46	2.3	23.3699115954005	35.6231689453	42.6047290060883	42.6047290060959	42.6047290060958	53.4827670305918	NA
48	396.188420345909	326.677490234375	22	3	47	2.35	23.3699115953993	35.6231689453205	42.6047290061048	42.6047290060937	42.6047290060959	58.9217860428409	NA
49	397.356915925679	328.458648681641	22	3	48	2.4	23.3699115954005	35.6231689453205	42.6047290061054	42.6047290060959	42.6047290060931	64.3608050550896	NA
50	398.525411505448	330.239807128906	22	3	49	2.45	23.36991159538	35.6231689453	42.6047290060771	42.6047290060959	42.6047290060947	69.7998240673382	NA
51	399.693907085218	332.020965576172	22	3	50	2.5	23.3699115953993	35.6231689453193	42.6047290061038	42.604729006096	53.4827670305913	75.2388430795869	NA
52	400.862402664988	333.802124023437	22	3	51	2.55	23.3699115954005	35.6231689453	42.6047290060883	42.6047290060903	64.3608050550905	80.677862091836	64.7977299030979
53	402.030898244758	335.583282470703	22	3	52	2.6	23.3699115954005	35.6231689453205	42.6047290061054	42.6047290060957	75.2388430795859	85.1492061770252	63.307701642334
54	403.199393824527	337.364440917968	22	3	53	2.65	23.36991159538	35.6231689453	42.6047290060771	64.3608050550868	86.1168811040833	87.6565014343233	62.4967101215823
55	404.367889404297	339.145599365234	22	3	54	2.7	23.3699115953993	35.6231689453193	42.6047290061038	86.1168811040851	96.9949191285815	90.1637966916224	62.3141684591019
56	411.93709891183	339.171975272042	22	3	55	2.75	151.38419015066	0.527518136160552	151.385109251059	107.872957153076	107.872957153079	89.8418142744723	62.6892304334539
57	419.506308419364	339.19835117885	22	3	56	2.8	151.384190150681	0.527518136159415	151.38510925108	129.629033202076	118.750995177576	90.3418714786715	62.2256541406706
58	427.075517926897	339.224727085658	22	3	57	2.85	151.38419015066	0.527518136160552	151.385109251059	151.385109251067	127.693683347955	89.6517334382331	61.6552473058369
59	434.644727434431	339.251102992467	22	3	58	2.9	151.384190150679	0.527518136179879	151.385109251079	151.385109251071	132.708273862554	87.6698721252326	60.8883606873488
60	442.213936941964	339.277478899275	22	3	59	2.95	151.38419015066	0.527518136160552	151.385109251059	151.385109251067	137.72286437715	87.0524868331175	60.771314829881
61	449.783146449498	339.303854806083	22	3	60	3	151.384190150681	0.527518136159415	151.38510925108	147.514409542833	126.200861518353	85.4335682915559	61.3928899611613
62	457.352355957031	339.330230712891	22	3	61	3.05	151.38419015066	0.527518136160552	151.385109251059	135.787514523031	116.322937902252	83.8687975086348	61.2091044950012
63	450.870941162109	340.584075927734	22	3	62	3.1	-129.628295898441	25.0769042968591	132.031610709889	124.060619503233	104.06462379688	82.8898943538968	61.2833899442906
64	446.396286010742	339.365814208984	22	3	63	3.15	-89.4931030273392	-24.365234375	92.7506341520673	101.016613785635	89.2228631463819	82.5475890477389	61.4996204017866
65	441.921630859375	338.147552490234	22	3	64	3.2	-89.4931030273403	-24.365234375	92.7506341520684	81.2607665534375	77.1100545376534	81.9784643980427	61.715850859283
66	442.805938720703	336.570281982422	22	3	65	3.25	17.6861572265602	-31.5454101562398	36.1650806630927	60.6148380509273	62.9941794300328	77.3347128485647	61.9320813167789
67	445.0244140625	337.983367919922	22	3	66	3.3	44.3695068359398	28.26171875	52.6058730900705	42.658211769733	48.9865998396933	70.9685412507493	62.1483117742753
68	446.456024169922	338.139495849609	22	3	67	3.35	28.6322021484398	3.12255859373977	28.8019681973378	30.1594895720741	38.0861053598392	64.388708568833	62.364542231771
69	446.344024658203	338.23681640625	22	3	68	3.4	-2.23999023437955	1.94641113282046	2.9675027460953	24.9717450744303	32.3869042329242	57.415916319608	62.5807726892671
70	445.601318359375	339.554809570312	22	3	69	3.45	-14.8541259765602	26.3598632812398	30.2570231637743	16.7124331259491	26.2340644189354	51.7428055924238	62.7970031467633
71	445.090057373047	339.547180175781	22	3	70	3.5	-10.2252197265602	-0.152587890619316	10.2263581748734	15.557372668751	28.4685641787761	47.5469368427356	63.0132336042594
72	444.527221679688	339.492706298828	22	3	71	3.55	-11.2567138671795	-1.08947753906023	11.3093133476648	22.1155966961154	25.6141445992462	41.7403468981664	63.2294640617558
73	444.909637451172	338.40673828125	22	3	72	3.6	7.64831542967954	-21.7193603515602	23.0266659113472	22.3086392657966	24.7127933407857	37.4175737115559	62.3398652514888
74	445.493591308594	340.096618652344	22	3	73	3.65	11.6790771484398	33.7976074218795	35.7586228829173	31.965383283122	25.6089694928342	35.3427393692498	61.4502664412221
75	444.743408203125	341.465667724609	22	3	74	3.7	-15.0036621093795	27.3809814453	31.2222360121804	34.5158560725434	26.3755566471943	33.2679050269437	60.5606676309551
76	443.489562988281	338.822479248047	22	3	75	3.75	-25.0769042968795	-52.8637695312398	58.5100782615003	33.8682140128204	32.0996942554384	34.0223483590854	56.9515593145635
77	444.671325683594	338.596984863281	22	3	76	3.8	23.6352539062591	-4.50988769531932	24.0616772947716	29.1023422895529	34.4940939566394	33.9547520698792	53.3424509981721
78	445.105133056641	339.486236572266	22	3	77	3.85	8.67614746094091	17.7850341797	19.7884556127326	30.4424740285919	36.7490420632727	35.077351025309	49.7333426817813
79	444.548553466797	339.271789550781	22	3	78	3.9	-11.1315917968807	-4.28894042970001	11.9292642665798	32.2340052277549	38.2985745055755	37.4916732533015	46.1242343653895
80	444.649932861328	341.165222167969	22	3	79	3.95	2.02758789062045	37.8686523437591	37.9228947073754	34.4723318407355	40.301745634952	38.5415194604092	42.5151260489987
81	447.735900878906	342.527770996094	22	3	80	4	61.7193603515602	27.2509765625	67.4677342573149	39.6298701137249	39.5761325393947	40.5928989169628	38.9060177326069
82	449.483551025391	342.757354736328	22	3	81	4.05	34.9530029297	4.59167480468068	35.2533103596748	47.494806721598	42.2953595405121	42.5901306148768	35.296909416216
83	451.700531005859	342.230133056641	22	3	82	4.1	44.3395996093591	-10.5444335937398	45.5761469776797	50.161017241312	45.4419087098323	41.7898361490806	32.1716385633541
84	453.875278049045	343.585822211372	22	3	83	4.15	43.4949408637203	27.1137830946191	51.2539473059449	46.9182598510346	49.3743770137688	40.3529438347053	30.0283921244376
85	456.050025092231	344.941511366103	22	3	84	4.2	43.4949408637203	27.1137830946202	51.2539473059455	50.1183872402888	50.7074822736241	39.1428708638675	27.8851456855215
86	458.224772135416	346.297200520834	22	3	85	4.25	43.4949408636999	27.1137830946202	51.2539473059282	51.2539473059396	49.0861035784872	36.5684057805623	27.1565380838295
87	460.399519178602	347.652889675565	22	3	86	4.3	43.4949408637203	27.1137830946202	51.2539473059455	51.2539473059397	50.6861672731142	35.7163607455949	26.0169106714633
88	462.574266221788	349.008578830295	22	3	87	4.35	43.4949408637192	27.1137830945997	51.2539473059337	51.2539473059362	46.8306302348886	35.0779767947295	25.4723808814155
89	464.749013264974	350.364267985026	22	3	88	4.4	43.4949408637203	27.1137830946202	51.2539473059455	51.2539473059397	42.4073131638352	34.832552411171	25.573712727648
90	466.923760308159	351.719957139757	22	3	89	4.45	43.4949408636999	27.1137830946202	51.2539473059282	51.2539473059396	37.9839960927831	33.2874465055735	24.9928065634392
91	469.098507351345	353.075646294488	22	3	90	4.5	43.4949408637203	27.1137830946202	51.2539473059455	42.4073131638376	33.5606790217298	30.2650986224783	24.9126670239527
92	471.273254394531	354.431335449219	22	3	91	4.55	43.4949408637203	27.1137830946191	51.2539473059449	33.5606790217306	29.1373619506777	28.8534719342657	24.8054536051467
93	471.042722320556	354.166603088379	22	3	92	4.6	-4.61064147950083	-5.29464721679915	7.02077659542394	24.71404487963	24.7140448796268	26.9257034151522	24.4053063722486
94	470.812190246582	353.901870727539	22	3	93	4.65	-4.61064147947923	-5.29464721680029	7.02077659541061	15.8674107375199	20.2907278085732	24.7140448796255	23.6868602150609
95	470.581658172607	353.637138366699	22	3	94	4.7	-4.61064147950083	-5.29464721680029	7.0207765954248	7.02077659541586	15.8674107375228	22.5023863440994	23.081823729642
96	470.351126098633	353.37240600586	22	3	95	4.75	-4.61064147947923	-5.29464721677982	7.02077659539518	7.02077659541589	11.4440936664693	20.2907278085736	21.7945911879894
97	470.120594024658	353.10767364502	22	3	96	4.8	-4.61064147950083	-5.29464721680029	7.0207765954248	7.02077659541586	7.02077659541725	18.0790692730475	21.3685686705057
98	469.890061950683	352.84294128418	22	3	97	4.85	-4.61064147949969	-5.29464721680029	7.02077659542405	7.02077659541571	7.0207765954158	15.867410737522	21.049376695073
99	469.659529876709	352.57820892334	22	3	98	4.9	-4.61064147948036	-5.29464721679915	7.0207765954105	7.0207765954188	7.02077659541579	13.6557522019945	20.9266645032938
100	469.428997802734	352.3134765625	22	3	99	4.95	-4.61064147949969	-5.29464721680029	7.02077659542405	7.02077659541863	7.02077659541571	11.4440936664693	20.154111550495
101	469.19846572876	352.04874420166	22	3	100	5	-4.61064147947923	-5.29464721680029	7.02077659541061	7.02077659541571	7.02077659541733	9.23243513094257	18.6429376089474
102	468.967933654785	351.78401184082	22	3	101	5.05	-4.61064147950083	-5.29464721679915	7.02077659542394	7.02077659541571	7.02077659541726	7.02077659541652	17.9371242648411
103	468.73740158081	351.519279479981	22	3	102	5.1	-4.61064147949969	-5.29464721678096	7.02077659540947	7.02077659541571	7.02077659541717	7.02077659541653	16.9732400052844
104	468.506869506836	351.254547119141	22	3	103	5.15	-4.61064147948036	-5.29464721679915	7.0207765954105	7.02077659541586	7.0207765954158	7.02077659541652	15.867410737521
105	468.276337432861	350.989814758301	22	3	104	5.2	-4.61064147949969	-5.29464721680029	7.02077659542405	7.02077659541589	7.02077659541571	7.02077659541649	14.761581469758
106	468.045805358887	350.725082397461	22	3	105	5.25	-4.61064147948036	-5.29464721680029	7.02077659541136	7.02077659541863	7.02077659541579	7.02077659541652	13.655752201995
107	467.815273284912	350.460350036621	22	3	106	5.3	-4.61064147949969	-5.29464721680029	7.02077659542405	7.02077659541589	7.0207765954158	7.02077659541649	12.549922934232
108	467.584741210937	350.195617675781	22	3	107	5.35	-4.61064147949969	-5.29464721679915	7.02077659542319	7.02077659541571	7.02077659541726	7.02077659541652	11.4440936664693
109	467.354209136963	349.930885314942	22	3	108	5.4	-4.61064147948036	-5.29464721678096	7.02077659539678	7.02077659541571	7.02077659541726	7.02077659541649	10.3382643987055
110	467.123677062988	349.666152954102	22	3	109	5.45	-4.61064147949969	-5.29464721679915	7.02077659542319	7.02077659541571	7.02077659541726	7.02077659541649	9.23243513094292
111	466.893144989014	349.401420593262	22	3	110	5.5	-4.61064147948036	-5.29464721680029	7.02077659541136	7.02077659541589	7.02077659541571	7.02077659541652	8.12660586317955
112	466.662612915039	349.136688232422	22	3	111	5.55	-4.61064147949969	-5.29464721680029	7.02077659542405	7.02077659541863	7.02077659541571	7.02077659541653	7.02077659541652
113	466.432080841064	348.871955871582	22	3	112	5.6	-4.61064147949969	-5.29464721680029	7.02077659542405	7.0207765954188	7.02077659541587	7.02077659541652	8.49437290683708
114	466.20154876709	348.607223510742	22	3	113	5.65	-4.61064147948036	-5.29464721679915	7.0207765954105	7.02077659541571	7.02077659541717	7.02077659541653	8.96027200883641
115	465.971016693115	348.342491149902	22	3	114	5.7	-4.61064147949969	-5.29464721680029	7.02077659542405	7.02077659541571	7.02077659541726	7.02077659541652	9.42617111083607
116	465.740484619141	348.077758789063	22	3	115	5.75	-4.61064147948036	-5.29464721677982	7.02077659539593	7.02077659541586	7.02077659541726	7.02077659541649	9.89207021283581
117	465.509952545166	347.813026428223	22	3	116	5.8	-4.61064147949969	-5.29464721680029	7.02077659542405	7.02077659541571	7.02077659541726	7.02077659541652	11.0738357620665
118	465.279420471191	347.548294067383	22	3	117	5.85	-4.61064147950083	-5.29464721680029	7.0207765954248	7.02077659541571	7.02077659541579	7.02077659541657	11.1002437644329
119	465.048888397217	347.283561706543	22	3	118	5.9	-4.61064147947923	-5.29464721679915	7.02077659540975	7.0207765954188	7.0207765954158	7.02077659541652	12.6007220931136
120	464.818356323242	347.018829345703	22	3	119	5.95	-4.61064147949969	-5.29464721680029	7.02077659542405	7.0207765954188	7.02077659541579	7.02077659541657	16.3352010119706
121	464.587824249268	346.754096984863	22	3	120	6	-4.61064147948036	-5.29464721680029	7.02077659541136	7.02077659541571	7.02077659541726	7.02077659541652	20.0696799308284
122	464.357292175293	346.489364624023	22	3	121	6.05	-4.61064147949969	-5.29464721680029	7.02077659542405	7.02077659541589	7.02077659541733	7.02077659541652	23.8041588496853
123	464.126760101318	346.224632263184	22	3	122	6.1	-4.61064147950083	-5.29464721677982	7.02077659540936	7.02077659541586	7.02077659541726	9.96796921825764	27.5386377685432
124	463.896228027344	345.959899902344	22	3	123	6.15	-4.61064147947923	-5.29464721680029	7.02077659541061	7.02077659541571	7.02077659541588	10.8997674222563	31.2731166874005
125	463.665695953369	345.695167541504	22	3	124	6.2	-4.61064147950083	-5.29464721679915	7.02077659542394	7.02077659541586	7.02077659541588	11.8315656262557	35.1800142107328
126	463.435163879395	345.430435180664	22	3	125	6.25	-4.61064147947923	-5.29464721680029	7.02077659541061	7.0207765954188	7.02077659541579	12.7633638302551	39.086911734066
127	463.20463180542	345.165702819824	22	3	126	6.3	-4.61064147950083	-5.29464721680029	7.0207765954248	7.02077659541586	7.02077659541579	15.1268949287165	42.9938092573983
128	462.974099731445	344.900970458984	22	3	127	6.35	-4.61064147949969	-5.29464721680029	7.02077659542405	7.02077659541589	12.9151618410995	15.1797109334493	46.9007067807305
129	462.743567657471	344.636238098145	22	3	128	6.4	-4.61064147948036	-5.29464721677982	7.02077659539593	7.02077659541586	14.7787582490968	18.1806675908108	50.807604304064
130	462.513035583496	344.371505737305	22	3	129	6.45	-4.61064147949969	-5.29464721680029	7.02077659542405	7.02077659541571	16.6423546570955	25.6496254285247	54.7145018273963
131	462.282503509522	344.106773376465	22	3	130	6.5	-4.61064147948036	-5.29464721679915	7.0207765954105	18.8095470867802	18.5059510650929	33.1185832662403	54.9375046596236
132	462.051971435547	343.842041015625	22	3	131	6.55	-4.61064147949969	-5.29464721680029	7.02077659542405	22.5367399027778	23.2330132620158	40.5875411039542	55.1605074918498
133	459.202911376953	342.180358886719	22	3	132	6.6	-56.9812011718795	-33.2336425781205	65.9646290522464	26.2639327187751	23.3386452714813	48.05649894167	56.1740281597124
134	458.481618245443	341.119506835938	22	3	133	6.65	-14.4258626302008	-21.2170410156193	25.6567406753838	29.99112553477	29.3405585862057	55.5254567793845	57.8292719916939
135	457.760325113932	340.058654785156	22	3	134	6.7	-14.4258626302189	-21.2170410156398	25.656740675411	39.4452499286158	44.2784742616334	63.3392518260492	58.411125456535
136	457.039031982422	338.997802734375	22	3	135	6.75	-14.4258626302008	-21.2170410156205	25.6567406753848	27.8677434561824	59.2163899370649	71.1530468727154	58.9929789213775
137	459.586059570312	339.936706542969	22	3	136	6.8	50.9405517578	18.7780761718795	54.291398564653	36.1443772696336	74.1543056124925	78.9668419193801	59.5748323862186
138	459.288238525391	339.663940429688	22	3	137	6.85	-5.95642089841931	-5.45532226561932	8.07709669007919	62.2930158044917	83.1978360422404	86.7806369660444	60.1566858510601
139	456.701538085938	341.795806884766	22	3	138	6.9	-51.7340087890602	42.6373291015602	67.03990974264	88.4416543393598	96.2721553096722	94.5944320127114	60.7385393159018
140	454.814727783204	334.206848144532	22	3	139	6.95	-37.7362060546807	-151.779174804681	156.399933349702	108.863361296369	110.036148995003	102.408227059376	61.3203927807433
141	452.927917480469	326.617889404297	22	3	140	7	-37.7362060547	-151.7791748047	156.399933349725	138.527928628298	123.800142680338	102.854232723831	61.5445087997533
142	451.041107177735	319.028930664063	22	3	141	7.05	-37.7362060546795	-151.77917480468	156.3999333497	156.399933349711	134.700670576744	103.300238388283	61.7686248187632
143	449.154296875	311.439971923828	22	3	142	7.1	-37.7362060547	-151.7791748047	156.399933349725	157.779282185514	150.222628660608	102.380087101167	61.9927408377732
144	447.267486572266	303.851013183594	22	3	143	7.15	-37.7362060546795	-151.779174804681	156.399933349701	159.158631021316	159.848305439217	104.758776561132	62.2168568567835
145	449.655899047852	311.658701578776	22	3	144	7.2	47.7682495117199	156.153767903641	163.296677528718	160.53797985712	160.537979857119	104.990685286814	62.4409728757931
146	452.044311523438	319.466389973959	22	3	145	7.25	47.7682495117199	156.15376790366	163.296677528736	161.917328692917	146.492075510596	105.2225940125	64.5660955258043
147	454.432723999024	327.274078369141	22	3	146	7.3	47.7682495117199	156.153767903641	163.296677528718	163.296677528724	132.446171164074	104.022769843721	65.2795114388281
148	456.821136474609	335.081766764323	22	3	147	7.35	47.7682495116994	156.153767903639	163.29667752871	163.296677528724	121.562338160094	105.133660768671	65.1966973950233
149	459.209548950195	342.889455159506	22	3	148	7.4	47.768249511721	156.15376790366	163.296677528736	133.825519999877	113.245397812591	103.296411040993	65.1138833512197
150	461.597961425781	350.697143554688	22	3	149	7.45	47.7682495117199	156.153767903641	163.296677528718	104.354362471028	99.945221578626	96.991160132962	65.0310693074149
151	462.107559204102	350.084289550781	22	3	150	7.5	10.1919555664199	-12.2570800781398	15.9408898845017	81.2073476272711	86.645045344662	89.9704343332662	64.9482552636104
152	462.617156982422	349.471435546875	22	3	151	7.55	10.1919555663994	-12.2570800781205	15.9408898844738	63.1941180964582	73.3448691106971	82.9497085335722	64.8654412198061
153	460.457336425781	350.466644287109	22	3	152	7.6	-43.1964111328193	19.9041748046795	47.5616033099263	36.5937656285285	60.0446928767342	75.9289827338765	63.3090308645807
154	463.889831542969	349.191986083984	22	3	153	7.65	68.6499023437591	-25.4931640625	73.2305298746718	39.4645706894472	46.7445166427686	68.9082569341825	62.7603177187769
155	464.990788777669	350.232345581054	22	3	154	7.7	22.0191446940009	20.8071899414006	30.2949151890688	42.3353757503662	33.4443404088052	61.5426939255371	62.2116045729729
156	466.09174601237	351.272705078125	22	3	155	7.75	22.0191446940191	20.8071899414199	30.2949151890953	38.8820381261972	33.4487931559361	57.9791441788932	61.662891427169
157	467.19270324707	352.313064575195	22	3	156	7.8	22.0191446940009	20.8071899414006	30.2949151890688	30.2949151890791	33.4532459030707	51.5921809582762	60.398311834134
158	468.293660481771	353.353424072265	22	3	157	7.85	22.0191446940191	20.8071899413994	30.2949151890812	30.2949151890819	30.2956273076591	43.6127578240022	60.2890897879628
159	469.394617716471	354.393783569336	22	3	158	7.9	22.0191446939998	20.8071899414199	30.2949151890812	27.4330156224249	24.571116055774	35.6333346897279	58.7057974154776
160	470.495574951172	355.434143066406	22	3	159	7.95	22.0191446940203	20.8071899414006	30.2949151890828	24.5711160557752	23.1401662724482	27.6539115554537	54.8885044528163
161	469.81279296875	355.018640136719	22	3	160	8	-13.65563964844	-8.31005859374045	15.9854173558105	21.7092164891211	29.3132430131243	27.0422778033901	51.071211490154
162	469.130010986328	354.603137207031	22	3	161	8.05	-13.65563964844	-8.31005859375978	15.9854173558205	18.8473169224689	29.8394928058552	26.430644051329	47.2539185274923
163	468.447229003906	354.187634277344	22	3	162	8.1	-13.65563964844	-8.31005859374045	15.9854173558105	15.9854173558145	27.1808227712703	24.2379746279942	43.4366255648304
164	467.764447021484	353.772131347656	22	3	163	8.15	-13.65563964844	-8.31005859375978	15.9854173558205	31.1934704038238	24.5221527366872	20.7618588764222	39.6193326021687
165	467.081665039062	353.356628417969	22	3	164	8.2	-13.65563964844	-8.31005859374045	15.9854173558105	35.1078695559352	21.8634827021021	19.4325238591313	35.6296210350315
166	462.531036376953	352.675750732422	22	3	165	8.25	-91.0125732421795	-13.6175537109398	92.025682595857	32.6524290534195	20.6357624508441	18.1031888418381	31.6399094678944
167	463.870025634766	353.845336914062	22	3	166	8.3	26.7797851562602	23.3917236328	35.5574131163777	30.1969885509055	19.4080421995873	16.7738538245472	27.6501979007572
168	463.874863568475	353.659989300896	22	3	167	8.35	0.0967586741796822	-3.70695226332032	3.7082148432318	27.7415480483898	18.1803219483293	15.4445188072548	23.6604863336202
169	463.879701502183	353.474641687729	22	3	168	8.4	0.0967586741603554	-3.70695226333964	3.70821484325062	10.0780544978644	16.9526016970704	14.1151837899623	19.6707747664831
170	463.884539435892	353.289294074563	22	3	169	8.45	0.0967586741796822	-3.70695226332032	3.7082148432318	3.70821484323933	15.7248814458144	12.7858487726707	15.681063199346
171	463.8893773696	353.103946461397	22	3	170	8.5	0.0967586741603554	-3.70695226331918	3.70821484323016	3.7082148432391	6.89313467055192	12.1719886470417	15.3752463233142
172	463.894215303309	352.91859884823	22	3	171	8.55	0.0967586741796822	-3.70695226334078	3.70821484325226	3.70821484323523	3.70821484323921	11.5581285214123	15.0694294472836
173	463.899053237018	352.733251235064	22	3	172	8.6	0.0967586741796822	-3.70695226331918	3.70821484323066	3.7082148432391	3.70821484323921	10.9442683957843	13.9730947356163
174	463.903891170726	352.547903621898	22	3	173	8.65	0.0967586741603554	-3.70695226332032	3.70821484323129	3.70821484323943	3.70821484323728	10.3304082701549	12.2350368598307
175	463.908729104435	352.362556008731	22	3	174	8.7	0.0967586741796822	-3.70695226333964	3.70821484325112	3.7082148432391	3.70821484323921	9.71654814452586	11.5703693511848
176	463.913567038144	352.177208395565	22	3	175	8.75	0.0967586741796822	-3.70695226332032	3.7082148432318	3.70821484323933	3.70821484323938	5.30067475689562	10.9057018425382
177	463.918404971852	351.991860782398	22	3	176	8.8	0.0967586741603554	-3.70695226333964	3.70821484325062	3.70821484323933	3.70821484323728	3.70821484323825	10.2410343338928
178	463.923242905561	351.806513169232	22	3	177	8.85	0.0967586741796822	-3.70695226332032	3.7082148432318	3.70821484323933	3.70821484323933	3.70821484323825	9.57636682524653
179	463.928080839269	351.621165556066	22	3	178	8.9	0.0967586741603554	-3.70695226332032	3.70821484323129	3.70821484323933	3.70821484323933	3.70821484323827	8.91169931660026
180	463.932918772978	351.435817942899	22	3	179	8.95	0.0967586741796822	-3.70695226333964	3.70821484325112	3.70821484323546	3.70821484323728	3.70821484323825	8.24703180795449
181	463.937756706687	351.250470329733	22	3	180	9	0.0967586741808191	-3.70695226332032	3.70821484323183	3.70821484323933	3.70821484323933	3.70821484323833	7.94010174513999
182	463.942594640395	351.065122716567	22	3	181	9.05	0.0967586741592186	-3.70695226332032	3.70821484323127	3.70821484323933	3.70821484323728	3.70821484323825	8.01957528896997
183	463.947432574104	350.8797751034	22	3	182	9.1	0.0967586741808191	-3.70695226333964	3.70821484325115	3.70821484323523	3.70821484323728	3.7082148432383	8.09904883279975
184	463.952270507812	350.694427490234	22	3	183	9.15	0.0967586741592186	-3.70695226332032	3.70821484323127	3.70821484323933	3.70821484323926	3.7082148432393	8.17852237662972
185	463.957108441521	350.509079877068	22	3	184	9.2	0.0967586741796822	-3.70695226331918	3.70821484323066	3.7082148432391	3.70821484323728	3.7082148432383	8.25799592045996
186	463.96194637523	350.323732263901	22	3	185	9.25	0.0967586741808191	-3.70695226334078	3.70821484325228	3.70821484323523	3.70821484323728	3.7082148432383	6.43646283328857
187	463.966784308938	350.138384650735	22	3	186	9.3	0.0967586741592186	-3.70695226331918	3.70821484323013	3.7082148432392	3.70821484323921	3.70821484323833	6.02663648310462
188	463.971622242647	349.953037037569	22	3	187	9.35	0.0967586741808191	-3.70695226332032	3.70821484323183	3.70821484323933	3.70821484323728	3.7082148432383	6.41304008974934
189	463.976460176356	349.767689424402	22	3	188	9.4	0.0967586741796822	-3.70695226333964	3.70821484325112	3.70821484323523	3.70821484323926	3.70821484323827	6.7994436963931
190	463.981298110064	349.582341811236	22	3	189	9.45	0.0967586741603554	-3.70695226332032	3.70821484323129	3.70821484323933	3.70821484323933	3.7082148432383	7.18584730303779
191	463.986136043773	349.39699419807	22	3	190	9.5	0.0967586741796822	-3.70695226332032	3.7082148432318	3.70821484323933	3.70821484323728	3.70821484323825	7.57225090968255
192	463.990973977481	349.211646584903	22	3	191	9.55	0.0967586741603554	-3.70695226333964	3.70821484325062	3.70821484323933	3.70821484323938	4.48102205652767	7.95865451632628
193	463.99581191119	349.026298971737	22	3	192	9.6	0.0967586741796822	-3.70695226332032	3.7082148432318	3.70821484323933	3.70821484323933	5.25382926981518	8.345058122971
194	464.000649844899	348.84095135857	22	3	193	9.65	0.0967586741796822	-3.70695226333964	3.70821484325112	3.70821484323933	3.70821484323728	6.02663648310458	8.73146172961573
195	464.005487778607	348.655603745404	22	3	194	9.7	0.0967586741603554	-3.70695226332032	3.70821484323129	3.70821484323943	3.70821484323933	6.79944369639406	9.11786533625948
196	464.010325712316	348.470256132238	22	3	195	9.75	0.0967586741796822	-3.70695226332032	3.7082148432318	3.70821484323933	3.70821484323921	7.57225090968152	9.50426894290418
197	464.015163646025	348.284908519071	22	3	196	9.8	0.0967586741796822	-3.70695226333964	3.70821484325112	3.70821484323523	5.25382926981612	8.345058122971	9.89067254954842
198	464.020001579733	348.099560905905	22	3	197	9.85	0.0967586741603554	-3.70695226332032	3.70821484323129	3.70821484323933	6.79944369639308	9.11786533626042	10.2770761561927
199	464.024839513442	347.914213292739	22	3	198	9.9	0.0967586741796822	-3.70695226331918	3.70821484323066	3.7082148432391	8.3450581229699	9.89067254954793	10.6634797628374
200	464.02967744715	347.728865679572	22	3	199	9.95	0.0967586741603554	-3.70695226334078	3.70821484325175	6.79944369639282	9.8906725495488	10.6634797628373	11.0498833694816
201	464.034515380859	347.543518066406	22	3	200	10	0.0967586741796822	-3.70695226331918	3.70821484323066	9.89067254954683	11.4362869761258	11.4362869761268	11.4362869761258
202	463.144210815429	347.189202626546	22	3	201	10.05	-17.8060913085994	-7.0863087972009	19.1643591090197	12.9819014027046	12.9819014027026	12.2090941894143	11.8226905827705
203	462.25390625	346.834887186686	22	3	202	10.1	-17.8060913085801	-7.08630879719976	19.1643591090013	16.0731302558583	14.5275158292815	12.9819014027037	12.2090941894147
204	461.36360168457	346.480571746826	22	3	203	10.15	-17.8060913085994	-7.08630879719976	19.1643591090193	19.1643591090124	16.0731302558586	13.7547086159922	12.595497796059
205	460.47329711914	346.126256306966	22	3	204	10.2	-17.8060913086006	-7.08630879719976	19.1643591090204	19.1643591090124	17.6187446824353	14.5275158292807	12.9819014027037
206	459.582992553711	345.771940867106	22	3	205	10.25	-17.8060913085801	-7.08630879719976	19.1643591090013	19.1643591090162	19.1643591090143	15.3003230425701	15.0305633856971
207	458.692687988281	345.417625427246	22	3	206	10.3	-17.8060913085994	-7.0863087972009	19.1643591090197	19.1643591090126	19.1643591090125	16.0731302558585	17.0792253686911
208	457.802383422851	345.063309987386	22	3	207	10.35	-17.8060913086006	-7.08630879719976	19.1643591090204	19.1643591090124	19.1643591090143	16.845937469147	17.4380482466988
209	456.912078857422	344.708994547526	22	3	208	10.4	-17.8060913085801	-7.08630879719976	19.1643591090013	19.1643591090162	19.1643591090144	17.6187446824365	17.7968711247058
210	456.021774291992	344.354679107666	22	3	209	10.45	-17.8060913085994	-7.08630879719976	19.1643591090193	19.1643591090126	19.1643591090125	18.3915518957248	18.1556940027136
211	455.131469726562	344.000363667806	22	3	210	10.5	-17.8060913086006	-7.08630879719976	19.1643591090204	19.1643591090124	19.1643591090144	19.1643591090134	18.5145168807211
212	454.241165161133	343.646048227946	22	3	211	10.55	-17.8060913085801	-7.0863087972009	19.1643591090018	19.1643591090162	19.1643591090144	19.1643591090134	18.8733397587284
213	453.350860595703	343.291732788086	22	3	212	10.6	-17.8060913085994	-7.08630879719976	19.1643591090193	19.1643591090126	19.1643591090125	19.1643591090143	19.971150064773
214	452.460556030273	342.937417348226	22	3	213	10.65	-17.8060913086006	-7.08630879719976	19.1643591090204	19.1643591090125	19.1643591090143	19.1643591090134	21.4976766620668
215	451.570251464844	342.583101908366	22	3	214	10.7	-17.8060913085801	-7.08630879719976	19.1643591090013	19.1643591090162	19.1643591090143	19.1643591090134	21.5776417588562
216	450.679946899414	342.228786468506	22	3	215	10.75	-17.8060913085994	-7.0863087972009	19.1643591090197	19.1643591090126	19.1643591090125	22.4888758617128	21.6576068556457
217	449.789642333984	341.874471028646	22	3	216	10.8	-17.8060913086006	-7.08630879719976	19.1643591090204	19.1643591090124	19.1643591090143	25.8133926144112	21.7375719524346
218	448.899337768555	341.520155588786	22	3	217	10.85	-17.8060913085801	-7.08630879719976	19.1643591090013	19.164359109016	19.1643591090143	25.7582311571373	21.8175370492241
219	448.009033203125	341.165840148926	22	3	218	10.9	-17.8060913085994	-7.08630879719976	19.1643591090193	19.1643591090124	19.1643591090124	25.7030696998638	21.8975021460131
220	447.118728637695	340.811524709066	22	3	219	10.95	-17.8060913085994	-7.08630879719976	19.1643591090193	19.1643591090124	19.1643591090143	25.6479082425899	21.977467242802
221	446.228424072266	340.457209269206	22	3	220	11	-17.8060913085801	-7.0863087972009	19.1643591090018	19.164359109016	25.8133926144112	25.5927467853155	22.0574323395915
222	445.338119506836	340.102893829346	22	3	221	11.05	-17.8060913086006	-7.08630879719976	19.1643591090204	19.1643591090124	32.462426119808	25.5375853280425	21.7509938297363
223	444.447814941406	339.748578389486	22	3	222	11.1	-17.8060913085994	-7.08630879719976	19.1643591090193	19.1643591090126	32.352103205262	26.9603987268423	21.4445553198814
224	443.557510375977	339.394262949626	22	3	223	11.15	-17.8060913085801	-7.08630879719976	19.1643591090013	32.4624261198099	32.2417802907132	29.2406447081414	21.1381168100262
225	442.667205810547	339.039947509766	22	3	224	11.2	-17.8060913086006	-7.08630879719976	19.1643591090204	45.7604931306036	32.1314573761655	28.6277676884318	20.8316783001709
226	446.873275756836	339.846664428711	22	3	225	11.25	84.1213989257801	16.1343383788994	85.6546941629883	45.539847301508	32.0211344616185	28.0148906687213	20.5252397903162
227	451.079345703125	340.653381347656	22	3	226	11.3	84.1213989257801	16.1343383789006	85.6546941629885	45.319201472414	31.9108115470707	27.4020136490108	20.2188012804609
228	451.546557617188	341.426184082031	22	3	227	11.35	9.34423828126	15.4560546874995	18.0611299635416	45.0985556433184	34.7564383446703	26.7891366293012	19.9123627706056
229	452.01376953125	342.198986816406	22	3	228	11.4	9.34423828123954	15.4560546874995	18.0611299635311	31.5798428034271	39.3169303072704	26.1762596095897	19.6059242607504
230	452.480981445313	342.971789550781	22	3	229	11.45	9.34423828126	15.4560546875007	18.0611299635426	18.0611299635379	38.0911762678493	25.5633825898793	19.2994857508951
231	452.948193359375	343.744592285156	22	3	230	11.5	9.34423828124068	15.4560546874995	18.0611299635316	23.9730293878326	30.2163887230315	24.9505055701696	18.9930472410398
232	453.415405273438	344.517395019531	22	3	231	11.55	9.34423828126	15.4560546875007	18.0611299635426	33.3146591421269	22.3416011782135	24.3376285504591	18.686608731185
233	455.645385742188	345.351959228516	22	3	232	11.6	44.599609375	16.6912841797	47.6206270850153	31.0837968923802	21.2261700533404	23.7247515307486	18.3801702213298
234	455.117004394531	348.547027587891	22	3	233	11.65	-10.5676269531398	63.9013671875	64.7692787350024	28.8529346426358	20.1107389284663	23.111874511039	18.0737317114745
235	455.462195260184	348.536847795759	22	3	234	11.7	6.90381731305933	-0.203595842640425	6.90681871480918	26.6220723928891	18.995307803593	22.4989974913285	17.7672932016198
236	455.807386125837	348.526668003628	22	3	235	11.75	6.90381731306047	-0.203595842619961	6.90681871480971	18.4793107188481	17.8798766787207	18.5616037189196	17.4608546917645
237	456.15257699149	348.516488211496	22	3	236	11.8	6.90381731305933	-0.203595842640425	6.90681871480918	6.90681871480564	16.7644455538475	14.6242099465106	17.1544161819092
238	456.497767857143	348.506308419364	22	3	237	11.85	6.90381731306047	-0.203595842639288	6.90681871481028	6.90681871480575	12.6930647168268	14.066494384074	16.8479776720539
239	456.842958722795	348.496128627232	22	3	238	11.9	6.90381731304001	-0.203595842640425	6.90681871478986	6.90681871480564	6.90681871480762	13.5087788216369	16.5415391621987
240	457.188149588448	348.485948835101	22	3	239	11.95	6.90381731306047	-0.203595842619961	6.90681871480971	6.90681871480586	6.90681871480762	12.9510632592003	16.2351006523435
241	457.533340454101	348.475769042969	22	3	240	12	6.90381731305933	-0.203595842640425	6.90681871480918	6.90681871480552	6.90681871480768	12.3933476967642	15.9286621424887
242	457.878531319754	348.465589250837	22	3	241	12.05	6.90381731306047	-0.203595842639288	6.90681871481028	6.90681871480961	6.90681871480774	11.8356321343276	15.6222236326334
243	458.223722185407	348.455409458706	22	3	242	12.1	6.90381731305933	-0.203595842619961	6.90681871480857	6.9068187148095	6.90681871480762	9.79994171581731	15.434983802864
244	458.56891305106	348.445229666574	22	3	243	12.15	6.90381731306047	-0.203595842640425	6.90681871481031	6.90681871480972	6.90681871480762	6.90681871480762	15.2848547891598
245	458.914103916713	348.435049874442	22	3	244	12.2	6.90381731305933	-0.203595842640425	6.90681871480918	6.90681871480961	6.90681871480762	6.90681871480768	15.1347257754556
246	459.259294782366	348.42487008231	22	3	245	12.25	6.90381731306047	-0.203595842639288	6.90681871481028	6.90681871480973	6.90681871480762	6.90681871480765	13.3223383854016
247	459.604485648019	348.414690290179	22	3	246	12.3	6.90381731306047	-0.203595842619961	6.90681871480971	6.90681871480563	6.90681871480762	6.90681871480768	11.5099509953482
248	459.949676513672	348.404510498047	22	3	247	12.35	6.90381731305933	-0.203595842640425	6.90681871480918	6.90681871480574	6.9068187148078	6.90681871480666	11.3874027102805
249	460.294867379324	348.394330705915	22	3	248	12.4	6.90381731304001	-0.203595842639288	6.90681871478982	6.90681871480552	6.90681871480762	6.90681871480762	11.2648544252135
250	460.640058244977	348.384150913784	22	3	249	12.45	6.90381731306047	-0.203595842619961	6.90681871480971	6.90681871480564	6.90681871480774	6.90681871480765	10.9536601538782
251	460.98524911063	348.373971121652	22	3	250	12.5	6.90381731305933	-0.203595842640425	6.90681871480918	6.90681871480586	6.90681871480762	6.90681871480768	10.6424658825427
252	461.330439976283	348.36379132952	22	3	251	12.55	6.90381731306047	-0.203595842640425	6.90681871481031	6.90681871480961	6.90681871480762	6.90681871480762	10.3312716112074
253	461.675630841936	348.353611537388	22	3	252	12.6	6.90381731306047	-0.203595842639288	6.90681871481028	6.90681871480973	6.90681871480569	7.14521607497952	9.281089911835
254	462.020821707589	348.343431745257	22	3	253	12.65	6.90381731305933	-0.203595842619961	6.90681871480857	6.90681871480973	6.90681871480762	7.45783506728053	7.80219192121277
255	462.366012573242	348.333251953125	22	3	254	12.7	6.90381731306047	-0.203595842640425	6.90681871481031	6.90681871480961	6.90681871480769	7.77045405958269	7.7698554310958
256	462.711203438895	348.323072160993	22	3	255	12.75	6.90381731305933	-0.203595842640425	6.90681871480918	6.90681871480552	6.90681871480774	8.08307305188371	7.7375189409788
257	463.056394304548	348.312892368862	22	3	256	12.8	6.90381731306047	-0.203595842619961	6.90681871480971	6.90681871480564	6.90681871480762	8.39569204418577	7.70518245086184
258	463.4015851702	348.30271257673	22	3	257	12.85	6.90381731304001	-0.203595842639288	6.90681871478982	6.90681871480564	7.38361343515124	8.70831103648692	7.67284596074443
259	463.746776035853	348.292532784598	22	3	258	12.9	6.90381731305933	-0.203595842640425	6.90681871480918	6.90681871480575	8.00885141975344	9.02093002878997	7.64050947062765
260	464.091966901506	348.282352992466	22	3	259	12.95	6.90381731306047	-0.203595842640425	6.90681871481031	6.90681871480563	8.63408940435765	8.95625704855602	7.60817298051068
261	464.437157767159	348.272173200335	22	3	260	13	6.90381731306047	-0.203595842619961	6.90681871480971	7.86040815549695	9.25932738895979	8.89158406832123	7.57583649039329
262	464.782348632812	348.261993408203	22	3	261	13.05	6.90381731305933	-0.203595842639288	6.90681871480914	9.11088412470124	9.88456537356392	8.82691108808722	7.54350000027628
263	465.012603759766	347.7255859375	22	3	262	13.1	4.60510253908069	-10.7281494140602	11.6747659182464	10.3613600939097	10.5098033581681	8.7622381078527	7.51116351015933
264	464.963470458985	348.381708780924	22	3	263	13.15	-0.982666015620453	13.1224568684797	13.1591985608306	11.6118360631138	11.1350413427723	8.69756512761791	7.47882702004192
265	464.914337158203	349.037831624349	22	3	264	13.2	-0.982666015639779	13.1224568685002	13.1591985608525	12.8623120323222	11.0056953823044	8.63289214738393	7.44649052992493
266	464.865203857422	349.693954467773	22	3	265	13.25	-0.982666015620453	13.1224568684797	13.1591985608306	13.1591985608393	10.8763494218347	8.56821916714995	7.41415403980767
267	464.816070556641	350.350077311198	22	3	266	13.3	-0.982666015619316	13.1224568685002	13.1591985608509	13.1591985608434	10.7470034613668	8.503546186916	7.38181754969068
268	464.766937255859	351.006200154622	22	3	267	13.35	-0.982666015640916	13.1224568684797	13.1591985608321	11.650030670699	10.1408627805542	8.4388732066822	7.34948105957328
269	464.717803955078	351.662322998047	22	3	268	13.4	-0.982666015619316	13.1224568685002	13.1591985608509	10.1408627805556	9.38627883548239	8.37420022644768	7.3171445694568
270	464.48013120709	351.513037479285	22	3	269	13.45	-4.75345495976057	-2.98571037523971	5.61335911013062	8.63169489041145	8.63169489041021	8.3095272462137	7.2848080793398
271	464.242458459103	351.363751960523	22	3	270	13.5	-4.75345495974011	-2.98571037523971	5.61335911011329	7.12252700026897	7.87711094534011	8.24485426597891	7.25247158922242
272	464.004785711115	351.214466441761	22	3	271	13.55	-4.75345495975944	-2.98571037524084	5.61335911013026	5.61335911012137	7.12252700026808	8.18018128574493	7.22013509910513
273	463.767112963127	351.065180923	22	3	272	13.6	-4.75345495976057	-2.98571037521924	5.61335911011974	5.61335911012137	6.36794305519626	7.87711094533914	7.18779860898816
274	463.52944021514	350.915895404238	22	3	273	13.65	-4.75345495973897	-2.98571037524084	5.61335911011293	5.61335911012464	5.61335911012304	7.49981897280331	7.15546211887077
275	463.291767467152	350.766609885476	22	3	274	13.7	-4.75345495976057	-2.98571037523971	5.61335911013062	5.61335911012471	5.61335911012304	7.12252700026717	7.12312562875376
276	463.054094719164	350.617324366714	22	3	275	13.75	-4.75345495975944	-2.98571037523971	5.61335911012966	5.61335911012354	5.6133591101231	6.74523502773162	7.09078913863679
277	462.816421971176	350.468038847952	22	3	276	13.8	-4.75345495976057	-2.98571037523971	5.61335911013062	5.61335911012471	5.61335911012304	6.36794305519559	7.05845264851981
278	462.578749223189	350.31875332919	22	3	277	13.85	-4.75345495974011	-2.98571037524084	5.6133591101139	5.61335911012471	5.61335911012413	5.99065108265965	7.02611615840289
279	462.341076475201	350.169467810429	22	3	278	13.9	-4.75345495975944	-2.98571037521924	5.61335911011877	5.61335911012156	5.61335911012423	5.61335911012363	6.99377966828567
280	462.103403727213	350.020182291667	22	3	279	13.95	-4.75345495976057	-2.98571037523971	5.61335911013062	5.61335911012137	5.61335911012413	5.61335911012358	6.96144317816866
281	461.865730979226	349.870896772905	22	3	280	14	-4.75345495974011	-2.98571037524084	5.6133591101139	5.61335911012471	5.61335911012314	5.61335911012362	6.92910668805125
282	461.628058231238	349.721611254143	22	3	281	14.05	-4.75345495975944	-2.98571037523971	5.61335911012966	5.61335911012374	5.6133591101231	5.61335911012304	6.89677019793428
283	461.39038548325	349.572325735381	22	3	282	14.1	-4.75345495976057	-2.98571037523971	5.61335911013062	5.61335911012354	5.61335911012304	5.61335911012362	9.29096655603511
284	461.152712735263	349.423040216619	22	3	283	14.15	-4.75345495974011	-2.98571037524084	5.6133591101139	5.61335911012471	5.61335911012423	5.61335911012363	10.3199162132316
285	460.915039987275	349.273754697857	22	3	284	14.2	-4.75345495975944	-2.98571037523971	5.61335911012966	5.61335911012483	5.61335911012413	5.61335911012358	10.5254709120745
286	460.677367239287	349.124469179096	22	3	285	14.25	-4.75345495976057	-2.98571037521924	5.61335911011974	5.61335911012137	5.61335911012413	5.61335911012363	12.2400353904902
287	460.439694491299	348.975183660334	22	3	286	14.3	-4.75345495975944	-2.98571037524084	5.61335911013026	5.61335911012471	5.61335911012304	5.61335911012362	13.9545998689057
288	460.202021743312	348.825898141572	22	3	287	14.35	-4.75345495974011	-2.98571037523971	5.61335911011329	5.61335911012471	5.6133591101231	5.61335911012358	15.6691643473213
289	459.964348995324	348.67661262281	22	3	288	14.4	-4.75345495976057	-2.98571037523971	5.61335911013062	5.61335911012355	5.61335911012304	5.61335911012366	17.5390668917827
290	459.726676247336	348.527327104048	22	3	289	14.45	-4.75345495975944	-2.98571037523971	5.61335911012966	5.61335911012125	5.61335911012304	5.61335911012362	19.5976154225121
291	459.489003499349	348.378041585286	22	3	290	14.5	-4.75345495974011	-2.98571037524084	5.6133591101139	5.61335911012483	5.61335911012413	5.61335911012358	19.6264688929732
292	459.251330751361	348.228756066525	22	3	291	14.55	-4.75345495975944	-2.98571037521924	5.61335911011877	5.61335911012137	5.61335911012413	5.61335911012363	19.6553223634338
293	459.013658003373	348.079470547763	22	3	292	14.6	-4.75345495976057	-2.98571037524084	5.61335911013123	5.61335911012137	5.61335911012413	10.7048221667311	19.6841758338947
294	458.775985255386	347.930185029001	22	3	293	14.65	-4.75345495974011	-2.98571037523971	5.61335911011329	5.61335911012471	5.6133591101231	13.1400134536599	19.7130293043559
295	458.538312507398	347.780899510239	22	3	294	14.7	-4.75345495975944	-2.98571037523971	5.61335911012966	5.61335911012701	5.6133591101231	13.9284148238818	19.7418827748163
296	458.30063975941	347.631613991477	22	3	295	14.75	-4.75345495976057	-2.98571037523971	5.61335911013062	5.61335911012342	5.61335911012304	17.7348357532488	19.7707362452771
297	458.062967011422	347.482328472715	22	3	296	14.8	-4.75345495975944	-2.98571037524084	5.61335911013026	5.61335911012483	5.61335911012423	21.5412566826157	19.7995897157378
298	457.825294263435	347.333042953953	22	3	297	14.85	-4.75345495974011	-2.98571037523971	5.61335911011329	5.61335911012483	15.7962852233391	25.347677611983	19.8284431861991
299	457.587621515447	347.183757435192	22	3	298	14.9	-4.75345495976057	-2.98571037522038	5.61335911012034	5.61335911012137	20.6666677971967	29.4647746734418	19.8572966566597
300	457.349948767459	347.03447191643	22	3	299	14.95	-4.75345495975944	-2.98571037523971	5.61335911012966	5.61335911012144	22.2434705376406	33.5818717349006	19.8861501271204
301	457.112276019472	346.885186397668	22	3	300	15	-4.75345495974011	-2.98571037523971	5.61335911011329	25.9792113365547	29.8563123963735	33.6395786758228	19.9150035975818
302	456.874603271484	346.735900878906	22	3	301	15.05	-4.75345495976057	-2.98571037523971	5.61335911013062	35.7199764842686	37.4691542551073	33.6972856167445	19.943857068042
303	461.742797851562	344.464233398438	22	3	302	15.1	97.3638916015602	-45.4333496093602	107.44262024228	38.8735819651563	45.0819961138419	33.7549925576658	19.972710538503
304	461.364562988281	341.774841308594	22	3	303	15.15	-7.56469726561932	-53.7878417968807	54.3171848486898	54.0992656826255	53.3161902367604	33.8126994985881	20.0015640089641
305	460.322296142578	342.012725830078	22	3	304	15.2	-20.8453369140602	4.75769042968068	21.3813865145682	69.3249494000932	61.5503843596781	33.8704064395091	20.0304174794248
306	456.56977335612	340.393198649088	22	3	305	15.25	-75.0504557291606	-32.3905436198004	81.7417776974595	64.184780891129	61.6657982415226	33.9281133804305	20.0592709498856
307	452.817250569661	338.773671468099	22	3	306	15.3	-75.0504557291799	-32.3905436197799	81.7417776974691	70.9124039892523	61.7812121233647	33.9858203213519	20.0881244203463
308	449.064727783203	337.154144287109	22	3	307	15.35	-75.0504557291595	-32.3905436198004	81.7417776974585	84.2271867541999	51.7136998919925	34.0435272622747	20.1169778908074
309	452.364212036132	340.061676025391	22	3	308	15.4	65.9896850585801	58.1506347656409	87.9553003393062	69.2323308004197	46.9587311999795	34.1012342031957	20.1458313612679
310	455.663696289062	342.969207763672	22	3	309	15.45	65.9896850585994	58.1506347656193	87.9553003393064	54.2374748466361	45.4973423413777	34.1589411441172	20.1746848317286
311	455.957762022276	343.136608226879	22	3	310	15.5	5.88131466427967	3.34800926414005	6.76749792855814	39.2426188928561	37.9999143644876	34.2166480850399	20.2035383021897
312	456.251827755489	343.304008690087	22	3	311	15.55	5.88131466426034	3.34800926416051	6.76749792855146	23.0050584107067	30.5024863875965	34.2743550259604	20.2323917726505
313	456.545893488703	343.471409153294	22	3	312	15.6	5.88131466427967	3.34800926414005	6.76749792855814	6.76749792855536	23.0050584107075	29.2405989102749	20.2612452431112
314	456.839959221917	343.638809616501	22	3	313	15.65	5.88131466428081	3.34800926414005	6.76749792855912	6.76749792855555	14.886278169631	26.8631145642683	20.2900987135724
315	457.13402495513	343.806210079709	22	3	314	15.7	5.88131466425921	3.34800926415937	6.76749792854991	6.76749792855689	6.76749792855618	26.1324201349678	20.3189521840333
316	457.428090688344	343.973610542916	22	3	315	15.75	5.88131466428081	3.34800926414005	6.76749792855912	6.76749792855891	6.76749792855723	22.3837061465224	20.3478056544936
317	457.722156421558	344.141011006123	22	3	316	15.8	5.88131466427967	3.34800926414005	6.76749792855814	6.76749792855536	6.76749792855612	18.6349921580768	20.3766591249543
318	458.016222154772	344.308411469331	22	3	317	15.85	5.88131466427967	3.34800926416051	6.76749792856826	6.767497928557	6.76749792855723	14.8862781696318	20.4055125954157
319	458.310287887985	344.475811932538	22	3	318	15.9	5.88131466426034	3.34800926414005	6.76749792854134	6.76749792855891	6.76749792855713	10.8268880490941	20.4343660658762
320	458.604353621199	344.643212395745	22	3	319	15.95	5.88131466427967	3.34800926414005	6.76749792855814	6.76749792855536	6.76749792855796	6.76749792855666	20.4632195363372
321	458.898419354413	344.810612858953	22	3	320	16	5.88131466428081	3.34800926415937	6.76749792856869	6.76749792855555	6.76749792855713	6.76749792855668	20.4920730067983
322	459.192485087626	344.97801332216	22	3	321	16.05	5.88131466425921	3.34800926414005	6.76749792854035	6.76749792855891	6.76749792855713	6.76749792855663	20.5209264772585
323	459.48655082084	345.145413785368	22	3	322	16.1	5.88131466428081	3.34800926416051	6.76749792856925	6.76749792855891	6.76749792855612	6.76749792855668	18.0040484194158
324	459.780616554054	345.312814248575	22	3	323	16.15	5.88131466427967	3.34800926414005	6.76749792855814	6.76749792855536	6.76749792855713	6.76749792855663	16.8153062464125
325	460.074682287268	345.480214711782	22	3	324	16.2	5.88131466427967	3.34800926414005	6.76749792855814	6.76749792855891	6.76749792855713	6.76749792855755	16.4499590317622
326	460.368748020481	345.64761517499	22	3	325	16.25	5.88131466426034	3.34800926415937	6.7674979285509	6.76749792855669	6.76749792855612	6.76749792855663	14.5756020375395
327	460.662813753695	345.815015638197	22	3	326	16.3	5.88131466427967	3.34800926414005	6.76749792855814	6.76749792855536	6.76749792855713	6.76749792855663	12.7012450433167
328	460.956879486909	345.982416101404	22	3	327	16.35	5.88131466427967	3.34800926414005	6.76749792855814	6.76749792855536	6.76749792855612	6.76749792855668	11.4436137409789
329	461.250945220122	346.149816564612	22	3	328	16.4	5.88131466426034	3.34800926416051	6.76749792855146	6.76749792855689	6.76749792855612	6.76749792855663	10.7489407779377
330	461.545010953336	346.317217027819	22	3	329	16.45	5.88131466427967	3.34800926414005	6.76749792855814	6.76749792855536	6.76749792855713	6.76749792855716	10.1151070891479
331	461.83907668655	346.484617491026	22	3	330	16.5	5.88131466428081	3.34800926413891	6.76749792855856	6.76749792855555	6.76749792855612	6.76749792855663	13.3132029922742
332	462.133142419763	346.652017954234	22	3	331	16.55	5.88131466425921	3.34800926416051	6.76749792855048	6.76749792855689	6.76749792855612	6.76749792855668	13.3248641909526
333	462.427208152977	346.819418417441	22	3	332	16.6	5.88131466428081	3.34800926414005	6.76749792855912	6.76749792855891	6.76749792855723	6.76749792855663	13.3365253896307
334	462.721273886191	346.986818880648	22	3	333	16.65	5.88131466427967	3.34800926414005	6.76749792855814	6.76749792855536	6.76749792855612	6.76749792855663	13.3481865883089
335	463.015339619405	347.154219343856	22	3	334	16.7	5.88131466427967	3.34800926416051	6.76749792856826	6.76749792855689	6.76749792855718	6.76749792855663	13.3598477869872
336	463.309405352618	347.321619807063	22	3	335	16.75	5.88131466426034	3.34800926413891	6.76749792854078	6.76749792855891	6.76749792855713	6.76749792855663	13.3715089856653
337	463.603471085832	347.48902027027	22	3	336	16.8	5.88131466427967	3.34800926414005	6.76749792855814	6.76749792855536	6.76749792855622	6.76749792855663	13.3831701843435
338	463.897536819046	347.656420733478	22	3	337	16.85	5.88131466428081	3.34800926416051	6.76749792856925	6.76749792855544	6.76749792855713	8.00094931232599	13.3948313830214
339	464.191602552259	347.823821196685	22	3	338	16.9	5.88131466425921	3.34800926414005	6.76749792854035	6.76749792855891	6.76749792855713	10.6709935067813	13.4064925817
340	464.485668285473	347.991221659893	22	3	339	16.95	5.88131466428081	3.34800926415937	6.76749792856869	6.76749792855555	6.76749792855612	13.4627162497391	13.4181537803781
341	464.779734018687	348.1586221231	22	3	340	17	5.88131466427967	3.34800926414005	6.76749792855814	6.76749792855536	6.76749792855713	19.8589080559918	13.429814979056
342	465.0737997519	348.326022586307	22	3	341	17.05	5.88131466426034	3.34800926414005	6.76749792854134	6.76749792855891	6.76749792855713	19.8822304533485	13.4414761777346
343	465.367865485114	348.493423049515	22	3	342	17.1	5.88131466427967	3.34800926416051	6.76749792856826	6.7674979285568	9.23440069609474	19.9055528507048	13.4531373764125
344	465.661931218328	348.660823512722	22	3	343	17.15	5.88131466427967	3.34800926414005	6.76749792855814	6.76749792855536	14.5744890850064	19.9288752480611	13.4647985750907
345	465.955996951542	348.828223975929	22	3	344	17.2	5.88131466427967	3.34800926414005	6.76749792855814	6.76749792855871	20.157934570921	19.9521976454169	13.4764597737688
346	466.250062684755	348.995624439137	22	3	345	17.25	5.88131466426034	3.34800926415937	6.7674979285509	11.7013034636341	32.9503181834265	19.9755200427741	13.4881209724465
347	466.544128417969	349.163024902344	22	3	346	17.3	5.88131466427967	3.34800926414005	6.76749792855814	22.381480241454	32.9969629781407	19.9988424401304	13.4997821711247
348	465.090698242188	349.761505126953	22	3	347	17.35	-29.0686035156193	11.9696044921807	31.4365256039453	33.5483712132852	33.0436077728524	20.0221648374862	13.5114433698028
349	465.675720214844	346.810516357422	22	3	348	17.4	11.7004394531193	-59.0197753906205	60.1683818176573	59.1331384382976	33.0902525675651	20.0454872348433	13.5231045684811
350	465.781005859375	349.938842773438	22	3	349	17.45	2.10571289062045	62.5665283203205	62.6019527877141	59.2264280277227	33.1368973622777	20.0688096321991	13.5347657671593
351	472.170043945312	347.809387207031	22	3	350	17.5	127.78076171874	-42.5891113281398	134.691334053613	54.3859120820706	33.183542156991	20.0921320295555	13.5464269658374
352	471.843023027692	347.654848371233	22	3	351	17.55	-6.54041835239923	-3.09077671596015	7.23394587568376	43.7990248936761	33.2301869517037	20.1154544269126	13.5580881645158
353	471.516002110072	347.500309535435	22	3	352	17.6	-6.54041835240037	-3.09077671596015	7.23394587568478	32.7254235112703	30.8099289788776	20.1387768242684	13.5697493631939
354	471.188981192452	347.345770699637	22	3	353	17.65	-6.54041835240037	-3.09077671596015	7.23394587568478	7.23394587568437	25.5164853846802	20.1620992216247	13.5814105618721
355	470.861960274832	347.191231863839	22	3	354	17.7	-6.54041835240037	-3.09077671596015	7.23394587568478	7.23394587568458	19.9796846934773	20.185421618981	13.59307176055
356	470.534939357212	347.036693028041	22	3	355	17.75	-6.54041835239923	-3.09077671596015	7.23394587568376	7.23394587568448	7.23394587568443	20.2087440163364	13.6047329592286
357	470.207918439592	346.882154192243	22	3	356	17.8	-6.54041835240037	-3.09077671596015	7.23394587568478	7.23394587568428	7.23394587568443	20.2320664136927	13.6163941579067
358	469.880897521972	346.727615356445	22	3	357	17.85	-6.54041835240037	-3.09077671595901	7.2339458756843	7.23394587568428	7.23394587568443	19.0219374272797	13.6280553565846
359	469.553876604352	346.573076520647	22	3	358	17.9	-6.54041835239923	-3.09077671596015	7.23394587568376	7.23394587568448	7.23394587568443	16.375215630181	13.6397165552632
360	469.226855686732	346.418537684849	22	3	359	17.95	-6.54041835240037	-3.09077671596015	7.23394587568478	7.23394587568428	7.23394587568432	13.6068152845795	14.5906431604938
361	468.899834769112	346.263998849051	22	3	360	18	-6.54041835240037	-3.09077671596015	7.23394587568478	7.23394587568437	7.2339458756817	7.23394587568307	17.2322628880946
362	468.572813851492	346.109460013253	22	3	361	18.05	-6.54041835239923	-3.09077671596015	7.23394587568376	7.23394587568458	7.2339458756817	7.23394587568307	18.3418700345356
363	468.245792933872	345.954921177455	22	3	362	18.1	-6.54041835240037	-3.09077671596015	7.23394587568478	7.23394587568437	7.23394587568175	7.23394587568307	19.4514771809764
364	467.918772016252	345.800382341657	22	3	363	18.15	-6.54041835240037	-3.09077671596015	7.23394587568478	7.23394587567892	7.2339458756817	7.23394587568307	20.5610843274171
365	467.591751098632	345.645843505859	22	3	364	18.2	-6.54041835239923	-3.09077671596015	7.23394587568376	7.23394587567913	7.2339458756817	7.23394587568301	21.6706914738577
366	467.264730181013	345.491304670062	22	3	365	18.25	-6.5404183523799	-3.09077671593968	7.23394587565754	7.23394587567913	7.2339458756817	7.23394587568307	22.780298620299
367	466.937709263393	345.336765834264	22	3	366	18.3	-6.54041835240037	-3.09077671596015	7.23394587568478	7.23394587567883	7.2339458756817	7.23394587568304	23.8899057667396
368	466.610688345773	345.182226998466	22	3	367	18.35	-6.54041835240037	-3.09077671596015	7.23394587568478	7.23394587567903	7.2339458756817	7.23394587568307	24.3827872212957
369	466.283667428153	345.027688162668	22	3	368	18.4	-6.54041835239923	-3.09077671595901	7.23394587568327	7.23394587568448	7.2339458756817	7.23394587568307	24.1573722705093
370	465.956646510533	344.87314932687	22	3	369	18.45	-6.54041835240037	-3.09077671596015	7.23394587568478	7.23394587568428	7.2339458756817	9.11247668878851	23.871118045471
371	465.629625592913	344.718610491072	22	3	370	18.5	-6.54041835240037	-3.09077671596015	7.23394587568478	7.23394587568428	7.23394587568443	14.3723937466337	21.7826292887852
372	465.302604675293	344.564071655274	22	3	371	18.55	-6.54041835239923	-3.09077671596015	7.23394587568376	7.23394587568458	7.23394587568438	16.5682856421586	22.8805752365483
373	464.975583757673	344.409532819476	22	3	372	18.6	-6.54041835240037	-3.09077671596015	7.23394587568478	7.23394587568437	7.23394587568438	18.7641775376845	23.9785211843107
374	464.648562840053	344.254993983678	22	3	373	18.65	-6.54041835240037	-3.09077671596015	7.23394587568478	7.23394587568437	7.23394587568443	20.9600694332095	25.0764671320731
375	464.321541922433	344.10045514788	22	3	374	18.7	-6.54041835239923	-3.09077671596015	7.23394587568376	7.23394587568448	10.9910075018953	23.1559613287345	26.1744130798361
376	463.994521004813	343.945916312082	22	3	375	18.75	-6.54041835240037	-3.09077671596015	7.23394587568478	7.23394587568448	21.5108416175857	25.3518532242617	27.2723590275986
377	463.667500087193	343.791377476284	22	3	376	18.8	-6.54041835240037	-3.09077671595901	7.2339458756843	7.23394587568428	25.9026254086354	27.5477451197866	28.3703049753611
378	463.340479169573	343.636838640486	22	3	377	18.85	-6.54041835240037	-3.09077671596015	7.23394587568478	14.7480691281063	30.2944091996872	29.7436370153117	29.468250923124
379	463.013458251953	343.482299804688	22	3	378	18.9	-6.54041835239923	-3.09077671596015	7.23394587568376	35.7877373594869	34.6861929907373	31.9395289108376	30.5661968708865
380	461.057952880859	344.575286865234	22	3	379	18.95	-39.1101074218807	21.8597412109193	44.8045621377936	44.5713049415864	39.0779767817872	34.1354208063625	31.6641428186489
381	462.195098876953	350.080688476562	22	3	380	19	22.7429199218807	110.10803222656	112.432287032588	53.35487252369	43.4697605728389	36.3313127018873	32.7620887664119
382	461.66904185902	347.57778486772	22	3	381	19.05	-10.52114035866	-50.0580721768392	51.1517837861816	62.1384401057904	47.8615443638888	38.5272045974135	33.8600347141744
383	461.142984841087	345.074881258877	22	3	382	19.1	-10.52114035866	-50.0580721768608	51.1517837862027	63.4078844354682	52.253328154939	40.7230964929383	34.9579806619369
384	460.616927823153	342.571977650035	22	3	383	19.15	-10.5211403586804	-50.0580721768392	51.1517837861858	51.1517837861909	56.6451119459907	42.9189883884632	36.0559266096998
385	460.09087080522	340.069074041193	22	3	384	19.2	-10.52114035866	-50.0580721768404	51.1517837861827	51.1517837861911	57.2798341108297	45.1148802839891	37.1538725574624
386	459.564813787287	337.56617043235	22	3	385	19.25	-10.52114035866	-50.0580721768597	51.1517837862016	51.1517837861879	51.151783786189	47.3107721795142	38.2518185052255
387	459.038756769354	335.063266823508	22	3	386	19.3	-10.52114035866	-50.0580721768404	51.1517837861827	51.1517837861911	51.1517837861915	49.5066640750391	39.3497644529884
388	458.51269975142	332.560363214666	22	3	387	19.35	-10.5211403586804	-50.0580721768404	51.1517837861869	51.1517837861911	51.1517837861894	51.702555970565	40.4477104007508
389	457.986642733487	330.057459605823	22	3	388	19.4	-10.52114035866	-50.0580721768597	51.1517837862016	51.1517837861871	51.1517837861891	53.8984478660899	41.5456563485134
390	457.460585715554	327.554555996981	22	3	389	19.45	-10.52114035866	-50.0580721768404	51.1517837861827	51.1517837861919	51.151783786191	54.2158089485093	42.6436022962759
391	456.934528697621	325.051652388139	22	3	390	19.5	-10.52114035866	-50.0580721768392	51.1517837861816	51.1517837861908	51.1517837861895	51.1517837861902	43.7415482440388
392	456.408471679687	322.548748779296	22	3	391	19.55	-10.5211403586793	-50.0580721768608	51.1517837862067	51.1517837861871	51.1517837861895	51.1517837861903	44.8394941918013
393	455.882414661754	320.045845170454	22	3	392	19.6	-10.52114035866	-50.0580721768392	51.1517837861816	51.1517837861908	51.151783786191	51.1517837861893	45.9374401395638
394	455.356357643821	317.542941561612	22	3	393	19.65	-10.52114035866	-50.0580721768404	51.1517837861827	51.1517837861919	51.1517837861891	51.15178378619	47.0353860873267
395	454.830300625888	315.040037952769	22	3	394	19.7	-10.52114035866	-50.0580721768597	51.1517837862016	51.1517837861871	51.151783786189	51.1517837861902	48.1333320350892
396	454.304243607954	312.537134343927	22	3	395	19.75	-10.5211403586804	-50.0580721768404	51.1517837861869	51.1517837861911	51.1517837861914	51.1517837861892	49.2312779828516
397	453.778186590021	310.034230735085	22	3	396	19.8	-10.52114035866	-50.0580721768404	51.1517837861827	51.1517837861911	51.151783786189	51.1517837861902	50.3292239306147
398	453.252129572088	307.531327126242	22	3	397	19.85	-10.52114035866	-50.0580721768597	51.1517837862016	51.1517837861871	51.1517837861891	51.15178378619	51.4271698783771
399	452.726072554155	305.0284235174	22	3	398	19.9	-10.52114035866	-50.0580721768404	51.1517837861827	51.1517837861909	51.151783786191	51.1517837861892	52.5251158261396
400	452.200015536222	302.525519908558	22	3	399	19.95	-10.52114035866	-50.0580721768392	51.1517837861816	51.1517837861909	51.1517837861895	51.1517837861892	52.6837963673498
401	451.673958518288	300.022616299715	22	3	400	20	-10.5211403586804	-50.0580721768597	51.1517837862058	51.1517837861871	51.151783786189	51.1517837861902	51.1517837861896
402	451.147901500355	297.519712690873	22	3	401	20.05	-10.52114035866	-50.0580721768404	51.1517837861827	51.1517837861909	51.151783786191	51.151783786189	51.1517837861897
403	450.621844482422	295.016809082031	22	3	402	20.1	-10.52114035866	-50.0580721768404	51.1517837861827	51.1517837861919	51.151783786189	51.1517837861893	51.1517837861897
404	450.095787464489	292.513905473188	22	3	403	20.15	-10.52114035866	-50.0580721768597	51.1517837862016	51.1517837861871	51.1517837861894	51.1517837861903	51.1517837861896
405	449.569730446555	290.011001864346	22	3	404	20.2	-10.5211403586793	-50.0580721768404	51.1517837861867	51.1517837861911	51.1517837861895	51.1517837861893	51.1517837861896
406	449.043673428622	287.508098255504	22	3	405	20.25	-10.52114035866	-50.0580721768392	51.1517837861816	51.1517837861908	51.1517837861891	51.151783786189	51.1517837861897
407	448.517616410689	285.005194646661	22	3	406	20.3	-10.52114035866	-50.0580721768608	51.1517837862027	51.1517837861879	51.1517837861891	51.1517837861902	51.1517837861897
408	447.991559392756	282.502291037819	22	3	407	20.35	-10.52114035866	-50.0580721768392	51.1517837861816	51.1517837861871	51.1517837861894	51.1517837861892	51.1517837861896
409	447.465502374822	279.999387428977	22	3	408	20.4	-10.5211403586804	-50.0580721768404	51.1517837861869	51.1517837861911	51.1517837861895	51.1517837861892	51.1517837861896
410	446.939445356889	277.496483820135	22	3	409	20.45	-10.52114035866	-50.0580721768404	51.1517837861827	51.1517837861871	51.151783786189	51.1517837861902	51.1517837861897
411	446.413388338956	274.993580211292	22	3	410	20.5	-10.52114035866	-50.0580721768597	51.1517837862016	51.1517837861879	51.1517837861891	51.1517837861891	51.1517837861897
412	445.887331321023	272.49067660245	22	3	411	20.55	-10.52114035866	-50.0580721768404	51.1517837861827	51.1517837861911	51.1517837861894	51.1517837861892	51.1517837861896
413	445.361274303089	269.987772993608	22	3	412	20.6	-10.5211403586804	-50.0580721768392	51.1517837861858	51.1517837861909	51.1517837861895	51.1517837861902	51.1517837861896
414	444.835217285156	267.484869384765	22	3	413	20.65	-10.52114035866	-50.0580721768608	51.1517837862027	51.1517837861871	51.151783786189	51.1517837861892	51.1517837861897
415	444.309160267223	264.981965775923	22	3	414	20.7	-10.52114035866	-50.0580721768392	51.1517837861816	51.1517837861917	51.151783786191	51.151783786189	51.1517837861897
416	443.78310324929	262.479062167081	22	3	415	20.75	-10.52114035866	-50.0580721768404	51.1517837861827	51.1517837861911	51.151783786189	51.1517837861903	51.1517837861896
417	443.257046231356	259.976158558238	22	3	416	20.8	-10.5211403586793	-50.0580721768597	51.1517837862056	51.1517837861869	51.1517837861894	51.1517837861892	51.7743565409808
418	442.730989213423	257.473254949396	22	3	417	20.85	-10.52114035866	-50.0580721768404	51.1517837861827	51.1517837861911	51.151783786191	51.1517837861893	51.6343726896608
419	442.20493219549	254.970351340554	22	3	418	20.9	-10.52114035866	-50.0580721768398	51.1517837861821	51.151783786191	51.151783786189	51.15178378619	50.8351700666261
420	441.678875177557	252.467447731711	22	3	419	20.95	-10.52114035866	-50.0580721768603	51.1517837862022	51.1517837861871	51.1517837861891	51.1517837861902	49.8886512833761
421	441.152818159624	249.964544122869	22	3	420	21	-10.52114035866	-50.0580721768398	51.1517837861821	51.151783786191	51.1517837861914	51.1517837861892	48.7472687738715
422	440.62676114169	247.461640514027	22	3	421	21.05	-10.5211403586804	-50.0580721768398	51.1517837861864	51.151783786191	51.151783786189	51.1517837861902	48.5581425086973
423	440.100704123757	244.958736905184	22	3	422	21.1	-10.52114035866	-50.0580721768603	51.1517837862022	51.1517837861871	51.151783786189	51.15178378619	47.4958023126983
424	439.574647105824	242.455833296342	22	3	423	21.15	-10.52114035866	-50.0580721768398	51.1517837861821	51.1517837861918	51.151783786191	51.1517837861892	46.5312241510117
425	439.048590087891	239.9529296875	22	3	424	21.2	-10.52114035866	-50.0580721768404	51.1517837861827	51.151783786191	51.1517837861894	51.1517837861902	46.2564641642911
426	438.522533069957	237.450026078657	22	3	425	21.25	-10.5211403586804	-50.0580721768597	51.1517837862058	51.1517837861871	51.1517837861894	51.1517837861902	45.3638545168196
427	437.996476052024	234.947122469815	22	3	426	21.3	-10.52114035866	-50.0580721768398	51.1517837861821	51.151783786191	51.151783786191	52.3969292957713	44.5074076984802
428	437.470419034091	232.444218860973	22	3	427	21.35	-10.52114035866	-50.0580721768404	51.1517837861827	51.1517837861918	51.151783786189	52.1169615931323	43.9405569011456
429	436.944362016158	229.94131525213	22	3	428	21.4	-10.52114035866	-50.0580721768597	51.1517837862016	51.1517837861871	51.1517837861894	50.518556347063	43.2346583685903
430	436.418304998224	227.438411643288	22	3	429	21.45	-10.5211403586793	-50.0580721768404	51.1517837861867	51.1517837861911	51.1517837861914	48.625518780562	42.7971257303428
431	435.892247980291	224.935508034446	22	3	430	21.5	-10.52114035866	-50.0580721768398	51.1517837861821	51.151783786191	51.151783786189	46.3427537615539	42.012855028059
432	435.366190962358	222.432604425603	22	3	431	21.55	-10.52114035866	-50.0580721768603	51.1517837862022	51.1517837861879	53.6420748053536	45.9645012312054	41.4708991182621
433	434.840133944425	219.929700816761	22	3	432	21.6	-10.52114035866	-50.0580721768398	51.1517837861821	51.151783786191	53.0821394000756	43.8398208392064	41.2620441221316
434	434.314076926491	217.426797207919	22	3	433	21.65	-10.5211403586804	-50.0580721768398	51.1517837861864	51.151783786191	49.885328907935	41.9106645158343	40.9920058933277
435	433.788019908558	214.923893599076	22	3	434	21.7	-10.52114035866	-50.0580721768603	51.1517837862022	56.1323658245162	46.0992537749346	41.3611445423931	39.8527816472607
436	433.261962890625	212.420989990234	22	3	435	21.75	-10.52114035866	-50.0580721768398	51.1517837861821	55.0124950139602	41.5337237369183	39.575925247449	39.3195475624457
437	436.536590576172	210.487701416016	22	3	436	21.8	65.4925537109398	-38.6657714843602	76.0546939778282	48.6188740296821	40.7772186762198	37.8630316107712	39.6210835638814
438	434.259185791016	210.456283569336	22	3	437	21.85	-45.5480957031193	-0.628356933600003	45.5524297334019	41.0467237636782	36.5278578922238	36.7293300161019	40.6176923416036
439	435.052032470703	209.916442871094	22	3	438	21.9	15.8569335937398	-10.7968139648398	19.1836788647963	31.9156636876455	32.6695452454791	35.3175329509905	41.6554793350158
440	435.705139160156	210.039245605469	22	3	439	21.95	13.0621337890602	2.4560546875	13.2910324561826	25.4220715279235	31.5705052985948	34.4424676744953	40.6439185419644
441	435.958099365234	209.931823730469	22	3	440	22	5.05920410155909	-2.1484375	5.49648340601867	18.0432207704875	28.0000667087089	32.8739262699288	40.7899779940361
442	435.200897216797	207.888259887695	22	3	441	22.05	-15.1440429687398	-40.8712768554801	43.586733179218	16.720216461276	22.0839884161889	31.7900144503341	40.2910666139692
443	434.857269287109	208.151565551758	22	3	442	22.1	-6.87255859376023	5.26611328126023	8.65817594622176	22.0942868335114	20.3765206321282	31.3723044580732	39.7921552339025
444	434.284271240234	207.893493652344	22	3	443	22.15	-11.4599609375	-5.16143798828011	12.5686573187388	24.0844697297723	20.749736994046	30.8322280004662	39.2932438538357
445	432.276580810547	207.8544921875	22	3	444	22.2	-40.1538085937398	-0.780029296880116	40.1613843173599	18.7459053044542	22.785681574056	28.5537795083311	38.398056153119
446	432.860626220703	208.359909057617	22	3	445	22.25	11.6809082031205	10.1083374023398	15.4473978873229	22.709820493769	24.2141288029393	27.4873113387011	37.3256082767521
447	433.150177001953	209.153427124023	22	3	446	22.3	5.791015625	15.8703613281205	16.8939110526277	24.7792575268161	22.8028102244483	26.8452378319916	36.2531604003857
448	432.01708984375	208.291122436523	22	3	447	22.35	-22.6617431640602	-17.24609375	28.4777518927955	23.4770763146005	26.2167510239227	29.1184230900748	35.1807125240193
449	432.140472412109	209.430252075195	22	3	448	22.4	2.46765136717954	22.7825927734398	22.9158424839746	24.3437878761064	28.9949107554533	32.7924023229686	34.3744686202046
450	433.604370117188	210.259643554688	22	3	449	22.45	29.2779541015807	16.5878295898602	33.650478256282	26.8597151444423	25.5370537180674	32.6623183033667	33.5682247163899
451	432.615753173828	210.230453491211	22	3	450	22.5	-19.7723388672	-0.583801269540345	19.7809556948522	29.7236815540764	26.9745559686933	35.2372022265183	32.7619808125759
452	431.506622314453	209.260116577148	22	3	451	22.55	-22.1826171875	-19.4067382812597	29.4735473943073	33.2105639840906	31.6064872477942	34.6176319967329	31.9557369087612
453	430.315521240234	211.037857055664	22	3	452	22.6	-23.8220214843807	35.5548095703199	42.7975839409657	27.5970311215342	37.8603255480215	35.7444896285986	31.3254107261431
454	432.153076171875	210.204940795898	22	3	453	22.65	36.7510986328205	-16.6583251953199	40.3502546340457	29.6053240612803	44.8350676518912	36.6758231918371	31.5372967599997
455	432.019744873047	209.959701538086	22	3	454	22.7	-2.66662597656023	-4.90478515624034	5.5828139435003	36.3532593511462	42.5389550326775	35.4349677638449	31.7491827938563
456	432.170257568359	211.443206787109	22	3	455	22.75	3.01025390623977	29.6701049804602	29.8224203935824	45.9969695419666	46.2602756500973	35.0752913060552	31.3463376099034
457	429.217468261719	212.570510864258	22	3	456	22.8	-59.0557861328	22.5460815429801	63.2132238436367	56.4595713196918	46.4324537690175	34.6432891900001	31.861566768743
458	433.256927490234	210.474655151367	22	3	457	22.85	80.7891845703	-41.9171142578205	91.0161348950678	57.4808789438208	45.2722282332746	33.6320950319368	33.1393525336933
459	428.629028320312	210.253860473633	22	3	458	22.9	-92.5579833984398	-4.41589355467954	92.6632635226718	62.9152272389143	44.3567356282209	33.4314042894188	34.9667431012271
460	428.407318115234	209.767547607422	22	3	459	22.95	-4.43420410156023	-9.72625732422046	10.6893520641452	56.5116481868888	45.3328818096224	32.6939817582846	34.989711117673
461	431.249816894531	209.564971923828	22	3	460	23	56.8499755859409	-4.05151367187955	56.9941618690503	44.5474869245826	43.176026643417	32.6500353552229	35.1292462276124
462	429.901529947917	210.349187215169	22	3	461	23.05	-26.9657389322799	15.6843058268197	31.1953285835089	32.25389993675	37.680091132206	32.1214593671883	35.1120208332671
463	428.553243001302	211.133402506511	22	3	462	23.1	-26.9657389323004	15.6843058268402	31.1953285835369	33.1848846754239	29.4038645158521	31.278516994213	36.1871131462699
464	427.204956054688	211.917617797852	22	3	463	23.15	-26.9657389322799	15.6843058268197	31.1953285835089	23.4368260479197	22.0277409269463	32.2423655195332	36.1790651212702
465	426.849700927734	211.237609863281	22	3	464	23.2	-7.10510253908069	-13.6001586914199	15.3442757575148	18.8485340775231	22.8490084838917	34.9445860793815	35.7431058932186
466	426.527506510416	210.979721069336	22	3	465	23.25	-6.44388834635947	-5.1577758789	8.25386873152887	14.2602421071215	19.0397950603485	35.2053638811056	36.7477040762881
467	426.205312093099	210.72183227539	22	3	466	23.3	-6.44388834634015	-5.15777587891989	8.25386873152622	11.8015819171426	17.8104649653591	36.8778957054945	37.4178460996582
468	425.883117675781	210.463943481445	22	3	467	23.35	-6.44388834635947	-5.1577758789	8.25386873152887	12.5131322923594	17.2848057551514	37.1602819773118	38.0734016024686
469	425.653114318848	211.380630493164	22	3	468	23.4	-4.60006713866051	18.3337402343801	18.9020276336141	14.6427640727774	20.1279954108454	37.1410838794855	38.1602892368492
470	425.423110961914	212.297317504882	22	3	469	23.45	-4.60006713867983	18.3337402343597	18.902027633599	16.772395853195	24.5562903491407	37.3171039319792	38.5922697188099
471	425.19310760498	213.214004516601	22	3	470	23.5	-4.60006713867983	18.3337402343801	18.9020276336188	20.3093694031812	27.2347011187942	35.0212902287064	39.1586350617184
472	424.963104248047	214.13069152832	22	3	471	23.55	-4.60006713866051	18.3337402343801	18.9020276336141	28.4544089045483	36.075700278783	35.6064096698013	39.5901157068409
473	424.077758789062	215.078430175781	22	3	472	23.6	-17.7069091797	18.9547729492199	25.93873648146	36.599448405922	44.9166994387716	36.6297366639412	39.9246246002295
474	425.102325439453	212.278648376465	22	3	473	23.65	20.4913330078205	-55.9956359863202	59.6272251404496	39.8266381648111	52.2544268320247	35.6823070507032	39.4701384181814
475	426.126892089844	209.478866577148	22	3	474	23.7	20.4913330078193	-55.9956359863395	59.6272251404674	55.3790047043709	51.7851993800667	36.0512440225923	39.5334786216722
476	426.070526123047	207.727874755859	22	3	475	23.75	-1.12731933593977	-35.0198364257801	35.0379764280642	69.524029474362	51.0027853970643	38.420116846521	NA
477	425.472549438477	202.931816101074	22	3	476	23.8	-11.9595336913994	-95.9211730957003	96.6638603314135	76.0544447595011	53.4023543742436	40.1924030093163	NA
478	424.874572753906	198.135757446289	22	3	477	23.85	-11.9595336914199	-95.9211730956997	96.6638603314155	66.9709503542115	55.9746675727309	42.5147081730004	NA
479	428.135559082031	194.871612548828	22	3	478	23.9	65.2197265625	-65.2828979492199	92.279301566145	62.1789326293175	51.2366186905609	42.8891741842797	NA
480	427.701049804688	195.433746337891	22	3	479	23.95	-8.69018554686022	11.2426757812597	14.2097531140193	51.4257040441163	47.5461976960439	44.4905576793351	NA
481	428.159057617188	195.122253417969	22	3	480	24	9.16015625	-6.22985839843977	11.0778878035944	42.4253056710999	49.6055325742477	45.6672347682139	NA
482	429.738891601562	193.671508789062	22	3	481	24.05	31.5966796874795	-29.0148925781403	42.8977174054075	26.4187926216208	44.3091057398496	47.0587720464935	NA
483	427.581481933594	195.092056274414	22	3	482	24.1	-43.1481933593602	28.4109497070403	51.6618684663332	28.1214450378763	40.1127169072292	48.570732206246	NA
484	427.735321044922	194.499359130859	22	3	483	24.15	3.07678222656023	-11.8539428711	12.2467363187496	37.0321325191778	33.5239215365346	46.6979113168296	NA
485	426.650207519531	194.836059570312	22	3	484	24.2	-21.7022705078193	6.73400878905966	22.723015195297	37.1925074355829	37.1959159786035	44.1223711639629	NA
486	427.750305175781	197.390838623047	22	3	485	24.25	22.001953125	51.0955810547	55.6313252101019	37.8001281433585	40.3316841393635	NA	NA
487	429.784759521484	196.593887329102	22	3	486	24.3	40.6890869140591	-15.9390258789	43.6995919874328	40.6290504514485	40.7151897187434	NA	NA
488	427.215118408203	197.530456542969	22	3	487	24.35	-51.3928222656193	18.7313842773403	54.6999720052116	46.2703869193307	41.1667968397611	NA	NA
489	427.244995117188	198.849685668945	22	3	488	24.4	0.597534179700006	26.3845825195199	26.3913478591993	43.6312357595492	42.1592039430983	NA	NA
490	429.400848388672	197.494369506836	22	3	489	24.45	43.1170654296795	-27.1063232421801	50.9296975347078	44.2378720019039	40.698544631882	NA	NA
491	427.529541015625	198.494445800781	22	3	490	24.5	-37.4261474609398	20.0015258789	42.4355694111946	44.5334655361636	NA	NA	NA
492	429.553314208984	197.326446533203	22	3	491	24.55	40.4754638671795	-23.3599853515597	46.7327731992061	43.689357434748	NA	NA	NA
493	431.854187011719	195.715270996094	22	3	492	24.6	46.0174560547	-32.2235107421801	56.1779396765104	35.1267023444332	NA	NA	NA
494	431.979583740234	194.613845825195	22	3	493	24.65	2.50793457029999	-22.0285034179801	22.1708073521211	NA	NA	NA	NA
495	432.146942138672	194.244140625	22	3	494	24.7	3.34716796876023	-7.3941040039	8.11642208313395	NA	NA	NA	NA
496	NA	NA	22	3	495	24.75	NA	NA	NA	NA	NA	NA	NA
497	NA	NA	22	3	496	24.8	NA	NA	NA	NA	NA	NA	NA
498	NA	NA	22	3	497	24.85	NA	NA	NA	NA	NA	NA	NA
499	NA	NA	22	3	498	24.9	NA	NA	NA	NA	NA	NA	NA
500	NA	NA	22	3	499	24.95	NA	NA	NA	NA	NA	NA	NA
501	NA	NA	22	3	500	25	NA	NA	NA	NA	NA	NA	NA
502	NA	NA	22	3	501	25.05	NA	NA	NA	NA	NA	NA	NA
503	NA	NA	22	3	502	25.1	NA	NA	NA	NA	NA	NA	NA
504	NA	NA	22	3	503	25.15	NA	NA	NA	NA	NA	NA	NA
505	NA	NA	22	3	504	25.2	NA	NA	NA	NA	NA	NA	NA
506	NA	NA	22	3	505	25.25	NA	NA	NA	NA	NA	NA	NA
507	NA	NA	22	3	506	25.3	NA	NA	NA	NA	NA	NA	NA
508	NA	NA	22	3	507	25.35	NA	NA	NA	NA	NA	NA	NA
509	NA	NA	22	3	508	25.4	NA	NA	NA	NA	NA	NA	NA
510	NA	NA	22	3	509	25.45	NA	NA	NA	NA	NA	NA	NA
511	NA	NA	22	3	510	25.5	NA	NA	NA	NA	NA	NA	NA
512	NA	NA	22	3	511	25.55	NA	NA	NA	NA	NA	NA	NA
513	NA	NA	22	3	512	25.6	NA	NA	NA	NA	NA	NA	NA
514	NA	NA	22	3	513	25.65	NA	NA	NA	NA	NA	NA	NA
515	NA	NA	22	3	514	25.7	NA	NA	NA	NA	NA	NA	NA
516	NA	NA	22	3	515	25.75	NA	NA	NA	NA	NA	NA	NA
517	NA	NA	22	3	516	25.8	NA	NA	NA	NA	NA	NA	NA
518	NA	NA	22	3	517	25.85	NA	NA	NA	NA	NA	NA	NA
519	NA	NA	22	3	518	25.9	NA	NA	NA	NA	NA	NA	NA
520	NA	NA	22	3	519	25.95	NA	NA	NA	NA	NA	NA	NA
521	NA	NA	22	3	520	26	NA	NA	NA	NA	NA	NA	NA
522	NA	NA	22	3	521	26.05	NA	NA	NA	NA	NA	NA	NA
523	NA	NA	22	3	522	26.1	NA	NA	NA	NA	NA	NA	NA
524	NA	NA	22	3	523	26.15	NA	NA	NA	NA	NA	NA	NA
525	NA	NA	22	3	524	26.2	NA	NA	NA	NA	NA	NA	NA
526	NA	NA	22	3	525	26.25	NA	NA	NA	NA	NA	NA	NA
527	NA	NA	22	3	526	26.3	NA	NA	NA	NA	NA	NA	NA
528	NA	NA	22	3	527	26.35	NA	NA	NA	NA	NA	NA	NA
529	NA	NA	22	3	528	26.4	NA	NA	NA	NA	NA	NA	NA
530	NA	NA	22	3	529	26.45	NA	NA	NA	NA	NA	NA	NA
531	NA	NA	22	3	530	26.5	NA	NA	NA	NA	NA	NA	NA
532	NA	NA	22	3	531	26.55	NA	NA	NA	NA	NA	NA	NA
533	NA	NA	22	3	532	26.6	NA	NA	NA	NA	NA	NA	NA
534	NA	NA	22	3	533	26.65	NA	NA	NA	NA	NA	NA	NA
535	NA	NA	22	3	534	26.7	NA	NA	NA	NA	NA	NA	NA
536	NA	NA	22	3	535	26.75	NA	NA	NA	NA	NA	NA	NA
537	NA	NA	22	3	536	26.8	NA	NA	NA	NA	NA	NA	NA
538	NA	NA	22	3	537	26.85	NA	NA	NA	NA	NA	NA	NA
539	NA	NA	22	3	538	26.9	NA	NA	NA	NA	NA	NA	NA
540	NA	NA	22	3	539	26.95	NA	NA	NA	NA	NA	NA	NA
541	NA	NA	22	3	540	27	NA	NA	NA	NA	NA	NA	NA
542	NA	NA	22	3	541	27.05	NA	NA	NA	NA	NA	NA	NA
543	NA	NA	22	3	542	27.1	NA	NA	NA	NA	NA	NA	NA
544	NA	NA	22	3	543	27.15	NA	NA	NA	NA	NA	NA	NA
545	NA	NA	22	3	544	27.2	NA	NA	NA	NA	NA	NA	NA
546	NA	NA	22	3	545	27.25	NA	NA	NA	NA	NA	NA	NA
547	NA	NA	22	3	546	27.3	NA	NA	NA	NA	NA	NA	NA
548	NA	NA	22	3	547	27.35	NA	NA	NA	NA	NA	NA	NA
549	NA	NA	22	3	548	27.4	NA	NA	NA	NA	NA	NA	NA
550	NA	NA	22	3	549	27.45	NA	NA	NA	NA	NA	NA	NA
551	NA	NA	22	3	550	27.5	NA	NA	NA	NA	NA	NA	NA
552	NA	NA	22	3	551	27.55	NA	NA	NA	NA	NA	NA	NA
553	NA	NA	22	3	552	27.6	NA	NA	NA	NA	NA	NA	NA
554	NA	NA	22	3	553	27.65	NA	NA	NA	NA	NA	NA	NA
555	NA	NA	22	3	554	27.7	NA	NA	NA	NA	NA	NA	NA
556	NA	NA	22	3	555	27.75	NA	NA	NA	NA	NA	NA	NA
557	NA	NA	22	3	556	27.8	NA	NA	NA	NA	NA	NA	NA
558	NA	NA	22	3	557	27.85	NA	NA	NA	NA	NA	NA	NA
559	NA	NA	22	3	558	27.9	NA	NA	NA	NA	NA	NA	NA
560	NA	NA	22	3	559	27.95	NA	NA	NA	NA	NA	NA	NA
561	NA	NA	22	3	560	28	NA	NA	NA	NA	NA	NA	NA
562	NA	NA	22	3	561	28.05	NA	NA	NA	NA	NA	NA	NA
563	NA	NA	22	3	562	28.1	NA	NA	NA	NA	NA	NA	NA
564	NA	NA	22	3	563	28.15	NA	NA	NA	NA	NA	NA	NA
565	NA	NA	22	3	564	28.2	NA	NA	NA	NA	NA	NA	NA
566	NA	NA	22	3	565	28.25	NA	NA	NA	NA	NA	NA	NA
567	NA	NA	22	3	566	28.3	NA	NA	NA	NA	NA	NA	NA
568	NA	NA	22	3	567	28.35	NA	NA	NA	NA	NA	NA	NA
569	NA	NA	22	3	568	28.4	NA	NA	NA	NA	NA	NA	NA
570	NA	NA	22	3	569	28.45	NA	NA	NA	NA	NA	NA	NA
571	NA	NA	22	3	570	28.5	NA	NA	NA	NA	NA	NA	NA
572	NA	NA	22	3	571	28.55	NA	NA	NA	NA	NA	NA	NA
573	NA	NA	22	3	572	28.6	NA	NA	NA	NA	NA	NA	NA
574	NA	NA	22	3	573	28.65	NA	NA	NA	NA	NA	NA	NA
575	NA	NA	22	3	574	28.7	NA	NA	NA	NA	NA	NA	NA
576	NA	NA	22	3	575	28.75	NA	NA	NA	NA	NA	NA	NA
577	NA	NA	22	3	576	28.8	NA	NA	NA	NA	NA	NA	NA
578	NA	NA	22	3	577	28.85	NA	NA	NA	NA	NA	NA	NA
579	NA	NA	22	3	578	28.9	NA	NA	NA	NA	NA	NA	NA
580	NA	NA	22	3	579	28.95	NA	NA	NA	NA	NA	NA	NA
581	NA	NA	22	3	580	29	NA	NA	NA	NA	NA	NA	NA
582	NA	NA	22	3	581	29.05	NA	NA	NA	NA	NA	NA	NA
583	NA	NA	22	3	582	29.1	NA	NA	NA	NA	NA	NA	NA
584	NA	NA	22	3	583	29.15	NA	NA	NA	NA	NA	NA	NA
585	NA	NA	22	3	584	29.2	NA	NA	NA	NA	NA	NA	NA
586	NA	NA	22	3	585	29.25	NA	NA	NA	NA	NA	NA	NA
587	NA	NA	22	3	586	29.3	NA	NA	NA	NA	NA	NA	NA
588	NA	NA	22	3	587	29.35	NA	NA	NA	NA	NA	NA	NA
589	NA	NA	22	3	588	29.4	NA	NA	NA	NA	NA	NA	NA
590	NA	NA	22	3	589	29.45	NA	NA	NA	NA	NA	NA	NA
591	NA	NA	22	3	590	29.5	NA	NA	NA	NA	NA	NA	NA
592	NA	NA	22	3	591	29.55	NA	NA	NA	NA	NA	NA	NA
593	NA	NA	22	3	592	29.6	NA	NA	NA	NA	NA	NA	NA
594	NA	NA	22	3	593	29.65	NA	NA	NA	NA	NA	NA	NA
595	NA	NA	22	3	594	29.7	NA	NA	NA	NA	NA	NA	NA
596	NA	NA	22	3	595	29.75	NA	NA	NA	NA	NA	NA	NA
597	NA	NA	22	3	596	29.8	NA	NA	NA	NA	NA	NA	NA
598	NA	NA	22	3	597	29.85	NA	NA	NA	NA	NA	NA	NA
599	NA	NA	22	3	598	29.9	NA	NA	NA	NA	NA	NA	NA
600	NA	NA	22	3	599	29.95	NA	NA	NA	NA	NA	NA	NA
601	NA	NA	22	3	600	30	NA	NA	NA	NA	NA	NA	NA
