# Supplementary material for: An automated feeding system for the African killifish reveals the impact of diet on lifespan and allows scalable assessment of associative learning
Source: eLife. 2022 Nov 10;11:e69008. doi: 10.7554/eLife.69008 (PMC9788828; doi:10.7554/eLife.69008)
Supplement: Figure 6—source data 3. [file elife-69008-fig6-data3.zip › Filtered and Interpolated Trajectories with Kinematics/t4_REC0020 DLC_likelihood-euclidean-filtered_splines-interpolated_kinematics_02_resnet50_TrainAllTheThingsJun28shuffle1_1030000.csv]

	x2	y2	fishnum	recording_num	bodyparts_coords	seconds	velocity_x	velocity_y	velocity_xy	velocity_xy_5frame	velocity_xy_10frame	velocity_xy_20frame	velocity_xy_40frame
1	296.8988	60.47464	4	20	0	0	0	0	0	NA	NA	NA	NA
2	303.6664	58.32196	4	20	1	0.05	135.352	-43.0536000000001	142.034419691003	NA	NA	NA	NA
3	320.731679693225	57.1071426432982	4	20	2	0.1	341.305593864499	-24.296347134036	342.169286884805	295.357177258158	NA	NA	NA
4	344.310666504269	56.7726708675524	4	20	3	0.15	471.579736220881	-6.68943551491594	471.627179201606	393.326083938076	NA	NA	NA
5	370.3534011868	57.2837986940563	4	20	4	0.2	520.85469365062	10.222556530078	520.955000513376	440.666955408968	289.30228040879	NA	NA
6	394.809924494486	58.6057801441032	4	20	5	0.25	489.13046615372	26.439629000938	489.84453339959	410.494620663792	325.393831927384	NA	NA
7	413.630277180997	60.7038692389866	4	20	6	0.3	376.40705373022	41.961781897668	378.738777045462	334.963686840353	348.781110246162	NA	NA
8	422.7645	63.54332	4	20	7	0.35	182.68445638006	56.7890152202681	191.307613158928	283.247383559421	345.454368202238	NA	NA
9	419.550324165477	66.9705864520985	4	20	8	0.4	-64.2835166904604	68.54532904197	93.9725100844105	257.461579916692	320.906715378919	NA	NA
10	406.876242732666	70.3569226348841	4	20	9	0.45	-253.481628656219	67.726723655712	262.373484108716	256.895265083355	298.646024205508	356.638127043644	NA
11	389.018439217115	72.9547825916204	4	20	10	0.5	-357.156070311021	51.957199134726	360.915515185945	280.414115740684	289.957532015197	387.800251779913	NA
12	370.253097134377	74.0166203655711	4	20	11	0.55	-375.306841654759	21.236755479014	375.907202878777	306.849743917486	301.018946023003	410.80582383313	NA
13	354.8564	72.79489	4	20	12	0.6	-307.93394268754	-24.4346073114221	308.90186644557	314.044664851595	337.406418530315	421.650891646303	NA
14	344.0387	69.50283	4	20	13	0.65	-216.354	-65.8411999999998	226.15065096842	322.453484113701	387.973171839971	422.772271621951	NA
15	329.281431889142	67.3229233277204	4	20	14	0.7	-295.14536221716	-43.598133445592	298.348088779261	345.14262696265	423.973973678499	417.086855468445	NA
16	309.137830640225	66.9028638460941	4	20	15	0.75	-402.872024978341	-8.40118963252593	402.959611496476	394.398721319947	450.206671632441	407.551307669924	NA
17	284.695539112939	68.0164520277929	4	20	16	0.8	-488.84583054572	22.2717636339758	489.352917123524	469.096599762457	472.830537420098	397.214787996782	NA
18	257.042200166974	70.4374883454883	4	20	17	0.85	-553.0667789193	48.4207263539082	555.182338232053	533.903282505402	497.847415090368	390.704474326803	NA
19	227.265456662021	73.9397732718519	4	20	18	0.9	-595.53487009906	70.045698527272	599.640043180972	577.959859151181	524.637827864982	395.01249119896	NA
20	196.45295145777	78.2971072795555	4	20	19	0.95	-616.25010408502	87.146680154072	622.381502493988	600.518447877546	535.527686731383	398.033952226606	301.567289590604
21	165.692327413911	83.2832908412705	4	20	20	1	-615.21248087718	99.7236712342999	623.242494725369	601.296108860789	525.145083324652	392.089644528518	304.865678246616
22	136.071227390135	88.6721244296687	4	20	21	1.05	-592.42200047552	107.776671767964	602.145860755346	580.179055967507	493.410629970561	379.655428268139	302.951965170494
23	108.677294246131	94.2374085174216	4	20	22	1.1	-547.87866288008	111.305681755058	559.070643148272	537.152090957363	444.00253012329	372.811352506716	295.139843887688
24	84.5981708415908	99.7529435772009	4	20	23	1.15	-481.582468090804	110.310701195586	494.054778714559	472.330307498122	402.051810557948	364.739755712664	284.338906544914
25	64.9215000362042	104.992530081678	4	20	24	1.2	-393.533416107732	104.791730089542	407.246677443268	386.302812063576	372.093930774713	351.394707387976	272.036536119539
26	50.7349246896615	109.729968503525	4	20	25	1.25	-283.731506930854	94.7487684369401	299.133577429165	286.708951385791	333.972617424595	335.177896824943	260.35064413332
27	43.1260876616529	113.739059315413	4	20	26	1.3	-152.176740560172	80.18181623776	172.008383582614	223.92456514839	286.480319116179	319.48779902082	251.521597418147
28	43.182631811869	116.793602990014	4	20	27	1.35	1.13088300432196	61.0908734920199	61.1013397593493	207.035770592063	247.775289923064	294.6205463353	247.664156621284
29	51.9922	118.6674	4	20	28	1.4	176.19136376262	37.4759401997201	180.132847527554	195.614927351068	204.841683560345	270.309676887089	246.356008088387
30	68.0993688446402	119.69845632844	4	20	29	1.45	322.143376892804	20.6211265688	322.802704661633	186.657826168783	167.26172804457	246.496452137565	240.903050665393
31	79.87645	122.4816	4	20	30	1.5	235.541623107196	55.6628734312	242.029361224192	208.841628460338	145.210710325234	221.931104713319	233.039911943286
32	77.6690562672768	128.447466610651	4	20	31	1.55	-44.1478746544641	119.31733221302	127.222877671189	185.758801972301	145.564968071079	195.098106507858	224.843612347468
33	69.88827	132.1131	4	20	32	1.6	-155.615725345536	73.3126677869802	172.02035121712	127.487685497077	145.23856254731	168.628796129073	218.352892517573
34	67.43935	129.9979	4	20	33	1.65	-48.9784	-42.3040000000003	64.7187150873689	94.8064932993997	138.567543216229	145.905541467877	213.951188647204
35	68.93636	129.517	4	20	34	1.7	29.9401999999998	-9.61799999999982	31.4471222855126	104.472109973374	120.898973500416	126.986216770632	207.75599892557
36	65.3759	127.8505	4	20	35	1.75	-71.2091999999998	-33.33	78.6234002358075	81.6354966342829	109.889592002042	113.149980596716	198.95013040586
37	73.88009	125.677	4	20	36	1.8	170.0838	-43.4699999999998	175.550961041061	91.3762844601583	103.715893899537	105.828406839513	187.984754061263
38	74.3102	122.8173	4	20	37	1.85	8.60219999999998	-57.1940000000001	57.8372845216648	114.310261503756	89.4823023350817	104.623838915766	175.372945520642
39	68.727707345563	121.818539774978	4	20	38	1.9	-111.64985308874	-19.9752045004399	113.422654216746	124.972690704685	86.9693993754085	97.6995249778147	161.652003953388
40	61.4523807052945	122.485676928677	4	20	39	1.95	-145.50653280537	13.3427430739798	146.117007503502	102.959677825699	86.710705496695	83.7721491041809	147.372593120886
41	54.9575287123787	123.640825618038	4	20	40	2	-129.897039858316	23.10297378722	131.93554624045	97.3291080358805	81.0892508681973	73.9901793580537	133.094741476903
42	51.71646	124.1061	4	20	41	2.05	-64.8213742475741	9.30548763924008	65.4858966461338	82.5625142906587	66.0918456079477	70.0317964267965	119.385738278032
43	52.9536435826437	123.286166422817	4	20	42	2.1	24.743671652874	-16.3986715436599	29.6844355725704	59.1111494896337	64.0091152842212	63.8944325284298	106.818200656123
44	54.89819	122.9159	4	20	43	2.15	38.890928347126	-7.40532845634021	39.5896854906372	37.2058110317099	56.8315067393998	63.1626215817447	95.9674905415054
45	54.16202	124.157	4	20	44	2.2	-14.7234	24.8220000000001	28.8601834983772	29.224013390196	46.6453247079455	64.1172904631642	87.4075065393449
46	53.070571736093	124.41024400425	4	20	45	2.25	-21.8289652781399	5.06488008500014	22.4088539508309	30.6891225325619	38.0907667140652	62.7223639867781	81.7007945805694
47	52.3286055797	123.368643391753	4	20	46	2.3	-14.83932312786	-20.8320122499401	25.5769084385642	31.100499188141	36.3476989540564	56.4817091017072	79.3523034437452
48	51.8278	121.5872	4	20	47	2.35	-10.016111594	-35.62886783506	37.0099812844	34.1794999262572	38.306562721778	56.1253447059844	79.9852696249009
49	51.4796646399536	119.5341794213	4	20	48	2.4	-6.96270720092812	-41.060411574	41.6465687685328	38.9757223964206	39.3558437880809	52.9943310196863	77.8786528788485
50	51.2750338376474	117.330902267247	4	20	49	2.45	-4.09261604612396	-44.06554308106	44.2551871889583	43.4713845179168	41.5238754296335	48.2487341042064	72.4675956345063
51	51.2245731049495	115.011952904254	4	20	50	2.5	-1.009214653958	-46.3789872598599	46.3899663016477	45.9240029109942	44.355477105359	44.2583782404871	69.3630433283974
52	51.3389479537278	112.611915698735	4	20	51	2.55	2.28749697556609	-48.00074411038	48.0552190460454	47.6111883880208	46.8715725954668	43.6733700482062	69.4396027458238
53	51.6288238958506	110.165375017104	4	20	52	2.6	5.79751884245596	-48.9308136326201	49.2730732497866	48.8682509330097	48.2415741277475	45.0076051831736	68.7300291422217
54	52.1048664431859	107.706915225775	4	20	53	2.65	9.52085094670593	-49.1691958265798	50.0824961536658	49.7352318142973	49.1571552999727	46.0294396151339	71.0588839406586
55	52.7777411076017	105.271120691161	4	20	54	2.7	13.457493288316	-48.7158906922801	50.5404999139032	50.2717606730167	49.8521435004673	47.8287963080574	74.5968637234066
56	53.6581134009663	102.892575779675	4	20	55	2.75	17.607445867292	-47.5708982297201	50.7248707080856	50.5591453445009	50.4259897669089	50.2516085644232	77.3536965868937
57	54.7566488351475	100.605864857733	4	20	56	2.8	21.970708683624	-45.7342184388401	50.7378633396422	50.7031222119247	50.999041142356	52.8762000479772	78.1060957947794
58	56.0840129220136	98.4455722917467	4	20	57	2.85	26.547281737322	-43.2058513197259	50.7099966072076	50.8360360679249	51.7086476445692	55.3467003340361	82.2402340484557
59	57.6508711734327	96.4462824481307	4	20	58	2.9	31.337165028382	-39.98579687232	50.8023804907849	51.1167477195205	52.703035442187	58.0577807798824	85.1811712411902
60	59.4678891012727	94.6425796932985	4	20	59	2.95	36.3403585568	-36.074055096644	51.205069193904	51.7263216116954	54.1337171864814	61.1630421648316	86.570524180322
61	61.5457322174018	93.0690483936639	4	20	60	3	41.556862322582	-31.4706259926919	52.1284289660636	52.8581499446375	56.1477400234874	64.7359072987412	87.7321679863563
62	63.8950660336881	91.7602729156406	4	20	61	3.05	46.9866763257261	-26.1755095604661	53.7857328005169	54.7029486724493	58.8808275004877	68.8474090648512	88.5242636333813
63	66.5265560619996	90.7508376256424	4	20	62	3.1	52.6298005662299	-20.1887057999639	56.3691382719182	57.4313983050379	62.4518265403247	73.5656257560136	91.326360453838
64	69.4508678142045	90.0753268900828	4	20	63	3.15	58.486235044098	-13.510214711192	60.0263741298438	61.1787323274544	66.9584062597921	78.9551462995726	94.1848671371397
65	72.6786668021707	89.7683250753757	4	20	64	3.2	64.5559797593239	-6.14003629414213	64.8473173568469	66.0353333892799	72.4739408291959	85.076436983649	96.5533816216279
66	76.2206185377665	89.8644165479348	4	20	65	3.25	70.839034711916	1.92182945118191	70.8650990781462	72.045503136012	79.0458248305734	91.9850291870094	99.7972629265719
67	80.0873885328599	90.3981856741738	4	20	66	3.3	77.3353999018681	10.6753825247802	78.0687381096444	79.2138638471349	86.6957769873463	99.7304824878515	103.548829901601
68	84.289642299319	91.4042168205064	4	20	67	3.35	84.0450753291819	20.1206229266521	86.4199870055786	87.516483353354	95.4226038674581	108.355123390927	106.607237425828
69	88.8380453490118	92.9170943533463	4	20	68	3.4	90.9680609938559	30.2575506567979	95.8681776854581	96.9129173336925	105.207257156958	117.368011462694	111.453449394909
70	93.7432631938064	94.9714026391074	4	20	69	3.45	98.1043568958921	41.0861657152219	106.360414887942	107.356220585413	116.019156780817	124.892314256438	116.863602786417
71	99.015961345571	97.6017260442031	4	20	70	3.5	105.453963035292	52.6064681019142	117.847268979839	118.799704598904	127.822318350531	131.205957732226	121.862714861945
72	104.666805316174	100.842648935047	4	20	71	3.55	113.01687941206	64.8184578168778	130.285254368246	131.200650466782	140.580137475215	133.375157218556	126.308112116943
73	110.706460617482	104.728755678054	4	20	72	3.6	120.79310602616	77.7221348601401	143.637407073035	144.521830208279	154.258420241529	137.645115724502	130.847160366654
74	117.145592761365	109.294630639636	4	20	73	3.65	128.78264287766	91.3174992316399	157.872907024845	158.73171936737	167.777616665596	142.340294659145	135.659121069835
75	123.99486725969	114.574858186208	4	20	74	3.7	136.9854899665	105.60455093144	172.966313595432	173.804054365018	177.310687683679	145.277966935198	140.004253315818
76	131.264949624326	120.604022684184	4	20	75	3.75	145.40164729272	120.58328995952	188.896714775292	189.717135884155	183.366090633878	149.342917288721	145.611081575877
77	138.96650536714	127.416708499977	4	20	76	3.8	154.03111485628	136.25371631586	205.646929356486	204.354582864411	180.054537449766	154.221459755225	151.970917702595
78	147.1102	135.0475	4	20	77	3.85	162.8738926572	152.61583000046	223.202814668719	210.099545159079	179.867627581547	157.867774517619	157.801312753913
79	155.757115536858	142.709276860869	4	20	78	3.9	172.93831073716	153.23553721738	231.060141926126	208.000461900385	179.473332161333	164.849118009936	162.350454595946
80	165.17	146.3281	4	20	79	3.95	188.25768926284	72.3764627826199	201.691125068774	186.305020534515	174.53677708958	172.564163408003	166.492075924407
81	173.9904	144.9984	4	20	80	4	176.408	-26.5940000000001	178.401298481822	170.018119278939	170.86351622691	178.989522425148	170.892583247503
82	178.2466	147.3414	4	20	81	4.05	85.1240000000001	46.8599999999998	97.1697225271329	154.592081458254	167.862782035235	183.768815169034	174.160992616599
83	185.187	145.9004	4	20	82	4.1	138.808	-28.8200000000001	141.768308390839	138.974009020081	161.477128793709	188.128694977294	177.29413072416
84	192.8807	145.6929	4	20	83	4.15	153.874	-4.14999999999964	153.929952822704	133.726570553435	161.920619354275	192.363095840097	179.84496394156
85	198.9582	144.5718	4	20	84	4.2	121.55	-22.4220000000003	123.600762877905	149.420543535955	167.817639132327	194.932069647987	183.835475235989
86	206.5494	144.0634	4	20	85	4.25	151.824	-10.1679999999999	152.164106148592	152.936138308479	174.612954216419	199.237133964744	187.570037141221
87	215.2929	143.2422	4	20	86	4.3	174.87	-16.4240000000001	175.639587439734	169.249157250297	187.483092888302	204.211352917338	187.366610669243
88	223.215	142.3946	4	20	87	4.35	158.442	-16.952	159.346282253462	196.661269244573	196.389762373042	207.247502116899	187.440590282998
89	234.9502	141.4303	4	20	88	4.4	234.704	-19.2860000000002	235.49504753179	215.499337879403	205.252859518861	207.332897729197	188.424882521521
90	247.98271044473	141.550651908403	4	20	89	4.45	260.6502088946	2.40703816806047	260.661322849289	225.545642240648	215.327362206393	208.091837592375	189.898850899007
91	260.284	140.9146	4	20	90	4.5	246.0257911054	-12.7210381680601	246.354449322741	239.843386437605	227.610751702578	210.57920876278	192.231057220314
92	271.3007	138.4293	4	20	91	4.55	220.334	-49.7059999999999	225.871109245959	241.256561787425	240.559923799441	214.946828014642	195.966091090568
93	282.7823	137.2525	4	20	92	4.6	229.632	-23.5360000000003	230.835003238244	233.993455168213	253.017875440089	216.943145723817	201.027699318345
94	294.5867	134.4694	4	20	93	4.65	236.088	-55.6619999999998	242.56092428089	239.722165525752	252.745176104119	217.349633223974	204.424465229229
95	305.5159	131.9435	4	20	94	4.7	218.584	-50.5180000000001	224.345789753229	255.574205358234	248.366036052424	222.392983536779	203.779220955193
96	319.109443976833	129.875816831149	4	20	95	4.75	271.87087953666	-41.3536633770201	274.998001110439	266.192364442573	246.545463309141	225.797156993722	199.638142904678
97	334.316835873376	128.651880504184	4	20	96	4.8	304.14783793086	-24.4787265393001	305.131308408368	264.233790420813	242.410563140983	220.511761583261	195.727756106343
98	348.5099	128.9545	4	20	97	4.85	283.86128253248	6.05238991632007	283.925798659938	262.738616936635	237.496529074592	217.013406048378	191.559202832153
99	359.983955393953	130.903466501547	4	20	98	4.9	229.48110787906	38.9793300309401	232.768054172091	253.368761092529	229.446406929087	212.000647033105	187.302756678475
100	370.7283	132.3665	4	20	99	4.95	214.88689212094	29.26066996906	216.869922332339	229.246920923731	229.458604867165	207.23353839001	182.905319881077
101	382.1223	131.813	4	20	100	5	227.88	-11.0700000000003	228.148721889911	208.80069370661	223.983562284866	205.472592015479	179.144335266106
102	391.3474	131.9492	4	20	101	5.05	184.502	2.72400000000005	184.522107564378	194.65902343736	200.463599367081	208.163367012102	177.499920989989
103	400.2155	133.9213	4	20	102	5.1	177.362000000001	39.4420000000002	181.694662574332	196.178592797695	181.008936656666	213.926703659396	174.97670357645
104	408.0727	135.9019	4	20	103	5.15	157.144	39.6120000000002	162.059702825841	194.598363477202	171.256117962092	216.48583461836	172.213582292166
105	418.7769	139.276	4	20	104	5.2	214.084	67.482	224.467769134012	171.68027781043	166.101040727596	212.6263722624	169.37301698848
106	429.7735	139.8653	4	20	105	5.25	219.932	11.7859999999996	220.247575287448	153.217179606722	164.399720721817	200.039151844612	166.475746871676
107	433.1099	138.8191	4	20	106	5.3	66.7279999999994	-20.924	69.931679230517	147.853212486823	173.916170883221	187.244159295347	162.39223063169
108	434.3853	143.1022	4	20	107	5.35	25.5079999999998	85.6620000000004	89.379171555794	136.023488657498	190.3568782442	175.870903547407	158.898073207631
109	435.962241835736	149.677746263635	4	20	108	5.4	31.5388367147204	131.5109252727	135.239867226345	134.201077966432	203.525262307634	167.272615627754	153.454250651945
110	437.086897691089	157.866836725243	4	20	109	5.45	22.4931171070602	163.78180923216	165.319149987385	176.152063956013	195.794139657636	157.718802169778	147.635307152022
111	436.680404700897	168.41578382423	4	20	110	5.5	-8.12985980384042	210.97894197974	211.135521832118	227.496576881678	176.094741404358	147.709461769432	142.10564970351
112	433.6639	182.0709	4	20	111	5.55	-60.3300940179395	273.1023235154	279.686609178422	259.197312128445	174.024719223614	140.053013965336	136.998604463972
113	428.116345222555	198.462686524519	4	20	112	5.6	-110.9510955489	327.83573049038	346.10173618412	255.564790657774	170.732870438148	133.010261429083	131.595327812011
114	424.748	212.7584	4	20	113	5.65	-67.3669044511007	285.91426950962	293.743543460181	217.988404842284	163.289113293416	127.077531360358	126.180406565254
115	426.4807	219.9093	4	20	114	5.7	34.6540000000005	143.018	147.156542634027	171.897374491214	149.33656361196	116.353050440181	121.575076806859
116	427.5682	220.3206	4	20	115	5.75	21.7499999999995	8.22600000000023	23.2535927546688	113.969163994618	131.019202817048	107.15433674963	114.827848321917
117	430.0288	220.3898	4	20	116	5.8	49.212	1.3839999999999	49.2314574230745	67.3809144583865	106.18985704745	104.27269968012	107.727444208073
118	432.8387	220.1178	4	20	117	5.85	56.1980000000005	-5.4400000000004	56.460683701139	43.1083365661463	75.6636446139664	100.782740366885	101.15060293665
119	435.8674	220.381	4	20	118	5.9	60.5739999999992	5.26400000000024	60.8022957790238	44.0500007918113	50.629800413081	94.9078542707847	96.4972037536018
120	437.1568	220.354	4	20	119	5.95	25.788	-0.539999999999736	25.7936531728253	40.4823396036863	36.9119612227254	88.0370759140348	92.0452883045615
121	437.2009	221.7514	4	20	120	6	0.882000000000289	27.9479999999995	27.961913882994	37.3581252333149	38.2139320949016	78.7387073915416	87.4954909066653
122	438.5306	222.5855	4	20	121	6.05	26.5940000000001	16.6820000000001	31.3931514824493	33.8786863677756	34.520680136626	65.8338419158413	83.6560986889514
123	438.2271	224.6048	4	20	122	6.1	-6.06999999999971	40.3860000000003	40.8396118492821	30.7155858793046	30.8326102956228	49.2639519646264	80.667885628112
124	438.3303	226.7726	4	20	123	6.15	2.06400000000031	43.356	43.4051014513271	32.3778633979918	26.5265952481535	35.8749785121481	77.1542662070096
125	438.6551	227.1513	4	20	124	6.2	6.49599999999964	7.57399999999961	9.97815073047052	28.5590206695656	26.7375882161097	30.5237813513184	72.4377283630414
126	438.7851	228.9603	4	20	125	6.25	2.59999999999991	36.1799999999999	36.2733014764302	24.3070953579307	26.4582119660356	29.6165447992224	68.3392250999883
127	438.3943	229.4351	4	20	126	6.3	-7.81600000000026	9.49600000000032	12.2989378403182	19.1745041285315	25.4778267842324	28.2107291207982	67.803596140225
128	437.6273	230.0435	4	20	127	6.35	-15.3399999999999	12.1679999999998	19.5799852911077	22.7595905529147	22.8642593152864	26.4303023258934	68.130012844923
129	437.163	230.7994	4	20	128	6.4	-9.2859999999996	15.1179999999999	17.7421453043309	20.5385605340793	21.1201566112152	25.7217918794497	67.4675618232519
130	438.5008	230.4034	4	20	129	6.45	26.7560000000003	-7.91999999999973	27.9035828523868	22.3966328988992	24.1356014799113	26.3717744393449	64.4761338181687
131	437.5228	231.1953	4	20	130	6.5	-19.5600000000002	15.838	25.168151382253	21.421423272642	21.0191575035432	27.2815200438984	60.0423598262389
132	436.4504	231.072	4	20	131	6.55	-21.4480000000003	-2.46600000000001	21.5892996644174	23.065809093899	21.9007781049704	27.259183412567	53.8364474012248
133	436.7533	231.7419	4	20	132	6.6	6.05800000000045	13.3979999999997	14.7039371598221	25.5116124069079	22.027994356164	28.3255098271406	46.6476221747559
134	437.851	232.435	4	20	133	6.65	21.9539999999995	13.8620000000003	25.9640744106156	21.4997544730072	24.916988510746	27.2310010536616	40.2759941597253
135	437.5782	234.423	4	20	134	6.7	-5.45600000000036	39.76	40.1325994174313	21.4049233110416	26.0059606625801	28.5224062859022	37.3323352861412
136	437.3388	234.5121	4	20	135	6.75	-4.78799999999978	1.78200000000004	5.10886171274953	22.634565439686	28.1048281217612	29.5241134503469	37.2701745909881
137	436.8531	235.4495	4	20	136	6.8	-9.71400000000017	18.7479999999999	21.1151438545893	26.7681679275929	29.0405400409016	31.3344926003303	37.744881434495
138	435.8112	235.4879	4	20	137	6.85	-20.838	0.767999999999915	20.8521478030441	26.5003089182523	33.7867603389949	35.4772853229606	37.6153820885285
139	433.4796	235.4924	4	20	138	6.9	-46.6319999999996	0.0900000000001455	46.6320868501503	34.7099017705151	33.3418454961079	40.0272693757192	37.1113360830147
140	434.7446	236.9628	4	20	139	6.95	25.2999999999997	29.4079999999997	38.7933043707283	36.6761567707617	32.9092110918931	40.9151917223026	37.6935260695129
141	434.0761	239.1717	4	20	140	7	-13.3699999999999	44.178	46.1568259740637	44.9389552383038	38.0290693971505	41.3460122609362	38.2064062235998
142	434.8914	240.4868	4	20	141	7.05	16.3059999999996	26.302	30.9464188558222	39.9155230646228	40.7682070956902	41.8390528866084	38.0904740970924
143	431.8695	241.2146	4	20	142	7.1	-60.4379999999992	14.556	62.1661401407543	39.3181132655338	48.9265762897572	44.0312923848853	37.8207169537496
144	432.2074	242.2359	4	20	143	7.15	6.75799999999981	20.4259999999999	21.5149259817457	41.3482370237859	55.1375502406924	44.6770098073024	38.0983646969972
145	430.5208	242.8364	4	20	144	7.2	-33.732	12.0100000000002	35.8062553752833	44.8602574206186	55.8244227820252	44.140889220964	40.3748396470487
146	431.798	245.3454	4	20	145	7.25	25.5439999999999	50.1800000000003	56.3074447653241	52.9141973412107	54.5871964001112	44.9238043827537	42.5032332638334
147	433.52	247.0533	4	20	146	7.3	34.4399999999996	34.1579999999999	48.5065208399857	70.3595774167619	54.6375657323151	47.2790337481918	44.1472643002218
148	429.383	250.0729	4	20	147	7.35	-82.74	60.3919999999999	102.435839743715	72.3307322985166	54.2758244307757	48.8004618511637	46.5721345282227
149	432.5384	254.5007	4	20	148	7.4	63.1080000000009	88.5559999999998	108.741826359502	67.8261557764366	56.012174118497	48.5008802865797	49.0992236660491
150	433.1888	256.6892	4	20	149	7.45	13.0079999999998	43.7700000000007	45.6620297840564	64.4148740440116	55.372567350035	49.0152776996809	52.3477629542121
151	433.0486	258.3726	4	20	150	7.5	-2.80399999999986	33.667999999999	33.7845621549241	55.6374515203408	51.8185393683569	49.1312924033013	54.8961592031427
152	431.4819	258.5076	4	20	151	7.55	-31.3340000000005	2.70000000000095	31.4501121778609	41.6647708202321	53.7898604006935	48.9217647816177	56.3220636038651
153	431.718	261.4255	4	20	152	7.6	4.72200000000043	58.3579999999995	58.5487271253607	38.4144024015534	48.6743474125701	47.3159240803586	58.8945756170979
154	432.035	263.3434	4	20	153	7.65	6.34000000000015	38.3579999999995	38.8784228589582	35.8109229602772	41.864210332467	48.9657283403328	60.0512954790687
155	432.9707	264.4778	4	20	154	7.7	18.7139999999999	22.6880000000006	29.410187690663	43.1648467573754	42.2061326173365	52.2272730081952	60.4817496948928
156	431.9879	264.8129	4	20	155	7.75	-19.6559999999999	6.70200000000023	20.7671649485432	41.7112433047994	43.6753884064913	55.4823530773199	61.7505679646697
157	433.6652	267.783	4	20	156	7.8	33.546	59.402	68.2197311633519	42.063649844702	43.2059638309203	56.9600360001133	62.6124974778181
158	433.7176	270.3465	4	20	157	7.85	1.04799999999955	51.2699999999995	51.2807098624809	45.9978628331197	40.3560237299414	57.6669837334847	63.4912686091306
159	432.5605	272.0169	4	20	158	7.9	-23.1420000000003	33.4080000000006	40.6404555584709	51.5398538527053	41.9192825621685	58.1711779563791	63.7410024539615
160	434.0879	273.9377	4	20	159	7.95	30.548	38.4159999999997	49.0812526327515	43.2470809044653	49.0819786663555	63.7803341861216	64.1981802033274
161	432.4695	272.1333	4	20	160	8	-32.3680000000002	-36.0879999999997	48.4771200464713	39.0008041550834	59.146166786283	68.4463061453492	64.4721798691882
162	433.7914	271.9277	4	20	161	8.05	26.4380000000006	-4.11200000000008	26.7558664221518	41.7749152796351	60.1302115995332	70.8050743211219	65.1124280259113
163	433.6894	273.4267	4	20	162	8.1	-2.04000000000065	29.9799999999993	30.0493261155714	52.1660944995913	66.6596200543993	73.7578588493105	64.9407389411663
164	435.1626	275.7198	4	20	163	8.15	29.4640000000004	45.8620000000008	54.5110111812292	66.7524797198606	74.4781455802912	75.425581150835	65.7355986679937
165	438.411	279.5888	4	20	164	8.2	64.9680000000001	77.3799999999994	101.037148732533	77.013342294601	85.3545357549066	76.8226101688216	66.106048235077
166	442.054872324281	284.443960728611	4	20	165	8.25	72.8774464856201	97.1032145722199	121.409046147818	94.3184359537152	93.2172238842072	78.5773315465858	65.8825791565818
167	441.9635	288.3459	4	20	166	8.3	-1.82744648561993	78.0387854277797	78.0601792958538	107.181375880947	98.4041848113235	77.9459612074443	65.8022737833684
168	436.7092	290.8691	4	20	167	8.35	-105.086	50.4640000000006	116.574794411142	118.542977010222	107.15969396868	78.1820753670976	64.550200237145
169	435.337717000953	296.649922455453	4	20	168	8.4	-27.4296599809406	115.61644910906	118.82571081739	119.681968048554	108.931879739501	78.9811246213433	63.3284629870517
170	437.212635007933	304.316239326634	4	20	169	8.45	37.4983601396002	153.32633742362	157.845154378906	119.795027328046	104.563241671288	79.3810827069739	63.6606496478255
171	438.4174	310.5562	4	20	170	8.5	24.09529984134	124.79921346732	127.104001339477	120.000951983644	98.0084963068886	79.8130673350752	64.0139907667424
172	437.2628	314.3141	4	20	171	8.55	-23.0919999999992	75.1580000000001	78.6254756933145	110.682383598056	95.7617108153555	81.3030912702049	63.9014272618748
173	438.0251	320.1447	4	20	172	8.6	15.2459999999996	116.612	117.604417689133	90.5835063323535	89.7045306797959	82.5655538019741	62.8226492554433
174	437.449	323.7101	4	20	173	8.65	-11.5219999999999	71.3080000000002	72.2328688894469	76.3350245652234	83.4841036623955	82.5054689956547	62.1047315592877
175	436.743582325394	326.489517635815	4	20	174	8.7	-14.1083534921199	55.5883527162996	57.3507680503962	71.728394302665	73.4076296590412	79.9848234619588	65.9035026573934
176	436.501156609164	329.272056685814	4	20	175	8.75	-4.84851432460005	55.65078099998	55.8615925038267	59.4081093759478	66.4089107859432	76.2828052358436	73.0596852016191
177	436.655674864232	332.047374763787	4	20	176	8.8	3.09036510136025	55.5063615594599	55.5923243805222	56.2858237267354	64.2019977290863	74.6445115666234	78.9223173264668
178	437.141089103517	334.805129483527	4	20	177	8.85	9.70828478569956	55.1550943948007	56.0029930555468	56.231752985729	57.9714136352686	71.4334167408052	81.8795348556597
179	437.891351339939	337.534978458824	4	20	178	8.9	15.0052447284395	54.5969795059398	56.621440643385	56.482797006663	56.079058251808	68.4857480177242	83.5038797562655
180	438.840413586418	340.226579303471	4	20	179	8.95	18.98124492958	53.8320168929397	57.0804143453641	56.6756011555076	55.4064052526298	63.5409651095295	92.219781584573
181	439.922227855873	342.869589631258	4	20	180	9	21.6362853891007	52.8602065557402	57.1168126084968	56.5347178945894	54.5571141647986	59.5816753881356	99.3064791524357
182	441.070746161226	345.453667055977	4	20	181	9.05	22.9703661070596	51.68154849438	56.5563451247453	55.8722927768806	53.5273123178914	56.9977802026276	99.4741672783799
183	442.219920515395	347.968469191419	4	20	182	9.1	22.9834870833804	50.2960427088397	55.2985767509557	54.5810575195306	53.1623028018146	51.8874396615761	99.3020408729906
184	443.3037029313	350.403653651376	4	20	183	9.15	21.6756483180995	48.7036891991397	53.3093150548413	52.6314313229343	53.487392373053	48.7838819677404	98.2783283347041
185	444.256045421862	352.748878049639	4	20	184	9.2	19.0468498112398	46.9044879652608	50.624238058614	50.3790234802751	53.6743005600178	54.9843951459653	95.7795302230626
186	445.0109	354.9938	4	20	185	9.25	15.0970915627602	44.8984390072201	47.3686816255152	49.7898877090398	52.7544399903281	67.5420388566524	93.3823075795264
187	445.7745	357.1259	4	20	186	9.3	15.2719999999999	42.6419999999996	45.2943059114494	51.1024919692254	49.793562676169	79.8986734454893	92.5221623907071
188	447.487863843402	359.104902055349	4	20	187	9.35	34.2672768680404	39.5800411069797	52.3528978947789	52.7675436005049	45.8034656878837	85.5769943442217	90.8161931068247
189	449.946930480284	360.812160948171	4	20	188	9.4	49.1813327376394	34.1451778564408	59.8723363557693	52.8774486577218	41.4887056836728	88.0266348911877	87.9898039072351
190	452.593298662514	362.109983433756	4	20	189	9.45	52.9273636445998	25.9564497116992	58.9494962150117	49.2081018720628	54.5623850393007	105.058480462172	85.0284547617087
191	454.868567141964	362.860676267396	4	20	190	9.5	45.5053695890001	15.0138566728003	47.9182069115998	41.8170436667277	80.5269635485061	118.799890969796	86.1106952242181
192	456.214334670503	362.92654620438	4	20	191	9.55	26.91535057078	1.31739873967945	26.9475719831545	31.8749193981202	106.270034573087	117.645243286555	90.9659467704434
193	456.0722	362.1699	4	20	192	9.6	-2.84269341005938	-15.1329240875998	15.397606868103	56.3572264780966	117.991685886629	116.038527944007	93.8524413611607
194	456.181	361.6736	4	20	193	9.65	2.17599999999948	-9.92599999999925	10.161715012732	108.17647843929	122.565877409322	114.051187673753	95.9399077762193
195	464.328218336188	365.655106354827	4	20	194	9.7	162.94436672376	79.6301270965398	181.361031614893	163.331967274112	156.442660364326	111.574236984166	96.7310489304569
196	478.0373540937	372.561936576918	4	20	195	9.75	274.18271515024	138.13660444182	307.014466717569	194.16632810653	184.845341949264	110.481809923209	97.3136457484404
197	491.691600683119	379.093983621595	4	20	196	9.8	273.08493178838	130.640940893539	302.72501615726	213.256835420525	185.496923896941	110.399813214791	97.6093867631002
198	499.674151515025	381.951140444182	4	20	197	9.85	159.65101663812	57.14313645174	169.569411030196	256.528094250556	186.273590200131	110.198969472844	97.2386852266311
199	496.3682	377.8333	4	20	198	9.9	-66.1190303005003	-82.3568088836396	105.614251582705	261.514205459238	186.613669663834	107.493859796746	97.6512638814575
200	480.22796910219	366.216905352794	4	20	199	9.95	-322.8046179562	-232.32789294412	397.71732576505	207.66188051977	168.586088929032	106.515944413888	99.049425730849
201	465.9918	357.6846	4	20	200	10	-284.7233820438	-170.646107055881	331.945022760979	178.380852293731	140.436656297912	112.639715060301	99.0699355666967
202	465.4829	359.2785	4	20	201	10.05	-10.1780000000008	31.8780000000004	33.4633914599229	159.970503907144	114.529591856494	124.934113338259	100.51823848387
203	466.569	358.8762	4	20	202	10.1	21.7220000000009	-8.0460000000005	23.1642699	80.6440836075084	102.406253059059	135.817443060745	101.583099711592
204	466.3191	359.5066	4	20	203	10.15	-4.9980000000005	12.6080000000002	13.5625096497665	19.3591071365867	92.4218421841696	143.095933584698	102.335348101924
205	466.359270695464	359.543077314861	4	20	204	10.2	0.803413909279698	0.729546297220622	1.08522426687409	21.3973031932181	56.5892284634495	138.477702714949	101.777447265602
206	467.126306048779	358.523346623616	4	20	205	10.25	15.3407070663002	-20.3946138249	25.5201404063699	26.4316538243876	40.434088171337	127.085252640228	101.85377467182
207	468.702	357.0129	4	20	206	10.3	31.5138790244202	-30.2089324723204	43.6543717430798	24.8731804611956	64.3713027795773	115.320100080711	101.444330106638
208	470.705254057135	355.660901111424	4	20	207	10.35	40.0650811426999	-27.0399777715204	48.3360230558478	32.5343733193905	85.36129592136	108.900376109041	101.435607114118
209	470.9034	355.4512	4	20	208	10.4	3.96291885729966	-4.19402222848021	5.7701428338064	61.5090692060873	99.5781975055624	107.275892871727	100.581880397157
210	468.9729	355.0609	4	20	209	10.45	-38.6099999999999	-7.80599999999936	39.3911885578486	107.345302365937	108.369316500865	93.0403709995259	101.597469469466
211	471.267990845432	346.856174397243	4	20	210	10.5	45.9018169086403	-164.09451205514	170.393619839854	144.290938018332	113.733848982544	79.3399801635972	102.894312277475
212	475.273665437564	333.815750806463	4	20	211	10.55	80.1134918426396	-260.808471815601	272.835537542326	174.283214549929	116.110608304928	83.3912336811841	104.080639569892
213	475.6646	322.1691	4	20	212	10.6	7.8186912487206	-232.933016129259	233.064201317827	184.204259682339	115.394499159022	87.1276714791773	105.768412114053
214	471.0054	315.9303	4	20	213	10.65	-93.184	-124.776000000001	155.73152549179	165.958628759001	122.129943559285	90.6195085300938	107.973351643104
215	470.156	311.5623	4	20	214	10.7	-16.9880000000001	-87.3599999999999	88.9964142198998	124.875914243919	129.491513535602	91.9806575470367	106.886463645524
216	468.2049	308.1183	4	20	215	10.75	-39.0219999999999	-68.8800000000003	79.1654652231643	86.4980602997111	118.245872155857	93.2257394204306	100.627429046097
217	467.0031	304.9687	4	20	216	10.8	-24.0359999999998	-62.9919999999993	67.4219649669149	69.976672568641	102.411164582791	92.4888469984846	93.3342360065756
218	466.5239	302.9665	4	20	217	10.85	-9.58399999999983	-40.0440000000003	41.1749315967862	74.7787673888654	88.8940470369946	92.6722447553913	89.7183189260469
219	468.3513	299.7997	4	20	218	10.9	36.5479999999991	-63.3360000000005	73.1245868364396	70.5331155527134	81.6608195546252	93.6699009975679	88.0398496620701
220	471.8154	295.3358	4	20	219	10.95	69.2820000000006	-89.2779999999993	113.006888321022	79.9464149216626	75.5919985932085	96.678994525044	79.8059676479572
221	473.2823	292.8378	4	20	220	11	29.3380000000002	-49.9599999999998	57.9372060424042	91.290033774278	72.7176298583169	93.1489094946498	74.5489800229524
222	471.5237	287.3902	4	20	221	11.05	-35.172	-108.952	114.488461811661	93.3449665406094	68.8670856920414	83.2271658015253	77.2311815403523
223	472.3299	282.5624	4	20	222	11.1	16.1239999999998	-96.5559999999994	97.8930258598633	76.4052297975516	69.9499903517608	75.7193811673599	81.4765420341651
224	468.8956	280.1972	4	20	223	11.15	-68.6860000000001	-47.3040000000003	83.3992506680968	74.9021441639204	65.2098584358507	72.8507697015098	84.1666733792251
225	468.636	278.8058	4	20	224	11.2	-5.19199999999955	-27.8280000000007	28.3082046057328	57.7877564624202	63.8664755144856	75.2952245761003	85.9434163331167
226	466.832	277.0447	4	20	225	11.25	-36.0800000000006	-35.222	50.4217778742484	48.6099469292436	68.0519468334422	74.1696054519662	88.674230182817
227	465.6869	276.162	4	20	226	11.3	-22.9020000000003	-17.654	28.9165233041597	37.0747503310919	64.0431670202596	71.3483719324402	93.4346573714002
228	463.484	274.7806	4	20	227	11.35	-44.058	-27.6279999999997	52.0039781939803	51.3277212314197	62.5447152977252	70.5362617430532	96.1698716154907
229	464.77	274.8011	4	20	228	11.4	25.72	0.410000000000537	25.7232676773384	61.2017495029641	64.0407198483945	68.8038064524129	97.846967240297
230	468.797	271.8736	4	20	229	11.45	80.5400000000009	-58.5500000000002	99.5730591073718	70.2985775780991	74.9984505589921	66.5715642963886	97.2590652027197
231	471.2151	267.5091	4	20	230	11.5	48.3619999999996	-87.2900000000004	99.7919192319701	76.4794836662067	75.6215810456156	69.7579798823076	94.1056210416775
232	471.6311	263.8124	4	20	231	11.55	8.31999999999994	-73.9339999999993	74.4006636798348	91.006689365697	73.8296581728391	71.0711293995205	88.1080754296503
233	471.5651	259.6675	4	20	232	11.6	-1.32000000000062	-82.8980000000001	82.9085086345185	98.6691798865645	71.1225331343456	75.8254125891529	84.6336695007347
234	474.4856	255.7106	4	20	233	11.65	58.4100000000001	-79.1380000000004	98.35929617479	90.041412588267	72.3977544689751	77.7138382283564	83.19018560715
235	467.904	253.6579	4	20	234	11.7	-131.632	-41.0539999999997	137.885511711709	77.3607387675791	69.2766530782915	79.9061751191967	83.18397021266
236	465.1125	253.1768	4	20	235	11.75	-55.8299999999997	-9.62200000000053	56.6530827404827	65.7655826024845	71.464012931173	84.1227209452035	82.2762908105786
237	464.6364	252.9017	4	20	236	11.8	-9.52200000000062	-5.50199999999961	10.997294576395	53.7888195722532	78.0990917787814	94.3804677443157	81.7014510149432
238	463.3987	252.7527	4	20	237	11.85	-24.7539999999992	-2.98000000000002	24.9327278090457	39.8841262700185	89.1061098805806	99.6674984755902	81.4778559652981
239	464.7651	251.3985	4	20	238	11.9	27.328	-27.0839999999998	38.4754810236336	52.8866132740789	91.3869566083182	102.024033483026	80.9958880035166
240	462.9306	248.5144	4	20	239	11.95	-36.6899999999998	-57.6820000000004	68.3620452005353	78.8374447899837	84.8138996794012	97.8391358803953	82.1674867402663
241	463.4293	242.4516	4	20	240	12	9.97399999999971	-121.256	121.665517760785	112.446637158677	92.6238608447914	95.0623325887051	81.8099725266184
242	464.9604	235.5826	4	20	241	12.05	30.6219999999996	-137.38	140.751452155919	128.985093644383	114.931277315792	92.9889850577753	79.350758406877
243	473.4396	230.9777	4	20	242	12.1	169.584	-92.0980000000003	192.978689652511	129.743673088784	128.212463816835	93.5479578341096	77.7040164037307
244	475.7438	225.3746	4	20	243	12.15	46.0840000000007	-112.062	121.167763452166	132.361108415504	131.650312497077	93.5296015127903	76.2209316003008
245	477.0378	222.0069	4	20	244	12.2	25.8799999999997	-67.3539999999997	72.1549424225392	151.025109841601	126.401618682499	91.0727158492198	77.6948478575546
246	471.336752912032	225.597691516802	4	20	245	12.25	-114.02094175936	71.81583033604	134.752694394384	143.978290474993	118.660652246237	90.3829761691911	81.4746628147985
247	461.507931650798	231.951264743411	4	20	246	12.3	-196.57642522468	127.07146453218	234.071459286405	134.315531349771	107.878878336769	92.0545300974461	86.1420418956025
248	454.0549	234.5321	4	20	247	12.35	-149.060633015961	51.6167051317802	157.744592819469	123.059564276214	97.9898057876386	92.419450187543	88.3932437144057
249	452.8203	231.105	4	20	248	12.4	-24.692	-68.5420000000005	72.8539678260564	104.960196076971	95.6722464172622	93.1879695546202	89.5706623856966
250	452.0733	231.3734	4	20	249	12.45	-14.9399999999991	5.36800000000028	15.8751070547564	64.7326468319373	97.3315320190383	97.763409184144	90.7667376449333
251	449.8607	231.4026	4	20	250	12.5	-44.2520000000002	0.58400000000006	44.2558533981666	52.0013211002844	88.1420914935908	93.8619651709292	90.4524413432207
252	449.9147	233.0484	4	20	251	12.55	1.07999999999947	32.9159999999996	32.9337130612382	57.0289614847537	69.1777828790998	87.6303874142335	93.8384807259548
253	446.2972	236.0559	4	20	252	12.6	-72.3500000000001	60.1500000000004	94.0879641612043	71.6034997618625	56.6264365582512	79.5826202183085	97.7925709894915
254	443.285	239.9202	4	20	253	12.65	-60.243999999999	77.2859999999997	97.992169748403	71.3239869102107	54.7256266121634	74.7280249722452	98.1512503484461
255	440.4104	243.3006	4	20	254	12.7	-57.4920000000009	67.6080000000002	88.7477984403	73.6229189262623	69.1251996857889	75.4835205959126	94.8510815489819
256	439.5205	245.25	4	20	255	12.75	-17.7979999999991	38.9879999999999	42.8582891399081	61.2515520162181	69.0632780956212	78.8266046843935	94.242771670881
257	438.0047	246.8739	4	20	256	12.8	-30.3160000000003	32.4779999999998	44.428373141496	52.4222917395731	67.3818964916977	77.9036160468892	96.6747131514258
258	439.4945	246.2594	4	20	257	12.85	29.796	-12.2899999999998	32.2311296109832	66.6468996097154	61.1754346489784	77.1189889532213	97.4828775067395
259	436.8656	245.6786	4	20	258	12.9	-52.5780000000009	-11.6160000000002	53.8458683651782	66.8025692810317	53.7838035272282	77.1172912883672	97.1256717298244
260	431.8343	251.8901	4	20	259	12.95	-100.626	124.23	159.870837791012	61.1408740571331	53.6355091727868	83.6943394094712	97.9366471497703
261	431.173	253.9693	4	20	260	13	-13.2259999999997	41.5840000000003	43.6366374964893	61.0993172817386	69.5111178751962	85.8425500977363	96.5388778630649
262	430.4211	254.2596	4	20	261	13.05	-15.0379999999996	5.80600000000004	16.1198970220032	55.1453153148833	86.6294492146785	94.6879763941344	94.8854491388283
263	430.7979	255.8158	4	20	262	13.1	7.53600000000006	31.1239999999998	32.0233457340108	40.6241187358582	97.6115413481914	102.037184144873	91.2287601748439
264	431.4929	256.7987	4	20	263	13.15	13.8999999999999	19.658	24.0758585309018	72.2196664693608	99.5089559645709	102.772899184102	90.7729974150958
265	435.4152	254.8873	4	20	264	13.2	78.4460000000001	-38.2279999999997	87.2648548958858	112.118024372224	98.2634791331536	98.6294472487439	89.3323711782447
266	440.4489	246.1533	4	20	265	13.25	100.673999999999	-174.68	201.614376164002	134.123765414644	102.621822099851	98.1025671725709	89.7003624997635
267	443.480901757072	235.807867975541	4	20	266	13.3	60.6400351414402	-206.90864048918	215.611686536319	143.872596614258	121.994056296571	101.294896205406	89.873107405168
268	445.1555	228.9055	4	20	267	13.35	33.4919648585606	-138.04735951082	142.052050946112	155.902839530449	142.898933640768	102.546304825936	93.1440942806081
269	447.7765	226.3782	4	20	268	13.4	52.4199999999996	-50.5459999999999	72.8200145289738	133.023977730342	151.761994840976	101.063373905029	98.632059119176
270	452.5913	220.7973	4	20	269	13.45	96.2959999999998	-111.618	147.416069476838	131.870088220918	143.623385324701	98.1098851153967	104.550925211766
271	451.1058	216.6971	4	20	270	13.5	-29.71	-82.004	87.2200671634688	151.674101866893	126.694016469946	99.2157905552006	107.707861317338
272	449.4712	206.3331	4	20	271	13.55	-32.6919999999996	-207.28	209.842238989199	159.651393067693	115.960343196133	102.140510863423	108.400147315631
273	451.3581	194.4281	4	20	272	13.6	37.7379999999994	-238.1	241.072119175984	131.343931118953	107.481068303681	102.874900131379	108.764220631603
274	454.0854	189.4967	4	20	273	13.65	54.5460000000003	-98.6279999999999	112.706470532973	120.364055209549	102.617791845486	106.817969857946	108.373378955294
275	453.8879	189.279	4	20	274	13.7	-3.94999999999982	-4.35400000000016	5.87875973314099	100.050598171347	97.9562910976397	103.181221760577	107.459738357139
276	452.6333	188.2604	4	20	275	13.75	-25.0919999999996	-20.3719999999998	32.3206876164474	63.2880347404689	95.8097590105497	100.574120315133	107.118186185823
277	452.2286	182.8618	4	20	276	13.8	-8.09400000000096	-107.972	108.27495379819	45.5841906232796	82.2869654302751	101.842598763447	107.166948884669
278	451.2725	180.1632	4	20	277	13.85	-19.1219999999998	-53.972	57.2593020215929	64.5686510763262	62.8508666219902	109.169199607995	107.498421468459
279	450.6046	179.155	4	20	278	13.9	-13.3579999999995	-20.1639999999998	24.1872499470274	71.2554628115504	61.873944874917	120.146826949985	107.272296391784
280	451.0152	184.1783	4	20	279	13.95	8.21199999999976	100.466	100.801061998374	64.5233326892031	62.7390581964525	125.407511014061	104.381905119959
281	449.1719	186.9007	4	20	280	14	-36.866	54.4479999999999	65.754746292568	62.4136985035116	74.4542241603213	129.573172536941	104.386319313512
282	451.8433	189.5049	4	20	281	14.05	53.4280000000001	52.0839999999998	74.6143031864534	78.1636991265543	87.724854330761	122.112318237128	105.069665959406
283	454.1702	189.7058	4	20	282	14.1	46.5380000000005	4.01800000000037	46.711131093135	60.9094653165789	110.857330912309	115.491257118333	105.348477150219
284	459.3028	189.3229	4	20	283	14.15	102.651999999999	-7.65800000000013	102.937253062241	77.6529855090922	137.675862054483	113.973858726486	105.821560284904
285	458.630228192102	189.597566408499	4	20	284	14.2	-13.4514361579602	5.49332816998003	14.5298929484967	110.926375972319	152.858730930482	116.290029465534	104.714063447793
286	451.219546239789	190.565424603981	4	20	285	14.25	-148.21363904626	19.3571639096399	149.472347255135	159.300963321107	163.336586063332	116.133805199075	100.752068172557
287	439.268933759256	192.102556706026	4	20	286	14.3	-239.01224961066	30.7426420409001	240.981255502587	197.188024982413	161.937671043981	113.039001563932	96.4514546593946
288	424.976570366693	194.085044834214	4	20	287	14.35	-285.84726785126	39.6497625637596	288.584067837073	244.807996544384	168.131647614676	112.450538110983	94.0105265485674
289	410.540635678294	196.388971108125	4	20	288	14.4	-288.71869376798	46.0785254782201	292.372561368771	249.020186617571	166.073772578055	113.481218878539	93.3329184328086
290	398.15930931025	198.89041764734	4	20	289	14.45	-247.626527360879	50.0289307843002	252.629750758355	212.948966115643	169.841000734615	110.653925124521	90.837105277106
291	390.030770878755	201.465466571438	4	20	290	14.5	-162.570768629901	51.5009784819597	170.533297621069	176.962331908245	157.81338623783	109.556848071823	89.9090951418262
292	388.3532	203.9902	4	20	291	14.55	-33.5514175750995	50.49466857124	60.6251529929457	134.959520173697	138.353148797104	107.99882105539	85.9961742169833
293	393.366416369493	206.083093946502	4	20	292	14.6	100.264327389859	41.8578789300403	108.650896800085	94.8740049248449	114.043745309656	107.822054169059	81.4018584706497
294	397.4768	206.3322	4	20	293	14.65	82.2076726101409	4.98212106995993	82.3585026960292	66.606585858088	89.286575702594	104.825150711861	80.0601488386226
295	395.3538	204.8138	4	20	294	14.7	-42.4600000000009	-30.3680000000003	52.2021745140956	63.7573314785643	68.4491193185602	106.246905135009	81.1004363245768
296	395.0127	206.2332	4	20	295	14.75	-6.82199999999966	28.3880000000005	29.1962022872843	51.1251587110677	55.7771100803147	100.93001602998	81.0039064232299
297	395.445742252729	208.511351868618	4	20	296	14.8	8.66084505458048	45.5630373723596	46.3788810953271	43.6136312314912	54.0599710667986	91.0603105553424	79.1817163706553
298	395.765510587691	210.763263491951	4	20	297	14.85	6.39536669923928	45.03823246666	45.4900329626023	42.0242337122754	47.5124607234411	78.8518534891399	78.2622877259691
299	395.999644614474	212.991037063515	4	20	298	14.9	4.68268053566021	44.55547143128	44.8008652981464	44.9476343025413	43.5765288456683	66.5190099156325	78.5713958033965
300	396.175783942666	215.196774776829	4	20	299	14.95	3.52278656383987	44.1147542662799	44.2551869180171	44.3626106550329	42.6528095354028	56.2666995401513	76.5174759633224
301	396.321568181855	217.382578825413	4	20	300	15	2.91568478378053	43.7160809716801	43.8132052386134	43.8997627358145	44.0466458221314	50.2450177467118	75.545514501981
302	396.464636941629	219.550551402783	4	20	301	15.05	2.86137519547992	43.3594515473999	43.4537628577851	43.5394264598454	43.7674723135813	49.8800301968387	74.4386703961617
303	396.632629831577	221.702794702458	4	20	302	15.1	3.35985779895964	43.0448659935001	43.1757933665105	43.2813853585302	43.6599616686234	47.3124598229663	73.9022069768876
304	396.853186461286	223.841410917956	4	20	303	15.15	4.41113259417989	42.7723243099604	42.9991839183009	43.1456573417216	43.751444128671	46.1464389507593	72.1062691245807
305	397.153946440346	225.968502242796	4	20	304	15.2	6.01519958119979	42.5418264967999	42.9649814114413	43.1723339721298	44.0842797617425	45.9108431836201	72.0665673231677
306	397.562549378343	228.086170870496	4	20	305	15.25	8.17205875994091	42.353372554	43.13456515457	43.4201606014324	44.7129254131089	45.8740076473844	69.2213178658457
307	398.106634884867	230.196518994573	4	20	306	15.3	10.8817101304794	42.2069624815401	43.5871460098263	43.9634617974965	45.7000893268788	45.3244311773782	68.1186189462242
308	398.813842569505	232.301648808547	4	20	307	15.35	14.1441536927607	42.1025962794795	44.4149265130235	44.8871741649547	47.1124589224916	44.0740373409554	64.5036140419534
309	399.711812041846	234.403662505936	4	20	308	15.4	17.9593894468189	42.0402739477805	45.7156898986217	46.2801934844962	48.7163490558504	43.6615727282544	58.9528713689532
310	400.828182911478	236.504662280257	4	20	309	15.45	22.3274173926404	42.0199954864199	47.5835432487318	48.2278446816277	49.1688768318374	42.3810268021239	53.6405005715258
311	402.190594787989	238.606750325029	4	20	310	15.5	27.2482375302206	42.0417608954398	50.0996617522779	50.8047572435508	47.7013694726374	41.5341809321388	50.1144219034547
312	403.826687280967	240.712028833771	4	20	311	15.55	32.7218498595596	42.1055701748401	53.3254019954837	53.4692363142042	46.8813900411751	40.8785197369337	49.0283473243324
313	405.7641	242.8226	4	20	312	15.6	38.7482543806595	42.2114233245799	57.2994893226387	53.4505794987201	44.4881130132874	39.9823597847166	47.0588185685149
314	407.839404485354	244.921849882361	4	20	313	15.65	41.5060897070805	41.9849976472199	59.0380852518886	49.1225454607786	43.5717013278378	39.3873875372999	46.3257078263571
315	409.1249	246.9183	4	20	314	15.7	25.7099102929203	39.92900235278	47.4902591713113	45.5349354007224	40.6777738425053	37.8862295113266	45.3812794331741
316	409.5138	248.2871	4	20	315	15.75	7.77799999999957	27.3760000000004	28.4594915625704	38.1714687830241	38.3554364511687	37.5126197017109	44.8358182224602
317	411.2571	247.9845	4	20	316	15.8	34.8659999999995	-6.05200000000025	35.3873516952028	33.6741663414714	36.0569501469887	45.176927337106	44.1905026352779
318	412.1626	248.4629	4	20	317	15.85	18.1100000000004	9.56799999999987	20.4821562341471	27.9049681862906	32.8522606469417	50.1553745947668	44.4467676821307
319	412.9168	250.1276	4	20	318	15.9	15.0840000000005	33.2940000000002	36.5515730441253	27.5883274415589	30.0584260187494	51.3867328222739	46.853670086639
320	413.4593	250.8857	4	20	319	15.95	10.8499999999992	15.1620000000003	18.6442683954075	26.5789648932551	26.6035821908159	51.0143016029003	49.4710396617583
321	414.7837	250.6581	4	20	320	16	26.4880000000005	-4.55200000000048	26.8762878389117	27.5330525108594	27.3238699307844	49.9838260601976	52.275642820607
322	416.1863	251.2361	4	20	321	16.05	28.0520000000001	11.5600000000001	30.3405389536839	26.4426856960275	43.472464633037	48.176664451826	53.8757071251358
323	416.3011	252.4935	4	20	322	16.1	2.29600000000005	25.1480000000004	25.2525943221685	25.3021961953412	55.8226361762461	46.8051773140635	55.1441192091416
324	415.8576	253.9839	4	20	323	16.15	-8.87000000000057	29.8079999999999	31.0997389699657	27.0594124200099	59.20176431671	46.5049767019549	55.8026199406081
325	416.1427	254.5648	4	20	324	16.2	5.702	11.6179999999997	12.9418208919763	60.3659643728188	61.3508293632953	44.8517156827281	55.1532844647386
326	415.7321	256.3	4	20	325	16.25	-8.21199999999976	34.7040000000004	35.6623689622552	84.1122198416329	61.6122156692265	43.7976287975361	54.1899592858
327	422.248	263.6784	4	20	326	16.3	130.318	147.568	196.873298717728	91.9608429373926	60.2963787566633	43.0565740931776	53.2997331988369
328	425.9733	269.8388	4	20	327	16.35	74.5060000000001	123.208	143.983871666239	97.3994625312495	60.7580939811852	44.819498023306	52.9209338224472
329	428.324	272.455	4	20	328	16.4	47.0140000000004	52.3239999999998	70.3428544487641	96.1650189184432	62.9515273851604	50.0457674450236	52.6309444123552
330	429.6448	273.9658	4	20	329	16.45	26.4159999999993	30.2160000000003	40.1349188612607	60.2267931405078	63.0998491746404	56.5610525213927	51.8372391725394
331	431.1183	273.9113	4	20	330	16.5	29.47	-1.09000000000037	29.4901508982237	37.4039681207376	60.2713876642878	63.0171047090753	51.2795056675489
332	431.8435	273.4507	4	20	331	16.55	14.5040000000006	-9.21199999999999	17.1821698280519	33.9422118329282	42.6406835533182	66.8728945133379	50.1599534938481
333	433.2929	273.0905	4	20	332	16.6	28.9879999999994	-7.20399999999927	29.8697465673874	28.8002358180312	33.8163598703658	70.3058786335665	49.5405216125264
334	435.4169	274.678	4	20	333	16.65	42.4800000000005	31.7499999999995	53.0340730097172	24.3777564101323	40.8897705733371	72.2178523439162	51.1202143088392
335	435.8309	275.2686	4	20	334	16.7	8.27999999999975	11.8119999999999	14.425038786776	25.0545739661286	51.7712756794901	72.4203394181505	50.2498665008929
336	435.6436	274.9508	4	20	335	16.75	-3.74599999999987	-6.35599999999954	7.37775385872917	30.2287516199941	64.421993748924	70.8672988698891	51.4491361808329
337	436.6183	274.6231	4	20	336	16.8	19.4939999999997	-6.55399999999986	20.5662576080333	47.8373293137461	73.4494102700125	61.4225390605679	52.7237688694255
338	434.5551	276.4968	4	20	337	16.85	-41.2639999999999	37.4739999999997	55.7406348367147	74.742315540949	79.8536632859478	55.6864930501275	54.0917457139852
339	434.9823	283.5377	4	20	338	16.9	8.54400000000055	140.817999999999	141.076961478477	104.466231087716	81.4841773026721	53.8751560024366	55.307004678769
340	435.553	290.9633	4	20	339	16.95	11.4139999999998	148.512000000001	148.94996992279	121.844246573896	81.7408296616607	52.6601767421785	59.5895758189582
341	438.5215	298.1762	4	20	340	17	59.3700000000001	144.258	155.997331592563	129.478574951901	81.4632100754905	52.5751852749001	64.7915111167403
342	439.8686	303.3774	4	20	341	17.05	26.9420000000002	104.024000000001	107.456335038936	115.131025291598	80.2043945678175	52.1432425358701	69.4108387687656
343	442.0543	307.5333	4	20	342	17.1	43.7139999999999	83.1179999999995	93.9122767267406	88.7393437823725	77.5566262298893	52.2758659109893	72.02717364575
344	444.3433	310.1372	4	20	343	17.15	45.7799999999997	52.0780000000002	69.3392131769607	58.4601890632653	66.860541431536	55.7354519157235	72.2287839709011
345	444.5016	310.9719	4	20	344	17.2	3.16599999999994	16.694	16.9915623766621	38.5645425617388	53.549077804867	55.6480173190577	72.1621840897401
346	444.6696	311.1291	4	20	345	17.25	3.36000000000013	3.14399999999978	4.6015579970266	25.634677507877	40.7283768008762	59.1006435641297	81.2150602795293
347	444.2717	311.1008	4	20	346	17.3	-7.95799999999986	-0.566000000000031	7.9781025313039	18.5900575714739	30.8370748017277	62.3909636456733	93.0221132796802
348	445.6546	311.5787	4	20	347	17.35	27.6580000000001	9.55800000000067	29.262951457432	18.3588118273615	24.6980685360307	63.3639934046644	105.47067641149
349	446.9152	312.7279	4	20	348	17.4	25.2120000000002	22.983999999999	34.116113494945	22.9965645384872	29.9867265287749	60.5682419125145	112.53731758897
350	446.5494	313.4301	4	20	349	17.45	-7.31600000000071	14.0440000000001	15.8353336561	23.1096070417167	29.5552049764547	62.6180991165236	123.269259604859
351	446.3047	312.0623	4	20	350	17.5	-4.89399999999932	-27.3559999999998	27.7903215526554	23.7614595641845	36.7380770527689	66.5659175244052	150.936963157427
352	446.154	311.6626	4	20	351	17.55	-3.01400000000058	-7.99399999999991	8.54331504745097	41.3833954860759	44.5775327235291	71.9487830241934	173.682498203276
353	446.1481	310.0365	4	20	352	17.6	-0.117999999999938	-32.5220000000002	32.522214069771	40.7515981255479	49.1713605794396	73.7484686579335	176.650904625225
354	440.6454	312.6951	4	20	353	17.65	-110.054	53.1720000000007	122.225793104402	50.4795895670506	54.2759423934929	72.239715597886	177.717086850744
355	440.084982709994	312.991169054336	4	20	354	17.7	-11.20834580012	5.92138108671975	12.6763468534602	66.0454584053415	71.6871204281803	71.9040287613296	180.199945472645
356	443.8051	312.1167	4	20	355	17.75	74.4023458001197	-17.4893810867206	76.430278760169	74.5812615946947	92.4034582479342	91.5628216891694	186.916523950452
357	447.983	313.2102	4	20	356	17.8	83.5580000000004	21.8700000000001	86.3726592389055	67.16848930091	113.060491246659	124.621687498792	193.177746061454
358	451.2162	315.1297	4	20	357	17.85	64.6640000000002	38.3900000000006	75.2012300165368	102.622642730813	122.798868779836	155.254859772852	193.464467328562
359	447.746819084525	317.598461341858	4	20	358	17.9	-69.3876183095006	49.37522683716	85.1619316354787	134.327326928818	114.492704666997	171.199479175504	191.834281632147
360	438.648687184172	320.323119342218	4	20	359	17.95	-181.96263800706	54.4931600071993	189.947114002973	160.075524087977	114.252852546205	193.878342467539	190.855059198029
361	427.179875741556	322.867616671649	4	20	360	18	-229.37622885232	50.8899465886202	234.953699750195	171.016475964978	146.38756632557	249.298741039954	190.18374433759
362	416.598456199294	324.79589600072	4	20	361	18.05	-211.62839084524	38.5655865814203	215.113645034699	161.816920033084	204.665842274056	295.221753870683	192.903443533844
363	410.1625	325.6719	4	20	362	18.1	-128.719123985879	17.5200799855998	129.905989401544	125.883062361596	261.338358966264	301.025943339462	196.513486708201
364	408.2735	325.1559	4	20	363	18.15	-37.7800000000002	-10.3200000000004	39.1641519760102	158.447805722322	288.123015957515	299.698721785764	197.896658430659
365	407.7652	325.2315	4	20	364	18.2	-10.1660000000004	1.51200000000017	10.2778256455346	249.256160460135	316.069564506898	304.751873626232	203.938728255167
366	426.238948541937	332.599525353503	4	20	365	18.25	369.474970838741	147.36050707006	397.777416553823	351.660241967549	406.194023831974	314.732404336774	214.18466305635
367	457.914348134685	343.374101756229	4	20	366	18.3	633.507991854959	215.49152805452	669.155418723763	414.429111881945	477.383016494706	323.964528477235	221.173245130304
368	489.200923456463	350.538175482203	4	20	367	18.35	625.73150643556	143.28147451948	641.926396938615	506.256066652199	479.253017899087	323.564941252459	220.786346292189
369	506.508199185495	347.074692805452	4	20	368	18.4	346.145514580641	-69.2696535350194	353.008501547991	653.940241941626	484.90473890453	323.100321351779	220.593252764389
370	496.2457	325.9666	4	20	369	18.45	-205.2499837099	-422.161856109039	469.412599496801	705.509872529277	495.250894706259	319.092019279534	221.632302266363
371	455.25861612841	286.629272202487	4	20	370	18.5	-819.7416774318	-786.74655595026	1136.19829300096	606.845793830625	483.077242347978	313.801571150774	221.853965268881
372	422.1348	254.2078	4	20	371	18.55	-662.4763225682	-648.42944404974	927.00357166202	555.380365927115	443.263214680415	313.858104043495	221.88789123092
373	425.2832	247.4775	4	20	372	18.6	62.9680000000008	-134.606	148.606003445352	484.24572276032	385.791523538655	319.278504758468	221.233834754958
374	425.9694	242.7429	4	20	373	18.65	13.7239999999997	-94.692	95.6813620304393	312.21424275433	358.077626746043	323.553601263431	219.477739945624
375	426.3649	237.0697	4	20	374	18.7	7.9099999999994	-113.464	113.739383662828	181.016556831552	322.11447405217	335.973427749004	220.409303558721
376	438.87553868641	231.240432795738	4	20	375	18.75	250.2127737282	-116.58534408524	276.040892971011	164.737253246686	221.409118469574	336.806504423531	218.767375275872
377	451.6724	226.7836	4	20	376	18.8	255.9372262718	-89.1366559147599	271.015142048131	160.774887564972	150.333191592284	317.724802761816	217.331293424716
378	454.0404	224.3992	4	20	377	18.85	47.3599999999999	-47.688	67.2094855210185	159.98322534402	159.303991617848	286.317832811527	216.631036189054
379	456.1342	221.2359	4	20	378	18.9	41.8760000000009	-63.2660000000004	75.8695336218704	130.603994184818	162.202463622332	269.987026353274	219.119825762634
380	451.2579	218.7157	4	20	379	18.95	-97.5260000000003	-50.4039999999998	109.781072558069	119.649826353015	176.695960791748	249.386262065187	217.136517009986
381	450.1212	212.3593	4	20	380	19	-22.7340000000004	-127.128	129.144737175001	153.870729989011	190.535766499084	194.409189497807	214.71266531379
382	449.888	201.5496	4	20	381	19.05	-4.66400000000021	-216.194	216.244302889116	163.630039679693	192.186390843216	148.554028591158	212.500733997501
383	461.8037	201.5475	4	20	382	19.1	238.314	-0.041999999999689	238.314003701	193.408696239476	186.844142084398	141.441726170455	210.635115032742
384	466.4271	205.7282	4	20	383	19.15	92.4680000000001	83.6139999999995	124.666082075278	250.46753881335	181.896425960505	139.256758105484	211.423971211678
385	453.49507647914	205.937539328127	4	20	384	19.2	-258.6404704172	4.18678656254031	258.674355356983	264.722955333417	176.658050078203	136.066733491211	213.149638045281
386	432.95958940373	203.163935380125	4	20	385	19.25	-410.7097415082	-55.4720789600401	414.438950044372	219.817554179784	167.40926052604	122.802346214971	205.151396810468
387	418.84	200.4605	4	20	386	19.3	-282.3917880746	-54.0687076025	287.521385489453	200.162812241317	146.774865590033	110.698058372196	189.949980367428
388	418.3142	200.0147	4	20	387	19.35	-10.5159999999989	-8.91599999999983	13.7869979328342	159.907403916931	123.579460723061	109.697131125649	175.254005417441
389	417.6233	201.139	4	20	388	19.4	-13.8180000000011	22.4860000000001	26.392372382945	84.3509822387301	116.311052588636	115.139330173488	166.880304520341
390	418.7592	203.7745	4	20	389	19.45	22.718000000001	52.7099999999996	57.3973137350521	28.8267758466478	95.4375061906736	115.181014740437	155.28449000783
391	419.3195	205.5196	4	20	390	19.5	11.2059999999997	34.9020000000002	36.6568416533668	27.3413672663384	55.0689259308577	115.623759476807	127.224682686428
392	419.6914	205.8463	4	20	391	19.55	7.43799999999965	6.53400000000033	9.90035352904123	32.4592929359539	29.2097259011758	111.143363951506	104.501965387821
393	419.3745	205.8199	4	20	392	19.6	-6.33799999999951	-0.528000000000475	6.35995503128712	30.9676084644159	32.5501201669004	101.991725307016	101.100044243518
394	419.6561	203.2361	4	20	393	19.65	5.63199999999938	-51.6759999999999	51.9820007310221	25.7868696229852	48.3822343864717	99.2943411599253	99.3520598802808
395	421.9874	204.1304	4	20	394	19.7	46.626	17.8860000000003	49.9388913773625	29.5926759557037	53.7039794026714	90.3258483415588	97.5646731463919
396	422.5046	203.9835	4	20	395	19.75	10.3440000000001	-2.93800000000033	10.7531474462133	37.7588730674623	63.8382584275737	73.4962891974052	92.3206776173134
397	421.826791751498	205.261329917212	4	20	396	19.8	-13.5561649700401	25.5565983442403	28.9293851926336	64.3051758369895	75.5118623129804	62.1751579730409	86.8486436289869
398	423.3305	203.443	4	20	397	19.85	30.0741649700399	-36.3665983442399	47.1909405900799	76.4403503409268	80.4039898909706	64.1901780233554	85.955016819467
399	428.3169	195.6691	4	20	398	19.9	99.7280000000001	-155.478000000001	184.713514578658	101.889647232162	82.2776297312149	63.7735826874074	84.4667531248299
400	431.1722	190.9324	4	20	399	19.95	57.106	-94.7339999999997	110.614763897049	121.431048670257	85.214190492444	61.182717950474	82.0942565620906
401	433.487769195599	184.432562670237	4	20	400	20	46.3113839119808	-129.99674659526	137.99963190239	123.049106714479	91.9236524639526	60.0401758750489	79.4669442920316
402	435.4151	178.4012	4	20	401	20.05	38.5466160880196	-120.62725340474	126.636392383108	100.25008362544	95.1405900449061	60.4499021844846	74.8958359871778
403	436.8183	176.0198	4	20	402	20.1	28.0640000000005	-47.6279999999997	55.2812308111894	93.9880306439611	95.8302358798105	60.7583623165804	69.9572950310729
404	439.7248	174.0061	4	20	403	20.15	58.1299999999999	-40.274	70.7183991334645	81.9576576957431	79.1649309883432	59.4473616550777	67.9866044891791
405	443.6187	173.2574	4	20	404	20.2	77.8779999999995	-14.9740000000003	79.3044989896533	68.8501314195551	68.6614564982766	59.0626128015731	62.7358979570563
406	447.087	171.4906	4	20	405	20.25	69.366	-35.3359999999998	77.8477671613	68.6113650451421	56.242093322524	61.8390090196559	53.6111346495081
407	450.141	171.4149	4	20	406	20.3	61.0800000000006	-1.51400000000024	61.0987610021682	58.0797783512461	45.3879420559888	62.9992288857778	47.6418542525614
408	452.0826	169.5324	4	20	407	20.35	38.8319999999999	-37.6499999999999	54.0873989391243	43.3348823525922	41.1127347421902	62.212902513285	48.4836718305893
409	452.9147	169.1816	4	20	408	20.4	16.6419999999994	-7.01599999999985	18.0604656639849	30.526528949305	36.6170935789405	53.7941760761715	49.0009187088259
410	452.9635	168.9069	4	20	409	20.45	0.976000000000568	-5.49399999999991	5.58001899638345	21.9257526924224	32.9110351107023	49.0074983837439	48.807446866325
411	453.3776	168.3546	4	20	410	20.5	8.28199999999924	-11.046	13.8060001448641	13.6141044392383	31.7543655753592	43.3101291072564	49.3160052323159
412	454.2798	168.4224	4	20	411	20.55	18.044000000001	1.35600000000011	18.0948797177554	15.1544088066349	30.8578677266495	38.6483080228491	50.3704907767582
413	453.6666	168.5506	4	20	412	20.6	-12.2640000000001	2.56399999999985	12.5291576732038	22.4871878688124	28.5955691467595	37.9228647551298	51.7094213337763
414	452.8042	169.5074	4	20	413	20.65	-17.2480000000007	19.1359999999997	25.7619875009677	32.9822022014134	28.4234211639998	36.6788678184329	51.6635063220922
415	454.6999	170.4389	4	20	414	20.7	37.9140000000007	18.63	42.2439143072709	39.7899827608765	29.3535402692111	35.1459475725538	52.3180894071269
416	457.9987	170.1213	4	20	415	20.75	65.9759999999994	-6.35199999999998	66.2810718078693	43.5770338542806	30.3781648919888	33.7259801016111	54.7483958216717
417	460.593410273342	169.871686707615	4	20	416	20.8	51.89420546684	-4.99226584769985	52.133782515071	41.6924335213647	31.9086739897095	33.1085505320818	56.3512042938856
418	462.157765079907	170.038471823329	4	20	417	20.85	31.2870961313001	3.33570231427984	31.4644131402241	36.2198926696098	34.7329947680694	32.7771656378232	60.1829868014684
419	462.808984133787	170.531746482386	4	20	418	20.9	13.0243810776005	9.86549318114044	16.338985836388	27.7741275825641	36.7406420579253	34.2282547302443	61.7390950672792
420	462.664287149072	171.261601820027	4	20	419	20.95	-2.8939396943008	14.59710675282	14.8812100484965	24.0273652185425	37.3808600344053	36.432175782176	65.3084448694926
421	461.840893839854	172.138128971495	4	20	420	21	-16.4678661843595	17.5305430293599	24.0522463726408	25.8889556818583	35.697594627863	38.5918345895829	67.565918086935
422	460.456023920223	173.071419072033	4	20	421	21.05	-27.69739839262	18.6658020107598	33.3999706949631	31.788850594486	35.3592333375142	40.2910793690319	68.5913459194152
423	458.62689710427	173.971563256883	4	20	422	21.1	-36.5825363190606	18.0028836970001	40.772365456803	38.5418273992009	36.9587621288869	42.6604803509723	69.5191106016594
424	456.470733106087	174.748652661287	4	20	423	21.15	-43.1232799636598	15.5417880880799	45.8384603995266	43.6210616731619	40.0330882964889	43.8796509891067	69.6765957569218
425	454.104751639765	175.312778420487	4	20	424	21.2	-47.3196293264391	11.2825151840002	48.6460940720711	46.6911014564859	43.510811295141	45.5735660126807	70.3015806118308
426	451.646172419394	175.574031669727	4	20	425	21.25	-49.1715844074201	5.2250649847997	49.4484177424457	48.0285685759156	46.805504287177	47.6577826236875	70.6012203722349
427	449.212215159066	175.442503544249	4	20	426	21.3	-48.6791452065609	-2.6305625095597	48.7501696115833	48.2773259984918	48.6734847483542	49.7031797019933	70.8416115432157
428	446.920099572871	174.828285179294	4	20	427	21.35	-45.8423117238999	-12.2843672991002	47.4597010539512	48.4797951910811	50.5879659338751	58.1530710896517	72.1710794580743
429	444.887045374902	173.641467710106	4	20	428	21.4	-40.6610839593793	-23.7363493837597	47.0822475124075	49.9899469011921	51.0186599202882	69.6840140583868	73.8375292048208
430	443.230272279247	171.792142271928	4	20	429	21.45	-33.1354619131002	-36.9865087635606	49.6584400350178	50.6558680402225	53.7662719909561	81.6093913552413	75.584476400137
431	442.067	169.1904	4	20	430	21.5	-23.2654455849399	-52.0348454385595	56.9991762930007	53.1473632918346	59.617970619512	91.8217070666135	76.8529817435536
432	440.926	166.8497	4	20	431	21.55	-22.8200000000004	-46.814	52.0797753067351	53.7599938420845	64.0471260664725	98.5343838159813	77.4020827273419
433	438.309815434856	168.309408417356	4	20	432	21.6	-52.3236913028802	29.1941683471197	59.9171773120118	59.052748790831	79.3473800504165	101.115356448189	79.9774681596539
434	437.4428	170.662	4	20	433	21.65	-17.34030869712	47.0518316528802	50.1454002636572	69.2459943378319	99.3349398202848	102.674323695411	82.3111817362272
435	441.22005332689	170.194200618263	4	20	434	21.7	75.5450665378009	-9.3559876347399	76.1222147787502	77.4383840927225	119.707971415342	105.457213651108	84.8404036177879
436	445.9094	167.52	4	20	435	21.75	93.7869334621996	-53.48401236526	107.965404028005	105.547396808998	136.83790984605	107.476460642859	86.4788152234944
437	446.8963	162.9738	4	20	436	21.8	19.7379999999998	-90.924	93.0417240811884	144.909885798485	148.395282883609	108.57467255435	87.2665705276074
438	444.1548	153.3329	4	20	437	21.85	-54.8299999999995	-192.818	200.462240893391	180.363194039852	151.642746962503	111.564993278326	88.1959951519
439	442.877996353741	141.05119752326	4	20	438	21.9	-25.53607292518	-245.6340495348	246.95784521109	204.429825354268	154.329987470533	113.446803679397	88.1417103141793
440	443.675816595497	128.406904857727	4	20	439	21.95	15.9564048351194	-252.88585331066	253.388755985586	219.352181674494	157.14815531126	114.736777018098	88.4932800995203
441	445.639703539504	117.16218476333	4	20	440	22	39.2777388801403	-224.89440188794	228.298560600085	197.738097116007	155.334950666205	115.114128897524	89.3640115249911
442	447.8611	109.0792	4	20	441	22.05	44.4279292099202	-161.6596952666	167.65350568232	163.750089142581	153.102219042227	114.513086085652	89.2417843110114
443	449.6449	104.8179	4	20	442	22.1	35.6759999999997	-85.2260000000001	92.3918181009552	133.933116582667	143.782606506235	117.294455968336	88.9344057091415
444	450.3402	101.0303	4	20	443	22.15	13.9059999999995	-75.752	77.0178053439591	106.240075978142	127.55866753851	120.742712483348	89.2282543422278
445	449.089	95.96742	4	20	444	22.2	-25.0239999999997	-101.2576	104.303893186017	86.8522564099586	109.765582620854	124.107241222895	93.3416240240416
446	451.0639	91.93321	4	20	445	22.25	39.4979999999998	-80.6842	89.8333575774611	89.8271158964618	93.3903479489985	125.299847823301	99.6369138029647
447	449.6938	88.67374	4	20	446	22.3	-27.4019999999996	-65.1894000000001	70.714407841401	91.3672459344389	80.6308892876956	124.829961353222	105.25801472123
448	447.1915	83.92995	4	20	447	22.35	-50.0459999999998	-94.8757999999998	107.266115533471	85.5980486590412	82.9461649741682	118.238919214148	109.783637791333
449	448.2246	79.82194	4	20	448	22.4	20.6619999999998	-82.1602000000001	84.7184555338447	80.5406199198545	87.1554374961623	106.599406569972	114.515830347534
450	448.8647	76.10374	4	20	449	22.45	12.8020000000004	-74.3639999999999	75.4579068090283	74.4095221654325	91.0663271345307	95.3771688437993	118.86955442293
451	450.8667	73.57243	4	20	450	22.5	40.0399999999991	-50.6262000000001	64.5462138815278	76.0652140518746	95.2647449803972	86.9063159833687	121.818431892939
452	452.371	72.24998	4	20	451	22.55	30.086	-26.4490000000001	40.058919069291	82.9436290578857	96.5577036642165	79.9491848060414	131.512249939397
453	454.0934	66.73548	4	20	452	22.6	34.4479999999999	-110.29	115.544574965681	96.5346056100202	92.6952319220621	76.7534549700941	146.405339303193
454	451.089044956926	61.5932871795011	4	20	453	22.65	-60.0871008614797	-102.843856409978	119.1105305639	109.98887004094	85.6401456014338	75.7821849890449	164.841721509429
455	444.620747554	58.4982590313724	4	20	454	22.7	-129.36594805852	-61.900562962574	143.412789569701	118.705885163001	80.9887550667444	81.2260343969754	183.77190440043
456	438.1002	57.53799	4	20	455	22.75	-130.41095108	-19.205380627448	131.817536036126	109.325249792249	80.4222840177389	91.7973669630707	200.884179588934
457	433.9183	57.48792	4	20	456	22.8	-83.6379999999997	-1.00139999999996	83.643994679594	88.3366621449819	79.2674803243872	101.941356888111	215.194539568696
458	431.4103	55.14505	4	20	457	22.85	-50.1599999999996	-46.8574000000001	68.6413981119264	65.4429045234685	70.56074496602	108.002282304341	221.556177169351
459	431.2241	55.82852	4	20	458	22.9	-3.72399999999971	13.6694	14.1675923275621	50.8556979945379	64.4089324819276	115.584857015671	220.925398058477
460	429.7769	55.82898	4	20	459	22.95	-28.9440000000002	0.00920000000007803	28.9440014621339	39.8290754857738	71.3857416594202	123.002331827762	218.20992015109
461	428.2129	53.33469	4	20	460	23	-31.2800000000004	-49.8858	58.8815033914728	31.7962401397905	88.3299889457442	128.522734888353	216.745534654392
462	426.9228	53.94117	4	20	461	23.05	-25.8019999999999	12.1296	28.5108821357739	40.4812028188733	107.325010112006	148.511413793143	215.114072399926
463	427.2544	55.32588	4	20	462	23.1	6.63199999999961	27.6942	28.4772213820097	77.3285787953718	123.309332686619	175.51622263805	225.356948708641
464	424.3749	55.29956	4	20	463	23.15	-57.589999999999	-0.526399999999967	57.5924057229761	125.804279896951	145.529568429909	208.94073053551	244.174549915205
465	415.731329365362	49.0622603349845	4	20	464	23.2	-172.87141269276	-124.74599330031	213.180881344626	174.820944738238	165.015908588779	243.436567577966	266.631415431147
466	403.504768773476	40.2642379152554	4	20	465	23.25	-244.531211837721	-175.960448394582	301.260008899367	214.822425233448	176.623185758967	276.468511354566	287.402718815323
467	390.854	35.05919	4	20	466	23.3	-253.01537546952	-104.100958305108	273.59420634221	250.577934040944	217.755347261899	305.55911778417	299.612453006016
468	379.5796	36.90336	4	20	467	23.35	-225.487999999999	36.8834	228.484623858061	252.703238382186	280.471700310079	324.873435124553	299.183778167394
469	367.7881	37.70174	4	20	468	23.4	-235.830000000001	15.9676	236.369949760456	227.442091620983	353.472528589093	335.251389546982	298.533938695818
470	358.401	31.61021	4	20	469	23.45	-187.742	-121.8306	223.807403050837	260.68974978556	415.487393496511	341.04267145838	298.583057464649
471	352.3507	37.92815	4	20	470	23.5	-121.006	126.3588	174.954275093351	346.120975386711	464.607033763389	346.584753325416	297.944141961107
472	347.807729188046	59.4454216697061	4	20	471	23.55	-90.8594162390807	430.345433394122	439.832497165093	456.367123137243	503.793225456334	350.278959993811	298.185802438594
473	344.025682024007	92.0085619975425	4	20	472	23.6	-75.64094328078	651.262806556728	655.640751863818	578.271548610836	526.437537562487	373.960442447187	295.589025506361
474	340.678967052952	131.246128311833	4	20	473	23.65	-66.9342994211001	784.75132628581	787.600688513114	701.771975905795	524.973210664055	412.566914841365	292.976652075182
475	337.441992819954	172.7866779409	4	20	474	23.7	-64.7394846599593	830.81099258134	833.329530418807	746.89670112711	517.069434327981	452.036796465319	291.522945326142
476	333.989167870082	212.258768213068	4	20	475	23.75	-69.0564989974405	789.44180544336	792.456411568141	706.754099738264	516.546320891865	483.008070667575	291.989677344691
477	329.994900748407	245.29095645666	4	20	476	23.8	-79.8853424334993	660.64376487184	665.456123271667	593.579298190867	482.802572725724	497.28354912392	295.824178782574
478	325.1336	267.5118	4	20	477	23.85	-97.2260149681404	444.4168708668	454.927744919589	455.867320045125	467.449184584294	490.365274030448	299.244402493229
479	320.2385	277.4589	4	20	478	23.9	-97.9020000000003	198.942000000001	221.726680776131	331.320665877935	471.661301093636	481.483020375965	300.314491320368
480	318.2997	284.4329	4	20	479	23.95	-38.7760000000003	139.48	144.769639690095	218.708444324339	488.586199434126	474.163783101535	304.96834422108
481	316.4607	292.7174	4	20	480	24	-36.78	165.69	169.723140732193	228.144269430325	501.409107571761	467.365549033861	304.467633486535
482	321.1123	290.5786	4	20	481	24.05	93.0320000000006	-42.7760000000001	102.395015503686	349.743303996406	490.773872791506	447.860191084046	305.410594627982
483	339.462821226845	273.445688861357	4	20	482	24.1	367.0104245369	-342.65822277286	502.106870449519	521.305078823127	454.293010498409	415.661828374673	304.950277537031
484	368.971	244.2847	4	20	483	24.15	590.1635754631	-583.21977722714	829.721853606536	671.497549265587	437.992830087876	377.012573614854	304.713399096091
485	403.870373333631	208.299384496698	4	20	484	24.2	697.98746667262	-719.70631006604	1002.5785138237	762.839301258673	431.25813187509	339.609323074318	300.637152429264
486	435.335689597436	174.697475105789	4	20	485	24.25	629.3063252761	-672.03818781818	920.685492944497	680.441751566494	418.184777175858	307.510843334815	294.633677953455
487	453.777	153.6877	4	20	486	24.3	368.82620805128	-420.19550211578	559.103775469115	526.242356179345	412.917809442368	286.089239780978	290.324219637294
488	456.0764	149.8126	4	20	487	24.35	45.9879999999998	-77.5020000000001	90.1191219886212	341.211184927054	363.874472165052	273.615369861904	284.903808707414
489	458.694	148.4823	4	20	488	24.4	52.3520000000008	-26.6059999999999	58.7248766707949	164.872005086128	282.363846136071	265.377593093755	279.521978291204
490	460.7564	145.2063	4	20	489	24.45	41.2479999999994	-65.5200000000002	77.4226575622406	62.9963176260621	190.632446714511	268.89401698378	275.263122066676
491	461.5728	143.436	4	20	490	24.5	16.3279999999997	-35.4059999999998	38.9895937398683	47.30719276361	113.61257909787	262.350513647653	271.761663724989
492	463.1003	141.4743	4	20	491	24.55	30.5500000000006	-39.2340000000002	49.7253381687852	38.4853360927967	81.4046067704496	260.542229262152	262.076242410186
493	462.6404	141.1149	4	20	492	24.6	-9.19800000000009	-7.18799999999987	11.6734976763608	40.0537085019686	92.9377292253997	235.940112626875	246.438192379543
494	462.584	140.3863	4	20	493	24.65	-1.12799999999993	-14.572	14.6155933167285	62.3531531096113	92.7623560996341	196.859883350817	227.437040676086
495	464.9066	136.8113	4	20	494	24.7	46.4520000000005	-71.5000000000003	85.2645196081001	99.8128959148371	106.52990209247	149.23750839321	207.22770266806
496	468.0871	129.9922	4	20	495	24.75	63.6099999999999	-136.382	150.486816778082	138.568265687189	106.516250119449	106.259285239334	191.244180034274
497	474.532678811262	120.047074707423	4	20	496	24.8	128.911576225239	-198.90250585154	237.024052194915	147.039376106471	108.166649081936	83.3648901506675	178.866425896103
498	479.958782034161	111.324574145885	4	20	497	24.85	108.522064457981	-174.45001123076	205.450346538122	173.006095682971	108.005753088698	79.4423433843808	171.044515650288
499	477.9495	109.3054	4	20	498	24.9	-40.1856406832201	-40.3834829176998	56.9711454131389	150.679347129287	111.355920565563	77.5609362064422	169.979714987935
500	468.4301	114.3103	4	20	499	24.95	-190.388	100.098	215.0981174906	116.520402249036	107.842570071909	76.3624610318156	171.044719745446
501	466.8875	113.1295	4	20	500	25	-30.8519999999999	-23.6160000000001	38.8530740096584	77.4432404902076	98.9059913807989	76.1577784161174	170.098612638919
502	463.7116	112.1917	4	20	501	25.05	-63.5180000000003	-18.7559999999999	66.2293277936597	75.6724650246552	85.3251735308853	76.2922937363266	169.997604138736
503	464.1073	111.8808	4	20	502	25.1	7.91400000000067	-6.21800000000007	10.0645377439807	42.6790444608469	65.9469575433619	77.2145563844135	158.404492883668
504	461.8329	112.6652	4	20	503	25.15	-45.4880000000003	15.6880000000001	48.1172680853769	47.1326356323109	62.3595163132504	77.8615077373177	NA
505	464.2096	111.8689	4	20	504	25.2	47.5340000000006	-15.926	50.1310146715589	54.1299448127348	46.1950199711612	74.8460822618012	NA
506	463.4104	114.8186	4	20	505	25.25	-15.9840000000008	58.9940000000001	61.1210298669782	54.4506745965161	45.7993067127856	74.9775167337327	NA
507	463.071	119.868	4	20	506	25.3	-6.7879999999991	100.988	101.215873695779	49.0465676018456	44.4179383907167	71.643612011228	NA
508	463.5397	119.5206	4	20	507	25.35	9.37399999999911	-6.94799999999987	11.6681866628873	49.7109954814755	46.4233596801286	68.473661438672	NA
509	462.9963	118.6165	4	20	508	25.4	-10.8679999999993	-18.082	21.0967331120243	44.4659777932604	44.3670949090721	74.5818368821146	NA
510	461.3047	120.6857	4	20	509	25.45	-33.8319999999999	41.3839999999999	53.4531540697084	34.7059319686987	41.8495944516932	73.1954225071109	NA
511	460.1178	119.4068	4	20	510	25.5	-23.7380000000007	-25.5779999999999	34.8959414259026	38.396044763741	51.0490420866665	77.8467116301844	NA
512	458.0388	121.0025	4	20	511	25.55	-41.5800000000002	31.9139999999999	52.4156445729708	39.6876222162985	57.9620504915707	79.4529790153209	NA
513	456.63	121.5346	4	20	512	25.6	-28.1759999999997	10.642	30.1187506380989	33.9881934219109	71.0003653339822	80.8688731404606	NA
514	457.635	122.477	4	20	513	25.65	20.0999999999999	18.8480000000001	27.5546203748119	57.6321063800727	86.8041574509788	NA	NA
515	457.8927	121.2561	4	20	514	25.7	5.154	-24.418	24.95601009777	81.2181690144426	100.195825043061	NA	NA
516	456.1807	128.718	4	20	515	25.75	-34.2399999999998	149.238	153.115506216712	103.604685904223	109.894116547583	NA	NA
517	450.4314	135.0021	4	20	516	25.8	-114.986	125.682	170.34595774482	133.920692685659	114.488019639925	NA	NA
518	449.4649	142.0386	4	20	517	25.85	-19.3299999999999	140.73	142.051335087003	166.40345666421	115.314386600793	NA	NA
519	453.908475122113	149.815341029889	4	20	518	25.9	88.8715024422595	155.53482059778	179.13465428199	162.156126715094	NA	NA	NA
520	459.647945073268	157.219874617934	4	20	519	25.95	114.7893990231	148.0906717609	187.369829990527	147.757870265408	NA	NA	NA
521	462.1051	163.3389	4	20	520	26	49.1430985346403	122.38050764132	131.878856471128	127.024087297362	NA	NA	NA
522	459.2149	167.3177	4	20	521	26.05	-57.8039999999999	79.5760000000001	98.3546754963891	NA	NA	NA	NA
523	457.7084	168.5066	4	20	522	26.1	-30.1300000000003	23.7779999999998	38.3824202467746	NA	NA	NA	NA
524	NA	NA	4	20	523	26.15	NA	NA	NA	NA	NA	NA	NA
525	NA	NA	4	20	524	26.2	NA	NA	NA	NA	NA	NA	NA
526	NA	NA	4	20	525	26.25	NA	NA	NA	NA	NA	NA	NA
527	NA	NA	4	20	526	26.3	NA	NA	NA	NA	NA	NA	NA
528	NA	NA	4	20	527	26.35	NA	NA	NA	NA	NA	NA	NA
529	NA	NA	4	20	528	26.4	NA	NA	NA	NA	NA	NA	NA
530	NA	NA	4	20	529	26.45	NA	NA	NA	NA	NA	NA	NA
531	NA	NA	4	20	530	26.5	NA	NA	NA	NA	NA	NA	NA
532	NA	NA	4	20	531	26.55	NA	NA	NA	NA	NA	NA	NA
533	NA	NA	4	20	532	26.6	NA	NA	NA	NA	NA	NA	NA
534	NA	NA	4	20	533	26.65	NA	NA	NA	NA	NA	NA	NA
535	NA	NA	4	20	534	26.7	NA	NA	NA	NA	NA	NA	NA
536	NA	NA	4	20	535	26.75	NA	NA	NA	NA	NA	NA	NA
537	NA	NA	4	20	536	26.8	NA	NA	NA	NA	NA	NA	NA
538	NA	NA	4	20	537	26.85	NA	NA	NA	NA	NA	NA	NA
539	NA	NA	4	20	538	26.9	NA	NA	NA	NA	NA	NA	NA
540	NA	NA	4	20	539	26.95	NA	NA	NA	NA	NA	NA	NA
541	NA	NA	4	20	540	27	NA	NA	NA	NA	NA	NA	NA
542	NA	NA	4	20	541	27.05	NA	NA	NA	NA	NA	NA	NA
543	NA	NA	4	20	542	27.1	NA	NA	NA	NA	NA	NA	NA
544	NA	NA	4	20	543	27.15	NA	NA	NA	NA	NA	NA	NA
545	NA	NA	4	20	544	27.2	NA	NA	NA	NA	NA	NA	NA
546	NA	NA	4	20	545	27.25	NA	NA	NA	NA	NA	NA	NA
547	NA	NA	4	20	546	27.3	NA	NA	NA	NA	NA	NA	NA
548	NA	NA	4	20	547	27.35	NA	NA	NA	NA	NA	NA	NA
549	NA	NA	4	20	548	27.4	NA	NA	NA	NA	NA	NA	NA
550	NA	NA	4	20	549	27.45	NA	NA	NA	NA	NA	NA	NA
551	NA	NA	4	20	550	27.5	NA	NA	NA	NA	NA	NA	NA
552	NA	NA	4	20	551	27.55	NA	NA	NA	NA	NA	NA	NA
553	NA	NA	4	20	552	27.6	NA	NA	NA	NA	NA	NA	NA
554	NA	NA	4	20	553	27.65	NA	NA	NA	NA	NA	NA	NA
555	NA	NA	4	20	554	27.7	NA	NA	NA	NA	NA	NA	NA
556	NA	NA	4	20	555	27.75	NA	NA	NA	NA	NA	NA	NA
557	NA	NA	4	20	556	27.8	NA	NA	NA	NA	NA	NA	NA
558	NA	NA	4	20	557	27.85	NA	NA	NA	NA	NA	NA	NA
559	NA	NA	4	20	558	27.9	NA	NA	NA	NA	NA	NA	NA
560	NA	NA	4	20	559	27.95	NA	NA	NA	NA	NA	NA	NA
561	NA	NA	4	20	560	28	NA	NA	NA	NA	NA	NA	NA
562	NA	NA	4	20	561	28.05	NA	NA	NA	NA	NA	NA	NA
563	NA	NA	4	20	562	28.1	NA	NA	NA	NA	NA	NA	NA
564	NA	NA	4	20	563	28.15	NA	NA	NA	NA	NA	NA	NA
565	NA	NA	4	20	564	28.2	NA	NA	NA	NA	NA	NA	NA
566	NA	NA	4	20	565	28.25	NA	NA	NA	NA	NA	NA	NA
567	NA	NA	4	20	566	28.3	NA	NA	NA	NA	NA	NA	NA
568	NA	NA	4	20	567	28.35	NA	NA	NA	NA	NA	NA	NA
569	NA	NA	4	20	568	28.4	NA	NA	NA	NA	NA	NA	NA
570	NA	NA	4	20	569	28.45	NA	NA	NA	NA	NA	NA	NA
571	NA	NA	4	20	570	28.5	NA	NA	NA	NA	NA	NA	NA
572	NA	NA	4	20	571	28.55	NA	NA	NA	NA	NA	NA	NA
573	NA	NA	4	20	572	28.6	NA	NA	NA	NA	NA	NA	NA
574	NA	NA	4	20	573	28.65	NA	NA	NA	NA	NA	NA	NA
575	NA	NA	4	20	574	28.7	NA	NA	NA	NA	NA	NA	NA
576	NA	NA	4	20	575	28.75	NA	NA	NA	NA	NA	NA	NA
577	NA	NA	4	20	576	28.8	NA	NA	NA	NA	NA	NA	NA
578	NA	NA	4	20	577	28.85	NA	NA	NA	NA	NA	NA	NA
579	NA	NA	4	20	578	28.9	NA	NA	NA	NA	NA	NA	NA
580	NA	NA	4	20	579	28.95	NA	NA	NA	NA	NA	NA	NA
581	NA	NA	4	20	580	29	NA	NA	NA	NA	NA	NA	NA
582	NA	NA	4	20	581	29.05	NA	NA	NA	NA	NA	NA	NA
583	NA	NA	4	20	582	29.1	NA	NA	NA	NA	NA	NA	NA
584	NA	NA	4	20	583	29.15	NA	NA	NA	NA	NA	NA	NA
585	NA	NA	4	20	584	29.2	NA	NA	NA	NA	NA	NA	NA
586	NA	NA	4	20	585	29.25	NA	NA	NA	NA	NA	NA	NA
587	NA	NA	4	20	586	29.3	NA	NA	NA	NA	NA	NA	NA
588	NA	NA	4	20	587	29.35	NA	NA	NA	NA	NA	NA	NA
589	NA	NA	4	20	588	29.4	NA	NA	NA	NA	NA	NA	NA
590	NA	NA	4	20	589	29.45	NA	NA	NA	NA	NA	NA	NA
591	NA	NA	4	20	590	29.5	NA	NA	NA	NA	NA	NA	NA
592	NA	NA	4	20	591	29.55	NA	NA	NA	NA	NA	NA	NA
593	NA	NA	4	20	592	29.6	NA	NA	NA	NA	NA	NA	NA
594	NA	NA	4	20	593	29.65	NA	NA	NA	NA	NA	NA	NA
595	NA	NA	4	20	594	29.7	NA	NA	NA	NA	NA	NA	NA
596	NA	NA	4	20	595	29.75	NA	NA	NA	NA	NA	NA	NA
597	NA	NA	4	20	596	29.8	NA	NA	NA	NA	NA	NA	NA
598	NA	NA	4	20	597	29.85	NA	NA	NA	NA	NA	NA	NA
599	NA	NA	4	20	598	29.9	NA	NA	NA	NA	NA	NA	NA
600	NA	NA	4	20	599	29.95	NA	NA	NA	NA	NA	NA	NA
601	NA	NA	4	20	600	30	NA	NA	NA	NA	NA	NA	NA
