# Supplementary material for: An automated feeding system for the African killifish reveals the impact of diet on lifespan and allows scalable assessment of associative learning
Source: eLife. 2022 Nov 10;11:e69008. doi: 10.7554/eLife.69008 (PMC9788828; doi:10.7554/eLife.69008)
Supplement: Figure 6—source data 3. [file elife-69008-fig6-data3.zip › Filtered and Interpolated Trajectories with Kinematics/t26_REC0012 DLC_likelihood-euclidean-filtered_splines-interpolated_kinematics_02_resnet50_TrainAllTheThingsJun28shuffle1_1030000.csv]

	x2	y2	fishnum	recording_num	bodyparts_coords	seconds	velocity_x	velocity_y	velocity_xy	velocity_xy_5frame	velocity_xy_10frame	velocity_xy_20frame	velocity_xy_40frame
1	164.724768107882	159.160932297193	26	12	0	0	0	0	0	NA	NA	NA	NA
2	153.488569657537	121.205719891836	26	12	1	0.05	-224.7239690069	-759.10424810714	791.669199691715	NA	NA	NA	NA
3	151.834783621576	94.0072134594387	26	12	2	0.1	-33.0757207192198	-543.970128647946	544.974773877065	404.522402550524	NA	NA	NA
4	157.4728	75.81664	26	12	3	0.15	112.76032756848	-363.811469188774	380.88538510508	462.156344457829	NA	NA	NA
5	168.112008792808	64.8852265135205	26	12	4	0.2	212.78417585616	-218.62826972959	305.082654078759	358.368643415803	307.950362880009	NA	NA
6	181.4618	59.4642	26	12	5	0.25	266.99582414384	-108.42053027041	288.169709536525	290.749761415614	318.644777395278	NA	NA
7	195.004852414384	57.8702079729591	26	12	6	0.3	270.86104828768	-31.879840540818	272.730694481587	239.549519103136	244.829610872745	NA	NA
8	205.317	58.68158	26	12	7	0.35	206.24295171232	16.2274405408179	206.880363876121	211.378323209494	197.355561974772	NA	NA
9	211.4679	59.75702	26	12	8	0.4	123.018	21.5088	124.884173542687	175.133210332728	164.989775441451	NA	NA
10	219.5478	58.29373	26	12	9	0.45	161.598	-29.2658	164.226674610552	131.290578329686	139.621607150362	176.756347891337	NA
11	224.895	58.30254	26	12	10	0.5	106.944	0.17620000000008	106.944145152692	103.961362533929	112.136119881025	178.063406568711	NA
12	227.5664	58.45726	26	12	11	0.55	53.4279999999995	3.09439999999995	53.5175344663779	90.4300317797658	87.0558875694547	140.49397424471	NA
13	230.867	59.6565	26	12	12	0.6	66.0120000000001	23.9848000000001	70.2342848973349	67.864891091229	69.4801557981037	113.698742236144	NA
14	233.7278	59.71391	26	12	13	0.65	57.2160000000002	1.14819999999995	57.2275197718722	49.1390294293228	59.0674450154872	96.1495057574202	NA
15	235.9251	58.38086	26	12	14	0.7	43.9459999999997	-26.661	51.4009711678678	42.8211968092235	45.5623329026645	82.7358519168219	NA
16	236.0441	59.03588	26	12	15	0.75	2.38	13.1004	13.3148368431611	34.9989490622787	37.4820357421443	70.6351959939272	NA
17	237.1351	59.14475	26	12	16	0.8	21.8200000000002	2.17740000000006	21.9283713658814	27.7048582512086	36.1583376166758	58.0714162504469	NA
18	238.2132	58.02256	26	12	17	0.85	21.5620000000001	-22.4438000000001	31.1230461626109	23.2597747141	30.0419224975162	47.9108870088969	NA
19	237.6523	58.89579	26	12	18	0.9	-11.2180000000001	17.4646	20.7570657165217	25.8250420549658	27.3092360733897	42.4453420437717	NA
20	238.9691	58.26804	26	12	19	0.95	26.336	-12.555	29.1755534823249	29.495478424128	25.8500966832822	34.4896369454433	113.010000602785
21	239.159	56.97485	26	12	20	1	3.79799999999989	-25.8637999999999	26.1411735474901	25.0848959327538	29.1342721068292	30.1905085465307	113.283239338326
22	240.2762	58.65061	26	12	21	1.05	22.3439999999999	33.5151999999999	40.2805532116925	26.9136138955708	29.0869449314391	28.9567024048408	94.2944597714176
23	239.875	58.86205	26	12	22	1.1	-8.02399999999977	4.22880000000006	9.07013370573979	28.4404186524644	26.34161821969	32.8365475541818	81.4308723017232
24	240.0117	60.35082	26	12	23	1.15	2.73399999999981	29.7753999999999	29.9006555306066	32.4435021586926	25.8232390720563	36.9847384151232	72.529438478208
25	240.1261	58.5139	26	12	24	1.2	2.28800000000035	-36.7384	36.8095772667929	28.6784114387502	23.4169409882221	40.8620157411566	65.9712908651523
26	241.4794	60.3833	26	12	25	1.25	27.0659999999998	37.388	46.1565910786313	27.5983405066262	22.8989813509171	46.4721423433575	60.6541137966352
27	240.5947	60.99002	26	12	26	1.3	-17.6940000000002	12.1344000000001	21.4550996119806	24.7328642485418	21.7550671930059	48.6903356165314	58.8347144411946
28	240.737	60.87418	26	12	27	1.35	2.84600000000012	-2.31679999999997	3.66977904511982	18.3934633239799	35.6311726108473	49.8651010680561	57.402564718857
29	241.2376	61.4706	26	12	28	1.4	10.0119999999998	11.9283999999999	15.5732742401845	13.3544605431416	46.6602407568567	49.6699454969534	57.4726879442489
30	241.4593	61.34334	26	12	29	1.45	4.43400000000054	-2.54519999999999	5.11257264398314	14.8317229472616	55.873934799031	49.2636533142335	56.0702544393149
31	241.0766	62.31905	26	12	30	1.5	-7.654	19.5142	20.9615771744399	43.6640047150685	63.8100125798858	48.5030721079409	56.0355807384987
32	242.5185	62.34123	26	12	31	1.55	28.8379999999995	0.443600000000117	28.8414116325809	68.5876172651715	68.2937263016237	48.0949452981251	56.7246924355761
33	242.6018	69.73232	26	12	32	1.6	1.66600000000017	147.8218	147.831187884154	93.3544062740822	73.3885839164221	49.1630023673025	57.1470631613946
34	248.9715	72.65823	26	12	33	1.65	127.394	58.5182	140.1913369907	114.26556461663	73.5166519218504	48.9093711989957	57.205688328122
35	255.2956	73.91273	26	12	34	1.7	126.482	25.0899999999999	128.946517688537	121.755729655986	75.1103656402449	49.2067298134827	58.0485310576691
36	261.5475	74.4607	26	12	35	1.75	125.038	10.9594000000001	125.517368887178	103.113163117776	74.1071628649646	50.6730315993431	57.8360642910034
37	264.4708	76.02306	26	12	36	1.8	58.4659999999997	31.2472	66.29223682936	78.4456865785293	74.4348234032442	59.5980126319422	58.5161182872751
38	267.1342	76.62656	26	12	37	1.85	53.2680000000005	12.0699999999999	54.6183551931038	56.8663250064077	62.6948321237577	66.8942424288171	58.7038166940676
39	267.7936	77.15128	26	12	38	1.9	13.1880000000001	10.4944	16.8539542944676	33.9487611132993	51.1585016411347	72.500033844726	59.9310818378793
40	268.5301	76.39942	26	12	39	1.95	14.7299999999996	-15.0371999999999	21.0497098279283	27.1139171505026	42.5395248279343	77.6508719331865	60.9829721264848
41	268.5756	76.944	26	12	40	2	0.910000000000082	10.8915999999999	10.9295494216367	22.2765011297396	37.5360506188004	81.8806529304667	61.2550027802346
42	268.0974	78.47705	26	12	41	2.05	-9.56400000000031	30.6610000000001	32.1180170153764	23.8713167037402	50.9022989622607	84.4926824663113	60.9240339985337
43	266.6831	77.91588	26	12	42	2.1	-28.2859999999994	-11.2234000000001	30.4312750892888	28.2127246494609	60.3999009412121	81.4575787686074	61.0297144526453
44	267.9021	78.15065	26	12	43	2.15	24.3799999999999	4.69539999999995	24.8280321644707	41.1233401243015	71.4834157676016	77.4266382411209	60.5993839355976
45	269.8333	77.23369	26	12	44	2.2	38.6239999999998	-18.3392000000001	42.7567495565318	74.6906807740188	80.191378226128	75.2350463741815	60.0273781318272
46	273.2789	75.69359	26	12	45	2.25	68.9120000000003	-30.8019999999999	75.4826267958398	98.5233007526846	89.6541429959689	69.1999862386493	59.3125963120624
47	281.7972	70.45973	26	12	46	2.3	170.365999999999	-104.6772	199.954720263963	119.095514831463	94.5505415293785	68.3419009580188	59.6951697081545
48	288.8273	67.90554	26	12	47	2.35	140.602	-51.0837999999998	149.594374982618	132.170031802795	100.220325413457	67.5425323200791	59.7611593893926
49	294.8713	65.84852	26	12	48	2.4	120.880000000001	-41.1404000000002	127.689102558363	138.184945867636	103.694774841107	70.1922181788053	59.6833107522378
50	299.2415	62.66556	26	12	49	2.45	87.4039999999991	-63.6591999999999	108.129334413192	114.410402284738	107.930567920429	72.7022909387361	60.1172993721398
51	302.6274	58.61692	26	12	50	2.5	67.718000000001	-80.9728	105.557197120045	101.91735007423	100.863921858498	74.0069334525283	60.791780157262
52	306.1472	56.60527	26	12	51	2.55	70.3959999999995	-40.2330000000001	81.0820023494729	88.2940348507509	85.7815029537769	73.7531226989424	60.4369926637446
53	309.9355	54.45411	26	12	52	2.6	75.7659999999998	-43.0231999999999	87.1291139300749	83.6911040380623	74.6851636989462	72.8964265379881	57.6909649191131
54	312.8145	53.69019	26	12	53	2.65	57.5800000000004	-15.2784	59.5725264409698	63.5428978493603	68.9010205900089	72.2893966721996	55.6400719556941
55	317.0644	53.46743	26	12	54	2.7	84.9979999999994	-4.45520000000002	85.1146803497487	57.1526036228156	65.2132036513443	70.8480264501718	53.5554431724175
56	317.2702	53.59247	26	12	55	2.75	4.11600000000021	2.50079999999997	4.81616617653519	47.4529773236628	58.3597239090878	67.9521610247816	51.3839231438036
57	319.6808	53.11968	26	12	56	2.8	48.2119999999998	-9.45579999999993	49.1305312167493	49.5080063292669	52.9557038685062	59.7923267843668	50.7027665063378
58	321.2964	52.06104	26	12	57	2.85	32.3120000000006	-21.1728000000001	38.630982434311	46.7353032646262	45.5725276625191	52.6280763499682	50.8261666745736
59	324.2778	50.24225	26	12	58	2.9	59.6280000000002	-36.3758	69.8476714689904	53.1765499688153	40.8840185032921	46.8665876597495	51.1178984718541
60	327.7113	49.29204	26	12	59	2.95	68.6699999999996	-19.0042	71.251165026545	48.7588041141969	33.765484979915	42.5837268110931	52.355108531599
61	329.4531	48.66532	26	12	60	3	34.8360000000002	-12.5344	37.0223996974807	43.6920780013754	35.040400191065	39.7029073840573	52.7909522293653
62	330.6492	49.29579	26	12	61	3.05	23.922	12.6093999999999	27.0418019436575	32.2600306773173	33.8031506149567	36.381302861178	52.3824429154285
63	331.2866	49.48492	26	12	62	3.1	12.7480000000003	3.78260000000012	13.2973518702036	20.7956666952037	30.5709890009902	33.9243510696189	53.7532184742568
64	331.5486	48.90718	26	12	63	3.15	5.24000000000001	-11.5548000000001	12.6874348486998	16.9042504133148	24.8321547294901	33.8535056702673	53.9294345119328
65	331.942	48.33246	26	12	64	3.2	7.86799999999971	-11.4944	13.9293451159771	18.8474971157165	19.9542499708419	31.8758399706536	54.665160612898
66	332.6895	48.79354	26	12	65	3.25	14.95	9.22160000000005	17.5653182880357	17.4499000006049	21.0460908590269	33.567860048958	55.4830337731838
67	333.8989	47.40962	26	12	66	3.3	24.1880000000003	-27.6784000000001	36.7580354556663	17.4042787816629	19.8069018538497	33.0636320546568	52.3106462521703
68	333.6085	47.53286	26	12	67	3.35	-5.80800000000067	2.46480000000005	6.30936629464545	19.1128332464801	22.2761744767187	34.109801029068	49.5570776590811
69	332.9871	47.57701	26	12	68	3.4	-12.4279999999999	0.883000000000038	12.4593287539898	25.1879313047391	26.8229928372424	32.0435787649029	48.324202982053
70	333.4054	48.61985	26	12	69	3.45	8.36599999999976	20.8568	22.4721174400632	20.7663065919829	29.9861949613922	32.0079261244618	47.6717441134032
71	335.3365	47.19976	26	12	70	3.5	38.6220000000003	-28.4018	47.9408085793307	27.1024489528325	32.0953199068509	31.5749710062024	46.5219000508661
72	336.0195	47.46445	26	12	71	3.55	13.6599999999999	5.29380000000003	14.6499118918851	36.241706892822	32.324113494357	31.0117631319146	46.2898511823517
73	337.8933	47.77588	26	12	72	3.6	37.4760000000003	6.22860000000003	37.9900780988935	40.8595566763044	37.6486130571458	34.6100104105255	45.3980516842617
74	340.7197	48.459	26	12	73	3.65	56.5279999999996	13.6624	58.1556184539375	39.0027085089628	39.2550028003157	35.5694723516661	45.2191369299825
75	342.9741	48.78653	26	12	74	3.7	45.0880000000006	6.55059999999992	45.561366357475	43.8819203967311	44.0616022780817	38.4822947756241	44.3755050882642
76	344.8102	48.18274	26	12	75	3.75	36.7219999999998	-12.0757999999999	38.6565677426227	48.1947771614591	42.1038511533778	43.0139065215859	46.4727351885297
77	346.7476	47.94201	26	12	76	3.8	38.7479999999994	-4.81459999999998	39.0459713307269	42.2682987078093	42.2166244099795	44.8289657199738	46.6468444026805
78	349.3167	46.43651	26	12	77	3.85	51.382000000001	-30.1100000000001	59.5543619225335	47.263647879859	46.9438463443324	46.486078968194	46.7920684140652
79	350.7143	46.15252	26	12	78	3.9	27.9519999999991	-5.67979999999991	28.5232261856885	45.2049937977928	44.3159518660897	49.7818183043565	47.0314466285555
80	353.9501	44.74943	26	12	79	3.95	64.7160000000008	-28.0618000000001	70.5381122177232	40.5513284232279	46.9783945898561	52.7597614157132	46.9431926614173
81	355.3661	44.6711	26	12	80	4	28.3199999999999	-1.56659999999988	28.3632973322919	45.6929155272056	53.9324931363209	53.3408927176749	46.7263782597955
82	356.0569	45.05206	26	12	81	4.05	13.8159999999993	7.61919999999989	15.7776444579025	46.3636050243701	57.3338179455905	56.1983995035255	47.0050789316055
83	360.0779	43.63583	26	12	82	4.1	80.4200000000003	-28.3246	85.262297442422	46.6931412998532	55.3235448792421	56.8717522989044	47.2820214052286
84	361.014	42.34586	26	12	83	4.15	18.7220000000002	-25.7993999999999	31.876673671511	62.6599924748489	60.3086338083974	56.5847681896977	47.3304498398376
85	364.5542	41.64304	26	12	84	4.2	70.8039999999994	-14.0564000000001	72.1857935951384	74.1163074679531	61.4579205533447	56.8751702058749	47.6697967633829
86	369.3278	39.09755	26	12	85	4.25	95.4720000000009	-50.9098	108.197553207271	64.9541742312786	64.577934281972	59.3776103281015	48.0308151543656
87	372.5788	37.43168	26	12	86	4.3	65.0199999999995	-33.3174	73.0592194234235	74.2536625924247	70.1801745970716	60.2300567507041	51.2641980812921
88	373.1152	35.53343	26	12	87	4.35	10.7280000000003	-37.9649999999999	39.4516312590494	76.2226998068363	66.7996582534765	59.4743357990625	55.9061384394035
89	375.7749	32.65554	26	12	88	4.4	53.1939999999997	-57.5578	78.3741154772414	66.495876089095	68.8535845133056	62.0193144922082	58.54951728681
90	379.8602	33.02027	26	12	89	4.45	81.7060000000004	7.29459999999989	82.0309796671968	66.24404172619	66.7719458218938	61.8784591983728	60.2212799264352
91	382.8383	33.04094	26	12	90	4.5	59.5619999999997	0.413400000000053	59.5634346185641	68.6451422756744	64.8227275198821	61.8777855133886	59.8196418272143
92	386.4272	32.95198	26	12	91	4.55	71.7780000000005	-1.7792	71.8000476088983	63.4535064341866	63.1262955558177	62.9983947312965	60.301783745334
93	388.3641	31.25846	26	12	92	4.6	38.7379999999996	-33.8704	51.4571340064715	57.3211918369511	63.6251267188829	59.9540323999317	61.1171756581032
94	390.9799	31.42022	26	12	93	4.65	52.3159999999996	3.23520000000002	52.4159362698021	63.1495789506692	63.7299951760189	59.0914273280092	60.152050060493
95	393.4043	30.57209	26	12	94	4.7	48.4879999999998	-16.9626	51.3694066810196	60.0085493854454	62.2989978434008	56.8572987511417	62.8632558115799
96	397.752	29.6951	26	12	95	4.75	86.9540000000006	-17.5398	88.7053701871545	58.6051111620914	59.1776367448052	53.0477237871453	66.0882814278337
97	400.5409	29.39739	26	12	96	4.8	55.7780000000002	-5.95419999999997	56.0948997827791	64.0064839178513	55.8166148655214	57.6994304426104	67.7151109724855
98	402.4052	30.60638	26	12	97	4.85	37.2859999999991	24.1798	44.4399428897016	67.2768038498505	53.1084065463869	65.3261979106131	68.7744214064671
99	406.3647	30.91021	26	12	98	4.9	79.190000000001	6.07659999999996	79.4228000486016	55.2056945389412	49.3292701427128	67.3172162692635	69.843177611115
100	409.7378	31.20607	26	12	99	4.95	67.4619999999993	5.91720000000002	67.7210063410158	51.6246803455975	46.9426516803896	67.6827984371572	69.2745842702221
101	411.1303	30.94107	26	12	100	5	27.8499999999997	-5.30000000000001	28.3498236326081	47.6117019306825	41.2727200544085	66.2983909367537	70.691528727956
102	411.6713	32.77232	26	12	101	5.05	10.8199999999999	36.625	38.1898288160604	34.6520563675743	52.2725653294031	64.4051679871424	72.1110157714926
103	411.475	31.56948	26	12	102	5.1	-3.92599999999902	-24.0568	24.3750508151264	26.6084995109287	67.0272691023432	65.362599017302	70.5632527447922
104	411.1384	32.21863	26	12	103	5.15	-6.73200000000065	12.983	14.6245722330606	27.3397455698758	70.904437362508	63.7193319312882	69.8652409996294
105	410.3017	33.30996	26	12	104	5.2	-16.7340000000002	21.8266	27.5032220577881	52.9204503132086	73.0665990309136	68.851341417285	68.9055880701018
106	409.9171	34.86336	26	12	105	5.25	-7.69199999999955	31.0680000000001	32.0060539273431	86.442836274004	73.4191451287022	72.7989525275659	68.1321890777178
107	412.1465	42.86319	26	12	106	5.3	44.588	159.9966	166.093352532725	107.156818357442	72.9937211087634	75.200165194267	67.4205914014273
108	414.3526	52.2056	26	12	107	5.35	44.1219999999998	186.8482	191.986980619103	119.524698550898	77.6167914882171	78.0745070138717	67.0480049879909
109	419.4323	55.22578	26	12	108	5.4	101.594	60.4036000000001	118.194482650249	119.498544687529	78.1093937198637	77.6670407300219	65.5179372190176
110	416.9127	58.91453	26	12	109	5.45	-50.3920000000005	73.775	89.3426230250716	93.0669919043181	90.7600311541804	76.6707093420713	63.5994477416061
111	417.7821	60.25028	26	12	110	5.5	17.3880000000008	26.7149999999999	31.8752846104945	68.7907467024301	104.325185000723	79.5052719425235	64.1218080381111
112	416.3331	61.13315	26	12	111	5.55	-28.9800000000002	17.6574000000001	33.9355886166723	49.0619690822857	98.1277650591309	81.2236368116888	63.4587609462168
113	415.7542	64.61565	26	12	112	5.6	-11.5779999999995	69.65	70.6057546096633	61.9953637574623	89.1217449254001	81.1724730896526	63.4188790504851
114	416.0364	65.55156	26	12	113	5.65	5.64399999999978	18.7181999999999	19.5505945495269	89.1518253139178	84.4296440975357	80.6390546712496	64.0410429754791
115	419.686891541236	72.3317739321947	26	12	114	5.7	73.0098308247193	135.604278643894	154.009596400955	103.188538213944	80.2748196532291	80.9538773890619	64.7419950356031
116	421.1024	80.59428	26	12	115	5.75	28.3101691752802	165.250121356106	167.657592392772	109.45274314837	85.5913987563448	83.2166543682904	63.8386507578603
117	417.8833	84.68566	26	12	116	5.8	-64.3819999999994	81.8276	104.119153116801	119.797319112786	89.4535525146142	77.1417523602443	62.7213878781761
118	420.8701	88.81503	26	12	117	5.85	59.7359999999992	82.5873999999999	101.926779281796	98.5542755489958	84.7281546910882	68.7698120653687	62.1927456508805
119	417.6892	90.42178	26	12	118	5.9	-63.617999999999	32.1350000000001	71.2734743716053	82.0309721987717	83.1687156226354	63.7186581687718	60.8356170391915
120	417.8472	92.80627	26	12	119	5.95	3.15999999999917	47.6898	47.7943785820047	75.7185668152847	71.1477236239434	59.5160970460551	59.7429338149569
121	418.948492483081	96.9132294875567	26	12	120	6	22.0258496616202	82.1391897511342	85.0410756416516	60.0035662338063	62.1081237358575	61.9452251394685	59.6340259780754
122	419.5622	100.4888	26	12	121	6.05	12.2741503383804	71.5114102488658	72.5571261993662	46.5401121324851	56.1557396613578	62.5123539052911	59.2995214931854
123	419.878927736516	101.612609232264	26	12	122	6.1	6.33455473031972	22.4761846452802	23.3517763744034	43.7411716988912	48.4178792053373	61.4751590836683	59.3440158224557
124	419.895971558064	101.809683788462	26	12	123	6.15	0.340876430959725	3.94149112395979	3.95620386499959	42.1852752729434	43.0076722400078	64.36275401967	59.6724343712571
125	419.5623	103.4664	26	12	124	6.2	-6.67343116127995	33.1343242307599	33.7996764140349	36.5929125074308	38.7573744388811	60.6326486539212	59.7205956840635
126	419.302	107.3207	26	12	125	6.25	-5.20599999999945	77.0860000000002	77.2615935119127	36.8321921768684	38.2990515225921	54.8783489881548	59.6960353439282
127	420.54191019698	109.173934312566	26	12	126	6.3	24.7982039395993	37.06468625132	44.5953123718037	39.4752323475306	35.5711552959681	50.2426105620852	56.355075407779
128	421.5931	109.8076	26	12	127	6.35	21.0237960604002	12.6733137486798	24.5481747215913	33.7735771788711	38.2221634762484	46.3109842878894	52.3971391994918
129	421.0037	110.4319	26	12	128	6.4	-11.7880000000002	12.4860000000001	17.1714047183103	34.4128277722409	45.5567924167046	44.0041933483611	50.3082196661629
130	421.0636	110.1742	26	12	129	6.45	1.19800000000055	-5.154	5.29140057073751	34.5493980845054	50.1175736838989	42.8151582878425	48.9583583913402
131	422.0535	114.0734	26	12	130	6.5	19.7979999999995	77.9840000000002	80.4578464787618	39.6121347756283	47.6485742404521	39.7627800136272	49.0565958769598
132	423.641051311067	115.687389206165	26	12	131	6.55	31.7510262213398	32.2797841232997	45.2781639331261	51.6383524858787	44.3294814628127	37.375406174682	49.1088381450687
133	425.548407615671	114.081928468714	26	12	132	6.6	38.1471260920807	-32.1092147490199	49.8618581772058	66.4615701889267	44.2040893704414	37.5155585552587	48.2447341172559
134	427.499968264741	110.745673128182	26	12	133	6.65	39.0312129814004	-66.7251068106398	77.3024932695623	60.8843207086632	45.0007144567143	38.7058140712646	48.6535021267556
135	429.220132609208	107.167278525099	26	12	134	6.7	34.4032868893396	-71.5678920616602	79.4074890859776	54.10956484112	46.8729421368039	38.4873139790651	45.6950110018253
136	430.4333	104.8354	26	12	135	6.75	24.2633478158393	-46.6375705019797	52.5715990774441	48.7960439652545	41.2265085046624	36.175416319566	42.3894064084116
137	430.9947	104.7355	26	12	136	6.8	11.228000000001	-1.9980000000001	11.4043845954099	38.36307642755	39.1796570533959	35.5683984553136	40.6689171316851
138	431.2856	105.8633	26	12	137	6.85	5.8179999999993	22.5559999999999	23.2942537978787	27.284314084681	36.8089536342691	36.0244663336149	39.0056793908929
139	431.737375100175	107.036182593928	26	12	138	6.9	9.03550200349969	23.4576518785602	25.1376555810395	21.5686963006615	31.8548357258246	36.8977811635541	38.1205972025797
140	432.417755688891	108.025487403767	26	12	139	6.95	13.607611774321	19.78609619678	24.0136773716328	24.2497492656719	26.8570542742314	38.4006197366253	37.8473540655158
141	433.302881731537	108.835285658153	26	12	140	7	17.7025208529199	16.1959650877199	23.9935101573468	24.8218633032836	24.70225839868	36.1679666144512	36.6841359477071
142	434.368893193503	109.469648585721	26	12	141	7.05	21.3202292393203	12.6872585513601	24.8096494204619	25.3465950240992	26.8073154478146	35.7053223848463	35.8930437482655
143	435.591930040178	109.932647415108	26	12	142	7.1	24.4607369334994	9.2599765877398	26.1548239859371	26.4297944637817	27.8448432967884	35.0143091508436	36.4124200689329
144	436.948132236949	110.228353374949	26	12	143	7.15	27.1240439354199	5.91411919682002	27.7613141851171	27.8358204966984	28.7948478703939	32.9442502338411	37.5177937527618
145	438.413639749207	110.360837693879	26	12	144	7.2	29.31015024516	2.64968637860022	29.4296745700457	29.3648816299572	29.9282973364468	30.7573733497294	37.9986552335855
146	439.96459254234	110.334171600535	26	12	145	7.25	31.0190558626596	-0.533321866880101	31.0236403219301	30.8678232902931	31.10942472424	29.9004638286683	37.5342393284819
147	441.577130581737	110.152426323551	26	12	146	7.3	32.2507607879402	-3.63490553968006	32.4549550867558	32.2431007166886	32.2309877162968	31.095223701285	38.046479724434
148	443.227393832788	109.819673091564	26	12	147	7.35	33.00526502102	-6.65506463973998	33.669532287617	33.4268002091118	33.2196646674181	31.7003744938963	39.2376421630159
149	444.89152226088	109.339983133209	26	12	148	7.4	33.28256856184	-9.59379916709992	34.6377013170942	34.3830289517816	34.0336647418577	32.2370010567983	40.3861492129386
150	446.545655831404	108.717427677122	26	12	149	7.45	33.0826714104808	-12.45110912174	35.348172032162	35.0970938026363	34.6576924252275	32.8795498431891	42.2897846126807
151	448.165934509748	107.956077951939	26	12	150	7.5	32.4055735668799	-15.2269945036602	35.8047840352789	35.5715060445431	35.0986692586567	33.605491881787	44.5300937570466
152	449.728498261301	107.060005186294	26	12	151	7.55	31.25127503106	-17.9214553128998	36.0252793410296	35.8242287670269	35.3831319547554	34.410681321849	49.2532694366796
153	451.209487051453	106.033280608825	26	12	152	7.6	29.6197758030394	-20.5344915493802	36.0415934971511	35.8885846413432	35.5559056910043	35.309281582607	54.6981338892224
154	452.585040845591	104.879975448166	26	12	153	7.65	27.51107588276	-23.06610321318	35.9013149295127	35.8143095655317	35.6791542432027	36.329773434259	59.5144175974982
155	453.831299609105	103.604160932953	26	12	154	7.7	24.9251752702799	-25.51629030426	35.6699514037438	35.6691701068745	35.8308023499315	37.5099964881058	63.5763882378696
156	454.924403307385	102.209908291821	26	12	155	7.75	21.8620739656001	-27.88505282264	35.4334086562215	35.5403053374654	36.1015590393341	38.8930623373979	66.9296309620467
157	455.840491905818	100.701288753407	26	12	156	7.8	18.3217719686604	-30.1723907682799	35.2995820477435	35.5340797193784	36.5903749274013	40.5245609935544	69.724507968074
158	456.555705369795	99.0823735463465	26	12	157	7.85	14.3042692795404	-32.3783041412099	35.3972696501057	35.7730200585197	37.3988984977959	42.4508179924169	71.7343971979135
159	457.046183664703	97.3572338992744	26	12	158	7.9	9.80956589815946	-34.502792941442	35.8701868390778	36.3888085131364	38.6258821266602	43.8745172623232	72.2720875869614
160	457.288066755933	95.5299410408267	26	12	159	7.95	4.83766182460045	-36.5458571689541	36.86465309945	37.5115797479282	40.3623005509841	46.178949488736	73.4254191185701
161	457.257494608872	93.6045661996389	26	12	160	8	-0.61144294122073	-38.5074968237561	38.5123509293052	39.2574916581264	42.6874554161391	52.892220899642	75.4000132558505
162	456.93060718891	91.5851806043468	26	12	161	8.05	-6.53774839923926	-40.3877119058419	40.9134382217021	41.717684533942	45.6659900323534	62.8012164885128	82.5327413141535
163	456.283544461437	89.4758554835861	26	12	162	8.1	-12.9412545494608	-42.186502415214	44.1268292010971	44.9515810434486	49.3457302938295	74.3819586276012	92.0313263361701
164	455.29244639184	87.2806620659923	26	12	163	8.15	-19.82196139194	-43.903868351876	48.1711512181557	48.9861023191418	52.0698802814437	86.0845849611553	100.150720207863
165	453.933452945508	85.0036715802012	26	12	164	8.2	-27.1798689266393	-45.5398097158221	53.0341356469828	53.8204003167786	56.5270966275406	96.3954031260098	106.254507924608
166	452.182704087832	82.6489552548483	26	12	165	8.25	-35.01497715352	-47.0943265070579	58.684957307771	59.4339689295326	69.6828827599499	103.958798095425	110.486439684898
167	450.0163397842	80.2205843185694	26	12	166	8.3	-43.3272860726402	-48.5674187255782	65.0849282098862	62.4220760289455	89.0120580496243	108.353792234863	112.993164022304
168	447.4105	77.72263	26	12	167	8.35	-52.1167956839997	-49.959086371388	72.1946722648671	68.1026122116326	111.365018757406	111.768419901931	113.927516453186
169	444.6251	76.23964	26	12	168	8.4	-55.7080000000008	-29.6598	63.1116867152201	90.3796632007581	133.54328779565	112.307174117125	113.517910311013
170	442.710632591801	79.8333431418416	26	12	169	8.45	-38.2893481639792	71.874062836832	81.4368165604188	124.20371578247	152.428505701035	113.971288393951	113.632570941895
171	441.623271263676	88.267045655085	26	12	170	8.5	-21.7472265625008	168.674050264868	170.070212253398	163.29606858528	165.230140774711	117.194534629914	114.852308838601
172	440.97466584922	99.9593290028066	26	12	171	8.55	-12.9721082891194	233.845666954432	234.205191118446	204.664499562355	171.041594437373	130.654801306458	117.068646382489
173	440.376466182029	113.328774648083	26	12	172	8.6	-11.9639933438202	267.388912905528	267.656436278919	236.754399190438	174.191109510032	148.753371089733	120.159082712281
174	439.440322095698	126.793964053989	26	12	173	8.65	-18.7228817266202	269.30378811812	269.953841600593	240.080618348664	172.544467952805	163.971666981467	124.000243982761
175	437.777883423824	138.773478683603	26	12	174	8.7	-33.2487734374797	239.59029259228	241.886314700835	217.879473092275	171.415480160362	174.99901936111	128.470015757467
176	435.0008	147.6859	26	12	175	8.75	-55.5416684764793	178.24842632794	186.701308044529	185.086150434783	164.706186499878	182.079817032398	133.448584917003
177	432.6205	153.3674	26	12	176	8.8	-47.6060000000007	113.63	123.1994648365	140.424436343256	172.297544563291	185.461767051053	138.819532599509
178	434.9557	157.9962	26	12	177	8.85	46.7039999999997	92.5759999999997	103.689822991458	106.076561130285	186.14172342206	185.404214913956	144.422324588595
179	433.2364	156.4203	26	12	178	8.9	-34.3859999999995	-31.5179999999998	46.6452711429567	89.3317546510915	194.400046167284	183.161303359703	149.900743745967
180	430.0751	154.9012	26	12	179	8.95	-63.2259999999997	-30.3820000000002	70.1469386359802	126.715616034308	197.569533021185	181.086192395053	154.845697086827
181	429.8918	149.7556	26	12	180	9	-3.66600000000062	-102.912	102.977275648562	187.197296409337	198.929493290084	176.812396777561	158.504856472561
182	434.612342167426	134.985677416287	26	12	181	9.05	94.4108433485201	-295.39845167426	310.11877175258	248.375655991312	199.881939664734	171.336076276466	159.945744142448
183	441.4654	115.8722	26	12	182	9.1	137.06115665148	-382.26954832574	406.098224866604	289.062504912085	196.617320317879	165.936206796961	162.287097481505
184	447.23543542243	99.2164906526078	26	12	183	9.15	115.4007084486	-333.114186947844	352.537069052833	308.527231929077	193.7781387666	161.915903004368	162.836402680363
185	451.419507186652	86.1930424521838	26	12	184	9.2	83.6814352844408	-260.46896400848	273.581183239847	273.048263295161	190.756904629745	160.544628388924	163.328715044146
186	454.192823251411	76.5696410209514	26	12	185	9.25	55.46632129518	-192.468028624648	200.300910733522	206.037344226422	188.918607055243	162.938371738582	163.752347322601
187	455.73059157545	70.1140719811343	26	12	186	9.3	30.755366480779	-129.111380796342	132.723928582999	139.180621541887	170.37460798964	169.285272964156	166.071474170886
188	456.208020117515	66.5941209549562	26	12	187	9.35	9.54857084130026	-70.3990205235621	71.0436295229083	92.4513043474039	145.730690171863	177.07622927526	168.894127828833
189	455.800316836348	65.7775735646406	26	12	188	9.4	-8.15406562334033	-16.3309478063118	18.25345563016	69.3099821814087	129.431759841451	187.49431337481	171.472262706751
190	454.682689690695	67.4322154324111	26	12	189	9.45	-22.3525429130598	33.0928373554099	39.9345972674295	67.7009526841182	123.519723756662	195.720105779704	171.477943233791
191	453.030346639299	71.3258321804914	26	12	190	9.5	-33.0468610279195	77.8723349616061	84.5942999035467	85.4240361173037	126.947250187079	199.815178315209	167.590132208906
192	451.018495640904	77.226209431105	26	12	191	9.55	-40.2370199679001	118.007545012272	124.678781096547	119.682898141015	138.688606263577	189.236686978439	164.698646726825
193	448.822344654255	84.9011328064756	26	12	192	9.6	-43.92301973298	153.498467507412	159.659046688836	154.58814316592	157.535138232641	175.820823873277	158.579474574656
194	446.617101638096	94.1183879288268	26	12	193	9.65	-44.1048603231798	184.345102447024	189.547765748718	184.584518192749	181.21048798302	161.70113837926	153.668474938044
195	444.577974551171	104.645760420382	26	12	194	9.7	-40.7825417385004	210.547449831104	214.460822391955	209.676259843036	200.683306929663	151.658410727182	147.852901876803
196	442.880171352224	116.251035903365	26	12	195	9.75	-33.9560639789397	232.10550965966	234.576175037688	229.646240347978	210.711749575174	145.424877612805	144.649718899117
197	441.6989	128.702	26	12	196	9.8	-23.6254270444806	249.0192819327	250.137489347982	242.738077825024	208.098765967238	146.681181290718	142.25646518844
198	441.177533023201	141.666968695693	26	12	197	9.85	-10.4273395359792	259.29937391386	259.508949213545	246.778470693406	205.910957574691	152.38404074371	140.663912371454
199	441.332101230368	154.416379428585	26	12	198	9.9	3.09136414333921	254.98821465784	255.006953133948	236.8389809576	193.970516917068	159.783222053799	139.772567442093
200	442.1468	166.1212	26	12	199	9.95	16.29397539264	234.0964114283	234.662786733866	206.52127209144	179.797097697702	161.86969407253	139.879420044272
201	443.4529	175.2724	26	12	200	10	26.1220000000003	183.024	184.87872635866	182.175674801405	163.902505038531	158.367867640252	140.115537852405
202	443.2825	180.1969	26	12	201	10.05	-3.40799999999945	98.4899999999999	98.5489450171841	145.202956009112	154.67375631786	158.061217177184	132.903340601599
203	439.1246	185.6897	26	12	202	10.1	-83.1580000000008	109.856	137.780962763366	112.815724701998	147.232943254779	151.222742352351	125.87741330421
204	439.7431	189.1419	26	12	203	10.15	12.3700000000008	69.0440000000001	70.1433591724836	90.9660291194616	138.355956124579	145.42104687172	120.838927148613
205	440.5634	192.6845	26	12	204	10.2	16.4059999999995	70.8520000000004	72.7266301982984	102.826240544279	123.056081215396	135.161175364683	117.477503087149
206	440.6368	196.4653	26	12	205	10.25	1.46799999999985	75.616	75.6302484459756	112.290211708154	106.023985705329	126.361066059652	115.341697161138
207	440.6355	204.3578	26	12	206	10.3	-0.0260000000002947	157.85	157.850002141273	131.508956240046	108.023668387129	115.227657412724	116.174260278206
208	442.2303	213.4744	26	12	207	10.35	31.8960000000004	182.332	185.100818582739	133.296437728793	96.53452713001	104.251595467649	116.272508680337
209	445.6983	221.0282	26	12	208	10.4	69.3600000000004	151.076	166.237081831943	121.081942291197	96.8715768263721	92.0508215093757	117.480758051868
210	447.3008	224.7838	26	12	209	10.45	32.0499999999993	75.1120000000003	81.6640376420368	113.221096229979	90.5252530316645	84.0387343088395	120.568175636726
211	447.4932	225.4858	26	12	210	10.5	3.84800000000041	14.04	14.5577712579915	80.7788425518661	88.819627080774	80.4158973896007	120.068561397133
212	446.2185	231.2744	26	12	211	10.55	-25.4939999999999	115.772	118.545771835186	62.2341974126986	75.7815585075872	76.5699942247593	117.083996410805
213	445.1559	230.8493	26	12	212	10.6	-21.2520000000006	-8.50200000000029	22.8895501921735	47.7540683345357	61.2702476805177	75.934002735143	114.04312145466
214	441.8915	232.5388	26	12	213	10.65	-65.2879999999993	33.7900000000002	73.5138561361049	56.5573118703514	45.7456868941725	79.9767159179673	110.175460952658
215	441.873	232.076	26	12	214	10.7	-0.370000000000346	-9.25600000000031	9.26339225122234	38.3420207851952	45.0213874022832	83.2965954471167	107.910395810348
216	440.8029	234.8022	26	12	215	10.75	-21.4019999999994	54.5240000000001	58.5739889370699	41.7616528091693	54.8078090738724	85.2585167094703	107.809448016181
217	439.4635	235.1062	26	12	216	10.8	-26.7880000000002	6.08000000000004	27.4693164094051	29.2571763756465	45.1163200623893	85.6673392656935	107.621080769093
218	439.9995	237.0324	26	12	217	10.85	10.72	38.5239999999999	39.9877103120445	42.2887064700307	55.3334783402759	80.1609766169642	104.936486816319
219	439.8145	237.5499	26	12	218	10.9	-3.70000000000005	10.3500000000003	10.9914739684906	53.0583062773934	63.0818550095624	75.1782940499359	103.610389723375
220	443.3445	238.7269	26	12	219	10.95	70.5999999999995	23.5399999999998	74.4210427231433	51.8906193395834	76.0679378625688	79.2666572009229	101.243821239313
221	448.9462	239.1935	26	12	220	11	112.034	9.33199999999999	112.421987973883	68.9053038713824	81.6974063381666	81.7692551540143	99.5541771846198
222	449.1318	240.259	26	12	221	11.05	3.71200000000044	21.3099999999997	21.6308817203551	96.9065336434784	95.5531200237998	76.1067756444256	100.386335917907
223	443.9919	243.8202	26	12	222	11.1	-102.798	71.2240000000003	125.06113297104	109.847169255107	99.0517055534107	76.8635005569698	97.1487923370336
224	444.2769	251.3647	26	12	223	11.15	5.7000000000005	150.89	150.99762282897	110.33650639894	104.610901205699	74.9298750335953	98.2864921647007
225	448.003	257.2388	26	12	224	11.2	74.5219999999995	117.482000000001	139.124220781286	139.215620708016	113.511926999563	80.6596162560132	99.3199725282159
226	448.7662	262.9313	26	12	225	11.25	15.2640000000008	113.85	114.868673693048	129.198107235439	108.730701234156	89.2578299727087	99.0066650840634
227	448.4176	271.2253	26	12	226	11.3	-6.97200000000066	165.88	166.026453265737	112.31526876792	107.097231226462	100.014504125462	96.6014708544718
228	448.9062	274.942	26	12	227	11.35	9.77200000000039	74.3340000000001	74.973565608153	117.176684744018	98.3935227736637	105.62137816499	93.7514316753182
229	447.0222	277.6868	26	12	228	11.4	-37.6800000000003	54.896	66.5834304913769	107.124896069373	86.7778950576283	115.169957937373	91.9030988383224
230	444.62	285.4973	26	12	229	11.45	-48.0439999999999	156.21	163.431300661776	74.9788417449075	85.2512946494575	118.448908169787	94.1924449685818
231	446.1792	288.3266	26	12	230	11.5	31.1839999999995	56.5859999999998	64.6097303198206	67.5889383118884	96.8182536072508	118.692456979639	100.567597197208
232	445.9145	288.3342	26	12	231	11.55	-5.2940000000001	0.152000000000498	5.29618164341077	61.2405213473363	104.475888227125	124.202677611055	102.647054464268
233	447.7252	288.9138	26	12	232	11.6	36.2139999999999	11.5919999999994	38.0240484430575	53.3259045548969	112.191050776568	118.363581938924	106.815410659731
234	446.9361	290.4669	26	12	233	11.65	-15.7819999999992	31.0620000000006	34.8413456686164	86.5116111451288	125.729014669048	116.596268411434	110.486505915451
235	447.1446	296.6563	26	12	234	11.7	4.1700000000003	123.788	123.858216699579	133.972934709342	123.385889340012	115.343349609315	116.865498186667
236	451.0108	307.5155	26	12	235	11.75	77.3239999999998	217.184	230.53826327098	156.793163241249	128.654212725122	112.754813458656	121.256623575048
237	454.2617	319.2019	26	12	236	11.8	65.018	233.728000000001	242.602799464475	190.217507990759	141.308123995647	107.53560244325	124.674425031827
238	451.4116	326.254	26	12	237	11.85	-57.002	141.042	152.125191102591	193.445874125127	138.333641104185	107.341886733672	124.643646141457
239	449.798	336.2224	26	12	238	11.9	-32.2720000000004	199.367999999999	201.963069416168	170.796814305114	146.41464176524	108.627903626709	128.44359607178
240	450.549	343.182	26	12	239	11.95	15.0199999999995	139.192	140.000047371421	148.643313281953	145.435404569173	109.118232736241	126.782760595618
241	448.9084	348.8125	26	12	240	12	-32.8120000000001	112.61	117.292964170917	119.874118967121	128.691373310062	119.365939240401	125.956449112817
242	455.2029	350.7697	26	12	241	12.05	125.890000000001	39.144	131.835294348669	102.611775539721	110.595316659376	129.18733328411	127.534137224882
243	454.9041	351.0562	26	12	242	12.1	-5.97599999999943	5.72999999999979	8.27921952843327	97.4249350132184	102.492722690776	136.767320762491	126.286401114585
244	449.2755	352.3817	26	12	243	12.15	-112.572	26.5100000000007	115.651352279167	86.58593231501	91.52679258437	146.043136797307	125.778279581549
245	443.8008	353.9802	26	12	244	12.2	-109.494000000001	31.97	114.065844738906	72.547320036798	94.8505761324694	153.071380117321	124.020866092132
246	444.9791	356.9068	26	12	245	12.25	23.5660000000007	58.531999999999	63.0979506798748	85.1113264144301	110.077665755681	153.255417177388	122.260775685484
247	441.9321	357.3707	26	12	246	12.3	-60.9400000000005	9.27800000000047	61.6422329576085	80.4418096290186	117.066542572572	149.334345938192	120.938312083845
248	445.4169	356.6679	26	12	247	12.35	69.6960000000001	-14.0560000000005	71.0992514165939	92.2762172517204	135.201000420798	143.665914117925	120.428039967287
249	441.1422	354.9281	26	12	248	12.4	-85.4939999999999	-34.796	92.30376835211	133.569399196352	145.671631829373	141.717234206187	119.58789274122
250	443.020346741137	346.472275087153	26	12	249	12.45	37.5629348227403	-169.11649825694	173.237882852415	161.585765108345	160.70735566547	135.11661302145	116.94270644937
251	448.902214966538	334.345226259533	26	12	250	12.5	117.63736450802	-242.5409765524	269.563860403031	185.290674427165	177.819461044713	133.220441245995	117.126770048516
252	449.6921	324.29	26	12	251	12.55	15.7977006692397	-201.104525190659	201.724062517577	210.901454029727	188.073375217009	130.86559683871	118.341063952687
253	442.3373	318.3067	26	12	252	12.6	-147.095999999999	-119.666000000001	189.623798010693	229.138494079219	184.839105545073	134.209220290247	118.763838643711
254	441.489113748351	307.321513024031	26	12	253	12.65	-16.9637250329811	-219.70373951938	220.357666364921	222.069522893075	191.907675828005	134.960290751664	119.81362557209
255	441.9698	294.1091	26	12	254	12.7	9.61372503298094	-264.24826048062	264.423083099875	214.560985325673	175.38264991043	132.698382574948	117.105179228171
256	437.7563	283.1824	26	12	255	12.75	-84.2700000000002	-218.534000000001	234.219004472311	184.387536662982	156.363216736309	131.766737912312	111.607324158945
257	438.2401	274.9876	26	12	256	12.8	9.67599999999948	-163.896	164.181374680564	172.913897626282	144.664651104848	134.341021724439	106.488239453667
258	437.8754	276.8908	26	12	257	12.85	-7.29399999999941	38.0640000000005	38.7565546972384	121.62680574164	133.217440159696	133.514193200903	103.694179676479
259	445.4154	273.7985	26	12	258	12.9	150.799999999999	-61.8460000000005	162.989471181423	90.6569105795426	124.248949673955	130.547881855732	99.8400648957034
260	445.5452	274.1762	26	12	259	12.95	2.59600000000091	7.55400000000009	7.98762367666417	74.7683168840227	104.689409484426	124.767180162499	97.6027643291244
261	441.6358	273.494	26	12	260	13	-78.1880000000001	-13.6439999999993	79.3695286618234	82.0473436564092	85.7140147799101	114.887600856631	96.0133484160545
262	445.449725748966	271.648610042316	26	12	261	13.05	76.2785149793194	-36.9077991536801	84.7384062029647	75.5840017216277	80.6086682318698	107.494794621265	94.9564819940832
263	447.8377	268.7474	26	12	262	13.1	47.7594850206799	-58.0242008463199	75.1516885591709	87.7520132272118	82.1892808567322	100.76035652493	96.3328240922394
264	442.4746	265.0157	26	12	263	13.15	-107.261999999999	-74.6340000000009	130.672761507516	80.7711189802776	69.1880878834589	93.5841143468741	95.1522859304395
265	445.2738	263.0138	26	12	264	13.2	55.9839999999997	-40.0379999999996	68.8276812045846	86.4490195797169	74.151710414568	81.1389783390204	93.6569674650434
266	443.6	261.5505	26	12	265	13.25	-33.4759999999994	-29.2660000000001	44.4650574271525	82.3312180570552	73.4119849769525	69.9592311405028	92.8434653617606
267	446.7448	256.8489	26	12	266	13.3	62.8959999999995	-94.0319999999997	113.127909200161	62.7921740452901	70.3249381376821	63.642132969142	92.9787863100587
268	448.5245	254.7812	26	12	267	13.35	35.5939999999998	-41.354	54.5626809458625	60.5514076019241	68.3032728901649	63.7224452350325	91.676952168018
269	449.2631	253.307	26	12	268	13.4	14.7720000000004	-29.4840000000005	32.9775414486896	66.0528509736274	62.9192790197933	57.9628955852194	89.7066992737618
270	447.960907391503	250.73687075407	26	12	269	13.45	-26.0438521699405	-51.4025849185998	57.6238489877549	54.2008566956474	57.5885471936149	60.0889156367993	86.2170943474792
271	445.586	248.0332	26	12	270	13.5	-47.4981478300595	-54.0734150814001	71.972274285669	54.2753277232746	54.2044475010955	58.8062555861141	81.607679680564
272	443.750434621361	246.062137710125	26	12	271	13.55	-36.7113075727798	-39.4212457974999	53.8679378102609	63.0463839942965	46.6755977064142	59.0473671494567	79.7689421576622
273	443.1618	243.3792	26	12	272	13.6	-11.7726924272199	-53.6587542025001	54.9350360839987	54.6256867853056	45.2556096133329	58.4564278942322	79.1507918715192
274	443.7074	239.5765	26	12	273	13.65	10.9119999999996	-76.0539999999997	76.8328228037988	42.3560440285636	46.73770328698	55.3442811092151	78.52509829548
275	443.697371318896	238.800546657172	26	12	274	13.7	-0.200573622080356	-15.5190668565604	15.5203629428008	39.1503387171811	46.0261208590307	54.6155523551388	77.4011449950837
276	444.0457	239.2016	26	12	275	13.75	6.96657362208043	8.02106685656042	10.6240605019587	36.2358915033912	44.2005261952756	53.9201928112095	77.4782396707387
277	445.5076	238.0006	26	12	276	13.8	29.2380000000003	-24.0200000000004	37.8394112533485	30.4290225796635	47.7697961612312	51.616550895678	79.5948654823212
278	445.812201703885	236.005579482655	26	12	277	13.85	6.09203407769996	-39.9004103468997	40.3628000150489	37.4265549327557	48.6095828982995	49.8397111351331	84.9784883149994
279	444.958447058821	233.773352052917	26	12	278	13.9	-17.0750929012809	-44.6445485947601	47.7984781851605	46.0450083619876	47.7692831986369	48.8655166917917	87.2306801164066
280	443.7523	231.5546	26	12	279	13.95	-24.1229411764198	-44.3750410583402	50.5080247082618	56.3892536052813	51.6425575166627	47.6670085324597	93.1756912921065
281	443.1803	228.9304	26	12	280	14	-11.4400000000001	-52.484	53.7163276481184	60.9832742932078	53.6359381213235	48.3277585044972	96.9979137951285
282	443.8642	224.5049	26	12	281	14.05	13.6779999999999	-88.51	89.560637469817	65.1095438176103	56.5575040849417	52.0430896940594	100.192720651033
283	444.0723	221.3451	26	12	282	14.1	4.16200000000003	-63.1959999999998	63.3329034546812	65.8585601005698	54.4238126569334	57.5412272181081	102.981086575046
284	445.3791	218.183	26	12	283	14.15	26.1360000000002	-63.2420000000002	68.429825807173	61.2268678806593	50.9933300966035	63.4660822440859	103.586844096696
285	443.7626	216.0046	26	12	284	14.2	-32.3299999999995	-43.5679999999996	54.2531061230593	56.725754564602	49.3078962058887	73.663311651147	104.807425236912
286	443.9747	217.5177	26	12	285	14.25	4.24199999999928	30.2619999999996	30.557866548566	47.8643510206589	52.4549908137189	84.9972482009745	105.611928369294
287	441.4975	215.2584	26	12	286	14.3	-49.5439999999996	-45.1859999999999	67.0550708895305	36.8771163755968	56.3163832268876	95.5475979955003	103.848792593847
288	442.1294	214.5473	26	12	287	14.35	12.6379999999995	-14.2219999999998	19.0258857349659	32.7572323112076	66.4728715379167	106.234531394966	103.989802740878
289	441.6477	214.0749	26	12	288	14.4	-9.63399999999979	-9.44799999999987	13.4936525818621	43.6831137467784	79.1628812895348	116.498464647594	106.070472101002
290	443.2628	213.6028	26	12	289	14.45	32.3020000000008	-9.44200000000023	33.6536858011133	55.9070118891731	95.6840657856312	126.262466947414	109.232329729958
291	447.392843845218	212.561206581757	26	12	290	14.5	82.6008769043597	-20.8318683648599	85.1872737264201	85.0813920551744	116.358558280626	135.189572004143	113.926768253126
292	453.559801992635	210.817525758799	26	12	291	14.55	123.33916294834	-34.87361645916	128.174561601504	121.448646203473	134.537691906059	141.338074152609	121.137079798762
293	461.459370983907	208.456379895621	26	12	292	14.6	157.991379825439	-47.2229172635599	164.897786564973	158.610899260055	158.045250132999	147.505745255859	130.548768656346
294	470.787247360686	205.562391356719	26	12	293	14.65	186.557527535581	-57.8797707780404	195.329923323354	189.034002814473	182.003599198584	151.829407084176	141.802846365487
295	481.239127664626	202.220182506588	26	12	294	14.7	209.037606078799	-66.8441770026197	219.464951084023	213.168371922945	203.217037688939	154.999298118685	155.836051208369
296	492.510708437383	198.514375709725	26	12	295	14.75	225.431615455141	-74.1161359372603	237.302791498509	231.009108210824	217.924153194567	157.303663927379	164.877117150782
297	504.297686220608	194.529593330625	26	12	296	14.8	235.7395556645	-79.6956475819997	248.846407143865	242.558552193695	226.359765078331	156.081034292016	164.839127063544
298	516.295757555958	190.350457733783	26	12	297	14.85	239.961426706999	-83.58271193684	254.101468004369	247.823176117823	228.538618973802	158.139894346623	168.956999809402
299	528.200618985085	186.061591283696	26	12	298	14.9	238.097228582542	-85.77732900174	253.077143237709	246.814303574661	224.495932878818	163.275427510213	174.050286414931
300	539.707967049643	181.747616344859	26	12	299	14.95	230.146961291159	-86.2794987767398	245.788070704662	239.551158233717	214.314530451738	170.797650927456	177.022779902871
301	550.513498291288	177.493155281768	26	12	300	15	216.1106248329	-85.0892212618203	232.258428782702	226.06812973678	198.248769574132	179.525778001756	178.873683007361
302	560.312909251671	173.382830458918	26	12	301	15.05	195.988219207661	-82.2064964570001	212.530680439143	206.433313563941	177.624376677973	190.231069903464	179.918176309601
303	568.801896472448	169.501264240806	26	12	302	15.1	169.779744415539	-77.63132436224	186.686325519683	180.805884785654	158.234538560246	203.556310094583	179.291308736551
304	575.676156495273	165.933078991926	26	12	303	15.15	137.485200456499	-71.3637049775997	154.903062373517	149.683235573603	144.547255821842	220.139610486889	179.206316210699
305	580.631385861799	162.762897076776	26	12	304	15.2	99.1045873305211	-63.4036383030002	117.650926813224	115.697595122229	138.378264165974	238.00879076559	182.553705893696
306	583.36328111368	160.075340859849	26	12	305	15.25	54.6379050376208	-53.7511243385399	76.6451827224467	90.4009473837123	141.127402808944	244.75698610059	185.824759125731
307	583.567538792571	157.955032705643	26	12	306	15.3	4.0851535778188	-42.4061630841203	42.6024781822768	82.6611980797433	154.102374728597	234.130656131587	185.516101800236
308	580.939855440124	156.486594978652	26	12	307	15.35	-52.5536670489396	-29.36875453982	60.2030868270971	95.9506435462935	178.574001215365	231.679468223839	188.073464419869
309	575.175927597995	155.754650043373	26	12	308	15.4	-115.278556842579	-14.6388987055798	116.204315853672	132.571570044286	215.78328809496	231.602108182268	190.645968474496
310	565.971451807838	155.843820264301	26	12	309	15.45	-184.089515803141	1.78340441855994	184.098154145975	192.507154334964	261.703051079442	227.783092858328	194.922039018758
311	553.022124611306	156.838728005932	26	12	310	15.5	-258.986543930639	19.8981548326202	259.749815212407	266.747055047017	291.265202627049	222.55779401058	195.1482227835
312	536.023642550053	158.823995632762	26	12	311	15.55	-339.969641225061	39.7053525365999	342.280399635668	348.905378110176	290.636935585202	218.498278466593	196.010588832859
313	514.671702165733	161.884245509286	26	12	312	15.6	-427.038807686399	61.2049975304797	431.402590387364	427.455458612591	305.124397887431	211.076872217243	196.619829361401
314	488.662	166.1041	26	12	313	15.65	-520.19404331466	84.39708981428	526.995931169468	449.958835209811	318.656960542695	206.583225337221	194.943244236129
315	460.247695533144	171.055154934152	26	12	314	15.7	-568.28608933712	99.0210986830402	576.848556658048	388.766716835439	317.187921550682	210.108113668708	192.175176808453
316	441.9118	174.2569	26	12	315	15.75	-366.717910662879	64.03490131696	372.26669819851	343.501740727845	303.988185212215	214.345854324083	187.127921972011
317	441.8696	176.0724	26	12	316	15.8	-0.844000000000733	36.3099999999997	36.3198077638082	288.408542975213	282.894182204589	214.951169308456	181.227629507589
318	445.006051306612	185.834819827785	26	12	317	15.85	62.7290261322401	195.2483965557	205.077709849392	206.920384488773	243.579743219122	218.007034493116	177.64735571709
319	445.2626	198.4087	26	12	318	15.9	5.13097386776053	251.4776034443	251.529942406307	158.017535214619	197.383162579481	218.016509438779	175.097592623984
320	441.5623	206.0281	26	12	319	15.95	-74.0060000000005	152.388	169.407764225846	177.021647573738	158.513176257973	219.046427110059	169.996825055682
321	436.2484	209.5727	26	12	320	16	-106.278	70.8920000000001	127.752451827744	143.657745710399	137.426506021117	210.770667565245	166.119141757825
322	431.1579	213.7215	26	12	321	16.05	-101.81	82.9759999999999	131.340369559401	106.35778218375	139.26540303171	201.790107762254	161.553438953119
323	429.3048	214.1961	26	12	322	16.1	-37.0619999999997	9.49200000000019	38.258200532696	110.105968027174	130.889671098801	189.683348628219	158.256950085958
324	426.5239	215.881	26	12	323	16.15	-55.6179999999995	33.698	65.0301247730615	116.835476827615	117.376058334864	169.746877985368	155.094126867577
325	419.663042911921	222.317494941169	26	12	324	16.2	-137.21714176158	128.72989882338	188.148693442966	101.509158489681	120.904932669437	146.341562851316	152.477861547152
326	413.2108	227.1645	26	12	325	16.25	-129.04485823842	96.94010117662	161.399995829948	118.121596487204	117.553149918275	129.498857843431	151.441240866198
327	412.2671	224.597	26	12	326	16.3	-18.8739999999996	-51.3499999999999	54.7087778697347	128.394334485979	120.686033319919	128.324602883591	153.745657501126
328	415.4991	219.4637	26	12	327	16.35	64.6399999999994	-102.666	121.320390520308	131.703897311701	135.786954037316	123.615243210342	158.315616162853
329	417.0068	213.8427	26	12	328	16.4	30.154	-112.42	116.393814766936	118.270823008935	142.110593391255	118.593077065699	159.915489359147
330	418.2921	203.6889	26	12	329	16.45	25.7060000000001	-203.076	204.696507571576	139.862908150157	134.169949444659	112.210557253037	157.607695677505
331	417.4984	199.0445	26	12	330	16.5	-15.874	-92.8879999999998	94.2346243161184	153.452311587428	121.571209665746	109.680489505071	152.150938062311
332	422.8162	192.8903	26	12	331	16.55	106.356	-123.084	162.669203575846	155.826852296532	117.383802735473	104.608599439646	144.889292670673
333	428.0499	185.0059	26	12	332	16.6	104.674	-157.688	189.267407706662	136.636001577618	116.340815321883	105.437027954673	134.906406569394
334	427.1716	178.653	26	12	333	16.65	-17.5659999999993	-127.058	128.266518312458	124.871596322557	119.810095796533	103.605028397934	123.632253249377
335	426.1831	173.3065	26	12	334	16.7	-19.7699999999998	-106.93	108.742253977007	94.904697320789	103.516181836637	94.8476094255963	114.597935949949
336	424.5843	172.5456	26	12	335	16.75	-31.9760000000008	-15.2179999999998	35.4125980408109	79.2293190563374	101.807829091867	88.5366274083127	108.566014734392
337	424.4413	173.1712	26	12	336	16.8	-2.85999999999945	12.5119999999998	12.8347085670066	83.7933392965346	88.5311655593726	92.5401456937965	109.204065464582
338	428.0329	177.3952	26	12	337	16.85	71.8319999999994	84.4799999999998	110.890516384405	70.3963620956553	75.0871018720299	98.6241978325904	106.221777024407
339	432.5272	183.4672	26	12	338	16.9	89.8860000000002	121.44	151.086619513444	78.7440618611766	65.0994634046131	101.814469279514	102.027702650534
340	433.3146	185.4009	26	12	339	16.95	15.7479999999998	38.6740000000003	41.7573679726108	82.1576337979563	55.5252694065332	96.1689642449511	98.6512755298284
341	435.7695	188.3765	26	12	340	17	49.0980000000002	59.5119999999997	77.1510968684178	70.9448846877224	55.5020451508796	93.5312085593769	98.0325899320741
342	434.2766	188.4581	26	12	341	17.05	-29.8580000000004	1.63200000000018	29.9025682509049	46.4055875126917	67.6964886521202	87.9884775790923	95.5755392885432
343	437.0126	188.6291	26	12	342	17.1	54.7200000000009	3.41999999999985	54.8267708332353	40.6541767174111	80.9075803432982	80.1294645105686	96.2780325640522
344	437.8015	187.449	26	12	343	17.15	15.7779999999991	-23.6019999999996	28.3901336382898	32.2600284405826	83.8188427624944	77.5176285133856	95.188700895173
345	437.174	187.6186	26	12	344	17.2	-12.55	3.39199999999948	13.0003139962078	53.2353435062841	88.8217466532655	82.8543090485824	91.1136360326484
346	436.9107	185.8794	26	12	345	17.25	-5.26599999999917	-34.7839999999997	35.1803554842751	90.870275998874	85.2545880268872	87.6331716253527	88.5744628330781
347	437.0772	179.1425	26	12	346	17.3	3.3299999999997	-134.738	134.779143579413	121.232098012297	87.445789598812	90.0835280455735	87.8491339314862
348	432.6061	167.845	26	12	347	17.35	-89.4219999999996	-225.95	243.001433296185	136.98931658912	85.1718271491074	88.8283108384725	86.0690708802345
349	429.5248	159.3783	26	12	348	17.4	-61.626	-169.334	180.199243705405	138.249147613192	89.9357936221581	85.4623282353692	85.7013184307829
350	429.2309	154.7984	26	12	349	17.45	-5.87800000000016	-91.5980000000002	91.7864068803221	121.65623569134	110.183348690632	85.0919938066198	81.4238989929545
351	428.1524	153.0269	26	12	350	17.5	-21.5700000000004	-35.4299999999995	41.4795106046344	79.4733782993407	119.764298099826	86.3846903590776	80.6577066981886
352	426.9441	150.7352	26	12	351	17.55	-24.1660000000002	-45.8340000000004	51.8145839701531	58.6394892320192	112.470567439027	86.5424791374406	77.2022474836916
353	426.0433	149.4076	26	12	352	17.6	-18.0160000000001	-26.5519999999998	32.0871463361888	83.3773807921433	96.7490413336468	87.1190371734316	73.9081668724382
354	425.7281	145.6192	26	12	353	17.65	-6.30400000000009	-75.7679999999999	76.0297983687974	101.27944858646	87.105813708244	86.7723733924118	72.6288420822818
355	435.4962	141.074	26	12	354	17.7	195.362	-90.9039999999999	215.475864680943	103.284899186714	81.3622409599741	87.3796626397006	75.8827055099429
356	442.0185	141.6702	26	12	355	17.75	130.446000000001	11.9239999999996	130.989849576218	114.024704367953	87.5147926912681	88.6122982578436	82.4067209210624
357	439.2613	140.2706	26	12	356	17.8	-55.1440000000002	-27.9919999999998	61.8418369714227	115.572138184469	85.6391686760693	83.1581221691759	85.7348926037696
358	442.5652	137.5352	26	12	357	17.85	66.078	-54.708	85.7861722423841	79.3471011278049	89.0662471977559	73.5139439278786	84.4711954144714
359	438.648	136.0527	26	12	358	17.9	-78.3439999999996	-29.6500000000003	83.7669674513764	73.7501367960762	83.6089531626655	69.5881675820521	82.404155117959
360	440.337219306491	136.363281828628	26	12	359	17.95	33.7843861298199	6.21163657256034	34.3506793976238	67.9934381654246	64.5759765887695	66.6788337409579	82.8904973552721
361	445.3251	137.6463	26	12	360	18	99.75761387018	25.6603634274398	103.005027917574	64.1077900275589	57.4602984158614	67.7842048370002	81.8894675622301
362	446.2133	139.0403	26	12	361	18.05	17.7639999999997	27.8800000000001	33.0583438181648	51.6457681408622	53.845676899325	66.4160173882909	83.484417855379
363	443.1422	140.296	26	12	362	18.1	-61.422	25.1139999999998	66.3579315530555	49.804852049734	50.2788465221103	67.6868692343077	83.7874151761965
364	442.2455	140.885	26	12	363	18.15	-17.9340000000002	11.78	21.4568580178927	41.1704600356465	52.0705214558602	67.740055651178	84.6033448437637
365	443.2957	140.1937	26	12	364	18.2	21.0040000000004	-13.8259999999997	25.1460989419832	39.6979156332253	51.9954265219417	68.9111019713034	86.7183446398506
366	443.9978	137.2856	26	12	365	18.25	14.0419999999995	-58.1620000000004	59.8330678471364	36.4499030166617	48.0536169827324	77.180270216772	86.9901996787028
367	445.0875	137.9662	26	12	366	18.3	21.7939999999999	13.612	25.6956218060586	52.4952747708581	47.1928661005126	81.3862571619657	86.8468072601838
368	447.5799	137.7065	26	12	367	18.35	49.8480000000006	-5.19399999999962	50.1178684702378	54.1860009941494	46.3074912708595	80.1140799904702	84.1995822470194
369	445.2886	142.2451	26	12	368	18.4	-45.8260000000007	90.772	101.683716788875	54.9367739298183	51.8711581396905	79.3459820005488	81.9417022747169
370	445.7907	143.8483	26	12	369	18.45	10.0420000000008	32.0639999999997	33.5997300584395	54.6878165677999	73.2462273538373	80.6890009039244	80.6449061027108
371	444.7971	146.8684	26	12	370	18.5	-19.8720000000003	60.4020000000003	63.5869325254808	56.1650795250572	96.9002420176826	77.3942447653826	81.0075239400773
372	443.5994	147.1136	26	12	371	18.55	-23.954	4.90399999999966	24.4508349959668	51.247041508523	108.926837424607	80.4263565733174	79.7653336297233
373	445.2836	144.7833	26	12	372	18.6	33.6839999999995	-46.6059999999999	57.5041832565245	92.3064537135252	109.94931345883	80.4557931789614	79.3539447645578
374	447.5797	141.6871	26	12	373	18.65	45.9220000000005	-61.9240000000002	77.0935267062032	138.863710105547	106.621442545237	82.4343162951155	77.6351464635918
375	448.115402603451	153.619920902686	26	12	374	18.7	10.71405206902	238.65641805372	238.896791083451	163.165858281413	109.382575285907	86.0570266400006	72.7383278447242
376	444.76	168.0537	26	12	375	18.75	-67.1080520690202	288.67558194628	296.37321448559	163.733547392603	106.734872548033	85.3681010995621	69.8759310475398
377	438.0968	171.0309	26	12	376	18.8	-133.264	59.5440000000002	145.961575875297	161.995843581952	113.659847046122	90.5354923511917	69.2871012965923
378	435.3905	172.3647	26	12	377	18.85	-54.126	26.6759999999999	60.3426288124738	126.458696858289	114.604095087063	94.8852205661602	68.0952580368583
379	431.9753	172.1789	26	12	378	18.9	-68.3039999999994	-3.71600000000001	68.4050076529483	74.6060349905187	112.997474450541	94.2952369673817	66.3205290923603
380	429.1538	173.3647	26	12	379	18.95	-56.4300000000003	23.716	61.2110574651348	64.1538358108313	98.867825926164	94.6109784644637	66.0578178871082
381	428.7711	171.5491	26	12	380	19	-7.654	-36.3119999999998	37.1099051467393	65.4746427815238	73.8359601814415	94.2308430431544	65.5994598630055
382	424.0865	171.6125	26	12	381	19.05	-93.6919999999998	1.26800000000003	93.7005799768601	63.9991053191291	72.144147277777	93.1146498711556	70.4306460808109
383	422.3535	168.7487	26	12	382	19.1	-34.6600000000001	-57.276	66.9466636659363	71.2769549940391	79.8211276734903	91.0210202948079	75.5713401693196
384	419.4531	167.8008	26	12	383	19.15	-58.0079999999998	-18.9580000000001	61.027320340975	73.0658853723643	81.9690313895259	87.5302372760057	80.7457988108546
385	416.895	163.645	26	12	384	19.2	-51.1620000000005	-83.116	97.600305839685	80.1344587447226	79.8393816430204	76.5655537181451	87.5986226973622
386	416.115	161.4784	26	12	385	19.25	-15.5999999999995	-43.3320000000003	46.054557038365	94.1676125654568	81.7268135382759	62.5715918783076	95.3853290779704
387	411.4667	157.0036	26	12	386	19.3	-92.9660000000001	-89.4959999999998	129.043446838652	99.9389574599226	72.569452696189	57.1879454312189	104.826789216228
388	410.0226	150.3018	26	12	387	19.35	-28.8819999999998	-134.036	137.112432769607	88.4018082920017	67.4379455025525	56.0764360832464	113.58805102881
389	407.6789	146.4671	26	12	388	19.4	-46.8740000000003	-76.694	89.8840448133039	90.3877417041875	62.0630001014708	53.2950761841719	120.537206397945
390	405.6844	146.3971	26	12	389	19.45	-39.8900000000003	-1.39999999999986	39.9145600000805	65.0044466476554	54.2632815101262	51.426634870292	128.293355522654
391	403.0868	145.354	26	12	390	19.5	-51.952	-20.8619999999996	55.9842240992941	40.7082784396482	51.3072235751738	53.8046749606284	134.017901701897
392	402.9879	145.3931	26	12	391	19.55	-1.97799999999916	0.781999999999812	2.12697155599137	24.187042743019	42.2317435846609	60.4349355883044	139.044624441487
393	402.3842	144.8967	26	12	392	19.6	-12.0740000000001	-9.92799999999988	15.6315917295712	20.1247547282507	32.3317444930025	70.6868871596777	141.17897053682
394	402.683693852456	145.103392472384	26	12	393	19.65	5.98987704911906	4.13384944767984	7.27786633015791	12.2267054461601	24.6211209788179	79.0572813265936	141.178269022117
395	402.8043	146.0761	26	12	394	19.7	2.41212295088076	19.4541505523199	19.6031199262386	19.4590405216664	23.0138880975635	89.1402187547238	137.949885407784
396	402.2216	146.6597	26	12	395	19.75	-11.6539999999998	11.6719999999998	16.4939776888412	23.9552105463567	25.882536382981	105.402557056379	131.235677899894
397	403.7241	145.4733	26	12	396	19.8	30.05	-23.7279999999998	38.2886469335231	25.0551992146167	48.3004184804198	119.118086081264	128.126788098031
398	402.0025	146.2903	26	12	397	19.85	-34.4320000000005	16.3400000000001	38.1124418530227	25.9030214668764	73.9358288168029	132.290881491459	127.748394630078
399	401.4253	146.0164	26	12	398	19.9	-11.5440000000001	-5.47799999999995	12.7778096714578	39.5383673198019	96.0515625517164	146.779175828508	126.906084684068
400	400.3054	145.6078	26	12	399	19.95	-22.3979999999995	-8.17200000000014	23.8422311875373	77.1417964391732	124.017155999322	161.975732580844	126.030641394127
401	396.0927	145.1883	26	12	400	20	-84.2540000000008	-8.38999999999999	84.6707069534685	123.916447087249	159.497890537584	173.804960360639	125.246442259007
402	385.10236696301	147.880577672911	26	12	401	20.05	-219.806660739799	53.8455534582198	226.30579253038	167.047925888816	196.004428577866	184.974599011818	123.927711492851
403	371.8968	151.1292	26	12	402	20.1	-264.111339260201	64.9724465417802	271.985695093402	222.131290531767	232.250018489916	191.336920778831	124.863898462708
404	360.4995	151.8763	26	12	403	20.15	-227.945999999999	14.9419999999998	228.435203679292	279.457413755365	268.937230678197	194.826300768228	130.565799297542
405	345.537279422456	151.728281442717	26	12	404	20.2	-299.244411550881	-2.96037114565991	299.25905440229	314.867060716559	300.937577064124	199.334217097424	138.832109327624
406	326.972222851542	151.709418640428	26	12	405	20.25	-371.301131418279	-0.377256045779859	371.301323071462	340.583589892582	321.727384338298	199.899763921481	149.976658823181
407	306.8156	152.3778	26	12	406	20.3	-403.13245703084	13.3676271914402	403.354027336348	370.826535467579	321.648779543216	199.065630764844	158.727386242451
408	286.863084863391	154.119818713757	26	12	407	20.35	-399.05030273218	34.8403742751401	400.568340973518	379.743863596481	308.738012740859	199.420353176909	165.043884060506
409	268.047968568552	156.635087115856	26	12	408	20.4	-376.30232589678	50.3053680419799	379.649931554275	363.99735492123	293.60103898474	200.517093183965	168.393546499902
410	251.087946525138	159.451522325914	26	12	409	20.45	-339.20044086828	56.3287042011598	343.8456950468	328.430498369874	274.651278195526	200.634647917962	168.462194484127
411	236.700714142804	162.097041463547	26	12	410	20.5	-287.74464764668	52.9103827526598	292.568779695211	276.892435589136	240.301637305378	196.688209557385	167.723438851381
412	225.603966831206	164.09956164837	26	12	411	20.55	-221.93494623196	40.0504036964605	225.519744579565	216.375542501901	202.126832951822	187.420487397398	168.039202667046
413	218.5154	164.987	26	12	412	20.6	-141.77133662412	17.7487670325996	142.87802706983	169.558692794571	166.590687863902	179.040909765738	172.580129315371
414	214.736	165.7379	26	12	413	20.65	-75.5880000000002	15.018	77.0654661181001	116.605919689525	132.096955689732	182.07431726849	180.929003365889
415	210.6128	169.3598	26	12	414	20.7	-82.4639999999999	72.4380000000002	109.761446510148	75.8231675337697	100.3317187718	188.523999900525	190.765438472533
416	209.2341	169.5386	26	12	415	20.75	-27.5739999999996	3.57599999999991	27.8049141699804	56.2889401386678	71.6490347764722	194.550760589983	200.916871650371
417	208.2476	169.9789	26	12	416	20.8	-19.7300000000001	8.80600000000015	21.6059838007902	47.8183688775626	53.1921952515796	198.336686403638	209.310567609452
418	210.0384	168.5997	26	12	417	20.85	35.8159999999998	-27.5839999999999	45.2068900943206	31.1047447490291	49.3438067906164	197.796886629553	215.636291100953
419	210.0982	170.3343	26	12	418	20.9	1.19599999999991	34.692	34.7126098125739	26.6921498634198	70.5475955522408	190.007917171296	220.578905676396
420	210.1848	169.0275	26	12	419	20.95	1.73200000000008	-26.1360000000002	26.1933258674803	30.5612229693895	102.396721605524	174.948656387411	223.919552433413
421	210.2446	169.3083	26	12	420	21	1.19599999999991	5.61599999999999	5.74193974193387	42.3986734425649	148.799883874589	161.641917342122	225.93844202324
422	212.0973	168.4365	26	12	421	21.05	37.054	-17.4360000000001	40.9513493306387	93.2768222269191	194.546539855455	151.103806322274	223.287704851562
423	213.6587	173.4172	26	12	422	21.1	31.2280000000004	99.6140000000003	104.394142460198	173.688698462019	229.003085395204	153.823337851912	218.919271137115
424	219.577246445726	186.605174856698	26	12	423	21.15	118.37092891452	263.75949713396	289.103353734345	270.907617885758	247.918878652861	167.031705963551	214.809672488227
425	229.63864929739	205.506738955487	26	12	424	21.2	201.22805703328	378.03128197578	428.252707042981	358.53185674152	249.565594003021	182.196659847642	210.611467509354
426	241.751827316821	226.908347907788	26	12	425	21.25	242.26356038862	428.03217904602	491.836536860626	415.607497347844	251.634799907772	201.933979379261	205.362293344504
427	253.825699265848	247.596457325025	26	12	426	21.3	241.47743898054	413.76218834474	479.07254360945	402.560935078803	249.015417392967	219.555504454059	201.084168664902
428	263.769183906298	264.357522818621	26	12	427	21.35	198.869692809	335.22130987192	389.772345491817	325.442489544023	258.302868913207	231.852229024997	197.592770114817
429	269.4912	273.978	26	12	428	21.4	114.44032187404	192.40954362758	223.870542389139	232.361981929785	263.515816374861	240.640718168827	193.624215538764
430	270.6201	275.7878	26	12	429	21.45	22.5779999999997	36.1959999999999	42.6604793690833	139.498978044415	261.996598089761	247.204456948863	189.326661302397
431	271.4073	276.8495	26	12	430	21.5	15.7440000000008	21.2339999999995	26.4339987894379	100.99824047857	255.068074883934	255.188674489095	185.976081865906
432	271.8696	276.2744	26	12	431	21.55	9.24599999999941	-11.5019999999993	14.7575241825983	124.470697670919	244.564469052664	259.154922305726	182.876077061003
433	279.1006	269.5662	26	12	432	21.6	144.62	-134.164000000001	197.26865766259	198.550706635498	234.70137265479	258.797632508492	181.660801097704
434	291.966859144233	258.360889495855	26	12	433	21.65	257.325182884661	-224.106210082899	341.232828350885	277.774167838083	233.362557684794	247.545027707964	181.951599260592
435	308.074250158014	245.434194390626	26	12	434	21.7	322.14782027562	-258.53390210458	413.060524191981	349.629960060912	244.843319894706	232.698935118182	182.313963808065
436	325.445241092787	233.408277090084	26	12	435	21.75	347.41981869546	-240.51834601084	422.551304802359	368.40450483101	258.742549070419	216.173826099025	184.427521055305
437	342.1023	224.9053	26	12	436	21.8	333.14117814426	-170.05954180168	374.036485296746	342.254417698668	269.294427218485	203.831650926167	185.854415029324
438	356.208483188908	221.31032351686	26	12	437	21.85	282.12366377816	-71.8995296628003	291.141381513079	291.135933153913	259.292396103776	197.388653600082	187.498512713815
439	366.4892	219.06	26	12	438	21.9	205.614336221839	-45.0064703371999	210.482392689177	239.710930302756	231.574239041067	197.240513906232	187.530866426252
440	373.5055	215.4876	26	12	439	21.95	140.326	-71.4480000000003	157.468101468202	188.958894376057	203.401272146604	203.704666217383	189.140173472331
441	381.707	214.4152	26	12	440	22	164.03	-21.4479999999998	165.426290546576	150.180287376543	177.279577314115	210.310246389691	191.770666727748
442	387.6845	213.7553	26	12	441	22.05	119.55	-13.1979999999999	120.276305663252	120.894060383466	163.09883279967	214.648347799732	191.976216782556
443	392.1045	211.7288	26	12	442	22.1	88.3999999999992	-40.53	97.2483465155056	115.666611139295	160.075934545373	209.498264343496	190.297111475145
444	395.3047	211.8518	26	12	443	22.15	64.004000000001	2.45999999999981	64.051257723796	114.848224325475	161.11847012767	196.871492557632	183.846465732603
445	401.815	212.7094	26	12	444	22.2	130.205999999999	17.1519999999998	131.330855247348	137.238771223282	162.566012540061	182.431267768488	173.919112709128
446	409.6297	214.71	26	12	445	22.25	156.294	40.0120000000004	161.334356477472	169.971581714204	161.877943708962	166.921062731348	161.84114933923
447	421.237634997383	214.995767075893	26	12	446	22.3	232.15869994766	5.71534151786011	232.229040152289	201.342879871874	160.002268380979	152.153325604589	151.169993388844
448	434.1964	213.4929	26	12	447	22.35	259.17530005234	-30.0573415178604	260.912398970117	209.465413940826	159.704132583216	143.144796402632	142.016821068315
449	445.073033014671	211.569507776367	26	12	448	22.4	217.532660293421	-38.4678444726597	220.907748512146	208.907663092449	162.168746074197	134.421014683677	136.922113653355
450	453.6491	212.1716	26	12	449	22.45	171.521339706579	12.0418444726602	171.943525592107	182.765765538677	161.461263390371	131.075889995799	136.89364763391
451	459.852245443933	217.10746431864	26	12	450	22.5	124.06290887866	98.7172863728	158.545602235584	149.436683452228	156.56254814858	128.3526589664	136.974877983277
452	460.9799	222.0566	26	12	451	22.55	22.55309112134	98.9827136271998	101.519552383429	122.99461227652	141.207818409509	124.797511259385	137.655557529336
453	456.2708	222.2567	26	12	452	22.6	-94.1819999999996	4.00199999999984	94.2669885378753	113.457112839916	126.213658259891	121.796590441799	133.708049054869
454	452.398	220.0958	26	12	453	22.65	-77.4559999999997	-43.218	88.6973926336053	104.217433204711	107.723559239683	120.147903757242	125.950286928935
455	448.9037	225.2328	26	12	454	22.7	-69.8860000000002	102.74	124.256028409088	99.6498712803421	99.585767451538	115.139290300074	121.09189964863
456	447.6664	230.7122	26	12	455	22.75	-24.7460000000001	109.588	112.347204059558	102.990633067553	94.8273742238389	107.508472579435	119.273794054846
457	443.9224	231.9203	26	12	456	22.8	-74.8800000000006	24.162	78.6817427615841	92.4525062028464	89.5927541377915	98.5083358515218	118.62858810887
458	443.2431	237.4271	26	12	457	22.85	-13.5859999999991	110.136	110.97079747393	85.7144220631597	83.8890483003821	86.6449885365486	116.994207727557
459	444.6581	236.314	26	12	458	22.9	28.2999999999993	-22.2620000000001	36.0067583100723	85.4373152429668	78.1270614402867	76.6037134004786	115.903544990743
460	440.6996	238.513	26	12	459	22.95	-79.1700000000003	43.9800000000002	90.565607710654	79.5356369952409	68.8173172097772	70.0826290504371	114.510730378063
461	436.8559	234.5121	26	12	460	23	-76.8739999999991	-80.018	110.961669958594	64.7874635332111	58.4543970102907	63.6395095768639	111.656256192651
462	434.5302	235.3097	26	12	461	23.05	-46.5140000000008	15.9519999999998	49.1733515229547	63.8016166777269	55.8088532935343	60.6627672589391	109.937057745725
463	432.9457	236.2867	26	12	462	23.1	-31.6899999999998	19.5400000000001	37.2299301637808	51.9202123563947	47.0763188132065	57.9178337662421	108.300382047855
464	431.5327	236.9332	26	12	463	23.15	-28.2600000000002	12.9300000000001	31.0775240326512	31.4714787776147	45.483867561274	55.0290813002385	107.575872526357
465	430.2663	237.8406	26	12	464	23.2	-25.3279999999995	18.1479999999999	31.1585861039934	32.0820695918278	40.5794906493362	59.7525315287724	104.557395225545
466	430.1874	237.4119	26	12	465	23.25	-1.57799999999952	-8.57399999999984	8.71800206469325	29.3651740932019	32.4516449298888	71.6265253783448	102.452146171085
467	429.0792	239.7764	26	12	466	23.3	-22.1640000000002	47.2899999999998	52.2263055940203	27.1661184448211	31.7327803800866	85.1038506131498	98.3175910771495
468	429.7395	240.7571	26	12	467	23.35	13.2060000000001	19.6140000000003	23.6454526706514	29.2387689422777	31.9466192321022	90.8436190524824	94.2911576900724
469	430.489	240.0889	26	12	468	23.4	14.9899999999991	-13.3640000000003	20.0822457907471	33.4318110821629	31.9311011601903	97.38607529781	93.4990129401271
470	429.8587	242.067	26	12	469	23.45	-12.6059999999995	39.5620000000002	41.5218385912764	31.3834911683454	50.6877458477676	97.9455707603272	93.271347791797
471	430.6851	240.8342	26	12	470	23.5	16.5279999999996	-24.6559999999999	29.6832127641194	34.5280643710024	84.798653746399	94.9598534189021	92.6449666245764
472	431.8489	242.5813	26	12	471	23.55	23.2760000000007	34.9419999999998	41.9847060249327	36.6960838755596	114.398847932765	95.0766042320651	92.5318697491807
473	432.4241	240.6988	26	12	472	23.6	11.5039999999999	-37.6499999999999	39.3683186839366	72.1367227532575	134.610919291758	94.8041736539117	91.8920144438254
474	433.8664	240.1418	26	12	473	23.65	28.8459999999998	-11.1400000000003	30.9223433135329	136.165496410635	149.288283034346	95.0038412954721	91.1044869151896
475	435.8427	229.3856	26	12	474	23.7	39.5259999999996	-215.124	218.725032979766	197.414204697185	155.311650871318	93.9755001510162	89.3199711025613
476	445.17456620105	214.591555934993	26	12	475	23.75	186.637324021001	-295.88088130014	349.827081051007	234.693774212514	157.468061907915	97.3958197627356	87.3266048685492
477	457.1496	201.9521	26	12	476	23.8	239.500675979	-252.78911869986	348.228247457684	261.880482193132	158.420428084044	98.1268463027771	86.5096610223597
478	464.7957	193.6477	26	12	477	23.85	152.922	-166.088	225.76616626058	238.486578989379	157.661728075721	101.937326843596	85.2610947633271
479	466.6222	185.5073	26	12	478	23.9	36.5300000000002	-162.808	166.855883216625	178.770627405196	158.076581430754	110.394312479776	87.8406819342888
480	464.158	181.0561	26	12	479	23.95	-49.2840000000001	-89.024	101.755516960998	119.426651470902	137.263254454265	116.460066533157	92.4878962544475
481	463.8724	178.5097	26	12	480	24	-5.71199999999976	-50.9279999999995	51.2473231300909	80.6296819389285	109.992985779072	121.650423672289	96.9300547130436
482	464.2526	175.9625	26	12	481	24.05	7.6039999999989	-50.9440000000001	51.508367786215	54.2726806683754	81.8548446727889	124.400972239422	102.47100997534
483	464.6739	174.4303	26	12	482	24.1	8.42600000000061	-30.6440000000003	31.7813186007131	36.0399299191509	69.2637343954344	125.866195121409	106.684988804895
484	464.6615	172.6768	26	12	483	24.15	-0.248000000000275	-35.0700000000001	35.0708768638596	41.2153441529486	71.5003419252052	127.179892530141	108.930670777199
485	464.1386	172.5929	26	12	484	24.2	-10.4579999999999	-1.678	10.5917632148758	44.2830378746758	77.6084821949957	118.88741067635	111.091090845127
486	467.7911	171.3561	26	12	485	24.25	73.0499999999995	-24.7359999999998	77.1243942990797	57.8977868519404	85.8327854366624	103.026684358753	114.673178324567
487	464.4491	171.4039	26	12	486	24.3	-66.8399999999997	0.955999999999904	66.8468363948509	88.728003182035	90.3815163948012	87.9154714315696	117.575292504027
488	460.7606	168.039	26	12	487	24.35	-73.7699999999995	-67.2980000000001	99.8550634870358	119.17703447084	94.0706621670963	79.6785704741717	120.839463638773
489	458.002	158.989	26	12	488	24.4	-55.172	-181	189.221958514333	130.450226720376	96.2832036295276	78.2952885707675	122.56116485768
490	449.8621	158.811	26	12	489	24.45	-162.798	-3.55999999999995	162.836919658903	136.479994914927	100.511566898435	87.0302217485678	122.99703948523
491	451.1555	152.263	26	12	490	24.5	25.8680000000004	-130.96	133.490355546759	130.243537482252	96.0603829384348	98.9002560071851	129.161481487409
492	451.7261	147.4469	26	12	491	24.55	11.4119999999991	-96.3220000000001	96.9956773676023	103.83840407702	93.9760981903503	109.865415718614	141.550160383715
493	453.2017	144.3465	26	12	492	24.6	29.5120000000009	-62.0080000000002	68.6727763236646	81.8460993260305	90.0934065529091	118.565803955878	154.648385844513
494	453.7405	141.5379	26	12	493	24.65	10.7759999999996	-56.1719999999997	57.1962914881722	61.6705391564933	85.0902352163299	122.857500258926	162.889940208758
495	451.2348	140.6947	26	12	494	24.7	-50.1139999999998	-16.8639999999999	52.875395903955	51.4722014657741	96.45196130214	128.206681539238	161.314897747518
496	450.4089	139.2887	26	12	495	24.75	-16.5179999999998	-28.1200000000001	32.6125546990726	49.9432756235659	111.967726577708	131.950536886399	162.957598799283
497	448.4171	138.1382	26	12	496	24.8	-39.8360000000002	-23.0099999999999	46.0039889140063	66.3420663556396	129.349315042427	137.023738705276	169.514884207112
498	450.8542	136.302	26	12	497	24.85	48.7419999999997	-36.7240000000004	61.0281471126234	111.057823278249	143.060945744661	139.74160043395	181.033587585766
499	445.75685790961	141.040345119851	26	12	498	24.9	-101.9468418078	94.7669023970201	139.190245148541	162.264913998922	149.431796888325	134.728017235584	192.847304773979
500	433.6419	147.6958	26	12	499	24.95	-242.2991581922	133.10909760298	276.454180517004	207.22642861908	155.90179618004	129.534012437303	202.013917687258
501	419.361587175457	149.785500307604	26	12	500	25	-285.606256490861	41.7940061520801	288.648008302437	236.178615865755	167.840690834363	136.672539302529	205.114628294889
502	405.85101789351	148.88451585716	26	12	501	25.05	-270.211385638939	-18.0196890088797	270.811562014794	232.52152742101	180.071379220202	158.699348528008	206.902586395716
503	395.566	148.5824	26	12	502	25.1	-205.700357870201	-6.04231714320008	205.789083346002	200.745769081831	189.389794314992	183.430576567618	208.074924105145
504	390.34811769306	151.635043552176	26	12	503	25.15	-104.3576461388	61.0528710435199	120.904802924812	173.416467669803	184.365799254839	198.599987887375	211.158818413639
505	389.582060579995	157.463687188616	26	12	504	25.2	-15.3211422612992	116.5728727288	117.575388821113	152.916329821324	162.616063572466	203.742384818686	215.36938200024
506	392.038294620399	164.655909048969	26	12	505	25.25	49.1246808080791	143.84443720706	152.001501242295	142.600972764228	161.37735202735	222.888513239812	216.913172444471
507	396.487285773869	171.799287272881	26	12	506	25.3	88.9798230694009	142.86756447824	168.310872772397	136.210071088668	188.049382013588	251.114296982654	219.274255566776
508	401.6995	177.4814	26	12	507	25.35	104.24428452262	113.64225454238	154.212298060524	124.486358063101	223.800207390575	282.38860469736	219.646255545708
509	404.4434	180.9816	26	12	508	25.4	54.8779999999999	70.0039999999996	88.9502945470105	149.338236384896	247.768178886425	307.399320977191	218.164619830383
510	401.76	182.2019	26	12	509	25.45	-53.6680000000001	24.4060000000002	58.9568236932759	223.182434205853	251.582973457332	316.997613625948	217.017485400435
511	413.995548426384	175.791630348646	26	12	510	25.5	244.71096852768	-128.20539302708	276.260892851274	304.999442016922	277.936335645262	311.329000582593	218.252993912367
512	438.516775162882	164.78887180044	26	12	511	25.55	490.42453472996	-220.05517096412	537.531861877179	359.326286684182	322.157214745107	303.939757072818	218.057730497124
513	464.875389317939	154.865002352014	26	12	512	25.6	527.172283101139	-198.47738896852	563.297337115869	378.679588851563	375.387415079728	297.584044254412	218.050354419476
514	482.6231	151.6914	26	12	513	25.65	354.954213641221	-63.47204704028	360.584517883313	406.534434905628	430.432842699543	299.460136568353	217.559440872933
515	483.888908613021	159.373985557493	26	12	514	25.7	25.3161722604193	153.65171114986	155.723334530183	421.131995284361	471.379163679431	302.532082461242	216.66371070369
516	471.110985742999	175.756851103452	26	12	515	25.75	-255.55845740044	327.65731091918	415.535123121597	445.775388142535	461.280649137836	301.875808002543	216.246356083498
517	449.304794271441	197.118631533297	26	12	516	25.8	-436.12382943116	427.2356085969	610.519663770843	501.539398714903	419.830132132048	301.524772428275	215.315171920854
518	423.485797079855	219.737961742453	26	12	517	25.85	-516.37994383172	452.38660418312	686.514301406741	564.078738507298	371.367881118249	299.550910657466	215.216702989847
519	398.669457049748	239.89347662634	26	12	518	25.9	-496.326800602139	403.11029767774	639.404570745152	516.026863370044	351.15209425028	301.601222425183	212.045918785425
520	379.871237062627	253.863811080382	26	12	519	25.95	-375.96439974242	279.40668908084	468.420033492159	418.528268979735	353.481191465151	304.500958363567	205.952156696938
521	372.1066	257.9276	26	12	520	26	-155.29274125254	81.2757783923598	175.275747435326	296.960374093963	325.815280359824	299.833448522206	201.807028463868
522	375.9876	253.1551	26	12	521	26.05	77.6199999999994	-95.4499999999996	123.026691819295	200.764789785658	280.892330111443	277.41611246624	206.694077451947
523	379.8378	252.3487	26	12	522	26.1	77.0040000000006	-16.1279999999999	78.6748269778847	142.883644423004	223.714406235203	252.670132271335	215.29473884413
524	386.46852167088	248.014990495656	26	12	523	26.15	132.6144334176	-86.67419008688	158.426649203623	135.603697349603	172.769602150823	236.518893858491	220.522194470228
525	394.3786	243.8262	26	12	524	26.2	158.2015665824	-83.7758099131202	179.014306678893	143.256391243152	137.622753047704	229.585036588693	222.829891673016
526	401.0747	245.6643	26	12	525	26.25	133.922	36.7619999999999	138.876012068319	150.468438376443	138.386247906575	209.604198927184	224.621431685069
527	407.6513	250.3317	26	12	526	26.3	131.532	93.3480000000003	161.290161287042	144.774414515988	135.002092800432	179.516046859053	226.553402696822
528	411.7708	254.3242	26	12	527	26.35	82.3900000000003	79.8499999999996	114.735062644337	132.361861672403	133.972383424421	148.044801282334	228.568092538537
529	418.1604	255.5052	26	12	528	26.4	127.791999999999	23.6200000000002	129.956529901348	141.168798463548	121.885693466701	116.692516593659	230.026174812868
530	421.8929	260.0066	26	12	529	26.45	74.6500000000003	90.0279999999998	116.95154246097	126.747794357713	105.688881712235	94.9066997679285	NA
531	429.5471	265.012	26	12	530	26.5	153.084	100.108	182.910696024044	117.476328472398	93.393117494545	92.2850563451429	NA
532	431.5389	269.0017	26	12	531	26.55	39.8360000000002	79.7940000000006	89.1851407578645	98.9969724174145	78.139763606662	109.448397831076	NA
533	434.8815	269.7199	26	12	532	26.6	66.8520000000001	14.3639999999994	68.3777332177661	79.015901752067	72.3751963294658	133.005433433848	NA
534	436.4888	270.6912	26	12	533	26.65	32.1460000000002	19.4259999999997	37.5597496264286	45.6174365255419	60.6154310364944	141.584252372104	NA
535	435.8423	271.2466	26	12	534	26.7	-12.9300000000001	11.1080000000004	17.046189134232	29.5317328556115	52.1906464881533	143.127700884791	NA
536	436.4399	270.7209	26	12	535	26.75	11.952	-10.5140000000006	15.9183698914183	27.2740641865332	46.1838647837103	147.367055367595	NA
537	436.1554	271.0537	26	12	536	26.8	-5.69000000000074	6.6560000000004	8.75662240821276	22.2338896555743	83.8947028617187	151.582032965369	NA
538	435.8654	273.8934	26	12	537	26.85	-5.79999999999927	56.7939999999999	57.0893898723745	25.3653912242396	132.038483443275	157.585274419608	NA
539	436.0116	273.293	26	12	538	26.9	2.9239999999993	-12.0079999999996	12.358876971634	46.7502930418787	161.282811277506	158.451127200554	NA
540	435.3734	271.7875	26	12	539	26.95	-12.7639999999997	-30.1099999999997	32.7036969775585	138.257672867826	180.566520057347	NA	NA
541	435.5536	265.648	26	12	540	27	3.60400000000027	-122.79	122.842878979614	236.802902700016	201.340993240645	NA	NA
542	432.717373212913	242.506480210175	26	12	541	27.05	-56.7245357417403	-462.830395796501	466.293521537948	300.331732899438	225.024302324076	NA	NA
543	429.9733	215.153	26	12	542	27.1	-54.8814642582602	-547.0696042035	549.815539033324	335.767648890454	242.795352509749	NA	NA
544	431.299527119743	198.706233819434	26	12	543	27.15	26.5245423948602	-328.93532361132	330.003027968745	355.931693439412	256.286823364614	NA	NA
545	434.9067	188.8515	26	12	544	27.2	72.1434576051399	-197.09467638868	209.88327693264	311.790931780327	NA	NA	NA
546	438.321193308115	178.202359512088	26	12	545	27.25	68.2898661623005	-212.98280975824	223.6631017244	248.787802319483	NA	NA	NA
547	442.0998	166.5187	26	12	546	27.3	75.5721338376998	-233.67319024176	245.589713242524	212.241913829791	NA	NA	NA
548	446.4938	155.632	26	12	547	27.35	87.8800000000001	-217.734	234.799891729106	NA	NA	NA	NA
549	447.907	148.4052	26	12	548	27.4	28.2639999999992	-144.536	147.273585520282	NA	NA	NA	NA
550	NA	NA	26	12	549	27.45	NA	NA	NA	NA	NA	NA	NA
551	NA	NA	26	12	550	27.5	NA	NA	NA	NA	NA	NA	NA
552	NA	NA	26	12	551	27.55	NA	NA	NA	NA	NA	NA	NA
553	NA	NA	26	12	552	27.6	NA	NA	NA	NA	NA	NA	NA
554	NA	NA	26	12	553	27.65	NA	NA	NA	NA	NA	NA	NA
555	NA	NA	26	12	554	27.7	NA	NA	NA	NA	NA	NA	NA
556	NA	NA	26	12	555	27.75	NA	NA	NA	NA	NA	NA	NA
557	NA	NA	26	12	556	27.8	NA	NA	NA	NA	NA	NA	NA
558	NA	NA	26	12	557	27.85	NA	NA	NA	NA	NA	NA	NA
559	NA	NA	26	12	558	27.9	NA	NA	NA	NA	NA	NA	NA
560	NA	NA	26	12	559	27.95	NA	NA	NA	NA	NA	NA	NA
561	NA	NA	26	12	560	28	NA	NA	NA	NA	NA	NA	NA
562	NA	NA	26	12	561	28.05	NA	NA	NA	NA	NA	NA	NA
563	NA	NA	26	12	562	28.1	NA	NA	NA	NA	NA	NA	NA
564	NA	NA	26	12	563	28.15	NA	NA	NA	NA	NA	NA	NA
565	NA	NA	26	12	564	28.2	NA	NA	NA	NA	NA	NA	NA
566	NA	NA	26	12	565	28.25	NA	NA	NA	NA	NA	NA	NA
567	NA	NA	26	12	566	28.3	NA	NA	NA	NA	NA	NA	NA
568	NA	NA	26	12	567	28.35	NA	NA	NA	NA	NA	NA	NA
569	NA	NA	26	12	568	28.4	NA	NA	NA	NA	NA	NA	NA
570	NA	NA	26	12	569	28.45	NA	NA	NA	NA	NA	NA	NA
571	NA	NA	26	12	570	28.5	NA	NA	NA	NA	NA	NA	NA
572	NA	NA	26	12	571	28.55	NA	NA	NA	NA	NA	NA	NA
573	NA	NA	26	12	572	28.6	NA	NA	NA	NA	NA	NA	NA
574	NA	NA	26	12	573	28.65	NA	NA	NA	NA	NA	NA	NA
575	NA	NA	26	12	574	28.7	NA	NA	NA	NA	NA	NA	NA
576	NA	NA	26	12	575	28.75	NA	NA	NA	NA	NA	NA	NA
577	NA	NA	26	12	576	28.8	NA	NA	NA	NA	NA	NA	NA
578	NA	NA	26	12	577	28.85	NA	NA	NA	NA	NA	NA	NA
579	NA	NA	26	12	578	28.9	NA	NA	NA	NA	NA	NA	NA
580	NA	NA	26	12	579	28.95	NA	NA	NA	NA	NA	NA	NA
581	NA	NA	26	12	580	29	NA	NA	NA	NA	NA	NA	NA
582	NA	NA	26	12	581	29.05	NA	NA	NA	NA	NA	NA	NA
583	NA	NA	26	12	582	29.1	NA	NA	NA	NA	NA	NA	NA
584	NA	NA	26	12	583	29.15	NA	NA	NA	NA	NA	NA	NA
585	NA	NA	26	12	584	29.2	NA	NA	NA	NA	NA	NA	NA
586	NA	NA	26	12	585	29.25	NA	NA	NA	NA	NA	NA	NA
587	NA	NA	26	12	586	29.3	NA	NA	NA	NA	NA	NA	NA
588	NA	NA	26	12	587	29.35	NA	NA	NA	NA	NA	NA	NA
589	NA	NA	26	12	588	29.4	NA	NA	NA	NA	NA	NA	NA
590	NA	NA	26	12	589	29.45	NA	NA	NA	NA	NA	NA	NA
591	NA	NA	26	12	590	29.5	NA	NA	NA	NA	NA	NA	NA
592	NA	NA	26	12	591	29.55	NA	NA	NA	NA	NA	NA	NA
593	NA	NA	26	12	592	29.6	NA	NA	NA	NA	NA	NA	NA
594	NA	NA	26	12	593	29.65	NA	NA	NA	NA	NA	NA	NA
595	NA	NA	26	12	594	29.7	NA	NA	NA	NA	NA	NA	NA
596	NA	NA	26	12	595	29.75	NA	NA	NA	NA	NA	NA	NA
597	NA	NA	26	12	596	29.8	NA	NA	NA	NA	NA	NA	NA
598	NA	NA	26	12	597	29.85	NA	NA	NA	NA	NA	NA	NA
599	NA	NA	26	12	598	29.9	NA	NA	NA	NA	NA	NA	NA
600	NA	NA	26	12	599	29.95	NA	NA	NA	NA	NA	NA	NA
601	NA	NA	26	12	600	30	NA	NA	NA	NA	NA	NA	NA
