# Supplementary material for: An automated feeding system for the African killifish reveals the impact of diet on lifespan and allows scalable assessment of associative learning
Source: eLife. 2022 Nov 10;11:e69008. doi: 10.7554/eLife.69008 (PMC9788828; doi:10.7554/eLife.69008)
Supplement: Figure 6—source data 3. [file elife-69008-fig6-data3.zip › Filtered and Interpolated Trajectories with Kinematics/t10_REC0015 DLC_likelihood-euclidean-filtered_splines-interpolated_kinematics_02_resnet50_TrainAllTheThingsJun28shuffle1_1030000.csv]

	x2	y2	fishnum	recording_num	bodyparts_coords	seconds	velocity_x	velocity_y	velocity_xy	velocity_xy_5frame	velocity_xy_10frame	velocity_xy_20frame	velocity_xy_40frame
1	NA	NA	10	15	0	0	0	0	0	NA	NA	NA	NA
2	NA	NA	10	15	1	0.05	NA	NA	NA	NA	NA	NA	NA
3	NA	NA	10	15	2	0.1	NA	NA	NA	NA	NA	NA	NA
4	NA	NA	10	15	3	0.15	NA	NA	NA	NA	NA	NA	NA
5	NA	NA	10	15	4	0.2	NA	NA	NA	NA	NA	NA	NA
6	NA	NA	10	15	5	0.25	NA	NA	NA	NA	NA	NA	NA
7	NA	NA	10	15	6	0.3	NA	NA	NA	NA	NA	NA	NA
8	NA	NA	10	15	7	0.35	NA	NA	NA	NA	NA	NA	NA
9	28.1804275512695	282.849700927734	10	15	8	0.4	NA	NA	NA	NA	NA	NA	NA
10	25.9090766906738	278.567718505859	10	15	9	0.45	-45.427017211914	-85.6396484375	96.94206144533	NA	NA	NA	NA
11	24.7084083557129	278.243408203125	10	15	10	0.5	-24.013366699218	-6.48620605467954	24.8739351373053	NA	NA	NA	NA
12	23.6932621002197	276.964630126953	10	15	11	0.55	-20.302925109864	-25.5755615234398	32.6545267192161	52.6766725717413	NA	NA	NA
13	22.9469146728516	273.785675048828	10	15	12	0.6	-14.926948547362	-63.5791015625	65.3078551816723	36.2722331992039	NA	NA	NA
14	23.4684867858887	275.902618408203	10	15	13	0.65	10.431442260742	42.3388671875	43.6049843751831	38.6336020917492	38.2952313085515	NA	NA
15	23.2598266601562	275.186401367188	10	15	14	0.7	-4.17320251465	-14.3243408203	14.9198645826426	40.0552142109919	30.3848186984762	NA	NA
16	23.6081447601318	273.3857421875	10	15	15	0.75	6.966361999512	-36.0131835937602	36.680779600032	29.1971790027939	29.8671948624897	NA	NA
17	24.7599658966064	271.765258789062	10	15	16	0.8	23.036422729492	-32.4096679687602	39.7625873154293	23.9137900453617	28.2110386910045	NA	NA
18	24.2192783355713	271.659759521484	10	15	17	0.85	-10.813751220702	-2.10998535156023	11.0176791406826	24.4974041977485	25.2395159355723	NA	NA
19	24.4756164550781	272.480041503906	10	15	18	0.9	5.12676239013601	16.4056396484409	17.1880395880219	21.1007876332302	25.1902641472041	32.572471512587	NA
20	23.6013793945312	272.656646728516	10	15	19	0.95	-17.484741210938	3.53210449220001	17.8379353445765	16.3668631710172	25.7996065545537	28.0788111407827	NA
21	24.5776786804199	272.526885986328	10	15	20	1	19.525985717774	-2.59521484376023	19.6976967774404	21.2818528683508	23.6611300077391	28.4413092160892	NA
22	23.7864933013916	272.673461914062	10	15	21	1.05	-15.823707580566	2.93151855467954	16.0929650043642	26.4667382490465	22.382476295388	27.3909798685261	NA
23	24.5298519134521	271.056518554688	10	15	22	1.1	14.8671722412099	-32.3388671874795	35.5926276273506	27.1018089113589	25.8409818219435	26.3901028020374	NA
24	22.4140777587891	270.643951416016	10	15	23	1.15	-42.3154830932599	-8.25134277343977	43.1124664915006	26.2214723822481	26.8497117166224	25.8971782099971	NA
25	23.2921276092529	271.220947265625	10	15	24	1.2	17.560997009276	11.5399169921795	21.0132886561384	28.3980894197589	25.7728035830893	25.8234277820252	NA
26	22.9737319946289	270.525573730469	10	15	25	1.25	-6.36791229248004	-13.9074707031205	15.2960141318865	30.4001107755362	27.0154235696887	24.9586089096016	NA
27	24.114595413208	269.806060791016	10	15	26	1.3	22.817268371582	-14.3902587890591	26.9760501919182	27.2326851841984	26.5709210460477	24.9820927853193	NA
28	23.6327266693115	267.577423095703	10	15	27	1.35	-9.63737487793004	-44.5727539062602	45.602734406237	24.4437982548198	27.5406896685024	25.230008264947	NA
29	23.78835105896	268.932281494141	10	15	28	1.4	3.11248779297003	27.0971679687602	27.2753385348119	27.8093747571293	26.6040922727901	26.246386613122	28.6684654825424
30	23.6020469665527	269.232635498047	10	15	29	1.45	-3.72608184814602	6.00708007811932	7.06885400924515	24.7437526723365	25.8472490094968	26.0259347256395	26.8736169743614
31	23.0444068908691	267.726348876953	10	15	30	1.5	-11.1528015136719	-30.1257324218795	32.1238966434343	24.6812685614687	26.2560878114641	25.3006026732161	26.6989682788208
32	22.4711952209473	267.829376220703	10	15	31	1.55	-11.464233398436	2.060546875	11.6479397679542	25.9754993613817	27.5817092752507	25.0425904498236	25.9630392967568
33	23.0946483612061	270.006378173828	10	15	32	1.6	12.469062805176	43.5400390625	45.2903138518983	27.2506997641738	24.6190347079506	25.0032112652244	25.1350398030792
34	22.8750495910645	268.333404541016	10	15	33	1.65	-4.39197540283203	-33.4594726562398	33.7464925343766	24.7028008657989	25.6430615096216	23.4595880133422	24.3964526446176
35	23.3568744659424	267.864624023438	10	15	34	1.7	9.63649749755803	-9.37561035156023	13.4448560232055	30.4196658781649	26.2790658681898	23.4220102188585	24.1683470394367
36	23.1775379180908	268.817108154297	10	15	35	1.75	-3.58673095703203	19.0496826171795	19.38440215156	24.5568008544324	23.5857817767436	24.8684613827155	23.7288360825679
37	21.7859477996826	267.364501953125	10	15	36	1.8	-27.831802368164	-29.0521240234398	40.2322648297839	25.3106236578615	23.5142598535996	26.4490706508991	23.3046869605665
38	22.58323097229	267.413696289062	10	15	37	1.85	15.945663452148	0.983886718739768	15.9759887332359	25.3074319722058	22.4657328619464	24.8536391266345	23.7854464964317
39	23.1545696258545	269.200347900391	10	15	38	1.9	11.42677307129	35.7330322265807	37.5156065515222	22.4687626876882	20.3150837538943	24.7644594524978	23.6520142937209
40	23.3734550476074	268.565582275391	10	15	39	1.95	4.37770843505803	-12.6953125	13.4288975949269	16.6088538290343	20.9967714282202	25.6684228079401	23.4670259093831
41	23.1167755126953	268.527069091797	10	15	40	2	-5.13359069824205	-0.770263671880684	5.19105572897232	20.3746648694604	23.4808349539669	24.9566273415524	23.6183723235819
42	22.5842742919922	268.650573730469	10	15	41	2.05	-10.6500244140619	2.47009277343977	10.932720536514	15.319543849927	25.3164320265475	24.5350987249874	23.756850879114
43	24.0049934387207	269.655578613281	10	15	42	2.1	28.41438293457	20.1000976562409	34.8050439353666	16.6861108842346	25.0882435453184	23.879976804121	23.452262092492
44	23.4088897705078	269.516998291016	10	15	43	2.15	-11.922073364258	-2.77160644529999	12.2400014538553	24.4929072202456	23.885857395374	22.8957270792382	22.8735428199458
45	24.4206829071045	269.568176269531	10	15	44	2.2	20.235862731934	1.02355957029999	20.2617327664647	34.0240102240607	25.0577797476904	22.5132662968481	22.527873396389
46	22.750904083252	268.118530273438	10	15	45	2.25	-33.39557647705	-28.9929199218602	44.2250374090276	29.8018222211763	26.3274729063613	22.4990632555341	22.4851682324413
47	23.402795791626	270.974487304688	10	15	46	2.3	13.03783416748	57.119140625	58.5882355555894	32.4521709408209	25.5559375963753	21.6272811358137	22.7127844193946
48	23.1000442504883	270.3603515625	10	15	47	2.35	-6.05503082275405	-12.2827148437602	13.6941039209446	33.4294486111462	25.2942207462957	22.3408847279165	21.9579466676508
49	23.8050003051758	271.422241210938	10	15	48	2.4	14.09912109375	21.2377929687602	25.4917450520781	28.1620385924769	25.4763704045822	21.0576419743198	21.3578894378827
50	22.7048854827881	270.813293457031	10	15	49	2.45	-22.002296447754	-12.1789550781398	25.1481211180914	17.0878649686898	24.029761165476	20.9081170931267	21.3722237799688
51	23.3752326965332	270.22119140625	10	15	50	2.5	13.406944274902	-11.8420410156205	17.887987315681	20.7866192714151	21.5172915571013	21.9361419739477	21.7467444233006
52	23.3178844451904	270.070892333984	10	15	51	2.55	-1.14696502685597	-3.00598144532046	3.21736743665401	18.5005698683434	17.9381302450799	22.4711113084044	21.8465858906046
53	22.7348976135254	268.57080078125	10	15	52	2.6	-11.6597366333	-30.0018310546795	32.1878754345709	14.6300737198058	19.5935259105146	21.9013129197596	21.0854620226063
54	23.3217811584473	268.957946777344	10	15	53	2.65	11.737670898438	7.74291992187955	14.0614980367199	14.8725445217258	18.2294265532657	22.2874976265494	20.5019493802145
55	23.5439624786377	268.771911621094	10	15	54	2.7	4.44362640380795	-3.720703125	5.79564037540322	18.7883955214699	16.7584544385629	21.6337365739196	20.4363206846516
56	22.6025066375732	268.611541748047	10	15	55	2.75	-18.82911682129	-3.20739746093977	19.1003413252808	18.4004325496141	17.5448110415341	20.1018750821671	20.5841744387379
57	23.3079204559326	269.506866455078	10	15	56	2.8	14.108276367188	17.9064941406205	22.7966224353747	17.9582832381879	19.3862850204335	18.9764981878901	19.9968423416684
58	23.3016757965088	267.994476318359	10	15	57	2.85	-0.124893188475994	-30.2478027343807	30.248060575292	18.8868351573201	18.5084050932234	19.062254208667	19.7789796074335
59	22.7097415924072	268.021209716797	10	15	58	2.9	-11.838684082032	0.534667968760232	11.8507514795888	20.2170775613424	19.0986248485166	17.9513194232677	19.5296837010579
60	22.6825218200684	268.542419433594	10	15	59	2.95	-0.544395446776065	10.4241943359398	10.438399971064	19.984174519397	19.2377119823632	17.0760247519975	19.2779831128689
61	23.227352142334	267.375793457031	10	15	60	3	10.896606445312	-23.3325195312591	25.7515533453926	18.6163776368327	18.6864586072328	18.5368615050487	19.6162772922571
62	23.7372226715088	268.329681396484	10	15	61	3.05	10.197410583496	19.0777587890591	21.6321072256477	20.2389664588452	20.0148661307002	19.1580730562217	19.8329398722031
63	22.6225109100342	268.686584472656	10	15	62	3.1	-22.294235229492	7.13806152344091	23.4090761624706	19.5885888074064	18.5309825068195	18.2909472410915	19.3128744268675
64	22.3248138427734	267.733825683594	10	15	63	3.15	-5.95394134521605	-19.0551757812409	19.9636955896513	17.1558396531232	17.6732122932698	18.1081716811907	19.7401708938109
65	22.6717433929443	267.827392578125	10	15	64	3.2	6.93859100341804	1.87133789062045	7.18651171386964	20.0455577420035	17.393595065432	18.359375072455	19.8205985410647
66	22.0836715698242	268.167602539062	10	15	65	3.25	-11.761436462402	6.80419921873977	13.5878075739767	18.4455873768062	19.5289119685634	18.6692856219418	18.9401811312391
67	22.6447372436523	269.882171630859	10	15	66	3.3	11.221313476562	34.2913818359398	36.0806976700492	15.1074581276943	18.9298610920099	18.366403547523	17.8528702936488
68	22.7680530548096	269.121643066406	10	15	67	3.35	2.46631622314595	-15.2105712890591	15.4092243364844	15.1986013234576	18.0734893889595	17.2170744869505	18.7600450544055
69	22.7441387176514	268.959747314453	10	15	68	3.4	-0.478286743163991	-3.23791503906023	3.27304934409165	21.9019842840036	17.1177185138648	18.001725427796	19.5718832817669
70	22.3650817871094	268.911529541016	10	15	69	3.45	-7.58113861083999	-0.964355468739768	7.64222769268602	17.8141644420163	17.4810381625469	17.6478491326111	20.0233532674656
71	23.328311920166	271.060791015625	10	15	70	3.5	19.264602661132	42.9852294921795	47.104722376707	17.7013914011127	18.6521126366507	17.2964126105664	20.8369780106561
72	23.7406482696533	270.396240234375	10	15	71	3.55	8.24672698974595	-13.291015625	15.6415984601127	19.1279789000354	16.7179409643458	17.1947684360018	22.3449298781725
73	23.0569267272949	270.107299804688	10	15	72	3.6	-13.674430847168	-5.77880859373977	14.8453591319664	19.7634750016362	15.9031664670815	16.7244359339755	23.128619045741
74	23.0592422485352	269.587005615234	10	15	73	3.65	0.0463104248059665	-10.4058837890807	10.4059868387048	15.4022409892978	18.3302385623222	17.1928441610724	24.3654676482558
75	23.461181640625	269.224914550781	10	15	74	3.7	8.03878784179602	-7.24182128905909	10.8197082006899	15.6217174866753	17.9021031997901	18.0074605082097	25.8089626923036
76	23.3148860931396	270.481353759766	10	15	75	3.75	-2.92591094970803	25.1287841797	25.2985523150152	14.1049415330503	15.0639132525695	17.7784871803111	26.9198402126043
77	22.5567321777344	270.126831054688	10	15	76	3.8	-15.163078308104	-7.09045410156023	16.7389809469999	17.5324982246091	15.4596757799937	16.7292423994075	27.9383107051528
78	22.5157032012939	269.766082763672	10	15	77	3.85	-0.820579528810015	-7.21496582032046	7.2614793638414	16.0407313979441	15.3753824789915	18.4578359001439	28.7704952442032
79	23.082540512085	271.021209716797	10	15	78	3.9	11.336746215822	25.1025390625	27.5437702964989	14.7255855158411	17.2679698082799	21.1924471402661	30.0626125106463
80	23.017333984375	271.176086425781	10	15	79	3.95	-1.3041305542	3.09753417968068	3.36087406736522	15.2976340733121	18.5338828538726	22.9706817829338	31.3900385648025
81	22.499683380127	270.396087646484	10	15	80	4	-10.35301208496	-15.5999755859409	18.7228229045003	16.6458234249327	16.9048617239714	23.1370945162634	32.3346357846005
82	22.8561935424805	271.308898925781	10	15	81	4.05	7.13020324707003	18.2562255859409	19.5992237343547	17.0034413919507	16.7405438344691	25.5317867001233	33.3822191573921
83	22.2124176025391	271.033721923828	10	15	82	4.1	-12.875518798828	-5.50354003906023	14.0024261219444	21.027034309801	21.0125053332062	27.9662908503905	34.3853783067632
84	23.2445697784424	269.991821289062	10	15	83	4.15	20.643043518066	-20.8380126953205	29.331860131589	19.0841379321016	24.05465571821	30.6227636153209	35.4746719704547
85	22.3876304626465	270.794189453125	10	15	84	4.2	-17.138786315918	16.0473632812602	23.4788386566167	18.1834535956262	28.0392603660775	33.2585503121521	36.8833952310407
86	22.8082275390625	270.633026123047	10	15	85	4.25	8.41194152832003	-3.22326660156023	9.00834101600337	25.3791872414798	31.2102757799572	35.1703948032669	38.1320860951241
87	22.4918918609619	269.947723388672	10	15	86	4.3	-6.326713562012	-13.7060546875	15.0958020519775	31.1058700444693	35.6038976202529	37.5102178627825	38.8184547068057
88	21.4285984039307	272.209289550781	10	15	87	4.35	-21.265869140624	45.2313232421807	49.9810943512122	35.0514864223539	40.5571992217896	40.323916001456	40.0216101518264
89	23.7407341003418	273.956848144531	10	15	88	4.4	46.242713928222	34.951171875	57.9652741465368	43.3364136278128	43.9775574223619	42.1234995934967	41.5281699716569
90	23.0887069702148	276.016448974609	10	15	89	4.45	-13.04054260254	41.1920166015591	43.2069205460396	53.0243416448795	47.9832177704316	45.132227996994	42.9255003327725
91	25.4370231628418	276.935211181641	10	15	90	4.5	46.96632385254	18.3752441406409	50.432977043298	55.7352112020995	53.4359278825624	47.3728589586346	42.3258294618672
92	27.6147396689967	279.24809506065	10	15	91	4.55	43.554330123098	46.257677580179	63.535442137311	56.8492448002545	58.2798918910958	49.5696698787825	43.0333411192316
93	29.7924561751516	281.560978939659	10	15	92	4.6	43.554330123098	46.2576775801801	63.5354421373118	60.9149491185092	59.6353266697058	52.0463206795508	42.9365031264694
94	31.9701726813065	283.873862818668	10	15	93	4.65	43.554330123098	46.2576775801801	63.5354421373119	63.535442137312	60.1923434687833	53.756499779837	42.9506494410388
95	34.1478891874615	286.186746697677	10	15	94	4.7	43.5543301231	46.2576775801801	63.5354421373132	63.5354421373121	62.2251956279104	55.7593299538717	42.912966266172
96	36.3256056936164	288.499630576686	10	15	95	4.75	43.554330123098	46.2576775801801	63.5354421373119	63.5354421373121	63.535442137312	58.4856850099371	42.5133119884475
97	38.5033221997713	290.812514455695	10	15	96	4.8	43.5543301230979	46.2576775801801	63.5354421373118	63.5354421373121	63.535442137312	60.9076670142039	42.1387096722485
98	40.6810387059262	293.125398334704	10	15	97	4.85	43.554330123098	46.2576775801801	63.5354421373119	63.5354421373117	63.535442137312	61.5853844035089	42.0010448956287
99	42.8587552120811	295.438282213713	10	15	98	4.9	43.554330123098	46.2576775801801	63.5354421373119	63.535442137312	63.535442137312	61.8638928030476	41.3563228456922
100	45.036471718236	297.751166092722	10	15	99	4.95	43.554330123098	46.257677580179	63.535442137311	63.535442137312	63.5354421373119	62.8803188826112	41.3161732014843
101	47.214188224391	300.064049971731	10	15	100	5	43.5543301231	46.2576775801801	63.5354421373132	63.535442137312	63.5354421373119	61.5145644074711	40.8919748363478
102	49.3919047305459	302.37693385074	10	15	101	5.05	43.554330123098	46.2576775801801	63.5354421373119	63.535442137312	63.5354421373121	60.5348955383399	40.4458664504649
103	51.5696212367008	304.689817729749	10	15	102	5.1	43.5543301230979	46.2576775801801	63.5354421373118	63.5354421373121	63.535442137312	57.9067154025483	40.1396780048925
104	53.7473377428557	307.002701608758	10	15	103	5.15	43.554330123098	46.2576775801801	63.5354421373119	63.5354421373118	63.535442137312	55.2785352667567	39.4502537090788
105	55.9250542490106	309.315585487767	10	15	104	5.2	43.554330123098	46.2576775801801	63.5354421373119	63.5354421373121	63.535442137312	52.5673822201919	38.9071549501393
106	58.1027707551655	311.628469366776	10	15	105	5.25	43.554330123098	46.2576775801801	63.5354421373119	63.535442137312	59.4936866776302	49.8562291736282	38.7258186322155
107	60.2804872613205	313.941353245785	10	15	106	5.3	43.5543301231	46.2576775801801	63.5354421373132	63.535442137312	57.5343489393677	46.7672014817146	38.3922957883921
108	62.4582037674754	316.254237124794	10	15	107	5.35	43.554330123098	46.257677580179	63.535442137311	63.535442137312	52.2779886677846	43.6781737898014	37.1866406370878
109	64.6359202736303	318.567121003803	10	15	108	5.4	43.554330123098	46.2576775801801	63.5354421373119	55.4519312179484	47.0216283962014	40.5891460978878	35.7813809909005
110	66.8136367797852	320.880004882812	10	15	109	5.45	43.5543301230979	46.2576775801801	63.5354421373118	51.5332557414234	41.5993223030719	37.5001184059746	34.7450801847255
111	67.8501052856445	321.391693115234	10	15	110	5.5	20.7293701171861	10.2337646484398	23.1178875404943	41.0205351982572	36.1770162099444	34.4110907140609	33.5281279661193
112	69.9464721679688	320.734039306641	10	15	111	5.55	41.9273376464861	-13.1530761718591	43.9420647546878	30.5078146550907	29.9989608261171	31.3220630221474	31.9836141201625
113	70.0401916503907	321.274566650391	10	15	112	5.6	1.87438964843778	10.810546875	10.97183942148	19.6632024688318	23.8209054422908	28.2330353302341	30.4391002742057
114	70.1339111328125	321.815093994141	10	15	113	5.65	1.87438964843608	10.810546875	10.9718394214797	16.9021012019404	17.6428500584636	25.1440076383205	28.8945864282491
115	70.1612930297852	322.279907226562	10	15	114	5.7	0.547637939453978	9.29626464841931	9.31238120601707	8.46466591081087	11.4647946746372	22.054979946407	27.3500725822923
116	70.1886749267578	322.744720458984	10	15	115	5.75	0.547637939451988	9.29626464843977	9.31238120603738	6.62127568632435	9.32849475049173	18.9659522544938	29.3320772106325
117	70.2702901739823	322.712501927426	10	15	116	5.8	1.6323049444901	-0.644370631159745	1.75488829904015	4.77788546183643	5.10977710492696	15.8769245625802	31.3140818389727
118	70.3519054212068	322.680283395867	10	15	117	5.85	1.63230494448982	-0.644370631180209	1.7548882990474	3.26638688044255	4.18808199268373	12.7878968706667	33.2960864673127
119	70.4335206684313	322.648064864309	10	15	118	5.9	1.6323049444901	-0.644370631159745	1.75488829904015	1.75488829904305	3.26638688043974	9.69886917875342	35.2780910956529
120	70.5151359156558	322.61584633275	10	15	119	5.95	1.6323049444901	-0.644370631180209	1.75488829904767	1.75488829904305	2.51063758974205	6.60984148683985	37.2600957239932
121	70.5967511628803	322.583627801192	10	15	120	6	1.63230494448982	-0.644370631159745	1.75488829903989	1.75488829904311	1.75488829904308	5.54169152476752	38.1878165986624
122	70.6783664101048	322.551409269634	10	15	121	6.05	1.6323049444901	-0.644370631159745	1.75488829904015	1.75488829904305	1.75488829904324	3.43233270198512	39.1155374733309
123	70.7599816573293	322.519190738075	10	15	122	6.1	1.6323049444901	-0.644370631180209	1.75488829904767	1.75488829904155	1.75488829904255	2.97148514586313	40.0432583480001
124	70.8415969045538	322.486972206517	10	15	123	6.15	1.63230494448982	-0.644370631159745	1.75488829903989	1.75488829904311	1.75488829904326	2.51063758974152	39.8999508819584
125	70.9232121517783	322.454753674959	10	15	124	6.2	1.6323049444901	-0.644370631159745	1.75488829904015	1.75488829904342	1.75488829904253	2.13276294439267	38.6833779036398
126	71.0048273990028	322.4225351434	10	15	125	6.25	1.6323049444901	-0.644370631180209	1.75488829904767	1.754888299042	1.75488829904331	8.80792524763681	37.4668049253212
127	71.0864426462274	322.390316611842	10	15	126	6.3	1.63230494449181	-0.644370631159745	1.75488829904174	1.75488829904348	1.75488829904328	15.8609621962308	36.2502319470025
128	71.1680578934519	322.358098080284	10	15	127	6.35	1.6323049444901	-0.644370631160882	1.75488829904057	1.75488829904351	1.75488829904253	22.9139991448241	34.8913541595887
129	71.2496731406764	322.325879548725	10	15	128	6.4	1.6323049444901	-0.644370631179072	1.75488829904725	1.75488829904351	1.75488829904331	29.9670360934181	34.1111990283805
130	71.3312883879009	322.293661017167	10	15	129	6.45	1.63230494448982	-0.644370631160882	1.75488829904031	1.75488829904314	1.75488829904328	37.0200730420117	33.0756577509983
131	71.4129036351254	322.261442485608	10	15	130	6.5	1.6323049444901	-0.644370631180209	1.75488829904767	1.75488829904305	15.8609621962305	41.9645424832638	32.596881081195
132	71.4945188823499	322.22922395405	10	15	131	6.55	1.63230494448982	-0.644370631159745	1.75488829903989	1.75488829904314	29.9670360934185	46.9090119245144	32.2884599802093
133	71.5761341295744	322.197005422492	10	15	132	6.6	1.6323049444901	-0.644370631159745	1.75488829904015	1.75488829904305	44.0731099906056	51.8534813657661	32.4530425924541
134	71.6577493767989	322.164786890933	10	15	133	6.65	1.6323049444901	-0.644370631180209	1.75488829904767	29.9670360934176	58.1791838877929	54.6558941255963	33.3258884463013
135	71.7393646240234	322.132568359375	10	15	134	6.7	1.63230494448982	-0.644370631159745	1.75488829903989	58.1791838877938	72.2852577849809	55.3117758608726	33.9617295070735
136	77.8688537597655	325.795916748047	10	15	135	6.75	122.589782714842	73.2669677734395	142.81562727092	86.3913316821681	82.1741966674843	55.9676575961486	33.8560862394491
137	83.9983428955076	329.459265136719	10	15	136	6.8	122.589782714842	73.2669677734407	142.815627270921	114.603479476543	92.0631355499856	56.6235393314249	33.9393802944991
138	90.1278320312498	333.12261352539	10	15	137	6.85	122.589782714844	73.2669677734202	142.815627270912	142.815627270919	101.95207443249	56.9948114485108	34.0151760157863
139	96.2573211669919	336.785961914062	10	15	138	6.9	122.589782714842	73.2669677734395	142.81562727092	134.381357241551	107.556899952149	58.5235288780076	38.3592999719802
140	102.386810302734	340.449310302734	10	15	139	6.95	122.589782714842	73.2669677734395	142.81562727092	125.947087212177	108.868663422702	59.5414740151567	43.6066189705221
141	106.465545654297	343.396697998047	10	15	140	7	81.5747070312599	58.9477539062602	100.644277124081	117.512817182811	96.0743529960666	59.6520706376225	47.387129024865
142	110.544281005859	346.344085693359	10	15	141	7.05	81.5747070312401	58.9477539062398	100.644277124053	100.510320427756	83.2800425694313	61.1445872584335	48.237856456818
143	114.623016357422	349.291473388672	10	15	142	7.1	81.5747070312599	58.9477539062602	100.644277124081	74.9216995744852	69.916512906416	61.9346000390452	49.7744173598849
144	117.020980834961	347.678161621094	10	15	143	7.15	47.9592895507798	-32.2662353515602	57.8031434956423	57.7673487505823	58.8678738682223	64.1411393028611	50.6130312210974
145	117.674171447754	347.322743733724	10	15	144	7.2	13.0638122558602	-7.10835774739962	14.8725230045672	40.6129979266851	46.7976902453324	65.7906960697544	51.2766447423069
146	118.327362060547	346.967325846354	10	15	145	7.25	13.0638122558599	-7.10835774739962	14.8725230045669	22.3202086300207	37.1299446077607	58.9042472312614	51.3998923710921
147	118.98055267334	346.611907958984	10	15	146	7.3	13.0638122558599	-7.10835774740076	14.8725230045675	17.2254273086887	30.2260389668814	52.0177983927673	51.8288459106725
148	119.405181884766	346.786224365234	10	15	147	7.35	8.49258422851989	3.486328125	9.18033064075967	18.6736809161797	21.9171256456006	45.1163528867486	52.329000779754
149	120.485450744629	347.988708496094	10	15	148	7.4	21.6053771972602	24.0496826172	32.3292368889825	16.4925404649392	20.725378653573	46.7515638505423	52.7025268608607
150	119.844169616699	347.087982177734	10	15	149	7.45	-12.8256225586	-18.0145263672	22.113791042022	19.8390800070777	22.7127287168068	50.1931648990324	52.9545810675494
151	119.692138671875	347.215362548828	10	15	150	7.5	-3.04061889648011	2.54760742188068	3.9668207483643	21.5140426611805	21.7341414664563	52.8097155664662	53.6601333820183
152	120.830642700195	348.311279296875	10	15	151	7.55	22.7700805664	21.9183349609398	31.60522071526	24.2253299984572	20.7555542161033	49.5667009891215	54.0267204867775
153	119.95288848877	348.313568115234	10	15	152	7.6	-17.5550842285	0.0457763671795419	17.5551439112735	26.7517765174339	20.3161928670812	47.6953533540038	55.7643618934404
154	122.067070007324	347.422515869141	10	15	153	7.65	42.2836303710801	-17.8210449218591	45.8856735753661	26.9757424679734	34.6352538328623	46.5701683165986	57.5020033001039
155	120.428642272949	348.000244140625	10	15	154	7.7	-32.7685546875	11.5545654296795	34.7460236369059	21.672028425129	53.5886395527324	47.2415136237412	59.2396447067668
156	120.67688369751	348.055572509766	10	15	155	7.75	4.96482849121975	1.10656738282046	5.08665050106153	19.118343072982	68.4894865251716	46.8321271460357	57.5031361430579
157	120.92512512207	348.110900878906	10	15	156	7.8	4.96482849120014	1.10656738279999	5.08665050103793	45.0451776672673	68.9073630113617	47.0341524899202	55.549334673661
158	120.685791015625	348.109985351562	10	15	157	7.85	-4.7866821289	-0.0183105468806843	4.78671715053832	80.4255025880309	73.473581062407	47.6631901109972	52.9871666298931
159	117.954032897949	356.449981689453	10	15	158	7.9	-54.6351623535199	166.79992675782	175.519846546793	110.00323058237	72.4149579796242	46.8815248437138	50.2730569626685
160	119.652694702148	366.895141601562	10	15	159	7.95	33.9732360839798	208.90319824218	211.647648240724	116.142697597594	71.7702985306755	46.3676881199422	47.4532103932941
161	119.55200958252	374.543243408203	10	15	160	8	-2.01370239255994	152.96203613282	152.975290472756	127.828819051832	71.9301128256152	47.6681961264141	45.6415625559007
162	121.029724121094	375.552001953125	10	15	161	8.05	29.5542907714801	20.1751708984398	35.7839855771607	99.7847382919811	73.312750763737	46.9088537151214	43.2225823980107
163	124.157920837402	376.005279541016	10	15	162	8.1	62.5639343261599	9.06555175782046	63.2173244217262	63.1150944733201	75.0101873549131	49.5941237478357	42.1765025091636
164	125.85205078125	376.500305175781	10	15	163	8.15	33.8825988769599	9.90051269529999	35.2994427475387	33.8569950688605	59.1277958545653	50.8628672973466	43.2798280563324
165	127.229232788086	376.175476074219	10	15	164	8.2	27.5436401367199	-6.49658203124091	28.2994291474187	30.4828039298796	39.146736687152	52.6885933437792	44.8882124751958
166	126.895553588867	376.19482421875	10	15	165	8.25	-6.67358398437983	0.386962890620453	6.68479345045816	22.1915556579943	26.8469057276567	56.1020250548543	47.9209615439299
167	127.23412322998	377.077789306641	10	15	166	8.3	6.77139282225994	17.6593017578205	18.9130298822562	18.4708534171494	24.9103444188812	59.0808709545548	51.2899555923274
168	127.330230712891	375.993988037109	10	15	167	8.35	1.92214965821989	-21.6760253906409	21.7610830622996	15.1783789009839	25.7146664332644	60.8579803730375	52.2132832373826
169	128.013198852539	376.474029541016	10	15	168	8.4	13.6593627929602	9.60083007814092	16.6959315433144	19.8368163864528	29.310776615069	53.7945500747948	51.9932943452373
170	127.594161987305	376.056060791016	10	15	169	8.45	-8.38073730468011	-8.359375	11.8370565665913	19.3378849078828	33.606888156883	44.7132558875558	52.0286915992663
171	128.946319580078	376.702758789062	10	15	170	8.5	27.0431518554602	12.9339599609193	29.9769808778026	29.2377772085345	40.2739372840935	38.4734095453352	52.5177631106369
172	129.750701904297	376.86669921875	10	15	171	8.55	16.0876464843795	3.27880859376023	16.4183724894061	40.1506998129887	44.8489911453726	36.8784638068999	52.315874622835
173	132.874827067057	378.579884847005	10	15	172	8.6	62.4825032552002	34.2637125651004	71.2605445655583	52.0353974127821	46.7057733911619	36.6576516643233	52.4652380551324
174	135.998952229818	380.293070475261	10	15	173	8.65	62.4825032552201	34.2637125651197	71.260544565585	60.7110581817342	48.4613042950243	39.9894877960662	51.9063382458278
175	139.123077392578	382.006256103516	10	15	174	8.7	62.4825032552002	34.2637125651004	71.2605445655583	70.3600973828624	50.2797750879596	42.5349113266504	51.6259296849849
176	141.917816162109	384.381530761719	10	15	175	8.75	55.8947753906199	47.5054931640591	73.3552847225632	64.1737695737892	50.0999133630137	49.009795941824	52.0870054525379
177	145.145843505859	384.56396484375	10	15	176	8.8	64.560546875	3.64868164062045	64.6635684950473	56.7719087770599	48.8465831949186	55.5457586947347	52.5480812200913
178	147.011322021484	385.329498291016	10	15	177	8.85	37.3095703125	15.3106689453205	40.3289055201921	48.5241527631372	47.6006368953823	56.763376363768	54.1386956890113
179	148.599044799805	384.687622070312	10	15	178	8.9	31.7544555664199	-12.8375244140807	34.2512405819388	39.4887685442932	50.6681989770633	57.1050638467609	51.4609819230251
180	149.168411254883	383.298706054688	10	15	179	8.95	11.3873291015602	-27.7783203124795	30.0217644959445	27.3330690069748	51.4629344964177	57.6896950785904	50.5485752685627
181	150.27978515625	384.164672851562	10	15	180	9	22.2274780273398	17.3193359374795	28.1783636283433	31.0275042169754	57.7456545995545	57.3673300948597	47.8908258864228
182	150.163223266602	384.320068359375	10	15	181	9.05	-2.33123779296022	3.10791015626023	3.8850708084553	44.5644891770667	66.2425262440968	57.7228955305485	48.9657426038277
183	149.457244873047	381.466033935547	10	15	182	9.1	-14.1195678711	-57.0806884765602	58.8010815701949	54.4017162296982	66.8209793363741	55.3363523624292	49.6705576805806
184	148.565139770508	376.447906494141	10	15	183	9.15	-17.8421020507795	-100.362548828119	101.936165382395	76.0025406548158	65.7488233984974	52.949809194309	50.6889902290886
185	146.617553710938	372.999481201172	10	15	184	9.2	-38.9517211914	-68.9685058593807	79.2078997591022	105.151983481219	65.0996150692211	50.5632660261905	52.767417769671
186	141.782577514648	368.204986572266	10	15	185	9.25	-96.6995239258	-95.8898925781193	136.182485753931	102.614454455773	64.6347468267057	48.0719858502215	54.1828238785551
187	135.36962890625	364.351593017578	10	15	186	9.3	-128.25897216796	-77.0678710937602	149.63228494047	86.9331576199282	66.5992078661784	46.0152914856277	54.5221843982245
188	134.662658691406	362.156982421875	10	15	187	9.35	-14.1394042968801	-43.8922119140602	46.1134364429653	75.797513908744	63.0720678294761	47.4194110049852	54.3305208977684
189	135.224775526258	361.123474121094	10	15	188	9.4	11.2423366970398	-20.6701660156205	23.5296812031723	53.2669529985956	55.2314194115547	49.1274137712555	54.2125093492094
190	135.786892361111	360.089965820313	10	15	189	9.45	11.2423366970603	-20.6701660156193	23.5296812031811	28.046432251138	49.6635975559634	56.3838946495695	54.2404142981063
191	136.349009195963	359.056457519531	10	15	190	9.5	11.2423366970398	-20.6701660156398	23.5296812031893	23.5296812031794	38.3983171008884	57.3082422275104	53.738791315504
192	136.911126030816	358.02294921875	10	15	191	9.55	11.2423366970603	-20.6701660156205	23.5296812031821	23.5296812031811	25.7880567271587	61.0530214007555	53.8342669000012
193	137.473242865668	356.989440917969	10	15	192	9.6	11.2423366970398	-20.6701660156205	23.5296812031723	23.5296812031828	28.0178426735963	62.6834636968378	52.7434097395098
194	138.035359700521	355.955932617188	10	15	193	9.65	11.2423366970603	-20.6701660156193	23.5296812031811	23.5296812031813	32.5060041440136	61.3884926621111	51.4274963368313
195	138.597476535373	354.922424316406	10	15	194	9.7	11.2423366970398	-20.6701660156398	23.5296812031893	23.5296812031794	47.6681742299179	62.9999242126916	49.9117082033642
196	139.159593370226	353.888916015625	10	15	195	9.75	11.2423366970597	-20.6701660156205	23.5296812031818	32.5060041440132	49.9817376283151	59.3558518152862	48.4675771518438
197	139.721710205078	352.855407714844	10	15	196	9.8	11.2423366970404	-20.6701660156205	23.5296812031726	41.482327084846	55.5068349353327	53.4986101017142	47.0152988143594
198	143.098922729492	353.39826965332	10	15	197	9.85	67.5442504882795	10.857238769521	68.4112959073415	71.806667256653	62.2948595641995	51.8976654317688	46.4874420809196
199	146.476135253906	353.941131591797	10	15	198	9.9	67.5442504882801	10.8572387695392	68.411295907345	76.433794053449	67.5455659126675	51.3199548516578	47.1366406780559
200	154.309829711914	357.856262207031	10	15	199	9.95	156.67388916016	78.3026123046807	175.151382062224	87.483988667486	76.3362508694198	50.7911335176223	53.5492846210144
201	156.466415405273	358.746917724609	10	15	200	10	43.1317138671801	17.8131103515591	46.6653151871614	92.0837149843858	80.313386529684	50.1102525361484	60.0080135856634
202	159.066802978516	361.705627441406	10	15	201	10.05	52.0077514648597	59.1741943359409	78.7806542733577	93.608804740489	81.2091634762698	49.9456382694538	67.0740748708091
203	162.742706298828	364.421722412109	10	15	202	10.1	73.5180664062403	54.3218994140591	91.4099274918404	80.8658344821865	75.7774881899414	50.1504671165904	70.9378165284995
204	165.145111083984	367.368316650391	10	15	203	10.15	48.0480957031199	58.9318847656409	76.0367446878609	84.1929790059191	70.1339055593021	49.9051834793537	72.6069779643167
205	170.421600341797	369.158264160156	10	15	204	10.2	105.52978515626	35.7989501953	111.436530770712	74.9343382850536	53.9140928053266	49.2601503805379	93.080999910235
206	173.529724121094	369.755859375	10	15	205	10.25	62.1624755859403	11.9519042968795	63.3010378058243	59.471261395497	50.2387674439817	48.8631684534661	112.130657206283
207	174.635940551758	370.945343017578	10	15	206	10.3	22.1243286132801	23.7896728515602	32.4874506690301	46.6590063781152	44.384441603575	48.0153061430911	133.61713942509
208	174.77507019043	370.254486083984	10	15	207	10.35	2.78259277343977	-13.8171386718807	14.0945430440572	26.9623511284667	38.0060746689813	45.555473156854	157.691592856336
209	175.254440307617	370.61328125	10	15	208	10.4	9.58740234373977	7.17590332032046	11.9754696009523	16.2845558820442	32.2648010460399	45.1458675848563	162.635898559878
210	174.914535522461	370.061981201172	10	15	209	10.45	-6.79809570311988	-11.0260009765602	12.9532545224698	13.8345449220963	22.1840498916559	50.7146745924593	166.206136638843
211	175.308197021484	370.363067626953	10	15	210	10.5	7.87322998046022	6.02172851562045	9.91206157371181	16.5408879424657	17.4129503772482	62.7077849438164	169.776374717809
212	174.731201171875	371.194305419922	10	15	211	10.55	-11.5399169921801	16.6247558593795	20.2373958692906	17.8705957139646	14.8214488099124	73.0951283408627	173.346612796775
213	175.146469116211	369.876892089844	10	15	212	10.6	8.30535888671989	-26.3482666015602	27.6262581459037	17.4057486548451	15.3334581237667	79.1921693601612	172.848046221297
214	176.074127197266	369.958038330078	10	15	213	10.65	18.5531616211	1.62292480468068	18.624008458447	18.5413448724521	20.1578296104106	83.8254632665223	172.349479645817
215	175.805282592773	370.416473388672	10	15	214	10.7	-5.37689208985967	9.16870117187955	10.6290192268723	15.8083526977284	47.5152563795919	123.162075607778	171.850913070339
216	175.070617675781	370.155914306641	10	15	215	10.75	-14.6932983398403	-5.21118164061932	15.5900426617467	14.1260283050677	75.176802443651	164.905462597279	171.35234649486
217	175.35368347168	369.988983154297	10	15	216	10.8	5.66131591798012	-3.33862304688068	6.5724349956723	22.4450635068565	101.80581507815	213.735668748467	172.813159096051
218	175.96875	369.250946044922	10	15	217	10.85	12.3013305664	-14.7607421875	19.2146361826002	77.6247641043388	120.378264051341	263.485520280903	171.851619489034
219	172.992202758789	369.704864501953	10	15	218	10.9	-59.5309448242199	9.07836914062045	60.2191844673911	131.81226001485	135.386125487005	273.951842268097	170.246613876634
220	159.175704956055	373.492930094401	10	15	219	10.95	-276.32995605468	75.7613118489598	286.527522214284	187.803277458572	224.140101323901	281.621139760064	166.102782250591
221	145.35920715332	377.280995686849	10	15	220	11	-276.3299560547	75.7613118489598	286.527522214303	226.630499797615	312.39797481731	289.44249689947	165.586488829711
222	131.542709350586	381.069061279297	10	15	221	11.05	-276.32995605468	75.7613118489598	286.527522214284	248.327187467153	412.649888687021	296.747587324096	164.729037019845
223	121.538391113281	384.771759033203	10	15	222	11.1	-200.0863647461	74.0539550781205	213.350747877812	370.655438543463	511.637582438039	295.545625326003	162.908649559858
224	115.8896484375	391.036193847656	10	15	223	11.15	-112.97485351562	125.28869628906	168.702622815083	492.983689619769	527.745854925784	294.793775812281	161.423656680933
225	134.629577636719	350.224639892578	10	15	224	11.2	374.79858398438	-816.23107910156	898.168777595833	637.49649991547	515.727023140537	294.441675760139	158.767460550467
226	153.369506835938	309.4130859375	10	15	225	11.25	374.79858398438	-816.23107910156	898.168777595833	796.644665078462	503.708191355289	293.841524536254	157.73205268652
227	124.646190643311	350.893630981446	10	15	226	11.3	-574.46632385254	829.61090087892	1009.09157369279	807.164522384415	491.689359570042	297.61101204901	157.358470059716
228	95.9228744506836	392.374176025391	10	15	227	11.35	-574.466323852548	829.610900878901	1009.09157369278	660.79860773761	470.712986600664	298.147765821213	157.031314003146
229	85.5933456420898	396.341186523438	10	15	228	11.4	-206.590576171876	79.3402099609398	221.301909344844	514.432693090809	454.201426137558	295.347360168412	157.827396917148
230	82.5853602091471	388.587229410808	10	15	229	11.45	-60.1597086588541	-155.0791422526	166.339204361811	345.882219224614	364.743250196378	281.490889908724	159.995506626565
231	79.5773747762044	380.833272298177	10	15	230	11.5	-60.1597086588541	-155.07914225262	166.339204361829	144.781308122866	275.285074255198	268.465192715606	163.555015271038
232	76.5693893432617	373.079315185547	10	15	231	11.55	-60.1597086588538	-155.0791422526	166.339204361811	101.238329890701	182.572135411	256.362945698827	164.006840821971
233	76.6614971160889	372.925422668457	10	15	232	11.6	1.84215545654382	-3.07785034180029	3.58701818403452	68.6878926551448	84.657949204388	246.625129759555	163.645927427001
234	76.753604888916	372.771530151368	10	15	233	11.65	1.84215545654212	-3.07785034177982	3.58701818401609	36.1374554195858	62.9488654110407	239.021850095343	164.920198937431
235	76.8457126617431	372.617637634278	10	15	234	11.7	1.84215545654183	-3.07785034179915	3.58701818403252	19.262051597385	47.2547566769107	194.372845493155	169.248990338113
236	76.9378204345703	372.463745117188	10	15	235	11.75	1.84215545654411	-3.07785034180029	3.58701818403467	24.5345902859098	33.222194075923	150.55864277576	173.453756152923
237	79.2605819702148	375.840026855469	10	15	236	11.8	46.4552307128901	67.5256347656193	81.9621852508074	24.6594009313809	21.0365318276122	100.981271370966	177.883962159386
238	80.5766143798828	376.554534912109	10	15	237	11.85	26.3206481933599	14.2901611328	29.9497116266586	25.8216206986766	22.5372729184454	50.5771077253893	181.998113136175
239	80.4396438598633	376.394622802734	10	15	238	11.9	-2.73941040039006	-3.1982421875	4.21107141137146	30.3069327322602	23.842274053128	41.7029515661991	185.087150405844
240	80.3672409057617	375.930328369141	10	15	239	11.95	-1.44805908203182	-9.28588867185908	9.39811702051085	22.8110120578395	24.0024407899321	38.3698734930654	182.518479231841
241	79.0726089477539	376.055603027344	10	15	240	12	-25.892639160156	2.50549316405909	26.0135783519528	20.539955550981	25.8322112963229	37.6675336426055	176.85459620796
242	81.2961120605469	376.108367919922	10	15	241	12.05	44.4700622558599	1.05529785156023	44.4825818787036	23.025147174875	19.3904073309314	31.266094319846	171.128958692424
243	81.8270416259766	375.345153808594	10	15	242	12.1	10.618591308594	-15.2642822265602	18.5944290923661	22.1832608811876	16.4962662463905	31.7462295279989	166.102445365178
244	81.3368225097656	374.673095703125	10	15	243	12.15	-9.80438232422017	-13.4411621093795	16.6370295308418	21.3574898603856	20.4570377213574	35.0466220625802	162.192135164499
245	81.5772247314453	374.575561523438	10	15	244	12.2	4.80804443359403	-1.95068359373977	5.18868555207387	15.9698026040233	29.4849903092202	44.0563049160868	140.045171094303
246	80.4976959228516	374.754364013672	10	15	245	12.25	-21.5905761718739	3.57604980467954	21.8847232479425	12.4525769418001	42.1128732092881	53.0659877695934	119.636766370481
247	81.230094909668	375.237152099609	10	15	246	12.3	14.6479797363278	9.65576171873977	17.5441455968922	17.8889282678398	41.4956568120798	58.1569122697612	94.9337535996281
248	81.2805099487305	375.237152099609	10	15	247	12.35	1.00830078125	0	1.00830078125	36.7867197372527	40.9551861375524	65.8484604511366	70.2307408287759
249	83.4675140380859	375.368408203125	10	15	248	12.4	43.740081787108	2.62512207032046	43.8187861610403	62.8682565581906	46.2509700720323	74.8269406432763	65.2224696666223
250	87.599006652832	378.155853271484	10	15	249	12.45	82.6298522949222	55.7489013671795	99.6776428991384	67.0215110201362	64.1101690422415	83.546068554959	61.5882661290442
251	95.1871871948242	378.789855957031	10	15	250	12.5	151.763610839844	12.6800537109409	152.292407352632	69.4577953333047	80.2997642428638	85.2439997003132	57.9540625914656
252	97.0345306396484	379.296356201172	10	15	251	12.55	36.9468688964838	10.1300048828193	38.3104179066205	74.6130118762249	96.9234172085911	85.8949716860205	59.8150157620946
253	96.7019577026367	379.865844726562	10	15	252	12.6	-6.65145874023381	11.3897705078	13.1897223470922	91.4336183472303	115.200654655883	85.5797609708002	63.8411110423715
254	93.7625732421875	378.00341796875	10	15	253	12.65	-58.7876892089841	-37.2485351562398	69.5948688756415	97.7312719275371	129.196843565195	85.3624202336562	67.8672063226487
255	84.5863030751546	378.48757425944	10	15	254	12.7	-183.525403340658	9.68312581380019	183.780675254166	126.825323397046	137.607146800698	85.7174966954505	71.8933016029257
256	75.4100329081217	378.97173055013	10	15	255	12.75	-183.525403340658	9.68312581380019	183.780675254166	160.943513978461	128.375126191338	88.7148899652011	75.9193968832025
257	66.2337627410889	379.455886840821	10	15	256	12.8	-183.525403340656	9.68312581381952	183.780675254165	183.780675254165	130.294286559961	88.8862358282907	77.98611298681
258	57.057492574056	379.940043131511	10	15	257	12.85	-183.525403340658	9.68312581380019	183.780675254166	183.780675254165	130.204335804048	89.8843739321626	79.567905431844
259	47.8812224070231	380.424199422201	10	15	258	12.9	-183.525403340658	9.68312581380019	183.780675254166	159.01898045514	124.47387039528	88.7419877670455	85.1905787478442
260	38.7049522399902	380.908355712891	10	15	259	12.95	-183.525403340658	9.68312581380019	183.780675254166	133.763249722876	107.32482434866	84.8066587650229	91.3543141556409
261	36.1567230224609	382.488922119141	10	15	260	13	-50.9645843505859	31.611328125	59.9722012590367	99.4651576296355	97.1300156875383	78.2405915403256	97.1026630301519
262	37.1838684082031	385.174285888672	10	15	261	13.05	20.5429077148439	53.7072753906193	57.5020215928485	65.1670655363947	80.8490544479904	88.3639372043431	102.389286816494
263	37.7967669169108	385.218770345052	10	15	262	13.1	12.257970174154	0.889689127600377	12.2902147879612	30.8689734431537	64.5680932084425	95.935992556744	105.94222029619
264	38.4096654256185	385.263254801432	10	15	263	13.15	12.257970174154	0.889689127600377	12.2902147879612	35.2410509199369	48.2871319688959	100.687790582717	107.568848953629
265	39.0225639343262	385.307739257812	10	15	264	13.2	12.257970174154	0.88968912759924	12.2902147879611	27.9348591731043	32.006170729348	99.7302982897645	111.540894169902
266	43.0903968811035	385.748382568359	10	15	265	13.25	81.356658935546	8.81286621093977	81.8325886429525	29.6710287872494	28.1060568893129	98.7728059968116	115.188614307743
267	43.802465057373	384.978692626953	10	15	266	13.3	14.2413635253899	-15.39379882812	20.9710628586854	31.4071984013971	46.433587848725	97.8153137038589	117.118131205614
268	44.5145332336426	384.209002685547	10	15	267	13.35	14.2413635253921	-15.39379882812	20.9710628586869	33.1433680155423	61.66764930944	93.2873504125513	119.890871455191
269	45.2266014099121	383.43931274414	10	15	268	13.4	14.2413635253899	-15.3937988281393	20.9710628586996	20.9710628586888	76.9017107701545	95.5542168524122	120.291104153943
270	45.9386695861817	382.669622802734	10	15	269	13.45	14.2413635253921	-15.39379882812	20.9710628586869	64.9323165243458	92.1357722308694	99.1625597563228	118.555719842729
271	46.6507377624512	381.899932861328	10	15	270	13.5	14.2413635253899	-15.39379882812	20.9710628586854	93.6642698316305	100.415596306085	108.961326359991	115.681224758428
272	55.7440185546875	389.789581298828	10	15	271	13.55	181.865615844726	157.79296875	240.77733118697	122.396223138912	114.781572959727	118.883601946967	115.558383277346
273	63.765380859375	391.637829589844	10	15	272	13.6	160.42724609375	36.9649658203195	164.630829395111	151.128176446197	122.00660761666	126.304679621579	115.519581877405
274	71.7867431640625	393.486077880859	10	15	273	13.65	160.42724609375	36.9649658203002	164.630829395106	179.860129753481	142.821301735929	129.775277673601	114.260476480475
275	79.80810546875	395.334326171875	10	15	274	13.7	160.42724609375	36.9649658203195	164.630829395111	164.630829395109	166.318948783297	137.364291644353	109.843740096891
276	87.8294677734375	397.18257446289	10	15	275	13.75	160.42724609375	36.9649658203002	164.630829395106	150.34894540169	189.816595830668	141.662338650285	105.851131509646
277	95.850830078125	399.030822753906	10	15	276	13.8	160.42724609375	36.9649658203207	164.630829395111	163.246380332945	191.333616045209	145.350026582936	104.325588583474
278	100.509284973145	398.874694824219	10	15	277	13.85	93.1690979004	-3.12255859374091	93.2214094280153	181.509721120398	190.941709933718	149.897368978219	104.629374135092
279	111.928672790527	399.788604736328	10	15	278	13.9	228.38775634764	18.2781982421807	229.118004051383	199.773061907856	182.648844577048	151.84022054084	103.818243375466
280	124.565038045247	397.764963785807	10	15	279	13.95	252.7273050944	-40.4728190104197	255.947533332377	218.036402695309	182.592811057836	152.304780920436	102.422962150426
281	137.201403299968	395.741322835287	10	15	280	14	252.72730509442	-40.4728190104004	255.947533332394	231.534474465746	182.909080994485	153.12185797653	103.474301914705
282	149.837768554688	393.717681884766	10	15	281	14.05	252.7273050944	-40.4728190104197	255.947533332377	202.051308821151	175.918480206146	142.752829350348	103.914308068215
283	157.306213378906	396.682983398438	10	15	282	14.1	149.36889648436	59.3060302734398	160.711768280202	183.675900995274	177.788130339778	135.103171198067	106.085837400831
284	161.232406616211	395.554656982422	10	15	283	14.15	78.5238647461	-22.5665283203205	81.7021758284052	166.045100081115	160.859139345751	127.833162378232	108.114653565088
285	167.919769287109	390.803131103516	10	15	284	14.2	133.74725341796	-95.0305175781193	164.07049420299	133.800557716982	138.290613057574	119.957181904018	108.273506664138
286	175.94775390625	388.366302490234	10	15	285	14.25	160.55969238282	-48.7365722656409	167.7935287616	124.04178621381	116.427120122391	112.92945702248	107.216449320981
287	180.445175170898	389.851287841797	10	15	286	14.3	89.9484252929602	29.6997070312602	94.7248215117133	119.666969870351	94.1720426554878	110.835863463088	107.573807386116
288	185.141464233398	392.894134521484	10	15	287	14.35	93.92578125	60.8569335937398	111.917910764344	92.9053251198742	79.264632462415	115.971397857633	107.582908744791
289	188.128295898438	393.059478759766	10	15	288	14.4	59.7366333008	3.30688476564092	59.828094111107	66.8091401636669	73.0174801794156	112.082269898519	107.907756006655
290	189.371994018555	393.921295166016	10	15	289	14.45	24.8739624023398	17.236328125	30.262270450607	54.5435275939935	57.3215527502001	105.683364544529	109.429484638294
291	191.088531494141	393.190490722656	10	15	290	14.5	34.3307495117199	-14.6160888672	37.3126039805632	34.4874787110196	42.9498330504748	97.9872774694192	111.78119115871
292	192.742965698242	392.964202880859	10	15	291	14.55	33.0886840820199	-4.52575683594091	33.3967586633461	26.3679904884803	45.7532467200311	88.9450141894638	107.168533767273
293	193.291351318359	393.158782958984	10	15	292	14.6	10.9677124023403	3.8916015625	11.637666349475	21.737780380526	54.1546653754878	85.866995180083	105.535951731114
294	194.233291625977	392.965667724609	10	15	293	14.65	18.8388061523597	-3.8623046875	19.2306529984103	19.0905259372826	63.3054004512871	86.454029456575	102.671097795579
295	194.23258972168	393.321228027344	10	15	294	14.7	-0.0140380859397737	7.11120605470001	7.11121991083519	36.9629658460687	73.0761160314833	79.1827216839231	101.166209412663
296	195.424240112305	393.491943359375	10	15	295	14.75	23.8330078125	3.41430664062045	24.0763317643463	73.8218520399558	79.5474348164475	72.770559991677	100.401478546297
297	201.514877319336	392.731323242188	10	15	296	14.8	121.81274414062	-15.2124023437398	122.758958207277	100.242810414094	83.7179857234397	69.7975881892961	102.87884391226
298	211.207855224609	394.152465820312	10	15	297	14.85	193.85955810546	28.4228515624795	195.932097318911	124.414451682441	92.469357897751	65.2684485113626	107.141444777401
299	217.573425292969	398.243377685547	10	15	298	14.9	127.3114013672	81.8182373047	151.3354448691	140.004343695612	99.8905787337344	63.9752914724702	108.006630776958
300	222.647003173828	402.141998291016	10	15	299	14.95	101.47155761718	77.9724121093807	127.969426252569	130.473005600811	101.043890617646	66.5541883561527	105.239655513302
301	226.079162597656	405.916046142578	10	15	300	15	68.6431884765597	75.4809570312398	102.025791830205	111.116863755546	102.591286932879	70.4405243408898	100.395982139483
302	229.559799194336	407.325317382812	10	15	301	15.05	69.6127319336	28.1854248046795	75.1022677332682	99.538347053375	93.841929658561	71.5842381841968	96.0965734112925
303	234.424560546875	408.280090332031	10	15	302	15.1	97.2952270507801	19.0954589843807	99.1513880925881	77.6733295528516	76.3822316472374	75.9687322641616	94.6310157977668
304	238.963577270508	409.387451171875	10	15	303	15.15	90.7803344726602	22.1472167968795	93.4428613582442	65.178230170146	64.6451824936533	77.509033212927	94.0889390997501
305	239.666534423828	409.999725341797	10	15	304	15.2	14.0591430664	12.2454833984398	18.6443387499521	57.2108537163113	60.0322606808221	82.3752369213071	94.4698124614182
306	241.553421020508	410.591522216797	10	15	305	15.25	37.7377319336	11.8359375	39.5502949166774	41.6475995389285	61.333613865332	87.873500070114	93.029399890606
307	243.305145263672	410.390075683594	10	15	306	15.3	35.0344848632795	-4.02893066406023	35.2653854640945	29.7520179339315	59.450490644954	94.9218243614323	92.9099611788199
308	244.252456665039	410.880554199219	10	15	307	15.35	18.9462280273403	9.8095703125	21.3351172056743	42.3911918087925	59.4681066305721	98.311491697169	92.1762445668107
309	245.638000488281	409.898559570312	10	15	308	15.4	27.7108764648398	-19.6398925781398	33.9649533332593	57.488997560518	55.1274876921196	103.930991655396	93.4420112845286
310	249.708404541016	410.318511962891	10	15	309	15.45	81.4080810547	8.39904785158069	81.8402081242573	61.6901275735966	63.7065832249682	104.795946482076	95.0022696813726
311	255.330596923828	411.533447265625	10	15	310	15.5	112.44384765624	24.2987060546795	115.039323675305	77.2886137222157	73.1557132073487	102.804686809548	95.7090673354195
312	258.096832275391	411.019622802734	10	15	311	15.55	55.3247070312602	-10.2764892578205	56.2710355294878	80.5029574503077	96.0017190643036	103.248132633121	96.0985004445265
313	263.039794921875	411.501312255859	10	15	312	15.6	98.8592529296795	9.6337890625	99.3275479487695	85.0219746411438	120.240751747101	103.395036415451	97.4413779041454
314	265.298950195312	412.576202392578	10	15	313	15.65	45.1831054687398	21.4978027343807	50.0366719737195	88.8224288541794	143.216800817139	101.723848742925	97.2739079115319
315	270.48046875	411.929138183594	10	15	314	15.7	103.63037109376	-12.9412841796807	104.435294078437	130.31331055501	149.55963228333	109.756903238913	97.7126582382444
316	277.015991210938	410.444274902344	10	15	315	15.75	130.71044921876	-29.697265625	134.041594740483	163.192889771986	144.275759753763	113.288239789535	97.6765426545966
317	285.553090413412	400.394612630209	10	15	316	15.8	170.74198404948	-200.9932454427	263.725444033643	205.93064418397	147.045774621289	116.022334168344	95.0300137599669
318	294.090189615885	390.344950358073	10	15	317	15.85	170.741984049459	-200.99324544272	263.725444033645	214.097289925516	147.321966200329	119.084040622259	90.5350293084116
319	302.627288818359	380.295288085938	10	15	318	15.9	170.74198404948	-200.9932454427	263.725444033643	199.729090653347	148.320209793731	122.908731096587	86.8977159250458
320	307.922088623047	375.323120117188	10	15	319	15.95	105.89599609376	-99.443359375	145.268522786167	163.778238687567	155.807223252859	123.450351006592	86.3508238965815
321	310.691680908203	373.908325195312	10	15	320	16	55.3918457031205	-28.2958984375205	62.200598379636	131.451042628672	153.420766371721	120.977610329949	86.0673234504756
322	314.856719970703	373.378845214844	10	15	321	16.05	83.30078125	-10.5895996093602	83.9711842047432	90.7097754034914	136.042949272384	120.612762704856	88.76860347023
323	319.954681396484	373.636596679688	10	15	322	16.1	101.959228515619	5.15502929688068	102.089463739173	97.5171565802008	117.927329497417	118.914023544129	90.0867276029056
324	322.483978271484	372.021545410156	10	15	323	16.15	50.5859375	-32.3010253906398	60.0191079077377	107.112442090096	102.600661376035	117.038782610137	89.2449234357084
325	331.368133544922	370.818267822266	10	15	324	16.2	177.68310546876	-24.0655517578	179.305428669714	108.307659857201	97.341069729855	113.050079555182	91.1313683464568
326	336.849182128906	371.371032714844	10	15	325	16.25	109.620971679681	11.0552978515591	110.177025929111	104.403616366161	97.6794609061353	107.479585239079	90.8331019216115
327	340.209442138672	374.360168457031	10	15	326	16.3	67.2052001953193	59.7827148437409	89.9472730402706	114.491547348578	94.1797507884238	95.1382031585015	90.8510028536923
328	344.025360107422	375.935913085938	10	15	327	16.35	76.318359375	31.5148925781398	82.5692462839727	97.1649828795091	90.5060808879292	82.7585669196541	91.3083027128495
329	349.492828369141	376.716705322266	10	15	328	16.4	109.349365234381	15.6158447265602	110.458762819824	88.2464797221746	85.7573554265427	69.8644401946955	91.1351048804334
330	354.117950439453	376.997375488281	10	15	329	16.45	92.5024414062398	5.61340332029999	92.6726063243674	80.0518417196462	70.2929358575048	67.9057013110871	89.3694198015204
331	356.854339599609	378.804443359375	10	15	330	16.5	54.7277832031193	36.1413574218795	65.5845101424389	76.6085454096972	61.538404106437	69.3299600914037	86.859942946182
332	358.960723876953	380.053161621094	10	15	331	16.55	42.1276855468807	24.9743652343795	48.9740830276285	57.0231635045069	54.2334570446189	74.2890743073387	87.1751298067109
333	361.709136962891	381.820556640625	10	15	332	16.6	54.9682617187602	35.3479003906205	65.3527647342279	43.4208888355006	47.5898043418914	76.7784187903606	89.55224257916
334	362.260559082031	382.118133544922	10	15	333	16.65	11.0284423828	5.95153808593977	12.531853293872	34.8303284906993	37.128219013356	76.7659981284916	93.1616272509849
335	363.478515625	382.310546875	10	15	334	16.7	24.3591308593795	3.84826660156023	24.6612329793354	28.4150723695917	38.4703328923191	72.5058334540003	95.4110463701922
336	362.696197509766	381.492950439453	10	15	335	16.75	-15.6463623046795	-16.3519287109398	22.6317084184326	18.5710632740855	40.9804592766722	68.3779640536879	96.9203079728484
337	363.526611328125	381.337219238281	10	15	336	16.8	16.6082763671795	-3.11462402343977	16.8978024220904	17.2332745222051	54.3983978262535	65.6796715390407	92.1266976978675
338	363.630432128906	380.537292480469	10	15	337	16.85	2.07641601562045	-15.9985351562409	16.132719256697	33.5197769491377	63.050756692792	63.5325648034402	86.5833271570907
339	363.908508300781	380.626861572266	10	15	338	16.9	5.5615234375	1.79138183594091	5.84290953447004	47.130590062645	67.7746408304405	59.3614786642799	81.7313367332297
340	369.166320800781	381.330505371094	10	15	339	16.95	105.15625	14.0728759765591	106.093745113999	80.3817232829154	74.7187310504958	55.2884885964483	78.8725236501072
341	372.982574462891	383.779174804688	10	15	340	17	76.3250732422	48.9733886718807	90.6857739859692	107.530450111499	75.2175240009388	52.7422755624149	77.6412436529677
342	380.019592285156	389.639495849609	10	15	341	17.05	140.7403564453	117.206420898419	183.153468523442	118.316007138676	77.1258860334625	53.7374969085655	75.8656990102013
343	386.261138916016	393.964904785156	10	15	342	17.1	124.8309326172	86.5081787109409	151.876353399613	115.917685151854	79.475325264989	60.1904616141908	73.6371973790734
344	388.786407470703	395.563140869141	10	15	343	17.15	50.5053710937398	31.9647216797	59.770694670357	103.304457939233	81.5947383152038	69.2844718918331	72.4159745464422
345	393.077819824219	397.492340087891	10	15	344	17.2	85.8282470703193	38.583984375	94.1021351798886	73.8700487840096	72.1066443005775	77.7720131852027	68.2125936947611
346	394.377746582031	397.026184082031	10	15	345	17.25	25.9985351562409	-9.32312011720001	27.6196379228627	51.4202004184795	64.5040918481576	86.3610307066177	65.7374229115955
347	395.845275878906	395.985504150391	10	15	346	17.3	29.3505859375	-20.8135986328	35.9814227473271	44.8734694917318	53.0765959908775	89.1151922372334	73.2535586496112
348	397.433715820312	397.169830322266	10	15	347	17.35	31.7687988281193	23.6865234375	39.6271115719623	28.2956034493011	57.3301665355897	90.4080873945274	80.9541450565343
349	398.655914306641	396.592132568359	10	15	348	17.4	24.4439697265807	-11.5539550781409	27.0370400366181	25.7037257570827	70.7943029532257	93.5982332717639	87.9574935500612
350	398.957672119141	396.11962890625	10	15	349	17.45	6.03515625	-9.45007324217954	11.2128049677354	32.2831431977454	80.8252953199095	89.8393459891273	91.1565640224897
351	399.42236328125	395.552734375	10	15	350	17.5	9.29382324217954	-11.337890625	14.6602494617704	63.2401326526999	97.5045374122967	85.9525272145317	96.0815219296052
352	398.854339599609	392.155975341797	10	15	351	17.55	-11.3604736328205	-67.9351806640602	68.8785099506407	96.7151364147197	101.104498441004	77.442323713064	101.421740514591
353	403.33950805664	383.53197479248	10	15	352	17.6	89.7033691406205	-172.480010986339	194.412058846735	133.354987190518	101.340849524066	70.4959759677862	104.034167916333
354	407.824676513671	374.907974243164	10	15	353	17.65	89.7033691406205	-172.48001098632	194.412058846717	169.305349067511	105.601728228324	68.0659509643928	108.500748649361
355	412.309844970703	366.283973693848	10	15	354	17.7	89.7033691406398	-172.48001098632	194.412058846726	169.925853684263	107.572047677677	63.9193539355218	112.266618359867
356	416.795013427734	357.659973144531	10	15	355	17.75	89.7033691406193	-172.480010986339	194.412058846734	139.441566395431	107.400962580906	63.0968817695031	116.083226184395
357	418.793365478516	354.666687011719	10	15	356	17.8	39.9670410156409	-59.8657226562409	71.9810330344034	114.488320041928	101.80805143525	80.8274457601817	120.354615240463
358	417.869201660156	352.781494140625	10	15	357	17.85	-18.4832763672	-37.7038574218795	41.990622402576	81.7891081648363	83.6617853999827	98.3757253096284	124.792115672373
359	420.970947265625	351.198608398438	10	15	358	17.9	62.0349121093795	-31.6577148437398	69.6458270792011	45.496576094301	65.3375989755598	116.553508435842	126.955437363167
360	422.412231445312	350.639862060547	10	15	359	17.95	28.8256835937398	-11.1749267578205	30.9159994612668	33.6902491862376	47.0134125511341	127.024639448531	126.971658726118
361	422.821655273437	351.141448974609	10	15	360	18	8.1884765625	10.0317382812398	12.9493984940577	27.882004404534	28.6892261267096	139.420768296796	126.661386931828
362	423.231079101563	351.643035888672	10	15	361	18.05	8.18847656252046	10.0317382812602	12.9493984940865	16.1868779091915	60.5503930793592	149.105984120616	125.988719980649
363	423.640502929688	352.144622802734	10	15	362	18.1	8.1884765625	10.0317382812398	12.9493984940577	12.237716937432	95.4106010951912	147.877874218474	127.234424388953
364	423.123545328776	352.356018066406	10	15	363	18.15	-10.3391520182402	4.22790527344091	11.1701946024888	11.8818761591181	127.505288643361	147.717025406888	131.054967632435
365	422.606587727865	352.567413330078	10	15	364	18.2	-10.3391520182197	4.22790527343977	11.1701946024694	87.4105369724808	146.477231219385	146.761223534531	134.017224863179
366	422.089630126953	352.77880859375	10	15	365	18.25	-10.3391520182402	4.22790527343977	11.1701946024883	162.939197785848	171.440574012685	145.805421662173	135.72087061511
367	406.757690429687	364.875844319661	10	15	366	18.3	-306.63879394532	241.94071451822	390.5927025609	238.82369937753	196.403916805981	151.594038243693	136.472787441855
368	391.425750732422	376.972880045573	10	15	367	18.35	-306.6387939453	241.94071451824	390.592702560896	280.716745501338	212.093963036966	159.176143950219	136.192664386592
369	376.093811035156	389.069915771484	10	15	368	18.4	-306.638793945319	241.94071451822	390.592702560899	330.999271866252	230.096451838217	160.312641454569	136.574780472382
370	367.161834716797	382.595367431641	10	15	369	18.45	-178.639526367181	-129.490966796859	220.635425221509	305.397296639481	246.509034517928	164.103971463108	137.853912822967
371	354.232543945312	380.313308715821	10	15	370	18.5	-258.5858154297	-45.6411743164006	262.582826427059	261.248728288083	262.921617197636	167.370246649125	138.407575450572
372	341.303253173828	378.03125	10	15	371	18.55	-258.58581542968	-45.6411743164199	262.582826427042	221.369204298904	242.637683408026	174.535116248234	137.244988489395
373	332.8154296875	378.312835693359	10	15	372	18.6	-169.75646972656	5.63171386717954	169.849860803906	212.301323534517	222.941686805247	183.972872810119	134.310210615248
374	324.470611572266	373.648834228516	10	15	373	18.65	-166.89636230468	-93.2800292968591	191.195082615003	194.84396252902	193.119994265778	194.043984300478	141.06423608034
375	315.705947875977	373.697906494141	10	15	374	18.7	-175.29327392578	0.9814453125	175.296021399574	179.878070176571	181.730711706832	204.115095790836	147.818261545431
376	306.941284179688	373.746978759766	10	15	375	18.75	-175.29327392578	0.9814453125	175.296021399574	184.634645322411	163.299919285565	208.344859460717	155.202334187517
377	299.405090332031	368.149291992188	10	15	376	18.8	-150.72387695314	-111.95373535156	187.753364664797	164.870784232652	152.666315690487	192.118129123529	165.647182474912
378	290.063537597656	365.605773925781	10	15	377	18.85	-186.8310546875	-50.8703613281398	193.632736533106	151.160099879147	155.851782583273	174.009603463555	166.759762033772
379	285.791290283203	367.361083984375	10	15	378	18.9	-85.4449462890602	35.1062011718795	92.3757771662077	131.755876042109	157.991516762738	156.596052508921	169.478591623528
380	280.460540771484	367.100189208984	10	15	379	18.95	-106.614990234381	-5.21789550782046	106.742599632048	125.454561204403	161.721157063744	148.683186197402	175.467433494802
381	277.150390625	365.012054443359	10	15	380	19	-66.2030029296795	-41.7626953125	78.2749022143871	127.068919844135	153.768101723798	137.394382604349	181.905440390255
382	269.671203613281	362.754974365234	10	15	381	19.05	-149.58374023438	-45.1416015625	156.246790476265	151.112249292824	141.598574839032	125.383992858173	188.372322688965
383	259.757690429688	364.608093261719	10	15	382	19.1	-198.27026367186	37.0623779297	201.704529731766	172.282214248341	125.077520121864	120.742547012022	194.839204987675
384	249.26944732666	362.88020324707	10	15	383	19.15	-209.76486206056	-34.557800292979	212.592424409656	175.780327405486	120.072110752064	134.411446753792	201.350567383675
385	238.781204223633	361.152313232422	10	15	384	19.2	-209.76486206054	-34.5578002929608	212.592424409633	157.742588473661	115.635660687973	148.875299556332	205.609131201923
386	234.0927734375	360.179595947266	10	15	385	19.25	-93.7686157226602	-19.4543457031193	95.7654680001116	123.086120399593	111.488845923134	164.599246712862	209.118482620331
387	230.874893188477	359.434997558594	10	15	386	19.3	-64.3576049804602	-14.8919677734409	66.0580958171378	89.0319722113033	98.1016700258599	179.700326706131	203.472237093115
388	229.969360351562	358.339752197266	10	15	387	19.35	-18.1106567383	-21.9049072265591	28.4221893614249	58.9891071276043	85.6333114407715	174.343380117325	196.490875748167
389	228.17317199707	357.221038818359	10	15	388	19.4	-35.9237670898398	-22.3742675781409	42.3216834682093	47.1973644407821	110.831376744845	178.644541792487	189.869602568819
390	225.111251831055	357.814514160156	10	15	389	19.45	-61.2384033203	11.8695068359409	62.3780989911377	38.460751578059	136.02944204892	186.830895526495	187.097188571897
391	223.660522460938	356.682159423828	10	15	390	19.5	-29.0145874023398	-22.6470947265602	36.8067545660006	48.1805024819504	175.430391701925	196.440634131385	182.92615765121
392	224.677459716797	356.215850830078	10	15	391	19.55	20.3387451171795	-9.326171875	22.3750315035228	132.630781278387	217.80207857323	202.209529129696	181.722688321361
393	228.379043579102	357.2783203125	10	15	392	19.6	74.0316772461	21.2493896484398	77.0209438808818	213.069776970235	223.609240112786	205.705537165231	199.450140347902
394	234.452934265137	334.857833862304	10	15	393	19.65	121.4778137207	-448.40972900392	464.573077450394	303.663418963069	237.216972832911	208.657150466872	216.643961829166
395	240.526824951172	312.437347412109	10	15	394	19.7	121.4778137207	-448.409729003901	464.573077450375	397.143405568402	258.026130365018	207.103166613011	214.201872254771
396	249.65788269043	335.160079956054	10	15	395	19.75	182.62115478516	454.454650878901	489.77496453017	399.037977743622	281.392422339636	209.892105779946	210.814213863028
397	258.788940429688	357.8828125	10	15	396	19.8	182.62115478516	454.45465087892	489.774964530188	341.803164387435	306.317388233532	214.826345062701	206.587886788277
398	262.959899902344	356.739990234375	10	15	397	19.85	83.4191894531193	-22.8564453125	86.4938047569808	302.982483759801	325.77776288969	218.972148032778	217.759994048467
399	271.320190429688	359.849822998047	10	15	398	19.9	167.205810546881	62.1966552734398	178.399010669461	259.121425716204	306.482924188898	223.143152628718	231.463525292831
400	284.602340698243	362.393264770508	10	15	399	19.95	265.643005371099	50.8688354492199	270.469674312204	215.491370898662	278.176891177102	225.511190946391	233.173304563429
401	297.884490966797	364.936706542969	10	15	400	20	265.64300537108	50.8688354492199	270.469674312185	252.517548035758	244.353819857966	228.457932698071	255.578517424206
402	311.188090006511	367.668772379557	10	15	401	20.05	266.07198079428	54.641316731761	271.624690442479	271.162683990362	211.850611552172	238.061383784548	276.034433078436
403	324.491689046224	370.400838216146	10	15	402	20.1	266.07198079426	54.6413167317792	271.624690442463	253.371298594403	214.33505595277	278.157733683782	292.192291631774
404	337.795288085938	373.132904052734	10	15	403	20.15	266.07198079428	54.6413167317598	271.624690442479	229.586213999729	209.069332424524	298.87647690454	308.077952818164
405	346.861328125	373.550170898438	10	15	404	20.2	181.32080078124	8.34533691408069	181.512747332411	208.209852205682	192.996251527764	279.528444953211	323.963614004554
406	354.438446044922	373.512298583984	10	15	405	20.25	151.54235839844	-0.75744628908069	151.544251338815	176.152563869781	175.523443056505	257.029181013194	342.769949101183
407	362.162017822266	376.375335693359	10	15	406	20.3	154.471435546881	57.2607421875	164.742881472243	146.975980858686	169.805379335565	233.475446870423	347.499922518306
408	367.47216796875	374.704162597656	10	15	407	20.35	106.20300292968	-33.4234619140591	111.338248762957	132.621204461125	230.537704477874	261.17660797961	353.170793596823
409	373.735504150391	375.250152587891	10	15	408	20.4	125.26672363282	10.9197998047	125.741775387006	121.46067211328	291.270029620182	284.282508793174	356.661867141852
410	379.163116455078	376.054870605469	10	15	409	20.45	108.55224609374	16.0943603515591	109.738865344606	131.400906465448	280.87999872932	279.515713600362	359.651530298807
411	383.9501953125	376.057312011719	10	15	410	20.5	95.7415771484398	0.048828125	95.7415895995906	284.922845085968	269.704542168421	314.716400717026	363.707418031971
412	392.594635009766	382.400756835938	10	15	411	20.55	172.88879394532	126.868896484381	214.44405323308	435.564078381678	255.100282188674	349.859337027177	365.579982257387
413	436.520401000977	381.022064208984	10	15	412	20.6	878.51531982422	-27.5738525390807	878.947941865557	429.138792997515	308.01816000645	378.679046098316	367.763499444352
414	480.446166992188	379.643371582031	10	15	413	20.65	878.51531982422	-27.5738525390591	878.947941865556	417.948412223561	359.495685161824	407.498755169456	358.70771843238
415	476.960876464844	381.349822998047	10	15	414	20.7	-69.7058105468807	34.1290283203193	77.6124384237912	378.799657911899	366.03517567296	440.824061396098	350.49491192318
416	475.069427490234	380.733001708984	10	15	415	20.75	-37.8289794922	-12.3364257812602	39.7896857298199	331.113474926933	453.909358377548	475.647792422419	342.31866028846
417	474.157684326172	380.525695800781	10	15	416	20.8	-18.2348632812398	-4.14611816405909	18.7002816747729	283.427291941971	529.913294718789	480.173499973911	334.651327837834
418	442.236465454102	377.939010620117	10	15	417	20.85	-638.424377441399	-51.7337036132801	640.517026940725	302.931558348406	526.820387718758	487.369439160868	337.323678801562
419	410.315246582031	375.352325439453	10	15	418	20.9	-638.42437744142	-51.7337036132801	640.517026940745	489.870304531535	523.72748071873	490.180581654986	336.103191278826
420	401.570709228516	374.891174316406	10	15	419	20.95	-174.8907470703	-9.22302246093977	175.133770455965	681.026931525679	600.768124062875	493.791869651223	332.323183147794
421	450.286956787109	375.769836425781	10	15	420	21	974.324951171859	17.5732421875	974.483416645469	722.527300510584	681.591042676418	498.956903365871	328.629249830963
422	499.003204345703	376.648498535156	10	15	421	21.05	974.324951171881	17.5732421875	974.48341664549	764.027669495488	705.246717759149	493.098580730226	324.906441110875
423	456.668640136719	379.020141601562	10	15	422	21.1	-846.691284179681	47.4328613281193	848.018871865249	898.604689777345	666.720718315286	457.369265204922	319.182124371761
424	414.334075927734	381.391784667969	10	15	423	21.15	-846.6912841797	47.4328613281398	848.018871865269	873.311780821301	620.865478148148	418.53895996022	316.885162337446
425	371.99951171875	383.763427734375	10	15	424	21.2	-846.69128417968	47.4328613281205	848.018871865248	729.466503992619	621.548563629485	421.461378893149	313.334323520741
426	329.664947509766	386.135070800781	10	15	425	21.25	-846.69128417968	47.4328613281205	848.018871865248	610.914136119989	544.004448354195	427.608139563727	311.74583982822
427	316.906768798829	386.480407714844	10	15	426	21.3	-255.163574218741	6.90673828125909	255.257032502082	477.703286800807	456.283866741662	435.827208805244	309.827390382364
428	304.148590087891	386.825744628906	10	15	427	21.35	-255.163574218759	6.90673828124091	255.257032502099	344.492437481625	387.918142691086	413.470749623513	307.99433928251
429	295.076995849609	386.13005065918	10	15	428	21.4	-181.431884765641	-13.913879394521	181.964625269359	214.697115887089	313.35043920171	387.923873764478	305.801200017054
430	286.005401611328	385.434356689453	10	15	429	21.45	-181.431884765619	-13.9138793945392	181.964625269338	183.101229490706	242.154633723423	385.130652695226	304.008133502659
431	276.256134033203	387.433441162109	10	15	430	21.5	-194.9853515625	39.9816894531193	199.042263892565	164.922149262182	173.625236451036	342.5420989449	302.564998881889
432	271.397308349609	387.211761474609	10	15	431	21.55	-97.1765136718807	-4.43359375	97.2776005201673	148.997591602613	166.40769985134	299.953545194573	298.154302670282
433	264.729888916016	382.407348632812	10	15	432	21.6	-133.348388671859	-96.0882568359398	164.361631359483	139.81682996522	160.22078093174	259.685202645206	277.131009242863
434	259.809844970703	381.001007080078	10	15	433	21.65	-98.4008789062602	-28.1268310546795	102.341836971509	132.553357014983	154.982269380808	226.271569505437	255.309015493437
435	255.508544921875	375.730316162109	10	15	434	21.7	-86.0260009765602	-105.413818359381	136.060817082376	149.714170211974	148.712741760966	185.844585645385	255.405338349293
436	247.373001098633	375.623504638672	10	15	435	21.75	-162.71087646484	-2.13623046873977	162.724899141379	155.519412601297	141.079749535604	147.843887234021	254.434025747752
437	238.943710327148	379.193420410156	10	15	436	21.8	-168.5858154297	71.3983154296807	183.081666505123	160.966947159003	143.623223647484	139.481280790816	253.989948247588
438	236.421539306641	369.858764648438	10	15	437	21.85	-50.4434204101403	-186.69311523436	193.387843306099	157.608653556713	131.452262599326	128.619239404151	238.000452115774
439	230.620361328125	366.973724365234	10	15	438	21.9	-116.02355957032	-57.7008056640807	129.579509760037	149.606142056226	139.192699809164	121.421818379123	222.01095598396
440	224.772705078125	368.143280029297	10	15	439	21.95	-116.953125	23.3911132812602	119.269349070926	137.532277082994	129.534537567347	114.224397354096	217.656041264266
441	220.04704284668	364.22998046875	10	15	440	22	-94.5132446289	-78.2659912109398	122.712341638945	107.385112597355	122.062538017007	106.173094397907	193.317385389834
442	215.321380615234	360.316680908203	10	15	441	22.05	-94.5132446289199	-78.2659912109398	122.712341638961	117.418452459326	112.554861730293	103.210024610339	168.978729515401
443	213.205474853516	360.5830078125	10	15	442	22.1	-42.3181152343602	5.32653808593977	42.6520208779087	101.460421577982	97.0176978765623	96.892753280804	147.801687260475
444	205.502822875977	355.952575683594	10	15	443	22.15	-154.05303955078	-92.6086425781205	179.746209069889	94.5189339777885	87.8613673774377	92.0790710266535	126.624645005548
445	204.45361328125	354.280548095703	10	15	444	22.2	-20.9841918945398	-33.4405517578193	39.4791946642059	87.5774463775928	79.7360529472259	89.3492978054367	105.447602750622
446	200.101142883301	354.927200317382	10	15	445	22.25	-87.0494079589798	12.9330444335801	88.0049036379784	86.6502831557691	71.2664392602105	81.2599119317773	84.2705604956952
447	195.748672485352	355.573852539062	10	15	446	22.3	-87.0494079589804	12.9330444335994	88.0049036379818	58.3042822955495	62.7968255731936	72.1526876899307	77.9125642248479
448	194.044191996257	354.732528686523	10	15	447	22.35	-34.0896097818995	-16.8264770507801	38.0162047687905	58.01168431647	62.3332439622818	62.5301546080356	72.2603105318308
449	192.339711507162	353.891204833984	10	15	448	22.4	-34.0896097819001	-16.8264770507801	38.016204768791	48.0139445426325	44.9654422441427	56.0980382034433	68.9957973686724
450	190.635231018066	353.049880981445	10	15	449	22.45	-34.08960978192	-16.826477050779	38.0162047688083	38.0162047687944	49.1640580435262	50.1814298333065	65.8321886043068
451	188.930750528971	352.208557128906	10	15	450	22.5	-34.0896097819001	-16.8264770507801	38.016204768791	38.0162047687945	40.4572858465474	44.0926718347681	61.5884848564025
452	187.226270039876	351.367233276367	10	15	451	22.55	-34.0896097819001	-16.8264770507801	38.016204768791	31.6266021927359	31.7505136495682	38.0039138362296	59.3041693250886
453	185.521789550781	350.525909423828	10	15	452	22.6	-34.0896097819001	-16.8264770507801	38.016204768791	40.3164317705824	28.0426113395089	35.9181718757437	55.8357965832955
454	185.21940612793	350.5009765625	10	15	453	22.65	-6.04766845701988	-0.498657226560226	6.06819188849809	32.9006271504622	24.3347090294488	26.9777205056588	53.5026421530562
455	181.814605712891	348.265167236328	10	15	454	22.7	-68.0960083007801	-44.7161865234398	81.4653526580409	25.4848225303421	20.626806719387	25.0506198558583	50.6034425164301
456	181.770451863607	348.249476114909	10	15	455	22.75	-0.883076985679736	-0.31382242838049	0.937181668190238	18.0690179102233	16.9189044093257	20.6972337573689	47.0373240130547
457	181.726298014323	348.23378499349	10	15	456	22.8	-0.883076985680304	-0.313822428379353	0.937181668190393	17.0428158661618	13.2110020992657	16.3438476588793	44.7075784970744
458	181.682144165039	348.21809387207	10	15	457	22.85	-0.883076985679736	-0.313822428399817	0.937181668196709	0.93718166819167	9.50309978920559	15.9013816595106	43.2477964251845
459	181.637990315755	348.202402750651	10	15	458	22.9	-0.883076985680304	-0.31382242838049	0.937181668190773	0.937181668189215	8.98999876717486	16.5697763582222	43.7323557288718
460	181.593836466471	348.186711629232	10	15	459	22.95	-0.883076985679736	-0.31382242838049	0.937181668190238	0.937181668189215	0.937181668190443	17.4399798545175	44.2150553385314
461	181.549682617188	348.171020507812	10	15	460	23	-0.883076985659841	-0.313822428399817	0.937181668177963	0.937181668187921	0.937181668190458	17.0038753148975	42.5484254195157
462	181.505528767904	348.155329386393	10	15	461	23.05	-0.883076985680304	-0.313822428379353	0.937181668190393	0.937181668187921	0.937181668190443	15.3983140398386	42.8014232601627
463	181.46137491862	348.139638264974	10	15	462	23.1	-0.883076985679736	-0.31382242838049	0.937181668190238	0.937181668189215	3.76015197951227	14.778839885787	45.0559291198365
464	181.417221069336	348.123947143555	10	15	463	23.15	-0.883076985680304	-0.31382242838049	0.937181668190773	0.937181668191701	8.80484368699556	14.926213279459	42.0405023473832
465	181.373067220052	348.108256022135	10	15	464	23.2	-0.883076985679736	-0.313822428399817	0.937181668196709	0.93718166819167	14.2531529896479	11.8575872274234	41.8338367272208
466	181.328913370768	348.092564900716	10	15	465	23.25	-0.883076985680304	-0.313822428379353	0.937181668190393	6.58312229083661	17.0888462204693	12.814736094332	40.0329439096759
467	181.284759521484	348.076873779297	10	15	466	23.3	-0.883076985679736	-0.31382242838049	0.937181668190238	16.6725057058032	17.5856259804116	17.262469304218	38.2320510921309
468	180.425155639648	346.898803710938	10	15	467	23.35	-17.1920776367199	-23.5614013671795	29.1668847814149	27.5691243111065	20.0545799823685	23.9654382423334	37.6808757463158
469	180.165603637695	349.454864501953	10	15	468	23.4	-5.19104003906023	51.1212158203	51.3840987430238	33.2405107727469	20.862427791743	31.3666732543003	37.1297004005006
470	181.222244262695	346.893218994141	10	15	469	23.45	21.1328125	-51.2329101562398	55.4202746947134	34.2340702926315	22.7779927866563	38.2486808437563	36.578525054685
471	181.395889282227	345.438842773438	10	15	470	23.5	3.47290039063978	-29.0875244140602	29.2941139763922	33.5260376739003	24.6922905204735	41.0041790042633	36.0273497088698
472	181.197158813477	345.657196044922	10	15	471	23.55	-3.974609375	4.36706542967954	5.90497926761306	25.0523498776829	33.5877569402456	47.5989326840959	35.4761743630546
473	180.105819702148	344.985778808594	10	15	472	23.6	-21.8267822265796	-13.4283447265602	25.6267216877592	17.986861262206	44.1707245051546	54.1936863639294	34.9249990172399
474	180.517684936523	345.169006347656	10	15	473	23.65	8.2373046875	3.66455078124091	9.01565976193661	16.1440702682002	53.928502821605	57.1032841891077	35.1725239934321
475	179.56169128418	344.860168457031	10	15	474	23.7	-19.1198730468602	-6.1767578125	20.0928316173289	32.9414435878597	62.2442086978647	58.6170535985832	33.5351199503856
476	178.918869018555	345.631408691406	10	15	475	23.75	-12.8564453125	15.4248046875	20.0801590063631	54.8154113364089	64.9195117880573	59.3686540619829	33.9109201820854
477	174.508224487305	346.496032714844	10	15	476	23.8	-88.212890625	17.2924804687591	89.8918458659106	82.8046557655271	77.6122393877801	60.1202545253825	34.2867204137853
478	167.759887695312	346.637908935547	10	15	477	23.85	-134.96673583986	2.83752441406023	134.996560430505	106.501556133523	88.3327927454902	59.460369833121	34.6625206454849
479	160.540786743164	344.805236816406	10	15	478	23.9	-144.38201904296	-36.6534423828193	148.961881907528	113.694953307914	93.3441405864723	57.689624442779	35.0383208771848
480	153.794616699219	343.224609375	10	15	479	23.95	-134.9234008789	-31.6125488281205	138.577333457311	122.283035187701	94.4561144105102	55.7170702548525	35.4141211088846
481	151.056625366211	342.62744140625	10	15	480	24	-54.7598266601602	-11.943359375	56.0471448783182	121.850174154572	94.0450176034922	55.050824102842	35.7899213405847
482	151.3197555542	335.991043090821	10	15	481	24.05	5.26260375977984	-132.72796630858	132.832255264842	103.883625407417	86.6527521105195	55.5540346862705	37.4265746915209
483	151.582885742188	329.354644775391	10	15	482	24.1	5.26260375976051	-132.727966308599	132.83225526486	82.410672687497	74.7500151610875	55.0711581486927	39.0632280424578
484	152.741790771484	332.074493408203	10	15	483	24.15	23.1781005859199	54.3969726562398	59.1291381717569	74.39508189907	61.450746063953	55.4188347074052	40.6998813933939
485	153.163421630859	333.577087402344	10	15	484	24.2	8.4326171875	30.0518798828193	31.2125698577083	51.0224690333383	49.1899318118403	55.2126526733479	43.7290700670792
486	152.368243217468	333.649398803711	10	15	485	24.25	-15.90356826782	1.44622802734034	15.9691909361832	27.6498561676033	45.1821364176268	55.0071042698389	46.6586170516856
487	151.573064804077	333.721710205078	10	15	486	24.3	-15.90356826782	1.44622802734034	15.9691909361832	19.0178667204886	33.4958299847609	51.3109715233525	50.4085847311019
488	150.777886390686	333.794021606446	10	15	487	24.35	-15.90356826782	1.44622802735967	15.969190936185	15.9691909361835	21.8095235518952	45.3596030486364	53.4528098326875
489	149.982707977295	333.866333007813	10	15	488	24.4	-15.90356826782	1.44622802734034	15.9691909361832	15.9691909361835	17.4935288283381	38.7099685000693	53.9520913464982
490	149.187529563904	333.93864440918	10	15	489	24.45	-15.90356826782	1.4462280273392	15.9691909361831	15.9691909361835	15.9691909361856	32.5795613740129	54.3504684615167
491	148.392351150513	334.010955810547	10	15	490	24.5	-15.90356826782	1.44622802734034	15.9691909361832	15.9691909361871	15.9691909361856	30.5756636769062	55.4019995944931
492	147.597172737122	334.083267211914	10	15	491	24.55	-15.90356826782	1.44622802734034	15.9691909361832	15.9691909361876	15.9691909361856	27.254216698946	57.0382590951891
493	146.80199432373	334.155578613281	10	15	492	24.6	-15.9035682678399	1.44622802734034	15.969190936203	15.9691909361876	15.9691909361854	23.9327697209861	58.1814750353813
494	146.006815910339	334.227890014649	10	15	493	24.65	-15.9035682678206	1.44622802735967	15.9691909361855	15.9691909361876	15.9691909361856	24.2964785976802	59.7399675237193
495	145.211637496948	334.300201416016	10	15	494	24.7	-15.90356826782	1.44622802734034	15.9691909361832	15.9691909361876	15.9691909361856	28.8410865355751	61.0215307156723
496	144.416459083557	334.372512817383	10	15	495	24.75	-15.90356826782	1.4462280273392	15.9691909361831	15.9691909361836	15.9691909361856	33.9485800413884	62.3034107228995
497	143.621280670166	334.44482421875	10	15	496	24.8	-15.90356826782	1.44622802734034	15.9691909361832	15.9691909361835	21.0126034131311	40.6969149368213	61.839998558638
498	142.826102256775	334.517135620117	10	15	497	24.85	-15.90356826782	1.44622802734034	15.9691909361832	15.9691909361835	26.0560158900771	47.4452498322541	60.2489685302617
499	142.030923843384	334.589447021485	10	15	498	24.9	-15.90356826782	1.44622802735967	15.969190936185	15.9691909361835	31.0994283670223	50.2145582502174	58.3088054649597
500	141.235745429993	334.661758422852	10	15	499	24.95	-15.90356826782	1.44622802734034	15.9691909361832	26.0560158900745	41.7129821349646	52.9838666681808	56.6282561109133
501	140.440567016602	334.734069824219	10	15	500	25	-15.90356826782	1.4462280273392	15.9691909361831	36.1428408439705	51.9279691465913	55.7531750861442	57.0109614713416
502	137.248657226563	335.647969563802	10	15	501	25.05	-63.8381958007795	18.2779947916606	66.4033157056381	46.2296657978611	65.424638937457	58.5224835041076	55.4740390721068
503	134.056747436523	336.561869303386	10	15	502	25.1	-63.8381958008	18.2779947916799	66.4033157056631	67.4567733337457	78.9213087283227	61.2917919220699	53.9371166728716
504	130.864837646484	337.475769042969	10	15	503	25.15	-63.8381958007801	18.2779947916595	66.4033157056383	87.886747356999	84.4599255642493	64.0611003400333	54.2427722009639
505	125.056968688965	335.593597412109	10	15	504	25.2	-116.15737915038	-37.6434326172	122.104728615606	104.793261984839	89.9985424001761	66.8304087579967	55.2463419369075
506	119.236061096191	336.592254638672	10	15	505	25.25	-116.41815185548	19.9731445312602	118.119061052449	121.699776612675	95.5371592361028	69.5997171759601	54.9467416629718
507	112.073204040527	334.215789794922	10	15	506	25.3	-143.25714111328	-47.529296875	150.935888844841	122.690185330637	96.0323635950841	72.3690255939235	54.8019000018307
508	104.910346984863	331.839324951172	10	15	507	25.35	-143.25714111328	-47.529296875	150.935888844841	112.540311466606	96.5275679540628	75.1383340118869	54.6570583406899
509	103.983444213867	328.39406451057	10	15	508	25.4	-18.5380554199199	-68.90520881204	71.3553592954506	103.187571115207	97.0227723130443	77.9076424298502	54.5122166795488
510	103.056541442871	324.948804069968	10	15	509	25.45	-18.5380554199202	-68.90520881204	71.3553592954507	87.2714652053287	91.9478353810288	80.6769508478136	54.367375018408
511	102.129638671875	321.503543629366	10	15	510	25.5	-18.5380554199199	-68.90520881204	71.3553592954506	71.3553592954507	87.271465205329	83.446259265777	54.2225333572669
512	101.202735900879	318.058283188764	10	15	511	25.55	-18.5380554199199	-68.90520881204	71.3553592954506	71.3553592954512	79.31341225039	83.6938614452677	NA
513	100.275833129883	314.613022748162	10	15	512	25.6	-18.5380554199202	-68.90520881204	71.3553592954507	71.3553592954512	71.3553592954511	83.9414636247571	NA
514	99.3489303588865	311.16776230756	10	15	513	25.65	-18.5380554199298	-68.90520881204	71.3553592954532	71.3553592954513	71.3553592954511	84.1890658042477	NA
515	98.4220275878905	307.722501866958	10	15	514	25.7	-18.5380554199202	-68.90520881204	71.3553592954507	71.3553592954514	71.3553592954511	81.6515973382399	NA
516	97.4951248168944	304.277241426356	10	15	515	25.75	-18.5380554199219	-68.90520881204	71.3553592954512	71.3553592954515	71.3553592954512	75.9449032845553	NA
517	96.5682220458983	300.831980985754	10	15	516	25.8	-18.5380554199222	-68.90520881204	71.3553592954512	71.355359295451	71.3553592954512	68.9068850668402	NA
518	95.6413192749022	297.386720545152	10	15	517	25.85	-18.5380554199219	-68.90520881204	71.3553592954512	71.3553592954511	71.3553592954513	61.8688668491257	NA
519	94.7144165039062	293.94146010455	10	15	518	25.9	-18.5380554199202	-68.90520881204	71.3553592954507	71.3553592954511	71.355359295451	58.8098751088801	NA
520	93.7875137329101	290.496199663948	10	15	519	25.95	-18.5380554199219	-68.90520881204	71.3553592954512	71.3553592954511	71.3553592954511	55.7508833686351	NA
521	92.860610961914	287.050939223346	10	15	520	26	-18.5380554199219	-68.90520881204	71.3553592954512	71.3553592954511	64.6183413637815	52.6918916283896	NA
522	91.9337081909179	283.605678782744	10	15	521	26.05	-18.5380554199222	-68.90520881204	71.3553592954512	71.3553592954511	58.5003578832904	NA	NA
523	91.0068054199218	280.160418342142	10	15	522	26.1	-18.5380554199219	-68.90520881204	71.3553592954512	71.3553592954511	52.3823744028004	NA	NA
524	90.0799026489258	276.71515790154	10	15	523	26.15	-18.5380554199202	-68.90520881204	71.3553592954507	57.881323432112	46.2643909223092	NA	NA
525	89.1529998779297	273.269897460938	10	15	524	26.2	-18.5380554199219	-68.90520881204	71.3553592954512	45.6453564711297	40.1464074418191	NA	NA
526	88.9577178955078	273.230285644531	10	15	525	26.25	-3.90563964843807	-0.792236328139779	3.98517997875577	33.4093895101497	34.028423961328	NA	NA
527	88.5284759521484	273.503424072265	10	15	526	26.3	-8.58483886718801	5.46276855467909	10.1755244905397	21.1734225491673	NA	NA	NA
528	88.099234008789	273.7765625	10	15	527	26.35	-8.58483886718801	5.46276855470069	10.1755244905513	8.93745558818719	NA	NA	NA
529	87.6699920654297	274.049700927734	10	15	528	26.4	-8.58483886718602	5.46276855468022	10.1755244905386	10.1755244905441	NA	NA	NA
530	87.2407501220703	274.322839355469	10	15	529	26.45	-8.58483886718801	5.46276855469955	10.1755244905507	NA	NA	NA	NA
531	86.8115081787109	274.595977783203	10	15	530	26.5	-8.58483886718801	5.46276855468022	10.1755244905403	NA	NA	NA	NA
532	NA	NA	10	15	531	26.55	NA	NA	NA	NA	NA	NA	NA
533	NA	NA	10	15	532	26.6	NA	NA	NA	NA	NA	NA	NA
534	NA	NA	10	15	533	26.65	NA	NA	NA	NA	NA	NA	NA
535	NA	NA	10	15	534	26.7	NA	NA	NA	NA	NA	NA	NA
536	NA	NA	10	15	535	26.75	NA	NA	NA	NA	NA	NA	NA
537	NA	NA	10	15	536	26.8	NA	NA	NA	NA	NA	NA	NA
538	NA	NA	10	15	537	26.85	NA	NA	NA	NA	NA	NA	NA
539	NA	NA	10	15	538	26.9	NA	NA	NA	NA	NA	NA	NA
540	NA	NA	10	15	539	26.95	NA	NA	NA	NA	NA	NA	NA
541	NA	NA	10	15	540	27	NA	NA	NA	NA	NA	NA	NA
542	NA	NA	10	15	541	27.05	NA	NA	NA	NA	NA	NA	NA
543	NA	NA	10	15	542	27.1	NA	NA	NA	NA	NA	NA	NA
544	NA	NA	10	15	543	27.15	NA	NA	NA	NA	NA	NA	NA
545	NA	NA	10	15	544	27.2	NA	NA	NA	NA	NA	NA	NA
546	NA	NA	10	15	545	27.25	NA	NA	NA	NA	NA	NA	NA
547	NA	NA	10	15	546	27.3	NA	NA	NA	NA	NA	NA	NA
548	NA	NA	10	15	547	27.35	NA	NA	NA	NA	NA	NA	NA
549	NA	NA	10	15	548	27.4	NA	NA	NA	NA	NA	NA	NA
550	NA	NA	10	15	549	27.45	NA	NA	NA	NA	NA	NA	NA
551	NA	NA	10	15	550	27.5	NA	NA	NA	NA	NA	NA	NA
552	NA	NA	10	15	551	27.55	NA	NA	NA	NA	NA	NA	NA
553	NA	NA	10	15	552	27.6	NA	NA	NA	NA	NA	NA	NA
554	NA	NA	10	15	553	27.65	NA	NA	NA	NA	NA	NA	NA
555	NA	NA	10	15	554	27.7	NA	NA	NA	NA	NA	NA	NA
556	NA	NA	10	15	555	27.75	NA	NA	NA	NA	NA	NA	NA
557	NA	NA	10	15	556	27.8	NA	NA	NA	NA	NA	NA	NA
558	NA	NA	10	15	557	27.85	NA	NA	NA	NA	NA	NA	NA
559	NA	NA	10	15	558	27.9	NA	NA	NA	NA	NA	NA	NA
560	NA	NA	10	15	559	27.95	NA	NA	NA	NA	NA	NA	NA
561	NA	NA	10	15	560	28	NA	NA	NA	NA	NA	NA	NA
562	NA	NA	10	15	561	28.05	NA	NA	NA	NA	NA	NA	NA
563	NA	NA	10	15	562	28.1	NA	NA	NA	NA	NA	NA	NA
564	NA	NA	10	15	563	28.15	NA	NA	NA	NA	NA	NA	NA
565	NA	NA	10	15	564	28.2	NA	NA	NA	NA	NA	NA	NA
566	NA	NA	10	15	565	28.25	NA	NA	NA	NA	NA	NA	NA
567	NA	NA	10	15	566	28.3	NA	NA	NA	NA	NA	NA	NA
568	NA	NA	10	15	567	28.35	NA	NA	NA	NA	NA	NA	NA
569	NA	NA	10	15	568	28.4	NA	NA	NA	NA	NA	NA	NA
570	NA	NA	10	15	569	28.45	NA	NA	NA	NA	NA	NA	NA
571	NA	NA	10	15	570	28.5	NA	NA	NA	NA	NA	NA	NA
572	NA	NA	10	15	571	28.55	NA	NA	NA	NA	NA	NA	NA
573	NA	NA	10	15	572	28.6	NA	NA	NA	NA	NA	NA	NA
574	NA	NA	10	15	573	28.65	NA	NA	NA	NA	NA	NA	NA
575	NA	NA	10	15	574	28.7	NA	NA	NA	NA	NA	NA	NA
576	NA	NA	10	15	575	28.75	NA	NA	NA	NA	NA	NA	NA
577	NA	NA	10	15	576	28.8	NA	NA	NA	NA	NA	NA	NA
578	NA	NA	10	15	577	28.85	NA	NA	NA	NA	NA	NA	NA
579	NA	NA	10	15	578	28.9	NA	NA	NA	NA	NA	NA	NA
580	NA	NA	10	15	579	28.95	NA	NA	NA	NA	NA	NA	NA
581	NA	NA	10	15	580	29	NA	NA	NA	NA	NA	NA	NA
582	NA	NA	10	15	581	29.05	NA	NA	NA	NA	NA	NA	NA
583	NA	NA	10	15	582	29.1	NA	NA	NA	NA	NA	NA	NA
584	NA	NA	10	15	583	29.15	NA	NA	NA	NA	NA	NA	NA
585	NA	NA	10	15	584	29.2	NA	NA	NA	NA	NA	NA	NA
586	NA	NA	10	15	585	29.25	NA	NA	NA	NA	NA	NA	NA
587	NA	NA	10	15	586	29.3	NA	NA	NA	NA	NA	NA	NA
588	NA	NA	10	15	587	29.35	NA	NA	NA	NA	NA	NA	NA
589	NA	NA	10	15	588	29.4	NA	NA	NA	NA	NA	NA	NA
590	NA	NA	10	15	589	29.45	NA	NA	NA	NA	NA	NA	NA
591	NA	NA	10	15	590	29.5	NA	NA	NA	NA	NA	NA	NA
592	NA	NA	10	15	591	29.55	NA	NA	NA	NA	NA	NA	NA
593	NA	NA	10	15	592	29.6	NA	NA	NA	NA	NA	NA	NA
594	NA	NA	10	15	593	29.65	NA	NA	NA	NA	NA	NA	NA
595	NA	NA	10	15	594	29.7	NA	NA	NA	NA	NA	NA	NA
596	NA	NA	10	15	595	29.75	NA	NA	NA	NA	NA	NA	NA
597	NA	NA	10	15	596	29.8	NA	NA	NA	NA	NA	NA	NA
598	NA	NA	10	15	597	29.85	NA	NA	NA	NA	NA	NA	NA
599	NA	NA	10	15	598	29.9	NA	NA	NA	NA	NA	NA	NA
600	NA	NA	10	15	599	29.95	NA	NA	NA	NA	NA	NA	NA
601	NA	NA	10	15	600	30	NA	NA	NA	NA	NA	NA	NA
