# Supplementary material for: An automated feeding system for the African killifish reveals the impact of diet on lifespan and allows scalable assessment of associative learning
Source: eLife. 2022 Nov 10;11:e69008. doi: 10.7554/eLife.69008 (PMC9788828; doi:10.7554/eLife.69008)
Supplement: Figure 6—source data 3. [file elife-69008-fig6-data3.zip › Filtered and Interpolated Trajectories with Kinematics/t13_REC001 DLC_likelihood-euclidean-filtered_splines-interpolated_kinematics_02_resnet50_TrainAllTheThingsJun28shuffle1_1030000.csv]

	x2	y2	fishnum	recording_num	bodyparts_coords	seconds	velocity_x	velocity_y	velocity_xy	velocity_xy_5frame	velocity_xy_10frame	velocity_xy_20frame	velocity_xy_40frame
1	NA	NA	13	1	0	0	0	0	0	NA	NA	NA	NA
2	NA	NA	13	1	1	0.05	NA	NA	NA	NA	NA	NA	NA
3	NA	NA	13	1	2	0.1	NA	NA	NA	NA	NA	NA	NA
4	NA	NA	13	1	3	0.15	NA	NA	NA	NA	NA	NA	NA
5	NA	NA	13	1	4	0.2	NA	NA	NA	NA	NA	NA	NA
6	NA	NA	13	1	5	0.25	NA	NA	NA	NA	NA	NA	NA
7	10.3685188293457	133.419342041016	13	1	6	0.3	NA	NA	NA	NA	NA	NA	NA
8	11.0277900695801	133.321090698243	13	1	7	0.35	13.185424804688	-1.96502685545966	13.3310448886334	NA	NA	NA	NA
9	11.6870613098145	133.222839355469	13	1	8	0.4	13.185424804688	-1.96502685548012	13.3310448886364	NA	NA	NA	NA
10	11.4025128682455	133.320816040039	13	1	9	0.45	-5.69096883137998	1.9595336914	6.01887851077509	8.9437450619207	NA	NA	NA
11	11.1179644266764	133.41879272461	13	1	10	0.5	-5.69096883138201	1.95953369141989	6.01887851078348	7.47551191518431	NA	NA	NA
12	10.8334159851074	133.51676940918	13	1	11	0.55	-5.69096883137998	1.9595336914	6.01887851077509	6.00727876844732	16.452160694797	NA	NA
13	11.1325159072876	133.532127380371	13	1	12	0.6	5.98199844360398	0.307159423820167	5.98987915495145	9.8044900020052	17.3813023533314	NA	NA
14	11.4316158294678	133.547485351562	13	1	13	0.65	5.98199844360401	0.307159423819598	5.98987915495146	13.6017012355613	18.3104440118655	NA	NA
15	11.6413984298706	134.780006408691	13	1	14	0.7	4.195652008056	24.6504211425804	25.0049346785645	23.9605763276733	19.7131649000361	NA	NA
16	11.8511810302734	136.01252746582	13	1	15	0.75	4.195652008056	24.6504211425798	25.004934678564	27.2870927914785	21.1158857882055	NA	NA
17	9.8786506652832	133.899459838867	13	1	16	0.8	-39.450607299804	-42.2613525390602	57.813253971335	30.6136092552838	21.3950812920168	16.4929190689487	NA
18	10.945378780365	133.523254394531	13	1	17	0.85	21.334562301636	-7.52410888671989	22.6224614739777	29.6218397980669	23.1273268612863	15.8576627896726	NA
19	12.0121068954468	133.147048950195	13	1	18	0.9	21.334562301636	-7.52410888671989	22.6224614739777	28.6300703408497	24.8595724305578	15.2224065103973	NA
20	11.1401877403259	133.641387939453	13	1	19	0.95	-17.438383102418	9.88677978516023	20.0460873924801	18.8295862563604	24.690312447466	14.9527585500141	NA
21	10.2682685852051	134.135726928711	13	1	20	1	-17.438383102416	9.88677978515966	20.0460873924781	18.9675609310942	22.2524109099208	14.6831105896315	NA
22	10.5833253860474	134.443649291992	13	1	21	1.05	6.30113601684602	6.15844726561988	8.81083354888828	19.1055356058318	16.5336774431004	14.4134626292483	NA
23	10.4793497721354	133.282679239909	13	1	22	1.1	-2.07951227824001	-23.21940104166	23.3123348476465	19.7587850968651	14.3340232260137	14.1452646366573	NA
24	10.3753741582235	132.121709187825	13	1	23	1.15	-2.07951227823798	-23.2194010416799	23.3123348476662	15.8747514789918	12.134369008929	13.8770666440653	NA
25	10.2713985443115	130.960739135742	13	1	24	1.2	-2.07951227824001	-23.21940104166	23.3123348476465	14.2377686298404	10.1923521999922	12.6581158752936	NA
26	10.2731909789438	130.991983729084	13	1	25	1.25	0.0358486926459989	0.624891866840471	0.625919303111668	9.70048552093328	8.25033539105749	11.439165106521	NA
27	10.2749834135761	131.023228322427	13	1	26	1.3	0.0358486926459989	0.624891866859798	0.625919303130963	5.16320241202624	7.43184396647977	8.57979837310977	8.55941918603444
28	10.2767758482084	131.054472915769	13	1	27	1.35	0.0358486926459989	0.624891866839903	0.625919303111101	0.625919303119273	5.16320241202827	7.47997126456746	8.24179104639688
29	10.2785682828407	131.085717509112	13	1	28	1.4	0.0358486926459989	0.624891866859798	0.625919303130963	0.625919303123155	2.89456085757277	6.38014415602413	7.92416290675876
30	10.280360717473	131.116962102454	13	1	29	1.45	0.0358486926459989	0.624891866840471	0.625919303111668	0.625919303119182	0.625919303121214	5.40913575155668	7.78933892656716
31	10.2821531521054	131.148206695797	13	1	30	1.5	0.0358486926479884	0.624891866859798	0.625919303131077	0.625919303123268	0.625919303121157	4.43812734708832	7.65451494637585
32	10.2839455867377	131.179451289139	13	1	31	1.55	0.0358486926459989	0.624891866839903	0.625919303111101	0.625919303119296	0.625919303119171	4.02888163480049	7.51969096618425
33	10.28573802137	131.210695882482	13	1	32	1.6	0.0358486926459989	0.624891866860366	0.625919303131531	0.625919303123155	0.625919303121214	2.89456085757372	7.38559196988875
34	10.2875304560023	131.241940475824	13	1	33	1.65	0.0358486926459989	0.624891866839903	0.625919303111101	0.625919303119159	0.625919303119228	1.76024008034696	7.25149297359274
35	10.2893228906346	131.273185069167	13	1	34	1.7	0.0358486926459989	0.624891866859798	0.625919303130963	0.625919303119159	0.625919303121157	0.625919303120192	6.6420175892069
36	10.2911153252669	131.304429662509	13	1	35	1.75	0.0358486926459989	0.624891866839903	0.625919303111101	0.62591930311916	0.62591930311916	0.625919303121185	6.03254220482058
37	10.2929077598992	131.335674255851	13	1	36	1.8	0.0358486926459989	0.624891866839903	0.625919303111101	0.62591930311916	0.625919303121203	0.625919303120192	4.60285883811549
38	10.2947001945315	131.366918849194	13	1	37	1.85	0.0358486926460344	0.624891866860366	0.625919303131533	0.62591930311916	0.625919303119171	0.625919303121185	4.05294528384383
39	10.2964926291638	131.398163442536	13	1	38	1.9	0.0358486926459989	0.624891866839903	0.625919303111101	0.62591930311916	0.625919303121157	0.625919303120221	3.50303172957266
40	10.2982850637961	131.429408035879	13	1	39	1.95	0.0358486926459989	0.624891866859798	0.625919303130963	0.625919303123246	0.625919303119171	0.625919303120192	3.01752752733843
41	10.3000774984284	131.460652629221	13	1	40	2	0.0358486926459989	0.624891866839903	0.625919303111101	0.625919303119182	0.625919303121214	0.625919303120187	2.53202332510427
42	10.3018699330607	131.491897222564	13	1	41	2.05	0.0358486926459989	0.624891866860366	0.625919303131531	0.625919303123155	0.625919303121214	0.625919303120187	2.32740046896034
43	10.3036623676931	131.523141815906	13	1	42	2.1	0.0358486926479884	0.624891866839903	0.625919303111215	0.625919303119182	0.625919303121157	0.625919303120187	1.76024008034695
44	10.3054548023254	131.554386409249	13	1	43	2.15	0.0358486926459989	0.624891866859798	0.625919303130963	0.625919303123268	0.625919303121214	0.625919303120193	1.19307969173357
45	10.3072472369577	131.585631002591	13	1	44	2.2	0.0358486926459989	0.624891866839903	0.625919303111101	0.625919303119182	0.625919303119227	0.625919303120193	0.625919303120204
46	10.30903967159	131.616875595934	13	1	45	2.25	0.0358486926459989	0.624891866860366	0.625919303131531	0.625919303123132	0.625919303121214	0.625919303120193	0.625919303120689
47	10.3108321062223	131.648120189276	13	1	46	2.3	0.0358486926459989	0.624891866839903	0.625919303111101	0.625919303119273	0.625919303119171	0.625919303121214	0.625919303120192
48	10.3126245408546	131.679364782619	13	1	47	2.35	0.0358486926459989	0.624891866859798	0.625919303130963	0.625919303119273	0.625919303121202	0.625919303120192	0.625919303120689
49	10.3144169754869	131.710609375961	13	1	48	2.4	0.0358486926459989	0.624891866840471	0.625919303111668	0.625919303119159	0.625919303119228	0.625919303121185	0.625919303120207
50	10.3162094101192	131.741853969303	13	1	49	2.45	0.0358486926459989	0.624891866839903	0.625919303111101	0.625919303119159	0.625919303121214	0.625919303120192	0.625919303120689
51	10.3180018447515	131.773098562646	13	1	50	2.5	0.0358486926459989	0.624891866859798	0.625919303130963	0.625919303119273	0.625919303119171	0.625919303120221	0.62591930312019
52	10.3197942793838	131.804343155988	13	1	51	2.55	0.0358486926459989	0.624891866839903	0.625919303111101	0.625919303119183	0.625919303121214	0.625919303120192	0.62591930312019
53	10.3215867140161	131.835587749331	13	1	52	2.6	0.0358486926459989	0.624891866860366	0.625919303131531	0.625919303123155	0.625919303119228	0.625919303120187	0.62591930312019
54	10.3233791486485	131.866832342673	13	1	53	2.65	0.0358486926480239	0.624891866839903	0.625919303111217	0.625919303119183	0.625919303121157	0.625919303120187	0.62591930312019
55	10.3251715832808	131.898076936016	13	1	54	2.7	0.0358486926459989	0.624891866859798	0.625919303130963	0.625919303123269	0.625919303121157	0.625919303120215	0.62591930312019
56	10.3269640179131	131.929321529358	13	1	55	2.75	0.0358486926459989	0.624891866839903	0.625919303111101	0.625919303119183	0.625919303119228	0.625919303120192	0.62591930312019
57	10.3287564525454	131.960566122701	13	1	56	2.8	0.0358486926459989	0.624891866860366	0.625919303131531	0.625919303123132	0.625919303121214	0.625919303120192	0.625919303120703
58	10.3305488871777	131.991810716043	13	1	57	2.85	0.0358486926459989	0.624891866839903	0.625919303111101	0.625919303119159	0.625919303119171	0.625919303120192	0.625919303120192
59	10.33234132181	132.023055309386	13	1	58	2.9	0.0358486926459989	0.624891866859798	0.625919303130963	0.625919303119273	0.625919303121146	0.625919303120192	0.625919303120689
60	10.3341337564423	132.054299902728	13	1	59	2.95	0.0358486926459989	0.624891866839903	0.625919303111101	0.625919303119159	0.625919303119216	0.625919303121185	0.625919303120192
61	10.3359261910746	132.08554449607	13	1	60	3	0.0358486926459989	0.624891866840471	0.625919303111668	0.625919303119159	0.625919303121214	0.625919303120192	0.625919303120703
62	10.3377186257069	132.116789089413	13	1	61	3.05	0.0358486926459989	0.624891866859798	0.625919303130963	0.625919303119159	0.625919303119171	0.625919303120192	0.625919303120192
63	10.3395110603392	132.148033682755	13	1	62	3.1	0.0358486926459989	0.624891866839903	0.625919303111101	0.625919303119273	0.625919303121157	0.625919303120192	0.62591930312019
64	10.3413034949715	132.179278276098	13	1	63	3.15	0.0358486926459989	0.624891866859798	0.625919303130963	0.625919303123155	0.625919303119227	0.625919303120187	0.62591930312019
65	10.3430959296038	132.21052286944	13	1	64	3.2	0.0358486926459989	0.624891866840471	0.625919303111668	0.625919303119182	0.625919303121214	0.625919303120187	0.625919303120204
66	10.3448883642362	132.241767462783	13	1	65	3.25	0.0358486926479884	0.624891866859798	0.625919303131077	0.625919303123155	0.625919303121157	0.625919303120187	0.62591930312019
67	10.3466807988685	132.273012056125	13	1	66	3.3	0.0358486926459989	0.624891866839903	0.625919303111101	0.625919303119296	0.625919303119171	0.625919303120192	0.62591930312019
68	10.3484732335008	132.304256649468	13	1	67	3.35	0.0358486926459989	0.624891866859798	0.625919303130963	0.625919303123155	0.625919303121214	0.625919303120192	0.625919303120204
69	10.3502656681331	132.33550124281	13	1	68	3.4	0.0358486926459989	0.624891866840471	0.625919303111668	0.625919303119159	0.625919303119228	0.625919303120192	0.625919303120192
70	10.3520581027654	132.366745836153	13	1	69	3.45	0.0358486926459989	0.624891866859798	0.625919303130963	0.625919303119159	0.625919303121157	0.625919303120192	0.625919303120689
71	10.3538505373977	132.397990429495	13	1	70	3.5	0.0358486926459989	0.624891866839903	0.625919303111101	0.625919303119273	0.62591930311916	0.625919303121185	0.625919303120192
72	10.35564297203	132.429235022837	13	1	71	3.55	0.0358486926459989	0.624891866839903	0.625919303111101	0.62591930311916	0.625919303121214	0.625919303120192	0.625919303120703
73	10.3574354066623	132.46047961618	13	1	72	3.6	0.0358486926459989	0.624891866860366	0.625919303131531	0.62591930311916	0.625919303119228	0.625919303120192	0.625919303120192
74	10.3592278412946	132.491724209522	13	1	73	3.65	0.0358486926460344	0.624891866839903	0.625919303111103	0.62591930311916	0.625919303121157	0.625919303120192	0.625919303120686
75	10.3610202759269	132.522968802865	13	1	74	3.7	0.0358486926459989	0.624891866859798	0.625919303130963	0.625919303123269	0.625919303119171	0.625919303120192	0.62591930312019
76	10.3628127105592	132.554213396207	13	1	75	3.75	0.0358486926459989	0.624891866839903	0.625919303111101	0.625919303119183	0.625919303121214	0.625919303120187	0.62591930312019
77	10.3646051451916	132.58545798955	13	1	76	3.8	0.0358486926479884	0.624891866860366	0.625919303131645	0.625919303123155	0.625919303121214	0.625919303120187	0.62591930312019
78	10.3663975798239	132.616702582892	13	1	77	3.85	0.0358486926459989	0.624891866839903	0.625919303111101	0.625919303119182	0.625919303119171	0.625919303120215	0.62591930312019
79	10.3681900144562	132.647947176235	13	1	78	3.9	0.0358486926459989	0.624891866859798	0.625919303130963	0.625919303123268	0.625919303121157	0.625919303120193	0.62591930312019
80	10.3699824490885	132.679191769577	13	1	79	3.95	0.0358486926459989	0.624891866839903	0.625919303111101	0.625919303119159	0.625919303119227	0.625919303120193	0.62591930312019
81	10.3717748837208	132.71043636292	13	1	80	4	0.0358486926459989	0.624891866860366	0.625919303131531	0.625919303119159	0.625919303121214	0.625919303120193	0.625919303120689
82	10.3735673183531	132.741680956262	13	1	81	4.05	0.0358486926459989	0.624891866839903	0.625919303111101	0.625919303119159	0.625919303119159	0.625919303121214	0.625919303120192
83	10.3753597529854	132.772925549604	13	1	82	4.1	0.0358486926459989	0.624891866839903	0.625919303111101	0.625919303119273	0.625919303121202	0.625919303120193	0.625919303120689
84	10.3771521876177	132.804170142947	13	1	83	4.15	0.0358486926459989	0.624891866859798	0.625919303130963	0.625919303119159	0.625919303119228	0.625919303121185	0.625919303120207
85	10.37894462225	132.835414736289	13	1	84	4.2	0.0358486926459989	0.624891866840471	0.625919303111668	0.625919303119159	0.625919303121214	0.625919303120192	0.625919303120689
86	10.3807370568823	132.866659329632	13	1	85	4.25	0.0358486926459989	0.624891866859798	0.625919303130963	0.625919303123245	0.625919303119171	0.625919303120192	0.62591930312019
87	10.3825294915146	132.897903922974	13	1	86	4.3	0.0358486926459989	0.624891866839903	0.625919303111101	0.625919303119296	0.625919303121214	0.625919303120187	0.62591930312019
88	10.3843219261469	132.929148516317	13	1	87	4.35	0.0358486926459989	0.624891866860366	0.625919303131531	0.625919303123155	0.625919303121214	0.625919303120187	0.625919303120204
89	10.3861143607793	132.960393109659	13	1	88	4.4	0.0358486926480239	0.624891866839903	0.625919303111217	0.625919303119183	0.625919303121214	0.625919303120187	0.62591930312019
90	10.3879067954116	132.991637703002	13	1	89	4.45	0.0358486926459989	0.624891866859798	0.625919303130963	0.625919303123269	0.625919303121157	0.625919303120187	0.62591930312019
91	10.3896992300439	133.022882296344	13	1	90	4.5	0.0358486926459989	0.624891866839903	0.625919303111101	0.625919303119183	0.625919303119171	0.625919303120192	0.62591930312019
92	10.3914916646762	133.054126889687	13	1	91	4.55	0.0358486926459989	0.624891866860366	0.625919303131531	0.625919303123132	0.625919303121214	0.625919303120192	0.625919303120703
93	10.3932840993085	133.085371483029	13	1	92	4.6	0.0358486926459989	0.624891866839903	0.625919303111101	0.625919303119159	0.625919303119171	0.625919303121185	0.625919303120192
94	10.3950765339408	133.116616076372	13	1	93	4.65	0.0358486926459989	0.624891866859798	0.625919303130963	0.625919303119159	0.625919303121146	0.625919303120221	0.625919303120689
95	10.3968689685731	133.147860669714	13	1	94	4.7	0.0358486926459989	0.624891866839903	0.625919303111101	0.625919303119159	0.625919303119159	0.625919303121185	0.625919303120192
96	10.3986614032054	133.179105263056	13	1	95	4.75	0.0358486926459989	0.624891866839903	0.625919303111101	0.625919303119159	0.625919303121214	0.625919303120192	0.625919303120703
97	10.4004538378377	133.210349856399	13	1	96	4.8	0.0358486926459989	0.624891866860366	0.625919303131531	0.625919303119159	0.625919303119171	0.625919303120192	0.62591930312019
98	10.40224627247	133.241594449741	13	1	97	4.85	0.0358486926459989	0.624891866839903	0.625919303111101	0.625919303119159	0.625919303121157	0.625919303120192	0.62591930312019
99	10.4040387071023	133.272839043084	13	1	98	4.9	0.0358486926459989	0.624891866859798	0.625919303130963	0.625919303123268	0.625919303119227	0.625919303120187	0.62591930312019
100	10.4058311417346	133.304083636426	13	1	99	4.95	0.0358486926459989	0.624891866839903	0.625919303111101	0.625919303119182	0.625919303121214	0.625919303120187	0.625919303120204
101	10.407623576367	133.335328229769	13	1	100	5	0.0358486926479884	0.624891866860366	0.625919303131645	0.625919303123155	0.625919303121214	0.625919303120187	0.62591930312019
102	10.4094160109993	133.366572823111	13	1	101	5.05	0.0358486926459989	0.624891866839903	0.625919303111101	0.625919303119296	0.625919303119171	0.625919303120192	0.62591930312019
103	10.4112084456316	133.397817416454	13	1	102	5.1	0.0358486926459989	0.624891866859798	0.625919303130963	0.625919303123268	0.625919303121214	0.625919303120192	0.625919303120686
104	10.4130008802639	133.429062009796	13	1	103	5.15	0.0358486926459989	0.624891866840471	0.625919303111668	0.625919303119159	0.625919303119228	0.625919303120192	0.625919303120207
105	10.4147933148962	133.460306603139	13	1	104	5.2	0.0358486926459989	0.624891866859798	0.625919303130963	0.625919303119159	0.625919303121214	0.625919303120192	0.625919303120689
106	10.4165857495285	133.491551196481	13	1	105	5.25	0.0358486926459989	0.624891866839903	0.625919303111101	0.625919303119273	0.62591930311916	0.625919303121214	0.625919303120192
107	10.4183781841608	133.522795789823	13	1	106	5.3	0.0358486926459989	0.624891866839903	0.625919303111101	0.62591930311916	0.625919303121214	0.625919303120192	0.625919303120703
108	10.4201706187931	133.554040383166	13	1	107	5.35	0.0358486926459989	0.624891866860366	0.625919303131531	0.62591930311916	0.625919303119228	0.625919303120192	0.625919303120192
109	10.4219630534254	133.585284976508	13	1	108	5.4	0.0358486926460344	0.624891866839903	0.625919303111103	0.62591930311916	0.625919303121157	0.625919303120192	0.62591930312019
110	10.4237554880577	133.616529569851	13	1	109	5.45	0.0358486926459989	0.624891866859798	0.625919303130963	0.625919303123269	0.625919303119171	0.625919303120221	0.62591930312019
111	10.42554792269	133.647774163193	13	1	110	5.5	0.0358486926459989	0.624891866839903	0.625919303111101	0.625919303119183	0.625919303121214	0.625919303120187	0.62591930312019
112	10.4273403573224	133.679018756536	13	1	111	5.55	0.0358486926479884	0.624891866860366	0.625919303131645	0.625919303123155	0.625919303121214	0.625919303120187	0.62591930312019
113	10.4291327919547	133.710263349878	13	1	112	5.6	0.0358486926459989	0.624891866839903	0.625919303111101	0.625919303119182	0.625919303119171	0.625919303120187	0.62591930312019
114	10.430925226587	133.741507943221	13	1	113	5.65	0.0358486926459989	0.624891866859798	0.625919303130963	0.625919303123268	0.625919303121157	0.625919303120193	0.62591930312019
115	10.4327176612193	133.772752536563	13	1	114	5.7	0.0358486926459989	0.624891866839903	0.625919303111101	0.625919303119159	0.625919303119227	0.625919303120193	0.625919303120192
116	10.4345100958516	133.803997129906	13	1	115	5.75	0.0358486926459989	0.624891866860366	0.625919303131531	0.625919303119159	0.625919303121214	0.625919303120193	0.625919303120703
117	10.4363025304839	133.835241723248	13	1	116	5.8	0.0358486926459989	0.624891866839903	0.625919303111101	0.625919303119159	0.625919303119159	0.625919303121214	0.625919303120192
118	10.4380949651162	133.86648631659	13	1	117	5.85	0.0358486926459989	0.624891866839903	0.625919303111101	0.625919303119273	0.625919303121146	0.625919303120193	0.625919303120689
119	10.4398873997485	133.897730909933	13	1	118	5.9	0.0358486926459989	0.624891866859798	0.625919303130963	0.625919303119159	0.625919303119228	0.625919303120192	0.625919303120192
120	10.4416798343808	133.928975503275	13	1	119	5.95	0.0358486926459989	0.624891866840471	0.625919303111668	0.625919303119159	0.625919303121214	0.625919303120192	0.625919303120703
121	10.4434722690131	133.960220096618	13	1	120	6	0.0358486926459989	0.624891866859798	0.625919303130963	0.625919303123132	0.625919303119171	0.625919303120192	0.62591930312019
122	10.4452647036454	133.99146468996	13	1	121	6.05	0.0358486926459989	0.624891866839903	0.625919303111101	0.625919303119296	0.625919303121214	0.625919303120187	0.62591930312019
123	10.4470571382777	134.022709283303	13	1	122	6.1	0.0358486926459989	0.624891866859798	0.625919303130963	0.625919303123155	0.625919303121214	0.625919303120187	0.625919303120204
124	10.4488495729101	134.053953876645	13	1	123	6.15	0.0358486926480239	0.624891866840471	0.625919303111784	0.625919303119183	0.625919303119228	0.625919303120187	0.62591930312019
125	10.4506420075424	134.085198469988	13	1	124	6.2	0.0358486926459989	0.624891866859798	0.625919303130963	0.625919303123269	0.625919303121157	0.625919303120192	0.62591930312019
126	10.4524344421747	134.11644306333	13	1	125	6.25	0.0358486926459989	0.624891866839903	0.625919303111101	0.625919303119296	0.625919303119171	0.625919303120192	0.62591930312019
127	10.454226876807	134.147687656673	13	1	126	6.3	0.0358486926459989	0.624891866860366	0.625919303131531	0.625919303119159	0.625919303121214	0.625919303120192	0.625919303120703
128	10.4560193114393	134.178932250015	13	1	127	6.35	0.0358486926459989	0.624891866839903	0.625919303111101	0.625919303119159	0.625919303119228	0.625919303121185	0.625919303120192
129	10.4578117460716	134.210176843357	13	1	128	6.4	0.0358486926459989	0.624891866839903	0.625919303111101	0.625919303119159	0.625919303121146	0.625919303120192	0.625919303120689
130	10.4596041807039	134.2414214367	13	1	129	6.45	0.0358486926459989	0.624891866859798	0.625919303130963	0.625919303119159	0.625919303119171	0.625919303121185	0.625919303120192
131	10.4613966153362	134.272666030042	13	1	130	6.5	0.0358486926459989	0.624891866839903	0.625919303111101	0.625919303119159	0.625919303121214	0.625919303120192	0.625919303120703
132	10.4631890499685	134.303910623385	13	1	131	6.55	0.0358486926459989	0.624891866860366	0.625919303131531	0.625919303123132	0.625919303119171	0.625919303120192	0.62591930312019
133	10.4649814846008	134.335155216727	13	1	132	6.6	0.0358486926459989	0.624891866839903	0.625919303111101	0.625919303119182	0.625919303121157	0.625919303120221	0.67917938515093
134	10.4667739192331	134.36639981007	13	1	133	6.65	0.0358486926459989	0.624891866859798	0.625919303130963	0.625919303123268	0.625919303121157	0.625919303120187	0.73243946718116
135	10.4685663538655	134.397644403412	13	1	134	6.7	0.0358486926479884	0.624891866839903	0.625919303111215	0.625919303119182	0.625919303121214	0.625919303120187	0.785699549211885
136	10.4703587884978	134.428888996755	13	1	135	6.75	0.0358486926459989	0.624891866860366	0.625919303131531	0.625919303123155	0.625919303121214	0.625919303120187	0.8389596312421
137	10.4721512231301	134.460133590097	13	1	136	6.8	0.0358486926459989	0.624891866839903	0.625919303111101	0.625919303119182	0.625919303119171	0.625919303120192	0.892219713272841
138	10.4739436577624	134.49137818344	13	1	137	6.85	0.0358486926459989	0.624891866859798	0.625919303130963	0.625919303123245	0.625919303121214	0.625919303120192	0.94547979530307
139	10.4757360923947	134.522622776782	13	1	138	6.9	0.0358486926459989	0.624891866839903	0.625919303111101	0.625919303119159	0.625919303119228	0.625919303121185	0.998739877333298
140	10.477528527027	134.553867370125	13	1	139	6.95	0.0358486926459989	0.624891866860366	0.625919303131531	0.625919303119159	0.625919303121203	0.625919303120192	1.05199995936402
141	10.4793209616593	134.585111963467	13	1	140	7	0.0358486926459989	0.624891866839903	0.625919303111101	0.625919303119273	0.62591930311916	0.625919303121214	1.10526004139425
142	10.4811133962916	134.616356556809	13	1	141	7.05	0.0358486926459989	0.624891866839903	0.625919303111101	0.625919303119273	0.625919303121214	0.625919303120192	1.15852012342498
143	10.4829058309239	134.647601150152	13	1	142	7.1	0.0358486926459989	0.624891866860366	0.625919303131531	0.62591930311916	0.625919303119228	0.732439467181673	1.21178020545522
144	10.4846982655562	134.678845743494	13	1	143	7.15	0.0358486926460344	0.624891866839903	0.625919303111103	0.62591930311916	0.625919303121214	0.838959631242133	1.26504028748593
145	10.4864907001885	134.710090336837	13	1	144	7.2	0.0358486926459989	0.624891866859798	0.625919303130963	0.625919303123269	0.625919303119171	0.945479795303577	1.31830036951616
146	10.4882831348208	134.741334930179	13	1	145	7.25	0.0358486926459989	0.624891866839903	0.625919303111101	0.625919303119183	0.625919303121214	1.05199995936401	1.3715604515469
147	10.4900755694532	134.772579523522	13	1	146	7.3	0.0358486926479884	0.624891866860366	0.625919303131645	0.625919303123155	0.625919303121214	1.15852012342549	1.42482053357712
148	10.4918680040855	134.803824116864	13	1	147	7.35	0.0358486926459989	0.624891866839903	0.625919303111101	0.625919303119182	0.838959631242133	1.26504028748495	1.47808061560784
149	10.4936604387178	134.835068710207	13	1	148	7.4	0.0358486926459989	0.624891866859798	0.625919303130963	0.625919303123268	1.05199995936504	1.3715604515464	1.53134069763857
150	10.4954528733501	134.866313303549	13	1	149	7.45	0.0358486926459989	0.624891866839903	0.625919303111101	0.625919303119159	1.26504028748595	1.47808061560686	1.58460077966832
151	10.4972453079824	134.897557896892	13	1	150	7.5	0.0358486926459989	0.624891866860366	0.625919303131531	1.05199995936508	1.47808061560886	1.58460077966832	1.63786086169904
152	10.4990377426147	134.928802490234	13	1	151	7.55	0.0358486926459989	0.624891866839903	0.625919303111101	1.47808061560692	1.69112094372976	1.69112094372977	1.69112094372926
153	10.4954134436214	134.791034025304	13	1	152	7.6	-0.0724859798659949	-2.75536929860039	2.75632258434072	1.90416127185272	1.90416127185068	1.79764110779023	1.74438102576
154	10.4917891446281	134.653265560374	13	1	153	7.65	-0.0724859798659949	-2.75536929859982	2.75632258434015	2.33024192809445	2.11720159997159	1.90416127185168	1.79764110779023
155	10.4881648456349	134.515497095444	13	1	154	7.7	-0.0724859798640054	-2.75536929859982	2.7563225843401	2.75632258434037	2.33024192809456	2.01068143591214	1.85090118982095
156	10.4845405466416	134.377728630514	13	1	155	7.75	-0.0724859798659949	-2.75536929859982	2.75632258434015	2.75632258433628	2.54328225621542	2.11720159997362	1.90416127185118
157	10.4809162476483	134.239960165584	13	1	156	7.8	-0.0724859798659949	-2.75536929860039	2.75632258434072	2.75632258433627	2.75632258433832	2.22372176403404	1.95742135388191
158	10.477291948655	134.102191700655	13	1	157	7.85	-0.0724859798660304	-2.75536929857992	2.75632258432027	2.75632258433639	2.75632258433832	2.33024192809549	2.01068143591214
159	10.4736676496618	133.964423235725	13	1	158	7.9	-0.0724859798639699	-2.75536929859982	2.7563225843401	2.75632258433639	2.75632258433832	2.43676209215595	2.06394151794288
160	10.4700433506685	133.826654770795	13	1	159	7.95	-0.0724859798660304	-2.75536929860039	2.75632258434072	2.75632258433628	2.75632258433832	2.54328225621644	2.11720159997309
161	10.4664190516752	133.688886305865	13	1	160	8	-0.0724859798659949	-2.75536929859982	2.75632258434015	2.75632258434036	2.75632258433838	2.64980242027687	2.17046168200332
162	10.4627947526819	133.551117840935	13	1	161	8.05	-0.0724859798659949	-2.75536929859982	2.75632258434015	2.75632258434037	2.75632258433832	2.75632258433832	2.22372176403405
163	10.4591704536887	133.413349376005	13	1	162	8.1	-0.0724859798640054	-2.75536929860039	2.75632258434067	2.75632258434026	2.75632258434031	2.75632258433832	2.27698184606428
164	10.4555461546954	133.275580911075	13	1	163	8.15	-0.0724859798659949	-2.75536929859982	2.75632258434015	2.75632258434037	2.75632258434031	2.75632258433832	2.330241928095
165	10.4519218557021	133.137812446145	13	1	164	8.2	-0.0724859798659949	-2.75536929859982	2.75632258434015	2.75632258434036	2.75632258433832	2.75632258433832	2.38350201012523
166	10.4482975567088	133.000043981215	13	1	165	8.25	-0.0724859798659949	-2.75536929860039	2.75632258434072	2.75632258434026	2.75632258433832	2.75632258433835	2.43676209215597
167	10.4446732577156	132.862275516285	13	1	166	8.3	-0.0724859798640054	-2.75536929859982	2.7563225843401	2.75632258434026	2.75632258433832	2.75632258433832	2.93382768584163
168	10.4410489587223	132.724507051355	13	1	167	8.35	-0.0724859798659949	-2.75536929859982	2.75632258434015	2.75632258433639	2.75632258433832	2.75632258433932	4.93179134425337
169	10.437424659729	132.586738586425	13	1	168	8.4	-0.0724859798659949	-2.75536929859982	2.75632258434015	2.75632258433628	2.75632258433832	2.75632258433935	5.2772522879804
170	10.4338003607357	132.448970121496	13	1	169	8.45	-0.0724859798659949	-2.75536929858049	2.75632258432083	2.75632258433628	2.75632258433832	2.75632258433932	6.09799835675744
171	10.4301760617424	132.311201656566	13	1	170	8.5	-0.0724859798659949	-2.75536929859982	2.75632258434015	2.75632258433639	2.75632258433832	2.75632258433832	6.66260346005214
172	10.4265517627492	132.173433191636	13	1	171	8.55	-0.0724859798640054	-2.75536929859982	2.7563225843401	2.75632258433639	2.75632258433832	2.75632258433832	7.22720856334738
173	10.4229274637559	132.035664726706	13	1	172	8.6	-0.0724859798659949	-2.75536929860039	2.75632258434072	2.75632258434026	2.75632258433832	2.75632258433832	8.11643477384938
174	10.4193031647626	131.897896261776	13	1	173	8.65	-0.0724859798660304	-2.75536929859982	2.75632258434015	2.75632258434036	2.75632258433838	2.75632258433832	8.91971474262222
175	10.4156788657693	131.760127796846	13	1	174	8.7	-0.0724859798659949	-2.75536929859982	2.75632258434015	2.75632258434037	2.75632258434031	2.75632258433832	9.19924397592335
176	10.4120545667761	131.622359331916	13	1	175	8.75	-0.0724859798640054	-2.75536929860039	2.75632258434067	2.75632258434026	2.75632258433832	2.75632258433832	10.0211709232465
177	10.4084302677828	131.484590866986	13	1	176	8.8	-0.0724859798659949	-2.75536929859982	2.75632258434015	2.75632258434037	2.75632258433832	3.64393360764922	10.1981974800805
178	10.4048059687895	131.346822402056	13	1	177	8.85	-0.0724859798659949	-2.75536929859982	2.75632258434015	2.75632258434036	2.75632258433832	7.53334076041124	10.8086949797189
179	10.4011816697962	131.209053937126	13	1	178	8.9	-0.0724859798659949	-2.75536929860039	2.75632258434072	2.75632258433628	2.75632258433832	8.11774248380484	12.086263548695
180	10.397557370803	131.071285472196	13	1	179	8.95	-0.0724859798640054	-2.75536929859982	2.7563225843401	2.75632258433628	2.75632258433832	9.65271445729844	12.2310307886646
181	10.3939330718097	130.933517007267	13	1	180	9	-0.0724859798659949	-2.75536929857992	2.75632258432027	2.75632258433639	2.75632258433832	10.6754044998274	12.3757980286342
182	10.3903087728164	130.795748542337	13	1	181	9.05	-0.0724859798659949	-2.75536929859982	2.75632258434015	2.75632258433627	4.53154463096012	11.6980945423564	13.0279371379383
183	10.3866844738231	130.657980077407	13	1	182	9.1	-0.0724859798659949	-2.75536929860039	2.75632258434072	2.75632258433628	12.3103589364842	13.4765469633604	13.2864851246707
184	10.3830601748299	130.520211612477	13	1	183	9.15	-0.0724859798640054	-2.75536929859982	2.7563225843401	2.75632258434037	13.4791623832713	15.0831069009061	13.5937513748061
185	10.3794358758366	130.382443147547	13	1	184	9.2	-0.0724859798659949	-2.75536929859982	2.75632258434015	6.30676667758397	16.5491063302566	15.6421653675084	14.3084303386535
186	10.3758115768433	130.244674682617	13	1	185	9.25	-0.0724859798659949	-2.75536929860039	2.75632258434072	21.8643952886319	18.5944864153165	17.2860192621546	15.1635161337637
187	11.0925521850586	130.978012084961	13	1	186	9.3	14.334812164306	14.6667480468801	20.5085430505581	24.2020021822063	20.6398665003745	17.6400723758227	15.4451318711156
188	14.8247451782227	132.49104309082	13	1	187	9.35	74.643859863282	30.2606201171801	80.5444656395805	30.3418900761769	24.1967713423826	18.8610673750984	15.7503671970026
189	15.0160274505615	131.794616699219	13	1	188	9.4	3.82564544677599	-13.9285278320199	14.4443570522121	34.4326502462926	27.4098912174739	21.4162045130507	16.0733196617734
190	15.7893161773682	130.311294555664	13	1	189	9.45	15.465774536134	-29.6664428711	33.4557620541929	34.9729663231651	28.5280081506784	21.7057389929899	17.0846580110752
191	14.9664325714112	129.492980957031	13	1	190	9.5	-16.45767211914	-16.3662719726602	23.2101234349195	26.5291473961332	31.8157159399709	21.99527347293	17.8691058843891
192	14.1435489654541	128.674667358398	13	1	191	9.55	-16.457672119142	-16.3662719726597	23.2101234349206	30.6177802527415	30.7486001206853	23.2995516915382	18.207278915682
193	14.9957609176636	130.391006469727	13	1	192	9.6	17.04423904419	34.3267822265796	38.3253710044209	26.71412622518	25.4117758137126	23.8166476650031	19.1134807004415
194	16.417911529541	129.380889892578	13	1	193	9.65	28.443012237548	-20.2023315429796	34.8875213352536	29.1987816336492	29.3532466428301	24.4311801652738	19.2927474448352
195	15.817271232605	129.027526855469	13	1	194	9.7	-12.01280593872	-7.06726074218011	13.9374919163854	26.5242339182054	26.8623716557233	25.8605380929686	19.8622442106959
196	16.4488506317139	130.693496704102	13	1	195	9.75	12.631587982178	33.3193969726597	35.6334004772655	24.2944042312921	25.3960605305436	27.5707096831891	20.4317409765565
197	15.9744396209717	130.563613891602	13	1	196	9.8	-9.488220214844	-2.59765625	9.83738485770168	28.0887130329187	25.9592368827018	27.2463301345819	20.7018737807123
198	17.1857109069824	131.179397583008	13	1	197	9.85	24.225425720214	12.3156738281205	27.1762225698543	27.0106170862665	23.4365239876236	23.967393633594	21.9352491441476
199	15.8874740600586	128.820037841797	13	1	198	9.9	-25.964736938476	-47.1871948242205	53.8590653433867	21.593339427438	21.4524691130737	24.0288968397419	22.6596454822409
200	16.2989587783814	128.935401916504	13	1	199	9.95	8.229694366456	2.30728149414006	8.54701218312451	25.3942398471982	23.1930680352587	24.516601564852	23.1654451498438
201	16.7104434967041	129.050765991211	13	1	200	10	8.22969436645401	2.30728149414006	8.54701218312259	22.5786437439551	23.3257034264073	25.0628072689508	23.6712448174468
202	16.7573909759521	130.492095947266	13	1	201	10.05	0.938949584959943	28.8265991211	28.841886956503	14.8162251932286	23.7440601484785	24.7164632890075	24.1770444850496
203	16.4658489227295	129.905654907227	13	1	202	10.1	-5.83084106445199	-11.7288208007801	13.0982420536388	19.3755189842509	22.5230114534753	24.7504144375226	24.4238464068826
204	17.0046863555908	130.430709838867	13	1	203	10.15	10.776748657226	10.5010986328	15.0469725897543	25.0580674253766	18.7045470366536	23.5023879887642	24.6706483287155
205	15.5444736480713	129.861663818359	13	1	204	10.2	-29.20425415039	-11.3809204101597	31.3434811382361	22.0938804497588	22.1708314739807	24.0823230538833	25.3588678271213
206	15.2010440826416	128.045867919922	13	1	205	10.25	-6.868591308594	-36.3159179687403	36.9597543887506	22.4673791629954	24.729554007358	23.5774626909585	26.1002143434889
207	15.7072916030884	128.530822753906	13	1	206	10.3	10.124950408936	9.69909667968011	14.0209520784145	22.5928688800786	23.4736896953133	23.7636751856018	26.2290661291043
208	15.7750930786133	129.276031494141	13	1	207	10.35	1.35602951049801	14.9041748047	14.9657356198216	24.9661439637104	26.0643048874216	25.0094309131967	24.8570198499937
209	16.1188354492188	128.571716308594	13	1	208	10.4	6.87484741210998	-14.0863037109398	15.6744211751704	24.4010405893394	25.5523068644547	23.903086451431	25.5833658643898
210	16.8342514038086	130.610321044922	13	1	209	10.45	14.308319091796	40.7720947265597	43.2098565563947	24.8534989408677	24.9715780725079	24.6251513066976	24.7764765837213
211	15.918212890625	129.170272827148	13	1	210	10.5	-18.320770263672	-28.8009643554796	34.1342375168957	29.6612306118478	23.8292219555097	25.3472161619635	24.2257282685346
212	16.5925636291504	129.62646484375	13	1	211	10.55	13.487014770508	9.12384033203978	16.283243836056	28.5117448488308	23.7832902227251	25.0545372785611	23.6749799533478
213	16.401538848877	131.567306518555	13	1	212	10.6	-3.82049560546804	38.8168334961	39.0043939747223	24.9770121813055	27.4958503729182	25.0310451487621	22.7463504489236
214	16.8575839996338	131.763229370117	13	1	213	10.65	9.12090301513601	3.91845703123977	9.92699236008518	23.25740332168	29.1016258662084	24.9101164921573	21.9036671862285
215	16.4701166152954	130.546630859375	13	1	214	10.7	-7.749347686768	-24.3319702148398	25.5361932187683	22.7130815045825	27.0794711394145	24.8571975612739	21.5847346590052
216	16.082649230957	129.330032348633	13	1	215	10.75	-7.749347686768	-24.3319702148398	25.5361932187683	25.3304701339885	25.964878316569	24.6297190037888	21.0942333123973
217	15.8658409118652	128.687545776367	13	1	216	10.8	-4.33616638183597	-12.8497314453205	13.5616347505683	29.6915068835859	26.635384861809	25.2118021236267	20.9318189970764
218	15.0364818572998	131.156539916992	13	1	217	10.85	-16.587181091308	49.3798828125	52.0913371217526	29.1819300975235	23.9977854101026	25.7466460663935	20.3359337389512
219	16.4614562988281	131.854232788086	13	1	218	10.9	28.499488830566	13.9538574218801	31.7321761080723	28.6723533114579	24.2679261198599	27.1378348890378	19.0729774114881
220	15.6895936330159	131.002538045247	13	1	219	10.95	-15.437253316244	-17.0338948567797	22.988309288456	30.5576882190355	24.7428170500399	25.0363516025906	18.9428224130316
221	14.9177309672038	130.150843302409	13	1	220	11	-15.437253316242	-17.0338948567604	22.9883092884404	22.6651006862166	25.4302160520678	23.3886492681184	18.8126674145748
222	14.1458683013916	129.29914855957	13	1	221	11.05	-15.437253316244	-17.0338948567797	22.988309288456	18.8443453561338	26.6403140245282	22.6334966176881	18.1751405467837
223	13.8261547088623	128.754653930664	13	1	222	11.1	-6.39427185058601	-10.8898925781199	12.6283994576584	20.3037040025564	23.9974417598689	20.7422864603246	17.931204801564
224	13.506441116333	128.210159301758	13	1	223	11.15	-6.39427185058597	-10.8898925781199	12.6283994576584	22.1880787926777	25.1740439118672	20.3049463836929	17.6385507929417
225	12.9679985046387	126.794868469238	13	1	224	11.2	-10.768852233886	-28.3058166504003	30.2851025205686	22.722939830021	22.9932320657667	19.087146264127	17.2481462349706
226	12.6411075592041	128.382064819336	13	1	225	11.25	-6.53781890869201	31.7439270019599	32.4101832390471	25.3297828335211	20.8124202196678	18.6110039338362	16.7173348457365
227	13.5947561264038	127.52359008789	13	1	226	11.3	19.072971343994	-17.1694946289199	25.6626144751723	31.5037424676005	18.6316083735673	18.0999628085509	19.2550430952751
228	14.5484046936035	126.665115356445	13	1	227	11.35	19.072971343994	-17.1694946289	25.662614475159	25.6827601289771	17.4867875105466	15.6624365647058	21.769131756279
229	12.4872436523438	125.970962524414	13	1	228	11.4	-41.223220825194	-13.8830566406199	43.4981976280554	19.4367616466578	16.3419666475259	14.2428683715453	24.2655032783987
230	12.4678349494934	125.915236155192	13	1	229	11.45	-0.388174057008008	-1.11452738444001	1.18019082745154	14.5402769171137	13.4314754782141	13.2604935193655	26.0734889159883
231	12.4484262466431	125.85950978597	13	1	230	11.5	-0.388174057005983	-1.11452738444001	1.18019082745087	9.64379218757205	11.7917918156045	12.278118667186	28.1083650295649
232	12.4290175437927	125.803783416748	13	1	231	11.55	-0.388174057008008	-1.11452738444001	1.18019082745154	1.18019082745127	9.55961159257357	11.2957438150064	30.589515985163
233	12.4096088409424	125.748057047526	13	1	232	11.6	-0.388174057005983	-1.11452738444001	1.18019082745087	1.18019082745114	7.32743136954268	10.8313644543659	32.5026381872939
234	12.390200138092	125.692330678304	13	1	233	11.65	-0.388174057008008	-1.11452738444001	1.18019082745154	4.14682198455119	3.3116928312234	10.3669850937262	35.1426954297907
235	12.3707914352417	125.636604309082	13	1	234	11.7	-0.388174057006019	-1.11452738444001	1.18019082745088	4.57894626803346	3.52775497296437	9.63909490866729	37.392522650821
236	11.7226715087891	125.166488647461	13	1	235	11.75	-12.962398529052	-9.40231323242017	16.0133466129511	5.0110705515133	3.74381711470429	8.80495068768427	39.6423498718507
237	11.8514044284821	125.272933006287	13	1	236	11.8	2.57465839386001	2.12888717652021	3.34081224486291	5.44319483499554	3.9598792564454	13.2982840669236	42.191541054586
238	11.9801373481751	125.379377365112	13	1	237	11.85	2.57465839386001	2.12888717650003	3.34081224485005	5.87531911847759	4.17594139818532	17.7916174461646	43.7774896780411
239	12.1088702678681	125.485821723938	13	1	238	11.9	2.57465839386001	2.12888717651992	3.34081224486273	3.34081224485738	4.39200353992644	21.3931716677597	45.8724173268388
240	12.237603187561	125.592266082764	13	1	239	11.95	2.57465839385798	2.12888717651992	3.34081224486117	3.34081224485735	5.84671433912047	27.1106262293861	48.1859416461263
241	12.366336107254	125.698710441589	13	1	240	12	2.57465839386001	2.12888717650003	3.34081224485005	3.34081224485735	5.81810955976402	32.8280807910115	50.4994659654143
242	12.495069026947	125.805154800415	13	1	241	12.05	2.57465839386001	2.12888717651992	3.34081224486273	3.34081224485735	17.0369565412736	38.5455353526378	52.8129902847024
243	12.62380194664	125.91159915924	13	1	242	12.1	2.57465839386001	2.12888717650003	3.34081224485005	5.81810955976334	28.2558035227865	44.2629899142632	55.3855123497599
244	12.752534866333	126.018043518066	13	1	243	12.15	2.57465839386001	2.12888717651992	3.34081224486273	8.29540687467066	39.474650504296	49.9804444758885	57.9580344148179
245	12.0077033042908	125.76586151123	13	1	244	12.2	-14.896631240844	-5.04364013671989	15.7272988193911	30.7331008376898	50.6934974858078	55.6978990375149	60.0891389033026
246	11.2628717422485	125.513679504395	13	1	245	12.25	-14.896631240846	-5.04364013669999	15.7272988193866	53.1707948007156	61.9123444673186	60.6736958098653	62.1671163738259
247	11.4994691031319	131.285296194894	13	1	246	12.3	4.73194721766802	115.43233380998	115.529282059958	75.6084887637346	73.1311914488302	66.2831193006211	64.4137830634455
248	11.7360664640154	137.056912885394	13	1	247	12.35	4.73194721766998	115.432333810001	115.529282059979	95.5688854118522	84.350038430341	71.8925427913765	66.6604497530655
249	11.9726638248988	142.828529575893	13	1	248	12.4	4.73194721766802	115.432333809979	115.529282059958	115.529282059967	95.5688854118506	77.5019662821323	68.4612268638636
250	12.2092611857823	148.600146266393	13	1	249	12.45	4.73194721766998	115.432333810001	115.529282059979	115.529282059971	105.549083735909	83.1113897728872	71.3199541446763
251	12.4458585466657	154.371762956892	13	1	250	12.5	4.73194721766802	115.43233380998	115.529282059959	115.529282059967	115.529282059967	88.7208132636426	74.1786814254895
252	12.6824559075491	160.143379647392	13	1	251	12.55	4.73194721766799	115.43233381	115.529282059978	115.529282059967	115.529282059969	94.3302367543984	77.0374087063022
253	12.9190532684326	165.914996337891	13	1	252	12.6	4.73194721767001	115.43233380998	115.529282059959	115.529282059967	115.529282059967	99.9396602451538	79.8961359871153
254	13.155650629316	171.68661302839	13	1	253	12.65	4.73194721766799	115.43233380998	115.529282059959	115.529282059967	115.529282059969	105.54908373591	82.754863267928
255	13.3922479901995	177.45822971889	13	1	254	12.7	4.73194721767001	115.43233381	115.529282059978	115.529282059967	115.529282059967	110.539182897938	85.6135905487407
256	13.6288453510829	183.229846409389	13	1	255	12.75	4.73194721766799	115.43233380998	115.529282059959	115.529282059967	115.529282059967	115.529282059968	88.1014889349164
257	13.8654427119663	189.001463099889	13	1	256	12.8	4.73194721766802	115.43233381	115.529282059978	115.52928205997	115.529282059967	115.529282059968	90.9062006802938
258	14.1020400728498	194.773079790388	13	1	257	12.85	4.73194721766998	115.43233380998	115.529282059959	115.529282059967	115.529282059967	115.529282059967	93.710912425672
259	14.3386374337332	200.544696480888	13	1	258	12.9	4.73194721766802	115.43233381	115.529282059978	115.529282059967	115.529282059969	115.529282059968	96.5156241710494
260	14.5752347946167	206.316313171387	13	1	259	12.95	4.73194721766998	115.43233380998	115.529282059959	115.529282059967	115.529282059967	115.529282059966	99.3203359164273
261	14.8118321555001	212.087929861886	13	1	260	13	4.73194721766802	115.43233380998	115.529282059959	115.529282059967	115.529282059969	115.529282059968	102.125047661805
262	15.0484295163835	217.859546552386	13	1	261	13.05	4.73194721766799	115.43233381	115.529282059978	115.529282059967	115.529282059967	115.529282059967	105.476364356127
263	15.285026877267	223.631163242885	13	1	262	13.1	4.73194721767001	115.43233380998	115.529282059959	115.529282059967	115.529282059967	115.529282059967	110.890686018908
264	15.5216242381504	229.402779933385	13	1	263	13.15	4.73194721766799	115.43233381	115.529282059978	115.52928205997	115.529282059966	115.529282059967	113.595658207575
265	15.7582215990339	235.174396623884	13	1	264	13.2	4.73194721767001	115.43233380998	115.529282059959	115.529282059967	115.529282059966	115.529282059966	114.635163499557
266	15.9948189599173	240.946013314384	13	1	265	13.25	4.73194721766799	115.43233381	115.529282059978	115.529282059967	115.529282059969	115.529282059968	119.219435980676
267	16.2314163208007	246.717630004883	13	1	266	13.3	4.73194721766802	115.43233380998	115.529282059959	115.529282059966	115.529282059967	115.529282059967	118.826957069031
268	16.4680136816842	252.489246695382	13	1	267	13.35	4.73194721767001	115.43233380998	115.529282059959	115.529282059966	115.529282059968	115.529282059968	117.275187074533
269	16.7046110425676	258.260863385882	13	1	268	13.4	4.73194721766795	115.432333809999	115.529282059978	115.529282059967	115.529282059966	115.529282059966	115.723417080035
270	16.9412084034511	264.032480076381	13	1	269	13.45	4.73194721767001	115.43233380998	115.529282059959	115.529282059967	115.529282059966	115.529282059968	114.847477348098
271	17.1778057643345	269.804096766881	13	1	270	13.5	4.73194721766802	115.432333810001	115.529282059979	115.52928205997	115.529282059967	115.529282059968	113.971537616162
272	17.4144031252179	275.57571345738	13	1	271	13.55	4.73194721766795	115.43233380998	115.529282059959	115.529282059967	115.529282059967	116.622491957855	113.095597884225
273	17.6510004861014	281.34733014788	13	1	272	13.6	4.73194721767001	115.432333809999	115.529282059978	115.529282059967	115.529282059969	121.841711792662	112.219658152288
274	17.8875978469848	287.118946838379	13	1	273	13.65	4.73194721766802	115.43233380998	115.529282059959	115.529282059967	115.529282059967	121.642232679241	111.343718420352
275	18.1241952078683	292.890563528878	13	1	274	13.7	4.73194721767001	115.43233380998	115.529282059959	115.529282059967	115.529282059969	118.731144101175	110.467778688415
276	18.3607925687517	298.662180219378	13	1	275	13.75	4.73194721766802	115.432333810001	115.529282059979	115.529282059967	115.529282059967	122.909589901384	109.591838956478
277	18.5973899296351	304.433796909877	13	1	276	13.8	4.73194721766795	115.43233380998	115.529282059959	115.529282059967	117.715701855743	122.124632078093	108.715899224541
278	18.8339872905186	310.205413600377	13	1	277	13.85	4.73194721767001	115.432333810001	115.529282059979	115.529282059971	128.154141525356	119.021092089099	107.839959492605
279	19.070584651402	315.977030290876	13	1	278	13.9	4.73194721766802	115.432333809979	115.529282059957	115.529282059967	127.755183298516	115.917552100103	106.655247290392
280	19.3071820122855	321.748646981376	13	1	279	13.95	4.73194721767001	115.432333810001	115.529282059979	119.90212165152	121.933006142384	114.16567263623	107.426211281835
281	19.5437793731689	327.520263671875	13	1	280	14	4.73194721766795	115.43233380998	115.529282059959	140.779000990745	130.289897742802	112.413793172356	106.232525898277
282	19.7132129669189	320.652679443359	13	1	281	14.05	3.388671875	-137.35168457032	137.393480017726	139.981084537065	128.71998209622	110.661913708483	104.022387565807
283	22.9625625610352	310.148071289062	13	1	282	14.1	64.986991882326	-210.09216308594	219.913678756103	128.336730224798	122.512902118229	108.910034244609	103.208694382498
284	25.4648017883301	305.163940429688	13	1	283	14.15	50.044784545898	-99.6826171874795	111.539699791558	145.050513425637	116.305822140239	107.158154780736	101.04685950172
285	27.7619533538818	303.451202392578	13	1	284	14.2	45.943031311034	-34.2547607422	57.3075104986425	137.537842540921	112.802063212492	105.406275316863	99.2225146566222
286	32.87109375	294.907379150391	13	1	285	14.25	102.182807922364	-170.87646484374	199.098198064153	104.246803245713	109.298304284746	103.654395852989	97.5853684200562
287	36.9330520629883	292.006408691406	13	1	286	14.3	81.2391662597661	-58.0194091797	99.830125594148	92.6305597434137	103.608125561222	101.902516389116	96.0419720265766
288	38.6495933532715	289.957504272461	13	1	287	14.35	34.3308258056639	-40.9780883789006	53.4584822800631	97.2673962001855	89.6659269638619	100.150636925242	93.8824764569789
289	40.3661346435547	287.908599853516	13	1	288	14.4	34.3308258056641	-40.9780883788994	53.4584822800624	73.5460951438553	86.5611262629562	97.7812125208183	91.5473063131616
290	43.6933025783963	285.644259982639	13	1	289	14.45	66.5433586968319	-45.2867974175399	80.4916927825011	69.6784085815233	88.879544491342	99.3231405037023	89.1853131680539
291	47.0204705132379	283.379920111762	13	1	290	14.5	66.5433586968321	-45.286797417541	80.4916927825018	75.0850506820109	77.0188939631758	96.9357697365866	86.5721187734819
292	50.3476384480794	281.115580240886	13	1	291	14.55	66.54335869683	-45.2867974175194	80.4916927824879	80.4916927824986	75.0850506820109	91.4222831737584	84.2865291995807
293	53.674806382921	278.851240370009	13	1	292	14.6	66.5433586968319	-45.2867974175399	80.4916927825011	80.4916927824986	77.7883717322548	84.5756769723342	82.0386635216254
294	57.0019743177626	276.586900499132	13	1	293	14.65	66.5433586968321	-45.2867974175399	80.4916927825012	80.4916927824963	79.2566029013973	80.4514863241993	79.7292261201179
295	60.3291422526042	274.322560628255	13	1	294	14.7	66.5433586968319	-45.2867974175399	80.4916927825011	80.4916927824986	85.8442177949131	79.7138852120691	77.2173585028009
296	63.6563101874458	272.058220757379	13	1	295	14.75	66.5433586968319	-45.2867974175206	80.4916927824902	80.4916927824987	84.5732351884273	72.2611469387283	75.2968855637399
297	66.9834781222873	269.793880886502	13	1	296	14.8	66.54335869683	-45.2867974175399	80.4916927824995	78.0215130202959	79.2364407862948	69.9593119750596	72.584684462172
298	70.3106460571289	267.529541015625	13	1	297	14.85	66.5433586968322	-45.2867974175399	80.4916927825013	91.1967428073275	79.4854269808066	68.7438608248591	70.614327032884
299	72.8105239868164	269.844390869141	13	1	298	14.9	49.99755859375	46.2969970703205	68.1407939714876	88.6547775943583	74.3418463854423	67.1770605262202	67.817927663629
300	71.2401351928711	262.696472167969	13	1	299	14.95	-31.4077758789062	-142.958374023441	146.367841717659	77.9811887900909	70.5482259327962	64.2049536998777	66.2800049959307
301	74.4450225830078	261.594360351562	13	1	300	15	64.0977478027341	-22.0422363281398	67.7818667176441	78.4791611791145	67.5033999142808	60.7304443746076	63.8323978775903
302	75.5128707885742	260.758331298828	13	1	301	15.05	21.3569641113281	-16.7205810546795	27.1237487611625	70.6621797505887	64.8335732681083	57.9111446906787	61.2167014332207
303	76.1094970703125	256.652374267578	13	1	302	15.1	11.9325256347659	-82.119140625	82.9815547276193	49.8997090582648	59.6993499174635	55.1672927986419	55.9632661046726
304	76.7311019897461	255.339279174805	13	1	303	15.15	12.4320983886719	-26.2619018554602	29.0558868288587	46.3520222342033	55.0975181510431	52.3002974594999	54.5222415246014
305	76.9851913452148	253.22673034668	13	1	304	15.2	5.08178710937415	-42.2509765625	42.5554882560396	51.6859577461258	42.5656896048424	49.0284416887387	53.5575632394931
306	78.8439331054688	251.551635742188	13	1	305	15.25	37.1748352050801	-33.5018920898398	50.0434325973362	40.9195386558126	36.8876535607878	46.9393752744911	49.9309418960578
307	78.8816146850586	248.862228393555	13	1	306	15.3	0.753631591795738	-53.7881469726602	53.793426320775	39.5328565514974	36.5858485950627	43.2668525352283	48.5450212623859
308	78.2182846069336	250.160003662109	13	1	307	15.35	-13.2666015625	25.9555053710801	29.1494592760534	35.23167015142	30.8491586164773	41.0780171405261	47.5869347667259
309	77.9927444458008	249.077117919922	13	1	308	15.4	-4.51080322265597	-21.6577148437403	22.1224763072829	27.4232848873724	30.2587485335575	37.8546428064396	47.6386337802625
310	77.7417449951172	248.05500793457	13	1	309	15.45	-5.01998901367188	-20.4421997070398	21.0495562556526	21.4857394439997	27.5086574446812	33.2368694881591	46.5028341676095
311	78.0811767578125	248.487869262695	13	1	310	15.5	6.78863525390597	8.6572265625	11.0015062770982	20.778778577142	26.3753506347015	30.729026018594	45.6106921304266
312	77.7363052368164	247.332977294922	13	1	311	15.55	-6.89743041992188	-23.0978393554602	24.1056991039113	20.9846405156176	21.7001318023482	31.0111196926829	44.3110820028419
313	76.959228515625	246.314926147461	13	1	312	15.6	-15.5415344238281	-20.3610229492199	25.6146549417651	19.7856447379424	22.4566843635887	27.350855237011	43.0114718752569
314	75.8028030395508	246.366821289062	13	1	313	15.65	-23.1285095214841	1.03790283201988	23.1517859996609	25.3274163820306	20.6117674618362	28.5929967250035	41.7118617476718
315	76.1238784790039	245.686004638672	13	1	314	15.7	6.42150878906222	-13.6163330078	15.0545773672763	21.9145241606967	23.9080493714758	27.4012412669171	40.4122516200867
316	74.4325256347656	246.627044677734	13	1	315	15.75	-33.8270568847662	18.8208007812403	38.7103644975392	24.1345901500354	24.5703984764002	27.6007368533873	38.968080279111
317	74.4797744750977	246.278167724609	13	1	316	15.8	0.944976806642046	-6.9775390625	7.04123799724202	20.2388944080547	25.4363907903031	27.1307305497122	37.3857954417318
318	73.3613967895508	247.733917236328	13	1	317	15.85	-22.3675537109381	29.1149902343801	36.7149848884587	28.0304540050092	23.8525518575447	26.4300087085926	35.8008176127391
319	73.5016174316406	247.615295410156	13	1	318	15.9	2.80441284179602	-2.37243652344034	3.6733072897573	23.8133805707699	26.9272449164495	28.1002070343048	34.5796526953818
320	70.979736328125	246.649139404297	13	1	319	15.95	-50.4376220703119	-19.3231201171801	54.0123753520486	28.9582574199096	27.2938250891529	28.8007146353412	32.0716243135718
321	71.3436584472656	247.451736450195	13	1	320	16	7.27844238281193	16.0519409179602	17.624997326343	23.5705135650539	28.8261230720732	30.4909398862457	31.3138536376214
322	70.5949096679688	245.994567871094	13	1	321	16.05	-14.9749755859358	-29.1433715820199	32.7656222429402	33.6155954248442	32.5613292970763	30.7110193150051	NA
323	70.1183853149414	245.885650634766	13	1	322	16.1	-9.53048706054801	-2.17834472656023	9.77626561418039	26.5571961732967	30.4033330535965	30.8556509518718	NA
324	67.8225860595703	247.297027587891	13	1	323	16.15	-45.9159851074222	28.2275390625	53.898716588709	33.8388655733764	35.5886466067734	31.1234260358436	NA
325	66.8987426757812	247.146545410156	13	1	324	16.2	-18.4768676757821	-3.00964355470001	18.7203790943108	36.164401174243	33.6933798992066	31.7960615514347	NA
326	64.4047775268555	248.185363769531	13	1	325	16.25	-49.8793029785139	20.7763671875	54.0333443267416	37.2361525421392	36.4114812960911	30.996785283731	NA
327	64.646614074707	245.978912353516	13	1	326	16.3	4.83673095703011	-44.1290283203	44.393300247273	37.5616977887025	35.9856478397071	31.5047383482353	NA
328	64.2069396972656	245.362991333008	13	1	327	16.35	-8.79348754882812	-12.3184204101597	15.1350224536614	40.8295636251165	37.858750046199	30.5236180849521	NA
329	61.4512481689453	245.700820922852	13	1	328	16.4	-55.113830566406	6.75659179687955	55.5264428215257	38.9840970188058	35.3196071552377	31.3046625843239	NA
330	59.7634811401367	246.174530029297	13	1	329	16.45	-33.755340576172	9.4741821289	35.0597082763809	35.8068945051713	36.2982980137165	30.9063791389845	NA
331	58.2689514160156	244.505599975586	13	1	330	16.5	-29.890594482422	-33.3786010742199	44.806011295188	38.4813475502588	33.1674474953887	31.8986812566488	NA
332	56.8823451995849	244.175468444824	13	1	331	16.55	-27.732124328614	-6.60263061524006	28.5072876791008	33.0775165217729	30.4481473993944	NA	NA
333	55.4957389831543	243.845336914062	13	1	332	16.6	-27.732124328612	-6.60263061524006	28.5072876790988	31.7670324023165	30.6439031163077	NA	NA
334	54.1091327667236	243.515205383301	13	1	333	16.65	-27.732124328614	-6.6026306152196	28.507287679096	27.3507979719717	27.0206785618745	NA	NA
335	52.722526550293	243.185073852539	13	1	334	16.7	-27.732124328612	-6.60263061524006	28.5072876790988	25.0894002936174	28.1193783787624	NA	NA
336	51.99658203125	244.059173583984	13	1	335	16.75	-14.5188903808599	17.4819946289	22.724839143464	22.8064586823565	27.3858812172066	NA	NA
337	51.1889953613281	244.354858398438	13	1	336	16.8	-16.1517333984381	5.91369628908012	17.2002992873293	20.9638406019761	NA	NA	NA
338	51.0022850036621	243.520874023438	13	1	337	16.85	-3.73420715331989	-16.6796875	17.0925796227943	24.4717243552084	NA	NA	NA
339	51.9495468139648	243.703521728516	13	1	338	16.9	18.945236206054	3.65295410155966	19.294197277194	27.4209644624415	NA	NA	NA
340	50.6462898254395	241.805557250977	13	1	339	16.95	-26.065139770506	-37.9592895507801	46.0467064452603	NA	NA	NA	NA
341	50.3434066772461	243.65446472168	13	1	340	17	-6.05766296386804	36.9781494140602	37.4710396796297	NA	NA	NA	NA
342	NA	NA	13	1	341	17.05	NA	NA	NA	NA	NA	NA	NA
343	NA	NA	13	1	342	17.1	NA	NA	NA	NA	NA	NA	NA
344	NA	NA	13	1	343	17.15	NA	NA	NA	NA	NA	NA	NA
345	NA	NA	13	1	344	17.2	NA	NA	NA	NA	NA	NA	NA
346	NA	NA	13	1	345	17.25	NA	NA	NA	NA	NA	NA	NA
347	NA	NA	13	1	346	17.3	NA	NA	NA	NA	NA	NA	NA
348	NA	NA	13	1	347	17.35	NA	NA	NA	NA	NA	NA	NA
349	NA	NA	13	1	348	17.4	NA	NA	NA	NA	NA	NA	NA
350	NA	NA	13	1	349	17.45	NA	NA	NA	NA	NA	NA	NA
351	NA	NA	13	1	350	17.5	NA	NA	NA	NA	NA	NA	NA
352	NA	NA	13	1	351	17.55	NA	NA	NA	NA	NA	NA	NA
353	NA	NA	13	1	352	17.6	NA	NA	NA	NA	NA	NA	NA
354	NA	NA	13	1	353	17.65	NA	NA	NA	NA	NA	NA	NA
355	NA	NA	13	1	354	17.7	NA	NA	NA	NA	NA	NA	NA
356	NA	NA	13	1	355	17.75	NA	NA	NA	NA	NA	NA	NA
357	NA	NA	13	1	356	17.8	NA	NA	NA	NA	NA	NA	NA
358	NA	NA	13	1	357	17.85	NA	NA	NA	NA	NA	NA	NA
359	NA	NA	13	1	358	17.9	NA	NA	NA	NA	NA	NA	NA
360	NA	NA	13	1	359	17.95	NA	NA	NA	NA	NA	NA	NA
361	NA	NA	13	1	360	18	NA	NA	NA	NA	NA	NA	NA
362	NA	NA	13	1	361	18.05	NA	NA	NA	NA	NA	NA	NA
363	NA	NA	13	1	362	18.1	NA	NA	NA	NA	NA	NA	NA
364	NA	NA	13	1	363	18.15	NA	NA	NA	NA	NA	NA	NA
365	NA	NA	13	1	364	18.2	NA	NA	NA	NA	NA	NA	NA
366	NA	NA	13	1	365	18.25	NA	NA	NA	NA	NA	NA	NA
367	NA	NA	13	1	366	18.3	NA	NA	NA	NA	NA	NA	NA
368	NA	NA	13	1	367	18.35	NA	NA	NA	NA	NA	NA	NA
369	NA	NA	13	1	368	18.4	NA	NA	NA	NA	NA	NA	NA
370	NA	NA	13	1	369	18.45	NA	NA	NA	NA	NA	NA	NA
371	NA	NA	13	1	370	18.5	NA	NA	NA	NA	NA	NA	NA
372	NA	NA	13	1	371	18.55	NA	NA	NA	NA	NA	NA	NA
373	NA	NA	13	1	372	18.6	NA	NA	NA	NA	NA	NA	NA
374	NA	NA	13	1	373	18.65	NA	NA	NA	NA	NA	NA	NA
375	NA	NA	13	1	374	18.7	NA	NA	NA	NA	NA	NA	NA
376	NA	NA	13	1	375	18.75	NA	NA	NA	NA	NA	NA	NA
377	NA	NA	13	1	376	18.8	NA	NA	NA	NA	NA	NA	NA
378	NA	NA	13	1	377	18.85	NA	NA	NA	NA	NA	NA	NA
379	NA	NA	13	1	378	18.9	NA	NA	NA	NA	NA	NA	NA
380	NA	NA	13	1	379	18.95	NA	NA	NA	NA	NA	NA	NA
381	NA	NA	13	1	380	19	NA	NA	NA	NA	NA	NA	NA
382	NA	NA	13	1	381	19.05	NA	NA	NA	NA	NA	NA	NA
383	NA	NA	13	1	382	19.1	NA	NA	NA	NA	NA	NA	NA
384	NA	NA	13	1	383	19.15	NA	NA	NA	NA	NA	NA	NA
385	NA	NA	13	1	384	19.2	NA	NA	NA	NA	NA	NA	NA
386	NA	NA	13	1	385	19.25	NA	NA	NA	NA	NA	NA	NA
387	NA	NA	13	1	386	19.3	NA	NA	NA	NA	NA	NA	NA
388	NA	NA	13	1	387	19.35	NA	NA	NA	NA	NA	NA	NA
389	NA	NA	13	1	388	19.4	NA	NA	NA	NA	NA	NA	NA
390	NA	NA	13	1	389	19.45	NA	NA	NA	NA	NA	NA	NA
391	NA	NA	13	1	390	19.5	NA	NA	NA	NA	NA	NA	NA
392	NA	NA	13	1	391	19.55	NA	NA	NA	NA	NA	NA	NA
393	NA	NA	13	1	392	19.6	NA	NA	NA	NA	NA	NA	NA
394	NA	NA	13	1	393	19.65	NA	NA	NA	NA	NA	NA	NA
395	NA	NA	13	1	394	19.7	NA	NA	NA	NA	NA	NA	NA
396	NA	NA	13	1	395	19.75	NA	NA	NA	NA	NA	NA	NA
397	NA	NA	13	1	396	19.8	NA	NA	NA	NA	NA	NA	NA
398	NA	NA	13	1	397	19.85	NA	NA	NA	NA	NA	NA	NA
399	NA	NA	13	1	398	19.9	NA	NA	NA	NA	NA	NA	NA
400	NA	NA	13	1	399	19.95	NA	NA	NA	NA	NA	NA	NA
401	NA	NA	13	1	400	20	NA	NA	NA	NA	NA	NA	NA
402	NA	NA	13	1	401	20.05	NA	NA	NA	NA	NA	NA	NA
403	NA	NA	13	1	402	20.1	NA	NA	NA	NA	NA	NA	NA
404	NA	NA	13	1	403	20.15	NA	NA	NA	NA	NA	NA	NA
405	NA	NA	13	1	404	20.2	NA	NA	NA	NA	NA	NA	NA
406	NA	NA	13	1	405	20.25	NA	NA	NA	NA	NA	NA	NA
407	NA	NA	13	1	406	20.3	NA	NA	NA	NA	NA	NA	NA
408	NA	NA	13	1	407	20.35	NA	NA	NA	NA	NA	NA	NA
409	NA	NA	13	1	408	20.4	NA	NA	NA	NA	NA	NA	NA
410	NA	NA	13	1	409	20.45	NA	NA	NA	NA	NA	NA	NA
411	NA	NA	13	1	410	20.5	NA	NA	NA	NA	NA	NA	NA
412	NA	NA	13	1	411	20.55	NA	NA	NA	NA	NA	NA	NA
413	NA	NA	13	1	412	20.6	NA	NA	NA	NA	NA	NA	NA
414	NA	NA	13	1	413	20.65	NA	NA	NA	NA	NA	NA	NA
415	NA	NA	13	1	414	20.7	NA	NA	NA	NA	NA	NA	NA
416	NA	NA	13	1	415	20.75	NA	NA	NA	NA	NA	NA	NA
417	NA	NA	13	1	416	20.8	NA	NA	NA	NA	NA	NA	NA
418	NA	NA	13	1	417	20.85	NA	NA	NA	NA	NA	NA	NA
419	NA	NA	13	1	418	20.9	NA	NA	NA	NA	NA	NA	NA
420	NA	NA	13	1	419	20.95	NA	NA	NA	NA	NA	NA	NA
421	NA	NA	13	1	420	21	NA	NA	NA	NA	NA	NA	NA
422	NA	NA	13	1	421	21.05	NA	NA	NA	NA	NA	NA	NA
423	NA	NA	13	1	422	21.1	NA	NA	NA	NA	NA	NA	NA
424	NA	NA	13	1	423	21.15	NA	NA	NA	NA	NA	NA	NA
425	NA	NA	13	1	424	21.2	NA	NA	NA	NA	NA	NA	NA
426	NA	NA	13	1	425	21.25	NA	NA	NA	NA	NA	NA	NA
427	NA	NA	13	1	426	21.3	NA	NA	NA	NA	NA	NA	NA
428	NA	NA	13	1	427	21.35	NA	NA	NA	NA	NA	NA	NA
429	NA	NA	13	1	428	21.4	NA	NA	NA	NA	NA	NA	NA
430	NA	NA	13	1	429	21.45	NA	NA	NA	NA	NA	NA	NA
431	NA	NA	13	1	430	21.5	NA	NA	NA	NA	NA	NA	NA
432	NA	NA	13	1	431	21.55	NA	NA	NA	NA	NA	NA	NA
433	NA	NA	13	1	432	21.6	NA	NA	NA	NA	NA	NA	NA
434	NA	NA	13	1	433	21.65	NA	NA	NA	NA	NA	NA	NA
435	NA	NA	13	1	434	21.7	NA	NA	NA	NA	NA	NA	NA
436	NA	NA	13	1	435	21.75	NA	NA	NA	NA	NA	NA	NA
437	NA	NA	13	1	436	21.8	NA	NA	NA	NA	NA	NA	NA
438	NA	NA	13	1	437	21.85	NA	NA	NA	NA	NA	NA	NA
439	NA	NA	13	1	438	21.9	NA	NA	NA	NA	NA	NA	NA
440	NA	NA	13	1	439	21.95	NA	NA	NA	NA	NA	NA	NA
441	NA	NA	13	1	440	22	NA	NA	NA	NA	NA	NA	NA
442	NA	NA	13	1	441	22.05	NA	NA	NA	NA	NA	NA	NA
443	NA	NA	13	1	442	22.1	NA	NA	NA	NA	NA	NA	NA
444	NA	NA	13	1	443	22.15	NA	NA	NA	NA	NA	NA	NA
445	NA	NA	13	1	444	22.2	NA	NA	NA	NA	NA	NA	NA
446	NA	NA	13	1	445	22.25	NA	NA	NA	NA	NA	NA	NA
447	NA	NA	13	1	446	22.3	NA	NA	NA	NA	NA	NA	NA
448	NA	NA	13	1	447	22.35	NA	NA	NA	NA	NA	NA	NA
449	NA	NA	13	1	448	22.4	NA	NA	NA	NA	NA	NA	NA
450	NA	NA	13	1	449	22.45	NA	NA	NA	NA	NA	NA	NA
451	NA	NA	13	1	450	22.5	NA	NA	NA	NA	NA	NA	NA
452	NA	NA	13	1	451	22.55	NA	NA	NA	NA	NA	NA	NA
453	NA	NA	13	1	452	22.6	NA	NA	NA	NA	NA	NA	NA
454	NA	NA	13	1	453	22.65	NA	NA	NA	NA	NA	NA	NA
455	NA	NA	13	1	454	22.7	NA	NA	NA	NA	NA	NA	NA
456	NA	NA	13	1	455	22.75	NA	NA	NA	NA	NA	NA	NA
457	NA	NA	13	1	456	22.8	NA	NA	NA	NA	NA	NA	NA
458	NA	NA	13	1	457	22.85	NA	NA	NA	NA	NA	NA	NA
459	NA	NA	13	1	458	22.9	NA	NA	NA	NA	NA	NA	NA
460	NA	NA	13	1	459	22.95	NA	NA	NA	NA	NA	NA	NA
461	NA	NA	13	1	460	23	NA	NA	NA	NA	NA	NA	NA
462	NA	NA	13	1	461	23.05	NA	NA	NA	NA	NA	NA	NA
463	NA	NA	13	1	462	23.1	NA	NA	NA	NA	NA	NA	NA
464	NA	NA	13	1	463	23.15	NA	NA	NA	NA	NA	NA	NA
465	NA	NA	13	1	464	23.2	NA	NA	NA	NA	NA	NA	NA
466	NA	NA	13	1	465	23.25	NA	NA	NA	NA	NA	NA	NA
467	NA	NA	13	1	466	23.3	NA	NA	NA	NA	NA	NA	NA
468	NA	NA	13	1	467	23.35	NA	NA	NA	NA	NA	NA	NA
469	NA	NA	13	1	468	23.4	NA	NA	NA	NA	NA	NA	NA
470	NA	NA	13	1	469	23.45	NA	NA	NA	NA	NA	NA	NA
471	NA	NA	13	1	470	23.5	NA	NA	NA	NA	NA	NA	NA
472	NA	NA	13	1	471	23.55	NA	NA	NA	NA	NA	NA	NA
473	NA	NA	13	1	472	23.6	NA	NA	NA	NA	NA	NA	NA
474	NA	NA	13	1	473	23.65	NA	NA	NA	NA	NA	NA	NA
475	NA	NA	13	1	474	23.7	NA	NA	NA	NA	NA	NA	NA
476	NA	NA	13	1	475	23.75	NA	NA	NA	NA	NA	NA	NA
477	NA	NA	13	1	476	23.8	NA	NA	NA	NA	NA	NA	NA
478	NA	NA	13	1	477	23.85	NA	NA	NA	NA	NA	NA	NA
479	NA	NA	13	1	478	23.9	NA	NA	NA	NA	NA	NA	NA
480	NA	NA	13	1	479	23.95	NA	NA	NA	NA	NA	NA	NA
481	NA	NA	13	1	480	24	NA	NA	NA	NA	NA	NA	NA
482	NA	NA	13	1	481	24.05	NA	NA	NA	NA	NA	NA	NA
483	NA	NA	13	1	482	24.1	NA	NA	NA	NA	NA	NA	NA
484	NA	NA	13	1	483	24.15	NA	NA	NA	NA	NA	NA	NA
485	NA	NA	13	1	484	24.2	NA	NA	NA	NA	NA	NA	NA
486	NA	NA	13	1	485	24.25	NA	NA	NA	NA	NA	NA	NA
487	NA	NA	13	1	486	24.3	NA	NA	NA	NA	NA	NA	NA
488	NA	NA	13	1	487	24.35	NA	NA	NA	NA	NA	NA	NA
489	NA	NA	13	1	488	24.4	NA	NA	NA	NA	NA	NA	NA
490	NA	NA	13	1	489	24.45	NA	NA	NA	NA	NA	NA	NA
491	NA	NA	13	1	490	24.5	NA	NA	NA	NA	NA	NA	NA
492	NA	NA	13	1	491	24.55	NA	NA	NA	NA	NA	NA	NA
493	NA	NA	13	1	492	24.6	NA	NA	NA	NA	NA	NA	NA
494	NA	NA	13	1	493	24.65	NA	NA	NA	NA	NA	NA	NA
495	NA	NA	13	1	494	24.7	NA	NA	NA	NA	NA	NA	NA
496	NA	NA	13	1	495	24.75	NA	NA	NA	NA	NA	NA	NA
497	NA	NA	13	1	496	24.8	NA	NA	NA	NA	NA	NA	NA
498	NA	NA	13	1	497	24.85	NA	NA	NA	NA	NA	NA	NA
499	NA	NA	13	1	498	24.9	NA	NA	NA	NA	NA	NA	NA
500	NA	NA	13	1	499	24.95	NA	NA	NA	NA	NA	NA	NA
501	NA	NA	13	1	500	25	NA	NA	NA	NA	NA	NA	NA
502	NA	NA	13	1	501	25.05	NA	NA	NA	NA	NA	NA	NA
503	NA	NA	13	1	502	25.1	NA	NA	NA	NA	NA	NA	NA
504	NA	NA	13	1	503	25.15	NA	NA	NA	NA	NA	NA	NA
505	NA	NA	13	1	504	25.2	NA	NA	NA	NA	NA	NA	NA
506	NA	NA	13	1	505	25.25	NA	NA	NA	NA	NA	NA	NA
507	NA	NA	13	1	506	25.3	NA	NA	NA	NA	NA	NA	NA
508	NA	NA	13	1	507	25.35	NA	NA	NA	NA	NA	NA	NA
509	NA	NA	13	1	508	25.4	NA	NA	NA	NA	NA	NA	NA
510	NA	NA	13	1	509	25.45	NA	NA	NA	NA	NA	NA	NA
511	NA	NA	13	1	510	25.5	NA	NA	NA	NA	NA	NA	NA
512	NA	NA	13	1	511	25.55	NA	NA	NA	NA	NA	NA	NA
513	NA	NA	13	1	512	25.6	NA	NA	NA	NA	NA	NA	NA
514	NA	NA	13	1	513	25.65	NA	NA	NA	NA	NA	NA	NA
515	NA	NA	13	1	514	25.7	NA	NA	NA	NA	NA	NA	NA
516	NA	NA	13	1	515	25.75	NA	NA	NA	NA	NA	NA	NA
517	NA	NA	13	1	516	25.8	NA	NA	NA	NA	NA	NA	NA
518	NA	NA	13	1	517	25.85	NA	NA	NA	NA	NA	NA	NA
519	NA	NA	13	1	518	25.9	NA	NA	NA	NA	NA	NA	NA
520	NA	NA	13	1	519	25.95	NA	NA	NA	NA	NA	NA	NA
521	NA	NA	13	1	520	26	NA	NA	NA	NA	NA	NA	NA
522	NA	NA	13	1	521	26.05	NA	NA	NA	NA	NA	NA	NA
523	NA	NA	13	1	522	26.1	NA	NA	NA	NA	NA	NA	NA
524	NA	NA	13	1	523	26.15	NA	NA	NA	NA	NA	NA	NA
525	NA	NA	13	1	524	26.2	NA	NA	NA	NA	NA	NA	NA
526	NA	NA	13	1	525	26.25	NA	NA	NA	NA	NA	NA	NA
527	NA	NA	13	1	526	26.3	NA	NA	NA	NA	NA	NA	NA
528	NA	NA	13	1	527	26.35	NA	NA	NA	NA	NA	NA	NA
529	NA	NA	13	1	528	26.4	NA	NA	NA	NA	NA	NA	NA
530	NA	NA	13	1	529	26.45	NA	NA	NA	NA	NA	NA	NA
531	NA	NA	13	1	530	26.5	NA	NA	NA	NA	NA	NA	NA
532	NA	NA	13	1	531	26.55	NA	NA	NA	NA	NA	NA	NA
533	NA	NA	13	1	532	26.6	NA	NA	NA	NA	NA	NA	NA
534	NA	NA	13	1	533	26.65	NA	NA	NA	NA	NA	NA	NA
535	NA	NA	13	1	534	26.7	NA	NA	NA	NA	NA	NA	NA
536	NA	NA	13	1	535	26.75	NA	NA	NA	NA	NA	NA	NA
537	NA	NA	13	1	536	26.8	NA	NA	NA	NA	NA	NA	NA
538	NA	NA	13	1	537	26.85	NA	NA	NA	NA	NA	NA	NA
539	NA	NA	13	1	538	26.9	NA	NA	NA	NA	NA	NA	NA
540	NA	NA	13	1	539	26.95	NA	NA	NA	NA	NA	NA	NA
541	NA	NA	13	1	540	27	NA	NA	NA	NA	NA	NA	NA
542	NA	NA	13	1	541	27.05	NA	NA	NA	NA	NA	NA	NA
543	NA	NA	13	1	542	27.1	NA	NA	NA	NA	NA	NA	NA
544	NA	NA	13	1	543	27.15	NA	NA	NA	NA	NA	NA	NA
545	NA	NA	13	1	544	27.2	NA	NA	NA	NA	NA	NA	NA
546	NA	NA	13	1	545	27.25	NA	NA	NA	NA	NA	NA	NA
547	NA	NA	13	1	546	27.3	NA	NA	NA	NA	NA	NA	NA
548	NA	NA	13	1	547	27.35	NA	NA	NA	NA	NA	NA	NA
549	NA	NA	13	1	548	27.4	NA	NA	NA	NA	NA	NA	NA
550	NA	NA	13	1	549	27.45	NA	NA	NA	NA	NA	NA	NA
551	NA	NA	13	1	550	27.5	NA	NA	NA	NA	NA	NA	NA
552	NA	NA	13	1	551	27.55	NA	NA	NA	NA	NA	NA	NA
553	NA	NA	13	1	552	27.6	NA	NA	NA	NA	NA	NA	NA
554	NA	NA	13	1	553	27.65	NA	NA	NA	NA	NA	NA	NA
555	NA	NA	13	1	554	27.7	NA	NA	NA	NA	NA	NA	NA
556	NA	NA	13	1	555	27.75	NA	NA	NA	NA	NA	NA	NA
557	NA	NA	13	1	556	27.8	NA	NA	NA	NA	NA	NA	NA
558	NA	NA	13	1	557	27.85	NA	NA	NA	NA	NA	NA	NA
559	NA	NA	13	1	558	27.9	NA	NA	NA	NA	NA	NA	NA
560	NA	NA	13	1	559	27.95	NA	NA	NA	NA	NA	NA	NA
561	NA	NA	13	1	560	28	NA	NA	NA	NA	NA	NA	NA
562	NA	NA	13	1	561	28.05	NA	NA	NA	NA	NA	NA	NA
563	NA	NA	13	1	562	28.1	NA	NA	NA	NA	NA	NA	NA
564	NA	NA	13	1	563	28.15	NA	NA	NA	NA	NA	NA	NA
565	NA	NA	13	1	564	28.2	NA	NA	NA	NA	NA	NA	NA
566	NA	NA	13	1	565	28.25	NA	NA	NA	NA	NA	NA	NA
567	NA	NA	13	1	566	28.3	NA	NA	NA	NA	NA	NA	NA
568	NA	NA	13	1	567	28.35	NA	NA	NA	NA	NA	NA	NA
569	NA	NA	13	1	568	28.4	NA	NA	NA	NA	NA	NA	NA
570	NA	NA	13	1	569	28.45	NA	NA	NA	NA	NA	NA	NA
571	NA	NA	13	1	570	28.5	NA	NA	NA	NA	NA	NA	NA
572	NA	NA	13	1	571	28.55	NA	NA	NA	NA	NA	NA	NA
573	NA	NA	13	1	572	28.6	NA	NA	NA	NA	NA	NA	NA
574	NA	NA	13	1	573	28.65	NA	NA	NA	NA	NA	NA	NA
575	NA	NA	13	1	574	28.7	NA	NA	NA	NA	NA	NA	NA
576	NA	NA	13	1	575	28.75	NA	NA	NA	NA	NA	NA	NA
577	NA	NA	13	1	576	28.8	NA	NA	NA	NA	NA	NA	NA
578	NA	NA	13	1	577	28.85	NA	NA	NA	NA	NA	NA	NA
579	NA	NA	13	1	578	28.9	NA	NA	NA	NA	NA	NA	NA
580	NA	NA	13	1	579	28.95	NA	NA	NA	NA	NA	NA	NA
581	NA	NA	13	1	580	29	NA	NA	NA	NA	NA	NA	NA
582	NA	NA	13	1	581	29.05	NA	NA	NA	NA	NA	NA	NA
583	NA	NA	13	1	582	29.1	NA	NA	NA	NA	NA	NA	NA
584	NA	NA	13	1	583	29.15	NA	NA	NA	NA	NA	NA	NA
585	NA	NA	13	1	584	29.2	NA	NA	NA	NA	NA	NA	NA
586	NA	NA	13	1	585	29.25	NA	NA	NA	NA	NA	NA	NA
587	NA	NA	13	1	586	29.3	NA	NA	NA	NA	NA	NA	NA
588	NA	NA	13	1	587	29.35	NA	NA	NA	NA	NA	NA	NA
589	NA	NA	13	1	588	29.4	NA	NA	NA	NA	NA	NA	NA
590	NA	NA	13	1	589	29.45	NA	NA	NA	NA	NA	NA	NA
591	NA	NA	13	1	590	29.5	NA	NA	NA	NA	NA	NA	NA
592	NA	NA	13	1	591	29.55	NA	NA	NA	NA	NA	NA	NA
593	NA	NA	13	1	592	29.6	NA	NA	NA	NA	NA	NA	NA
594	NA	NA	13	1	593	29.65	NA	NA	NA	NA	NA	NA	NA
595	NA	NA	13	1	594	29.7	NA	NA	NA	NA	NA	NA	NA
596	NA	NA	13	1	595	29.75	NA	NA	NA	NA	NA	NA	NA
597	NA	NA	13	1	596	29.8	NA	NA	NA	NA	NA	NA	NA
598	NA	NA	13	1	597	29.85	NA	NA	NA	NA	NA	NA	NA
599	NA	NA	13	1	598	29.9	NA	NA	NA	NA	NA	NA	NA
600	NA	NA	13	1	599	29.95	NA	NA	NA	NA	NA	NA	NA
601	NA	NA	13	1	600	30	NA	NA	NA	NA	NA	NA	NA
