# Supplementary material for: An automated feeding system for the African killifish reveals the impact of diet on lifespan and allows scalable assessment of associative learning
Source: eLife. 2022 Nov 10;11:e69008. doi: 10.7554/eLife.69008 (PMC9788828; doi:10.7554/eLife.69008)
Supplement: Figure 6—source data 3. [file elife-69008-fig6-data3.zip › Filtered and Interpolated Trajectories with Kinematics/t1_REC0015 DLC_likelihood-euclidean-filtered_splines-interpolated_kinematics_02_resnet50_TrainAllTheThingsJun28shuffle1_1030000.csv]

	x2	y2	fishnum	recording_num	bodyparts_coords	seconds	velocity_x	velocity_y	velocity_xy	velocity_xy_5frame	velocity_xy_10frame	velocity_xy_20frame	velocity_xy_40frame
1	80.8928000626244	1066.11872442268	1	15	0	0	0	0	0	NA	NA	NA	NA
2	117.39136671438	847.748928131563	1	15	1	0.05	729.971333035112	-4367.39592582234	4427.9798237958	NA	NA	NA	NA
3	145.600052812569	677.854091345931	1	15	2	0.1	564.17372196378	-3397.89673571264	3444.41493074239	2458.69990908029	NA	NA	NA
4	166.56143335719	550.487814065781	1	15	3	0.15	419.22761089242	-2547.325545603	2581.59238165443	2702.33502398746	NA	NA	NA
5	181.318083348244	459.703696291113	1	15	4	0.2	295.13299982108	-1815.68235549336	1839.51240920884	1960.25576350265	1470.5673431855	NA	NA
6	190.91257778573	399.555338021927	1	15	5	0.25	191.88988874972	-1202.96716538372	1218.17557453584	1338.92138892755	1476.08611974919	NA	NA
7	196.387491669649	364.096339258223	1	15	6	0.3	109.49827767838	-709.17997527408	717.583521371747	838.348102402502	1039.69546772476	NA	NA
8	198.7854	347.3803	1	15	7	0.35	47.9581666070203	-334.32078516446	337.743057866906	482.434777290701	698.276593574567	NA	NA
9	199.148877776784	343.460820247259	1	15	8	0.4	7.26955553567961	-78.3895950548197	78.7259490291793	249.837215510926	442.398991988424	NA	NA
10	198.5205	346.3915	1	15	9	0.45	-12.5675555356798	58.6135950548203	59.9457836498352	119.135171946872	261.825848513378	748.725045530828	NA
11	198.279	349.1403	1	15	10	0.5	-4.83000000000004	54.9760000000003	55.1877656369601	57.6317982215824	142.07663275458	750.089974001241	NA
12	199.3549	346.1227	1	15	11	0.55	21.5179999999998	-60.3520000000003	64.0733035514795	46.4498815743464	71.2018474629617	529.802457727948	NA
13	198.3864	347.2829	1	15	12	0.6	-19.3699999999995	23.2039999999995	30.2261892404577	41.2169197360554	37.6253831547204	358.156011330128	NA
14	198.5878	346.16	1	15	13	0.65	4.02799999999957	-22.4579999999992	22.8163657929995	34.3160499982352	30.8930188510376	230.900203040773	NA
15	199.057551122562	344.537588377986	1	15	14	0.7	9.39502245124004	-32.44823244028	33.7809744583803	23.2685229790515	26.8827478761596	142.842882263868	NA
16	199.298783545596	343.53194616543	1	15	15	0.75	4.82464846068012	-20.1128442511208	20.6834169478591	17.6189680878584	24.0938282532909	85.0786209022685	NA
17	199.366458264307	343.095376898201	1	15	16	0.8	1.35349437422008	-8.73138534458008	8.83566845556085	15.3361561277288	19.9094477311352	50.0587738975444	NA
18	199.315536273898	343.180184112172	1	15	17	0.85	-1.01843980817989	1.69614427942065	1.97841478449209	12.5485760162638	18.0354290856894	35.498794467867	NA
19	199.200978569574	343.738671343215	1	15	18	0.9	-2.29115408647999	11.1697446208598	11.4023059923517	13.8716065083465	19.4014140931224	33.0226741700438	NA
20	199.07774614654	344.7231421272	1	15	19	0.95	-2.46464846068022	19.6894156796998	19.8430739010553	16.5503724832188	23.8599160143567	31.3840866067459	397.020481989743
21	199.0008	346.0859	1	15	20	1	-1.53892293079991	27.2551574559998	27.2985694082727	18.4518900835204	28.0806090499567	29.2921721595911	398.316844733152
22	198.8415	347.1859	1	15	21	1.05	-3.18600000000004	22.0000000000005	22.2294983299223	23.4666720585159	28.915700332127	31.6401805520053	288.934022207018
23	198.2822	347.3163	1	15	22	1.1	-11.1860000000001	2.60800000000017	11.4860027860002	35.1712560124496	33.3722057810136	36.8290877671235	204.243606404371
24	198.4132	349.1354	1	15	23	1.15	2.62	36.3819999999998	36.4762158673291	42.2896115915668	35.15232948905	39.9117359743218	140.828696797448
25	198.6353	345.2234	1	15	24	1.2	4.44200000000023	-78.2399999999996	78.3659936707239	41.2810281810351	35.8854253373322	40.5882280098764	97.3603147726939
26	198.7942	348.3639	1	15	25	1.25	3.17799999999977	62.8099999999995	62.8903473038584	48.2925214785067	34.4905160658912	41.1537780943962	70.3293417760287
27	199.5952	348.0527	1	15	26	1.3	16.0200000000003	-6.22399999999971	17.1865812772642	46.8379869195841	43.3709133728754	42.2212064692132	56.6500984123574
28	198.5225	345.9875	1	15	27	1.35	-21.454	-41.3040000000001	46.5434692733578	36.5995946622148	55.6227464485575	43.1558903787785	51.9176274374411
29	198.0029	347.3521	1	15	28	1.4	-10.3919999999999	27.2919999999999	29.2035430727163	26.6914205402157	60.4220578555212	43.9140206739211	52.2837274714842
30	198.1294	348.7049	1	15	29	1.45	2.52999999999986	27.056	27.1740323838771	45.4607985647157	57.3165400053961	45.3159184486576	53.044061354018
31	198.7808	348.5593	1	15	30	1.5	13.0279999999999	-2.91200000000003	13.3494766938632	62.9529714186084	54.2269471388358	46.5437154650628	53.3089707739864
32	201.92594346049	343.984460981997	1	15	31	1.55	62.9028692098001	-91.4967803600598	111.033471399764	74.0061287914583	55.5267126062995	48.0655866860883	53.1355495308909
33	206.5086	339.0965	1	15	32	1.6	91.6531307902	-97.7592196399405	134.004333542821	78.0334853485774	52.9395749765434	50.3312014786129	54.0795307991452
34	210.5697	337.9367	1	15	33	1.65	81.2220000000002	-23.1960000000004	84.4693299369662	81.7624737374559	52.6757118587922	50.7571905541236	55.8721106936515
35	212.8915	337.4839	1	15	34	1.7	46.4359999999999	-9.05599999999936	47.3108151694724	65.5926266478833	54.746411559983	51.8777472815204	59.1287359319993
36	214.4606	337.7954	1	15	35	1.75	31.3819999999998	6.22999999999934	31.994418638256	42.9261785344784	58.5969148642344	55.5800626497889	60.6150368527207
37	215.9678	337.7175	1	15	36	1.8	30.1440000000002	-1.55799999999999	30.1842359519007	31.3452949261261	52.7602599993012	63.2414229271704	64.185347012111
38	217.0014	337.7144	1	15	37	1.85	20.6719999999996	-0.061999999999216	20.6720929757967	31.4593377713886	45.0396565086682	68.3364604070152	66.85307175811
39	218.3258	337.6134	1	15	38	1.9	26.4879999999999	-2.01999999999998	26.5649118952049	35.4313559910128	41.092323252726	71.5447807729246	69.4445104254378
40	220.6668	338.1146	1	15	39	1.95	46.8200000000002	10.0239999999997	47.8810293957848	39.9278933507192	46.4389545576447	74.7040361012901	72.153249230956
41	222.9836	339.2785	1	15	40	2	46.336	23.2780000000002	51.854509736377	47.153134482858	56.933178160742	77.3257693883818	73.4605344272104
42	225.5474	338.6773	1	15	41	2.05	51.2760000000003	-12.0240000000001	52.6669227504326	50.8393515793259	70.9561332480413	74.6309185097764	74.1559358990976
43	228.3555	339.1012	1	15	42	2.1	56.1619999999999	8.47800000000007	56.7982986364908	61.4185713439007	83.733345837487	71.3299738311668	74.8968342682383
44	230.0483	340.5831	1	15	43	2.15	33.8560000000001	29.6379999999999	44.9959973775446	78.4350003304713	90.413849687057	71.8324854129812	75.1605070378205
45	234.5175	338.2558	1	15	44	2.2	89.384	-46.5459999999996	100.777128218659	101.984373145363	94.6616606425973	77.6692438541223	73.5885562146462
46	241.1917	339.7836	1	15	45	2.25	133.484	30.5559999999991	136.93665466923	120.313557192116	96.0546239125293	80.0762956110452	72.7346839809754
47	249.2819	342.4577	1	15	46	2.3	161.804	53.4820000000002	170.413786824893	129.988347794788	96.5015770202517	86.1494875550087	72.8958497123174
48	256.5279	344.0654	1	15	47	2.35	144.92	32.1540000000005	148.444218870254	127.904749941294	97.6202911536655	90.5502531374416	72.2556574994651
49	260.8932	345.7204	1	15	48	2.4	87.3059999999998	33.0999999999995	93.3699503909043	113.674247494587	102.572647573236	94.9750001769544	73.2399884293607
50	265.1945	347.1027	1	15	49	2.45	86.0260000000005	27.6460000000009	90.3591389511882	91.01878089514	108.8995331506	98.9905800132544	74.5119344276585
51	268.483	347.1709	1	15	50	2.5	65.77	1.36399999999981	65.7841424356964	74.927025115215	103.219413061348	100.377353389358	76.4058607439494
52	271.33	347.4076	1	15	51	2.55	56.9399999999996	4.7339999999997	57.1364538276568	75.1569473516848	101.342841861976	100.246285112107	75.9955841722029
53	274.2826	349.092	1	15	52	2.6	59.0520000000004	33.6879999999996	67.9854399706291	89.8943163599059	97.3671604373961	99.4624670578637	75.1057873205177
54	278.9334	349.9316	1	15	53	2.65	93.0160000000001	16.7920000000004	94.5195615732533	92.7645786281096	99.5361506668519	99.5638235215173	73.9108849520817
55	287.0938	350.7596	1	15	54	2.7	163.208	16.5599999999995	164.045983992294	111.666902828812	103.319499383912	95.299365147772	74.8268076959575
56	291.0555	351.3589	1	15	55	2.75	79.2340000000002	11.9860000000006	80.1354537767151	119.807295759577	104.700082866187	89.8893053121618	75.9509372384211
57	298.4696	352.9476	1	15	56	2.8	148.282	31.7740000000003	151.64807483117	123.915353982019	103.990993203962	82.5502764974644	76.0398447182964
58	303.9011	353.1242	1	15	57	2.85	108.629999999999	3.53199999999902	108.687404624454	116.744682407917	101.304642962062	76.174854591915	76.6746215118956
59	309.5391	354.2687	1	15	58	2.9	112.760000000001	22.890000000001	115.059852685462	116.635587104264	96.5549994697983	74.9351960857968	76.9690681238437
60	315.9319	353.8045	1	15	59	2.95	127.855999999999	-9.28400000000011	128.192626121785	96.3150835791117	81.6991971449441	74.3198327540268	76.713524422766
61	319.7155	355.0377	1	15	60	3	75.6720000000007	24.6639999999991	79.5899772584467	82.8019901645465	76.5591975629752	75.4859520995169	75.5647756438044
62	321.9375	356.1884	1	15	61	3.05	44.4399999999996	23.0140000000006	50.0455572054103	69.1946449575776	63.7577111329527	77.3602498346293	74.8861260895005
63	323.8906	356.831	1	15	62	3.1	39.0620000000001	12.8520000000003	41.1219375516283	46.6537118819709	54.9825487464338	78.8816008098685	73.7184507523647
64	325.6947	358.3387	1	15	63	3.15	36.0820000000001	30.154	47.0231266506174	36.4828080216867	50.3342415047418	75.9892844911823	72.8664873719089
65	325.5783	359.1043	1	15	64	3.2	-2.32799999999997	15.3120000000001	15.487960743752	31.2003386867937	45.3201661241421	71.9843715377928	70.5141205698246
66	326.9033	359.6599	1	15	65	3.25	26.4999999999998	11.1119999999994	28.7354579570254	27.1631073283211	46.2718213328472	71.825578865797	67.540735838093
67	328.0589	359.4131	1	15	66	3.3	23.1119999999999	-4.93600000000015	23.6332105309455	31.473838051906	50.7295064652965	65.9302018815841	64.1255879404176
68	329.1037	359.4776	1	15	67	3.35	20.8960000000002	1.29000000000019	20.9357807592649	43.9866203663132	56.4585586576751	62.7989898863495	61.1234399233086
69	332.3744	360.5069	1	15	68	3.4	65.4139999999995	20.5859999999996	68.5767802685422	56.0608346440078	55.4235695125663	58.963136070733	60.2386945138253
70	335.8542	362.2736	1	15	69	3.45	69.5960000000002	35.3340000000003	78.0518723157879	70.2586742437993	62.2695459306414	54.4364688322775	59.5182661773502
71	339.4845	364.8564	1	15	70	3.5	72.6060000000007	51.6560000000004	89.1065293454982	85.7540099870291	67.0919601686188	50.7521978982508	60.0335061848674
72	344.0613	366.0549	1	15	71	3.55	91.5359999999998	23.9699999999993	94.6224085299034	79.3733009732265	68.1026926302154	49.5259670668942	59.9690897731841
73	348.9807	366.1646	1	15	72	3.6	98.3879999999999	2.19400000000064	98.4124594754139	80.5524714949696	70.6154310262653	47.9744344468658	60.0523750004452
74	350.81	366.291	1	15	73	3.65	36.5859999999998	2.52799999999979	36.6732351995291	78.1230856932298	67.5920306367242	46.1691512223005	58.6991397528869
75	354.9997	366.5449	1	15	74	3.7	83.7940000000003	5.07799999999975	83.9477249245032	65.9467110166315	63.552771540413	45.7288759918771	56.0556455736094
76	358.8112	367.0735	1	15	75	3.75	76.2299999999993	10.5720000000008	76.9596003367995	55.4768520655015	55.2325744636545	45.1921663640242	54.4062915476315
77	360.489	367.2497	1	15	76	3.8	33.5559999999998	3.52399999999989	33.7405351469117	55.8107603002219	48.3224276684919	45.7008993833709	51.3949885324739
78	362.7275	367.7916	1	15	77	3.85	44.7700000000009	10.838	46.0631647197637	46.5530715858564	39.4903102360565	46.0720252547023	49.123995575579
79	364.6065	367.4111	1	15	78	3.9	37.5799999999992	-7.61000000000081	38.3427763731313	32.3420632340791	36.9147329320347	45.5421929418538	46.6214100532853
80	366.4543	367.0489	1	15	79	3.95	36.9560000000001	-7.24399999999946	37.6592813526759	30.6981443203524	29.1882060531129	44.7166996006736	43.6376808652266
81	366.296	366.7997	1	15	80	4	-3.16599999999994	-4.98400000000061	5.90455857791297	23.5037684066116	23.2923725594296	44.5810602702178	41.7919404574685
82	367.4201	367.4036	1	15	81	4.05	22.482	12.0780000000002	25.5209405782781	18.0187055638475	23.2991061365263	42.577929711739	40.7757543801011
83	366.9171	367.3639	1	15	82	4.1	-10.0599999999997	-0.793999999999642	10.0912851510595	11.8233405203693	21.5286194831392	41.223149191022	40.1016626791316
84	367.2659	367.7838	1	15	83	4.15	6.97599999999966	8.39799999999968	10.9174621593111	14.24268188478	23.4923552469834	41.4089950145916	39.6421867751165
85	367.2537	368.1177	1	15	84	4.2	-0.244000000000142	6.67800000000057	6.68245613528496	15.9000679527002	25.8806276609343	40.1269196094261	39.5366495572696
86	367.4907	367.2494	1	15	85	4.25	4.74000000000046	-17.3660000000007	18.0012653999664	19.5534705596669	33.9295460767811	36.9870042294661	39.5415908694592
87	369.0822	366.6797	1	15	86	4.3	31.8299999999999	-11.3939999999991	33.8078709178791	28.9660049301193	36.8334317549861	36.8597751833638	40.6940229537684
88	370.4585	366.3387	1	15	87	4.35	27.5260000000003	-6.82000000000016	28.3582981858929	39.9379148014992	42.9559881459874	35.4490012648085	42.2258265432425
89	372.7224	364.5279	1	15	88	4.4	45.2779999999996	-36.2160000000006	57.9801340115733	53.6164102687822	45.9032570971484	34.2796840358375	41.7632077205438
90	375.5623	365.7126	1	15	89	4.45	56.798	23.6940000000004	61.5420054921841	57.7667955572719	51.0656331657393	32.8388928981757	42.3765033388447
91	379.8387	366.3226	1	15	90	4.5	85.5280000000005	12.2000000000003	86.3937427363816	66.358505732308	50.6816358995026	32.8316830166861	41.2479522673636
92	382.5613	366.1512	1	15	91	4.55	54.452	-3.42800000000011	54.5597973603275	62.8405092641775	50.4204442302013	32.0255416933079	40.3021350255724
93	386.1271	366.1338	1	15	92	4.6	71.3159999999993	-0.348000000000184	71.3168490610733	62.1933515299794	49.3693830464777	32.2288909113974	38.8450123469381
94	388.1119	365.761	1	15	93	4.65	39.6960000000001	-7.45599999999968	40.390151670921	47.746861530223	45.0670128246916	33.1152223279325	38.4675789317195
95	390.7642	366.9711	1	15	94	4.7	53.0460000000005	24.2019999999991	58.3062168211933	43.0740929031307	39.7971581354172	33.344423122662	37.4725774378676
96	390.8065	366.2643	1	15	95	4.75	0.846000000000231	-14.1359999999997	14.1612927375997	32.3802603606474	31.7338199565912	33.8910153748942	39.4914433921351
97	392.0698	367.1792	1	15	96	4.8	25.2659999999992	18.2979999999998	31.1959542248662	27.2935163852057	27.2176516316298	35.6871465241659	41.8679168767895
98	392.4734	367.9751	1	15	97	4.85	8.0720000000008	15.9180000000003	17.8476863486566	17.4009647408551	21.5017936768074	38.3796278317827	41.4895643652958
99	393.1722	367.7088	1	15	98	4.9	13.975999999999	-5.32600000000002	14.9564317937124	15.7207783829594	20.3271875587165	37.9842224992337	40.729757376963
100	393.4911	368.0151	1	15	99	4.95	6.37800000000084	6.12600000000043	8.84345859944038	11.3612103601289	15.6232130795848	40.0363070770157	39.955797916252
101	393.269591542517	367.831011980577	1	15	100	5	-4.43016914966051	-3.68176038846059	5.76036094812133	10.6233269929674	17.1003948502858	37.9148442645094	39.9612304561745
102	393.139052322354	367.379602095778	1	15	101	5.05	-2.61078440325946	-9.02819769597954	9.39811411071355	13.3608587322273	20.9538488181304	38.0263403394059	39.4859117434291
103	393.8427	367.4572	1	15	102	5.1	14.0729535529192	1.55195808443978	14.1582695128494	13.8454614183145	27.3898726170877	36.4668755028542	39.5496398241396
104	395.1081	368.128	1	15	103	5.15	25.308	13.4159999999997	28.6440904900119	18.4800113176122	30.9014321737758	35.5261628488475	39.496217517986
105	394.6849	367.7562	1	15	104	5.2	-8.46399999999903	-7.43600000000015	11.2664720298763	30.5464872761319	40.2754560186142	34.8182352663092	39.7806813353834
106	396.1263	367.633	1	15	105	5.25	28.8279999999997	-2.46399999999994	28.9331104446097	44.156418241208	44.0958685724276	41.9958825548041	39.4628904278475
107	399.304	366.1984	1	15	106	5.3	63.5539999999992	-28.6919999999998	69.7304939033124	48.4420056153243	48.835029047182	46.8760585702153	38.7383859185299
108	402.6981	363.8799	1	15	107	5.35	67.8820000000007	-46.3699999999994	82.2079243382294	66.705450618914	51.4319573289009	47.5301274657831	38.3020636780425
109	404.0122	361.7489	1	15	108	5.4	26.2819999999999	-42.6200000000006	50.0720273605937	69.711725827243	50.7251381389786	47.1798307180885	37.2594467154586
110	408.6783	363.8787	1	15	109	5.45	93.3219999999994	42.5959999999998	102.583697047825	67.123570818232	54.0132574530335	47.0727029343282	36.0806659660958
111	410.7336	364.6584	1	15	110	5.5	41.1060000000009	15.5939999999998	43.9644864862547	58.7074964165939	66.8913702593224	47.0907778956629	34.3724810104681
112	413.4885	365.3463	1	15	111	5.55	55.0979999999993	13.7580000000003	56.7897188582575	53.0082706626329	72.7982683223001	46.9462817935504	33.2052154908849
113	415.443	365.7996	1	15	112	5.6	39.0899999999999	9.06600000000026	40.1275523300388	41.3210642871531	67.6703823144784	46.8703887368819	31.8175252664316
114	415.9495	366.7521	1	15	113	5.65	10.1300000000003	19.0499999999997	21.5758985907887	64.0710146914018	63.4582292624012	45.8772127080396	32.6352609657364
115	416.4413	368.904	1	15	114	5.7	9.83600000000024	43.0380000000002	44.1476651704258	78.4729658263683	53.8699498500421	46.2169395481048	32.94389233534
116	415.0522	376.6664	1	15	115	5.75	-27.7819999999997	155.248	157.714238507498	76.633268212363	50.0856872188983	45.0347654808008	34.9310656048397
117	410.9154	381.602	1	15	116	5.8	-82.736000000001	98.7119999999993	128.79947453309	73.9081878621696	45.0575345399188	41.789625312894	35.764761885087
118	409.7169	382.5793	1	15	117	5.85	-23.9699999999993	19.5460000000003	30.9290642600125	66.4188354129311	42.3088201448629	38.2244995243024	37.2678633843401
119	409.3495	382.7311	1	15	118	5.9	-7.34800000000064	3.03600000000074	7.95049683982164	36.1003597463947	41.0292872771007	36.5346709316836	40.7393444420918
120	409.6142	382.9365	1	15	119	5.95	5.2940000000001	4.10799999999995	6.70090292423346	11.6421032534693	38.4206216431761	32.125024855176	45.3439992737875
121	409.3569	382.7707	1	15	120	6	-5.14599999999973	-3.31600000000094	6.12186017481643	7.98437207736271	23.1781607022791	30.8301177564268	49.6366268573581
122	409.1059	382.9778	1	15	121	6.05	-5.01999999999953	4.14200000000051	6.5081920684626	8.15038669203171	10.780982303488	28.3840906423639	52.5963087164939
123	408.4749	383.0137	1	15	122	6.1	-12.6200000000006	0.717999999999392	12.6404083794794	10.4224078734211	8.77861673412628	27.168175030009	54.0875035401982
124	408.042	383.0868	1	15	123	6.15	-8.65800000000036	1.46200000000022	8.78056991316662	10.2559616581635	9.61111260096597	29.7443590826252	54.3572505818478
125	407.2199	382.7131	1	15	124	6.2	-16.4419999999996	-7.47399999999971	18.0610088311805	9.91986135350659	10.3800998603098	31.0695494043709	54.4810979825995
126	407.4509	382.5843	1	15	125	6.25	4.61999999999989	-2.57600000000025	5.28962909852858	9.57286139088984	11.5745482939554	27.8662486548754	54.2754739615712
127	407.6577	382.7088	1	15	126	6.3	4.13599999999974	2.49000000000024	4.82769054517779	11.0718385099002	11.7106467448091	24.6534651999588	53.0592126623744
128	408.2017	382.6716	1	15	127	6.35	10.8800000000008	-0.743999999999687	10.9054085663957	10.3377918471985	12.0275299151551	27.0055993028971	51.6522332303698
129	407.6059	383.2259	1	15	128	6.4	-11.9159999999999	11.0860000000002	16.2754555082186	12.8931349297473	18.4594308881498	34.298858166095	53.8907670496654
130	406.9493	382.9316	1	15	129	6.45	-13.1320000000005	-5.88600000000042	14.3907755176717	13.5014321361116	23.7184771655657	43.6152956132469	54.0024885222866
131	406.0817	383.1831	1	15	130	6.5	-17.3519999999996	5.03000000000043	18.0663445112727	14.4821984394203	32.5543366074716	52.1824758190532	54.4328475056574
132	406.1265	383.574	1	15	131	6.55	0.896000000000186	7.81799999999976	7.86917657699943	25.8470232663994	38.5259480964297	58.2463356394375	54.1713138266002
133	406.2398	382.7917	1	15	132	6.6	2.26599999999962	-15.6460000000004	15.8092400829392	37.099162483933	45.232581871668	61.3046183435145	54.5646821152844
134	404.3618	379.6561	1	15	133	6.65	-37.5599999999997	-62.7120000000002	73.0995796431143	52.2155382851959	58.986603731224	62.8372884556561	54.5803163275386
135	401.8581	377.164	1	15	134	6.7	-50.0740000000008	-49.8419999999999	70.6514716053393	63.5504640567477	76.850491366184	62.7452564170941	53.9137949683101
136	397.376	375.8091	1	15	135	6.75	-89.6420000000001	-27.0979999999997	93.6482235175873	75.9829653039157	92.790403344151	63.5161824423416	50.2397401960962
137	394.3021	374.8263	1	15	136	6.8	-61.4779999999996	-19.6559999999999	64.5438054347584	92.1261841960486	104.782024534066	64.3288000118548	47.4562671698922
138	390.4086	374.6272	1	15	137	6.85	-77.8700000000003	-3.98199999999974	77.9717463187792	116.601820248435	110.581706771874	65.0799669364372	47.1192651185237
139	383.9836	370.4002	1	15	138	6.9	-128.499999999999	-84.5400000000006	153.815674103779	133.365268403106	107.215146023162	71.2468631676473	46.9951670129674
140	375.8008	365.2823	1	15	139	6.95	-163.656000000001	-102.357999999999	193.029651867272	146.013585011384	101.772035668623	75.8799521893973	47.3104867458994
141	367.0885	363.5998	1	15	140	7	-174.245999999999	-33.6500000000001	177.465464290943	145.180448239832	94.4780282772116	78.0355772548879	49.0632136232563
142	360.7049	363.8689	1	15	141	7.05	-127.672	5.38199999999961	127.785388476148	122.304107850276	90.1316519272799	79.9585370108365	51.0159150006271
143	357.0944	364.6322	1	15	142	7.1	-72.21	15.2660000000003	73.8060624610202	86.9422510888101	84.9273520012064	81.9611892005599	52.8482832802569
144	355.2212	364.0168	1	15	143	7.15	-37.4639999999999	-12.3080000000004	39.4339721559978	55.5907881513171	83.5071226040706	79.416273572452	54.3244529541832
145	354.4279	363.8482	1	15	144	7.2	-15.8659999999998	-3.37199999999939	16.2203680599421	34.2497188431758	74.9094130126106	76.7580405322494	54.8795035489785
146	353.5455	363.3065	1	15	145	7.25	-17.6480000000004	-10.8339999999998	20.7081496034776	24.6742557625805	63.2807511656248	72.6132317373171	55.0973540239183
147	352.5416	363.6276	1	15	146	7.3	-20.0779999999997	6.42199999999889	21.0800419354416	44.7101373578651	55.1350494876071	70.2590691398256	55.9564290757776
148	353.6682	364.2691	1	15	147	7.35	22.5319999999999	12.8300000000002	25.9287470580435	62.8765749364111	53.3406716292458	67.2329309341503	56.1779274189684
149	358.8735	368.9204	1	15	148	7.4	104.105999999999	93.0259999999998	139.613380132421	70.9707141799326	51.6174011217417	59.6914758598398	56.3014447689948
150	362.953	372.3857	1	15	149	7.45	81.5899999999999	69.3060000000003	107.052555952672	76.0203801320384	51.7440453958761	51.0056778785519	56.5506512836961
151	363.4667	375.4012	1	15	150	7.5	10.2740000000006	60.3100000000006	61.178845821085	82.0070874959111	50.7484351974226	45.9439514274593	56.7791489948576
152	363.6872	377.7071	1	15	151	7.55	4.41000000000031	46.1180000000002	46.3283716959707	58.5246648856183	50.3864863523712	43.7854943618166	56.765924164844
153	363.1989	380.4572	1	15	152	7.6	-9.76600000000076	55.0019999999995	55.8622838774066	40.6115158553412	49.5385098670943	44.3919482169994	56.7494578687556
154	363.2273	381.5669	1	15	153	7.65	0.568000000000666	22.1939999999995	22.2012670809569	30.5261562149125	35.875829115609	45.8116174527104	56.1675215810778
155	363.287	380.6946	1	15	154	7.7	1.19399999999928	-17.4459999999999	17.4868108012866	24.752592572704	27.1019427444933	47.0137506808629	54.9304324572279
156	363.1446	380.1762	1	15	155	7.75	-2.84799999999905	-10.3679999999997	10.7520476189416	17.0699322382776	28.6071516892937	46.678525605495	53.4582575433728
157	362.311	380.4356	1	15	156	7.8	-16.6720000000009	5.18800000000056	17.4605534849282	13.2269933455997	32.4359392360261	47.5840581397004	54.4440671167594
158	362.0206	379.6129	1	15	157	7.85	-5.80799999999954	-16.454	17.4489822052747	13.5923696336454	35.443224804753	47.2758879014995	53.276007258622
159	361.8958	379.5309	1	15	158	7.9	-2.49599999999987	-1.64000000000101	2.98657261756728	26.688147163675	40.0058337836791	41.3560263703424	49.9378236596079
160	362.6919	378.9843	1	15	159	7.95	15.9219999999993	-10.9319999999991	19.3136922415151	40.1192858993483	42.2834559658496	37.2213503779949	45.7392979578374
161	366.2671	380.3056	1	15	160	8	71.504000000001	26.4260000000002	76.2309352690898	53.8165173712283	42.6086160135675	35.5227207348272	41.3909962247642
162	370.006	382.2856	1	15	161	8.05	74.7779999999989	39.5999999999992	84.6162471632947	66.7846742217585	44.7816299270296	33.5733113188515	38.445820632758
163	372.5043	385.7814	1	15	162	8.1	49.9660000000006	69.9160000000006	85.9351395646748	70.9745422980538	45.0132659359048	31.5377265369514	36.9253559973629
164	375.7356	386.811	1	15	163	8.15	64.6259999999995	20.5919999999992	67.827356870218	58.52908486346	46.8362236250757	32.9187695897035	36.1685082709684
165	377.6849	387.314	1	15	164	8.2	38.986000000001	10.0600000000009	40.2630326229917	49.4439739547109	47.3407580114966	33.1028243822064	36.0112194957043
166	378.3793	387.4038	1	15	165	8.25	13.8879999999995	1.79599999999937	14.0036480961206	36.2100145005812	42.4382897803606	34.3032833494286	35.6811063004217
167	380.0422	388.4404	1	15	166	8.3	33.2579999999996	20.7320000000004	39.1906926195492	26.887773028393	34.7106834016768	38.6290650936933	35.3934117709607
168	381.0047	388.2162	1	15	167	8.35	19.2500000000007	-4.48399999999992	19.7653422940263	23.7069737249394	27.6322282691498	39.3190835830937	35.1720908164524
169	382.0654	388.2011	1	15	168	8.4	21.2139999999999	-0.302000000000362	21.2161495092771	26.3474946972613	25.831705395728	40.1841714593759	32.0123830664454
170	382.6056	387.1095	1	15	169	8.45	10.8039999999994	-21.8319999999994	24.3590361057239	19.9773928486426	23.9221927985633	40.4729180371229	30.081201426023
171	383.7507	387.8438	1	15	170	8.5	22.9020000000003	14.6859999999992	27.20625295773	19.0544420377184	25.9979506852897	36.8380410220692	29.3112451338727
172	383.3929	387.7621	1	15	171	8.55	-7.15599999999995	-1.63400000000024	7.34018337645594	24.775637763063	32.4765002603571	33.1061469036993	29.4693212531529
173	383.4929	388.513	1	15	172	8.6	2.00000000000045	15.018	15.1505882394052	24.1374118721871	33.6249012302826	29.4587637777263	28.944753733277
174	381.1061	389.2263	1	15	173	8.65	-47.7359999999999	14.2660000000001	49.8221281359999	25.6484066733182	33.5321192936761	26.5253990892264	28.6484942050635
175	380.1963	389.7671	1	15	174	8.7	-18.1960000000004	10.8160000000009	21.1679066513445	44.9756076720715	33.6050780627492	25.0086883105457	28.7626224589728
176	381.9334	389.7093	1	15	175	8.75	34.742	-1.15600000000086	34.7612269633855	48.1953604228468	31.2377922637778	24.6836869953484	28.9583423390655
177	386.9543	391.0577	1	15	176	8.8	100.418	26.9680000000005	103.976188370222	42.2886008242893	31.5016104057219	23.202765402221	28.9991805863622
178	388.1225	392.0953	1	15	177	8.85	23.3640000000003	20.752	31.2493519932816	43.0727442533113	31.2852992863029	23.0682937314053	28.8684978205162
179	388.4994	393.0371	1	15	178	8.9	7.53799999999956	18.836	20.2883301432127	36.8271778542373	27.2190927827249	22.6687397625484	29.0598366817497
180	389.5363	392.3311	1	15	179	8.95	20.7380000000001	-14.1200000000003	25.0886237964543	18.0276131393722	26.0951838225282	22.9410524740511	29.4077655656312
181	389.4597	392.4903	1	15	180	9	-1.5319999999997	3.18399999999997	3.53339496801573	14.375238149759	23.3694233054071	23.0997695329183	27.9617235103328
182	389.5252	391.9957	1	15	181	9.05	1.30999999999972	-9.89199999999983	9.97836479589696	12.1495847411604	13.9290305440849	25.3653311874543	27.4731184638416
183	388.8988	392.1669	1	15	182	9.1	-12.5279999999998	3.42399999999998	12.9874770452153	9.11762339174515	12.5116862325281	26.3517809296025	31.0403605936952
184	388.9005	392.6249	1	15	183	9.15	0.0340000000005602	9.16000000000054	9.16006310021988	9.91166875657689	11.8053602314207	24.3782188204235	37.4495477979941
185	388.5039	392.3263	1	15	184	9.2	-7.9320000000007	-5.97200000000043	9.92881704937785	9.8304479487975	12.2770268853531	24.4224205357391	43.2080746487048
186	388.6873	391.999	1	15	185	9.25	3.66800000000012	-6.54599999999959	7.50362179217447	10.6481343152972	14.9617468020588	23.6134013287023	46.1942884297378
187	388.6393	391.5228	1	15	186	9.3	-0.960000000000036	-9.52400000000011	9.572260757	11.461135721681	19.2290519691867	19.369296079031	48.7556901443859
188	388.2098	392.2607	1	15	187	9.35	-8.59000000000037	14.7579999999994	17.0759088777139	15.4364303789611	21.4182625729022	18.4179120579386	53.0361117605566
189	387.5596	392.1403	1	15	188	9.4	-13.0039999999997	-2.40799999999922	13.2250701321387	20.0118248475407	21.5373448581221	17.9355019041235	58.7972680046995
190	387.2293	390.6871	1	15	189	9.45	-6.60599999999931	-29.0640000000008	29.8052903357782	28.6276559895758	22.7496572489501	18.3426130941395	64.715583378467
191	386.3255	389.4662	1	15	190	9.5	-18.0760000000009	-24.4179999999994	30.3805941350726	32.1883908305071	23.8573793519976	19.0854059985964	69.6424565109293
192	386.973	392.0179	1	15	191	9.55	12.9500000000007	51.0339999999997	52.6514164671757	31.6135539945633	24.8095616139771	21.8400900239839	74.5278369173221
193	387.8365	393.5331	1	15	192	9.6	17.2699999999998	30.3039999999999	34.8795830823705	30.0628841189391	24.3241378833492	32.621957409664	79.8041965234101
194	387.3412	393.383	1	15	193	9.65	-9.90599999999972	-3.00200000000018	10.3508859524195	27.7029338564545	24.0656435768263	48.3736965067617	84.618063484985
195	386.2393	393.3438	1	15	194	9.7	-22.038	-0.783999999999878	22.0519409576572	20.9914672383784	24.4081993029259	61.4074609868639	90.1176854159275
196	385.4426	393.8217	1	15	195	9.75	-15.9339999999997	9.55800000000067	18.5808428226495	16.4598849361912	23.2090651951339	67.7048898641272	94.8883687000805
197	384.5217	393.5699	1	15	196	9.8	-18.4180000000003	-5.03600000000006	19.0940833767954	16.5177331590893	24.4511280787812	74.3086148865508	96.95443222081
198	384.12	393.1094	1	15	197	9.85	-8.03400000000011	-9.21000000000049	12.2216715714345	18.7535144869127	43.8256522464258	83.0039297897079	98.8572598737953
199	383.588	393.112	1	15	198	9.9	-10.6399999999996	0.0520000000005894	10.6401270669101	18.7151965338134	75.2100481554013	94.9257962468506	100.416003169139
200	382.0188	393.6582	1	15	199	9.95	-31.3840000000005	10.924	33.2308475967741	27.9107889191839	100.065264724778	106.490114282883	101.714801783027
201	381.1019	393.5896	1	15	200	10	-18.338	-1.37200000000007	18.3892530571527	71.1914195566604	111.552400376257	116.18514348894	103.975349554363
202	377.902	393.0009	1	15	201	10.05	-63.9980000000003	-11.7740000000003	65.0720453036482	133.902363151713	123.807668159124	123.69034264719	105.408722946185
203	366.8238	390.1819	1	15	202	10.1	-221.564	-56.3800000000003	228.624824758817	181.377014962643	141.683721696067	133.256612117218	107.595466471511
204	351.004147510828	386.647166770797	1	15	203	10.15	-316.393049783441	-70.6946645840594	324.194845042174	204.3896042187	165.785948916875	144.857908149547	108.442412190577
205	337.61	384.7332	1	15	204	10.2	-267.882950216559	-38.2793354159401	270.604106651421	219.704547399065	188.57202926284	155.812950296116	110.066015327075
206	330.9409	384.9496	1	15	205	10.25	-133.382	4.32799999999929	133.452199337441	212.176023835473	209.161221782747	166.163336071459	112.131422657325
207	324.1707	382.8702	1	15	206	10.3	-135.404	-41.5879999999993	141.646761205472	197.669534682036	222.929557215599	174.539568362589	113.075350093499
208	315.0816	379.9421	1	15	207	10.35	-181.782000000001	-58.5620000000006	190.982206940857	195.767043563037	222.687571988009	179.296607689652	113.588785680814
209	302.984503013247	376.478698129699	1	15	208	10.4	-241.94193973506	-69.2680374060194	251.662399274991	213.932839346793	214.505768143692	182.896504434154	113.800333080805
210	290.1145	374.2912	1	15	209	10.45	-257.400060264939	-43.7499625939802	261.091651056423	226.154567032133	211.560635867454	185.086990471915	113.89684291083
211	278.9006	374.3509	1	15	210	10.5	-224.278	1.19400000000041	224.281178256224	233.199120140546	220.77427176666	188.86529311013	113.978139541973
212	268.8254	373.2263	1	15	211	10.55	-201.504	-22.4920000000009	202.755399632168	231.342001605347	225.271468566054	188.977355868386	113.481083087912
213	257.6599	371.4226	1	15	212	10.6	-223.31	-36.0739999999998	226.204972482923	227.354228171872	216.909493683237	182.568975533357	112.797657856634
214	245.675229015821	369.624280689144	1	15	213	10.65	-239.69341968358	-35.9663862171203	242.376806598997	227.615704186528	200.007059951433	168.511127874392	112.876787527884
215	233.672093269635	368.479119040195	1	15	214	10.7	-240.06271492372	-22.90323297898	241.152783889045	224.388370099975	181.601951680991	158.724569667285	112.619853255338
216	222.395	368.7086	1	15	215	10.75	-225.5418653927	4.58961919610033	225.588558329504	200.619867225929	168.569364437512	156.557955450522	112.576483728162
217	213.1319	369.8317	1	15	216	10.8	-185.262	22.4620000000004	186.618729199403	168.672118297518	155.025154521173	151.842085300447	112.34156031882
218	207.8191	369.063	1	15	217	10.85	-106.256	-15.3740000000005	107.362458112694	135.84967519011	142.450379078705	144.17364157192	115.243565518278
219	203.7352	369.691	1	15	218	10.9	-81.678	12.5599999999997	82.6380619569457	109.523024688497	122.516487605092	132.674869914759	121.377833137936
220	199.9014	369.3167	1	15	219	10.95	-76.6759999999999	-7.48599999999897	77.0405683520051	85.6619389423723	105.888503467117	121.303571538778	126.798857050111
221	195.5727	371.1419	1	15	220	11	-86.574	36.5039999999999	93.9553058214382	84.2808909314807	92.3416391343842	111.771135595006	129.911978036611
222	192.7455	372.968	1	15	221	11.05	-56.5440000000001	36.5219999999999	67.3133004687781	76.3608569126652	78.4127020348412	103.271823528633	129.743317354217
223	193.3068	377.9594	1	15	222	11.1	11.2260000000003	99.828	100.457218058236	75.927331744123	71.4377894606036	92.3387035960502	126.126418823804
224	192.7571	380.0399	1	15	223	11.15	-10.994	41.6099999999994	43.0378918628684	75.1602535802712	65.3426798780848	80.8956669062207	119.732819368905
225	193.4697	383.7151	1	15	224	11.2	14.2519999999996	73.5040000000004	74.872942509294	71.1634651273101	61.0051913965644	69.4267562145607	113.796197506561
226	194.2614	388.151	1	15	225	11.25	15.8340000000004	88.7180000000001	90.1199150021793	58.5946879897266	54.9729067524988	58.9896313848661	111.37075897876
227	193.606	390.4249	1	15	226	11.3	-13.1080000000003	45.4779999999994	47.3293582039726	54.3245028435043	51.5184925360933	50.1435522750516	109.178291714211
228	195.1373	391.5167	1	15	227	11.35	30.6260000000003	21.8360000000007	37.6133323703185	46.0830510490057	42.2270281133956	51.1905233469046	109.874050591089
229	196.0879	392.0384	1	15	228	11.4	19.0119999999996	10.4340000000002	21.6869661317573	34.7855599247264	39.2748462073496	59.8591618417186	108.930079475309
230	197.7528	391.7903	1	15	229	11.45	33.2980000000003	-4.96200000000044	33.6656835368009	31.8735199448764	32.9650089620047	68.5107236283069	106.887603265734
231	198.1698	390.1612	1	15	230	11.5	8.34000000000003	-32.5819999999999	33.6324593807826	25.8593682370646	25.6376236353479	70.9586629630924	105.810643782071
232	199.7851	390.4357	1	15	231	11.55	32.3059999999998	5.48999999999978	32.7691583047228	24.2251895711949	21.874402515262	70.509278840047	105.638184742079
233	199.4798	390.2143	1	15	232	11.6	-6.10599999999977	-4.42800000000034	7.54257383125947	19.8469668750037	30.9432572332057	69.6838621142506	105.374925513776
234	200.0158	390.6259	1	15	233	11.65	10.72	8.23200000000043	13.5160728024085	16.4896873459693	54.3756438053524	70.9545108634186	105.277425334576
235	199.4272	390.6136	1	15	234	11.7	-11.7720000000003	-0.24599999999964	11.7745700558452	11.8752850856475	76.0162558600494	68.8678253458374	105.638854141862
236	200.2604	390.4901	1	15	235	11.75	16.6640000000001	-2.47000000000071	16.8460617356107	36.0271462293467	86.944419173686	66.1835625069973	106.608520720365
237	199.7983	390.3433	1	15	236	11.8	-9.24199999999985	-2.93599999999969	9.69714700311362	84.52609803951	89.5000651440007	66.5144981279745	108.568756167393
238	206.199	390.7728	1	15	237	11.85	128.014	8.59000000000037	128.301879549756	132.185544845095	97.1406961151056	75.5744596102579	112.350336403843
239	218.989462094292	391.280682348512	1	15	238	11.9	255.80924188584	10.15764697024	256.010831853225	157.399151001403	102.634175519487	85.1852890358587	116.137313840692
240	231.3582	393.1121	1	15	239	11.95	247.37475811416	36.6283530297596	250.071804083771	167.124845202354	104.77064172967	92.4716349926897	119.604750252089
241	237.5474	396.6835	1	15	240	12	123.784	71.4279999999997	142.914092517148	158.254246000864	106.729501378647	99.8501519691369	122.838158558528
242	240.1044	398.0858	1	15	241	12.05	51.1399999999998	28.0460000000005	58.3256180078703	120.742252999465	111.154593740687	108.004545955525	126.067690148237
243	244.2393	397.3639	1	15	242	12.1	82.6979999999998	-14.4380000000001	83.9488835423078	77.355738614245	120.20566198731	118.411147431501	127.167041906358
244	247.636	396.9441	1	15	243	12.15	67.9340000000002	-8.39600000000019	68.450866846228	56.0598517558907	115.994934266365	129.659183762932	128.674381525713
245	249.2904	396.852	1	15	244	12.2	33.0880000000002	-1.84200000000033	33.139232157671	55.1843422790201	108.92701412533	141.850952069164	129.306395030863
246	250.9066	396.0114	1	15	245	12.25	32.3239999999998	-16.8119999999999	36.4346582253764	82.1570779737559	112.755884764588	154.227410055865	131.045302571772
247	253.59	396.2859	1	15	246	12.3	53.6680000000001	5.49000000000092	53.9480706235174	111.247615533265	126.509026767049	166.993960059733	133.466158440748
248	262.1168	389.4309	1	15	247	12.35	170.536	-137.1	218.812562015987	140.498289636415	139.681598747896	173.510149460782	135.967293893516
249	270.803526800622	383.191700995764	1	15	248	12.4	173.73453601244	-124.78398008472	213.903554643773	169.451917773285	156.684192006377	172.415465839666	137.036419247052
250	278.895	379.321	1	15	249	12.45	161.829463987559	-77.4140199152794	179.392602673421	197.833711255078	178.931262408658	170.698776875871	136.621445529854
251	287.564332576423	376.688736998101	1	15	250	12.5	173.38665152846	-52.645260037981	181.202798909725	197.206119522037	201.725318733083	174.717654153963	135.993516812927
252	297.107007443812	374.489349641939	1	15	251	12.55	190.85349734778	-43.9877471232398	195.857038032482	202.120768479489	222.83332637878	181.626101456426	136.146960643301
253	307.5991	371.9984	1	15	252	12.6	209.841851123761	-49.8189928387796	215.674603350781	217.364235180901	226.814636934253	184.650221698465	136.574512522397
254	319.056897106521	368.697363021568	1	15	253	12.65	229.155942130419	-66.0207395686405	238.476799431035	233.998719692881	228.835997412968	186.394252188008	136.933155196071
255	331.257531479725	364.891365179101	1	15	254	12.7	244.01268746408	-76.1199568493396	255.609936180479	247.832941502482	232.470539626412	189.744964715889	137.738444122317
256	343.91834729967	361.091445825849	1	15	255	12.75	253.2163163989	-75.9983870650399	264.375221469629	256.42315434647	236.679423543339	195.907042636547	138.663943408877
257	356.75668874641	357.808644315065	1	15	256	12.8	256.7668289348	-65.6560302156799	265.028147080485	255.551226346446	236.743176145803	200.417818753521	139.808451165737
258	369.4899	355.554	1	15	257	12.85	254.664225071799	-45.0928863013007	258.625667570723	247.576844071924	229.618844649034	196.360128176773	137.837584373264
259	380.9216	353.0354	1	15	258	12.9	228.634000000001	-50.3719999999998	234.117159430915	239.360127393796	216.104312369639	188.887549458245	132.360694328573
260	389.1077	346.0108	1	15	259	12.95	163.722	-140.491999999999	215.738024807867	225.653410789125	200.558667023119	180.771256067017	126.565700958634
261	399.6674	342.3858	1	15	260	13	211.193999999999	-72.5	223.291638078992	202.814534951598	190.088766540011	172.136881656717	123.940768497275
262	409.4619	341.6157	1	15	261	13.05	195.890000000001	-15.4020000000003	196.494564057127	176.657398392832	178.002311128262	164.289375331077	124.188915772669
263	416.5884	340.4478	1	15	262	13.1	142.529999999999	-23.3580000000006	144.431288383092	153.540489974315	165.905619419293	154.737877613293	123.947430535592
264	421.718	339.8308	1	15	263	13.15	102.592000000001	-12.3399999999992	103.331476637084	140.817405686226	148.939101503522	144.20712662921	124.667096521494
265	424.8129	335.894	1	15	264	13.2	61.8979999999999	-78.7360000000001	100.153482715281	130.351211467399	129.071972507623	133.625936175469	126.115439824175
266	430.7267	330.5304	1	15	265	13.25	118.276	-107.272	159.676216638546	128.996703886988	107.594339770095	123.100476761889	125.665873078599
267	437.2489	327.4614	1	15	266	13.3	130.444	-61.3799999999992	144.163592962994	121.220804614212	91.8355745163505	112.62294227174	128.308541267363
268	442.8025	323.3954	1	15	267	13.35	111.072	-81.3200000000006	137.658750481036	104.60345504093	79.8569105775513	102.165019285745	124.360924331461
269	444.681690510193	320.777426083162	1	15	268	13.4	37.5838102038597	-52.3594783367594	64.4519802732028	74.371273853965	72.3099408887808	92.3059228174804	120.520702641937
270	444.28862686519	320.020006406245	1	15	269	13.45	-7.86127290005993	-15.1483935383408	17.0667348488708	53.3199375653017	66.6932053278188	82.4326250413975	116.783910858495
271	444.263	320.445	1	15	270	13.5	-0.5125373038004	8.4998718751001	8.51531070372095	30.7171172681143	56.1121869837674	73.1638828405873	112.870471474111
272	446.0684	321.1695	1	15	271	13.55	36.1080000000004	14.4900000000007	38.9069115196779	23.3990771633497	47.2435734152172	66.7517300889115	110.969662969253
273	447.261995084931	320.863350390401	1	15	272	13.6	23.8719016986204	-6.12299219198007	24.6446489950992	28.7829556147075	38.4244191521973	63.2446393727194	109.511269285214
274	447.416778756469	319.478886977366	1	15	273	13.65	3.09567343075969	-27.6892682607001	27.8617797493794	37.8531001135698	35.6727441314386	62.9399408549802	106.837524891617
275	446.903726049178	317.34025999635	1	15	274	13.7	-10.2610541458205	-42.7725396203198	43.9861271056601	41.1672092651327	35.7932775751724	62.4859149324623	101.429768325493
276	446.093811997626	314.771619682813	1	15	275	13.75	-16.1982810310394	-51.3728062707401	53.8660331980323	46.1317210362802	38.7334259110792	55.4247035206519	95.330030256567
277	445.358011636378	312.09711627221	1	15	276	13.8	-14.7160072249596	-53.490068212061	55.4774572774925	47.9464110995275	41.6678856614725	56.1992637812052	89.0484146860043
278	445.0673	309.6409	1	15	277	13.85	-5.81423272756069	-49.1243254441997	49.4672078508368	42.8035995356373	46.6323681678876	52.361720486149	83.5132765338064
279	445.3347	307.8136	1	15	278	13.9	5.34800000000018	-36.5459999999996	36.9352300656158	39.6137517085887	53.5699408211795	52.1538558256285	78.7160998402404
280	445.032	306.9516	1	15	279	13.95	-6.05400000000031	-17.2400000000005	18.2720692862089	42.1685620578123	58.2786245371059	52.7965656499735	73.8372568885641
281	443.6787	305.6239	1	15	280	14	-27.0659999999998	-26.5539999999999	37.9167940627894	47.1330152994951	54.7372200575364	53.6040612915056	69.8462588480295
282	444.6548	302.3539	1	15	281	14.05	19.5220000000006	-65.3999999999996	68.2515090236104	59.1934705428315	65.1549541471931	57.6499506074283	67.0387000606388
283	444.0356	298.6914	1	15	282	14.1	-12.3840000000007	-73.2500000000005	74.2894740592507	73.7536495385745	66.2990218201008	64.2846609571349	66.3332627518435
284	443.1227	293.916	1	15	283	14.15	-18.2579999999996	-95.5079999999998	97.237506282298	69.860688406484	68.6349675198184	69.4679231540235	66.7582301324312
285	440.6346	290.1022	1	15	284	14.2	-49.7620000000006	-76.2760000000003	91.0729642649239	88.1413462365739	69.7998537247747	69.2336004755174	64.9928080173366
286	440.2141	289.281	1	15	285	14.25	-8.41000000000008	-16.4239999999995	18.4519884023372	85.4650283407065	68.4746966719319	67.5595837512447	61.8177883951042
287	432.233	289.4428	1	15	286	14.3	-159.621999999999	3.23599999999942	159.65479817406	78.0764644968052	73.6320155533842	65.4738871002691	59.2150210528003
288	429.597	290.9679	1	15	287	14.35	-52.7200000000005	30.5020000000002	60.9078845799135	65.8460579109749	81.9369537463822	64.8615337818675	57.3894397899525
289	426.6461	291.585	1	15	288	14.4	-59.0179999999998	12.3419999999999	60.2946870627916	67.0887049373797	85.3659054868674	65.1262768630004	57.8406443352397
290	426.6139	293.0807	1	15	289	14.45	-0.643999999999778	29.914	29.9209313357723	59.1226848701944	80.1885764139289	65.2418887357307	60.4051780756279
291	426.3796	291.8699	1	15	290	14.5	-4.68600000000038	-24.2160000000001	24.6652235343613	78.408879152058	80.381947444953	66.5286348554717	61.4332134046472
292	431.7939	289.3047	1	15	291	14.55	108.286000000001	-51.303999999999	119.824697838134	92.6553464769296	65.792820053345	67.325670032366	61.1161210388767
293	438.0988	284.5997	1	15	292	14.6	126.098	-94.1000000000008	157.338855989231	94.5310949168829	63.4240457436341	69.4218861309675	60.6451858475401
294	440.9509	278.674	1	15	293	14.65	57.0420000000001	-118.514	131.52702368715	93.6751899525263	61.6175862061824	70.5765194098822	61.2148411504412
295	442.1855	277.1453	1	15	294	14.7	24.692	-30.5739999999992	39.2996735355391	72.4629552364956	60.6839237466868	67.4997011022108	60.5737563019503
296	441.3202	276.6066	1	15	295	14.75	-17.3059999999998	-10.7740000000001	20.3856987125778	48.4392123352103	64.5825730390116	68.2108732695566	61.486433497099
297	441.9261	276.2803	1	15	296	14.8	12.1180000000004	-6.52600000000007	13.7635242579802	30.5798259354352	61.0193245113479	62.2307783243955	63.1468401394643
298	443.7504	276.6481	1	15	297	14.85	36.4859999999999	7.35599999999977	37.2201414828045	26.8367525764906	56.9068185155528	62.417159093756	64.8884786371044
299	441.8669	277.6025	1	15	298	14.9	-37.6700000000005	19.0880000000004	42.2300916882743	35.4899561254969	55.7871333328971	63.5274328448509	64.8304020299704
300	442.758	277.0875	1	15	299	14.95	17.8219999999999	-10.3000000000009	20.5843067408163	49.5756937862001	54.8108257904928	68.0137905012822	67.1084494037989
301	443.9636	274.1421	1	15	300	15	24.1120000000001	-58.907999999999	63.6517164576093	65.3744246958952	56.0397990941602	69.2623655177888	66.6418037048699
302	443.3128	269.9831	1	15	301	15.05	-13.0160000000001	-83.180000000001	84.1922125614962	80.994440730359	58.668736595446	64.582291470325	66.4967382584571
303	442.6917	264.2057	1	15	302	15.1	-12.4219999999991	-115.548	116.21379603128	82.7848990044949	61.4102724438778	57.0057107379452	66.45033874506
304	444.152	258.3691	1	15	303	15.15	29.2059999999992	-116.732	120.330171860593	76.5896420628234	65.4372794835194	52.9617591468589	65.9762481700455
305	442.8529	257.6667	1	15	304	15.2	-25.9820000000002	-14.0480000000002	29.5365981114958	67.7617794046918	75.3436572558776	51.9139121283832	65.7506751670175
306	444.3377	256.9851	1	15	305	15.25	29.6960000000001	-13.6320000000001	32.6754317492518	57.4461201918604	73.9421579965661	55.4132832429533	66.7958959928297
307	442.9571	255.5344	1	15	306	15.3	-27.6119999999992	-29.0139999999997	40.0528992708385	49.8801182366797	68.1452584293021	60.8197931786595	64.8852495016035
308	444.4563	252.6714	1	15	307	15.35	29.9839999999995	-57.26	64.6354999671231	67.9024155072604	57.1046029603376	64.9154234923413	64.9559537317141
309	444.2432	248.5519	1	15	308	15.4	-4.26199999999994	-82.3900000000003	82.5001620846896	71.2946739303087	50.1363849608206	64.5345271969405	65.0106093350678
310	446.3802	242.9642	1	15	309	15.45	42.74	-111.754	119.648084464399	68.5287374539123	49.0169984662736	68.9750100718671	65.2813132244239
311	447.911	241.0107	1	15	310	15.5	30.616	-39.0699999999998	49.6367238644936	56.7630857288148	54.7867673917464	66.754972554268	66.8074349514294
312	448.344	239.7731	1	15	311	15.55	8.65999999999985	-24.7520000000003	26.2232168888566	50.3926516849616	62.970849761873	65.6678064845481	66.0709355994455
313	448.3537	239.4829	1	15	312	15.6	0.194000000000187	-5.80399999999997	5.80724134163544	30.1315814252869	68.4205745408049	63.4787913591526	63.9433018093851
314	449.531	237.2408	1	15	313	15.65	23.546	-44.8419999999999	50.6479918654234	38.2788608531841	63.6317749103616	61.3759769302088	62.6916617373974
315	450.0747	236.5022	1	15	314	15.7	10.874	-14.7720000000004	18.3427331660255	57.4129620698336	62.6063628878566	64.0016492318242	65.775945983944
316	448.9502	232.1257	1	15	315	15.75	-22.4900000000002	-87.5299999999999	90.3731210039799	80.0780633527949	59.5677871119699	65.3809187161029	67.920291021752
317	442.9724	233.3136	1	15	316	15.8	-119.556	23.7580000000003	121.893722972104	76.8708981357616	63.1903545397941	67.5397206788115	70.4335044364059
318	437.7763	236.226	1	15	317	15.85	-103.922	58.2479999999998	119.132747756442	95.0811443504263	69.8529797579675	67.4947483696723	70.732836991057
319	436.9367	237.7393	1	15	318	15.9	-16.7920000000004	30.2659999999997	34.612165780257	80.8567133707557	72.615568899597	66.4937858252848	70.3071557464313
320	432.9405	241.474	1	15	319	15.95	-79.9239999999998	74.6940000000001	109.393964239349	68.9677470097547	78.9862999973747	62.5488359475656	71.1223715746577
321	432.5325	242.3458	1	15	320	16	-8.15999999999917	17.4360000000001	19.2509661056268	59.6278961631402	75.9750700404593	64.35250438507	70.5854894584012
322	430.0026	244.1759	1	15	321	16.05	-50.5980000000011	36.6020000000003	62.4488911670987	68.3602396634323	72.10859159575	67.559579728566	68.8015049081869
323	428.5191	247.4798	1	15	322	16.1	-29.6699999999998	66.078	72.4334935233693	62.8914556443231	66.5689221985396	70.880892880825	67.0889347441008
324	426.9151	251.0497	1	15	323	16.15	-32.0799999999997	71.3979999999998	78.2738832817176	71.093426710163	69.355796740208	72.421564327936	65.2117257738218
325	424.5245	254.3837	1	15	324	16.2	-47.8120000000001	66.6800000000001	82.050044143803	75.2494361817453	62.4913090072746	79.6379798395049	65.5562711908079
326	424.4492	257.3958	1	15	325	16.25	-1.5059999999994	60.2420000000001	60.2608214348262	73.5099482339391	69.13722165817	80.4272988005507	65.4580540011634
327	422.6906	261.1674	1	15	326	16.3	-35.172	75.4319999999996	83.2289385250102	70.3513538169837	71.9288049173378	80.0472156941524	65.7438397248282
328	422.2609	264.3251	1	15	327	16.35	-8.59400000000051	63.1540000000007	63.7360537843385	62.0911623702262	71.9088060036824	76.5502504897727	65.0431984029161
329	424.933	265.9436	1	15	328	16.4	53.442	32.3699999999997	62.4809111969406	67.1810166061771	72.227559756275	76.0797842959221	63.8160179782032
330	426.736	266.8925	1	15	329	16.45	36.0599999999999	18.9779999999996	40.7490869100153	68.6081736529303	80.289659681635	73.2697330774484	61.6373557486913
331	426.7297	271.178	1	15	330	16.5	-0.126000000000204	85.7100000000003	85.710092614581	70.3076637734258	84.8795275606421	74.4160063625345	61.5096122205991
332	427.7634	275.5764	1	15	331	16.55	20.6740000000002	87.9679999999996	90.3647237587763	74.1037656955663	87.9858397925549	71.9352033318256	61.6604668500093
333	428.9119	279.0006	1	15	332	16.6	22.9700000000003	68.4840000000008	72.2335043868157	98.4881569930439	86.5315787810058	70.699078129049	61.8167718028757
334	430.0796	282.9027	1	15	333	16.65	23.3540000000005	78.0419999999992	81.4614208076431	102.578038515107	82.8037718516362	69.0474746174348	60.9073916525602
335	432.3649	290.7086	1	15	334	16.7	45.705999999999	156.118	162.671043397404	107.363505932179	84.0481571476221	67.1108931497917	60.8304389742941
336	430.4445	295.657	1	15	335	16.75	-38.4079999999994	98.9679999999998	106.159500224897	102.755493788586	79.6947910668989	65.5351892862239	58.9382373885857
337	429.7712	301.3318	1	15	336	16.8	-13.4659999999997	113.496	114.292060844137	91.5037780077062	71.9416017463135	63.9479587708449	57.2188063341474
338	429.4258	303.7671	1	15	337	16.85	-6.90800000000081	48.7060000000008	49.1934436688477	69.6081573022003	69.4893502544156	62.5916484361599	55.5961267441279
339	429.4155	305.0272	1	15	338	16.9	-0.205999999999449	25.2019999999993	25.2028419032451	56.8115436186908	65.8673894785947	61.1382501311216	56.5659661941394
340	429.8537	307.6505	1	15	339	16.95	8.7639999999999	52.4660000000006	53.1929398698743	36.5196975604476	53.9321266179483	60.725875549817	58.2238402008729
341	429.088	309.6154	1	15	340	17	-15.3139999999996	39.298	42.1764318073493	36.2232067202453	46.1908510118057	58.6667200561283	60.1776895548536
342	428.5791	310.0062	1	15	341	17.05	-10.1780000000008	7.81599999999912	12.8328305529218	40.2310009494832	39.9100777491349	55.7613539714526	60.3481056400582
343	426.4918	311.1612	1	15	342	17.1	-41.7459999999994	23.1000000000006	47.7109894678362	38.2560959336964	38.651718091314	52.7526507249265	59.8043190211641
344	424.8552	312.7228	1	15	343	17.15	-32.7319999999997	31.232	45.2418130494345	35.5701584049206	39.472728410607	49.3932189771845	59.9292443306183
345	425.8908	314.6251	1	15	344	17.2	20.7119999999998	38.0459999999994	43.3184147909402	43.3004579378222	37.403593952012	42.0228981090833	59.0067397641165
346	424.4848	314.9236	1	15	345	17.25	-28.1200000000001	5.97000000000094	28.7467441634704	41.0802294623826	37.6386490453576	37.4491759766207	57.9622964972172
347	424.5311	317.4974	1	15	346	17.3	0.925999999999476	51.4760000000001	51.4843282174295	38.7144558717308	39.5811061965917	34.3903969741423	56.0578222965018
348	423.8526	319.1975	1	15	347	17.35	-13.5699999999997	34.0019999999993	36.6098470906386	36.5510919703275	36.0159511954375	34.6420029984831	55.3661619083215
349	424.8174	320.5614	1	15	348	17.4	19.2960000000005	27.278	33.4129450961752	39.7071396857946	32.9190484757743	37.0521480923566	55.0066561241198
350	426.2392	321.3484	1	15	349	17.45	28.4359999999992	15.7400000000007	32.5015952839238	35.8617544553613	30.1136696002183	43.1779473242974	54.3530595478688
351	428.4634	321.2506	1	15	350	17.5	44.4839999999999	-1.95600000000013	44.5269827408055	30.9516729284923	28.7075009414357	45.9393727471726	55.4513964205706
352	429.8208	320.3795	1	15	351	17.55	27.1480000000008	-17.4220000000003	32.2574020652633	27.1236410798179	28.8707161991498	48.7610079482908	55.3636733971722
353	430.194	319.9059	1	15	352	17.6	7.46399999999994	-9.47200000000066	12.0594394562936	23.6762472301091	30.6322879056523	48.9095599132791	56.9973099569789
354	430.1638	319.1929	1	15	353	17.65	-0.604000000000724	-14.2599999999993	14.2727858528033	17.7078621970769	34.6315677741063	50.8110140438018	58.7116088176289
355	430.5767	319.8348	1	15	354	17.7	8.25800000000072	12.8379999999993	15.2646260353798	21.8796779429382	48.9523006965828	50.9025863784413	56.2735638991237
356	431.2819	319.6303	1	15	355	17.75	14.1039999999998	-4.08999999999992	14.6850575756445	30.3129028828123	54.2400964489877	50.3894037082105	55.7255509992361
357	431.7497	317.016	1	15	356	17.8	9.35600000000022	-52.2859999999991	53.1164807945699	42.1394944683947	57.9409096999899	48.1676858221586	55.6776876070118
358	433.1351	314.6854	1	15	357	17.85	27.7080000000001	-46.6120000000001	54.2255641556638	74.2283541630565	61.8031686311208	48.1406753804831	55.7410618278462
359	433.6305	311.0487	1	15	358	17.9	9.90799999999922	-72.7340000000004	73.4057437807154	90.7723307008986	68.7029796118293	48.875062117118	56.1030191732559
360	437.4818	303.1524	1	15	359	17.95	77.0260000000007	-157.926	175.708924508689	94.0021414570416	71.6915031566644	47.9802435459207	56.0127968028799
361	439.7409	298.8378	1	15	360	18	45.1819999999998	-86.2919999999997	97.4049402648548	93.2934343794293	72.0713064749853	52.2360727850129	55.7791876174047
362	440.0972	295.3929	1	15	361	18.05	7.12599999999952	-68.8980000000004	69.2655345752853	95.2664647552638	67.4646554451675	54.9659928228917	56.4811929446157
363	441.6155	293.364	1	15	362	18.1	30.3660000000002	-40.5780000000004	50.6820287676021	69.1546521502723	65.6490628553139	61.2419691890312	55.6289597362243
364	438.1585	295.6844	1	15	363	18.15	-69.1399999999999	46.4080000000001	83.2708956598882	53.370282249072	63.1185564601298	68.0299986580733	54.7387712813872
365	436.3452	297.0291	1	15	364	18.2	-36.2660000000005	26.8940000000009	45.1498614837309	40.9271694332934	47.0081863952585	70.5242296891641	54.614387152713
366	437.1208	296.5266	1	15	365	18.25	15.5119999999999	-10.0500000000011	18.4830907588536	38.0046913311985	50.2320491210381	74.0019260218515	54.2086364332222
367	437.4072	296.3211	1	15	366	18.3	5.72800000000029	-4.10999999999945	7.04997049639208	30.9706481649958	51.9910759457935	76.9649782398814	54.4564408938688
368	438.8842	295.2862	1	15	367	18.35	29.5400000000006	-20.6979999999999	36.0696382571275	24.8617206402448	60.6807697469416	76.8401206572092	54.9776286804522
369	441.2313	294.7615	1	15	368	18.4	46.9419999999991	-10.4939999999999	48.1006798288747	47.0938159930041	67.3570177043174	75.1538902541552	56.1711357322815
370	440.7942	294.1765	1	15	369	18.45	-8.74199999999973	-11.7000000000007	14.605223859976	63.0549824582937	69.3569562216638	68.8476462814625	55.855364095948
371	446.5817	291.257	1	15	370	18.5	115.75	-58.3899999999994	129.64356752265	83.3568481626848	75.9325455687178	65.6190024876367	56.1633398159265
372	449.2003	287.7925	1	15	371	18.55	52.3720000000003	-69.2899999999997	86.8558028228396	103.743387243639	86.4653010345952	64.2013779409405	56.7694039474806
373	448.669	280.9341	1	15	372	18.6	-10.6260000000009	-137.168	137.578966779083	113.852191803083	88.0311784591046	62.3483595591695	57.9886743846993
374	448.6055	273.4327	1	15	373	18.65	-1.26999999999953	-150.028	150.033375233646	104.771275144431	87.1892240481806	58.6665285189726	58.6980220470133
375	446.9273	270.6408	1	15	374	18.7	-33.5640000000001	-55.838	65.1492466571948	109.875619610897	90.6871061676665	58.3261879269846	58.954368379714
376	449.5269	267.3268	1	15	375	18.75	51.9920000000002	-66.2800000000004	84.2389842293939	92.7055087555244	81.0059558542353	58.0278691582338	59.0612396855707
377	446.7097	262.4652	1	15	376	18.8	-56.3440000000003	-97.2320000000002	112.377525155166	70.6350608527221	76.4116799360875	60.7451959655789	58.0725101682033
378	446.5911	259.8815	1	15	377	18.85	-2.3720000000003	-51.6739999999993	51.728412502221	67.5220205322503	64.0159493713974	61.8145819804213	57.4376676115426
379	445.9473	258.0048	1	15	378	18.9	-12.876	-37.5340000000006	39.6811357196344	57.2406365640391	49.9760393336279	63.467209347445	56.0692573723787
380	446.4343	255.5739	1	15	379	18.95	9.74000000000046	-48.6179999999996	49.5840450548356	42.9477402612782	47.2954196323054	63.7304846459753	51.9447398710867
381	444.9775	256.3306	1	15	380	19	-29.1359999999997	15.1339999999999	32.8320643883381	35.3263899872704	40.1231927477498	60.0906068468402	50.5693001404099
382	446.1893	254.6825	1	15	381	19.05	24.2359999999996	-32.962	40.9130436413619	29.3170178145336	35.0250908965625	58.5728150720694	50.2759237410396
383	446.1215	255.3602	1	15	382	19.1	-1.35599999999954	13.5539999999997	13.6216611321818	27.0688187323606	35.5979855017379	54.7353795803674	49.7117224242823
384	446.0677	255.8389	1	15	383	19.15	-1.07600000000048	9.57400000000007	9.63427485595062	23.0057489314605	39.7451946467094	49.3660454359533	48.5292046755309
385	444.1519	255.7669	1	15	384	19.2	-38.3159999999998	-1.44000000000005	38.3430496439705	27.1024415318469	36.773863124284	47.384507070264	47.901497121452
386	443.839	255.2249	1	15	385	19.25	-6.25800000000027	-10.84	12.5167153838379	35.8695810162055	39.1752578394451	44.1205533492899	47.643947857898
387	444.0264	252.1608	1	15	386	19.3	3.7480000000005	-61.2819999999999	61.3965066432936	50.1733714788852	40.7339502080513	39.1800420965252	48.6322870914815
388	441.5326	250.7345	1	15	387	19.35	-49.8760000000004	-28.526	57.457358553975	46.4789075162075	45.4548097893375	38.0352145658759	52.6547932922338
389	442.6133	246.8234	1	15	388	19.4	21.6139999999996	-78.2220000000001	81.1532271693492	55.3447667474296	48.7560515382787	36.9846244906022	55.1406889828853
390	441.6623	246.5358	1	15	389	19.45	-19.0199999999993	-5.75199999999995	19.8707298305818	54.3654588842557	47.4735945082225	35.0418334607109	55.9107441828527
391	443.9907	244.9057	1	15	390	19.5	46.5679999999998	-32.602	56.8460115399486	55.0400385624695	48.1179139508299	35.519597793183	53.3914188931632
392	441.5896	246.3941	1	15	391	19.55	-48.0219999999997	29.7680000000003	56.4999673274241	47.3387315976721	43.3349932964878	36.3504695411388	53.7379275985535
393	441.5634	243.3527	1	15	392	19.6	-0.524000000000342	-60.8280000000002	60.8302569450436	48.4682815002376	40.4724436300139	37.0750852893951	52.5093611397238
394	440.5468	241.4783	1	15	393	19.65	-20.3319999999997	-37.4880000000002	42.6466923453625	40.8910611542302	34.224054334495	38.3918808320893	50.0205565416136
395	440.2437	240.2389	1	15	394	19.7	-6.06200000000058	-24.7879999999998	25.5184793434091	32.3045277087198	33.3098037971379	37.4768063159193	51.4852958393227
396	439.9608	239.3341	1	15	395	19.75	-5.65799999999967	-18.0959999999999	18.9599098099119	25.9048486975584	31.863937746921	37.2600265575621	50.8907190907055
397	440.5646	239.6433	1	15	396	19.8	12.0759999999996	6.18400000000008	13.5673000998721	21.1093770713179	31.9669888742262	36.5193782173841	52.2973152290614
398	439.275	238.999	1	15	397	19.85	-25.7920000000001	-12.8860000000003	28.8318618892366	18.1513260940381	28.6953607894527	43.4950046040463	54.0013208530042
399	438.4559	239.4467	1	15	398	19.9	-16.3819999999998	8.95399999999995	18.6693342141597	22.8368143396118	28.0277101258999	46.8141686183256	55.4388891600852
400	438.1175	239.8629	1	15	399	19.95	-6.76799999999957	8.32400000000007	10.7282244570104	31.6294500397326	27.4800181236161	48.0910037197301	57.0017604358978
401	439.2646	241.645	1	15	400	20	22.9419999999993	35.6420000000003	42.38735103778	31.4858728813469	26.4021391642944	46.6922309394862	58.3816485021773
402	436.6102	242.7534	1	15	401	20.05	-53.0879999999991	22.1679999999998	57.5304786004765	34.9460431804819	29.7037631382804	48.9030401250375	58.3157417860124
403	437.9974	242.5261	1	15	402	20.1	27.7440000000001	-4.54599999999971	28.113976097308	36.8087101531941	46.5175655780787	50.2833426990801	58.921506610059
404	439.7368	242.9834	1	15	403	20.15	34.7879999999998	9.1459999999995	35.9701857098344	29.967463988977	59.4042829021562	50.6750676472739	59.048595607641
405	438.8036	242.6183	1	15	404	20.2	-18.664	-7.30199999999968	20.0415593205717	27.7780762368282	62.8722036423223	55.5860846083813	58.4780959214893
406	438.9597	242.2402	1	15	405	20.25	3.12199999999962	-7.56200000000035	8.18112021669422	61.5492582748104	61.5205241320513	57.6608848321211	59.9459486741456
407	441.2132	241.6513	1	15	406	20.3	45.0699999999995	-11.7779999999999	46.5835398397326	83.8625226238305	65.8390913758488	65.4145883615976	60.5995966880537
408	434.2931	248.6588	1	15	407	20.35	-138.402	140.15	196.969886287219	88.9356971314505	71.8713246087075	69.9674271401325	60.1306493080906
409	427.2818	250.9521	1	15	408	20.4	-140.226	45.8659999999998	147.536507454935	93.0735842751257	73.3224251686479	73.8931538295683	59.7662803474013
410	425.0269	251.2167	1	15	409	20.45	-45.0979999999993	5.29200000000003	45.4074318586719	103.900106514869	83.6921510931465	78.9616874110847	59.4511246356206
411	424.0138	252.245	1	15	410	20.5	-20.2620000000002	20.566	28.87055593507	82.1933909426046	88.9196304999479	81.2436992111716	58.6749493311329
412	419.8019	255.0053	1	15	411	20.55	-84.2380000000003	55.206	100.716151038451	62.7823277134654	101.125413584915	80.2810140308861	58.1272240562609
413	416.198	257.5674	1	15	412	20.6	-72.0780000000002	51.2420000000003	88.4363084258952	78.4486050548425	93.4172887021864	80.7679279307228	57.1596206155427
414	415.0085	259.7936	1	15	413	20.65	-23.7899999999991	44.5240000000001	50.4811913092388	84.76567672477	88.3820247569803	79.7053103831926	57.4641554919219
415	411.9146	265.1514	1	15	414	20.7	-61.8780000000004	107.156	123.738818565558	98.3507206549602	95.051171179847	79.4793855270592	57.3412321500909
416	412.0794	268.1697	1	15	415	20.75	3.29600000000028	60.3659999999991	60.4559142847074	104.641186461768	100.966874290292	82.6318707907291	57.4475209633639
417	409.1718	276.0846	1	15	416	20.8	-58.152	158.298000000001	168.641370689402	113.981721800495	94.7229366859234	84.6798151587233	58.2809134051671
418	407.356	281.7974	1	15	417	20.85	-36.3160000000005	114.255999999999	119.888637459935	111.653737304851	89.6645312527382	76.7662940121349	57.6902319608259
419	406.1205	286.4969	1	15	418	20.9	-24.71	93.99	97.1838680028738	117.168071855814	86.0881955977373	72.7183920764771	57.764725258548
420	403.6754	291.5404	1	15	419	20.95	-48.9019999999994	100.87	112.098896087339	91.0951527168867	75.2666199609719	70.811245551511	58.3920294586268
421	402.4378	295.7642	1	15	420	21	-24.7520000000009	84.4760000000008	88.0275870395195	74.6878760437081	76.3441110815103	70.6576677227795	58.3753787849854
422	403.2304	297.5062	1	15	421	21.05	15.8519999999999	34.8399999999992	38.276774994766	58.1946693949794	68.2342167325317	67.3514079874842	57.2839784098043
423	402.3878	299.2009	1	15	422	21.1	-16.851999999999	33.8940000000002	37.8522540940428	38.8795026170924	60.1152993220834	64.0358985320054	58.4354222757087
424	401.7805	298.7853	1	15	423	21.15	-12.1460000000002	-8.31199999999967	14.71783475923	35.5201503072067	57.0547593959738	64.2532433365699	58.9373437193274
425	402.0436	299.5155	1	15	424	21.2	5.26200000000017	14.6039999999994	15.5230621979036	45.3732807481768	46.5713199231751	59.0963796918004	59.4090047992822
426	405.1396	297.755	1	15	425	21.25	61.9199999999989	-35.2099999999996	71.2308254900913	45.5427226004586	40.3484611552671	57.2341570946068	61.0337053641917
427	408.9918	295.6766	1	15	426	21.3	77.0440000000008	-41.5679999999998	87.5424271996162	55.9148493969683	39.979879289045	51.1472384487366	60.8371892273224
428	410.9264	295.6386	1	15	427	21.35	38.6919999999998	-0.760000000000218	38.6994633554521	54.2631372292577	38.4072658112726	45.4130367815192	56.7970619064763
429	413.7039	293.8036	1	15	428	21.4	55.5499999999995	-36.6999999999996	66.578468741778	45.1767720033276	42.4182910754025	41.6362966875278	54.2038339625095
430	414.0665	293.7823	1	15	429	21.45	7.25200000000086	-0.425999999999931	7.26450135935099	34.5864778299133	42.9261394226289	37.8223715061689	53.2650306054307
431	413.4659	294.9239	1	15	430	21.5	-12.0120000000009	22.8319999999997	25.7989993604404	31.2718090220866	38.1242031077032	35.5070583587991	52.8463096908038
432	414.3653	296.4012	1	15	431	21.55	17.9880000000003	29.5460000000003	34.5909563325449	28.9217327538367	34.0602601649414	34.2869427887226	50.8048664326192
433	414.8368	297.402	1	15	432	21.6	9.42999999999984	20.0159999999994	22.1261193163187	31.5891416160001	30.7107742409551	36.1029166206945	49.8790953888287
434	417.5232	296.8556	1	15	433	21.65	53.7279999999998	-10.9280000000001	54.8280874005284	31.0716342120789	26.2178339790818	38.1693770554622	49.7643984272529
435	418.4193	296.3476	1	15	434	21.7	17.9220000000009	-10.1599999999996	20.6015456701682	33.5340424999695	29.0734230891628	39.3386240715051	47.2204354448647
436	419.5743	296.234	1	15	435	21.75	23.0999999999995	-2.27200000000039	23.2114623408345	30.1497394598235	30.665655562331	39.4355399376542	46.464576641999
437	419.8639	298.5612	1	15	436	21.8	5.79200000000014	46.5440000000001	46.9029977719976	23.5139352043268	28.5940062884001	36.9945632959216	44.7745556610513
438	419.6713	298.7362	1	15	437	21.85	-3.85200000000054	3.50000000000023	5.20460411558898	26.5577045623255	33.7985674301164	36.8278298008178	45.8313112538066
439	418.7517	299.3072	1	15	438	21.9	-18.3919999999989	11.4200000000005	21.6490661230449	30.2596769125831	33.9204630355219	35.6892758485419	45.0599375438661
440	419.949	300.6392	1	15	439	21.95	23.9459999999997	26.6399999999999	35.8203924601613	23.6539700768307	35.7511087203813	35.7188156593504	44.1924562333934
441	422.0345	300.5906	1	15	440	22	41.7099999999994	-0.972000000000435	41.7213240921228	37.4473954004092	40.7468767676053	35.034951658828	43.8609514231958
442	422.7026	300.4038	1	15	441	22.05	13.3620000000008	-3.7360000000001	13.8744635932356	44.3269908667169	39.9288664269017	34.2583248777541	43.4492517586271
443	423.2753	304.0679	1	15	442	22.1	11.454	73.2820000000004	74.1717307334813	44.9445128784372	42.9448853606805	35.722292245652	44.5017989558138
444	422.486	306.7568	1	15	443	22.15	-15.7860000000005	53.7779999999998	56.0470434545837	51.2340766226274	45.160717718002	35.275553517936	44.5981661116342
445	423.4021	308.473	1	15	444	22.2	18.3220000000006	34.3240000000003	38.9080025187627	56.2037627769727	42.3642082295381	35.344491197929	44.7924936968677
446	423.3062	312.1302	1	15	445	22.25	-1.91800000000057	73.1439999999998	73.1691428130737	48.4423753209517	39.4042477553251	35.6949961893912	43.5098614540401
447	424.5056	313.6501	1	15	446	22.3	23.9880000000005	30.3980000000001	38.7228943649624	45.9944445692871	39.9226434671081	38.4018728733659	43.4888265824312
448	426.0351	314.5374	1	15	447	22.35	30.5899999999997	17.7459999999996	35.3647934533763	39.7839035806389	37.6460170611876	46.249585726094	43.795526093666
449	427.6273	316.0416	1	15	448	22.4	31.8439999999998	30.0840000000005	43.8073896962604	27.5744188880227	36.6306440003501	48.4835784002044	43.2657392239219
450	427.9262	316.2964	1	15	449	22.45	5.97800000000007	5.09599999999978	7.85529757552179	23.6415241572435	34.9378736754766	50.5625409606178	43.1927021130319
451	427.6656	316.8436	1	15	450	22.5	-5.21200000000022	10.9439999999995	12.1217193499929	26.8496588014234	30.6431156111772	52.2148444875926	43.2075951650706
452	427.5641	317.7911	1	15	451	22.55	-2.02999999999975	18.9499999999998	19.0584207110661	27.266843431413	36.8748793198302	52.6115607285315	42.8357906929292
453	428.8376	320.0237	1	15	452	22.6	25.4700000000003	44.652000000001	51.405466674276	30.0918437703143	49.5542860915076	52.9006812909332	42.8877545024671
454	430.9031	321.0233	1	15	453	22.65	41.3099999999997	19.9919999999997	45.8933128462085	33.7118123343317	51.8064390824068	51.0269551678063	44.7819986629314
455	431.3698	322.0183	1	15	454	22.7	9.33400000000006	19.9000000000001	21.9802992700283	50.1082344824169	58.7608736916976	50.2463633222302	49.675463125027
456	432.8637	322.2455	1	15	455	22.75	29.8779999999999	4.54399999999964	30.2215621700797	72.2589133815917	65.0254412198601	47.5841829704259	54.6498881665564
457	435.6044	318.0015	1	15	456	22.8	54.8140000000001	-84.8799999999994	101.040531451492	76.3460347334006	65.300477989955	49.9830898689409	57.682750664723
458	442.1152	313.1695	1	15	457	22.85	130.216	-96.6399999999999	162.15886117015	87.4299036130808	68.1553455206787	50.7632223865143	60.2499220376271
459	443.1487	310.0182	1	15	458	22.9	20.6700000000001	-63.026000000001	66.3289196052531	96.3390701053886	65.4232663352626	50.8422025993019	60.2966876570342
460	444.9844	306.6113	1	15	459	22.95	36.7139999999995	-68.137999999999	77.3996436684293	80.4927214974931	65.5548529689839	50.6665885667135	60.2966972827843
461	445.6815	302.9385	1	15	460	23	13.9420000000007	-73.456000000001	74.7673946316185	64.0517776597657	64.5252503296746	51.3802386713131	64.4534844646118
462	444.7833	302.3202	1	15	461	23.05	-17.9640000000006	-12.3659999999995	21.8087884120143	54.5004979371245	63.0913004180516	51.4132565081043	72.5613036241553
463	448.5439	300.9639	1	15	462	23.1	75.2120000000002	-27.1259999999995	79.9541419815134	43.6798023248869	51.972158681521	50.0532167592822	78.9978396945628
464	448.7542	300.0594	1	15	463	23.15	4.20600000000036	-18.0900000000008	18.5725209920472	32.7114305539607	49.8779661161969	54.2884438079267	83.4009027170306
465	448.7034	298.8957	1	15	464	23.2	-1.01600000000076	-23.2740000000001	23.2961656072412	45.68987933861	42.5723034417294	64.006435052125	86.761982352258
466	448.8772	297.9147	1	15	465	23.25	3.47600000000057	-19.6199999999999	19.9255357769873	39.8925397032762	37.735036122766	73.6047801437215	86.7950317532609
467	447.4968	302.0241	1	15	466	23.3	-27.6080000000002	82.1879999999999	86.7010323352611	45.2554342952693	37.5260350262536	76.9636284560801	88.3612058230581
468	450.0419	301.895	1	15	467	23.35	50.9019999999998	-2.58199999999988	50.9674438048445	41.4648045585718	31.9510879978858	74.2502583491601	89.9533325223094
469	452.2601	301.4159	1	15	468	23.4	44.3640000000005	-9.5819999999992	45.3869939520126	42.7586416915713	43.1536212805909	72.1097969138639	93.2969160304989
470	452.0886	301.2827	1	15	469	23.45	-3.43000000000075	-2.6640000000009	4.34301692375357	29.3621907138971	62.4580171352661	70.0308536049508	99.5219667066057
471	450.8263	300.8976	1	15	470	23.5	-25.2459999999996	-7.70199999999932	26.3947214419848	24.0096362924953	82.6843099577683	76.692124441631	105.475203176824
472	450.9624	299.9211	1	15	471	23.55	2.72199999999998	-19.5299999999997	19.7187774468903	41.0518082659124	90.8359564941086	92.5110465197791	108.498188574178
473	452.0582	300.4348	1	15	472	23.6	21.9159999999999	10.2739999999994	24.2046716978352	83.4512297119604	96.5283580167993	105.094998098192	108.625718323182
474	450.911060905946	306.86314118994	1	15	473	23.65	-22.9427818810802	128.5668237988	130.597853819098	122.609978223965	94.3416277115309	115.774850266255	109.016805764196
475	448.258512176972	317.349876074442	1	15	474	23.7	-53.0509745794802	209.734697690041	216.340124153994	152.30972227432	97.4894037681722	123.277601382286	112.457340427639
476	446.0325	328.234	1	15	475	23.75	-44.520243539439	217.682478511159	222.188464002009	169.047079741103	115.649212760496	126.005880536096	117.090224399885
477	445.7873	336.6413	1	15	476	23.8	-4.90400000000022	168.146	168.217497698664	147.631447157149	147.496058013305	126.739321777175	119.606606231496
478	447.0291	341.891	1	15	477	23.85	24.8360000000002	104.994	107.891459031751	111.527577824384	178.238908198499	129.143442658104	117.895132278014
479	448.0365	342.4977	1	15	478	23.9	20.1479999999992	12.1339999999998	23.5196908993287	108.688447297027	188.396079251919	135.751629461696	118.823823606623
480	448.5865	344.2022	1	15	479	23.95	11.0000000000002	34.0899999999999	35.8207774901662	142.682393752289	184.097185629305	148.377344846498	119.349277038265
481	440.577984115368	350.836670383883	1	15	480	24	-160.17031769264	132.68940767766	207.992811365224	187.430736655895	169.327451114424	159.570167682336	119.337586840704
482	426.643767115452	360.416028551037	1	15	481	24.05	-278.68433999832	191.58716334308	338.187229974976	229.160711346688	162.642687060242	165.583120640252	119.139376136051
483	412.8909	369.6794	1	15	482	24.1	-275.057342309041	185.267428979259	331.633173549779	256.666793434227	161.75852729941	167.198219887082	117.445155849634
484	403.8442	376.9536	1	15	483	24.15	-180.934	145.484	232.169564353297	229.96645493182	177.161631211861	163.745167720465	117.588986105648
485	398.2592	383.5819	1	15	484	24.2	-111.7	132.566	173.351187927859	182.602980368195	199.265285924824	160.908245803152	117.1874629899
486	394.5388	383.406	1	15	485	24.25	-74.4080000000008	-3.51800000000026	74.4911188531903	136.086317942925	203.491122604175	160.575668656049	117.624845253986
487	389.8611	381.4544	1	15	486	24.3	-93.5539999999992	-39.0319999999997	101.369857156848	125.162551077034	183.6701832672	162.249584006911	115.647089121791
488	387.157	377.3053	1	15	487	24.35	-54.0820000000008	-82.9820000000007	99.0498614234275	141.86377841542	156.157531575664	161.540006206869	114.715207459887
489	384.1222	368.9626	1	15	488	24.4	-60.6959999999992	-166.854	177.550730023844	177.01579027653	139.094256189011	165.537850299381	114.428701080496
490	381.777274389017	356.335623445573	1	15	489	24.45	-46.8985122196602	-252.53953108854	256.857324619792	184.737386166206	137.719305976999	168.66770047158	114.578935051551
491	381.05571386192	343.843886943776	1	15	490	24.5	-14.4312105419397	-249.83473003594	250.251178158739	176.228745208403	151.823886197674	161.983049239777	115.136287842837
492	382.4965	336.9949	1	15	491	24.55	28.8157227616	-136.979738875521	139.977836605225	153.025961300988	161.85648095358	145.767705752322	114.791191950614
493	385.294	337.3905	1	15	492	24.6	55.9499999999991	7.91200000000003	56.506656634417	133.574833538577	161.321485114328	129.795313601076	117.048364708947
494	385.221540291041	334.314512808416	1	15	493	24.65	-1.44919417918004	-61.5197438316795	61.5368104867683	126.631982118818	153.914069386902	119.40312194504	118.525019068928
495	384.5375	326.3638	1	15	494	24.7	-13.6808058208192	-159.014256168319	159.601685807735	138.975575740955	138.070115018336	111.097324597514	116.3555915014
496	385.1434	315.604	1	15	495	24.75	12.1179999999993	-215.196000000001	215.536921059944	146.414225020252	120.474975875379	109.243809971875	114.34217666419
497	383.2017	305.7079	1	15	496	24.8	-38.8339999999994	-197.922	201.695804715913	154.802177472815	107.865228237444	104.554856466406	113.204630889058
498	382.9728	301.0285	1	15	497	24.85	-4.5780000000002	-93.5879999999997	93.6999030308994	142.565396498096	103.433095626488	100.286972261669	112.533520028802
499	381.2402	296.1534	1	15	498	24.9	-34.6519999999998	-97.5020000000006	103.476572749585	114.317969631941	99.7119877010698	93.1057726992953	116.284188953335
500	382.5276	291.4039	1	15	499	24.95	25.7479999999998	-94.9899999999991	98.4177809341372	76.7548807339328	84.4753432180292	80.7805252566046	119.551976200076
501	383.4412	287.803	1	15	500	25	18.2719999999995	-72.0180000000005	74.2997867291694	60.4519662327242	66.663733746077	70.7024080033392	119.490584159339
502	382.7546	287.9042	1	15	501	25.05	-13.732	2.02400000000011	13.8803602258731	44.6217979293244	47.2532319792324	63.9992632609757	115.155190475101
503	382.2317	288.2169	1	15	502	25.1	-10.4579999999999	6.25400000000013	12.1853305248565	26.3852899379626	39.2524594090104	66.8985095308133	109.739619035224
504	381.0549	288.5243	1	15	503	25.15	-23.5360000000003	6.14799999999946	24.3257312325859	19.0094978602132	32.2974760116889	73.3048704173909	105.860460704567
505	381.0482	288.886	1	15	504	25.2	-0.133999999999332	7.23400000000083	7.23524097732839	17.7515832245321	23.4909354948729	71.8029371996483	103.291730106254
506	382.5437	287.7616	1	15	505	25.25	29.9099999999999	-22.4880000000007	37.420826340422	18.0529525852966	20.9298401312991	68.1086846723308	104.868689673246
507	382.6651	288.1212	1	15	506	25.3	2.42799999999988	7.19200000000001	7.59078704746745	19.9731540940534	20.1332982845073	64.159677771204	104.44811594588
508	382.7964	288.7931	1	15	507	25.35	2.6260000000002	13.4379999999999	13.6921773286792	20.5965810517832	30.3639234351386	63.5270338507346	102.868516078638
509	381.5159	289.9057	1	15	508	25.4	-25.6100000000004	22.2520000000009	33.9267387763701	22.8501824023851	46.8977531337121	67.0305276072892	100.550981890796
510	380.9995	289.8702	1	15	509	25.45	-10.3279999999995	-0.710000000000264	10.3523757659771	22.5150133444826	59.1305311812674	70.4362519285729	98.0748728849279
511	382.5344	287.9806	1	15	510	25.5	30.6979999999999	-37.7920000000006	48.6888330934316	42.6748942849806	69.5536355985846	76.9981190789006	97.0161927089604
512	382.7197	287.7501	1	15	511	25.55	3.70599999999968	-4.61000000000013	5.91494175795491	73.8223521733707	81.0661235631756	84.5426751978798	97.5210628459304
513	380.1082	282.6559	1	15	512	25.6	-52.2299999999996	-101.884	114.491582031169	97.6644813107516	87.8016082924589	89.683924469372	97.6448818066682
514	380.215	273.1733	1	15	513	25.65	2.13599999999929	-189.652	189.664028218321	116.257088794784	101.763579202889	92.3177994640933	97.5145438618725
515	379.5744	266.7269	1	15	514	25.7	-12.811999999999	-128.928	129.563021452882	139.617233781869	117.381568362273	95.4861356149941	94.4235009880915
516	380.3785	259.6901	1	15	515	25.75	16.081999999999	-140.736000000001	141.651870513594	132.928322299937	133.066398026502	100.493569374616	90.0397707118902
517	382.2553	253.8484	1	15	516	25.8	37.5360000000001	-116.833999999999	122.715666693377	129.704806232408	148.952052111252	104.341375425354	87.2786271282384
518	382.899	249.8475	1	15	517	25.85	12.8740000000005	-80.018	81.0470246215123	137.098655413794	149.003925503605	105.450059895606	86.3811190377218
519	382.7658	241.1712	1	15	518	25.9	-2.66399999999976	-173.526	173.546447880675	149.87570725822	137.737845794474	107.996191082297	85.7515032175511
520	383.1801	232.8549	1	15	519	25.95	8.28599999999938	-166.326	166.532267359812	158.286870440636	131.841740048721	115.369220513251	84.0620009504659
521	382.6971	222.5894	1	15	520	26	-9.66000000000008	-205.309999999999	205.537129735724	165.079528707274	131.433503150648	123.329977414582	83.1535729079274
522	383.391	214.3801	1	15	521	26.05	13.8780000000008	-164.186	164.771482605456	145.770885356541	127.616627287532	131.042862430885	85.5392848732178
523	383.2465	208.6314	1	15	522	26.1	-2.88999999999987	-114.974	115.0103159547	126.584824683647	123.098511498754	128.391254082523	85.329056390166
524	384.1605	204.8913	1	15	523	26.15	18.2799999999997	-74.8020000000002	77.003231127012	112.991299043075	114.228802961705	121.724217306354	85.9061889348452
525	383.5876	201.408	1	15	524	26.2	-11.4580000000001	-69.6660000000003	70.6019639953453	96.9463841344277	113.356872664229	117.044064776535	86.9665834771175
526	382.7583	194.5797	1	15	525	26.25	-16.5859999999998	-136.566	137.569501532861	81.1174942902337	113.593556802661	111.97085675145	93.1336084608299
527	382.12130003044	190.400623523554	1	15	526	26.3	-12.7399993912002	-83.58152952892	84.5469080622202	82.6867205668684	113.133672750518	110.397576485273	109.474828895159
528	380.503230516304	189.627479268691	1	15	527	26.35	-32.3613902827208	-15.4628850972603	35.8658667337296	100.128920644811	107.778582661441	109.235204224709	138.632624799862
529	376.4551	190.8968	1	15	528	26.4	-80.9626103260791	25.3864146261805	84.8493625101856	114.195814562247	105.710588818234	104.472478827813	183.792234757504
530	368.8257	192.9104	1	15	529	26.45	-152.588000000001	40.2719999999999	157.81296438506	129.320961366608	102.246389504348	97.6877499723589	249.586930280672
531	358.564370412041	194.573309530307	1	15	530	26.5	-205.22659175918	33.2581906061398	207.903971120042	134.439671032648	92.5082103522517	89.3090267369541	338.006799908618
532	350.5559	194.6242	1	15	531	26.55	-160.16940824082	1.01780939386003	160.172642084023	128.734457069599	93.1785256830139	86.5358945485558	NA
533	347.8665	193.1375	1	15	532	26.6	-53.7880000000007	-29.7340000000003	61.4594150639273	104.363858363886	95.3718969506644	80.9741883109601	NA
534	345.0823	193.5606	1	15	533	26.65	-55.684	8.4620000000001	56.323292694941	70.8206061422559	94.7161546939214	79.4945784055971	NA
535	343.3247	193.1816	1	15	534	26.7	-35.1519999999994	-7.57999999999981	35.9599708564948	57.0360899994196	82.0186272804884	78.4470313392408	NA
536	343.6975	191.2071	1	15	535	26.75	7.45599999999968	-39.4900000000001	40.187710011893	56.3041228686811	65.0244966712471	85.7736475470437	NA
537	344.3718	186.6947	1	15	536	26.8	13.4860000000003	-90.2479999999997	91.2500613698421	60.697852318244	59.9381163465936	114.608282364964	NA
538	344.1599	183.8125	1	15	537	26.85	-4.23800000000028	-57.6440000000002	57.7995794102347	59.6733961970912	54.1697939604795	171.815189704119	NA
539	346.0701	180.3956	1	15	538	26.9	38.2040000000006	-68.338	78.2919399427556	59.2283872002383	53.2785679929606	259.58827843271	NA
540	347.2044	179.3512	1	15	539	26.95	22.6859999999999	-20.8879999999999	30.8376902507304	62.8401426937676	54.647673174133	383.804640048092	NA
541	349.0454	179.8134	1	15	540	27	36.819999999999	9.24399999999991	37.9626650276285	52.0354650522778	79.0390847418358	552.683622402654	NA
542	354.5075	179.6223	1	15	541	27.05	109.242	-3.82200000000012	109.308838837489	45.8592836676772	136.038039046914	NA	NA
543	354.5056	179.4335	1	15	542	27.1	-0.0379999999995562	-3.77599999999973	3.77619120278594	49.6219501511749	248.258482457573	NA	NA
544	352.2043	180.0023	1	15	543	27.15	-46.0260000000005	11.3759999999996	47.4110330197523	98.8497822834334	424.460402171499	NA	NA
545	353.9846	178.2721	1	15	544	27.2	35.6060000000002	-34.6039999999999	49.6510226682191	209.235935400061	685.590652815696	NA	NA
546	366.175247042691	170.980135718685	1	15	545	27.25	243.81294085382	-145.8392856263	284.101825688921	444.481499862867	1040.34274813406	NA	NA
547	395.157241128072	155.069807156056	1	15	546	27.3	579.639881707619	-318.20657125258	661.239604420626	803.061520675321	NA	NA	NA
548	447.311582256145	127.484514312113	1	15	547	27.35	1043.08682256146	-551.70585687886	1180.00401351682	1321.55935548022	NA	NA	NA
549	529.019270426909	85.1676571868549	1	15	548	27.4	1634.15376341528	-846.337142505162	1840.31113708202	1981.83571398469	NA	NA	NA
550	646.661305640364	25.0626357802826	1	15	549	27.45	2352.8407042691	-1202.10042813145	2642.1401966927	NA	NA	NA	NA
551	806.61868789651	-55.8871499076039	1	15	550	27.5	3199.14764512292	-1618.99571375773	3585.48361821127	NA	NA	NA	NA
552	NA	NA	1	15	551	27.55	NA	NA	NA	NA	NA	NA	NA
553	NA	NA	1	15	552	27.6	NA	NA	NA	NA	NA	NA	NA
554	NA	NA	1	15	553	27.65	NA	NA	NA	NA	NA	NA	NA
555	NA	NA	1	15	554	27.7	NA	NA	NA	NA	NA	NA	NA
556	NA	NA	1	15	555	27.75	NA	NA	NA	NA	NA	NA	NA
557	NA	NA	1	15	556	27.8	NA	NA	NA	NA	NA	NA	NA
558	NA	NA	1	15	557	27.85	NA	NA	NA	NA	NA	NA	NA
559	NA	NA	1	15	558	27.9	NA	NA	NA	NA	NA	NA	NA
560	NA	NA	1	15	559	27.95	NA	NA	NA	NA	NA	NA	NA
561	NA	NA	1	15	560	28	NA	NA	NA	NA	NA	NA	NA
562	NA	NA	1	15	561	28.05	NA	NA	NA	NA	NA	NA	NA
563	NA	NA	1	15	562	28.1	NA	NA	NA	NA	NA	NA	NA
564	NA	NA	1	15	563	28.15	NA	NA	NA	NA	NA	NA	NA
565	NA	NA	1	15	564	28.2	NA	NA	NA	NA	NA	NA	NA
566	NA	NA	1	15	565	28.25	NA	NA	NA	NA	NA	NA	NA
567	NA	NA	1	15	566	28.3	NA	NA	NA	NA	NA	NA	NA
568	NA	NA	1	15	567	28.35	NA	NA	NA	NA	NA	NA	NA
569	NA	NA	1	15	568	28.4	NA	NA	NA	NA	NA	NA	NA
570	NA	NA	1	15	569	28.45	NA	NA	NA	NA	NA	NA	NA
571	NA	NA	1	15	570	28.5	NA	NA	NA	NA	NA	NA	NA
572	NA	NA	1	15	571	28.55	NA	NA	NA	NA	NA	NA	NA
573	NA	NA	1	15	572	28.6	NA	NA	NA	NA	NA	NA	NA
574	NA	NA	1	15	573	28.65	NA	NA	NA	NA	NA	NA	NA
575	NA	NA	1	15	574	28.7	NA	NA	NA	NA	NA	NA	NA
576	NA	NA	1	15	575	28.75	NA	NA	NA	NA	NA	NA	NA
577	NA	NA	1	15	576	28.8	NA	NA	NA	NA	NA	NA	NA
578	NA	NA	1	15	577	28.85	NA	NA	NA	NA	NA	NA	NA
579	NA	NA	1	15	578	28.9	NA	NA	NA	NA	NA	NA	NA
580	NA	NA	1	15	579	28.95	NA	NA	NA	NA	NA	NA	NA
581	NA	NA	1	15	580	29	NA	NA	NA	NA	NA	NA	NA
582	NA	NA	1	15	581	29.05	NA	NA	NA	NA	NA	NA	NA
583	NA	NA	1	15	582	29.1	NA	NA	NA	NA	NA	NA	NA
584	NA	NA	1	15	583	29.15	NA	NA	NA	NA	NA	NA	NA
585	NA	NA	1	15	584	29.2	NA	NA	NA	NA	NA	NA	NA
586	NA	NA	1	15	585	29.25	NA	NA	NA	NA	NA	NA	NA
587	NA	NA	1	15	586	29.3	NA	NA	NA	NA	NA	NA	NA
588	NA	NA	1	15	587	29.35	NA	NA	NA	NA	NA	NA	NA
589	NA	NA	1	15	588	29.4	NA	NA	NA	NA	NA	NA	NA
590	NA	NA	1	15	589	29.45	NA	NA	NA	NA	NA	NA	NA
591	NA	NA	1	15	590	29.5	NA	NA	NA	NA	NA	NA	NA
592	NA	NA	1	15	591	29.55	NA	NA	NA	NA	NA	NA	NA
593	NA	NA	1	15	592	29.6	NA	NA	NA	NA	NA	NA	NA
594	NA	NA	1	15	593	29.65	NA	NA	NA	NA	NA	NA	NA
595	NA	NA	1	15	594	29.7	NA	NA	NA	NA	NA	NA	NA
596	NA	NA	1	15	595	29.75	NA	NA	NA	NA	NA	NA	NA
597	NA	NA	1	15	596	29.8	NA	NA	NA	NA	NA	NA	NA
598	NA	NA	1	15	597	29.85	NA	NA	NA	NA	NA	NA	NA
599	NA	NA	1	15	598	29.9	NA	NA	NA	NA	NA	NA	NA
600	NA	NA	1	15	599	29.95	NA	NA	NA	NA	NA	NA	NA
601	NA	NA	1	15	600	30	NA	NA	NA	NA	NA	NA	NA
