# Supplementary material for: An automated feeding system for the African killifish reveals the impact of diet on lifespan and allows scalable assessment of associative learning
Source: eLife. 2022 Nov 10;11:e69008. doi: 10.7554/eLife.69008 (PMC9788828; doi:10.7554/eLife.69008)
Supplement: Figure 6—source data 3. [file elife-69008-fig6-data3.zip › Filtered and Interpolated Trajectories with Kinematics/t19_REC007 DLC_likelihood-euclidean-filtered_splines-interpolated_kinematics_02_resnet50_TrainAllTheThingsJun28shuffle1_1030000.csv]

	x2	y2	fishnum	recording_num	bodyparts_coords	seconds	velocity_x	velocity_y	velocity_xy	velocity_xy_5frame	velocity_xy_10frame	velocity_xy_20frame	velocity_xy_40frame
1	2372.10917838088	1094.84529182977	19	7	0	0	0	0	0	NA	NA	NA	NA
2	2097.23921199173	944.774461419485	19	7	1	0.05	-5497.399327783	-3001.4166082057	6263.37776484239	NA	NA	NA	NA
3	1847.44326270471	810.250283463813	19	7	2	0.1	-4995.9189857404	-2690.48355911344	5674.32007327231	4327.88419380001	NA	NA	NA
4	1621.48065551979	690.428492962751	19	7	3	0.15	-4519.2521436984	-2396.43581002124	5115.32447943185	5145.39456732353	NA	NA	NA
5	1418.110715437	584.464824916299	19	7	4	0.2	-4067.3988016558	-2119.27336092904	4586.3986514535	4616.47809874428	3769.07463205396	NA	NA
6	1236.09276745631	491.515014324457	19	7	5	0.25	-3640.3589596138	-1858.99621183684	4087.55186761761	4117.64271143285	3973.57479227515	NA	NA
7	1074.18613657775	410.734796187224	19	7	6	0.3	-3238.1326175712	-1615.60436274466	3618.79542194611	3648.90021542656	3519.9349383242	NA	NA
8	931.1501478013	341.279905504602	19	7	7	0.35	-2860.719775529	-1389.09781365244	3180.14313671518	3210.26507030791	3096.42219363037	NA	NA
9	805.744126126966	282.306077276589	19	7	8	0.4	-2508.12043348668	-1179.47656456026	2771.6119994004	2801.75501722676	2703.05798899101	NA	NA
10	696.727396554747	232.969046503186	19	7	9	0.45	-2180.33459144438	-986.74061546806	2393.22292586028	2423.39177790412	2339.86671528348	2372.78389565683	NA
11	602.859284084645	192.424548184392	19	7	10	0.5	-1877.36224940204	-810.88996637588	2045.00160221183	2075.20167582789	2006.87316555215	2383.44503835507	NA
12	522.899113716658	159.828317320209	19	7	11	0.55	-1599.20340735974	-651.92461728366	1726.97922533291	1757.21576255547	1704.09464763595	2079.717163685	NA
13	455.606210450787	134.336088910635	19	7	12	0.6	-1345.85806531742	-509.84456819148	1439.19262633405	1469.46836025904	1431.52062998548	1805.48405631954	NA
14	399.739899287033	115.103597955672	19	7	13	0.65	-1117.32622327508	-384.64981909926	1181.68243303827	1211.99131387755	1189.0669789122	1556.29527290759	NA
15	354.059505225394	101.286579455318	19	7	14	0.7	-913.60788123278	-276.34037000708	954.485914378153	984.797517367783	976.493159259699	1335.24215921228	NA
16	317.324353265871	92.0407684095736	19	7	15	0.75	-734.703039190459	-184.916220914888	757.616370304352	787.839584143058	793.315284434994	1141.36535705044	NA
17	288.293768408465	86.5218998184393	19	7	16	0.8	-580.611697148121	-110.377371822686	591.010242784086	620.918195268942	639.4993890458	972.147473767975	NA
18	265.727075653174	83.8857086819147	19	7	17	0.85	-451.33385510582	-52.7238227304917	454.402960210426	483.517958260354	514.545919008709	825.163655138245	NA
19	248.3836	83.28793	19	7	18	0.9	-346.86951306348	-11.9555736382941	347.07548866769	374.639254992441	409.532556824162	698.19219698528	NA
20	235.022666448942	83.8842987726951	19	7	19	0.95	-267.21867102116	11.927375453902	267.484729335215	294.201260723817	330.617603141073	589.452955523233	1251.76153094345
21	224.4036	84.83055	19	7	20	1	-212.38132897884	18.925024546098	213.222853964786	241.25225387436	275.857548548717	495.894099212941	1253.44665403522
22	214.9647	85.03031	19	7	21	1.05	-188.778	3.99519999999995	188.820271440966	198.146918379382	240.200299899998	412.09149928075	1099.75762129739
23	205.5723	83.72335	19	7	22	1.1	-187.848	-26.1392000000001	189.65792596314	177.717248021791	218.806680291014	343.883225661055	960.68763457207
24	199.0005	83.99569	19	7	23	1.15	-131.436	5.4468	131.548811192804	177.075842104994	207.317415058355	288.643971832617	833.327531691452
25	190.848763497768	85.3702758828404	19	7	24	1.2	-163.03473004464	27.4917176568081	165.33637754726	186.19933907618	202.412751786767	242.871879556591	719.314712593087
26	180.465788198497	86.938854908772	19	7	25	1.25	-207.65950598542	31.371580518632	210.015824380797	196.361106707668	198.472913990889	206.269831930783	617.803687229054
27	168.792519150635	88.0053649556243	19	7	26	1.3	-233.46538095724	21.330200937046	234.437756296898	216.487911737327	184.683609515699	177.924049662753	528.083075226728
28	156.769901402632	87.8737439012267	19	7	27	1.35	-240.45235496006	-2.63242108795197	240.466764120581	227.108255551743	173.220532313401	156.0054729417	449.187281854341
29	145.338880002937	85.8479296234088	19	7	28	1.4	-228.6204279939	-40.516285556358	232.182836341101	219.869985876784	167.755386841072	142.105144460926	380.606429553379
30	135.4404	81.23186	19	7	29	1.45	-197.96960005874	-92.3213924681761	218.438096619341	183.167879955218	155.12615597211	130.739166230075	321.017566306803
31	128.6083	75.85973	19	7	30	1.5	-136.642	-107.4426	173.824476005999	150.079957919134	136.682115312848	123.448269715366	270.749788842097
32	126.2268	76.76107	19	7	31	1.55	-47.6300000000003	18.0268000000001	50.9272266890711	119.022861944817	115.647799425507	119.798078909773	229.25652166069
33	122.4757	76.80504	19	7	32	1.6	-75.0219999999999	0.879400000000032	75.0271539401568	83.1440563924763	93.204265592386	115.891212824599	194.227395337256
34	118.661	76.32434	19	7	33	1.65	-76.294	-9.61399999999998	76.8973564695172	53.4942447489129	76.8928738634964	110.359790475317	167.322837526285
35	118.2091	78.22352	19	7	34	1.7	-9.0379999999999	37.9835999999997	39.044068857638	48.1277188957964	59.0655806733822	103.387265973897	145.183199742252
36	117.6081	79.35226	19	7	35	1.75	-12.0200000000003	22.5748000000002	25.5754177881812	36.3285732656385	48.4236254398427	94.2420174076723	128.117822812816
37	116.5991	78.69401	19	7	36	1.8	-20.1799999999997	-13.1649999999999	24.0945974234887	34.7628857821759	54.9125483038467	84.0186766854808	115.305155489589
38	117.2421	79.17262	19	7	37	1.85	12.8599999999997	9.57219999999978	16.0314257893672	34.987104954288	58.5618933357972	73.2109085704379	105.333581013398
39	117.6105	82.60636	19	7	38	1.9	7.36800000000017	68.6748	69.0689190522047	43.3530061307726	52.9641941095609	63.0206621214773	98.2764075433981
40	117.2986	80.62247	19	7	39	1.95	-6.23800000000017	-39.6777999999998	40.1651647181981	61.6973777118971	51.648375975685	52.5821770903737	93.3875765517355
41	115.1028	78.06571	19	7	40	2	-43.9159999999998	-51.1352000000002	67.4049236706044	80.7952134059559	51.8019195024963	45.6054784712537	90.2138139871688
42	116.9059	83.56866	19	7	41	2.05	36.062	110.059	115.816455329111	71.1655024369459	52.3895539454543	46.4215440406302	85.7880385406727
43	116.0199	78.06347	19	7	42	2.1	-17.7199999999999	-110.1038	111.520604259661	68.309646997082	53.2175515484898	44.5715650134564	81.9221323904631
44	116.2848	79.07539	19	7	43	2.15	5.29799999999994	20.2384000000001	20.9203642071548	60.25083287422	49.1484503794582	46.001703219952	79.3298116265581
45	115.4583	80.07143	19	7	44	2.2	-16.5300000000002	19.9208000000002	25.8858875188782	43.0817301790114	46.0987735073653	47.4945199279126	75.4997580442978
46	116.4662	80.97787	19	7	45	2.25	20.1580000000001	18.1287999999998	27.1108530562946	25.6398896910236	42.7873315026647	49.9658136948497	70.5660233229532
47	116.3048	82.4677	19	7	46	2.3	-3.22800000000001	29.7966	29.9709418530682	27.1313983219706	37.9305397774136	52.6862613164258	65.4605318604769
48	116.0577	81.27751	19	7	47	2.35	-4.94200000000006	-23.8037999999997	24.3114018197221	23.8879000176486	30.5812366911156	54.6616890850955	59.8557442398025
49	114.7009	81.69267	19	7	48	2.4	-27.1359999999999	8.3032	28.3779073618897	25.3238301311093	39.039212330343	54.4476706258705	55.5465555141633
50	114.8704	82.1454	19	7	49	2.45	3.38999999999999	9.05459999999977	9.6683959972684	32.7793493758157	43.3406638801402	56.0359868733962	51.9235435417008
51	113.1586	82.24203	19	7	50	2.5	-34.2359999999999	1.93260000000009	34.2905036235981	35.5225836912076	48.1297078872031	56.979358258972	49.3235191087838
52	116.1788	83.71997	19	7	51	2.55	60.4039999999998	29.5588000000001	67.2485380766004	50.9470263387155	52.9829686873973	51.7779981715725	49.7052386833553
53	114.3941	83.06416	19	7	52	2.6	-35.694	-13.1162	38.0275733966816	62.7934277426319	56.1058266217013	47.9530519563272	49.3954519214104
54	112.957830415203	77.9884513503608	19	7	53	2.65	-28.7253916959398	-101.514172992784	105.500120599429	70.9355856432968	59.7468908722828	48.2998327777997	48.9515968400221
55	113.4549	74.57948	19	7	54	2.7	9.94139169593979	-68.179427007216	68.9004030168503	73.1865879989789	65.9732002394271	47.6122501146981	49.3684745393311
56	114.866471117324	78.0537355904126	19	7	55	2.75	28.23142234648	69.4851118082519	75.0012931269228	76.689069552195	71.1713850152793	46.8900292382341	50.0382058118483
57	115.2919	81.95579	19	7	56	2.8	8.50857765352004	78.0410881917479	78.5035498550107	68.5467554058501	65.6254565657315	46.902387035473	50.6628594100894
58	113.5651	79.78096	19	7	57	2.85	-34.5359999999999	-43.4966	55.5399811627623	69.1529727362224	65.3248672215389	46.5005799091671	51.4087927910911
59	111.6401	77.17553	19	7	58	2.9	-38.4999999999999	-52.1086	64.7885498677042	71.4071843872619	57.5604532252565	48.0724489068493	50.7503303700029
60	111.128	80.73546	19	7	59	2.95	-10.2420000000001	71.1986000000002	71.931489668712	58.0643251324842	51.883836349256	51.2649099930278	50.7378974872838
61	115.0439	82.54461	19	7	60	3	78.3179999999999	36.183	86.27235138212	53.9606648908827	45.6503505892651	53.041559746314	49.9698678389272
62	115.6288	82.61781	19	7	61	3.05	11.6980000000001	1.464	11.7892535811222	46.5741510446628	40.8218053835486	52.9889333260804	47.918995200026
63	114.099054325254	81.7656519526114	19	7	62	3.1	-30.5949134949199	-17.043160947772	35.0216799547551	34.6146999622895	36.8953331966328	54.2193388293643	45.9051249756744
64	113.14	80.75565	19	7	63	3.15	-19.18108650508	-20.2000390522281	27.8559806366048	19.8935167912683	36.3980069414159	51.9014904600922	46.0881767208404
65	113.6652	80.4519	19	7	64	3.2	10.504	-6.07500000000016	12.1342342568454	23.5792856346131	36.5566197466284	51.2424291507496	46.0815161029564
66	113.0619	80.64458	19	7	65	3.25	-12.0660000000001	3.8536000000002	12.666435527014	19.8300015023829	34.9117344773487	50.1105979288469	45.9814392498272
67	113.217469289042	79.1417054933936	19	7	66	3.3	3.11138578084012	-30.0574901321281	30.2180977978461	26.2218628381689	40.3524100864294	48.6394575037531	45.7502269928272
68	113.8377	78.6149	19	7	67	3.35	12.40461421916	-10.5361098678719	16.2752592936043	38.4985395309674	43.1138104371898	48.1558964970868	45.6045562125921
69	113.9981	81.60136	19	7	68	3.4	3.20799999999991	59.7291999999999	59.8152873155349	49.929952163429	46.2425276949279	47.0529901141354	45.3057040867567
70	114.000206236273	85.2772402826176	19	7	69	3.45	0.0421247254601553	73.517605652352	73.5176177208377	57.1255345382457	50.6010219522433	45.4398081011714	45.4285365571204
71	113.972560310699	88.7683057540523	19	7	70	3.5	-0.552918511480129	69.8213094286942	69.8234986893223	66.3976193719966	54.5708452684287	42.9603774188825	44.896632112238
72	113.91583646106	92.0776201310944	19	7	71	3.55	-1.13447699277998	66.186287540842	66.1960096719293	66.2631925516869	56.4571096239575	44.0599922284794	43.5102149805904
73	113.830708925136	95.2082471305339	19	7	72	3.6	-1.70255071848004	62.61253998879	62.6356834623589	62.7035043735192	59.4164597975407	43.8571979950215	42.8342301266671
74	113.717851940708	98.1632504691612	19	7	73	3.65	-2.25713968855985	59.1000667725459	59.1431532139862	59.2117383734284	57.7079732868549	43.876520663881	40.4631408847151
75	113.577939745557	100.945693863766	19	7	74	3.7	-2.79824390301997	55.648867892096	55.7191768299993	55.7886847096693	54.3229964557143	44.5507820912147	39.0106422957334
76	113.411646577463	103.558641031139	19	7	75	3.75	-3.32586336188001	52.2589433474602	52.3646686888683	52.4353002230848	51.0090203604162	45.0728492614204	37.4197351494252
77	113.219646674208	106.005155688071	19	7	76	3.8	-3.83999806510019	48.9302931386399	49.0807413531337	49.1527540220229	47.7675743705294	44.5980669501815	35.7636242365537
78	113.002614273571	108.288301551351	19	7	77	3.85	-4.3406480127399	45.6629172656	45.8687610294362	45.9424885379093	44.6005855528532	44.7085325160171	34.7098114417739
79	112.761223613334	110.411142337769	19	7	78	3.9	-4.82781320474004	42.4568157283599	42.7304222086767	42.806302347404	41.5105136328341	42.5389592666642	33.4568481557045
80	112.496148931277	112.376741764116	19	7	79	3.95	-5.30149364113981	39.3119885269402	39.6678494094314	39.7464640313895	38.5005422301861	39.5921631212129	32.0597275040669
81	112.208064465181	114.188163547182	19	7	80	4	-5.76168932192019	36.2284356613199	36.683737736342	36.7658708826216	35.574853254412	36.751704478162	30.3397826219199
82	111.897644452827	115.848471403757	19	7	81	4.05	-6.20840024708002	33.2061571315	33.7815497730613	33.8682732436454	32.7390242764055	34.0314966351004	30.5181428503979
83	111.565563131996	117.360729050631	19	7	82	4.1	-6.64162641661989	30.2451529374798	30.9657952855968	31.0585959224628	30.0006052344935	31.4491214239698	30.1519234453491
84	111.212494740467	118.728000204595	19	7	83	4.15	-7.06136783058014	27.3454230792802	28.2424340137953	28.3434041614201	27.3699452464735	29.024791309338	30.0007070485171
85	110.839113516023	119.953348582439	19	7	84	4.2	-7.46762448887978	24.50696755688	25.6194628035188	25.7315845214214	24.8613297867116	26.7788554407172	30.277755124684
86	110.446093696444	121.039837900952	19	7	85	4.25	-7.8603963915802	21.7297863702598	23.1077789311282	23.2353395863653	22.4943885959077	24.7288723700035	30.575882206359
87	110.03410951951	121.990531876925	19	7	86	4.3	-8.23968353867997	19.0138795194602	20.7224515730678	20.8716172493016	20.2954188996713	22.8877909693544	30.4686183388384
88	109.603835223002	122.808494227149	19	7	87	4.35	-8.60548593016006	16.3592470044799	18.4845706103162	18.6640636509603	18.2976572950864	21.263726386461	30.7422317266762
89	109.155945044701	123.496788668413	19	7	88	4.4	-8.95780356601989	13.7658888252801	16.4238223284767	16.6453730303953	16.539068985842	19.8607061972737	29.9584712901447
90	108.691113222388	124.058478917507	19	7	89	4.45	-9.29663644626004	11.23380498188	14.5816948118126	14.8592532779212	15.0571686512483	18.6796469069624	28.8620338280373
91	108.210013993843	124.496628691222	19	7	90	4.5	-9.62198457089983	8.76299547429994	13.014325828303	13.3599750038076	13.882891485595	17.7191878249573	27.8865327367214
92	107.713321596847	124.814301706348	19	7	91	4.55	-9.93384793992021	6.35346030252009	11.7918528106976	12.2065207223824	13.0365576623033	16.9762934723164	27.0289627990733
93	107.201710269182	125.014561679675	19	7	92	4.6	-10.2322265532999	4.00519946653986	10.9881792397479	11.4502736515364	12.5268475384285	16.4466488956767	26.2862719222994
94	106.675854248627	125.100472327993	19	7	93	4.65	-10.5171204110999	1.71821296636011	10.6565509213508	11.1204099407947	12.3514671480739	16.1248934331533	25.655364867988
95	106.136427772963	125.075097368093	19	7	94	4.7	-10.78852951328	-0.507499198000119	10.8004594575826	11.2138620466854	12.4979640272132	16.0047281581533	25.1331050114759
96	105.584105079971	124.941500516764	19	7	95	4.75	-11.0464538598401	-2.67193702658005	11.3650072745945	11.6937200730495	12.9439870540069	16.0789151512976	24.7163142848654
97	105.019560407432	124.702745490797	19	7	96	4.8	-11.29089345078	-4.7751005193399	12.259113340151	12.4964135737654	13.6571680449615	16.3391697274954	24.4017712992097
98	104.443467993127	124.361896006982	19	7	97	4.85	-11.5218482860999	-6.81698967630012	13.3874693715685	13.5456544028901	14.595640496267	16.7759309373353	24.1862074821594
99	103.856502074836	123.922015782109	19	7	98	4.9	-11.73931836582	-8.79760449745987	14.6700184249307	14.7675641672191	15.7107178804646	17.3779833136253	24.0663008854089
100	103.25933689034	123.386168532968	19	7	99	4.95	-11.9433036899201	-10.71694498282	16.0466636032058	16.1004740432377	16.9522876650583	18.1319045348617	24.0386670849513
101	102.652646677419	122.75741797635	19	7	100	5	-12.1338042584199	-12.57501113236	17.4745560962397	17.4975609194844	18.2749388170003	19.0213609952809	24.0998462801468
102	102.037105673855	122.038827829044	19	7	101	5.05	-12.3108200712801	-14.3718029461201	18.9236627202436	18.9250221871637	19.6417817926875	20.0264289630461	24.2462852418208
103	101.413388117429	121.233461807841	19	7	102	5.1	-12.47435112852	-16.10732042406	20.3729037528024	20.3589209272265	21.0250143362421	21.123422420629	24.4743120844921
104	100.78216824592	120.344383629532	19	7	103	5.15	-12.6243974301798	-17.7815635661798	21.8073247633272	21.7823134667814	22.4044994791766	22.285938426638	24.7801008209713
105	100.14412029711	119.374657010905	19	7	104	5.2	-12.7609589762	-19.3945323725401	23.2161573035196	23.1830895421373	23.7658450425101	23.4873545822346	25.1596211187575
106	99.4999185087792	118.327345668752	19	7	105	5.25	-12.8840357666161	-20.9462268430599	24.5915187940144	24.5524677529998	25.0987349365548	24.7037561997273	25.6085663756656
107	98.8502371187087	117.205513319862	19	7	106	5.3	-12.99362780141	-22.4366469777999	25.9275430970231	25.8839767711895	26.3956898811308	25.915751629065	26.1222499289105
108	98.1957503646791	116.012223681026	19	7	107	5.35	-13.0897350805921	-23.8657927767201	27.2197948071147	27.1727691577938	27.651204344991	27.1086885778577	26.6954549787589
109	97.5371324844711	114.750540469034	19	7	108	5.4	-13.17235760416	-25.2336642398402	28.4648698542758	28.4151564063282	28.8611589728114	28.271895573544	27.3222200662261
110	96.8750577158654	113.423527400677	19	7	109	5.45	-13.2414953721141	-26.5402613671398	29.6601192365407	29.6082902201242	30.0224214994108	29.3976872629403	27.9955443723171
111	96.2102002966429	112.034248192743	19	7	110	5.5	-13.29714838445	-27.7855841586802	30.8034550366867	30.7499409369821	31.1325735824544	30.4805047353364	28.7070217848253
112	95.5432344645841	110.585766562024	19	7	111	5.55	-13.3393166411759	-28.9696326143797	31.8932121660031	31.8383411744333	32.1897214654426	31.5162770113251	29.4464911873887
113	94.8748344574699	109.081146225309	19	7	112	5.6	-13.368000142284	-30.0924067343001	32.9280483914042	32.8720738410279	33.1923628194733	32.5019752733076	30.2019425669579
114	94.2056745130809	107.523450899389	19	7	113	5.65	-13.3831988877802	-31.1539065183999	33.906871041532	33.8499907585806	34.1392916679114	33.4353082087893	30.9600336979026
115	93.536428869198	105.915744301054	19	7	114	5.7	-13.3849128776578	-32.1541319667	34.8287825695135	34.771152710761	35.0295294833704	34.3145140793618	31.7073342280727
116	92.8677717636018	104.261090147094	19	7	115	5.75	-13.3731421119242	-33.0930830792002	35.6930396244501	35.6347847019645	35.8622745341179	35.1382176000336	32.4317856328482
117	92.2003774340731	102.5625521543	19	7	116	5.8	-13.3478865905738	-33.97075985588	36.499021926905	36.4402421613895	36.6368641415195	35.9053301303256	33.1236060248926
118	91.5349201183926	100.823194039461	19	7	117	5.85	-13.30914631361	-34.7871622967799	37.2462083474222	37.186985125713	37.3527462016242	36.6149790201825	33.7756664186633
119	90.8720740543411	99.0460795193675	19	7	118	5.9	-13.2569212810301	-35.5422904018701	37.934158338657	37.8745583096552	38.0094574447672	37.266456818827	34.3839206080669
120	90.2125134796993	97.2342723108101	19	7	119	5.95	-13.191211492836	-36.2361441711479	38.5624973911305	38.5025755722781	38.6066066593127	37.8591842097726	34.9460950048154
121	89.5569126322478	95.3908361305787	19	7	120	6	-13.1120169490299	-36.8687236046279	39.1309055441615	39.0707077012839	39.1438616176129	38.3926825743698	35.4609870633015
122	88.9059457497675	93.5188346954634	19	7	121	6.05	-13.0193376496061	-37.4400287023062	39.6391082400192	39.578672728145	39.6209387952087	38.8665534117313	35.928144886659
123	88.2602870700391	91.6213317222546	19	7	122	6.1	-12.913173594568	-37.950059464176	40.0868689924512	40.0262281929124	40.0375952208916	39.2804627132867	36.3476433868968
124	87.6206108308434	89.7013909277423	19	7	123	6.15	-12.7935247839139	-38.398815890246	40.4739834729623	40.4131649255705	40.3936219697425	39.6341289691671	36.71993114922
125	86.9875912699609	87.7620760287168	19	7	124	6.2	-12.66039121765	-38.7862979805098	40.8002747149679	40.7393020181393	40.6888389361748	39.9273138739108	37.0457257790377
126	86.3619026251726	85.8064507419681	19	7	125	6.25	-12.513772895766	-39.112505734974	41.0655892074518	41.0044827404993	40.9230906146217	40.159815065969	37.3259417517539
127	85.744219134259	83.8375787842865	19	7	126	6.3	-12.3536698182721	-39.377439153632	41.2697937028631	41.2085712113401	41.0962426819431	40.3314604207201	37.5616399981902
128	85.135215035001	81.8585238724623	19	7	127	6.35	-12.18008198516	-39.5810982364841	41.4127726042513	41.3514496794372	41.2081792249493	40.4426442594689	37.753992132689
129	84.5355645651793	79.8723497232855	19	7	128	6.4	-11.9930093964339	-39.7234829835361	41.4944258271666	41.433016303673	41.258800493567	40.4959456425897	37.90425466609
130	83.9459419625747	77.8821200535462	19	7	129	6.45	-11.7924520520921	-39.8045933947859	41.5146670554531	41.4531833457469	41.2480210885089	40.4945027466905	38.0137501253398
131	83.3670214649677	75.8908985800348	19	7	130	6.5	-11.5784099521397	-39.824429470228	41.4734223286309	41.4118757093993	41.1757685143252	40.4414693912667	38.083853022637
132	82.7994773101393	73.9017490195414	19	7	131	6.55	-11.3508830965682	-39.782991209868	41.3706289132326	41.3090297757938	41.0419820462315	40.3400127619929	38.1159792809327
133	82.24398373587	71.9177350888561	19	7	132	6.6	-11.1098714853858	-39.6802786137059	41.2062344225132	41.1445924975807	40.8476932980462	40.193311500486	38.111578158707
134	81.7012149799408	69.9419205047691	19	7	133	6.65	-10.855375118584	-39.5162916817401	40.9801961591393	40.9185207249773	40.5982693154368	40.0045540896506	38.0721260070461
135	81.1718452801322	67.9773689840707	19	7	134	6.7	-10.587393996172	-39.2910304139681	40.6924806643875	40.6307807467161	40.3001665572061	39.7769374787137	37.999121387605
136	80.656548874225	66.0271442435509	19	7	135	6.75	-10.3059281181442	-39.004494810396	40.3430634656141	40.2835108866932	39.9598481679117	39.5136659034741	37.8940812137396
137	80.156	64.0943100000001	19	7	136	6.8	-10.0109774844998	-38.6566848710157	39.9319290219265	39.8875088550797	39.5837828420427	39.2179498660547	37.7585376697086
138	79.6707333371215	62.1814075338934	19	7	137	6.85	-9.70533325757003	-38.2580493221342	39.4698851223986	39.4557406168316	39.1784437760227	38.8930052451956	37.594035727873
139	79.2007253327881	60.2888883804479	19	7	138	6.9	-9.40016008666817	-37.85038306891	39.000186001072	39.0011756108461	38.7503076857342	38.5420525133529	37.4021311300527
140	78.7458128760822	58.4166816385655	19	7	139	6.95	-9.09824913411796	-37.444134837648	38.5336394731466	38.5367849373693	38.3058538689184	38.168316040907	37.1843887324533
141	78.3058328560861	56.564716407148	19	7	140	7	-8.79960039992199	-37.03930462835	38.0702384356865	38.0733766653521	37.8515632926231	37.7750234709042	36.9423811377858
142	77.8806221618821	54.7329217850976	19	7	141	7.05	-8.50421388407995	-36.6358924410079	37.6099756545425	37.6131065163886	37.3939176858779	37.365405150134	36.6776875560007
143	77.4700176825523	52.9212268713162	19	7	142	7.1	-8.21208958659611	-36.233898275628	37.152843762313	37.1559671210052	36.9383171923449	36.9426936041273	36.3918928482811
144	77.0738563071793	51.1295607647057	19	7	143	7.15	-7.92322750745996	-35.83332213221	36.6988352562544	36.7019509744002	36.4858357112691	36.5101230449251	36.0865867188535
145	76.6919749248451	49.3578525641683	19	7	144	7.2	-7.637627646684	-35.4341640107481	36.2479424962299	36.2510504343865	36.036465524608	36.0709289012993	35.7633630266738
146	76.3242104246322	47.6060313686059	19	7	145	7.25	-7.35529000425799	-35.036423911248	35.8001577026611	35.8032577193377	35.5901987738967	35.6283473615101	35.4238191947536
147	75.9703996956227	45.8740262769205	19	7	146	7.3	-7.07621458018991	-34.6401018337079	35.355472954474	35.3585649061495	35.1470274582254	35.185614918697	35.0695556992768
148	75.6303796268991	44.1617663880141	19	7	147	7.35	-6.80040137447207	-34.245197778128	34.9138801870693	34.9169639282107	34.706943432232	34.745427196277	34.7021756240294
149	75.3039871075436	42.4691808007886	19	7	148	7.4	-6.52785038710988	-33.85171174451	34.4753711903134	34.4784465733932	34.2699384041161	34.3083166175157	34.3232842682777
150	74.9910590266385	40.7961986141461	19	7	149	7.45	-6.25856161810219	-33.45964373285	34.0399376065355	34.0430044820643	33.8360039336801	33.8742747182161	33.9344887982558
151	74.691432273266	39.1427489269886	19	7	150	7.5	-5.99253506744986	-33.0689937431499	33.6075709285736	33.6106291451262	33.4051314303971	33.443292884305	33.5373979339761
152	74.4049437365086	37.5087608382181	19	7	151	7.55	-5.72977073514807	-32.67976177541	33.1782624978299	33.1813119020827	32.9773121515162	33.0153623500085	33.1336216642723
153	74.1314303054483	35.8941634467365	19	7	152	7.6	-5.47026862120589	-32.2919478296321	32.7520035023787	32.7550439391496	32.5525372002091	32.5904741960761	32.724770983873
154	73.8707288691677	34.2988858514459	19	7	153	7.65	-5.21402872561197	-31.9055519058119	32.3287849750956	32.3318162874011	32.1307975237623	32.1686193480565	32.312457646938
155	73.6226763167489	32.7228571512482	19	7	154	7.7	-4.96105104837625	-31.5205740039541	31.9085977918701	31.911619820968	31.7120839118244	31.7497885746339	31.898293931906
156	73.3871095372742	31.1660064450454	19	7	155	7.75	-4.7113355894939	-31.137014124056	31.4914326698309	31.494445255292	31.2963869947132	31.333972486033	31.4838924127028
157	73.1638654198259	29.6282628317396	19	7	156	7.8	-4.46488234896606	-30.754872266116	31.0772801656647	31.080283145442	30.8836972417916	30.921161532499	31.0708657313692
158	72.9527808534864	28.1095554102327	19	7	157	7.85	-4.22169132678988	-30.374148430138	30.6661306739984	30.6691238844991	30.4740049599203	30.5113460028631	30.6605560108031
159	72.7536927273379	26.6098132794267	19	7	158	7.9	-3.98176252296992	-29.99484261612	30.2579744258458	30.2609577020254	30.0673002919969	30.1045160232024	30.2532236897101
160	72.5664379304627	25.1289655382237	19	7	159	7.95	-3.74509593750417	-29.61695482406	29.8528014871556	29.8557746626153	29.6635732155876	29.7006615556046	29.848858679246
161	72.3908533519431	23.6669412855255	19	7	160	8	-3.51169157039209	-29.240485053964	29.4506017574625	29.4535646645486	29.2628135416689	29.299772397048	29.4474507322522
162	72.2267758808613	22.2236696202343	19	7	161	8.05	-3.28154942163593	-28.865433305824	29.051364968614	29.0543174385517	28.8650109134818	28.9018381784106	29.0489894429449
163	72.0740424062998	20.799079641252	19	7	162	8.1	-3.05466949123002	-28.491799579646	28.6550806836653	28.6580225466761	28.4701548055172	28.5068483636186	28.6534642467986
164	71.9324898173407	19.3931004474805	19	7	163	8.15	-2.83105177918202	-28.11958387543	28.2617382958613	28.2646693813124	28.0782345226425	28.1147922489509	28.2608644206452
165	71.8019550030664	18.005661137822	19	7	164	8.2	-2.61069628548597	-27.74878619317	27.8713270277774	27.8742471643484	27.6892391993848	27.7256589625127	27.8711790830058
166	71.6822748525591	16.6366908111783	19	7	165	8.25	-2.39360301014585	-27.379406532874	27.483835930644	27.4867449464857	27.3031577993827	27.3394374638955	27.4843971946789
167	71.5732862549012	15.2861185664515	19	7	166	8.3	-2.17977195315797	-27.011444894536	27.0992538837941	27.1021516067332	26.9199791150296	26.9561165440414	27.1005075596088
168	71.474826099175	13.9538735025436	19	7	167	8.35	-1.96920311452402	-26.644901278158	26.7175695943519	26.7204558520934	26.5396917673169	26.5756848253292	26.7194988260591
169	71.3867312744626	12.6398847183566	19	7	168	8.4	-1.76189649424799	-26.27977568374	26.3387715970987	26.341646217453	26.162284205905	26.1981307619045	26.3413594881193
170	71.3088386698465	11.3440813127924	19	7	169	8.45	-1.55785209232221	-25.916068111284	25.9628482545784	25.9657110657108	25.7877447094378	25.8234426402759	25.9660778875765
171	71.2409851744089	10.0663923847531	19	7	170	8.5	-1.35706990875178	-25.553778560786	25.5897877574419	25.5926385881481	25.4160613861221	25.4516085801995	25.5936422161827
172	71.1830076772321	8.80674703314058	19	7	171	8.55	-1.15954994353615	-25.1929070322504	25.219578125083	25.2224168050767	25.047222174601	25.0826165358812	25.2240405183565
173	71.1347430673984	7.56507435685694	19	7	172	8.6	-0.965292196673886	-24.8334535256728	24.8522072065382	24.8550335667821	24.6812148451412	24.7164542975211	24.8572606943565
174	71.0960282339901	6.34130345480414	19	7	173	8.65	-0.77429666816613	-24.475418041056	24.4876626817421	24.4904765547912	24.3180270011665	24.353109493234	24.4932905039709
175	71.0667000660895	5.13536342588417	19	7	174	8.7	-0.586563358012029	-24.1188005783994	24.1259320631051	24.1287332834912	23.9576460811671	23.9925695913777	24.1321175707687
176	71.0465954527788	3.94718336899903	19	7	175	8.75	-0.402092266213856	-23.7636011377028	23.7670026974875	23.7697911021342	23.6000593610163	23.6348219033248	23.7737293869648
177	71.0355512831404	2.77669238305071	19	7	176	8.8	-0.220883392767917	-23.4098197189664	23.4108617685832	23.4136371972564	23.2452539567329	23.2798535867187	23.4181133189552
178	71.0334044462565	1.62381956694121	19	7	177	8.85	-0.0429367376781897	-23.05745632219	23.0574962997534	23.060258595552	22.8932168277254	22.9276516492551	23.065256613582
179	71.0399918312095	0.488494019572506	19	7	178	8.9	0.131747699060156	-22.7065109473741	22.7068931573526	22.7096421672415	22.543934780563	22.5782029530363	22.7151464051986
180	71.0551503270817	-0.629355160153395	19	7	179	8.95	0.303169917443995	-22.356983594518	22.3590390545835	22.3617746299745	22.1973944733177	22.2314942195485	22.3677697236059
181	71.0787168229553	-1.72979887333447	19	7	180	9	0.471329917471905	-22.0088742636215	22.0139205559347	22.0166425533165	21.8535824205275	21.8875120353175	22.0231135029422
182	71.1105282079126	-2.81290802106879	19	7	181	9.05	0.636227699145877	-21.6621829546864	21.6715240822483	21.6742323638697	21.5124849988363	21.5462428583024	21.6811645916168
183	71.1504213710359	-3.87875350445431	19	7	182	9.1	0.797863262466194	-21.3169096677104	21.3318359164634	21.3345303510834	21.174088453369	21.2076730250944	21.3419097633842
184	71.1982332014075	-4.92740622458903	19	7	183	9.15	0.956236607432004	-20.9730544026944	20.9948422101185	20.9975226738135	20.838378904906	20.871788758991	21.0053357296686
185	71.2538005881097	-5.958937082571	19	7	184	9.2	1.11134773404387	-20.6306171596394	20.660528990652	20.6631953676982	20.50534235793	20.5385761790248	20.671429153258
186	71.3169604202248	-6.9734169794982	19	7	185	9.25	1.26319664230209	-20.289597938544	20.3288821695855	20.3315343534214	20.1749647096186	20.2080213100342	20.3401766635003
187	71.3875495868351	-7.97091681646862	19	7	186	9.3	1.41178333220608	-19.9499967394084	19.9998875516714	20.0025254459424	19.8472317598719	19.8801100938689	20.0115648731486
188	71.4654049770228	-8.95150749458028	19	7	187	9.35	1.55710780375387	-19.6118135622332	19.6735308450798	19.6761543647766	19.5221292224634	19.5548284018348	19.6855803970177
189	71.5503634798703	-9.91525991493118	19	7	188	9.4	1.69917005694998	-19.275048407018	19.3497976727232	19.3524067454237	19.1996427374189	19.2321620484928	19.362209872632
190	71.6422619844599	-10.8622449786194	19	7	189	9.45	1.83797009179216	-18.9397012737644	19.0286735848234	19.0312681520456	18.8797578847318	18.9120968069359	19.0414399830653
191	71.7409373798738	-11.7925335867428	19	7	190	9.5	1.97350790827784	-18.605772162468	18.7101440728206	18.7127240915053	18.5624601995409	18.5946184256848	18.7232574821959
192	71.8462265551944	-12.7061966403995	19	7	191	9.55	2.10578350641214	-18.273261073134	18.3941945847811	18.3967600288955	18.2477351889015	18.2797126473523	18.4076492226245
193	71.9579663995039	-13.6033050406874	19	7	192	9.6	2.23479688618994	-17.942168005758	18.0808105423781	18.083361404687	17.9355683503007	17.9673652292472	18.094602186532
194	72.0759938018846	-14.4839296887047	19	7	193	9.65	2.3605480476138	-17.612492960346	17.7699773596741	17.772513653658	17.6259451920795	17.6575619661032	17.7841035197872
195	72.2001456514188	-15.3481414855492	19	7	194	9.7	2.48303699068401	-17.28423593689	17.4616804637808	17.4642022257573	17.3188512559418	17.3502887151383	17.4761405696496
196	72.3302588371888	-16.196011332319	19	7	195	9.75	2.6022637154	-16.957396935396	17.155905317676	17.1584126090961	17.014272141751	17.0455314236757	17.1707009264544
197	72.466170248277	-17.0276101301121	19	7	196	9.8	2.71822822176404	-16.631975955862	16.8526374452775	16.8551303552635	16.7121935348328	16.7432761595785	16.8677724697159
198	72.6077167737655	-17.8430087800265	19	7	197	9.85	2.83093050977016	-16.307972998288	16.551862459072	16.5543411071966	16.4126012360311	16.4435091447804	16.5673434191335
199	72.7547353027367	-18.6422781831602	19	7	198	9.9	2.94037057942404	-15.985388062674	16.2535660905114	16.2560306298439	16.1154811947874	16.1462167922278	16.2694023910518
200	72.9070627242728	-19.4254892406112	19	7	199	9.95	3.046548430722	-15.66422114902	15.957734223446	15.9601848439083	15.8208195455447	15.8513857465821	15.9739384609879
201	73.0645359274563	-20.1927128534775	19	7	200	10	3.14946406367	-15.344472257326	15.6643529309128	15.6667898629662	15.5286026478106	15.5590029290744	15.6809412329222
202	73.2269918013693	-20.9440199228572	19	7	201	10.05	3.24911747825979	-15.0261413875941	15.3734085155993	15.3758320343113	15.2388171302556	15.2690555869466	15.3904009161338
203	73.3942672350941	-21.6794813498481	19	7	202	10.1	3.34550867449622	-14.709228539818	15.0848875543613	15.0872979838929	14.9514499392602	14.9815313479697	15.1023084104643
204	73.5661991177131	-22.3991680355484	19	7	203	10.15	3.43863765237984	-14.393733714006	14.7987769472371	14.8011746657773	14.6664883923761	14.6964182805835	14.8166554010053
205	73.7426243383085	-23.1031508810561	19	7	204	10.2	3.5285044119081	-14.079656910154	14.5150639713541	14.5174494166029	14.3839202372224	14.4137049602744	14.5334344633367
206	73.9233797859626	-23.7915007874691	19	7	205	10.25	3.61510895308186	-13.76699812826	14.2337363403348	14.2361100155542	14.1037337163978	14.1333805428747	14.2526391805874
207	74.1083023497578	-24.4642886558854	19	7	206	10.3	3.69845127590423	-13.455757368326	13.9547822697274	13.9571447504409	13.8259176390603	13.8554348455629	13.9742642737566
208	74.2972289187762	-25.1215853874031	19	7	207	10.35	3.77853138036784	-13.145934630354	13.6781905491174	13.6805424905518	13.5504614599082	13.5798584364321	13.6983057469202
209	74.4899963821003	-25.7634618831202	19	7	208	10.4	3.85534926648205	-12.837529914342	13.4039506216708	13.4062927670183	13.2773553663796	13.3066427336108	13.4247610491588
210	74.6864416288122	-26.3899890441346	19	7	209	10.45	3.92890493423806	-12.530543220288	13.1320526719088	13.1343858615177	13.0065903750041	13.0357801150399	13.1536292552771
211	74.8864015479943	-27.0012377715444	19	7	210	10.5	3.99919838364184	-12.224974548196	12.8624877226671	12.8648129042623	12.7381584379387	12.7672640401595	12.8849112676508
212	75.0897130287289	-27.5972789664475	19	7	211	10.55	4.06622961469196	-11.920823898062	12.5952477422242	12.5975659823183	12.4720525608701	12.5010891849153	12.6186100418239
213	75.2962129600983	-28.1781835299421	19	7	212	10.6	4.12999862738815	-11.618091269892	12.3303257628405	12.3326382594564	12.2082669336041	12.2372515916814	12.3547308388021
214	75.5057382311847	-28.744022363126	19	7	213	10.65	4.19050542172783	-11.316776663678	12.0677160119509	12.0700241088591	11.9467970748455	11.9757488359074	12.0932815073278
215	75.7181257310705	-29.2948663670974	19	7	214	10.7	4.24774999771614	-11.016880079428	11.8074140575993	11.8097192602225	11.6876399928574	11.7165802115351	11.8342727997935
216	75.9332123488379	-29.8307864429541	19	7	215	10.75	4.30173235534795	-10.718401517134	11.5494169696807	11.5517209629459	11.4307943639213	11.459746937499	11.577718725822
217	76.1508349735692	-30.3518534917943	19	7	216	10.8	4.35245249462611	-10.421340976804	11.293723499041	11.2960281673727	11.1762607307702	11.2052523879346	11.3236369479267
218	76.3708304943467	-30.8581384147158	19	7	217	10.85	4.39991041555004	-10.12569845843	11.0403342764572	11.0426417262583	10.9240417234545	10.95310234906	11.0720492240102
219	76.5930358002528	-31.3497121128168	19	7	218	10.9	4.44410611812202	-9.83147396202	10.789252034085	10.7915646189834	10.6741423054353	10.7033053060898	10.8229819017617
220	76.8172877803697	-31.8266454871952	19	7	219	10.95	4.48503960233779	-9.53866748756802	10.5404818520277	10.5428022013179	10.4265700480661	10.4558727639721	10.5764664701994
221	77.0434233237797	-32.289009438949	19	7	220	11	4.52271086820019	-9.24727903507602	10.294031433306	10.2963624839632	10.1813354370593	10.2108196062272	10.3325401736196
222	77.271279319565	-32.7368748691763	19	7	221	11.05	4.55711991570581	-8.95730860454591	10.0499114107138	10.0522564434979	9.93845221499909	9.96816449670134	10.0912466929553
223	77.5006926568081	-33.170312678975	19	7	222	11.1	4.58826674486204	-8.66875619597408	9.80813568968364	9.81049836987379	9.69793776451591	9.72793032963455	9.85263689888779
224	77.7315002245911	-33.5893937694432	19	7	223	11.15	4.61615135566007	-8.38162180936393	9.56872183175827	9.57110625513519	9.45981353733407	9.49014473407215	9.61676967982158
225	77.9635389119964	-33.9941890416788	19	7	224	11.2	4.64077374810586	-8.09590544471206	9.33169148390724	9.33410222868024	9.22410553508676	9.25484063931247	9.38371284580911
226	78.1966456081062	-34.3847693967798	19	7	225	11.25	4.66213392219601	-7.81160710202002	9.09707085961302	9.09951304506859	8.99084484853308	9.02205690876927	9.15354410642268
227	78.4306572020029	-34.7612057358443	19	7	226	11.3	4.6802318779342	-7.52872678128995	8.86489127843901	8.86737063117026	8.76006826263245	8.79183905029056	8.92635211610939
228	78.6654105827687	-35.1235689599703	19	7	227	11.35	4.69506761531591	-7.24726448251999	8.6351897716254	8.63771270029972	8.53181893581457	8.56424001158836	8.70223757438559
229	78.900742639486	-35.4719299702558	19	7	228	11.4	4.70664113434594	-6.96722020571002	8.40800976226665	8.41058344193098	8.30614716270902	8.33932106991258	8.48131436000424
230	79.136490261237	-35.8063596677987	19	7	229	11.45	4.71495243502005	-6.68859395085803	8.18340182955452	8.18603429658466	8.08311123055889	8.11715282535894	8.26371066774203
231	79.372490337104	-36.1269289536972	19	7	230	11.5	4.72000151733994	-6.41138571797001	7.96142456776933	7.96412482656055	7.86277838047924	7.89781630707975	8.04957010368127
232	79.6085797561693	-36.4337087290491	19	7	231	11.55	4.72178838130617	-6.13559550703798	7.74214555170739	7.74492369424778	7.64522588558202	7.68140420099535	7.83905268019795
233	79.8445954075152	-36.7267698949525	19	7	232	11.6	4.72031302691789	-5.86122331806791	7.52564242150488	7.52850976081806	7.43054225866081	7.46802220609419	7.63233563628713
234	80.080374180224	-37.0061833525054	19	7	233	11.65	4.71557545417596	-5.58826915105811	7.3120041007028	7.31497331902749	7.21882860249109	7.25779052373571	7.42961399418133
235	80.315752963378	-37.2720200028059	19	7	234	11.7	4.70757566308009	-5.31673300601	7.10133216240587	7.10441747457938	7.01020011563114	7.05084548008313	7.23110075220136
236	80.5505686460594	-37.5243507469518	19	7	235	11.75	4.69631365362801	-5.04661488291788	6.89374235881652	6.89695969076107	6.80478776562642	6.84734127534635	7.03702661007346
237	80.7846581173506	-37.7632464860413	19	7	236	11.8	4.68178942582398	-4.77791478179	6.68936632946684	6.69273351073439	6.60274013935826	6.64745184428419	6.84763913060982
238	81.0178582663339	-37.9887781211723	19	7	237	11.85	4.66400297966601	-4.51063270262011	6.48835350241334	6.49189047044421	6.40422547637381	6.45137279971119	6.6632012642754
239	81.2500059820915	-38.2010165534428	19	7	238	11.9	4.64295431515183	-4.24476864540992	6.29087320056939	6.29460221222535	6.2094338847624	6.2593234139187	6.4839892024783
240	81.4809381537058	-38.4000326839509	19	7	239	11.95	4.61864343228598	-3.98032261016198	6.09711696095499	6.10106280413714	6.01857972960737	6.07154857151199	6.31028957987188
241	81.710491670259	-38.5858974137945	19	7	240	12	4.5910703310642	-3.71729459687202	5.90730106772221	5.91149126198654	5.83190417021346	5.88832060113537	6.14239610972698
242	81.9385034208334	-38.7586816440716	19	7	241	12.05	4.56023501148792	-3.45568460554205	5.72166928902576	5.72613425879041	5.64967780298636	5.70994086369457	5.98060579972686
243	82.1648102945114	-38.9184562758803	19	7	242	12.1	4.52613747355997	-3.19549263617404	5.54049579166038	5.54526898877052	5.47220334076157	5.5367409429397	5.82521494643806
244	82.3892491803751	-39.0652922103186	19	7	243	12.15	4.4887777172741	-2.93671868876601	5.3640881845887	5.36920612820158	5.29981822534631	5.36908325429051	5.67651513440885
245	82.6116569675069	-39.1992603484844	19	7	244	12.2	4.448155742636	-2.67936276331596	5.19279061085558	5.19829280183559	5.13289702739285	5.20736086509024	5.53478946404121
246	82.8318705449892	-39.3204315914758	19	7	245	12.25	4.40427154964596	-2.42342485982803	5.02698676487747	5.03291541953659	4.97185343664431	5.05199631137766	5.4003092014367
247	83.0497268019041	-39.4288768403908	19	7	246	12.3	4.35712513829799	-2.16890497829993	4.86710265719581	4.87350219190221	4.81714158803087	4.90343921092908	5.27333099023828
248	83.265062627334	-39.5246669963274	19	7	247	12.35	4.30671650859807	-1.91580311873196	4.71360888016542	4.72052506601517	4.6692564095056	4.76216251696245	5.15409470118114
249	83.4777149103611	-39.6078729603835	19	7	248	12.4	4.25304566054194	-1.66411928112211	4.56702204641679	4.57450074508705	4.52873262381863	4.62865733504402	5.04282193146771
250	83.6875205400678	-39.6785656336573	19	7	249	12.45	4.19611259413387	-1.41385346547594	4.42790498142035	4.43599037422616	4.39614200057312	4.50342633438482	4.93971511264998
251	83.8943164055364	-39.7368159172466	19	7	250	12.5	4.13591730937213	-1.16500567178605	4.2968651602369	4.3055973994746	4.27208845254185	4.3869759123742	4.84495714779753
252	84.0979393958491	-39.7826947122495	19	7	251	12.55	4.0724598062539	-0.917575900057983	4.17455080289135	4.18396305573504	4.1572006188718	4.27980739845836	4.75871147750239
253	84.2982264000882	-39.8162729197641	19	7	252	12.6	4.00574008478202	-0.671564150292028	4.06164400640762	4.07175893513107	4.05212169316332	4.18240768678193	4.68112246770726
254	84.4950143073361	-39.8376214408883	19	7	253	12.65	3.93575814495819	-0.426970422483919	3.958850327719	3.96967615999665	3.95749644474173	4.09523974508199	4.61231601673697
255	84.688140006675	-39.8468111767201	19	7	254	12.7	3.86251398677786	-0.183794716636072	3.86688437840051	3.87841086351745	3.87395564137679	4.01873344799929	4.55240029019162
256	84.8774403871871	-39.8439130283575	19	7	255	12.75	3.78600761024188	0.0579629672520809	3.78645128456476	3.79864598685204	3.80209838810409	3.95327712752706	4.5014665069475
257	85.0627523379549	-39.8289978968986	19	7	256	12.8	3.70623901535623	0.298302629177982	3.71822432049537	3.73102983374842	3.74247320888584	3.89921013619237	4.45958971475693
258	85.2439127480606	-39.8021366834413	19	7	257	12.85	3.6232082021138	0.537224269146037	3.66281962308059	3.67615234762251	3.69555896405826	3.85681660265108	4.42682950814208
259	85.4207585065864	-39.7634002890836	19	7	258	12.9	3.53691517051601	0.774727887153972	3.62076956220088	3.63452061621153	3.66174686634536	3.82632044901672	4.40323065354859
260	85.5931265026147	-39.7128596149236	19	7	259	12.95	3.44735992056599	1.01081348319994	3.59249694777094	3.60653555425424	3.64132489542546	3.80788165378797	4.38882359680131
261	85.7608536252278	-39.6505855620592	19	7	260	13	3.35454245226202	1.24548105728806	3.57829262750987	3.59247194126448	3.63446580251227	3.80159369445969	4.38362483588161
262	85.923776763508	-39.5766490315886	19	7	261	13.05	3.25846276560412	1.47873060941194	3.5782990107089	3.5924638989423	3.64121965351294	3.80748209131021	4.38763714827551
263	86.0817328065375	-39.4911209246096	19	7	262	13.1	3.15912086059001	1.71056213957996	3.59250155813179	3.60649744322842	3.66151151213884	3.82550399247481	4.40084966708665
264	86.2345586433986	-39.3940721422202	19	7	263	13.15	3.05651673722195	1.94097564778801	3.62072935059002	3.63441098881301	3.69514445329171	3.85554877918342	4.42323780427371
265	86.3820911631737	-39.2855735855185	19	7	264	13.2	2.95065039550195	2.16997113403409	3.66266466920151	3.67590375277165	3.74180766619915	3.897439715293	4.45476302329937
266	86.524167254945	-39.1656961556026	19	7	265	13.25	2.84152183542602	2.39754859831791	3.71786035543282	3.73055108301321	3.80108900081529	3.95093670251735	4.49537246769372
267	86.6606238077948	-39.0345107535703	19	7	266	13.3	2.72913105699615	2.62370804064602	3.78576283050213	3.79782500764111	3.87249097373459	4.01574021858479	4.5449984570768
268	86.7912977108054	-38.8920882805197	19	7	267	13.35	2.61347806021178	2.84844946101202	3.86573820933958	3.87711788916987	3.95544902089137	4.09149649932171	4.60355786855162
269	86.9160258530592	-38.7384996375488	19	7	268	13.4	2.49456284507602	3.07177285941805	3.9570989737295	3.96776701281757	4.04935069202149	4.17780397205316	4.67095142953034
270	87.0346451236383	-38.5738157257556	19	7	269	13.45	2.37238541158206	3.29367823586395	4.05912907684533	4.06907819469752	4.15355453516053	4.2742208592178	4.74706295830368
271	87.1469924116251	-38.3981074462381	19	7	270	13.5	2.24694575973615	3.51416559035002	4.17110597367129	4.18034695876952	4.26740760252243	4.38027375938902	4.83175860109252
272	87.2529046061018	-38.2114457000944	19	7	271	13.55	2.11824388953374	3.73323492287398	4.29231873990189	4.30087637640186	4.39026078365663	4.49546689809267	4.92488612859163
273	87.3522185961509	-38.0139013884223	19	7	272	13.6	1.98627980098223	3.95088623344208	4.4220820296996	4.42999118115119	4.52148148650458	4.61929164739137	5.02627437017274
274	87.4447712708545	-37.80554541232	19	7	273	13.65	1.85105349407195	4.16711952204594	4.5597460618912	4.56704819222729	4.66046349081462	4.75123586346542	5.13573287817303
275	87.5303995192949	-37.5864486728855	19	7	274	13.7	1.71256496880801	4.38193478868996	4.70470310059197	4.71144337261573	4.80663405223646	4.89079259859945	5.25305192529715
276	87.6089402305545	-37.3566820712166	19	7	275	13.75	1.57081422519184	4.59533203337799	4.85639102905181	4.86261601423964	4.95945851796276	5.03746780786039	5.37800294147838
277	87.6802302937155	-37.1163165084116	19	7	276	13.8	1.42580126322002	4.80731125610006	5.01429464184407	5.02005060522738	5.11844282245076	5.19078677796123	5.51033948850739
278	87.7441065978603	-36.8654228855683	19	7	277	13.85	1.27752608289597	5.017872456866	5.17794523781915	5.18327692332173	5.28313427389137	5.35029913445216	5.64979884776595
279	87.800406032071	-36.6040721037847	19	7	278	13.9	1.12598868421401	5.22701563567196	5.34691901682989	5.35186884369822	5.45312103490935	5.51558241004396	5.79610425675931
280	87.8489654854301	-36.3323350641589	19	7	279	13.95	0.971189067182081	5.4347407925161	5.5208346910637	5.52544227228578	5.62803066203838	5.6862442628194	5.94896777538554
281	87.8896218470198	-36.0502826677888	19	7	280	14	0.813127231793942	5.64104792740196	5.69935063093426	5.7036525335431	5.80752801319834	5.86192350772536	6.10809369881562
282	87.9222120059223	-35.7579858157726	19	7	281	14.05	0.651803178050159	5.845937040324	5.88216178478189	5.88619146459131	5.99131277226583	6.04229016587306	6.27318237028859
283	87.9465728512201	-35.4555154092081	19	7	282	14.1	0.487216905955847	6.04940813129005	6.06899654410574	6.07278440075502	6.17911678239974	6.22704474787066	6.44393419595509
284	87.9625412719953	-35.1429423491935	19	7	283	14.15	0.319368415504186	6.251461200292	6.25961367207098	6.26318718269847	6.37070132927331	6.41591697716263	6.62005363594268
285	87.9699541573302	-34.8203375368266	19	7	284	14.2	0.148257706698018	6.45209624733795	6.45379937188225	6.45718327224588	6.56585447340234	6.6086641353013	6.80125294735985
286	87.9686483963073	-34.4877718732055	19	7	285	14.25	-0.0261152204581094	6.65131327242193	6.65136454065147	6.65458103125638	6.76438849748797	6.80506918043941	6.9872554856386
287	87.9584608780087	-34.1453162594282	19	7	286	14.3	-0.203750365972155	6.84911227554608	6.85214223251895	6.8552111939553	6.96613750929536	7.00493875842999	7.17779842352653
288	87.9392284915167	-33.7930415965927	19	7	287	14.35	-0.384647729839855	7.04549325670996	7.05598533915827	7.05892454604965	7.17095522184994	7.20810119621019	7.3726348110676
289	87.9107881259137	-33.4310187857971	19	7	288	14.4	-0.568807312060073	7.24045621591202	7.26276448556554	7.26558981227747	7.37871291941591	7.41440454146546	7.57153496321993
290	87.8729766702819	-33.0593187281392	19	7	289	14.45	-0.756229112635936	7.43400115315794	7.47236613235404	7.47509174634484	7.58929760856422	7.62371469155328	7.77428721488121
291	87.8256310137036	-32.6780123247172	19	7	290	14.5	-0.946913131566021	7.62612806844004	7.68469087179056	7.6873294124435	7.80261034768049	7.83591363824222	7.98069812067345
292	87.7685880452611	-32.287170476629	19	7	291	14.55	-1.14085936885004	7.81683696176401	7.89965190285578	7.90221464487653	8.01856474459415	8.05089784248451	8.19059219771455
293	87.7016846540367	-31.8868640849727	19	7	292	14.6	-1.33806782448801	8.00612783312602	8.1171736696516	8.11967067107879	8.23708561002065	8.26857674451882	8.40381131580372
294	87.6247577291127	-31.4771640508462	19	7	293	14.65	-1.53853849847991	8.19400068253003	8.33719064773065	8.3396308830835	8.45810775365762	8.48887140841994	8.62021383466029
295	87.5376441595714	-31.0581412753475	19	7	294	14.7	-1.74227139082603	8.380455509974	8.55964626336535	8.56203774284347	8.68157490970422	8.71171329612024	8.83967357617355
296	87.4401808344951	-30.6298666595747	19	7	295	14.75	-1.9492665015261	8.565492315456	8.78449193181413	8.78684180759779	8.90743877899648	8.93704316341681	9.06207870461523
297	87.332204642966	-30.1924111046258	19	7	296	14.8	-2.1595238305818	8.74911109897795	9.01168620165559	9.01400086243872	9.13565817567365	9.16481006909184	9.28733057211136
298	87.2135524740665	-29.7458455115987	19	7	297	14.85	-2.37304337799003	8.93131186054205	9.24119399342322	9.24347914832966	9.36619826718769	9.39497048768304	9.51534257208263
299	87.0840612168789	-29.2902407815915	19	7	298	14.9	-2.58982514375219	9.11209460014398	9.47298592193528	9.47524667490946	9.59902989742397	9.62748751639589	9.74603903076429
300	86.9435677604854	-28.8256678157022	19	7	299	14.95	-2.80986912787	9.29145931778599	9.70703769282004	9.70927860850385	9.83412898367626	9.86233016694302	9.97935415662712
301	86.7919089939683	-28.3521975150288	19	7	300	15	-3.03317533034175	9.46940601346803	9.94332956471314	9.94555472677759	10.0714759791531	10.0994727336215	10.2152310595009
302	86.6289218064099	-27.8699007806692	19	7	301	15.05	-3.259743751168	9.64593468719194	10.1818458696275	10.1840589324092	10.3110553935895	10.338894229556	10.4536208452082
303	86.4544430868926	-27.3788485137215	19	7	302	15.1	-3.48957439034621	9.82104533895402	10.4225745847919	10.4247788190229	10.5528553653454	10.5805778837368	10.6944817872044
304	86.2683097244986	-26.8791116152838	19	7	303	15.15	-3.72266724788005	9.994737968754	10.6655069500934	10.6677052833968	10.7968672791342	10.824510692158	10.9377785737692
305	86.0703586083101	-26.3707609864539	19	7	304	15.2	-3.95902232376983	10.167012576598	10.9106371258882	10.9128321786752	11.0430854241818	11.0706830170458	11.1834816273611
306	85.8604266274096	-25.85386752833	19	7	305	15.25	-4.19863961801013	10.337869162478	11.1579618865829	11.1601560039133	11.2915066882466	11.319088228791	11.4315664916024
307	85.6383506708792	-25.32850214201	19	7	306	15.3	-4.44151913060779	10.5073077264	11.4074803460195	11.4096756258591	11.5421302834384	11.5697223857927	11.682013280755
308	85.4039676278014	-24.794735728592	19	7	307	15.35	-4.68766086155597	10.67532826836	11.6591937109823	11.6613920293408	11.7949575002859	11.8225839479551	11.9348061863355
309	85.1571143872583	-24.2526391891737	19	7	308	15.4	-4.93706481086207	10.841930788366	11.9131050598226	11.9153080930964	12.0499914868919	12.0776735200631	12.1899330355658
310	84.8976278383322	-23.7022834248536	19	7	309	15.45	-5.18973097852211	11.007115286402	12.1692191432966	12.1714283882017	12.3072370504153	12.334993621701	12.4473848965655
311	84.6253448701055	-23.1437393367292	19	7	310	15.5	-5.44565936453409	11.170881762488	12.4275422053608	12.4297589966585	12.5667004784289	12.5945484807596	12.7071557255061
312	84.3401023716605	-22.5770778258989	19	7	311	15.55	-5.70484996889974	11.333230216606	12.688081821546	12.6903073479248	12.8283893779959	12.8563438479318	12.9692420513103
313	84.0417372320794	-22.0023697934605	19	7	312	15.6	-5.96730279162216	11.494160648768	12.9508467532663	12.9530820714899	13.0923125305647	13.1203868298901	13.2336426938655
314	83.7300863404445	-21.4196861405121	19	7	313	15.65	-6.23301783269795	11.653673058968	13.215846816154	13.2180928637615	13.3584797609921	13.3866857391185	13.5003585121026
315	83.4049865858381	-20.8290977681516	19	7	314	15.7	-6.50199509212797	11.81176744721	13.4830927611222	13.4853503677902	13.6269018192201	13.655249958602	13.7693921786606
316	83.0662748573425	-20.2306755774771	19	7	315	15.75	-6.77423456991193	11.96844381349	13.7525961667191	13.7548660644709	13.8975902732727	13.926089819788	14.0407479782031
317	82.7137880440401	-19.6244904695866	19	7	316	15.8	-7.04973626604811	12.12370215781	14.0243693416895	14.0266521740594	14.1705574124252	14.1992164924182	14.3144316267736
318	82.347363035013	-19.010613345578	19	7	317	15.85	-7.32850018054194	12.277542480172	14.2984252366696	14.3007215669503	14.4458161594943	14.4746418849879	14.5904501098641
319	81.9668367193436	-18.3891151065495	19	7	318	15.9	-7.61052631338799	12.42996478057	14.5747773640966	14.5770876827839	14.7233799913451	14.7523785547358	14.8688115371391
320	81.5720459861142	-17.7600666535989	19	7	319	15.95	-7.89581466458799	12.580969059012	14.8534397255767	14.8557644570601	15.0032628667887	15.0324396261881	15.1495250119866
321	81.162827724407	-17.1235388878244	19	7	320	16	-8.1843652341442	12.7305553154901	15.134426745887	15.1367662545177	15.2854791611471	15.3148387173907	15.432600514283
322	80.7390188233044	-16.4796027103238	19	7	321	16.05	-8.47617802205178	12.878723550012	15.4177532130705	15.4201078086309	15.5700436068404	15.5995898730646	15.7180487949406
323	80.3004561718887	-15.8283290221952	19	7	322	16.1	-8.77125302831416	13.025473762572	15.7034342239576	15.705804166627	15.8569712394111	15.8867075039943	16.0058812809742
324	79.8469766592421	-15.1697887245367	19	7	323	16.15	-9.0695902529319	13.17080595317	15.9914851346626	15.9938706395104	16.1462773484794	16.1762063320473	16.296109989968
325	79.378417174447	-14.5040527184461	19	7	324	16.2	-9.37118969590216	13.314720121812	16.2819215155573	16.2843227566207	16.437977433156	16.4681013402754	16.588747452952
326	78.8946146065855	-13.8311919050217	19	7	325	16.25	-9.67605135722977	13.457216268488	16.574759110304	16.5771762243046	16.7320871615087	16.7624077276153	16.8838066448108
327	78.3954058447401	-13.1512771853612	19	7	326	16.3	-9.98417523690819	13.59829439321	16.870013798622	16.872446888328	17.028622333704	17.0591408677545	17.1813009214475
328	77.880627777993	-12.4643794605628	19	7	327	16.35	-10.295561334942	13.737954495968	17.1677015623769	17.170150699685	17.3275988484942	17.3583162717732	17.4812439630138
329	77.3501172954265	-11.7705696317244	19	7	328	16.4	-10.61020965133	13.876196576768	17.4678384547798	17.4703036835071	17.6290326727495	17.6599495542151	17.7836497225906
330	76.8037112861229	-11.0699185999441	19	7	329	16.45	-10.9281201860719	14.013020635606	17.7704405723424	17.7729219107873	17.9329398137621	17.9640564022723	18.0885323797797
331	76.2412466391645	-10.3624972663198	19	7	330	16.5	-11.2492929391681	14.148426672486	18.0755240294142	18.0780214726839	18.2393362940834	18.2706525478064	18.3959062987164
332	75.6625602436335	-9.64837653194955	19	7	331	16.55	-11.5737279106202	14.282414687405	18.3831049350231	18.3856184571709	18.5482381286686	18.5797537419493	18.7057859900757
333	75.0674889886123	-8.92762729793138	19	7	332	16.6	-11.9014251004239	14.4149846803634	18.6931993718601	18.6957289278392	18.8596613041352	18.8913757320582	19.0181860766833
334	74.4558697631832	-8.2003204653633	19	7	333	16.65	-12.2323845085819	14.5461366513616	19.0058233772147	19.0083689046597	19.1736217599507	19.2055342408175	19.3331212623902
335	73.8275394564284	-7.46652693534328	19	7	334	16.7	-12.5666061350961	14.6758706004004	19.320992925684	19.32355434655	19.4901353713886	19.522244947302	19.6506063039003
336	73.1823349574303	-6.72631760896937	19	7	335	16.75	-12.904089979962	14.8041865274782	19.6387239135164	19.6413011355865	19.809217934104	19.8415234698335	19.9706559852769
337	72.5200931552711	-5.97976338733952	19	7	336	16.8	-13.244836043184	14.931084432597	19.9590321444745	19.9616250627304	20.1308851501946	20.1633853504769	20.2932850948809
338	71.8406509390332	-5.22693517155177	19	7	337	16.85	-13.588844324758	15.056564315755	20.2819333170429	20.284541814938	20.4551526156222	20.4878460410397	20.6185084045169
339	71.1438451977987	-4.46790386270412	19	7	338	16.9	-13.93611482469	15.180626176953	20.6074430129343	20.6100669635484	20.7820358088856	20.8149208904454	20.946340650589
340	70.42951282065	-3.70274036189458	19	7	339	16.95	-14.2866475429739	15.3032700161908	20.9355766867217	20.9382159538393	21.1115500808418	21.1446251333714	21.2767965170857
341	69.6974906966695	-2.93151557022118	19	7	340	17	-14.64044247961	15.424495833468	21.2663496565687	21.269004095658	21.4437106455836	21.4769738800422	21.6098906202322
342	68.9476157149394	-2.15430038878182	19	7	341	17.05	-14.997499634602	15.5443036287872	21.5997770959289	21.6024465550408	21.7785325722852	21.8119821070869	21.9456374946623
343	68.1797247645419	-1.37116571867462	19	7	342	17.1	-15.35781900795	15.662693402144	21.9358740261362	21.9385583467457	22.1160307779442	22.1496646493724	22.2840515809792
344	67.3936547345594	-0.582182460997558	19	7	343	17.15	-15.7214005996499	15.7796651535412	22.2746553098484	22.2773543276188	22.4562200209402	22.4900361927332	22.6251472145842
345	66.5892425140742	0.21257848315139	19	7	344	17.2	-16.0882444097041	15.895218882979	22.6161356452464	22.6188491907311	22.7991148953542	22.8331112675251	22.9689386156641
346	65.7663249921685	1.01304621267418	19	7	345	17.25	-16.4583504381139	16.0093545904558	22.9603295609343	22.9630574602304	23.1447298259803	23.1789042429385	23.3154398802405
347	64.9247390579248	1.8191498264728	19	7	346	17.3	-16.8317186848742	16.1220722759724	23.3072514114904	23.3099934868397	23.4930790639792	23.5274293220074	23.6646649721888
348	64.0643216004251	2.6308184234493	19	7	347	17.35	-17.2083491499939	16.23337193953	23.6569153736326	23.6596714439627	23.8441766831226	23.8787005372607	24.0166277161482
349	63.1849095087519	3.44798110250566	19	7	348	17.4	-17.5882418334641	16.3432535811272	24.0093354428947	24.0121053243417	24.1980365765808	24.2327317469629	24.371341791245
350	62.2863396719874	4.27056696254383	19	7	349	17.45	-17.97139673529	16.4517172007634	24.3645254308613	24.3673089372272	24.5546724542084	24.5895366318991	24.7288207255648
351	61.3684489792139	5.09850510246587	19	7	350	17.5	-18.3578138554699	16.5587627984408	24.7224989628296	24.7252959060148	24.9140978402934	24.949128692658	25.0890778913091
352	60.4310743195137	5.93172462117371	19	7	351	17.55	-18.7474931940041	16.6643903741568	25.083269475918	25.0860796663219	25.2763260717295	25.3115212473752	25.4521265005809
353	59.4740525819692	6.77015461756934	19	7	352	17.6	-19.14043475089	16.7685999279126	25.4468502175705	25.4496734644541	25.6413702965772	25.6767274299001	25.8179796017477
354	58.4972206556625	7.61372419055482	19	7	353	17.65	-19.5366385261339	16.8713914597096	25.8132542444299	25.8160903562451	26.0092434729855	26.0447601883508	26.1866500763334
355	57.500415429676	8.46236243903213	19	7	354	17.7	-19.93610451973	16.9727649695462	26.1824944215224	26.1853432062318	26.379958368444	26.4156322840262	26.5581506363965
356	56.483473793092	9.31599846190321	19	7	355	17.75	-20.33883273168	17.0727204574216	26.5545834217846	26.5574446871395	26.7535275593357	26.7893562906474	26.9324938223548
357	55.4462326349928	10.1745613580701	19	7	356	17.8	-20.744823161984	17.1712579233378	26.9295337258516	26.9324072796492	27.1299634307712	27.1659445939007	27.309692001219
358	54.3885288444606	11.0379802264348	19	7	357	17.85	-21.154075810644	17.268377367294	27.3073576221089	27.310243272434	27.5092781766776	27.5454093912566	27.689757365202
359	53.3101993105778	11.9061841658992	19	7	358	17.9	-21.566590677656	17.364078789288	27.6880672069785	27.6909647624262	27.8914838001208	27.9277626920446	28.0727019306733
360	52.2110809224266	12.7791022753655	19	7	359	17.95	-21.9823677630239	17.458362189326	28.0716743854463	28.0745836553105	28.276592113844	28.3130163177583	28.4585375374291
361	51.0910105690893	13.6566636537355	19	7	360	18	-22.4014070667461	17.5512275674	28.4581908717459	28.4611116662157	28.6646147410014	28.7011819025761	28.8472758482519
362	49.9498251396483	14.5387973999113	19	7	361	18.05	-22.82370858882	17.642674923516	28.8476281902731	28.8505603205924	29.0555631160718	29.092270894075	29.2249238365695
363	48.7873615231858	15.4254326127948	19	7	362	18.1	-23.2492723292499	17.73270425767	29.2399976766349	29.2429409552541	29.4494484859361	29.486294554123	29.5217253934556
364	47.6034566087841	16.3164983912881	19	7	363	18.15	-23.678098288034	17.821315569866	29.635310478862	29.6382647195765	29.8462819111036	29.8832639599335	29.6562626945077
365	46.3979472855255	17.2119238342932	19	7	364	18.2	-24.1101864651721	17.908508860102	30.0335775587544	30.0365425768331	30.2460742670725	30.2831900052679	29.5584606748939
366	45.1706704424923	18.111638040712	19	7	365	18.25	-24.5455368606639	17.994284128376	30.4348096933583	30.4377853056564	30.6488362458164	30.6860834017711	29.2446801765717
367	43.9214629687668	19.0155701094465	19	7	366	18.3	-24.9841494745101	18.07864137469	30.8390174765559	30.8420035016148	31.0545783573788	31.0919546804305	29.1122636589324
368	42.6501617534313	19.9236491393988	19	7	367	18.35	-25.42602430671	18.161580599046	31.2462113207514	31.2492075788909	31.4633109315684	31.5008141931433	28.9352038801524
369	41.356603685568	20.8358042294709	19	7	368	18.4	-25.871161357266	18.243101801442	31.656401458654	31.6594077720563	31.8750441197462	31.9126721143838	29.021485448706
370	40.0406256542593	21.7519644785646	19	7	369	18.45	-26.3195606261739	18.323204981874	32.0695979451351	32.0726141379244	32.2897878966917	32.327538442959	29.4241418217777
371	38.7020645485875	22.6720589855821	19	7	370	18.5	-26.771222113436	18.40189014035	32.4858106591853	32.4888365574805	32.7075520625409	32.7454230038459	29.5990721274503
372	37.3407572576348	23.5960168494253	19	7	371	18.55	-27.226145819054	18.479157276864	32.9050493058963	32.9080847378777	33.1283462447893	33.1383264257637	29.905302962122
373	35.9565406704835	24.5237671689961	19	7	372	18.6	-27.684331743026	18.555006391416	33.3273234185316	33.3303682144925	33.5521799003506	33.3667233570111	30.2579022342826
374	34.549251676216	25.4552390431967	19	7	373	18.65	-28.1457798853499	18.629437484012	33.7526423606402	33.7556963530254	33.9790623176639	33.2677652006646	32.5098241198647
375	33.1187271639144	26.390361570929	19	7	374	18.7	-28.610490246032	18.702450554646	34.1810153282092	34.1840783516541	34.4090026188455	32.7012890657616	35.0259319238384
376	31.6648040226612	27.329063851095	19	7	375	18.75	-29.078462825064	18.77404560332	34.6124513518498	34.6155232432206	34.8420097618753	31.700004062496	35.69229740862
377	30.1873191415386	28.2712749825966	19	7	376	18.8	-29.549697622452	18.844222630032	35.0469592990398	35.0500398974501	35.2220744941487	31.0585827239642	36.4977728454612
378	28.6861094096289	29.216924064336	19	7	377	18.85	-30.024194638194	18.9129816347879	35.4845478763642	35.4876370231985	35.2701357824538	30.3249983690483	36.4471094937543
379	27.1610117160143	30.165940195215	19	7	378	18.9	-30.501953872292	18.98032261758	35.9252256317876	35.9283231707252	34.660486281583	30.1152082053674	36.0720032819328
380	25.6118629497773	31.1182524741357	19	7	379	18.95	-30.98297532474	19.046245578414	36.369000956951	36.2600706366433	33.1127902348315	30.5352673257972	36.5065332553726
381	24.0385	32.07379	19	7	380	19	-31.467258995546	19.110750517286	36.8158820894831	35.924748321687	30.6924560624512	30.4969623523245	36.7625436442953
382	22.4690109120814	33.025091432453	19	7	381	19.05	-31.389781758372	19.02602864906	36.7056966286307	34.2709326657158	28.9888192031391	30.718335030169	37.1176275375965
383	21.0444883566872	33.9351336741115	19	7	382	19.1	-28.490451107884	18.2008448331699	33.8079363015825	30.7379434464646	27.097816837746	31.0295099144421	37.250305587889
384	19.9342761607997	34.7595031883356	19	7	383	19.15	-22.20424391775	16.487390284482	27.6561473519319	25.4565889541772	26.2513540930708	35.1363842797959	37.7015795008243
385	19.3077181514011	35.4537864384851	19	7	384	19.2	-12.531160187972	13.8856650029901	18.7040548606947	21.7175677696349	26.6615320327489	39.7686738424089	39.284923000664
386	19.3341581554738	35.9735698879199	19	7	385	19.25	0.528800081454008	10.3956689886959	10.409109628046	18.2708853538049	26.1519149427737	40.6985114154688	39.5582077786365
387	20.18294	36.27444	19	7	386	19.3	16.9756368905239	6.01740224160196	18.0105907059195	18.2317755204257	26.2145955661894	41.9035910104918	39.8778262158687
388	21.01151	36.29053	19	7	387	19.35	16.5714000000001	0.321799999999968	16.5745242224325	22.5851206190331	26.7888840464303	41.3934047943652	39.6912536504763
389	19.84072	35.57327	19	7	388	19.4	-23.4158	-14.3451999999999	27.4605981850359	26.8472409313703	35.6122822780087	40.2313344494818	40.3418164175416
390	21.06653	33.96327	19	7	389	19.45	24.5162	-32.2	40.4707803537317	30.7116233627438	46.4245574499863	40.6855280677861	41.4324360595302
391	19.54018	34.39409	19	7	390	19.5	-30.527	8.61639999999994	31.7197111897319	35.3068827390558	50.7045667684864	40.7796642847448	41.9230150456267
392	19.80829	32.54682	19	7	391	19.55	5.3622	-36.9454	37.332502862787	52.9927890355917	54.8183628178446	41.0969286494293	41.792729892217
393	19.22464	30.65737	19	7	392	19.6	-11.673	-37.7889999999999	39.5508211039922	70.2639942809394	55.6889927509845	41.1338878187668	41.1078070031147
394	23.31568	34.76099	19	7	393	19.65	81.8208	82.0724	115.890129667716	74.5618926056025	54.2113148058929	42.135393800984	41.1675656521334
395	17.80706	31.6197	19	7	394	19.7	-110.1724	-62.8258	126.82680658047	78.9251022729453	54.7095241028234	45.8685569355664	41.3965939989475
396	20.24706	32.6801	19	7	395	19.75	48.8	21.208	53.2092028130473	76.0711027629133	55.4074136267158	47.4164114947769	41.5782362805892
397	17.52456	33.83525	19	7	396	19.8	-54.45	23.103	59.1485511995011	55.4298405761941	55.9792617326692	48.6970697077731	41.7128837335365
398	18.68989	33.34555	19	7	397	19.85	23.3065999999999	-9.79399999999998	25.2808235538322	39.1550539247073	55.4788915911033	49.0575089319043	41.8009287107726
399	18.69098	32.71136	19	7	398	19.9	0.0218000000000274	-12.6838000000001	12.6838187341195	36.252934647829	48.6585053239592	50.5684246297159	41.8427648392506
400	20.72045	31.68854	19	7	399	19.95	40.5894	-20.4564	45.4528733230365	33.0334211923932	45.3125564211464	52.3296047932632	41.8387871998108
401	20.08693	33.51682	19	7	400	20	-12.6704	36.5656000000001	38.6986064286559	34.8866804192933	44.1282562210674	53.3490677389289	41.7893925335854
402	19.98037	31.36691	19	7	401	20.05	-2.13119999999996	-42.9982	43.0509839223217	41.8871700717243	42.5757765977017	52.8671247542649	41.7089839919557
403	19.05037	32.82254	19	7	402	20.1	-18.6	29.1125999999999	34.5471196883328	51.4700589175855	42.4260251128241	51.1861040917872	41.6677298047651
404	20.26707	30.77203	19	7	403	20.15	24.334	-41.0101999999999	47.6862669962746	52.0035777943058	46.9255344535388	47.1987470244709	41.7474622335518
405	16.79539	33.8931	19	7	404	20.2	-69.4336	62.4213999999999	93.3673175523426	52.1181320030103	49.949685483703	43.0245141554861	42.0186734705047
406	17.34919	31.90031	19	7	405	20.25	11.076	-39.8557999999999	41.3662008122573	49.9653698063549	51.2907218511419	42.4579611457096	42.4654229303015
407	18.48812	33.76053	19	7	406	20.3	22.7786	37.2044	43.623754965844	51.9638988353534	49.7549877758605	41.5221764565812	42.690792057492
408	18.81694	34.90333	19	7	407	20.35	6.57640000000001	22.8559999999999	23.783308705056	48.4293120498206	46.8933165924712	42.2084526271799	42.9212162596142
409	16.42965	33.28531	19	7	408	20.4	-47.7458	-32.3603999999999	57.678912141267	50.577865907978	45.7389887249825	43.4541952290193	42.8491440886538
410	18.17167	36.64529	19	7	409	20.45	34.8404	67.1996	75.6943836246785	47.3918435487107	40.7364718898259	42.9920463318355	42.4219811221638
411	17.21986	34.21992	19	7	410	20.5	-19.0362	-48.5074	52.1089701030446	43.8212633785874	40.7876660703518	42.799120782426	42.1842742030983
412	16.3933	35.33084	19	7	411	20.55	-16.5312	22.2184	27.6936431695073	39.5140786146117	40.4685763154608	42.3210393344821	41.7774509332376
413	16.24807	35.58936	19	7	412	20.6	-2.90460000000003	5.17039999999994	5.93040785443966	33.0436317298312	41.9908801415357	42.2015717907634	41.2869074092851
414	14.77653	34.54038	19	7	413	20.65	-29.4308	-20.9796	36.1429883213881	30.9974662327255	39.9828560044998	41.3595306661197	38.8601652152312
415	12.9762371663244	33.3340216550742	19	7	414	20.7	-36.005856673512	-24.1271668985159	43.342149200776	33.5453090822108	36.0344071799679	38.1687900054431	36.1328509802804
416	11.2419901321739	32.1606358288121	19	7	415	20.75	-34.68494068301	-23.4677165252421	41.8781426175164	40.1604969044841	34.3075197137101	37.5144343658262	35.2194000799155
417	9.5729655115145	31.0198480690259	19	7	416	20.8	-33.380492413188	-22.8157551957239	40.4328574169339	40.4516333943879	34.8870908931037	36.6845144072109	34.1314884088009
418	7.96833991831252	29.9112839235281	19	7	417	20.85	-32.0925118640396	-22.171282909956	39.0063469658059	39.0251826301047	37.5098269890555	36.7849235873241	33.8649187695261
419	6.42728996653414	28.8345689401311	19	7	418	20.9	-30.8209990355676	-21.53429966794	37.5986707709076	37.6175731946947	36.9800726072568	35.1298635475916	33.8885814403537
420	4.94899227014557	27.7893286666472	19	7	419	20.95	-29.5659539277714	-20.904805469678	36.2098953793598	36.2288727039965	35.6011081210603	32.5143574510644	33.0690238135429
421	3.53262344311302	26.7751886508888	19	7	420	21	-28.327376540651	-20.282800315168	34.8400954404663	34.859157073627	34.2412026613006	31.0194806672678	32.3950788703824
422	2.17736009940269	25.7917744406682	19	7	421	21.05	-27.1052668742066	-19.668284204412	33.489354963443	33.5085118201256	32.9004524989611	30.6877771122104	31.5898953393653
423	0.882378852980798	24.838711583798	19	7	422	21.1	-25.8996249284378	-19.061257137404	32.1577688139584	32.1770336120159	31.5789670331125	31.387710726783	30.9757772100492
424	-0.353143682186463	23.9156256280903	19	7	423	21.15	-24.7104507033452	-18.461719114154	30.8454445034007	30.8648321279064	30.2768710906835	30.5215834059915	30.0126542406198
425	-1.53003089213288	23.0221421213577	19	7	424	21.2	-23.5377441989283	-17.869670134652	29.5525043388113	29.5720322939257	28.994307722161	29.2411878050747	27.888122387309
426	-2.64910616289225	22.1578866114125	19	7	425	21.25	-22.3815054151874	-17.285110198904	28.2790880199188	28.298776992598	27.7314416208255	27.9808390141214	27.0455581873444
427	-3.71119288049836	21.322484646067	19	7	426	21.3	-21.2417343521222	-16.70803930691	27.0253557935391	27.0452303612413	26.4884633313171	26.7408003610206	26.1300458911425
428	-4.71711443098501	20.5155617731337	19	7	427	21.35	-20.118431009733	-16.138457458666	25.7914923073202	25.811581832306	25.2655944645104	25.5213849118723	25.6958722777824
429	-5.66769420038598	19.7367435404249	19	7	428	21.4	-19.0115953880194	-15.576364654176	24.577711346617	24.5980511137446	24.0630942047262	24.3229676516881	24.4018142763786
430	-6.56375557473508	18.985655495753	19	7	429	21.45	-17.921227486982	-15.021760893438	23.3842616941348	23.4048943687085	22.881267489089	23.1460012952503	22.6474296506505
431	-7.40612194006611	18.2619231869304	19	7	430	21.5	-16.8473273066206	-14.474646176452	22.2114344271117	22.2324119364227	21.7204753669422	21.9910369583388	21.4756543303809
432	-8.19561668241283	17.5651721617694	19	7	431	21.55	-15.7898948469344	-13.93502050322	21.059572068359	21.0809580482111	20.5811482230802	20.8587513442486	20.9104086765665
433	-8.93306318780907	16.8950279680825	19	7	432	21.6	-14.7489301079248	-13.402883873738	19.9290801458913	19.950953145872	19.463802790632	19.7499826293351	20.8886318931304
434	-9.6192848422886	16.2511161536819	19	7	433	21.65	-13.7244330895906	-12.878236288012	18.8204419055589	18.8428996201399	18.3690642126928	18.66577781512	20.114004305345
435	-10.2551050318852	15.6330622663801	19	7	434	21.7	-12.716403791932	-12.361077746036	17.7342371824392	17.7574020774518	17.2976948683396	17.6074547691749	19.1645688435144
436	-10.8413471426327	15.0404918539895	19	7	435	21.75	-11.72484221495	-11.851408247812	16.6711667984511	16.6951936448413	16.2506322958522	16.5766820088626	18.2591316220438
437	-11.3788345605649	14.4730304643225	19	7	436	21.8	-10.749748358644	-11.34922779334	15.6320843549186	15.6571703771744	15.2290393571801	15.5755773750742	17.3989549876372
438	-11.8683906717156	13.9303036451913	19	7	437	21.85	-9.79112222301399	-10.854536382624	14.6180379828384	14.6444365908072	14.2343707941597	14.6068209682407	16.5848518242022
439	-12.3108388621185	13.4119369444084	19	7	438	21.9	-8.84896380805799	-10.367334015658	13.6303255672247	13.6583649715645	13.2684614255137	13.6737650051656	15.8172607885063
440	-12.7070025178075	12.9175559097862	19	7	439	21.95	-7.92327311377999	-9.88762069244398	12.6705682506033	12.7006766369083	12.3336420492607	12.7805018502365	15.096323156548
441	-13.0577050248163	12.446786089137	19	7	440	22	-7.01405014017602	-9.41539641298402	11.7408087022375	11.7735479434782	11.432888650783	11.9318279934939	14.4219495061347
442	-13.3637697691788	11.9992530302733	19	7	441	22.05	-6.12129488725	-8.95066117727399	10.8436426816376	10.879752473853	10.5700065270682	11.1330402409227	13.7938731163483
443	-13.6260201369287	11.5745822810073	19	7	442	22.1	-5.24500735499799	-8.49341498531999	9.98239451568817	10.0228475077143	9.74983914584945	10.3895530594779	13.211690994255
444	-13.8452795140998	11.1723993891515	19	7	443	22.15	-4.38518754342201	-8.04365783711599	9.1613482190986	9.20741233000153	8.97846579763846	9.70642520469851	12.6748947513131
445	-14.022371286726	10.7923299025183	19	7	444	22.2	-3.541835452524	-7.601389732664	8.38604341990939	8.439336417228	8.26330883213338	9.08794988195417	12.1828936280705
446	-14.158118840841	10.43399936892	19	7	445	22.25	-2.71495108229999	-7.166610671966	7.66363281367387	7.72613034822066	7.61302369113563	8.53742422996616	11.7350316082477
447	-14.2533455624786	10.097033336169	19	7	446	22.3	-1.90453443275199	-6.73932065502001	7.00326311776998	7.0771791214239	7.0370411246653	8.05710961425374	11.3306001268323
448	-14.3088748376726	9.78105735207768	19	7	447	22.35	-1.11058550387998	-6.31951968182641	6.41636417065145	6.5037701565525	6.5447353247961	7.64831873653214	10.96884748977
449	-14.3255300524568	9.48569696445842	19	7	448	22.4	-0.333104295684024	-5.9072077523852	5.91659208511479	6.01863505226974	6.1443889838833	7.31155392532455	10.6489858159337
450	-14.304134592865	9.21057772112359	19	7	449	22.45	0.427909191836022	-5.50238486669659	5.51899859555241	5.63474583210261	5.84225771464759	7.04664501784571	10.3701960799047
451	-14.245511844931	8.95532516988557	19	7	450	22.5	1.17245495867998	-5.10505102476039	5.23795729226006	5.36334030137154	5.64195980914931	6.85286205393062	10.131631661236
452	-14.1504851946885	8.71956485855674	19	7	451	22.55	1.90053300485001	-4.7152062265766	5.08381701693432	5.2115988463427	5.54421270143933	6.72899488844797	9.93242067640498
453	-14.0198780281715	8.50292233494947	19	7	452	22.6	2.61214333034001	-4.3328504721454	5.05933651699611	5.18074527274269	5.54679832721483	6.67339935917503	9.77166727016344
454	-13.8545137314136	8.30502314687615	19	7	453	22.65	3.30728593515797	-3.9579837614664	5.1578848099706	5.26528456602888	5.64464205301065	6.68401168750627	9.64845196270056
455	-13.6552156904486	8.12549284214914	19	7	454	22.7	3.98596081930002	-3.59060609454023	5.36473072755234	5.45367957077606	5.82998120355804	6.75833248696622	9.56183107926777
456	-13.4228072913104	7.96395696858083	19	7	455	22.75	4.64816798276399	-3.23071747136618	5.66065375869103	5.73025635305813	6.09270041672561	6.89338120763284	9.51083522225483
457	-13.1581119200328	7.82004107398359	19	7	456	22.8	5.29390742555201	-2.87831789194481	6.0257920406702	6.0776852596786	6.42094865223063	7.08562287859037	9.49446667519186
458	-12.8619529626495	7.6933707061698	19	7	457	22.85	5.923179147666	-2.5334073562758	6.44222042840647	6.47921713437338	6.80206339355395	7.33087401129924	9.51169554651366
459	-12.5351538051943	7.58357141295184	19	7	458	22.9	6.53598314910401	-2.1959858643592	6.89502934307295	6.92011626742235	7.22363439112924	7.62420662670175	9.56145435994071
460	-12.1785378337011	7.49026874214207	19	7	459	22.95	7.132319429864	-1.8660534161954	7.37239010102627	7.3882177336852	7.67440725928484	7.95989030957288	9.64263066840207
461	-11.7929284342035	7.41308824155289	19	7	460	23	7.712187989952	-1.5436100117836	7.86514942393585	7.87387043404978	8.14480260611637	8.33143532897809	9.75405709885297
462	-11.3791489927355	7.35165545899667	19	7	461	23.05	8.27558882936	-1.2286556511244	8.36629937198448	8.36958352257988	8.62703305574141	8.73180111188728	9.8944980164855
463	-10.9380228953308	7.30559594228577	19	7	462	23.1	8.822521948094	-0.921190334218007	8.87048393022934	8.86959738419629	9.11494969538364	9.15378148084896	10.0626317270211
464	-10.4703735280232	7.27453523923259	19	7	463	23.15	9.35298734615198	-0.621214061063586	9.37359478572347	9.3694889448104	9.60377120039285	9.59047872070261	10.2570268391875
465	-9.97702427684652	7.2580988976495	19	7	464	23.2	9.86698502353363	-0.328726831661807	9.87245940910832	9.86584837779763	10.0897994155877	10.0357122765814	10.4761111778406
466	-9.45879852783449	7.25591246534887	19	7	465	23.25	10.3645149802406	-0.0437286460125996	10.3646072270064	10.3560289567175	10.5701702412306	10.4842462145435	10.7181317180626
467	-8.91651966702095	7.26760149014308	19	7	466	23.3	10.8455772162708	0.233780495884197	10.8480965369206	10.8379588782058	11.0426535715439	10.93182373613	10.9811049596788
468	-8.35101108043967	7.29279151984452	19	7	467	23.35	11.3101717316256	0.503800594028796	11.3213868248288	11.3100014469791	11.505499568144	11.3750723564952	11.2627600442411
469	-7.76309615412447	7.33110810226554	19	7	468	23.4	11.758298526304	0.766331648420415	11.783244393165	11.7708515376507	11.957323050276	11.8113547945569	11.5604832677853
470	-7.15359827410912	7.38217678521853	19	7	469	23.45	12.189957600307	1.02137365905978	12.232672252975	12.2194587652902	12.3970172938779	12.2386163189584	11.8712833383547
471	-6.52334082642744	7.44562311651587	19	7	470	23.5	12.6051489536336	1.26892662594681	12.6688576803643	12.6549701795704	12.8236898229706	12.6552521437753	12.1918084593
472	-5.8731471971132	7.52107264396995	19	7	471	23.55	13.0038725862848	1.50899054908159	13.0911326751182	13.0766872223461	13.2366144165185	13.060001144523	12.5184470619801
473	-5.20384077220019	7.60815091539312	19	7	472	23.6	13.3861284982602	1.7415654284634	13.4989438962295	13.4840331407767	13.6351950176067	13.4518640948671	12.8475176586122
474	-4.51624493772223	7.70648347859777	19	7	473	23.65	13.7519166895592	1.966651264093	13.8918296070437	13.8765281082905	14.0189383887209	13.8300419908687	13.1755036743875
475	-3.81118307971309	7.81569588139628	19	7	474	23.7	14.1012371601828	2.18424805597021	14.2694018451276	14.2537700677468	14.3874332223292	14.193889868715	13.4992560309302
476	-3.08947858420656	7.93541367160102	19	7	475	23.75	14.4340899101306	2.39435580409479	14.6313325179334	14.615419855643	14.7403340463201	14.5428822284924	13.8161054499609
477	-2.35195483723646	8.06526239702437	19	7	476	23.8	14.750474939402	2.596974508467	14.9773424723999	14.9611895550956	15.0773487175021	14.8765870407672	14.1238785495942
478	-1.59943522483656	8.2048676054787	19	7	477	23.85	15.050392247998	2.79210416908661	15.3071928357106	15.2908333038817	15.3982286215902	15.1946460771829	14.4208494822832
479	-0.832743133040669	8.3538548447764	19	7	478	23.9	15.3338418359178	2.979744785954	15.6206781043066	15.6041399843497	15.7027609314615	15.4967599088688	14.7056645957542
480	-0.0527019478825697	8.51184966272984	19	7	479	23.95	15.600823703162	3.15989635906881	15.9176205890578	15.9009273672575	15.9907624435522	15.7826763671366	14.9772654556354
481	0.739864944603942	8.67847760715141	19	7	480	24	15.8513378497302	3.33255888843137	16.1978659202734	16.1810373875374	16.2620746340142	16.052181589622	15.234822000863
482	1.54413415838507	8.85336422585346	19	7	481	24.05	16.0853842756226	3.49773237404101	16.4612793869389	16.4443323078273	16.5165596650158	16.3050930120729	15.4776789468167
483	2.35928230742703	9.03613506664837	19	7	482	24.1	16.3029629808392	3.65541681589821	16.7077429371105	16.6906915832226	16.7540971367591	16.5412538363755	15.7053145203173
484	3.18448600569602	9.22641567734854	19	7	483	24.15	16.5040739653798	3.80561221400338	16.937152705756	16.9200092836787	16.9745814290168	16.7605286280723	15.9173092971182
485	4.01892186715825	9.42383160576634	19	7	484	24.2	16.6887172292446	3.94831856835602	17.1494169660345	17.1321919627741	17.1779195119439	16.962799785279	16.1133228346287
486	4.86176650577992	9.62800839971414	19	7	485	24.25	16.8568927724334	4.08353587895601	17.3444544225536	17.3271568859807	17.3640291329239	17.1479646853782	16.2930761479083
487	5.71219653552725	9.83857160700431	19	7	486	24.3	17.0086005949466	4.21126414580339	17.5221927824159	17.5048305502063	17.5328373066436	17.3159333630584	16.4563385106405
488	6.56938857036643	10.0551467754493	19	7	487	24.35	17.1438406967836	4.3315033688998	17.6825675531435	17.6651474406652	17.6842790511608	17.4666266080712	16.6029174462594
489	7.43251922426368	10.2773594528613	19	7	488	24.4	17.262613077945	4.44425354823998	17.8255210268839	17.8080489821691	17.8182963246832	17.5999743969515	16.7326510766847
490	8.3007651111852	10.5048351870529	19	7	489	24.45	17.3649177384304	4.549514683832	17.9510014183292	17.9334826505132	17.9348371270058	17.7159145923125	16.8454022222537
491	9.1733028450972	10.7371995258363	19	7	490	24.5	17.45075467824	4.647286775668	18.0589621300731	18.0414012163408	18.0338547367423	17.8143918579507	16.9410538114185
492	10.0493090399659	10.9740780170241	19	7	491	24.55	17.520123897374	4.73756982375601	18.149361124136	18.1317620991602	18.1153070611011	17.8953567491104	17.0195052778149
493	10.9279603097574	11.2150962084284	19	7	492	24.6	17.57302539583	4.82036382808602	18.222160382282	18.2045268133464	18.1791560793834	17.9587649457676	17.0806697079308
494	11.8084332684381	11.4598796478618	19	7	493	24.65	17.609459173614	4.895668788668	18.2773254409806	18.2596604913155	18.2253673648863	18.0045766033677	17.1244715642762
495	12.6899045299741	11.7080538831366	19	7	494	24.7	17.62942523072	4.96348470549599	18.3148249892605	18.2971314716891	18.253909672681	18.0327558005424	17.1508448535745
496	13.5715507083316	11.9592444620651	19	7	495	24.75	17.63292356715	5.02381157857002	18.3346305199185	18.316910942426	18.2647545829776	18.0432700673243	17.1597316419724
497	14.4525484174768	12.2130769324598	19	7	496	24.8	17.619954182904	5.07664940789397	18.3367160260038	18.3189726306124	18.2578761915771	18.0360899805138	17.1510808430589
498	15.3320742713759	12.469176842133	19	7	497	24.85	17.590517077982	5.12199819346403	18.3210577359667	18.3032925320155	18.2332508403744	18.0111888153359	17.124847222075
499	16.2093048839952	12.7271697388971	19	7	498	24.9	17.544612252386	5.15985793528198	18.2876338819122	18.2698486746396	18.1908568820523	17.9685422445005	17.080990572777
500	17.0834168693008	12.9866811705645	19	7	499	24.95	17.4822397061121	5.19022863334801	18.2364244962763	18.2186209114651	18.130674474079	17.9081280773709	17.0194750332544
501	17.9535868412589	13.2473366849476	19	7	500	25	17.403399439162	5.21311028766199	18.167411233039	18.1495907383227	18.0526853979062	17.829926033215	16.94026851445
502	18.8189914138358	13.5087618298587	19	7	501	25.05	17.308091451538	5.22850289822202	18.0805772101313	18.0627411334922	17.9568728999265	17.733917543557	16.8433422208386
503	19.6788072009976	13.7705821531102	19	7	502	25.1	17.196315743236	5.23640646502997	17.9759068702548	17.9580564161425	17.8432215512884	17.6200855794862	16.7286702471333
504	20.5322108167106	14.0324232025144	19	7	503	25.15	17.06807231426	5.23682098808401	17.8533858577594	17.8355221211728	17.7117171241147	17.48841450048	16.5962292383762
505	21.378378874941	14.2939105258839	19	7	504	25.2	16.923361164608	5.22974646739002	17.713000909528	17.6951248883879	17.5623464820608	17.3388899218701	16.4459981035695
506	22.216487989655	14.5546696710309	19	7	505	25.25	16.76218229428	5.21518290294001	17.5547397581905	17.536852364254	17.3950974834524	17.1714985985665	16.2779577753512
507	23.0457147748187	14.8143261857678	19	7	506	25.3	16.584535703274	5.193130294738	17.3785910462067	17.3606931147372	17.2099588955369	16.9862283230593	16.0920910103038
508	23.8652358443985	15.0725056179069	19	7	507	25.35	16.3904213915961	5.163588642782	17.1845442495854	17.1666365479791	17.0069203185979	16.7830678360788	15.8883822265106
509	24.6742278123603	15.3288335152608	19	7	508	25.4	16.179839359236	5.12655794707801	16.9725896101753	16.9546728457321	16.7859721189077	16.5620067486026	15.6668173772209
510	25.4718672926707	15.5829354256417	19	7	509	25.45	15.952789606208	5.082038207618	16.7427180757375	16.7247929026859	16.5471053696612	16.3230354741963	15.4273838623511
511	26.2573308992956	15.834436896862	19	7	510	25.5	15.709272132498	5.03002942440599	16.4949212469556	16.4769882729419	16.2903117992268	16.0661451709493	15.1700845158247
512	27.0297952462014	16.0829634767341	19	7	511	25.55	15.449286938116	4.97053159744201	16.2291913309755	16.2112511230782	16.0155837461922	15.7913276925669	14.8949796855505
513	27.7884369473541	16.3281407130704	19	7	512	25.6	15.172834023054	4.903544726726	15.9455211008655	15.9275741913433	15.7229141208692	15.4985755484991	14.6021451647839
514	28.5324326167202	16.5695941536833	19	7	513	25.65	14.879913387322	4.82906881225801	15.6439038608567	15.6259507527215	15.4122963730905	15.1878818733848	14.2916583130117
515	29.2609588682656	16.8069493463851	19	7	514	25.7	14.570525030908	4.74710385403597	15.3243334170632	15.3063745896985	15.0837244663318	14.8592404065966	13.963598391686
516	29.9731923159567	17.0398318389882	19	7	515	25.75	14.244668953822	4.65764985206199	14.9868040538466	14.9688399687965	14.7371928584462	14.5126454833782	13.6180472436494
517	30.6683095737596	17.267867179305	19	7	516	25.8	13.902345156058	4.56070680633601	14.6313105158604	14.6133416231028	14.372696489597	14.1480920400937	13.2550907039074
518	31.3454872556406	17.4906809151478	19	7	517	25.85	13.54355363762	4.45627471685597	14.2578479963555	14.2398747413204	13.9902307784002	13.7655756376853	12.8748217810832
519	32.0039019755658	17.7078985943291	19	7	518	25.9	13.1682943985041	4.34435358362606	13.8664121323881	13.8484349641709	13.5897916278619	13.3650925099414	12.4773489366182
520	32.6427303475016	17.9191457646612	19	7	519	25.95	12.7765674387159	4.22494340664194	13.4569990081512	13.4390183894954	13.1713754435319	12.9466396473314	12.0628234101833
521	33.2611489854139	18.1240479739565	19	7	520	26	12.368372758246	4.09804418590603	13.0296051680993	13.011621588004	12.7349791675296	12.5102429984344	11.6315799831716
522	33.8583345032692	18.3222307700274	19	7	521	26.05	11.943710357106	3.96365592141798	12.584227642483	12.5662416326209	12.2806003339953	12.0560418275441	11.1865297179328
523	34.4334635150336	18.5133197006862	19	7	522	26.1	11.5025802352881	3.82177861317601	12.1208639888982	12.1028761457435	11.8082371545014	11.5842047500816	10.7550624020033
524	34.9857126346733	18.6969403137453	19	7	523	26.15	11.0449823927939	3.67241226118203	11.639512355473	11.6215233708884	11.3178886467922	11.0949021255434	10.3459888887843
525	35.5142584761544	18.8727181570171	19	7	524	26.2	10.5709168296221	3.51555686543598	11.1401715737641	11.1221822784952	10.8095548283309	10.5883068615019	9.96054907012752
526	36.0182776534433	19.0402787783141	19	7	525	26.25	10.0803835457779	3.35121242593999	10.6228412938236	10.6048527209989	10.2832931384227	10.0645958887324	9.59965618152921
527	36.4969467805061	19.1992477254484	19	7	526	26.3	9.57338254125602	3.17937894268603	10.0875221805169	10.0695356609636	9.73938716549119	9.52395308475539	9.26416256513754
528	36.949442471309	19.3492505462326	19	7	527	26.35	9.04991381605797	3.00005641568397	9.53421620141705	9.51623351091825	9.17817872176302	8.96657572608764	8.95490117494029
529	37.3749413398182	19.489912788479	19	7	528	26.4	8.50997737018403	2.81324484492799	8.96292705529607	8.94506290595696	8.6000126232249	8.39269112463375	8.67269698672593
530	37.77262	19.62086	19	7	529	26.45	7.95357320363607	2.61894423042001	8.37366082353758	8.35659205248722	8.00523827947194	7.8026113461703	8.41837116428108
531	38.1416805699048	19.7417300238652	19	7	530	26.5	7.38121139809593	2.41740047730396	7.76698826901719	7.7515047225271	7.39421260993513	7.19701479539395	8.19274287115063
532	38.4814271839198	19.8522098841736	19	7	531	26.55	6.79493228029997	2.20959720616804	7.14516791316819	7.13048958548624	6.76730583551549	6.58173174329865	7.99663015784246
533	38.7911894805169	19.9519989002813	19	7	532	26.6	6.195245931942	1.99578032215399	6.50877955161649	6.49424304802562	6.12491429767384	6.01154925550759	NA
534	39.0702970981675	20.0407963915444	19	7	533	26.65	5.58215235301205	1.77594982526202	5.85785137009178	5.84336231391331	5.46749360247526	5.50409590418386	NA
535	39.3180796753433	20.1183016773191	19	7	534	26.7	4.95565154351596	1.55010571549397	5.19242813623445	5.17801961854377	4.79566786400972	5.06185773365848	NA
536	39.5338668505158	20.1842140769615	19	7	535	26.75	4.31574350345002	1.318247992848	4.51258459845562	4.49832387282057	4.11073645236523	4.6866668796802	NA
537	39.7169882621568	20.2382329098279	19	7	536	26.8	3.66242823281993	1.08037665732802	3.81845443632051	3.80449761946428	3.42407632110611	4.38023309018135	NA
538	39.8667735487377	20.2800574952744	19	7	537	26.85	2.99570573161802	0.836491708929969	3.11030082300051	3.09709267999383	2.84491978925215	4.14422671219527	NA
539	39.9825523487302	20.3093871526572	19	7	538	26.9	2.3155759998501	0.58659314765606	2.38872010331031	2.37811059081715	2.40817918514282	3.98030146351049	NA
540	40.063654300606	20.3259212013324	19	7	539	26.95	1.62203903751589	0.330680973503945	1.65540343888219	1.67013302366844	2.11847718784502	3.8901026812308	NA
541	40.1094090428365	20.3293589606561	19	7	540	27	0.915094844610138	0.0687551864740499	0.917674152572216	1.19151570568372	1.97912114942526	3.87524274386682	NA
542	40.1191462138935	20.3193997499846	19	7	541	27.05	0.194743421139947	-0.199184213430001	0.278566600576988	1.01186075082136	1.9931603448472	3.93721848814085	NA
543	40.0921954522484	20.295742888674	19	7	542	27.1	-0.539015232902074	-0.473137226212046	0.717214233076914	1.13986169569622	2.1635391267167	NA	NA
544	40.0278863963731	20.2580876960804	19	7	543	27.15	-1.28618111750598	-0.753103851872012	1.49044532899848	1.58013170803338	2.49310932454572	NA	NA
545	39.9255486847389	20.2061334915601	19	7	544	27.2	-2.04675423268398	-1.03908409040599	2.29540816325651	2.31618766602596	2.98453749845188	NA	NA
546	39.7845119558176	20.1395795944691	19	7	545	27.25	-2.820734578426	-1.33107794181996	3.119024214258	3.13556254774968	3.63974903536841	NA	NA
547	39.6041058480808	20.0581253241637	19	7	546	27.3	-3.60812215473601	-1.629085406108	3.95884639053991	3.97435789827009	4.45036065517559	NA	NA
548	39.38366	19.96147	19	7	547	27.35	-4.408916961616	-1.93310648327405	4.81408864169548	4.82921330120753	NA	NA	NA
549	39.1225040500469	19.8493129413342	19	7	548	27.4	-5.223118999062	-2.24314117331595	5.68442208160052	5.69936636270344	NA	NA	NA
550	38.819967636693	19.7213534675224	19	7	549	27.45	-6.05072826707797	-2.55918947623606	6.56968517794375	6.58453364432521	NA	NA	NA
551	38.4753803984101	19.5772908979208	19	7	550	27.5	-6.89174476565796	-2.88125139203196	7.46978952173754	NA	NA	NA	NA
552	38.0880719736696	19.4168245518855	19	7	551	27.55	-7.74616849481006	-3.20932692070599	8.38468279864875	NA	NA	NA	NA
553	NA	NA	19	7	552	27.6	NA	NA	NA	NA	NA	NA	NA
554	NA	NA	19	7	553	27.65	NA	NA	NA	NA	NA	NA	NA
555	NA	NA	19	7	554	27.7	NA	NA	NA	NA	NA	NA	NA
556	NA	NA	19	7	555	27.75	NA	NA	NA	NA	NA	NA	NA
557	NA	NA	19	7	556	27.8	NA	NA	NA	NA	NA	NA	NA
558	NA	NA	19	7	557	27.85	NA	NA	NA	NA	NA	NA	NA
559	NA	NA	19	7	558	27.9	NA	NA	NA	NA	NA	NA	NA
560	NA	NA	19	7	559	27.95	NA	NA	NA	NA	NA	NA	NA
561	NA	NA	19	7	560	28	NA	NA	NA	NA	NA	NA	NA
562	NA	NA	19	7	561	28.05	NA	NA	NA	NA	NA	NA	NA
563	NA	NA	19	7	562	28.1	NA	NA	NA	NA	NA	NA	NA
564	NA	NA	19	7	563	28.15	NA	NA	NA	NA	NA	NA	NA
565	NA	NA	19	7	564	28.2	NA	NA	NA	NA	NA	NA	NA
566	NA	NA	19	7	565	28.25	NA	NA	NA	NA	NA	NA	NA
567	NA	NA	19	7	566	28.3	NA	NA	NA	NA	NA	NA	NA
568	NA	NA	19	7	567	28.35	NA	NA	NA	NA	NA	NA	NA
569	NA	NA	19	7	568	28.4	NA	NA	NA	NA	NA	NA	NA
570	NA	NA	19	7	569	28.45	NA	NA	NA	NA	NA	NA	NA
571	NA	NA	19	7	570	28.5	NA	NA	NA	NA	NA	NA	NA
572	NA	NA	19	7	571	28.55	NA	NA	NA	NA	NA	NA	NA
573	NA	NA	19	7	572	28.6	NA	NA	NA	NA	NA	NA	NA
574	NA	NA	19	7	573	28.65	NA	NA	NA	NA	NA	NA	NA
575	NA	NA	19	7	574	28.7	NA	NA	NA	NA	NA	NA	NA
576	NA	NA	19	7	575	28.75	NA	NA	NA	NA	NA	NA	NA
577	NA	NA	19	7	576	28.8	NA	NA	NA	NA	NA	NA	NA
578	NA	NA	19	7	577	28.85	NA	NA	NA	NA	NA	NA	NA
579	NA	NA	19	7	578	28.9	NA	NA	NA	NA	NA	NA	NA
580	NA	NA	19	7	579	28.95	NA	NA	NA	NA	NA	NA	NA
581	NA	NA	19	7	580	29	NA	NA	NA	NA	NA	NA	NA
582	NA	NA	19	7	581	29.05	NA	NA	NA	NA	NA	NA	NA
583	NA	NA	19	7	582	29.1	NA	NA	NA	NA	NA	NA	NA
584	NA	NA	19	7	583	29.15	NA	NA	NA	NA	NA	NA	NA
585	NA	NA	19	7	584	29.2	NA	NA	NA	NA	NA	NA	NA
586	NA	NA	19	7	585	29.25	NA	NA	NA	NA	NA	NA	NA
587	NA	NA	19	7	586	29.3	NA	NA	NA	NA	NA	NA	NA
588	NA	NA	19	7	587	29.35	NA	NA	NA	NA	NA	NA	NA
589	NA	NA	19	7	588	29.4	NA	NA	NA	NA	NA	NA	NA
590	NA	NA	19	7	589	29.45	NA	NA	NA	NA	NA	NA	NA
591	NA	NA	19	7	590	29.5	NA	NA	NA	NA	NA	NA	NA
592	NA	NA	19	7	591	29.55	NA	NA	NA	NA	NA	NA	NA
593	NA	NA	19	7	592	29.6	NA	NA	NA	NA	NA	NA	NA
594	NA	NA	19	7	593	29.65	NA	NA	NA	NA	NA	NA	NA
595	NA	NA	19	7	594	29.7	NA	NA	NA	NA	NA	NA	NA
596	NA	NA	19	7	595	29.75	NA	NA	NA	NA	NA	NA	NA
597	NA	NA	19	7	596	29.8	NA	NA	NA	NA	NA	NA	NA
598	NA	NA	19	7	597	29.85	NA	NA	NA	NA	NA	NA	NA
599	NA	NA	19	7	598	29.9	NA	NA	NA	NA	NA	NA	NA
600	NA	NA	19	7	599	29.95	NA	NA	NA	NA	NA	NA	NA
601	NA	NA	19	7	600	30	NA	NA	NA	NA	NA	NA	NA
