# Supplementary material for: An automated feeding system for the African killifish reveals the impact of diet on lifespan and allows scalable assessment of associative learning
Source: eLife. 2022 Nov 10;11:e69008. doi: 10.7554/eLife.69008 (PMC9788828; doi:10.7554/eLife.69008)
Supplement: Figure 6—source data 3. [file elife-69008-fig6-data3.zip › Filtered and Interpolated Trajectories with Kinematics/t2_REC0013 DLC_likelihood-euclidean-filtered_splines-interpolated_kinematics_02_resnet50_TrainAllTheThingsJun28shuffle1_1030000.csv]

	x2	y2	fishnum	recording_num	bodyparts_coords	seconds	velocity_x	velocity_y	velocity_xy	velocity_xy_5frame	velocity_xy_10frame	velocity_xy_20frame	velocity_xy_40frame
1	168.7212	302.0501	2	13	0	0	0	0	0	NA	NA	NA	NA
2	167.8675	302.5438	2	13	1	0.05	-17.0740000000001	9.8739999999998	19.7235228090724	NA	NA	NA	NA
3	168.3004	302.0979	2	13	2	0.1	8.65799999999979	-8.91799999999989	12.4294685324834	12.4608635217356	NA	NA	NA
4	168.0836	303.0081	2	13	3	0.15	-4.33600000000013	18.2040000000006	18.7132710128407	13.4391575470674	NA	NA	NA
5	167.7687	302.5307	2	13	4	0.2	-6.29799999999989	-9.54799999999977	11.4380552542814	18.9747853001033	41.1188144566312	NA	NA
6	167.5251	302.5525	2	13	5	0.25	-4.87199999999973	0.435999999999694	4.89147012665897	26.5924048439567	61.7093052020258	NA	NA
7	168.2243	304.8171	2	13	6	0.3	13.9839999999998	45.2919999999995	47.4016615742523	44.0131811761578	63.144874915531	NA	NA
8	165.9173	305.8456	2	13	7	0.35	-46.1399999999998	20.5700000000002	50.5175662517503	69.7767653915268	66.9283173548066	NA	NA
9	164.8026	311.0177	2	13	8	0.4	-22.294	103.442	105.817152673846	109.979452856984	84.5551110542561	NA	NA
10	166.350285349814	304.177815695462	2	13	9	0.45	30.9537069962795	-136.797686090759	140.255976331126	107.314964530959	97.1947194600716	77.1249274818026	NA
11	168.2939	294.0677	2	13	10	0.5	38.8722930037204	-202.20231390924	205.904907453946	107.264229865656	104.864579180334	83.7207782224023	NA
12	168.5177	292.3785	2	13	11	0.55	4.47599999999966	-33.7840000000006	34.0792199441248	125.097040932354	107.956219049432	89.1853830229311	NA
13	168.447	289.8663	2	13	12	0.6	-1.41399999999976	-50.243999999999	50.2638929252391	124.612673528616	112.839044262735	95.09896003213	NA
14	170.8675	280.4225	2	13	13	0.65	48.4100000000001	-188.876	194.981208007336	99.7497055036845	114.161763129306	101.700309202797	NA
15	173.9384	274.2528	2	13	14	0.7	61.4179999999999	-123.394000000001	137.834139312436	108.597473567905	113.131040506974	111.016791974588	NA
16	174.465133499473	270.207444695762	2	13	15	0.75	10.5346699894602	-80.90710608476	81.5900673292861	118.413858659813	105.732251242779	122.41910873476	NA
17	172.339930645979	266.918400877147	2	13	16	0.8	-42.5040570698803	-65.7808763722994	78.3180602652248	103.226485326258	115.225891130331	128.55955412495	NA
18	168.287910613591	264.045229679066	2	13	17	0.85	-81.0404006477597	-57.4634239616205	99.3458183847834	101.649407485332	123.269602709453	134.420219349482	NA
19	163.034192576382	261.24749223643	2	13	18	0.9	-105.07436074418	-55.9547488527198	119.044341339557	111.714796981873	118.845507351338	134.194492168206	NA
20	157.303895708426	258.18474968415	2	13	19	0.95	-114.60593735912	-61.2548510455997	129.948750107806	121.854308692758	124.838864489105	130.474623054327	93.2207291811576
21	151.822139183796	254.516563157139	2	13	20	1	-109.6351304926	-73.3637305402203	131.917014811993	128.125346759094	139.973638289185	122.975364042267	99.3753698473261
22	147.314042176565	249.902493790307	2	13	21	1.05	-90.1619401446197	-92.2813873366397	129.015618819649	134.464529376419	149.162889200468	124.369673260843	103.396219712539
23	144.504723860806	244.002102718565	2	13	22	1.1	-56.1863663151803	-118.00782143484	130.701008716462	148.028321492878	156.001394436228	123.22309526528	108.906376395004
24	144.119303410593	236.474951076826	2	13	23	1.15	-7.70840900425981	-150.54303283478	150.740254426184	168.232479596498	154.227221207106	113.870420178055	113.227052151524
25	146.8829	226.9806	2	13	24	1.2	55.27193178814	-189.88702153652	197.767710690101	176.471469708178	147.81820560168	108.22408344574	118.446497096096
26	152.6307	216.8508	2	13	25	1.25	114.956	-202.596	232.937805330092	183.877442113363	140.218476841756	105.426549256455	124.619014477741
27	158.3546	210.5527	2	13	26	1.3	114.478	-125.962	170.21056937805	173.989913037794	133.513455391355	102.542633906926	129.81974002116
28	162.9621	203.5452	2	13	27	1.35	92.1499999999997	-140.15	167.730870742389	147.608089710483	123.176587821106	101.139923159286	134.320715991323
29	165.8796	199.4047	2	13	28	1.4	58.3500000000004	-82.8100000000001	101.302609048336	112.204474087014	108.895333004772	103.164392438406	136.613188372354
30	167.111141384569	196.350736698834	2	13	29	1.45	24.63082769138	-61.0792660233199	65.8585940535472	90.5554410745311	91.6093024023744	109.316530880513	137.591917846282
31	168.5616	193.9604	2	13	30	1.5	29.0091723086198	-47.8067339766801	55.9197272127489	62.4757335288488	70.879460223724	115.02996147225	136.8523578889
32	171.3564	192.6231	2	13	31	1.55	55.8960000000002	-26.746	61.9654043156342	43.8007529717507	55.9223786133849	117.607056402147	141.882705407804
33	172.652105396241	192.188601903204	2	13	32	1.6	25.9141079248201	-8.68996193592011	27.3323330139775	35.6105150942657	46.2784518823427	122.713792757877	146.529441064299
34	172.387081973769	192.483362657064	2	13	33	1.65	-5.30046844944025	5.89521507720008	7.92770626284543	29.5544463604337	52.1015636697049	124.753795100251	146.046408147788
35	171.5061	193.3636	2	13	34	1.7	-17.6196394753799	17.60474685872	24.9074046661224	21.2893161522387	70.8148561593448	125.876202217604	146.399792560266
36	170.976601743282	194.531108701197	2	13	35	1.75	-10.58996513436	23.3501740239404	25.639383543589	30.0811702358365	89.8414461027439	126.818920220722	146.96691462014
37	171.856717475699	195.069991652912	2	13	36	1.8	17.6023146483402	10.7776590342996	20.6397532746589	60.4023743676592	101.700657412939	131.07992591737	147.682785667458
38	175.227249470266	193.909928778171	2	13	37	1.85	67.4106398913398	-23.2012574948197	71.2916034319668	106.019197224424	122.250997694649	134.221212633165	147.51594520179
39	182.169	189.9806	2	13	38	1.9	138.83501059468	-78.58657556342	159.533726921959	150.128445845054	140.612257195729	139.031884576503	148.533802612384
40	192.720888118288	183.004252188241	2	13	39	1.95	211.03776236576	-139.52695623518	252.991518949946	182.111998673639	160.143102032833	144.709212638238	147.754462087604
41	202.7543	175.8734	2	13	40	2	200.66823763424	-142.61704376482	246.185626646741	214.420825153461	182.75838021772	150.729351735533	148.171432532802
42	209.745	170.1609	2	13	41	2.05	139.814	-114.25	180.557517417581	220.822140023799	206.237473221355	159.395737554765	146.606945260122
43	218.8673	162.928	2	13	42	2.1	182.446	-144.658	232.835735831079	214.267006841243	222.163973383987	169.835786863318	145.203070686779
44	228.0956	160.3672	2	13	43	2.15	184.566	-51.216	191.540301273648	215.388314590385	225.962205483301	178.22239611752	141.84938118029
45	238.526012930338	156.839588779237	2	13	44	2.2	208.60825860676	-70.5522244152598	220.215853037165	230.362947769072	218.603569117131	184.575501674792	138.180209280514
46	249.790210650278	151.216770437102	2	13	45	2.25	225.2839543988	-112.4563668427	251.792165392453	229.907121614512	211.617257368321	188.507279983826	133.301499287393
47	260.7288	144.6244	2	13	46	2.3	218.77178699444	-131.84740874204	255.430683311013	231.102270942802	217.090817696592	192.822937427989	129.275775387088
48	270.5985	138.6679	2	13	47	2.35	197.394	-119.13	230.556605058281	222.940131393019	217.420576031987	193.891967244294	125.247020623729
49	279.7645	134.9915	2	13	48	2.4	183.32	-73.528	197.5160479151	207.846200146257	215.832535039311	193.903212786363	124.044252946961
50	287.5139	130.4735	2	13	49	2.45	154.988	-90.36	179.405155288247	203.818687624113	209.00790131675	186.192393294696	127.502954773798
51	295.5459	126.8388	2	13	50	2.5	160.640000000001	-72.6939999999999	176.322509158644	204.934030449461	194.256179749932	181.312903593353	133.986286141915
52	305.55536271803	120.656746318692	2	13	51	2.55	200.189254360599	-123.64107362616	235.293120700292	200.562799135819	179.408401634622	175.606834118097	140.83971865317
53	315.5625	114.3914	2	13	52	2.6	200.1427456394	-125.30692637384	236.133319185024	195.075671240481	165.619961104601	167.69234861568	147.242420821309
54	323.5479	110.7343	2	13	53	2.65	159.708000000001	-73.142	175.659891346887	180.666159353608	161.844220089426	158.944967260329	152.651179980403
55	330.2632	107.1788	2	13	54	2.7	134.305999999999	-71.1100000000002	151.969515811559	154.998115645132	153.781217472261	150.484216343423	156.420560731699
56	335.183	105.4529	2	13	55	2.75	98.3960000000002	-34.5179999999999	104.274949724275	126.305891759741	151.008549818386	139.784078354065	159.238341604394
57	339.8772	102.8913	2	13	56	2.8	93.8840000000005	-51.232	106.952902157913	123.125641043033	134.122850539602	127.471624856806	161.537735848479
58	344.3906	103.9399	2	13	57	2.85	90.2679999999998	20.9719999999999	92.6721997580718	112.48676370404	117.964121199373	116.272828614293	162.189761315634
59	351.9003	101.2175	2	13	58	2.9	150.194	-54.4479999999999	159.758637763346	121.350940283164	102.057399481347	109.05662131742	160.43360132448
60	356.8201	100.7852	2	13	59	2.95	98.3960000000002	-8.64599999999996	98.7751291165951	113.247585434073	91.9605313700967	110.296696909359	156.204842182537
61	363.9929	102.7224	2	13	60	3	143.456	38.7439999999998	148.595832619895	109.622350639005	85.3119769581968	117.243220548298	151.981573381684
62	367.2667	103.2851	2	13	61	3.05	65.4759999999999	11.2540000000001	66.4361279124543	80.989157919662	75.5348480789907	122.283699751574	149.153157415798
63	370.8348	102.2074	2	13	62	3.1	71.3619999999992	-21.5539999999999	74.5460257827329	71.4342990361533	66.9256961239838	124.649054779301	144.692043704081
64	371.5903	101.8646	2	13	63	3.15	15.1100000000008	-6.85600000000022	16.5926741666323	49.2730136332293	56.2690225454143	127.079963843285	140.977356970841
65	373.687	103.316	2	13	64	3.2	41.934	29.0280000000001	51.0008346990518	37.8221107239089	66.812176346457	128.265619788607	136.604237286783
66	374.4935	101.6073	2	13	65	3.25	16.1299999999994	-34.1740000000001	37.789405605275	24.2290416089629	83.47789127821	129.969403224961	131.582721084333
67	374.6326	102.0448	2	13	66	3.3	2.78200000000083	8.75	9.18161336585268	31.5488871711666	110.444548963546	130.252534268969	126.369770405887
68	374.9379	101.9221	2	13	67	3.35	6.10599999999977	-2.45399999999989	6.58068020800256	62.1900536567606	131.333988359229	130.487555386974	121.590829865176
69	375.5724	104.5049	2	13	68	3.4	12.6900000000001	51.6560000000001	53.1919019776508	117.682768923191	152.102528205223	126.963989862596	118.092694288435
70	382.188746900637	112.281458425052	2	13	69	3.45	132.32693801274	155.53116850104	204.206667127022	183.066987203184	164.570708207118	126.217291070378	116.363213906349
71	393.665312072539	123.086529382995	2	13	70	3.5	229.53130343804	216.10141915886	315.252981937426	238.438935109495	174.626829491726	122.650243170015	116.229665601005
72	406.6652	133.7362	2	13	71	3.55	259.997758549221	212.9934123401	336.102704765818	272.65616923928	184.970220458947	122.699480713499	114.671170667048
73	418.42400060577	141.646749106673	2	13	72	3.6	235.1760121154	158.21098213346	283.440419739558	266.951362757475	194.049414649963	121.691738792481	111.29014170613
74	428.467245566428	146.635222351359	2	13	73	3.65	200.86489921316	99.7694648937198	224.278072626577	231.570890060261	197.658957179778	123.009746681354	108.86204370171
75	436.892951997012	149.118857086834	2	13	74	3.7	168.51412861168	49.6726947094999	175.682634717997	186.87345371471	185.6224057943	122.724258230142	112.617161463263
76	443.799137012558	149.514890665878	2	13	75	3.75	138.12370031092	7.92067158088003	138.350618451357	149.659894190432	161.82259506182	123.381363814602	123.155725201181
77	449.283817728104	148.240560441266	2	13	76	3.8	109.69361431092	-25.4866044922397	112.615523038064	122.661745120277	134.954412463451	125.267915954968	130.251281336479
78	453.445011258685	145.713103765778	2	13	77	3.85	83.2238706116198	-50.5491335097605	97.3726221181664	104.293448831124	112.049489225734	126.90883111606	128.92117841509
79	456.38073471934	142.349757992192	2	13	78	3.9	58.7144692131005	-67.2669154717198	89.2873272757989	92.0743000633793	93.9169651574845	127.128767259449	126.237461525576
80	458.189005225105	138.567760473284	2	13	79	3.95	36.1654101152999	-75.6399503781597	83.8411532722344	83.035371212191	80.877808253167	122.429730903339	124.612403663399
81	458.967839891016	134.784348561833	2	13	80	4	15.5766933182201	-75.6682382290199	77.2548746126327	74.4390842610356	72.1358981374775	115.216110653713	121.032430807401
82	458.815255832111	131.416759610617	2	13	81	4.05	-3.05168117810013	-67.3517790243204	67.4208787821225	65.1721851946925	65.5656114509881	107.058641582523	119.92172397908
83	457.829270163427	128.882230972413	2	13	82	4.1	-19.7197133736802	-50.6905727640799	54.3911873623897	57.4621676752098	59.7682475821569	97.9312286329598	118.61750406302
84	456.1079	127.598	2	13	83	4.15	-34.4274032685405	-25.68461944826	42.9528319440831	52.1974962115757	56.5985773391203	90.6441235601352	119.430859559341
85	453.854355220423	127.821019060494	2	13	84	4.2	-45.07089559154	4.46038120987993	45.291065674821	48.0958516897852	59.2370560123783	96.9687031379179	129.843731387602
86	451.692616757514	129.167100578371	2	13	85	4.25	-43.23476925818	26.9216303575399	50.931517294462	45.0974109032782	68.6096262456051	116.342047177401	138.102673172535
87	450.351858307644	131.091771992446	2	13	86	4.3	-26.815168997399	38.4934282815004	46.9126561731702	48.0249694835481	79.1628707015945	130.25002840399	146.120866887801
88	450.561253567187	133.050560741532	2	13	87	4.35	4.18790519085974	39.1757749817197	39.3989834298547	61.0119443495468	83.8129680401857	127.354801443207	157.136195935669
89	453.049976232515	134.498994264446	2	13	88	4.4	49.77445330656	28.96867045828	57.5906248454325	85.0217562796345	87.3712819627858	125.510933188556	157.217381108482
90	458.5472	134.8926	2	13	89	4.45	109.944475349699	7.8721147110798	110.225940004815	110.229889713404	113.059598022669	123.00751625642	152.680043852317
91	467.052156048073	134.025641609203	2	13	90	4.5	170.099120961461	-17.3391678159396	170.9805769449	122.528525177093	160.548196217324	119.414618444787	145.493725411768
92	475.644305483393	133.047327641833	2	13	91	4.55	171.8429887064	-19.5662793474003	172.953323342017	126.717594442024	194.934445356991	117.143967244661	137.97623163135
93	480.673166894676	133.445602869862	2	13	92	4.6	100.57722822566	7.96550456058014	100.892160748302	165.107251695791	194.941355304257	115.543269333559	131.365867111774
94	478.48825887064	136.70841206526	2	13	93	4.65	-43.6981604807204	65.2561839079601	78.5359711700843	236.074636155014	194.423289037992	115.851972437328	126.377831487932
95	465.4391	144.3237	2	13	94	4.7	-260.9831774128	152.3057586948	302.174226273651	279.639001000578	186.777976500462	136.963204545061	122.321922819072
96	441.945583362252	156.124750049129	2	13	95	4.75	-469.870332754959	236.02100098258	525.817499241016	267.354185431422	170.219610643969	152.823982530467	119.713801268306
97	424.7091	165.3262	2	13	96	4.8	-344.729667245041	184.02899901742	390.77514756984	262.12898363396	155.125063787727	166.973817820635	116.986841482511
98	426.0317	166.7908	2	13	97	4.85	26.4520000000005	29.2919999999998	39.4680829025177	208.448701305134	147.273570626932	187.363560755279	115.270180639358
99	428.6482	166.6461	2	13	98	4.9	52.3299999999995	-2.89400000000001	52.4099621827754	104.364585132924	144.332662911871	187.305994957515	113.924764068528
100	426.9638	166.5265	2	13	99	4.95	-33.6879999999996	-2.39199999999983	33.7728146295208	30.6111265748757	160.866811067453	182.930356801294	112.723473054465
101	427.1819	166.3676	2	13	100	5	4.36199999999985	-3.17799999999977	5.39691837996437	27.1929558224432	145.099768843611	175.771340169823	111.123867466067
102	426.1206	166.6583	2	13	101	5.05	-21.2259999999992	5.81399999999974	22.0078547796	26.5363421897815	139.01319028428	168.893821680177	109.838614331174
103	427.032	166.0093	2	13	102	5.1	18.2279999999992	-12.98	22.3772291403554	113.284920829771	179.7857662063	164.800505590589	108.937236855879
104	426.692	163.5766	2	13	103	5.15	-6.7999999999995	-48.6539999999997	49.1268940194672	185.834952554298	180.188700877039	162.11153941573	108.145783658995
105	449.811621742893	160.12545046198	2	13	104	5.2	462.39243485786	-69.0229907604004	467.51570782947	247.415253993683	179.082737102126	147.675142500227	107.521307785143
106	468.1157	158.1783	2	13	105	5.25	366.08156514214	-38.9430092395997	368.147077002595	332.378576590156	181.323069695677	123.085555359211	106.56995161962
107	451.693032053646	159.726345646355	2	13	106	5.3	-328.45335892708	30.9609129271001	329.90936197653	333.841059564297	182.662579572627	103.723654561032	106.163812756699
108	429.5941	163.1312	2	13	107	5.35	-441.978641072919	68.0970870728999	447.193842122718	244.880553374481	182.327440554245	103.185559835508	105.497412907082
109	430.015	165.9216	2	13	108	5.4	8.41799999999921	55.8080000000001	56.4393088901698	176.811186837057	179.890415919588	102.3385949485	104.258747441342
110	429.356	166.8465	2	13	109	5.45	-13.1799999999998	18.4979999999996	22.7131768803922	117.909905151571	134.483473933001	102.43942985251	101.938785353679
111	428.5396	167.9715	2	13	110	5.5	-16.3279999999997	22.5	27.8002443154731	32.2763045183348	101.071341874811	102.833116487348	98.7614558791419
112	429.5558	169.4209	2	13	111	5.55	20.3239999999994	28.9879999999999	35.4029535491034	25.9397722748803	68.4341188377835	102.533261417688	94.6669357095322
113	430.3312	168.8698	2	13	112	5.6	15.5080000000009	-11.0219999999998	19.0258389565355	24.0863944915216	26.5853534647169	102.331204378199	92.4804282996521
114	430.8286	170.0033	2	13	113	5.65	9.94799999999941	22.67	24.7566476728976	25.3314969125646	24.4884890199606	100.439594880661	90.6690589681076
115	430.5019	170.5909	2	13	114	5.7	-6.53400000000033	11.7520000000002	13.4462879635983	18.9583325239957	25.7961226028944	78.0794110252245	83.8932533497995
116	429.3419	169.3464	2	13	115	5.75	-23.1999999999994	-24.8900000000003	34.0257564206879	20.894402411099	24.3431632790189	60.3159207087726	71.5869406658097
117	429.2259	169.4799	2	13	116	5.8	-2.31999999999971	2.66999999999996	3.53713160625929	23.0372057650408	22.4039432627482	45.3538076927628	61.9778720822964
118	429.2311	168.0446	2	13	117	5.85	0.104000000000042	-28.7059999999997	28.706188392052	27.5058507142673	22.3349682021519	23.631265058886	61.1325864603324
119	430.8539	167.3291	2	13	118	5.9	32.4559999999997	-14.3099999999998	35.4706644426063	23.3548296454733	20.9887738417343	21.2114999251681	60.2504305060344
120	432.6252	167.5835	2	13	119	5.95	35.4259999999999	5.08799999999951	35.7895127097309	25.8495540015006	21.6753481174478	20.9472139060632	60.0270079760955
121	433.2783	167.7007	2	13	120	6	13.0619999999999	2.34400000000051	13.2706510767181	23.7755339932047	19.5604995427346	21.7515715884608	59.9847238043691
122	433.4249	168.4877	2	13	121	6.05	2.93199999999956	15.7399999999996	16.0107533863958	18.9403419184278	22.2734965477422	20.4400497388872	60.3013799598221
123	432.5096	168.4352	2	13	122	6.1	-18.306	-1.04999999999961	18.3360883505725	15.8448455206282	20.6771766530551	20.1603510087152	60.7648930445307
124	432.6325	168.9864	2	13	123	6.15	2.45800000000031	11.0239999999999	11.2947040687217	15.7661694399958	17.9345108303756	19.2265785204857	60.4756288325219
125	432.0703	169.8322	2	13	124	6.2	-11.2440000000004	16.9159999999999	20.3120307207331	18.6974390939837	16.0983052092321	20.1113641993721	49.214517184279
126	432.7087	169.7485	2	13	125	6.25	12.7680000000009	-1.67399999999986	12.8772706735559	17.5788193129056	19.1599798979027	20.0883259724089	40.661495486658
127	431.3462	170.4519	2	13	126	6.3	-27.2500000000002	14.0679999999998	30.6671016563353	16.9286797423234	18.4761562150262	20.2320896035612	32.5795928275182
128	430.7238	170.5882	2	13	127	6.35	-12.4480000000005	2.72600000000011	12.7429894451818	16.3517648978359	17.9857338152786	19.0796130851565	21.9940960089075
129	430.8116	170.9807	2	13	128	6.4	1.75600000000031	7.85000000000025	8.04400621581094	22.5537903558096	17.4643831992372	18.162266063569	21.200364825736
130	430.035	171.3759	2	13	129	6.45	-15.5319999999995	7.90399999999977	17.4274564982954	18.2548733360686	18.5473802812965	17.6145860996807	21.3561798692616
131	432.208	171.0704	2	13	130	6.5	43.46	-6.1099999999999	43.8873979634246	18.3926483176515	20.6161524020833	17.1363311213902	21.7401297312827
132	431.8111	171.3002	2	13	131	6.55	-7.93800000000033	4.59599999999966	9.17251655763031	18.0000866561509	18.1906826593802	18.0694985019563	21.6344710996175
133	432.4643	171.1441	2	13	132	6.6	13.0639999999994	-3.12199999999962	13.4318643530964	20.7429956647571	17.4820495172578	19.1985817108627	21.5421382614039
134	432.6804	170.9302	2	13	133	6.65	4.3220000000008	-4.27799999999991	6.08119790830771	18.6785144483569	18.3900212967624	20.5116627843824	21.6394654726924
135	434.2203	171.161	2	13	134	6.7	30.7979999999998	4.61599999999976	31.1420015413265	18.1264919826918	19.1308669901292	20.3496233433336	21.5785659937485
136	432.8182	170.2387	2	13	135	6.75	-28.0420000000004	-18.4460000000001	33.5649918814235	16.571450716864	15.1126823448777	21.0070702645435	21.3268709792149
137	432.9948	170.5063	2	13	136	6.8	3.53200000000015	5.35200000000032	6.41240422930467	18.779955937374	17.6628407888865	19.8053779622735	22.1058583823682
138	433.1906	170.3022	2	13	137	6.85	3.91600000000039	-4.08200000000022	5.65665802395769	17.5187383155014	20.4114296064469	20.3569269589291	22.1470188954637
139	432.339	170.3907	2	13	138	6.9	-17.0320000000004	1.77000000000021	17.1237240108574	11.5468502413985	23.5589423695277	21.189229726304	21.506527841448
140	433.1805	171.3039	2	13	139	6.95	16.8299999999999	18.2639999999998	24.8359134319636	17.1991895950813	22.1518664053706	21.76514583246	20.9048446687797
141	433.3132	171.1746	2	13	140	7	2.654	-2.58600000000001	3.70555151090901	24.2514084960298	21.3979881270037	21.7286878741047	21.1767899227272
142	431.6438	171.6424	2	13	141	7.05	-33.3879999999999	9.35600000000022	34.6741009977187	28.3379288016814	21.4200732651668	22.8288924603478	22.2163646568275
143	433.6885	171.5727	2	13	142	7.1	40.8939999999996	-1.39400000000023	40.9177525287004	26.7849944952399	23.2318044006004	22.9239255140925	21.9136404009017
144	431.8171	171.7278	2	13	143	7.15	-37.4279999999999	3.10200000000009	37.5563255391151	31.249126012609	23.9884381558455	24.0523524248991	22.3286649360048
145	432.3656	172.3818	2	13	144	7.2	10.9699999999998	13.0799999999999	17.0712418997563	25.6409569352523	24.3994246747908	23.0457677881249	22.9117144613357
146	433.6569	172.2207	2	13	145	7.25	25.8260000000007	-3.22200000000009	26.0262090977545	22.2122003051709	28.3446934033316	22.565415986021	23.0358620428195
147	433.3997	172.4301	2	13	146	7.3	-5.14400000000023	4.18800000000033	6.63325561093534	19.6389475100097	27.994944131809	23.9796271611752	22.5504993828163
148	434.4614	171.8955	2	13	147	7.35	21.2340000000006	-10.6920000000002	23.7739693782934	22.0138548543416	25.4364214217381	25.214424705771	23.0355657310646
149	434.5982	170.6686	2	13	148	7.4	2.73599999999988	-24.538	24.6900615633092	25.4402607940543	24.5457624802706	24.850789619327	23.5890928628118
150	433.9089	169.396	2	13	149	7.45	-13.7860000000001	-25.4520000000002	28.9457786214158	30.3489313283658	23.9396691708792	24.1951032378787	23.5606696115904
151	433.7876	167.2415	2	13	150	7.5	-2.42600000000039	-43.0899999999997	43.1582387963176	28.6606425383052	23.7328438450382	25.2172487240643	23.901300437387
152	435.0177	166.284	2	13	151	7.55	24.6019999999999	-19.1500000000002	31.1766082824928	29.4525774505314	26.5391810571836	26.3632308116986	25.1563973565112
153	434.2617	166.1568	2	13	152	7.6	-15.1199999999994	-2.54399999999976	15.3325254279907	25.8654834874167	27.1970450109417	24.6286990909407	25.4299546206509
154	432.8898	165.7446	2	13	153	7.65	-27.4380000000008	-8.24400000000026	28.6497361244401	22.0254268960221	25.7131410828084	24.1456670876273	25.6615767092991
155	432.9617	166.2904	2	13	154	7.7	1.43800000000056	10.9160000000003	11.0103088058423	22.7294307860014	23.9907818009666	25.4738055793379	25.1892871685452
156	433.9543	166.961	2	13	155	7.75	19.8519999999996	13.4120000000001	23.9579558393447	25.7334474835781	22.0898040447969	25.0646538210955	24.7314394689072
157	433.1356	165.4315	2	13	156	7.8	-16.3739999999996	-30.5900000000003	34.6966277323892	21.9737047150854	24.7315174915882	25.2956208033591	25.12055237871
158	433.1967	166.9479	2	13	157	7.85	1.22200000000021	30.3280000000001	30.3526089158742	22.1160801145165	23.8209767601433	25.7142045032001	25.0626479781398
159	433.5833	166.6427	2	13	158	7.9	7.73199999999974	-6.10400000000027	9.85102228197659	22.1541811935716	23.745571694984	25.9889559993195	25.777395209017
160	433.3154	167.164	2	13	159	7.95	-5.35799999999995	10.4259999999999	11.7221858029976	26.733604197175	27.0079419877965	25.3561933907209	25.7109885679181
161	432.7128	166.1177	2	13	160	8	-12.0519999999999	-20.9259999999995	24.1484612346206	21.9085060367085	26.3964637971528	26.0739130006693	27.2465665539504
162	435.1253	164.5453	2	13	161	8.05	48.2499999999993	-31.4480000000003	57.5937427504061	25.5174386748825	24.0520605495345	27.4839022526746	27.5211701560662
163	435.2068	164.8458	2	13	162	8.1	1.63000000000011	6.00999999999999	6.22711811354179	31.8998038610766	24.2313639954584	27.9359837272093	27.8846697874219
164	434.9089	163.4832	2	13	163	8.15	-5.9579999999994	-27.2519999999997	27.8956854728465	30.6387464007339	26.2647709158307	27.270800993699	27.7131617531921
165	433.0866	162.2836	2	13	164	8.2	-36.4460000000008	-23.9920000000001	43.6340117339681	21.3705169018941	26.7216049804752	27.3328065489654	28.1265794024361
166	432.5251	161.5903	2	13	165	8.25	-11.2299999999993	-13.8659999999999	17.8431739329073	26.5542219542083	30.0580219565418	26.8974629517935	28.1701805127378
167	433.083	161.6631	2	13	166	8.3	11.1580000000004	1.45599999999945	11.2525952562067	27.0121031567788	30.2362870137611	26.2614775962449	28.9687927185342
168	433.4299	160.0937	2	13	167	8.35	6.93799999999896	-31.3879999999995	32.1456433751131	21.5434060998737	32.0509906942753	24.9108712505086	29.3182975008613
169	432.352	159.0373	2	13	168	8.4	-21.558	-21.1280000000005	30.185091485699	29.4772975123496	30.7960302924141	26.7040007987071	29.8229750025382
170	432.3712	158.223	2	13	169	8.45	0.384000000000242	-16.2859999999995	16.2905264494424	39.1020571256281	27.6576711101343	27.2268738979575	30.0434420291459
171	433.9727	155.8346	2	13	170	8.5	32.0299999999997	-47.7680000000004	57.5126309952868	37.5477594343422	27.3984621064343	29.2758843838365	29.5730701330706
172	433.4442	152.9132	2	13	171	8.55	-10.569999999999	-58.4280000000001	59.3763933225991	34.5799574280493	28.4708946429552	28.6791095004337	28.9944287042099
173	434.3093	153.7716	2	13	172	8.6	17.3019999999997	17.1680000000003	24.3741549186839	33.7719361203948	25.5903785055588	31.140640483903	28.8626123378731
174	433.552	153.6481	2	13	173	8.65	-15.1459999999997	-2.47000000000014	15.3460814542343	25.3196267005189	27.1432306815835	31.2806564187569	29.9418728786453
175	433.2486	153.116	2	13	174	8.7	-6.06800000000021	-10.6419999999997	12.2504199111702	17.8397321602822	27.7321428154398	30.7793532255343	29.9663122597531
176	433.4417	153.8537	2	13	175	8.75	3.86200000000031	14.7539999999998	15.2510838959071	13.6329975767753	28.4937468111312	31.2757072043802	29.9989324118553
177	432.3951	153.5189	2	13	176	8.8	-20.9320000000002	-6.69600000000003	21.9769206214158	19.7065039351178	27.1219319871063	32.6419646337094	29.6388213730679
178	432.3098	153.6625	2	13	177	8.85	-1.70600000000036	2.87199999999984	3.34048200114898	21.6923495104848	30.2302902735308	32.9223904985225	29.2757367304161
179	433.4226	151.666	2	13	178	8.9	22.2559999999999	-39.9299999999999	45.7136132459467	31.6678669217435	31.7652825450998	33.6569940057569	29.5207602613785
180	432.6281	150.8923	2	13	179	8.95	-15.8899999999994	-15.4739999999998	22.1796477880055	36.4041318139304	33.9010353409342	34.730690667571	29.8200445629115
181	435.6324	149.6359	2	13	180	9	60.086	-25.1280000000003	65.1286709522006	46.8275829702863	35.1529523023261	33.0722272654719	29.8883886577262
182	434.778	147.5189	2	13	181	9.05	-17.088	-42.3399999999998	45.6582450823505	43.8240611550819	36.8130346244636	30.5049551557452	29.2044807637674
183	432.5713	145.8398	2	13	182	9.1	-44.1340000000002	-33.5820000000001	55.4577377829283	46.1097211713837	40.2544024914862	29.789240948537	29.9426647026797
184	434.1061	145.8406	2	13	183	9.15	30.6960000000004	0.0159999999999627	30.6960041699245	38.6380376829086	40.1707573299304	32.6129447635915	30.3784950766096
185	435.6267	146.5558	2	13	184	9.2	30.412	14.3040000000002	33.6079478695146	37.2219374349967	41.7292385197021	32.5998179705409	30.6453455032278
186	436.8046	145.8206	2	13	185	9.25	23.5579999999993	-14.7039999999998	27.7702535098253	33.6812220126861	37.6507077198127	33.1004018719171	31.3169952806056
187	436.556	143.9078	2	13	186	9.3	-4.97200000000021	-38.2560000000001	38.5777438427911	36.5174535047789	33.8879783243841	33.0161651498909	31.8215131018495
188	436.0271	142.0957	2	13	187	9.35	-10.5779999999993	-36.2420000000003	37.7541606713751	37.3487558680205	29.3481916235431	33.6406022103237	31.5132796624329
189	437.0493	140.0982	2	13	188	9.4	20.444	-39.95	44.8771616303884	36.6633777567167	33.4606069820833	32.3375197240498	31.0104968150696
190	437.651881295397	138.308707943347	2	13	189	9.45	12.0516259079398	-35.7898411330598	37.7644596857228	30.5540192137715	31.2986006001475	32.4132152278655	30.7203376742064
191	437.714821018893	137.09316819044	2	13	190	9.5	1.2587944699203	-24.3107950581401	24.343362953306	25.0151612344001	31.0478514415081	30.5008929316159	29.5066894750231
192	437.8855	136.7297	2	13	191	9.55	3.4135796221392	-7.26936380879977	8.03095112806521	30.4037604593877	29.2192956753183	29.729852027101	28.3947948439282
193	437.972	136.2342	2	13	192	9.6	1.73000000000002	-9.91000000000042	10.0598707745184	25.2484453322745	27.0268019291612	28.7446889214564	28.2921568675619
194	436.4886	132.9639	2	13	193	9.65	-29.6679999999992	-65.4059999999998	71.8201577553261	25.4323251262995	24.5042821181693	29.4763337344623	28.5357999182353
195	437.0115	132.6709	2	13	194	9.7	10.4579999999999	-5.86000000000013	11.9878840501566	27.8845721368651	23.097191936029	30.5113377809213	28.9711722345726
196	437.0627	131.4088	2	13	195	9.75	1.02399999999989	-25.2419999999995	25.2627619234314	29.0384426239222	23.3510781434191	31.358283356831	29.449620741626
197	436.821	130.4234	2	13	196	9.8	-4.83399999999961	-19.7080000000005	20.2921861808928	18.6048037769508	25.571725729818	31.0010615699896	29.5703211419626
198	436.979632093358	129.647999053701	2	13	197	9.85	3.17264186715988	-15.5080189259797	15.8292232098041	20.9459385397835	28.1411862193697	30.1041688263432	29.8512753626641
199	437.494282877661	128.81096037733	2	13	198	9.9	10.29301568606	-16.7407735274202	19.6519635204691	21.2698311605387	25.4920604868412	28.3639996243822	28.8870880261727
200	438.175786148241	127.841932512476	2	13	199	9.95	13.6300654115996	-19.3805572970797	23.6935578643198	23.2588793227709	29.7240749616952	26.7099846808418	28.7746124929598
201	438.834975700431	126.670564000727	2	13	200	10	13.1837910438003	-23.4273702349802	26.8822250272075	27.2439298148171	31.6687152721538	25.9411516845742	27.7390031123756
202	439.282685329566	125.226503383672	2	13	201	10.05	8.95419258269953	-28.8812123411	30.2374269920537	32.3793171967317	32.7828274646609	26.2846345321111	26.8312533448794
203	439.329748830978	123.4393992029	2	13	202	10.1	0.941270028240524	-35.7420836154398	35.7544756700354	38.5022113836069	33.1815357235253	26.7950727865868	25.7447878328279
204	438.787	121.2389	2	13	203	10.15	-10.8549766195608	-44.0099840580001	45.3289004300417	42.067599383769	32.2237171305951	24.458655072879	44.6801625999777
205	437.6773	118.7606	2	13	204	10.2	-22.1939999999995	-49.5660000000001	54.3080287986959	42.3067756065509	30.3227774256546	25.3425264986043	63.9764336601893
206	436.690106810159	116.754927245115	2	13	205	10.25	-19.7438637968196	-40.1134550977	44.7091650280181	39.1191416322334	28.5312252257293	25.7988396113349	65.2824621484122
207	436.0008551524	115.342459794698	2	13	206	10.3	-13.7850331551806	-28.2493490083399	31.4333081059634	32.0681170644585	26.9975433344042	26.1244771340343	68.2051268123475
208	435.603467092321	114.434826791524	2	13	207	10.35	-7.94776120157962	-18.15266006348	19.8163057984478	22.1433434677023	25.448959353804	26.0619485150046	70.7397264419411
209	435.49186469552	113.943657378369	2	13	208	10.4	-2.23204793602008	-9.82338826310013	10.0737775911673	14.9948510676895	23.4252496589168	25.4366563282956	74.3700624321955
210	435.659970027597	113.780580698009	2	13	209	10.45	3.36210664154009	-3.26153360719985	4.68416081491467	11.6883110622575	20.9609780355134	25.1360097580541	78.4622990937249
211	436.101705154149	113.85722589322	2	13	210	10.5	8.83470253103951	1.53290390422001	8.96670302795453	11.7787770753747	19.9289639505159	24.9771132931354	80.1851749022567
212	436.810992140776	114.085222106778	2	13	211	10.55	14.1857397325407	4.55992427116001	14.9006080788033	14.7823822533752	19.4661268034077	23.9326546626578	82.3068864977297
213	437.781753053076	114.376198481459	2	13	212	10.6	19.4152182459993	5.81952749361989	20.2686358640334	19.7786126033246	18.9423613064839	22.7448867441995	84.7419333255418
214	439.007909956648	114.641784160039	2	13	213	10.65	24.5231380714404	5.31171357159991	25.0918034811698	24.8630768333422	18.6495955259961	59.8839914654931	84.8820073734999
215	440.483384917089	114.793608285294	2	13	214	10.7	29.5094992088195	3.03648250510008	29.6653125646621	27.2439425445579	19.9492420904536	97.4415295394572	85.0365320380168
216	442.2021	114.7433	2	13	215	10.75	34.3743016582198	-1.00616570587988	34.3890241780423	26.1059455375931	21.4230013605415	99.2066409399934	85.764561490949
217	443.5367	114.6204	2	13	216	10.8	26.6920000000005	-2.45800000000003	26.8049366348817	22.5168087986169	20.8677659909115	105.409192054705	87.0120943839321
218	442.8871	114.9511	2	13	217	10.85	-12.9920000000004	6.61399999999986	14.5786508292094	20.1198715775825	20.040814134595	111.375284057539	88.4845621478393
219	442.548	114.8385	2	13	218	10.9	-6.78199999999947	-2.25200000000001	7.14611978628912	17.9829258877407	96.3427332720693	120.376125240009	89.6908937364128
220	441.8257	114.3288	2	13	219	10.95	-14.4460000000004	-10.1939999999999	17.6806264594897	14.4915894372651	173.922081043401	130.214613506608	90.17934321614
221	442.8402	114.9416	2	13	220	11	20.29	12.2559999999999	23.7042957288335	13.9756827315968	178.484317929471	134.429198119939	89.8200115741898
222	442.6551	114.5124	2	13	221	11.05	-3.70199999999954	-8.58399999999989	9.34825438250344	170.168657745522	191.352257306003	138.329138463348	90.7453627733336
223	443.1311	114.8776	2	13	222	11.1	9.51999999999998	7.30400000000003	11.9991173008684	327.724290509219	203.808206808594	142.688793864497	91.2134754426521
224	443.656566233407	154.279646086079	2	13	223	11.15	10.5093246681395	788.04092172158	788.110994855913	338.985709971201	222.102654954022	145.305359674121	90.9958762278038
225	443.8328	194.5522	2	13	224	11.2	3.52467533186086	805.45107827842	805.458790277979	368.212925174741	240.479984922763	144.730537577429	89.7038187379288
226	443.9843	198.5499	2	13	225	11.25	3.02999999999997	79.9540000000002	80.0113930387418	393.640730885591	247.435394879337	145.730283370563	89.0089109817791
227	444.9698	206.2614	2	13	226	11.3	19.71	154.23	155.484330400205	274.036652162522	255.790510935785	147.89971163383	89.5240210910937
228	445.9866	213.1436	2	13	227	11.35	20.3359999999998	137.644	139.138145855117	153.235679336306	265.336773594399	150.907175780674	89.2992175942899
229	450.0467	221.7373	2	13	228	11.4	81.2019999999995	171.874	190.090601240566	155.885079787473	194.267986076172	153.94513114453	90.4005601380795
230	453.8248	231.0746	2	13	229	11.45	75.5619999999999	186.746	201.453926146898	143.368096696829	115.538994111458	155.222676674226	90.9249449816006
231	452.821937733127	235.628399293555	2	13	230	11.5	-20.0572453374593	91.0759858710998	93.2583952945782	137.032816303206	112.976248811655	154.662909855244	91.4594865234165
232	448.288866526925	236.641818596328	2	13	231	11.55	-90.6614241240402	20.26838605546	92.8994149469859	114.499319989822	104.447165961656	157.558070884009	92.5629105563067
233	442.9572	237.3077	2	13	232	11.6	-106.6333305385	13.3176280734403	107.461743887002	77.8423088866096	98.0061447527542	159.682064141105	94.6928288327568
234	439.5181	239.0849	2	13	233	11.65	-68.7819999999999	35.5439999999999	77.4231196736477	70.0674178358374	85.7876073350384	122.107760990115	94.2862011878209
235	439.335	238.1951	2	13	234	11.7	-3.66200000000049	-17.7960000000002	18.1688706308347	65.5262352264837	69.9653684256892	81.9661079364003	94.6750852046273
236	439.824977509869	235.520412284452	2	13	235	11.75	9.79955019737986	-53.4937543109601	54.3839400407172	58.9794732023024	61.8904248311516	78.8111810235648	94.1293343642895
237	440.270312631467	232.039105647281	2	13	236	11.8	8.90670243196041	-69.62613274342	70.1935019002175	57.0758946802545	59.3256308322334	73.638850127482	94.0256767130493
238	440.711066437331	228.328796186469	2	13	237	11.85	8.81507611728011	-74.20618921624	74.7279337660948	62.0884279647687	54.0273546878106	67.2231511310409	95.2547964001513
239	441.1873	224.9671	2	13	238	11.9	9.52467125337989	-67.2339237293801	67.9052270634084	53.7134318264658	49.9475359040571	60.4249950361501	95.6003326270544
240	441.3116	222.8091	2	13	239	11.95	2.4860000000001	-43.1599999999997	43.2315370534056	53.125026437983	48.393221761343	51.6352764565932	96.3587234769207
241	441.1176	222.2145	2	13	240	12	-3.88000000000034	-11.8920000000003	12.5089593492028	49.0752361733188	44.6461132354744	48.4897749268938	96.6367845194433
242	444.0106	220.5006	2	13	241	12.05	57.8600000000006	-34.2779999999999	67.2514749578034	42.8191771278598	42.8305342933075	46.7966826492651	97.2920882343456
243	441.7895	222.0775	2	13	242	12.1	-44.4220000000007	31.5379999999999	54.4789824427738	34.6980155579173	36.4401575093276	46.6968638010169	97.8389419970267
244	439.9673	222.2593	2	13	243	12.15	-36.4439999999991	3.63600000000019	36.6249318361131	35.5787946444831	35.0623827372618	43.2670427015211	79.8977779069877
245	440.02428277272	222.14102448165	2	13	244	12.2	1.1396554544001	-2.36551036700007	2.62572920369346	32.5360421486319	33.3051844874972	44.6196328318252	61.3518194868416
246	439.7562	221.339	2	13	245	12.25	-5.36165545440099	-16.0404896329999	16.9128547820315	23.8050788453363	35.089125022636	42.5283853580159	61.6054225240997
247	437.7738	219.6538	2	13	246	12.3	-39.6479999999997	-33.7040000000002	52.0377124785476	27.3055883466639	34.2677344662967	40.1516417922688	59.2420192265134
248	437.2617	219.4787	2	13	247	12.35	-10.2419999999995	-3.50199999999973	10.824165926296	31.9123534170771	39.3663729142231	39.6024170196285	57.077257943286
249	439.368	217.7793	2	13	248	12.4	42.1259999999995	-33.9879999999999	54.1274793427512	34.5994554007889	36.586549498985	37.2555341095787	53.6967727433672
250	438.5097	216.8257	2	13	249	12.45	-17.1659999999997	-19.0719999999999	25.6595545557593	35.9994267839615	40.8460439023073	37.4947702796155	51.4692915254003
251	438.203	215.3396	2	13	250	12.5	-6.1340000000007	-29.7220000000004	30.3483647005903	54.9276669831099	40.4106574805574	38.6106591836423	51.9919434948209
252	435.4877	214.1817	2	13	251	12.55	-54.3059999999991	-23.1579999999997	59.037569394411	45.867510651306	37.4727492912302	37.0261055846819	51.9069616328754
253	432.8409	209.6208	2	13	252	12.6	-52.9360000000008	-91.2180000000001	105.465366922038	49.7797343875376	42.7646765299294	35.9958198529487	50.5018580460013
254	432.5161	209.9196	2	13	253	12.65	-6.49599999999964	5.976	8.82669768373174	46.2218595603258	39.4486854818955	37.6877948238609	50.0396224651426
255	430.712	208.5567	2	13	254	12.7	-36.0820000000001	-27.2579999999999	45.2206732369168	38.9460717984988	41.6843560717339	40.7375310372829	50.3527518917863
256	430.1026	208.4052	2	13	255	12.75	-12.1879999999999	-3.02999999999997	12.5589905645317	30.6016860767489	42.1321933446487	44.3996640246345	50.6659819810609
257	430.8359	207.5416	2	13	256	12.8	14.6659999999997	-17.2720000000004	22.658630585276	33.029860312485	39.784476703067	44.8451883255449	49.8510015556756
258	427.669	207.9005	2	13	257	12.85	-63.338	7.17800000000011	63.7434383132884	33.5889777559302	32.6252667916743	46.9313647555311	48.3354869579591
259	428.132	206.9599	2	13	258	12.9	9.26000000000045	-18.8119999999998	20.9675688624123	38.0425271289715	38.7890401487368	46.9685504505843	47.6251616153511
260	425.7886	206.438	2	13	259	12.95	-46.8680000000006	-10.4380000000003	48.0162604541427	40.6228816076353	40.6290181722585	51.3033065942075	47.0128784104383
261	424.5803	205.1841	2	13	260	13	-24.165999999999	-25.0779999999997	34.8267374297384	34.6488475065997	48.3886705687116	55.4941120627481	47.293834165709
262	423.7342	203.6203	2	13	261	13.05	-16.9220000000007	-31.2760000000003	35.5604029785946	44.5482199849886	52.2176273598596	57.0172406164857	45.8333624293791
263	424.245	202.0055	2	13	262	13.1	10.2160000000003	-32.2959999999995	33.8732678081105	47.6690585885868	51.0980529811328	54.3068522909856	44.9026328566864
264	421.2173	200.2038	2	13	263	13.15	-60.5539999999996	-36.0340000000002	70.4644312543568	58.7348140084517	54.488415419273	56.8122022287642	44.9687940852593
265	421.5103	197.0363	2	13	264	13.2	5.85999999999899	-63.3499999999998	63.620453472134	63.812373112084	60.9222571166811	56.0858709517474	45.7015898399993
266	421.9213	192.5473	2	13	265	13.25	8.22000000000003	-89.7800000000001	90.1555145290626	67.547258455666	68.8560307808475	58.8035786041059	46.322890563405
267	420.4078	189.9023	2	13	266	13.3	-30.2699999999993	-52.9000000000002	60.9481984967561	64.4286108535575	74.2500045299044	59.5503613190824	45.4604172059077
268	420.4289	187.275	2	13	267	13.35	0.421999999999798	-52.5459999999998	52.5476945260207	74.1754556447753	75.988437790297	57.0685568962896	45.8660650984126
269	419.899	184.5831	2	13	268	13.4	-10.598	-53.8380000000001	54.8711932438143	78.9772475532433	74.8353643087917	57.9947891211236	45.2290321223729
270	419.1318	179.018	2	13	269	13.45	-15.3440000000001	-111.302	112.354677428223	84.6876359477248	71.5427237312364	56.5309865412611	47.0646028606081
271	418.8022	173.3193	2	13	270	13.5	-6.59199999999942	-113.974	114.164474071403	84.4296171249279	69.2184866395001	55.9770091477757	48.2139451050854
272	419.7453	168.9448	2	13	271	13.55	18.8619999999992	-87.4900000000002	89.5001404691636	85.2421177640258	66.8830952783051	54.6406192740763	48.8143841143079
273	420.7347	166.5806	2	13	272	13.6	19.7879999999998	-47.2839999999997	51.2576004120361	68.9099918176975	63.0390608114464	53.8094458604241	46.9907182447596
274	420.2957	163.6668	2	13	273	13.65	-8.77999999999929	-58.2760000000002	58.9336964393038	59.4597257257569	61.5011628229741	52.2497933466577	47.0086030872917
275	421.3628	162.5638	2	13	274	13.7	21.3419999999996	-22.0600000000002	30.694047696581	49.0785546088855	52.1397159658412	50.6656486427156	46.1731221948577
276	421.4469	159.2192	2	13	275	13.75	1.6820000000007	-66.8919999999997	66.9131436116998	41.6485044979649	43.0979875147039	48.2461171021756	46.180509909108
277	422.5939	157.73	2	13	276	13.8	22.9399999999998	-29.7840000000002	37.5942848848067	37.7602078819223	35.0312340182482	46.0756460862704	45.6741559777537
278	421.9362	157.4751	2	13	277	13.85	-13.1540000000007	-5.09799999999984	14.107349857433	35.3694401139849	31.6304539305513	44.8007654412941	44.5862048906533
279	421.2789	155.6131	2	13	278	13.9	-13.1459999999993	-37.2399999999999	39.4922133590911	26.7362493036509	29.6642223845238	43.4895137941616	44.2293223485771
280	420.997	154.7195	2	13	279	13.95	-5.63800000000015	-17.8719999999998	18.7402088568937	20.9839134276109	29.7885735541948	42.8258991270087	43.6057439442017
281	420.4997	153.6413	2	13	280	14	-9.94599999999991	-21.5640000000002	23.7471895600302	21.6124033631378	27.2737475648511	40.9337781474228	43.1025654947164
282	420.3506	153.2256	2	13	281	14.05	-2.98200000000065	-8.31400000000031	8.83260550460672	21.5682368871253	25.2681968942357	40.61152761213	44.6139356219071
283	420.747	152.4596	2	13	282	14.1	7.92800000000057	-15.3199999999998	17.2497995350672	24.2077069944048	26.5624700711418	39.6745841985336	45.7030925146098
284	422.1016	151.0381	2	13	283	14.15	27.0920000000001	-28.4300000000002	39.2713809790287	27.8112458260512	25.4778647653491	37.2050039458192	45.1339714868756
285	421.5602	149.5358	2	13	284	14.2	-10.8280000000002	-30.0459999999998	31.9375593932911	29.5524803608604	33.5120822881762	36.2603734379679	45.14493662664
286	423.5485	148.8975	2	13	285	14.25	39.7659999999996	-12.7659999999997	41.7648837182622	31.5125367791459	38.7695687801417	33.5574412141101	43.4012851253086
287	424.4138	149.0399	2	13	286	14.3	17.3059999999998	2.84799999999962	17.5387781786529	29.387492643573	46.1918212060118	31.797950636425	43.4538492262162
288	425.6918	148.5972	2	13	287	14.35	25.5600000000004	-8.85400000000004	27.0500816264946	42.8164575819476	47.7187144665158	32.1038528850171	43.417852439093
289	427.1205	148.6988	2	13	288	14.4	28.5739999999998	2.03200000000038	28.6461603011641	49.7278917342322	44.7457855071146	30.4638555760307	44.1479098673972
290	430.8555	151.9535	2	13	289	14.45	74.7000000000003	65.0939999999997	99.0823840851642	62.8311620511633	42.7321733217409	30.6805013471423	44.7687503787634
291	431.4595	155.7215	2	13	290	14.5	12.0799999999997	75.36	76.3220544796849	63.9248921538858	39.8411348633691	30.2281218416571	44.4440754366482
292	434.5021	158.5478	2	13	291	14.55	60.8519999999999	56.5260000000001	83.0551297633084	60.1040783706562	38.3277043786144	34.5872519697379	43.2759934975461
293	435.9945	159.1931	2	13	292	14.6	29.8480000000006	12.9059999999998	32.5187321401071	42.6478890615342	37.6452356988923	37.5967391687954	42.8872158450267
294	435.8051	158.7552	2	13	293	14.65	-3.78800000000069	-8.7579999999997	9.54209138501618	29.954377992506	35.4498463867123	38.0181496270934	41.7332536150197
295	436.2942	158.4251	2	13	294	14.7	9.78200000000015	-6.60200000000032	11.8014375395545	13.8242467060656	27.8489204061085	39.6242246105645	41.5107086129151
296	435.6533	158.4735	2	13	295	14.75	-12.8179999999998	0.968000000000302	12.8544991345441	11.3655792438988	21.6866749031725	38.5564531484416	40.1225404167767
297	435.7475	158.3988	2	13	296	14.8	1.88400000000001	-1.49400000000014	2.4044733311061	10.7956144027684	22.982682733464	40.8320523661619	39.6394507546403
298	435.875	159.402	2	13	297	14.85	2.54999999999995	20.0639999999999	20.2253948292733	13.0499517506828	27.4747638710749	42.0349394368919	39.6934756754345
299	436.0193	159.1001	2	13	298	14.9	2.88599999999974	-6.03799999999978	6.69226717936425	13.4189718138389	31.2905137470723	44.8063059406327	39.2666998790376
300	435.0388	158.4922	2	13	299	14.95	-19.6100000000001	-12.158	23.0731242791263	32.1411187608624	36.516275899388	46.7116016305182	39.3717216687489
301	434.8604	157.7792	2	13	300	15	-3.56799999999907	-14.2599999999999	14.6995994503248	43.583948498251	37.2717714335142	47.9543727258736	39.0280279393567
302	430.5617	155.6418	2	13	301	15.05	-85.9740000000011	-42.7480000000003	96.0152080662236	51.7854130913761	43.3364003537094	45.9404593829622	39.5680716339174
303	428.8267	152.1803	2	13	302	15.1	-34.6999999999991	-69.23	77.4395435162162	59.9826000480932	46.4246431748916	46.0998474915198	40.5596671012841
304	427.1234	150.5109	2	13	303	15.15	-34.0660000000003	-33.3879999999999	47.6995901449898	61.1245710531894	54.1627654945532	46.2615032842201	41.6823860396233
305	424.7033	148.4128	2	13	304	15.2	-48.4019999999998	-41.9619999999998	64.0590590627115	54.5316819465563	65.5742828549279	46.7610437878623	42.0939533564275
306	424.948	149.4035	2	13	305	15.25	4.89399999999932	19.8140000000001	20.409454475806	49.2653378515321	74.2220705485746	46.6876396194434	41.9018268062997
307	426.732	152.0027	2	13	306	15.3	35.680000000001	51.9839999999999	63.0507625330579	56.5401178977302	68.8982360324603	47.4809508728556	42.6464552482477
308	428.4557	153.8892	2	13	307	15.35	34.473999999999	37.7299999999997	51.1078230410953	71.1659656617626	64.7249311119647	47.2830984658519	42.7252031579164
309	429.4618	157.9707	2	13	308	15.4	20.1220000000001	81.6300000000001	84.0734903759801	87.3195700439598	61.232492821368	48.0695441820444	42.4948581895169
310	431.6956	164.4562	2	13	309	15.45	44.6760000000006	129.71	137.188297882874	83.2647901183643	57.0058116763365	48.0629419903556	41.1303062559007
311	434.0712	168.9226	2	13	310	15.5	47.5119999999993	89.3279999999999	101.177476386792	80.1845243723972	56.1035078053726	47.8279340370564	40.0405792443345
312	434.9926	170.8528	2	13	311	15.55	18.4280000000001	38.6040000000003	42.7768629050802	65.9248677450058	51.6255013920018	44.5488912980969	39.6704734030351
313	435.7941	172.4481	2	13	312	15.6	16.0300000000007	31.9060000000002	35.7064943112599	42.8456576909105	48.1415537568123	43.5225950337728	39.3525487996236
314	435.9723	173.0615	2	13	313	15.65	3.56400000000008	12.2679999999997	12.7752072390233	24.8874455667854	41.9763228695356	45.3466224521532	39.9714908662916
315	436.9168	173.6048	2	13	314	15.7	18.8900000000001	10.8660000000003	21.7922476123967	19.9862126656394	30.5516011257832	44.5636821022906	40.7810862701518
316	436.3538	173.6894	2	13	315	15.75	-11.2600000000009	1.69199999999989	11.3864157661672	16.0985831412275	21.4337975255381	45.2472004641577	41.1547731155776
317	436.9144	174.4107	2	13	316	15.8	11.2120000000004	14.4259999999997	18.2706983993497	18.0277779940654	20.1995465637335	44.4608581303335	42.2204750235555
318	436.167	174.0897	2	13	317	15.85	-14.9480000000005	-6.41999999999996	16.2683466892003	18.257544560656	22.320258955581	43.4154668789409	42.3486454324641
319	437.2878	174.0656	2	13	318	15.9	22.4160000000006	-0.482000000000085	22.4211815032132	17.9801494842909	29.4607520829383	40.1834104384011	42.5846887498809
320	436.31	173.4659	2	13	319	15.95	-19.556	-11.9939999999997	22.9410804453494	20.4128804618276	32.1215525282446	35.5490108812832	42.7921065545912
321	436.7221	173.749	2	13	320	16	8.24200000000019	5.66199999999981	9.99944038434156	28.5419347699345	34.3908931229427	32.1267857627954	42.9406337797708
322	438.2245	173.9907	2	13	321	16.05	30.0479999999993	4.83400000000017	30.4343532870334	40.8937261718112	37.2962148686651	33.4004874231081	40.7231904251417
323	439.2502	176.6451	2	13	322	16.1	20.5140000000006	53.0880000000002	56.9136182297352	45.9855604958332	38.6893800010695	32.6052501077275	41.3402450747276
324	442.4303	179.4024	2	13	323	16.15	63.6019999999996	55.1459999999997	84.1801385125964	50.8016367615946	38.3904980072665	33.681478448363	43.8808551299079
325	443.9377	181.2956	2	13	324	16.2	30.1480000000004	37.8640000000001	48.4002520654597	54.1795492755026	40.5464206367831	34.8011287524414	46.8961153972426
326	445.1858	182.4557	2	13	325	16.25	24.9619999999993	23.202	34.0798217131482	48.8368252322045	42.8197740000526	35.6219066117117	51.3402415505961
327	447.124	183.813	2	13	326	16.3	38.764000000001	27.1459999999996	47.3239158565736	35.8872698427218	46.6014282824827	36.9599991742555	51.2723647315151
328	448.2437	184.8261	2	13	327	16.35	22.3939999999993	20.2620000000002	30.1999980132446	35.107280777733	42.8902412598739	37.4141923990762	51.9123470650961
329	449.1042	185.2773	2	13	328	16.4	17.21	9.024	19.432361565183	34.8379112385107	37.9022048137877	37.0998333177174	50.9311028919683
330	449.2677	187.4963	2	13	329	16.45	3.26999999999998	44.3799999999999	44.5003067405157	39.0233072894627	37.4807049766382	37.5212711188268	50.7769181989771
331	450.2856	188.7779	2	13	330	16.5	20.3579999999999	25.6319999999999	32.7329740170366	36.9436572875433	36.8529201004807	38.0533335224852	49.749917388614
332	447.6778	190.979	2	13	331	16.55	-52.1559999999999	44.0220000000005	68.2508961113335	39.9171397848536	36.6237834798458	36.8974895521866	50.0962481115882
333	446.6883	191.0131	2	13	332	16.6	-19.7899999999993	0.681999999999903	19.8017480036478	39.8541291755434	36.1390047970828	39.1578951156824	49.9223111290371
334	444.9923	191.2676	2	13	333	16.65	-33.9200000000005	5.08999999999958	34.2997740517344	38.8679289624507	35.8091686281683	42.4150878076626	50.4764368638972
335	444.0842	193.2816	2	13	334	16.7	-18.1619999999998	40.2800000000002	44.1852536939646	34.224259670229	34.4961216008704	49.2285486921947	51.304816591444
336	443.0147	194.1696	2	13	335	16.75	-21.3900000000001	17.7600000000001	27.8019729515732	35.3343523066223	33.2868930449179	57.4332826370344	51.369772919573
337	441.8233	196.0802	2	13	336	16.8	-23.8279999999997	38.2119999999998	45.0325496502249	31.701197471483	27.1935508218905	58.0838713326968	51.9646741907018
338	441.993	197.3364	2	13	337	16.85	3.39399999999955	25.1240000000001	25.3522111856146	29.1381140261975	35.4255489714908	60.4092272512513	52.3511909091599
339	441.2692	196.9802	2	13	338	16.9	-14.4759999999997	-7.12400000000002	16.1339998760379	27.705857127385	46.9279708015375	61.6787953455356	54.5877884731786
340	440.4626	198.3254	2	13	339	16.95	-16.1320000000001	26.9040000000001	31.3698364675369	20.162841973552	60.9763924077513	66.0048255166711	56.4067698329811
341	439.7014	199.0223	2	13	340	17	-15.2240000000006	13.938	20.6406884575108	35.5167456363594	78.0136451735882	67.3730490144327	57.3628979680538
342	439.5948	199.3723	2	13	341	17.05	-2.13199999999915	6.99999999999989	7.31747388105997	62.1547441315919	79.5439591855477	66.7920088000684	58.6049262451529
343	440.9323	204.3001	2	13	342	17.1	26.7499999999995	98.5559999999998	102.121729499651	92.814670789305	84.6794497054198	67.2393721503467	57.7417018743285
344	442.3555	211.6294	2	13	343	17.15	28.4640000000002	146.586	149.323992352201	128.321433219791	87.5484220629029	67.2713952794314	57.8352721136446
345	441.2282	220.7938	2	13	344	17.2	-22.5459999999998	183.288	184.669469756102	138.925076397543	97.5135294324718	67.8085044304466	57.5619360434663
346	439.984	230.6241	2	13	345	17.25	-24.8840000000007	196.606	198.174500609942	133.84215377448	101.459204983948	67.1176392274342	57.653401258963
347	439.1984	233.5368	2	13	346	17.3	-15.7119999999998	58.254	60.3356897698203	112.942099994214	106.390466778246	66.9693492071482	56.833649537016
348	439.4029	237.3667	2	13	347	17.35	4.08999999999992	76.5980000000002	76.7071163843357	102.212388075639	99.0531953292025	67.2881894192436	57.0822324507275
349	438.7024	239.4956	2	13	348	17.4	-14.0099999999995	42.5779999999997	44.8237234508688	74.5969767481038	87.6148197573253	72.0757436286399	57.8525590292762
350	438.9437	246.0422	2	13	349	17.45	4.82599999999934	130.932	131.020910163226	73.8558571589492	74.640616453142	75.2922685471355	58.9266760039062
351	436.685	248.024	2	13	350	17.5	-45.1739999999995	39.6359999999999	60.0974439722685	64.2642368839248	56.2216332812803	76.6724624136223	59.9652315533392
352	436.5134	250.8503	2	13	351	17.55	-3.43200000000024	56.5260000000001	56.6300918240471	62.2875395204368	54.3947392287487	80.3123629381193	60.0589173452093
353	437.2369	252.0924	2	13	352	17.6	14.47	24.8419999999999	28.7490150092137	47.0688448306454	49.8969291330675	76.3255086329746	60.8329156948093
354	436.2116	250.6779	2	13	353	17.65	-20.5060000000003	-28.2900000000001	34.940236633429	37.8462898144568	56.6030651943768	73.2554564196266	60.9039795227056
355	438.4401	252.283	2	13	354	17.7	44.5699999999999	32.1019999999999	54.9274367142686	34.9336212985482	53.0710076617992	65.8953233947379	61.0572375251004
356	438.7872	251.676	2	13	355	17.75	6.94200000000023	-12.14	13.9846688913253	35.5296213822102	51.885719843297	57.8735198808917	61.6996854031773
357	438.882	253.7772	2	13	356	17.8	1.89600000000041	42.0240000000001	42.0667492445044	50.9185908683168	54.2342590979923	55.5834277413352	61.6831902190613
358	440.0753	254.8226	2	13	357	17.85	23.8660000000004	20.908	31.7290154275235	59.0731704929531	53.5978219367466	53.7552376502036	62.0738476669704
359	442.1948	259.9998	2	13	358	17.9	42.3899999999992	103.544	111.885084063962	65.9251498721373	58.8960930819278	54.0263227130167	62.6174584132461
360	440.0217	264.2629	2	13	359	17.95	-43.4619999999995	85.2620000000002	95.7003348374497	73.5348968974364	57.1500303363339	51.8485264911413	62.5553806959692
361	439.5253	266.6235	2	13	360	18	-9.92799999999988	47.2119999999995	48.2445657872465	71.6660224912831	59.525406480503	52.5574140922457	62.3527495603727
362	442.9038	268.7757	2	13	361	18.05	67.5699999999995	43.0439999999999	80.1154843709998	66.8735952955387	56.7721162539217	53.3258258903501	62.5380433380802
363	441.8149	269.0345	2	13	362	18.1	-21.7779999999993	5.17600000000016	22.3846433967569	55.2268901797147	57.6135461673398	54.4264592392719	60.5989687644745
364	444.4813	272.5297	2	13	363	18.15	53.3279999999991	69.9040000000002	87.9229480852407	53.1256630888688	51.4495802316566	54.5365637659798	57.3492720539351
365	445.3238	274.2029	2	13	364	18.2	16.8500000000006	33.4640000000002	37.4668092583293	40.0093356104069	50.6260453204834	54.3059706197542	52.8660328755535
366	443.4533	274.4513	2	13	365	18.25	-37.4099999999999	4.96800000000007	37.7384303330172	43.5610698433965	53.2291083411943	56.2817315789204	48.05622447457
367	444.0757	274.0762	2	13	366	18.3	12.4479999999994	-7.50200000000063	14.5338469786906	36.0255651677745	52.417392682708	56.3970312309744	46.926571324033
368	442.3022	275.0161	2	13	367	18.35	-35.4699999999991	18.7980000000005	40.1433145617045	46.0252004612521	55.2550965417972	56.8595059146973	45.5544020568207
369	444.8082	275.1935	2	13	368	18.4	50.1199999999994	3.54799999999955	50.2454247071307	53.3325535935198	50.1770344500317	53.1591731978523	45.0800685620293
370	441.0566	272.9461	2	13	369	18.45	-75.0319999999999	-44.9479999999994	87.4649857257173	64.825449755009	51.4619109031745	49.8184928448028	42.4890359114193
371	437.6349	271.5025	2	13	370	18.5	-68.4339999999997	-28.8720000000001	74.2751959943558	66.949123240198	53.0380566773378	48.0330367071231	41.6541289041194
372	439.9925	268.782	2	13	371	18.55	47.1519999999998	-54.4100000000003	71.9983277861369	64.328503732289	56.0219462080272	44.763723738041	40.8505595290056
373	441.212379908833	266.556294740186	2	13	372	18.6	24.3975981766596	-44.5141051962798	50.761681987649	56.898621345097	56.1054656620547	44.8724288959744	40.6908316067721
374	440.227647322936	264.981752615366	2	13	373	18.65	-19.6946517179401	-31.4908424963994	37.142327167586	52.7435597611558	54.868766164048	41.4430876882437	40.4052715375088
375	438.2875	263.3802	2	13	374	18.7	-38.8029464587191	-32.0310523073204	50.3155737897573	47.2184426610453	49.0109403691223	39.836742356369	39.8014038942818
376	436.345	261.5411	2	13	375	18.75	-38.8499999999999	-36.7820000000006	53.4998880746496	45.2618080839115	42.8369650730519	38.2389290682483	40.5467697407829
377	434.295958829578	260.690346847333	2	13	376	18.8	-40.9808234084403	-17.0150630533396	44.3727422855844	45.409028595807	37.1100547933741	38.2697149067309	41.0266389307754
378	432.249221247785	260.785008306379	2	13	377	18.85	-40.9347516358605	1.89322918091989	40.9785091019802	41.1232593931476	34.4897612501516	37.3535664634379	42.2927232343375
379	430.440924251203	261.348036341758	2	13	378	18.9	-36.1659399316397	11.2605607075807	37.8784297270634	32.930370384948	32.7091409264556	36.1338144110419	41.9561067387915
380	429.107204836414	261.902382918092	2	13	379	18.95	-26.6743882957803	11.0869315266791	28.8867277764605	27.0016669257029	28.2115738095635	33.1295453316974	41.6518134209469
381	428.4842	261.971	2	13	380	19	-12.46009672828	1.37234163816061	12.5354430336515	23.7177144163916	23.4398014591588	30.750843715993	41.9654618584689
382	428.689000704216	261.263587925237	2	13	381	19.05	4.09601408432081	-14.14824149526	14.7292249893588	20.0092532571043	20.5174836054346	28.375293167661	40.9117743298536
383	429.362513774009	260.236840524095	2	13	382	19.1	13.4702613958598	-20.5349480228404	24.5587465554239	15.2998882259794	18.601667264821	26.9552039742724	40.733568670233
384	430.0266	259.5342	2	13	383	19.15	13.2817245198191	-14.0528104818998	19.3361239306268	13.9492325333696	17.3988626580358	26.2739793090378	38.7667501572329
385	430.285	259.467	2	13	384	19.2	5.16800000000103	-1.34400000000028	5.33990262083602	14.0333002851664	17.2481502942724	25.2968371688094	38.3083971139459
386	430.081325782004	259.261816226939	2	13	385	19.25	-4.07348435992049	-4.10367546121961	5.78216457060267	13.4856201132504	18.6647223589342	24.8118079026453	38.1618648169644
387	429.49047750687	258.787820952507	2	13	386	19.3	-11.8169655026804	-9.47990548864027	15.1495637483424	14.7884720589673	19.6405315419479	25.6562466305763	39.1310473251152
388	428.599707416873	258.1578627297	2	13	387	19.35	-17.8154017999395	-12.5991644561395	21.820345695844	19.1964123625655	19.4206466983932	27.7259405539777	38.4454206884059
389	427.496267754287	257.484790111513	2	13	388	19.4	-22.0687932517205	-13.4614523637401	25.8503836592115	23.3802121844988	19.83881769162	30.7530402797308	37.8944982104946
390	426.26741076139	256.881451650941	2	13	389	19.45	-24.5771398579393	-12.0667692114398	27.3796041388268	25.2477627987294	22.3821005280552	33.4851339970909	36.8378289381517
391	425.000388680455	256.460695900981	2	13	390	19.5	-25.3404416187004	-8.41511499919989	26.7011636802691	25.3556732835359	26.1838143461318	35.8978870098147	36.1591677149399
392	423.782453753759	256.335371414627	2	13	391	19.55	-24.3586985339198	-2.50648972708063	24.4873168194955	24.8891633242727	30.795009655718	37.0598249216661	35.0989353140777
393	422.700858223576	256.618326744876	2	13	392	19.6	-21.6319106036599	5.65910660498048	22.3598981198767	25.5677886935449	36.8502138431344	36.5947084444916	34.2793547894362
394	421.842854332182	257.422410444723	2	13	393	19.65	-17.1600778278798	16.0816739969403	23.5178338628956	28.9874165077649	44.1072179014258	36.0904126262221	34.4064992968492
395	421.295694321852	258.860471067163	2	13	394	19.7	-10.9432002066001	28.7612124487998	30.7727309851877	36.3422565127067	49.7221176999094	36.7800518715228	34.1825322714794
396	421.146630434861	261.045357165192	2	13	395	19.75	-2.9812777398206	43.6977219605797	43.7993027513689	48.344754402733	53.1310516606953	38.0848005656805	33.5994016648439
397	421.482914913486	264.089917291806	2	13	396	19.8	6.72568957250064	60.8912025322797	61.2615168442045	63.3252724785788	54.4791183013844	39.9923797434996	34.0074908783777
398	422.3918	268.107	2	13	397	19.85	18.1777017302795	80.3416541638808	82.3723875700081	73.876446706274	53.76877019059	39.5372749133739	34.5885283282233
399	423.7534	272.8359	2	13	398	19.9	27.2320000000002	94.5779999999991	98.4204242421248	77.2746868136257	52.3420075608242	39.6551820099472	35.0785548272313
400	424.831608395087	276.870752548557	2	13	399	19.95	21.5641679017403	80.6970509711402	83.5286021236633	72.6159800900621	51.1780032149903	40.5461125446061	35.5239694559254
401	425.532504421084	279.828362730072	2	13	400	20	14.0179205199399	59.1522036303002	60.7905032881276	59.192785978447	49.9857867852291	41.5674917138868	37.0161160507938
402	425.974498236539	281.674591546551	2	13	401	20.05	8.83987630909928	36.9245763295805	37.9679832263869	41.3587426430696	49.1897498312812	41.8225774604944	39.7863460365938
403	426.276	282.3753	2	13	402	20.1	6.03003526922066	14.0141690689791	15.2564170119322	28.4795597237066	42.2243359836133	41.6035056046	43.3102678530364
404	426.6108	282.0562	2	13	403	20.15	6.69599999999946	-6.38199999999983	9.25020756523823	22.6968867568326	35.2031461184687	42.5390192846605	47.5013260348525
405	427.4771	281.6504	2	13	404	20.2	17.3260000000005	-8.11599999999999	19.1326875268483	25.7635195725002	31.3701073893027	43.0682273741494	52.1182372521538
406	428.6329	282.7479	2	13	405	20.25	23.116	21.9500000000005	31.8771384537574	25.2558859887796	30.0039317670784	42.3869954270424	56.3445610730931
407	427.3853	285.1029	2	13	406	20.3	-24.9520000000007	47.0999999999992	53.3011473047247	29.0475495938678	29.1660366196044	42.358735126179	59.5160562027599
408	426.8645	284.738	2	13	407	20.35	-10.415999999999	-7.29799999999955	12.7182490933294	34.2606550548989	29.43824101861	41.4511161024689	61.3174835056024
409	426.3743	283.4155	2	13	408	20.4	-9.80400000000031	-26.4499999999998	28.2085255906791	37.3109767773241	32.7360310084967	39.4040693747318	61.92155216339
410	428.2577	284.6645	2	13	409	20.45	37.6679999999999	24.9799999999993	45.1982148320037	32.5685536667087	34.9584515333085	37.5628049147599	63.6496674428998
411	427.1117	286.7235	2	13	410	20.5	-22.9200000000003	41.1800000000005	47.1287470658839	33.6205960484404	34.7882040688557	38.1343450917728	67.9454999528319
412	427.9165	287.9649	2	13	411	20.55	16.096	24.828	29.5890317516474	36.4245124231256	35.5277204210768	42.5128671515214	75.4367097361991
413	427.5464	288.7841	2	13	412	20.6	-7.40199999999959	16.3840000000005	17.9784610019882	35.6562480117181	40.6778962213244	50.0258272615813	86.6196641935415
414	428.4257	290.7037	2	13	413	20.65	17.586	38.3920000000001	42.2281074641051	32.2654313603872	43.6049926309949	58.9122394434829	100.357666370287
415	430.4096	290.1205	2	13	414	20.7	39.6780000000001	-11.6640000000007	41.3568927749659	38.4868871754449	43.755502440217	67.4564226327849	109.355272090734
416	430.4776	291.6277	2	13	415	20.75	1.35999999999967	30.1440000000002	30.1746638092293	47.7351963942084	46.2647584164673	74.6043215805057	110.141792607916
417	432.0795	289.0501	2	13	416	20.8	32.038	-51.5520000000004	60.6963108269361	50.7854728388641	55.8596976834384	79.0397326620201	109.587454331203
418	432.012337227051	285.839802125909	2	13	417	20.85	-1.34325545898037	-64.20595748182	64.2200070958058	51.8547568687159	70.6134135045525	83.0976920978309	108.583472630068
419	430.815397864081	283.22693674511	2	13	418	20.9	-23.9387872594	-52.2573076159802	57.4794896873832	60.2640854725475	85.0884478784691	84.1879223168327	106.265248328697
420	430.6409	280.8983	2	13	419	20.95	-3.48995728161981	-46.5727349021995	46.703312924225	73.2325081914318	99.9543937322613	86.7532223411935	105.082385429466
421	433.0992	278.2532	2	13	420	21	49.1660000000002	-52.9020000000003	72.2213068283872	93.4916306148966	114.420439092156	94.323508191777	104.942277906507
422	437.695946033705	273.978897025583	2	13	421	21.05	91.9349206741003	-85.4860594883394	125.538424421358	119.391422918074	122.551744902963	109.050842011904	104.431135984724
423	443.64587934421	268.226780536037	2	13	422	21.1	118.9986662101	-115.042329790921	165.51561921313	148.054030595807	125.517487974337	131.635822782483	104.413462706965
424	450.226479873911	261.586144293595	2	13	423	21.15	131.612010594019	-132.81272484884	186.978451203271	168.576792711764	124.770852002671	158.176313455914	105.040992706341
425	456.715227565201	254.646282060493	2	13	424	21.2	129.774953825801	-138.79724466204	190.016351312888	171.870981614495	129.75094224217	175.642316807319	105.907727669576
426	462.389602360474	247.996487598963	2	13	425	21.25	113.487495905459	-132.9958892306	174.835117408173	157.543345333778	142.382257967087	177.896589788789	107.822486946984
427	466.527084202123	242.226054671242	2	13	426	21.3	82.7496368329798	-115.40865855442	142.009368935013	130.150281087267	162.241986340369	176.816173536227	107.98796729805
428	468.405153032544	237.924277039563	2	13	427	21.35	37.56137660842	-86.0355526335798	93.8774378095452	111.447853888533	192.658232060413	175.715829157667	108.472662297901
429	467.30128879413	235.68044846616	2	13	428	21.4	-22.0772847682792	-44.8765714680604	50.013129970715	116.187723222409	231.264179033358	173.126427282662	110.60908896171
430	462.492971429274	236.083862713268	2	13	429	21.45	-96.1663472971202	8.06828494216006	96.5042153192192	152.612991066243	251.330239882376	172.601965944172	113.23941554371
431	453.257680880371	239.723813543121	2	13	430	21.5	-184.70581097806	72.7990165970601	198.534464077554	227.773118787049	241.372740485423	171.750210721242	115.667325398247
432	438.872897089815	247.189594717954	2	13	431	21.55	-287.69567581112	149.31562349666	324.135708154183	332.37807697945	231.08060216949	166.349404817926	122.146039112879
433	418.6161	259.0705	2	13	432	21.6	-405.1359417963	237.618105640919	469.678076413573	391.212625876218	225.914170340997	158.801098152348	132.037900182214
434	394.461146341799	274.48054090966	2	13	433	21.65	-483.09907316402	308.200818193201	573.03792093272	366.557757748436	221.482002562653	151.1697459692	141.667156174224
435	379.1674	286.6326	2	13	434	21.7	-305.87492683598	243.0411818068	390.676959803061	309.548213272736	215.452989646173	144.359032706366	148.710619422186
436	380.5842	290.1187	2	13	435	21.75	28.3360000000005	69.7219999999993	75.260123438644	224.055221894946	201.118163475397	141.040652313462	149.17697740789
437	382.5385	290.1384	2	13	436	21.8	39.0859999999998	0.394000000000005	39.0879857756828	110.585928145856	170.456823295484	136.93620193408	163.942463773002
438	384.6314	290.4116	2	13	437	21.85	41.8579999999997	5.46400000000062	42.2131195246215	39.6933534161286	124.943964244283	133.847632497971	178.111919195379
439	384.82	290.6247	2	13	438	21.9	3.77200000000016	4.26199999999994	5.69145218727178	35.6785692023589	71.0753129050416	137.030255606587	177.891414608229
440	383.992	292.235	2	13	439	21.95	-16.5599999999995	32.2059999999999	36.2140861544231	31.365433318231	37.3878255303567	139.725608746227	177.833323887393
441	386.7468	292.3927	2	13	440	22	55.0959999999998	3.15399999999954	55.186202369795	25.8327065936207	40.7085641415017	137.011142604718	176.395019324236
442	387.5142	291.97	2	13	441	22.05	15.3480000000002	-8.45399999999927	17.5223063550434	31.5646976642271	42.7918016986711	135.241236213854	173.680786461223
443	388.152	291.6201	2	13	442	22.1	12.7559999999994	-6.99800000000096	14.5494859015705	35.0822976445847	41.781094654945	132.439977581944	171.082759330851
444	388.9944	293.1169	2	13	443	22.15	16.848	29.9360000000001	34.3514075403033	45.7385590806446	52.5785086505208	125.157998892534	169.362908750115
445	389.1664	295.8015	2	13	444	22.2	3.44000000000051	53.6919999999998	53.8020860562114	54.2181700791111	63.9982278462799	121.778922037053	168.612512530363
446	391.725	291.0196	2	13	445	22.25	51.1720000000003	-95.637999999999	108.467509550094	57.7294827162692	72.9041217340383	120.457365026992	168.898748759515
447	389.0451	289.6801	2	13	446	22.3	-53.5980000000006	-26.7900000000009	59.920361347376	73.5923196368145	100.025649132225	151.068754009778	170.273026299945
448	387.479	290.0327	2	13	447	22.35	-31.3220000000001	7.05199999999991	32.1060490873606	92.9141580479751	139.935990919606	180.50800923309	172.833250861813
449	382.388062061123	287.506434377472	2	13	448	22.4	-101.81875877754	-50.52531245056	113.66559214303	100.069684387432	179.240684880026	182.656401933796	175.722074468904
450	377.128343473043	282.131097938473	2	13	449	22.45	-105.1943717616	-107.50672877998	150.411278112015	145.833128185338	206.170018543749	183.064681830615	174.856805941621
451	378.3166	275.0174	2	13	450	22.5	23.7651305391398	-142.273958769459	144.245141247378	222.142499122942	200.206165912482	181.03982792723	173.544338345607
452	390.467265647753	267.220939260437	2	13	451	22.55	243.01331295506	-155.929214791261	288.737580336909	284.889050123238	259.345706320885	181.012168104519	169.063172775023
453	409.685487388118	259.576871943709	2	13	452	22.6	384.364434807301	-152.881346334559	413.652903775379	319.425879039524	319.234923811235	183.364420509354	160.240349974966
454	429.974090434423	252.865243655126	2	13	453	22.65	405.772060926099	-134.232565771661	427.398347144508	300.342647437532	312.734295217071	187.556071531029	151.867149829729
455	445.3359	247.8661	2	13	454	22.7	307.23619131154	-99.9828731025201	323.095422693445	372.858284456432	302.13113581495	192.865992354359	144.69242392122
456	444.9604	245.4537	2	13	455	22.75	-7.50999999999976	-48.2479999999998	48.8289832374173	416.327348499528	289.175534120421	196.756845205568	143.73299209199
457	412.399521045008	246.019144450962	2	13	456	22.8	-651.21757909984	11.3088890192398	651.315765431412	340.579540310903	261.998687076813	203.60985066581	143.928817701177
458	380.8551	246.6077	2	13	457	22.85	-630.88842090016	11.7711109807601	630.998223990859	284.836392590376	226.792850099103	211.818869225654	144.487489796387
459	379.1499	244.8723	2	13	458	22.9	-34.1039999999998	-34.708	48.6593062013834	278.008420803311	195.871458182032	214.413893331221	147.458366255278
460	377.3422	243.5854	2	13	459	22.95	-36.1540000000002	-25.7380000000001	44.3796840908092	151.139089697193	179.561966164968	209.988003137015	148.102065298925
461	376.623168466596	243.735131712995	2	13	460	23	-14.3806306680801	2.99463425990041	14.6891243020915	37.2583516986776	193.307524498654	210.077534086496	149.773678779157
462	376.4692	244.5695	2	13	461	23.05	-3.07936933191968	16.6873657400998	16.9691099008235	51.163376053161	147.873995010735	202.885109336192	153.880536926158
463	373.466080894442	245.252136201791	2	13	462	23.1	-60.0623821111606	13.6527240358197	61.5945339982803	74.2875397395607	104.402814640073	188.040722367988	157.126295126758
464	367.566996378943	245.598112238152	2	13	463	23.15	-117.98169030998	6.91952072722017	118.184427973801	108.606628193998	116.093491445371	178.576300766925	158.097732988182
465	359.566981416224	245.585360173617	2	13	464	23.2	-160.00029925438	-0.255041290699864	160.000502522808	144.608900324277	117.84487045908	167.605925805386	159.975834991483
466	350.261070969003	245.191812072722	2	13	465	23.25	-186.11820894442	-7.87096201790007	186.284566574276	171.547277581469	130.979534052571	167.008619156989	159.443749916062
467	340.4443	244.3954	2	13	466	23.3	-196.33541938006	-15.9282414544401	196.980470552223	181.02360683758	143.77153159557	136.788881392575	159.991294126001
468	330.6602	243.6258	2	13	467	23.35	-195.682	-15.3919999999999	196.286420284237	161.402201178599	149.288594636873	108.466970359683	162.099622652268
469	322.4082	244.2852	2	13	468	23.4	-165.039999999999	13.1880000000001	165.566074254358	153.352439911145	161.281143351818	112.260330576761	161.452564588455
470	319.6409	245.6705	2	13	469	23.45	-55.3460000000007	27.706	61.8934742279029	142.934162866863	155.649885445804	113.139448767236	160.828081676569
471	312.6313	247.7154	2	13	470	23.5	-140.192	40.8979999999997	146.035760237004	127.029911692278	140.709713815323	118.507529631085	158.217660412858
472	305.5124	246.3725	2	13	471	23.55	-142.378	-26.8579999999997	144.889085330814	141.538679866056	125.703767774416	126.748905747797	153.226756391246
473	299.9091	244.7329	2	13	472	23.6	-112.066	-32.792	116.765164411309	149.897569713008	112.531126079293	130.888169744162	145.549721511242
474	288.2233	247.0095	2	13	473	23.65	-233.716000000001	45.532	238.109915123248	128.066987719501	108.427169708151	128.639394445335	135.310829923996
475	286.9005	241.9967	2	13	474	23.7	-26.4559999999994	-100.256	103.687923462667	108.473372681968	108.434027075392	127.085677628607	127.730022094783
476	285.5845	240.7048	2	13	475	23.75	-26.3200000000006	-25.838	36.8828502694685	98.0323404663091	106.035525209598	122.130654626556	127.181270424388
477	283.241409416236	240.822611283032	2	13	476	23.8	-46.8618116752793	2.35622566063967	46.9210101431459	75.3156595502467	109.726279900024	116.372737586192	111.335729898397
478	281.8127	237.928	2	13	477	23.85	-28.5741883247204	-57.8922256606398	64.5600033330159	66.9704844377748	112.487744851452	112.380376078882	95.7260493572401
479	282.6228	231.7546	2	13	478	23.9	16.2019999999995	-123.468	124.526510542936	84.0040626996943	95.9976455388523	108.491235845689	95.083408363729
480	284.8517	229.6028	2	13	479	23.95	44.5780000000002	-43.0360000000002	61.9620479003078	110.97918711808	98.5214698114105	111.668160216123	94.6606053650566
481	282.9843	223.793	2	13	480	24	-37.3479999999995	-116.196	122.050741579066	126.943149236594	103.551595437788	106.35778673922	95.0202209631935
482	279.077998646268	215.5853299004	2	13	481	24.05	-78.1260270746407	-164.153401992	181.796632235074	116.679631527458	107.041707397969	103.5684034463	94.9318164578703
483	275.751	209.1787	2	13	482	24.1	-66.5399729253602	-128.132598008	144.379813925588	130.072455185046	112.22962607847	103.058720654496	93.6653417552636
484	273.2853	206.4733	2	13	483	24.15	-49.3139999999994	-54.1079999999999	73.2089219972534	123.099128175882	108.555301983227	92.0453590810667	92.6300803427864
485	268.1624	202.5604	2	13	484	24.2	-102.458	-78.2580000000002	128.926166188249	103.104227677857	114.902293356854	87.8541183841806	91.0875188804504
486	265.9632	198.7966	2	13	485	24.25	-43.9840000000004	-75.2759999999995	87.1841065332435	97.5161029203455	106.680048268843	87.3539216917877	89.0415883835134
487	262.5797	201.0964	2	13	486	24.3	-67.6699999999994	45.9959999999995	81.8221297449527	100.430972438997	97.4105269925771	85.8825784042188	87.4226961701854
488	257.0722	202.9839	2	13	487	24.35	-110.15	37.7500000000003	116.439190138029	99.7321315286625	93.6296964575412	82.9851283547969	88.3892677896351
489	253.2571	200.8137	2	13	488	24.4	-76.302	-43.4039999999999	87.7832695905091	90.2609683618036	88.0930726232811	77.906486150697	90.1475636171017
490	247.5986	198.1092	2	13	489	24.45	-113.17	-54.0900000000005	125.431961636578	91.7168263072968	77.1867669569507	76.1817619628773	92.1943386506614
491	247.8259	196.1308	2	13	490	24.5	4.54599999999971	-39.5679999999999	39.828290698949	89.7432899947368	71.1562479457875	71.5329122953024	90.9770809184017
492	244.3066	193.3991	2	13	491	24.55	-70.3859999999997	-54.6339999999998	89.1014194724188	75.7551728075654	64.723449410469	63.1147271679436	88.8425004804188
493	242.0563	188.569	2	13	492	24.6	-45.0060000000002	-96.6020000000003	106.571508575229	54.641402385239	53.7406306311238	56.4425137663647	87.5652201146921
494	241.6811	187.7596	2	13	493	24.65	-7.50400000000013	-16.1879999999996	17.8426836546521	52.0515275297715	47.2576703181668	56.6207662402376	82.7415216431915
495	240.8459	187.2222	2	13	494	24.7	-16.7039999999997	-10.7480000000004	19.863109524946	37.7300725136412	37.4612305689003	55.0893601322937	81.6419067703854
496	240.4585	185.9353	2	13	495	24.75	-7.74800000000027	-25.7379999999995	26.8789164216115	17.7379712675109	36.3857763217622	55.9525221404711	80.9031802504153
497	240.7751	185.1199	2	13	496	24.8	6.33200000000045	-16.3080000000002	17.4941443917676	18.7601678287681	28.81892734331	58.4726547541788	80.2615801420829
498	240.5374	184.8902	2	13	497	24.85	-4.75400000000036	-4.59400000000016	6.61100234457718	20.2810587525616	19.2553310751882	64.3981595003885	79.4803872468269
499	241.6573	185.1412	2	13	498	24.9	22.398	5.0200000000001	22.9536664609383	20.7200251137529	25.1484598571942	71.8038913885142	77.4336638533069
500	242.6984	184.2455	2	13	499	24.95	20.822	-17.9140000000001	27.4675641439135	19.9077821729788	32.9919533076366	72.7205170851997	77.6197081092253
501	242.7431	185.6985	2	13	500	25	0.894000000000119	29.0600000000001	29.0737482275678	20.7726908828654	40.7487963351548	75.5963750975831	78.3873443188227
502	243.2509	185.2589	2	13	501	25.05	10.1560000000001	-8.79199999999969	13.4329296878974	31.5367518856203	52.2218600978886	74.1165975145373	83.355518360204
503	243.5954	185.6835	2	13	502	25.1	6.89000000000021	8.49199999999996	10.9355458940102	45.7028478627116	75.0556883696532	72.0717195748877	91.8481421048536
504	245.0547	182.133	2	13	503	25.15	29.1859999999997	-71.01	76.7739714747126	60.7775675565567	96.3501124588617	73.4376842053163	97.8891214569764
505	249.1229	179.3751	2	13	504	25.2	81.3639999999998	-55.1580000000001	98.2980440293701	84.5359380227983	107.979803601499	75.4296951565903	99.1369863712687
506	252.7562	175.6238	2	13	505	25.25	72.6660000000004	-75.0260000000003	104.447346696793	129.338685856441	114.806973873404	74.4524388090428	100.753681783666
507	258.5201	172.3856	2	13	506	25.3	115.278	-64.7639999999996	132.224782019106	161.163473032103	119.414267685765	74.640581879947	103.536512375758
508	267.942585783878	165.369926259671	2	13	507	25.35	188.449715677559	-140.31347480658	234.949285062223	170.256759340287	124.888108074587	75.9756461388568	104.947876461013
509	277.7534	158.8226	2	13	508	25.4	196.216284322441	-130.94652519342	235.897907353024	168.836380190251	121.726908553438	76.9608415559168	107.875595630022
510	284.7281	157.0836	2	13	509	25.45	139.494	-34.7800000000001	143.764475570288	154.292597348731	117.867437005544	79.0576542555734	NA
511	289.494	156.0954	2	13	510	25.5	95.3180000000009	-19.7639999999996	97.3454509466167	120.437530292734	108.156081282931	85.241776342343	NA
512	292.321	157.023	2	13	511	25.55	56.54	18.5519999999997	59.5058678115023	82.2903440747739	97.0593036620054	103.596309552464	NA
513	295.6044	157.0672	2	13	512	25.6	65.6679999999994	0.884000000000356	65.6739497822381	65.4781146708012	76.8956039080605	127.253770443342	NA
514	297.8115	157.5444	2	13	513	25.65	44.1420000000005	9.54399999999964	45.1619762632243	47.4757823756104	57.5715706529719	139.157476673715	NA
515	300.6483	158.4738	2	13	514	25.7	56.7359999999996	18.5880000000003	59.7033285504248	39.8260099752801	50.1355049096476	143.184612610244	NA
516	300.2817	158.4657	2	13	515	25.75	-7.33200000000011	-0.162000000000262	7.3337894706626	33.3536775233872	55.676578811282	145.554841426861	NA
517	301.321	158.2432	2	13	516	25.8	20.7860000000005	-4.44999999999993	21.2570058098506	32.8527972311699	87.7783514191643	148.600369997337	NA
518	302.58	157.1527	2	13	517	25.85	25.1799999999992	-21.8099999999998	33.3122875227738	34.792895148494	129.619432812098	145.497593421638	NA
519	302.8956	159.2621	2	13	518	25.9	6.31200000000035	42.1879999999999	42.6575748021379	63.8773752469535	156.588044793992	143.947299871529	NA
520	305.0858	161.9538	2	13	519	25.95	43.8040000000001	53.8339999999999	69.4038181370449	135.730692863049	168.501788214943	NA	NA
521	304.1875	169.5386	2	13	520	26	-17.9660000000001	151.696	152.75618996296	225.885188100808	182.95360157079	NA	NA
522	318.024782840809	182.597126614878	2	13	521	26.05	276.74565681618	261.17053229756	380.523593890326	280.323292356814	200.141436332668	NA	NA
523	338.1413	196.0571	2	13	522	26.1	402.33034318382	269.19946770244	484.084763711571	302.210681281393	214.099582935215	NA	NA
524	350.972163979843	205.178077938093	2	13	523	26.15	256.61727959686	182.41955876186	314.848096082166	302.029827894627	230.323029090086	NA	NA
525	357.897879656593	210.834446775626	2	13	524	26.2	138.514313534999	113.12737675066	178.840762759942	264.552179802287	NA	NA	NA
526	364.0353	215.3043	2	13	525	26.25	122.748406868141	89.3970644874804	151.851923029132	202.313977769621	NA	NA	NA
527	372.2722	220.3448	2	13	526	26.3	164.738	100.81	193.135353428625	180.322765823359	NA	NA	NA
528	378.8124	225.9978	2	13	527	26.35	130.804000000001	113.06	172.893753548242	NA	NA	NA	NA
529	386.1136	233.1842	2	13	528	26.4	146.024	143.728	204.892036350855	NA	NA	NA	NA
530	NA	NA	2	13	529	26.45	NA	NA	NA	NA	NA	NA	NA
531	NA	NA	2	13	530	26.5	NA	NA	NA	NA	NA	NA	NA
532	NA	NA	2	13	531	26.55	NA	NA	NA	NA	NA	NA	NA
533	NA	NA	2	13	532	26.6	NA	NA	NA	NA	NA	NA	NA
534	NA	NA	2	13	533	26.65	NA	NA	NA	NA	NA	NA	NA
535	NA	NA	2	13	534	26.7	NA	NA	NA	NA	NA	NA	NA
536	NA	NA	2	13	535	26.75	NA	NA	NA	NA	NA	NA	NA
537	NA	NA	2	13	536	26.8	NA	NA	NA	NA	NA	NA	NA
538	NA	NA	2	13	537	26.85	NA	NA	NA	NA	NA	NA	NA
539	NA	NA	2	13	538	26.9	NA	NA	NA	NA	NA	NA	NA
540	NA	NA	2	13	539	26.95	NA	NA	NA	NA	NA	NA	NA
541	NA	NA	2	13	540	27	NA	NA	NA	NA	NA	NA	NA
542	NA	NA	2	13	541	27.05	NA	NA	NA	NA	NA	NA	NA
543	NA	NA	2	13	542	27.1	NA	NA	NA	NA	NA	NA	NA
544	NA	NA	2	13	543	27.15	NA	NA	NA	NA	NA	NA	NA
545	NA	NA	2	13	544	27.2	NA	NA	NA	NA	NA	NA	NA
546	NA	NA	2	13	545	27.25	NA	NA	NA	NA	NA	NA	NA
547	NA	NA	2	13	546	27.3	NA	NA	NA	NA	NA	NA	NA
548	NA	NA	2	13	547	27.35	NA	NA	NA	NA	NA	NA	NA
549	NA	NA	2	13	548	27.4	NA	NA	NA	NA	NA	NA	NA
550	NA	NA	2	13	549	27.45	NA	NA	NA	NA	NA	NA	NA
551	NA	NA	2	13	550	27.5	NA	NA	NA	NA	NA	NA	NA
552	NA	NA	2	13	551	27.55	NA	NA	NA	NA	NA	NA	NA
553	NA	NA	2	13	552	27.6	NA	NA	NA	NA	NA	NA	NA
554	NA	NA	2	13	553	27.65	NA	NA	NA	NA	NA	NA	NA
555	NA	NA	2	13	554	27.7	NA	NA	NA	NA	NA	NA	NA
556	NA	NA	2	13	555	27.75	NA	NA	NA	NA	NA	NA	NA
557	NA	NA	2	13	556	27.8	NA	NA	NA	NA	NA	NA	NA
558	NA	NA	2	13	557	27.85	NA	NA	NA	NA	NA	NA	NA
559	NA	NA	2	13	558	27.9	NA	NA	NA	NA	NA	NA	NA
560	NA	NA	2	13	559	27.95	NA	NA	NA	NA	NA	NA	NA
561	NA	NA	2	13	560	28	NA	NA	NA	NA	NA	NA	NA
562	NA	NA	2	13	561	28.05	NA	NA	NA	NA	NA	NA	NA
563	NA	NA	2	13	562	28.1	NA	NA	NA	NA	NA	NA	NA
564	NA	NA	2	13	563	28.15	NA	NA	NA	NA	NA	NA	NA
565	NA	NA	2	13	564	28.2	NA	NA	NA	NA	NA	NA	NA
566	NA	NA	2	13	565	28.25	NA	NA	NA	NA	NA	NA	NA
567	NA	NA	2	13	566	28.3	NA	NA	NA	NA	NA	NA	NA
568	NA	NA	2	13	567	28.35	NA	NA	NA	NA	NA	NA	NA
569	NA	NA	2	13	568	28.4	NA	NA	NA	NA	NA	NA	NA
570	NA	NA	2	13	569	28.45	NA	NA	NA	NA	NA	NA	NA
571	NA	NA	2	13	570	28.5	NA	NA	NA	NA	NA	NA	NA
572	NA	NA	2	13	571	28.55	NA	NA	NA	NA	NA	NA	NA
573	NA	NA	2	13	572	28.6	NA	NA	NA	NA	NA	NA	NA
574	NA	NA	2	13	573	28.65	NA	NA	NA	NA	NA	NA	NA
575	NA	NA	2	13	574	28.7	NA	NA	NA	NA	NA	NA	NA
576	NA	NA	2	13	575	28.75	NA	NA	NA	NA	NA	NA	NA
577	NA	NA	2	13	576	28.8	NA	NA	NA	NA	NA	NA	NA
578	NA	NA	2	13	577	28.85	NA	NA	NA	NA	NA	NA	NA
579	NA	NA	2	13	578	28.9	NA	NA	NA	NA	NA	NA	NA
580	NA	NA	2	13	579	28.95	NA	NA	NA	NA	NA	NA	NA
581	NA	NA	2	13	580	29	NA	NA	NA	NA	NA	NA	NA
582	NA	NA	2	13	581	29.05	NA	NA	NA	NA	NA	NA	NA
583	NA	NA	2	13	582	29.1	NA	NA	NA	NA	NA	NA	NA
584	NA	NA	2	13	583	29.15	NA	NA	NA	NA	NA	NA	NA
585	NA	NA	2	13	584	29.2	NA	NA	NA	NA	NA	NA	NA
586	NA	NA	2	13	585	29.25	NA	NA	NA	NA	NA	NA	NA
587	NA	NA	2	13	586	29.3	NA	NA	NA	NA	NA	NA	NA
588	NA	NA	2	13	587	29.35	NA	NA	NA	NA	NA	NA	NA
589	NA	NA	2	13	588	29.4	NA	NA	NA	NA	NA	NA	NA
590	NA	NA	2	13	589	29.45	NA	NA	NA	NA	NA	NA	NA
591	NA	NA	2	13	590	29.5	NA	NA	NA	NA	NA	NA	NA
592	NA	NA	2	13	591	29.55	NA	NA	NA	NA	NA	NA	NA
593	NA	NA	2	13	592	29.6	NA	NA	NA	NA	NA	NA	NA
594	NA	NA	2	13	593	29.65	NA	NA	NA	NA	NA	NA	NA
595	NA	NA	2	13	594	29.7	NA	NA	NA	NA	NA	NA	NA
596	NA	NA	2	13	595	29.75	NA	NA	NA	NA	NA	NA	NA
597	NA	NA	2	13	596	29.8	NA	NA	NA	NA	NA	NA	NA
598	NA	NA	2	13	597	29.85	NA	NA	NA	NA	NA	NA	NA
599	NA	NA	2	13	598	29.9	NA	NA	NA	NA	NA	NA	NA
600	NA	NA	2	13	599	29.95	NA	NA	NA	NA	NA	NA	NA
601	NA	NA	2	13	600	30	NA	NA	NA	NA	NA	NA	NA
