# Supplementary material for: An automated feeding system for the African killifish reveals the impact of diet on lifespan and allows scalable assessment of associative learning
Source: eLife. 2022 Nov 10;11:e69008. doi: 10.7554/eLife.69008 (PMC9788828; doi:10.7554/eLife.69008)
Supplement: Figure 6—source data 3. [file elife-69008-fig6-data3.zip › Filtered and Interpolated Trajectories with Kinematics/t5_REC007 DLC_likelihood-euclidean-filtered_splines-interpolated_kinematics_02_resnet50_TrainAllTheThingsJun28shuffle1_1030000.csv]

	x2	y2	fishnum	recording_num	bodyparts_coords	seconds	velocity_x	velocity_y	velocity_xy	velocity_xy_5frame	velocity_xy_10frame	velocity_xy_20frame	velocity_xy_40frame
1	137.0448	90.27383	5	7	0	0	0	0	0	NA	NA	NA	NA
2	146.799	94.90073	5	7	1	0.05	195.084	92.5379999999998	215.919078591958	NA	NA	NA	NA
3	152.3917	92.00414	5	7	2	0.1	111.854	-57.9317999999998	125.965911131702	109.716826842949	NA	NA	NA
4	155.847	86.09385	5	7	3	0.15	69.1060000000004	-118.2058	136.924250553509	136.00122637913	NA	NA	NA
5	159.0086	84.61885	5	7	4	0.2	63.2319999999999	-29.5000000000002	69.7748939375761	116.864588690736	125.114091212019	NA	NA
6	164.9815	81.87954	5	7	5	0.25	119.458	-54.7861999999998	131.421997680906	116.419333842372	139.853517251536	NA	NA
7	169.6534	78.09602	5	7	6	0.3	93.4379999999999	-75.6704000000002	120.235890149988	125.536132387587	128.419646797843	NA	NA
8	175.7708	77.17073	5	7	7	0.35	122.348	-18.5057999999998	123.739636889883	140.511355581089	132.218754495325	NA	NA
9	182.276	70.77108	5	7	8	0.4	130.104	-127.993	182.508243279585	143.705808123942	130.117101037223	NA	NA
10	186.7105	65.0575	5	7	9	0.45	88.6899999999997	-114.2716	144.651009905081	139.97470490495	136.005714426531	122.677697181791	NA
11	193.1251	61.42906	5	7	10	0.5	128.292	-72.5688000000001	147.394260395173	148.018175148277	134.609479093939	126.935492709244	NA
12	198.1978	61.17579	5	7	11	0.55	101.454	-5.06540000000001	101.580374055031	134.698069686859	132.573764736463	120.895370771043	NA
13	205.6921	64.49847	5	7	12	0.6	149.886	66.4536	163.956988106515	131.500073271973	131.678752818451	122.24997584599	NA
14	211.3204	65.88004	5	7	13	0.65	112.566	27.6313999999999	115.907715972492	125.513150063936	125.447274255866	119.583546743673	NA
15	217.1903	63.24785	5	7	14	0.7	117.398	-52.6437999999999	128.661027830653	125.172824567976	120.241303151563	121.884198130981	NA
16	222.5885	65.56115	5	7	15	0.75	107.964	46.266	117.459644354987	115.339330488626	114.017468166952	117.733672106354	NA
17	227.5163	64.75109	5	7	16	0.8	98.5559999999998	-16.2011999999999	99.8787465752347	116.196478824874	113.371094744243	113.873197663281	NA
18	232.1473	61.3606	5	7	17	0.85	92.62	-67.8098000000001	114.789517709763	108.982533031152	112.281197196656	109.822377791133	NA
19	238.1055	62.14547	5	7	18	0.9	119.164	15.6974000000001	120.193457653734	102.521786269967	109.049992450123	101.767019013672	NA
20	241.5504	65.23829	5	7	19	0.95	68.8979999999998	61.8564000000001	92.591298862042	101.569364920511	107.762681835432	94.8043674987796	90.726134211565
21	245.6098	66.52285	5	7	20	1	81.1880000000002	25.6912	85.1559105490631	109.223063904685	100.85786511877	87.9128830985116	92.1428202537423
22	249.8973	64.46487	5	7	21	1.05	85.7499999999999	-41.1596	95.1166398279501	101.903506075371	95.1726305900976	83.0572609223669	88.110202462943
23	257.2301	62.27468	5	7	22	1.1	146.656	-43.8038000000002	153.058012630636	106.542830639711	87.9660027638146	75.4062914065964	86.2669091369536
24	260.6896	59.92895	5	7	23	1.15	69.1899999999998	-46.9145999999999	83.5956685071659	99.1939439675723	78.0867637714785	70.976433296047	84.6935761594675
25	266.4751	59.71659	5	7	24	1.2	115.71	-4.24720000000008	115.787921683741	88.7758962596846	69.3674318459966	66.0061282666702	84.7893850212897
26	268.5823	58.52542	5	7	25	1.25	42.1439999999996	-23.8234	48.4114771883689	66.7089416229441	61.8082980300717	64.235902151116	83.8434827905957
27	270.4079	59.66356	5	7	26	1.3	36.5120000000002	22.7628	43.0264012885114	54.2700214675855	52.7434271004904	62.9448344873709	82.1186196452521
28	272.4547	59.05217	5	7	27	1.35	40.9360000000004	-12.2278	42.7232394469337	32.192033052282	38.5313856165373	61.7433534846586	81.182141470887
29	272.0127	58.07767	5	7	28	1.4	-8.84000000000015	-19.49	21.4010677303727	24.4226520925711	32.9028741419712	59.7467498208616	78.6880357588577
30	272.0891	57.81881	5	7	29	1.45	1.52799999999957	-5.17719999999997	5.39797960722328	16.7109579412962	24.2495746979087	58.7745712413394	76.6812409945621
31	271.854	57.40236	5	7	30	1.5	-4.70199999999977	-8.32899999999995	9.56457238981425	10.3538296101306	27.6139391834622	57.3501477982408	74.5630634667656
32	271.9414	57.19677	5	7	31	1.55	1.74800000000005	-4.11180000000002	4.46793053213681	11.5357268163569	30.7170383846442	55.3250341548426	73.7856409589081
33	271.4525	56.95171	5	7	32	1.6	-9.77800000000002	-4.90120000000005	10.9375977911057	16.3071163435353	35.5207042055026	50.2838424279171	71.6010567231946
34	271.8174	58.26758	5	7	33	1.65	7.29800000000068	26.3174000000001	27.3105537615043	30.8052262743533	41.4067358702447	49.8036055752621	70.4456436015084
35	272.471	59.57618	5	7	34	1.7	13.0719999999997	26.172	29.2549272431156	44.7231188279923	48.1817106366822	47.6945719115983	69.9756163770916
36	276.2197	61.24347	5	7	35	1.75	74.9739999999997	33.3458	82.0551220439039	60.6875788008746	52.8919975664099	49.953293474837	69.988465818306
37	279.6297	59.80016	5	7	36	1.8	68.2000000000005	-28.8662000000001	74.0573933003321	71.2777449241325	57.9066412091948	50.3640416272237	69.6342467562411
38	283.7409	61.72147	5	7	37	1.85	82.2239999999999	38.4262	90.7598976555174	80.056304929829	62.0362992392969	52.5419051506409	69.6167169685104
39	287.6119	62.77981	5	7	38	1.9	77.4199999999996	21.1668	80.2613843777937	74.9787688584666	66.704337008553	55.6090525040429	69.2605504858491
40	291.2418	63.22736	5	7	39	1.95	72.5980000000004	8.95099999999999	73.1477272715979	71.0901635903974	71.1395691252879	58.5581144903447	69.5387783329239
41	294.0684	63.03158	5	7	40	2	56.5319999999997	-3.91559999999998	56.6674416870919	63.3850196777192	72.2926477662118	61.2132438350196	71.2046479220827
42	296.6884	63.80127	5	7	41	2.05	52.4000000000001	15.3938000000001	54.614366959986	62.1309290929734	70.0110448698033	64.5140209954492	73.0992849784244
43	299.3001	63.80809	5	7	42	2.1	52.2339999999997	0.136399999999952	52.2341780921263	62.2228333207469	69.5631060957791	67.7958220397927	72.8509558319455
44	302.9279	64.53315	5	7	43	2.15	72.5560000000007	14.5012000000001	73.9909314540648	69.606526673957	69.811369137841	69.9148539069698	74.7367535524622
45	306.1422	62.74057	5	7	44	2.2	64.2859999999996	-35.8516000000002	73.6072484104654	68.9319261492091	68.9345183440073	73.945104487513	74.7849644092687
46	310.5419	61.14732	5	7	45	2.25	87.9939999999999	-31.865	93.5859084531426	75.7411925138391	69.5344901036293	75.741029485496	75.8478718533483
47	313.0329	60.54806	5	7	46	2.3	49.8199999999997	-11.9852	51.2413643362467	77.4918091827087	71.1214007817036	76.3236590251112	76.3574652920432
48	317.0974	59.10215	5	7	47	2.35	81.2900000000002	-28.9182	86.2805099152759	75.6462033672677	73.5553448402885	77.4900804523622	77.0448533286741
49	321.1975	58.54933	5	7	48	2.4	82.002	-11.0564000000001	82.744014798413	69.4624535333015	73.1253708053866	78.7743511508367	78.0602864340632
50	324.4083	58.7784	5	7	49	2.45	64.2160000000001	4.5814	64.3792193332601	73.310875414198	76.750639849738	80.3029854245084	79.5524539006577
51	327.4754	58.13744	5	7	50	2.5	61.3419999999996	-12.8192	62.6671592833117	71.3694971667379	79.1894112047801	85.0591480459247	80.6708022454999
52	330.9993	58.09352	5	7	51	2.55	70.4780000000005	-0.878399999999999	70.4834737407293	68.7589324280645	82.6362731804192	90.8735358020062	83.6844773420689
53	334.8064	57.68758	5	7	52	2.6	76.1419999999998	-8.11880000000002	76.5736186779753	77.8550763322083	85.4170548089452	95.418069235974	84.697153831406
54	338.1589	58.63779	5	7	53	2.65	67.0500000000004	19.0042000000001	69.6911911050461	88.9163688762588	87.7373331638322	99.6699015296624	84.8960964240014
55	343.559	59.64374	5	7	54	2.7	108.002	20.119	109.859938853979	91.9616709466403	91.6714525050095	101.875356906939	87.0788350707365
56	349.4414	60.0817	5	7	55	2.75	117.647999999999	8.75919999999994	117.973622003564	99.4646124511526	100.58380598822	101.74245023186	85.9555076301796
57	353.723	60.26447	5	7	56	2.8	85.6320000000005	3.6554000000001	85.709984092637	106.7157338996	110.625670822309	102.350888956863	85.0686775988723
58	359.3697	61.07388	5	7	57	2.85	112.934	16.1882	114.088326200537	105.487828677811	117.280793631659	101.547801506707	85.2491537465235
59	364.6667	61.01387	5	7	58	2.9	105.939999999999	-1.20020000000011	105.946798347283	112.251243100181	126.214432253938	100.511520364084	84.883055651821
60	369.7369	59.92397	5	7	59	2.95	101.404	-21.798	103.720412745033	129.289670697977	127.00007396414	100.546793310971	84.2451516993764
61	377.0042	57.73596	5	7	60	3	145.346000000001	-43.7602	151.790694115417	135.096974812166	124.295489258939	100.12836065598	83.079923149084
62	384.319	53.31866	5	7	61	3.05	146.296	-88.3459999999999	170.902122081617	145.713130608276	122.065504733306	102.854933688689	82.1494204944099
63	390.9572	50.64544	5	7	62	3.1	132.764	-53.4644	143.124846771481	148.51231925047	117.678548204469	101.598485623019	80.9396339914968
64	398.6232	48.53431	5	7	63	3.15	153.32	-42.2226000000001	159.027577327833	136.339735417697	113.285707564335	99.8773389410329	79.3205863580319
65	404.1522	46.51614	5	7	64	3.2	110.58	-40.3634	117.716355956001	114.841338768635	109.422134116932	100.21256565396	77.9405211574896
66	408.636	45.76435	5	7	65	3.25	89.6760000000006	-15.0358	90.9277749515521	100.260121596772	99.6729153237405	96.1699857748633	76.0866598718668
67	411.6834	44.88944	5	7	66	3.3	60.9479999999996	-17.4982	63.4101388363088	80.8582845203932	95.0841965550683	93.8136961726334	75.1774607430215
68	414.9432	43.58545	5	7	67	3.35	65.1959999999997	-26.0798	70.2187609121662	70.3319489833938	85.9161776143791	93.0082270406848	73.5620141167027
69	417.6636	42.09712	5	7	68	3.4	54.4079999999997	-29.7666000000001	62.0183919459379	63.0060952297841	73.5402456281277	90.9917601528054	72.144969337406
70	420.7662	41.11533	5	7	69	3.45	62.052000000001	-19.6357999999999	65.0846782710042	75.3270543415014	73.4250573437799	88.1873179742445	70.7983776195724
71	423.0541	39.65371	5	7	70	3.5	45.7579999999996	-29.2324000000001	54.2985061835035	71.572233631986	68.0444822907875	81.1006982522433	70.2124746527449
72	428.8614	37.34133	5	7	71	3.55	116.146	-46.2475999999999	125.014934394895	66.2222067358622	65.5618876119606	73.4253051868137	69.0473107754459
73	431.0259	35.95161	5	7	72	3.6	43.2899999999995	-27.7943999999999	51.4446573645889	76.5181657041659	68.3379058769003	66.4611987470196	67.7343089537082
74	432.7867	35.85565	5	7	73	3.65	35.2160000000003	-1.9192000000001	35.2682574653189	73.0828693517908	68.6978127412759	58.9712711864014	66.4093392264343
75	437.858	32.98335	5	7	74	3.7	101.426	-57.4459999999999	116.564473112523	55.7967208824197	66.9525018315571	54.00568540804	64.3254575875
76	439.5363	32.19062	5	7	75	3.75	33.5659999999996	-15.8546	37.1220244216283	65.1035781218146	62.528481180746	50.4308695118739	62.1209221099635
77	439.6175	30.26312	5	7	76	3.8	1.62400000000048	-38.55	38.5841920480396	71.1734187466897	51.766413818559	48.0040325291801	60.548481345581
78	438.2286	25.56518	5	7	77	3.85	-27.7780000000007	-93.9588	97.9789435615635	57.3868379589483	47.0062198796601	45.5762267266982	58.2295916250183
79	440.5889	23.28634	5	7	78	3.9	47.206000000001	-45.5768	65.6174605896944	51.9740930097012	44.4022967446751	43.7784183107285	56.0169863269372
80	442.7198	24.34991	5	7	79	3.95	42.6179999999999	21.2714	47.6315691738158	47.7361067546983	34.5863134723	41.0499619281741	53.6725224426048
81	443.2216	24.31644	5	7	80	4	10.0360000000001	-0.669400000000024	10.0582996753925	28.9088616375056	32.8172567329604	40.2965886495094	50.1552125994844
82	442.4544	23.9068	5	7	81	4.05	-15.3440000000001	-8.19279999999999	17.3942607730251	17.6311747426605	30.4461774463997	35.2396878622031	46.1405384531342
83	442.3401	23.75236	5	7	82	4.1	-2.28600000000029	-3.08880000000002	3.84271797560027	11.7857889856518	22.8145475764961	33.870132284397	42.9313207713951
84	442.6598	23.4196	5	7	83	4.15	6.39400000000023	-6.65520000000001	9.22902611546869	13.6604204562196	18.8590238801811	32.9413395118356	39.4912580076483
85	441.7426	23.49424	5	7	84	4.2	-18.3440000000007	1.49280000000005	18.4046403887723	13.1562481381012	15.1474220247911	28.4383495210399	37.1814238283706
86	442.6655	23.19058	5	7	85	4.25	18.4580000000005	-6.07320000000001	19.4314570282318	16.7202335154866	18.0646961182728	28.0718584450636	35.2848818631763
87	442.2737	23.82267	5	7	86	4.3	-7.83599999999979	12.6418	14.8733991824329	20.0868730177018	18.7129619058473	27.2832665185285	33.7859662090119
88	443.2339	23.32148	5	7	87	4.35	19.2039999999997	-10.0238	21.6626448625275	18.5090550639303	20.7340446891339	23.4509562093518	32.1768985523215
89	443.9646	22.24251	5	7	88	4.4	14.6140000000003	-21.5794	26.0622236265444	22.468971780326	21.4803822789961	21.042212501069	31.1301256843155
90	444.233	22.69462	5	7	89	4.45	5.36799999999971	9.04220000000002	10.5155506199151	24.2696756735934	22.2903855697798	19.1577269109651	30.5112669760189
91	442.5719	23.7379	5	7	90	4.5	-33.2219999999995	20.8656	39.2310406102103	24.7478558627812	23.3264601571668	19.2097269467255	31.7955551625829
92	443.5583	23.06538	5	7	91	4.55	19.7279999999989	-13.4504	23.8769186487695	22.8738915402903	24.1203555906573	18.8557717194548	32.2582082219311
93	443.9837	21.94045	5	7	92	4.6	8.50800000000049	-22.4986000000001	24.0535458084668	26.0717160756292	24.0873648422075	19.4014427957706	32.5396017131757
94	443.7504	21.1391	5	7	93	4.65	-4.66599999999971	-16.027	16.69240201409	24.1839485340075	23.2254011219568	20.0112448288951	32.4883152787104
95	445.0409	21.44052	5	7	94	4.7	25.8100000000002	6.0284	26.5046732966096	23.9710355077212	23.1680317971392	20.3571622487013	29.9891976770318
96	446.2977	20.6409	5	7	95	4.75	25.136	-15.9924	29.7922029021017	23.4268738216339	20.3547577751782	20.1388942144786	30.2108528351663
97	445.2361	21.05805	5	7	96	4.8	-21.232	8.34300000000006	22.8123535173379	23.5769107036233	18.9985815330623	19.5678998888436	30.0624664349616
98	445.9254	20.24406	5	7	97	4.85	13.7860000000001	-16.2798	21.3327373780301	20.2643475186492	18.0688409024072	18.7775703779449	29.5022453220954
99	445.1166	20.57033	5	7	98	4.9	-16.1760000000004	6.52539999999995	17.4425864240373	16.5255670163489	18.5421073787942	18.4818330579025	29.3317635706366
100	444.6472	20.40673	5	7	99	4.95	-9.38800000000015	-3.27199999999998	9.94185737173908	14.0261275584033	18.4239389276229	19.9725720238638	32.7284838994311
101	444.4775	19.8784	5	7	100	5	-3.39399999999955	-10.5666	11.0983003906002	12.7108079831806	16.9513282717904	23.2945216756564	33.212594635585
102	444.4401	19.364	5	7	101	5.05	-0.748000000000957	-10.288	10.31515622761	13.507304053965	15.0154441870298	29.2767285816591	34.837223578705
103	444.9232	19.92165	5	7	102	5.1	9.66200000000072	11.153	14.7561395019163	16.5835303365965	13.4677759136822	31.2090711419545	34.913739038787
104	443.852	19.91096	5	7	103	5.15	-21.4240000000007	-0.213800000000006	21.4250667779596	17.3770895272319	13.7382649938482	32.0352910455851	35.0700390297858
105	444.9342	19.25371	5	7	104	5.2	21.644	-13.145	25.3229887848966	16.0047608156563	16.7771122505884	31.5400458330237	35.7022743410823
106	444.2601	19.58995	5	7	105	5.25	-13.4819999999991	6.7248	15.0660963437771	14.2247438441838	26.2342855761347	32.349847225269	37.0600670756583
107	444.25	19.76233	5	7	106	5.3	-0.202000000000453	3.44759999999994	3.45351266973204	13.9692259337314	39.554875630256	32.8416663513948	38.2052259584861
108	444.0912	19.51633	5	7	107	5.35	-3.1759999999997	-4.91999999999997	5.85605464455361	16.9706941645803	44.3493013815017	35.5535344348389	39.4085683367876
109	444.9703	20.00825	5	7	108	5.4	17.5819999999999	9.83840000000001	20.1474772256974	35.0914816250374	45.5284747123761	37.6213146402041	42.6267315892572
110	443.4057	21.2804	5	7	109	5.45	-31.2919999999997	25.443	40.3303299391411	63.1049904448557	44.6561527384246	46.299240887897	44.791578810229
111	440.4964	25.69077	5	7	110	5.5	-58.1860000000006	88.2074	105.670033646063	74.4738589188196	47.7483661787476	47.2154623244444	45.2020425245764
112	433.4338	26.96176	5	7	111	5.55	-141.251999999999	25.4198	143.521056768824	77.0877234910208	50.6678885157597	50.8186754379552	46.1087570816736
113	430.93	25.07514	5	7	112	5.6	-50.0760000000002	-37.7324	62.7003970143733	72.3416113122689	57.6392929559956	50.4260352818034	50.253507550975
114	429.8734	26.35654	5	7	113	5.65	-21.1320000000001	25.628	33.2168000867031	60.4052507324578	61.50436428656	50.1288332306765	53.4099393289065
115	429.3325	26.98607	5	7	114	5.7	-10.8180000000004	12.5906000000001	16.5997690453816	38.2307865866638	75.8213695252056	51.0473864334634	53.795001921232
116	431.5782	26.49198	5	7	115	5.75	44.914	-9.8818	45.9882307470074	40.8047269931715	68.1966390727541	53.9812399368379	55.4257553654498
117	432.9445	27.38533	5	7	116	5.8	27.3260000000005	17.867	32.6487360398534	45.9210050820993	62.0824752456543	56.8425520281287	55.9278473236392
118	436.6616	28.06376	5	7	117	5.85	74.3420000000003	13.5686	75.5700990469117	79.3011277381423	56.5027691821052	60.0395662956304	56.5286384904175
119	434.6558	30.21314	5	7	118	5.9	-40.1160000000004	42.9876	58.7981905313423	75.9880274130505	54.7291917489769	66.7716301206118	56.2044887555415
120	425.544	29.13793	5	7	119	5.95	-182.236	-21.5042	183.500382325597	85.9341639046449	57.4386201285021	69.6105855965942	56.5755458691114
121	425.3117	30.59061	5	7	120	6	-4.64600000000019	29.0536	29.4227291215482	72.2008113710389	60.2141136949282	67.1095633734964	57.1264813386292
122	421.7841	32.7171	5	7	121	6.05	-70.551999999999	42.5298	82.3794184978254	63.5373784158546	63.0172155404976	62.940785581688	57.5122891450902
123	422.1291	32.72783	5	7	122	6.1	6.89999999999941	0.214599999999905	6.90333637888172	35.576112518862	62.4398396352652	69.2979439599955	58.5000020147431
124	421.6853	33.36202	5	7	123	6.15	-8.8760000000002	12.6838000000001	15.4810257554209	44.440199976806	72.0388959546635	74.7845876122279	59.1823112138952
125	423.7936	33.93473	5	7	124	6.2	42.1660000000008	11.4542	43.6940528406335	40.1002671763503	63.3998016679827	76.0499580094402	61.1683117284967
126	427.4392	34.48676	5	7	125	6.25	72.912	11.0405999999999	73.7431664112683	52.6788678994915	66.0224876742387	78.5016635056305	63.6070055097207
127	430.3873	35.20355	5	7	126	6.3	58.9619999999991	14.3358000000001	60.6797544955473	80.5404134934725	63.7990959177216	79.0140282958836	64.9373194529029
128	427.3536	36.92851	5	7	127	6.35	-60.6740000000002	34.4992000000001	69.7963399945873	91.2234908171035	82.0931187378859	77.5037425459962	66.6357195747817
129	419.6992	35.78437	5	7	128	6.4	-153.087999999999	-22.8828	154.788753725326	87.6047753716714	94.8399834754789	74.7876628708788	67.7267668617755
130	414.8594	36.17417	5	7	129	6.45	-96.7960000000005	7.79599999999988	97.1094394587884	87.4979246590929	94.6612958903784	66.8518508503259	68.8880486937346
131	412.1632	35.48664	5	7	130	6.5	-53.9239999999995	-13.7505999999999	55.6495891841076	111.50736957628	96.7892133163328	67.037500352814	66.9220017150294
132	415.1687	35.58995	5	7	131	6.55	60.1099999999997	2.06620000000001	60.1455009326546	109.139553457485	95.0108410512696	64.2059028522252	67.9606416010549
133	424.5549	34.17549	5	7	132	6.6	187.723999999999	-28.2892	189.843564580525	98.0991009636532	92.5676454567272	66.5739687476828	69.9253137991995
134	431.4891	32.44246	5	7	133	6.65	138.684000000001	-34.6606000000001	142.949673131351	105.973651260994	77.536429787094	68.2357891971139	70.2879950749626
135	432.5899	30.65955	5	7	134	6.7	22.0159999999998	-35.6582	41.9071769896278	102.523757443446	70.3039000326691	71.28923702353	70.7275741122175
136	427.8496	30.33913	5	7	135	6.75	-94.8059999999998	-6.40839999999997	95.0223406708126	73.6279213371741	68.0525130313894	73.2327710826034	71.4792797853139
137	426.0835	29.12214	5	7	136	6.8	-35.3219999999999	-24.3398	42.8960318449153	45.9333061167027	64.6127097867287	73.0320868776771	71.1188839848158
138	426.7185	26.94462	5	7	137	6.85	12.6999999999998	-43.5504	45.3643840491635	42.5086991016849	51.0548187574798	73.2318728539331	72.0894534898553
139	426.915	27.0518	5	7	138	6.9	3.93000000000029	2.14359999999999	4.47659702899449	30.1313748017846	41.631594918749	68.6819036029393	74.2943678013859
140	427.0193	25.81699	5	7	139	6.95	2.08599999999933	-24.6962	24.7841419145388	26.7016621300112	47.9171781566817	68.165511790875	70.2832636064453
141	427.2322	24.17394	5	7	140	7	4.25799999999981	-32.861	33.1357191713111	28.4817161777855	49.6763288488741	66.7344400565624	70.9231611292822
142	428.5131	24.30288	5	7	141	7.05	25.6180000000006	2.57879999999993	25.7474684860479	37.3298837207952	51.0533327040846	72.9804976204219	70.076991228213
143	430.2385	22.20893	5	7	142	7.1	34.5079999999996	-41.879	54.2646542880351	53.3256572116785	53.8961002511389	70.5526836384034	72.0918320724239
144	432.6403	21.80294	5	7	143	7.15	48.0360000000007	-8.11979999999998	48.7174347440428	69.2212828959635	59.8273774187846	65.7914025376974	73.0420599441441
145	436.7372	18.53895	5	7	144	7.2	81.937999999999	-65.2798	104.763009368955	75.405003278158	66.0271235490809	65.4051902149948	75.4850485233359
146	441.5039	15.54174	5	7	145	7.25	95.3340000000003	-59.9442	112.613847592736	79.3104843244923	65.4163670817354	64.4568960649973	77.6923723405174
147	444.3256	15.7979	5	7	146	7.3	56.4340000000004	5.12319999999999	56.6660703970202	82.324871116774	81.3482854541151	63.223739673748	78.7605705356786
148	447.6366	14.16988	5	7	147	7.35	66.2199999999996	-32.5604	73.7920595197068	78.7285898864834	90.050548519327	66.6751644337145	78.9662952706635
149	450.4482	12.66402	5	7	148	7.4	56.232	-30.1172	63.7893687054512	61.6114512675073	89.9512101566457	73.801072731893	80.3638367372005
150	454.7224	13.41157	5	7	149	7.45	85.4840000000002	14.951	86.7816032175024	87.2915676300723	82.8932022733078	73.7146763625648	81.2363140792082
151	456.0531	13.1759	5	7	150	7.5	26.6139999999996	-4.71339999999998	27.0281544978561	100.790612714162	79.2374632811205	74.8088219057504	84.0170372285781
152	448.2724	18.18438	5	7	151	7.55	-155.613999999999	100.1696	185.066652209845	97.5775491965175	75.3941466434115	75.9480796042009	83.8219594570594
153	442.114	14.72326	5	7	152	7.6	-123.168000000001	-69.2224	141.287284940154	87.0578146601322	79.45422861629	77.6096953971649	81.9621547517176
154	442.6875	17.03952	5	7	153	7.65	11.4700000000005	46.3252	47.7240511172303	96.8634752947337	87.7747680450014	77.8483306911743	79.8555973503209
155	443.3851	18.59982	5	7	154	7.7	13.9520000000005	31.206	34.182930535576	63.4967256567507	81.4022291760486	79.6808600231418	80.4960882529168
156	446.9446	17.26138	5	7	155	7.75	71.1899999999991	-26.7688	76.0564576708637	58.1178445184184	84.2012767297655	82.1519735984314	79.2143685994623
157	446.4741	18.04223	5	7	156	7.8	-9.40999999999917	15.617	18.2329040199301	77.9719868934852	70.5478737542866	84.48905419368	79.6471291941876
158	441.0941	19.98386	5	7	157	7.85	-107.6	38.8326	114.392879248492	75.746643691965	65.1688422750028	84.700717687394	79.2176241938518
159	434.4607	23.14877	5	7	158	7.9	-132.668000000001	63.2982	146.994762992565	71.5390781647972	65.7454512257029	92.0457698714618	82.3224035975435
160	434.5484	24.29824	5	7	159	7.95	1.75400000000081	22.9894	23.056214527975	77.5990218518225	76.4685177729758	94.3071163675414	86.6311265147795
161	432.32577438914	25.9192148675647	5	7	160	8	-44.4525122172001	32.419497351294	55.0186300350244	72.2198400315872	85.0664839157424	101.299634400594	88.9755524307734
162	431.0223	27.96604	5	7	161	8.05	-26.0694877828007	40.936502648706	48.532622455057	53.5189155579205	93.5839617439485	94.663421293697	91.8638842810026
163	435.1739	29.34572	5	7	162	8.1	83.0320000000006	27.5936	87.4969701473148	77.1903918539866	89.947206758498	93.3716258650318	95.3703094259483
164	437.2524	31.02882	5	7	163	8.15	41.5700000000004	33.662	53.4901406242312	98.5938896666875	96.3167716979222	93.9197921629444	99.2577723384417
165	432.3896	36.16182	5	7	164	8.2	-97.256000000001	102.66	141.413596008305	109.568901636075	107.212003559034	95.586986290839	99.1569298025558
166	424.289666196322	36.3359811532945	5	7	165	8.25	-161.998676073559	3.48322306588997	162.036119098529	107.674573485409	118.397992071422	93.9718411339274	99.4911977445836
167	419.421	34.59559	5	7	166	8.3	-97.3733239264402	-34.8078230658899	103.407682301992	139.114627837924	118.778968833107	96.0705187146272	100.877636342767
168	423.2002	35.56385	5	7	167	8.35	75.5840000000001	19.3652	78.025329393986	137.233615264082	121.574409455061	91.7600839539892	100.318250366428
169	433.733423585808	35.3985455212794	5	7	168	8.4	210.66447171616	-3.306089574412	210.690412386807	138.202094476156	122.094133100186	90.8437344631939	101.914570005765
170	439.1728	31.65972	5	7	169	8.45	108.78752828384	-74.776510425588	132.008533139094	127.98903603014	114.705454808702	99.5475766669941	106.747728153969
171	432.8861	26.17351	5	7	170	8.5	-125.734	-109.7242	166.878515158902	135.474245424713	102.877198352112	103.142282955796	112.54634435771
172	430.2715	26.28832	5	7	171	8.55	-52.2919999999999	2.29619999999997	52.3423900719101	105.073638362448	98.5570756853059	107.779688957804	109.977798618909
173	428.5213	20.78747	5	7	172	8.6	-35.0040000000001	-110.017	115.45137636685	92.1772943533225	93.5729611494805	113.130923454732	108.137540236772
174	431.3837	20.14157	5	7	173	8.65	57.2479999999996	-12.9179999999999	58.6873770754832	67.5523022280684	85.3706972284656	120.667213985709	110.520237331726
175	434.21	18.29449	5	7	174	8.7	56.5260000000001	-36.9416	67.5268130934669	69.1251153404718	91.8831497749541	118.63299958197	115.460693992556
176	435.9509	16.96965	5	7	175	8.75	34.8180000000002	-26.4968	43.7535545326321	51.6716768742482	87.8865738401708	116.830421890736	119.301050212239
177	437.986	14.75145	5	7	176	8.8	40.702	-44.364	60.2064556339269	65.6677560944833	96.7804090825015	117.266218491855	119.525944062053
178	436.8522	15.58833	5	7	177	8.85	-22.6760000000002	16.7376	28.1841840357319	91.5890051965857	104.687437454403	115.935783045463	117.088623474004
179	442.949	13.53467	5	7	178	8.9	121.936000000001	-41.0732	128.667773176659	108.220845452273	119.240294871232	111.783370140068	115.231804499496
180	452.7911	12.99925	5	7	179	8.95	196.841999999999	-10.7084	197.133058603979	124.435702824531	122.560544355238	119.188339940397	116.311295708105
181	459.1355	13.12458	5	7	180	9	126.888	2.5066	126.912755811069	157.703198034557	130.783645429359	123.793054314826	115.515017761939
182	452.226	14.59408	5	7	181	9.05	-138.19	29.39	141.280742495217	172.812833647981	135.975361298403	125.292175944121	114.811999773063
183	443.108	17.97916	5	7	182	9.1	-182.36	67.7016	194.521660085863	153.53208351389	138.298604941445	122.903454608512	114.732309470547
184	435.634001948388	24.9361521647579	5	7	183	9.15	-149.47996103224	139.139843295158	204.215951243778	153.346445406445	138.19604305167	127.120682500508	115.700703807872
185	433.9505	29.68292	5	7	184	9.2	-33.6700389677605	94.935356704842	100.729307933521	147.515019772276	146.493530105841	135.334401694273	114.938376207588
186	439.5294	26.75783	5	7	185	9.25	111.578000000001	-58.5018	125.984565273847	118.894011848333	159.699534789482	144.630259290551	114.310717660208
187	442.0237	21.7371	5	7	186	9.3	49.8860000000002	-100.4146	112.12361432437	103.579252455358	153.803942805741	142.981369409478	112.457708443484
188	439.5843	22.54858	5	7	187	9.35	-48.7880000000007	16.2296	51.4166204661495	139.454976697791	141.119471762622	142.417162994018	111.378029517841
189	433.2441	21.8184	5	7	188	9.4	-126.804	-14.6036	127.642154278905	166.052624172519	135.001070129783	139.619874535798	107.86812225281
190	419.703777575616	25.3976175917979	5	7	189	9.45	-270.80644848768	71.584351835958	280.107929145686	160.092865839207	148.108259033309	133.075014749215	107.998884358971
191	407.3228	29.18954	5	7	190	9.5	-247.619551512321	75.838448164042	258.972802647485	163.34493167691	158.476873151742	127.887752568082	107.367578297153
192	403.2074	29.10633	5	7	191	9.55	-82.3079999999993	-1.66420000000002	82.3248226578101	166.422887804207	149.987377520552	121.844310588322	107.471992318718
193	401.3153	31.91175	5	7	192	9.6	-37.8420000000006	56.1084	67.6769496546649	156.761541368826	146.535721046591	116.333695486362	106.079905716889
194	408.4664	31.99604	5	7	193	9.65	143.022000000001	1.68579999999999	143.03193491539	150.901122130965	141.043706019927	110.734193630035	106.699709677462
195	420.0027	30.88102	5	7	194	9.7	230.726	-22.3004	231.801196968782	139.881889201897	119.65649939259	111.243752833205	108.868273242282
196	431.4496	31.79757	5	7	195	9.75	228.937999999999	18.331	229.670706458181	129.726510416271	96.0759703466819	111.791013429681	114.550677611734
197	432.7389	32.23484	5	7	196	9.8	25.7860000000005	8.74539999999996	27.2286580124696	115.664524235647	89.8846783709033	107.649198395114	118.314345433713
198	433.2095	31.53301	5	7	197	9.85	9.41199999999981	-14.0366	16.9000557265352	82.5514574163532	91.5479192101029	106.820275990219	117.738003252199
199	429.8717	30.09068	5	7	198	9.9	-66.7560000000003	-28.8466	72.7220040122661	41.2508185623985	86.4673171302876	103.952874365552	115.889715430632
200	431.5504	27.23587	5	7	199	9.95	33.574000000001	-57.0962	66.2358628723146	39.8874675399093	74.379246633102	96.8094287775441	112.943906154613
201	432.0661	26.19862	5	7	200	10	10.3139999999996	-20.745	23.1675121884071	53.3693280039345	65.1051537076193	90.9421022794793	113.288400649834
202	432.3572	25.22042	5	7	201	10.05	5.82199999999943	-19.564	20.4119029000236	57.2701100249286	65.3110192696763	89.651808693315	112.987420864573
203	435.2748	22.17776	5	7	202	10.1	58.352000000001	-60.8532	84.3093580466612	66.2070358498508	67.1048309338478	89.2563568252661	109.587978016293
204	439.6957	20.86639	5	7	203	10.15	88.4179999999992	-26.2274	92.2259141172364	88.95948885284	66.8620427111775	86.2787368544166	107.435191547051
205	444.899	18.947	5	7	204	10.2	104.066	-38.3878	110.920491996926	90.7345709994432	73.9623581624985	82.4021447902911	111.234064901245
206	448.2634	12.98418	5	7	205	10.25	67.2879999999998	-119.2564	136.929777203353	80.840333863761	85.8082342122766	84.4710959329168	115.44919933824
207	447.6602	11.64982	5	7	206	10.3	-12.0640000000003	-26.6872	29.2873136330393	76.4539753974264	89.4189390157268	93.6473214579476	118.586257280959
208	445.9451	11.34539	5	7	207	10.35	-34.301999999999	-6.0886	34.8381723682505	81.7176804751462	86.9647944404293	93.0588435103791	118.924477662865
209	445.6807	7.840643	5	7	208	10.4	-5.28800000000047	-70.09494	70.2941217855633	82.6569795717132	86.0901565785455	92.1595563254649	120.958706039994
210	451.056	3.575374	5	7	209	10.45	107.506	-85.30538	137.239017385525	88.1033070320104	90.4250429474801	92.8127975600104	121.924765889102
211	458.1354	3.410758	5	7	210	10.5	141.588	-3.29232	141.626272686188	93.0892550170977	103.837038158214	98.6890487315857	122.409746294572
212	460.462581092039	1.80757126673888	5	7	211	10.55	46.5436218407797	-32.0637346652224	56.5189509345254	95.7263377596647	121.983623646219	104.130531140823	122.632657292294
213	458.433513939998	-0.386373774134522	5	7	212	10.6	-40.5813430408193	-43.878900817468	59.7679122936869	99.1324054198141	119.012856086911	102.842260546223	126.767415162207
214	454.294389817958	0.151895322059332	5	7	213	10.65	-82.7824824408003	10.7653819238771	83.4795354983984	125.017096744715	117.457069939752	104.136189464067	125.892790029323
215	450.2914	6.745351	5	7	214	10.7	-80.0597963591599	131.869113558813	154.269355686272	155.863940260427	111.663236957522	111.224376969285	120.610033694629
216	448.101774713623	20.119782969387	5	7	215	10.75	-43.7925057275402	267.48863938774	271.049729310695	144.936457156723	111.569863250895	119.107385246799	115.605547747379
217	447.1269	30.61225	5	7	216	10.8	-19.4974942724605	209.84934061226	210.753168513085	139.18780211984	118.842123265919	129.523316166803	117.208004537696
218	446.9033	30.48652	5	7	217	10.85	-4.47199999999953	-2.51460000000002	5.13049677516669	124.19406849523	118.719726652017	131.02867933551	122.683940796564
219	447.6276	27.84729	5	7	218	10.9	14.4859999999994	-52.7846	54.7362603139818	98.1226297570743	122.182222349588	137.964537714437	123.553597344127
220	445.0915	24.79939	5	7	219	10.95	-50.7219999999995	-60.958	79.3006875632233	81.8203062714114	132.023710991089	147.040103000659	122.638846502742
221	444.916334766053	17.7669444020079	5	7	220	11	-3.50330467893968	-140.648911959842	140.692535619914	92.5029961473106	134.377732335384	153.877390309665	127.041051065357
222	447.9248	12.04789	5	7	221	11.05	60.1693046789399	-114.381088040158	129.241551084771	105.176642579336	137.063008687388	155.613505891272	131.980344094857
223	450.807	12.55917	5	7	222	11.1	57.6440000000002	10.2256	58.5439461546625	139.853353486948	143.04450258411	164.278473499147	131.880730261711
224	445.100759094826	14.0792004564504	5	7	223	11.15	-114.12481810348	30.400609129008	118.10449247411	170.632834913695	158.472005489121	165.50684320423	130.240928993889
225	432.543166328406	15.468509431627	5	7	224	11.2	-251.1518553284	27.786179503532	252.684242101283	192.305711103364	182.416969043796	158.817922598967	130.718431069987
226	417.9346	17.35209	5	7	225	11.25	-292.171326568121	37.67161136746	294.589942753646	193.586009020909	196.184917368435	146.739999561841	131.411350520273
227	406.351518427085	19.9928604592625	5	7	226	11.3	-231.6616314583	52.81540918525	237.605932033117	211.767368398905	192.384888516625	140.768687617445	131.852821236473
228	403.9747	22.20544	5	7	227	11.35	-47.5363685417005	44.25159081475	64.9454357423864	224.980584600644	209.837220346278	152.309038082749	135.493002912447
229	414.3747	23.23223	5	7	228	11.4	208.000000000001	20.5358	209.011289364092	221.736999823175	208.831464058872	154.947638362788	138.997160827279
230	430.259020793867	24.5332965333935	5	7	229	11.45	317.68641587734	26.02133066787	318.75032310998	192.464065929886	185.612134206845	152.464895445474	136.288780360811
231	444.1775	24.59151	5	7	230	11.5	278.36958412266	1.16426933212999	278.372018866301	226.088431671646	159.102266788297	155.393053399127	136.615903787831
232	447.9304	21.99764	5	7	231	11.55	75.0580000000002	-51.8774	91.2412625666701	205.89555971884	144.474366547502	159.830157048891	142.396752986513
233	436.7722	18.63677	5	7	232	11.6	-223.164	-67.2174	233.067264451188	146.243683813045	161.573573581389	160.9191999772	146.684382991886
234	432.3429	15.54377	5	7	233	11.65	-88.5860000000002	-61.86	108.046929600059	96.467533753419	151.423271236456	156.34566852371	146.090622965436
235	431.5484	16.19066	5	7	234	11.7	-15.8899999999994	12.9378	20.4909435810063	96.4846671651182	122.512821847152	150.21248517069	145.588181466304
236	430.8717	14.88054	5	7	235	11.75	-13.5340000000008	-26.2024	29.4912685681715	97.0587154911307	114.60118942982	143.715315793747	140.148803518313
237	435.292	13.73491	5	7	236	11.8	88.4059999999999	-22.9126	91.3269296251658	96.950982754072	127.275425581158	134.182326306144	138.465428829226
238	447.0278	12.53605	5	7	237	11.85	234.716000000001	-23.9772	235.937506081251	98.7819598812588	112.001179608122	139.957326489384	141.306413460347
239	452.3841	12.08315	5	7	238	11.9	107.126	-9.05799999999999	107.508265914765	132.734845106221	103.859872988548	140.029783940122	142.570039265203
240	451.9286	13.49372	5	7	239	11.95	-9.10999999999945	28.2114	29.6458292169403	158.066183997197	114.812836134535	125.537457720964	143.812618994784
241	442.798305222613	17.4805479304449	5	7	240	12	-182.60589554774	79.736558608898	199.255694692981	126.943643725113	128.328364799196	119.354417265997	140.87113775945
242	432.3275	20.50617	5	7	241	12.05	-209.41610445226	60.512441391102	217.983624080048	110.768763223024	123.890286064785	129.180000081755	138.624185448857
243	428.3301	20.11761	5	7	242	12.1	-79.9479999999994	-7.77120000000004	80.3248047208327	130.843712387811	118.341079397379	129.090292484625	140.047202655624
244	428.7083	21.39447	5	7	243	12.15	7.56399999999985	25.5372	26.6338634043204	123.921884492171	128.636296643788	126.674402726642	140.361548318473
245	433.7752	25.46754	5	7	244	12.2	101.338	81.4614	130.020575040875	89.714388132373	128.562093594775	132.358440333641	137.400661859541
246	441.32686563812	28.7452780081804	5	7	245	12.25	151.033312762401	65.554760163608	164.646555214779	109.738515069644	124.107645102174	133.557607474785	133.294711441387
247	443.3723	29.89682	5	7	246	12.3	40.9086872375997	23.030839836392	46.9461422810575	146.503830064552	131.084574582352	136.162170041008	130.100608041602
248	434.409602334212	28.8617151459822	5	7	247	12.35	-179.253953315759	-20.7020970803561	180.445439407187	126.280474801739	146.179405361127	130.303788837945	130.206434147797
249	423.9988	27.32901	5	7	248	12.4	-208.21604668424	-30.654102919644	210.46043837886	124.293405712178	149.488932464736	130.192440167617	125.29289946048
250	422.5856	27.6314	5	7	249	12.45	-28.2640000000004	6.04779999999998	28.9037987268113	172.454761032331	149.904044532748	135.160342544094	119.360941223152
251	429.9354	30.04373	5	7	250	12.5	146.996	48.2466	154.711209766972	182.620295652611	138.786850150373	126.349222119772	116.375132499169
252	443.994235516216	26.9853808144904	5	7	251	12.55	281.17671032432	-61.166983710192	287.752918881824	152.47403486492	148.434054017231	117.418213848822	116.877042987002
253	454.3664	21.87301	5	7	252	12.6	207.44328967568	-102.247416289808	231.273112508587	173.527614263756	142.266498278511	119.175205334048	113.412672742957
254	452.5627	19.49276	5	7	253	12.65	-36.0739999999998	-47.605	59.7291344404051	153.280294588569	131.748583691447	124.377428113235	111.646047806978
255	446.198276091159	17.3716239505701	5	7	254	12.7	-127.28847817682	-42.422720988598	134.171695720995	124.413347002131	141.758591493413	124.588838548392	113.725340578913
256	444.2805	15.50857	5	7	255	12.75	-38.35552182318	-37.261079011402	53.4746113910366	101.912700904411	128.590799137369	122.874107089028	115.498000016037
257	451.393115866946	14.5960832348789	5	7	256	12.8	142.25231733892	-18.249735302422	143.418180949631	111.023132517974	103.751853115292	126.01888977706	115.000052497166
258	457.2348	13.52817	5	7	257	12.85	116.83368266108	-21.358264697578	118.769882019988	109.989568723069	92.1710053069692	120.455541806211	110.216892243265
259	452.430697941057	11.3761988599141	5	7	258	12.9	-96.0820411788598	-43.039422801718	105.281292508219	103.901303686169	99.2659237617352	110.556014980838	108.273898792159
260	446.1969	9.719466	5	7	259	12.95	-124.67595882114	-33.134657198282	129.003876746469	83.0903592284526	99.2736325640366	113.184424725341	108.631446274901
261	447.3472	9.663425	5	7	260	13	23.0059999999992	-1.12082000000001	23.0332862065395	82.4293097095273	106.961364027682	113.395847732342	105.464645699626
262	448.6422	8.181305	5	7	261	13.05	25.9000000000003	-29.6424	39.3634586610478	87.5087150054966	103.603725536889	104.57408589225	102.643027519539
263	452.5218	3.905921	5	7	262	13.1	77.5919999999996	-85.50768	115.464634425361	88.5576964050045	98.6445853339111	97.7350530012885	104.120001983902
264	458.42874142614	1.11305497707349	5	7	263	13.15	118.1388285228	-55.8573204585302	130.678318988065	110.021424369195	89.3634462702295	96.6176928873142	106.885497379798
265	465.105753347118	0.424323063349993	5	7	264	13.2	133.540238419561	-13.7746382744699	134.248783744009	124.117091845326	84.6102579572703	95.0922408241849	104.304395952281
266	471.585168037946	1.12877094075013	5	7	265	13.25	129.58829381656	14.0889575480027	130.351926027491	114.859860958295	98.2008963273138	97.4383925572902	101.334259395331
267	476.899317773636	2.51544429119456	5	7	266	13.3	106.2829947138	27.7334670088886	109.841796041702	91.2181775349625	105.396318669208	93.8379349533237	102.602427440214
268	480.080534829201	3.87338879660393	5	7	267	13.35	63.6243411112991	27.1588901081874	69.1784799902076	80.6628195095361	103.299100695608	90.129995648585	100.718480057155
269	480.161151479651	4.49165013889885	5	7	268	13.4	1.61233300899994	12.3652268458984	12.4699018714037	86.3803682854328	93.9694620128931	86.3553574166999	97.2226644194839
270	476.1735	3.659274	5	7	269	13.45	-79.7530295930198	-16.647522777977	81.4719936168765	86.6755454930914	90.9108490843332	82.1025500057084	98.5262493366553
271	468.504747446454	1.57486018604006	5	7	270	13.5	-153.375051070919	-41.6882762791988	158.939669906974	91.7383404329207	87.9154210868983	84.5800692794805	96.1929115278953
272	462.9614	2.075225	5	7	271	13.55	-110.86694892908	10.0072962791988	111.317682079995	96.7207464908238	84.0721443697583	87.8678411902567	90.6228465437361
273	463.8998	6.705718	5	7	272	13.6	18.768	92.60986	94.4924546893539	101.15887865913	81.6154059632588	89.0647986337567	87.197861005952
274	465.7686	6.739015	5	7	273	13.65	37.3759999999993	0.665940000000003	37.381932160919	89.4504738883638	83.3472685631703	89.3935666463613	86.7090468153044
275	466.0561	1.563862	5	7	274	13.7	5.75000000000045	-103.50306	103.662654458409	81.4687432464253	79.5948420541465	84.0199533561691	84.9287040780898
276	465.652391952514	-3.43976050224023	5	7	275	13.75	-8.07416094972041	-100.072450044805	100.397646053142	71.492471493597	70.9592422316473	79.7944117016344	85.7352276940327
277	464.874108087219	-6.92435484527654	5	7	276	13.8	-15.5656773059002	-69.6918868607262	71.4090288703024	69.9737906355168	70.3393637113049	79.1859651033678	84.0048041724655
278	463.745658891231	-8.84840710839086	5	7	277	13.85	-22.5689839197594	-38.4810452622864	44.6110959252123	58.0308054491626	74.8304965719056	80.9814183080988	82.1846041502136
279	462.291454851667	-9.17040337086512	5	7	278	13.9	-29.0840807912798	-6.43992524948519	29.7885278705183	52.4680105749308	84.8176712798294	83.8893138581296	80.6586360493082
280	460.535906455646	-7.84882971198123	5	7	279	13.95	-35.1109679204205	26.4314731776778	43.9477285266383	59.2099841761844	77.129057628005	83.8680739479692	77.8803348229098
281	458.503424190283	-4.84217221102114	5	7	280	14	-40.64964530726	60.1331500192018	72.5836716819828	78.1685216502142	71.6734023163705	78.989975323449	78.0840113668799
282	456.218418542695	-0.108916947266751	5	7	281	14.05	-45.7001129517596	94.6651052750878	105.11889687657	99.6615519241421	74.2997858369772	76.6716071952221	78.1322234158036
283	453.7053	6.39245	5	7	282	14.1	-50.2623708538999	130.027338945335	139.403783295361	96.2273098068475	80.3474306529387	76.6606690106156	76.3034592943561
284	451.448	12.87327	5	7	283	14.15	-45.1460000000009	129.6164	137.253679240158	90.8787940578101	84.4313591530889	76.8004007432947	74.0262202536074
285	450.4736	13.79142	5	7	284	14.2	-19.4880000000001	18.363	26.7765179401655	89.3895874977701	88.141305841792	74.7651673319946	73.845901668544
286	448.4452	14.85871	5	7	285	14.25	-40.5679999999995	21.3458	45.8410929367959	82.5263396556632	87.0207084152507	74.0320628307753	71.3737797616191
287	446.49260696769	19.33502001969	5	7	286	14.3	-39.0518606462001	89.5262003938	97.6728640763701	69.2011663820358	83.0038506791394	74.1716733916073	71.1035351767622
288	444.4487	24.17557	5	7	287	14.35	-40.8781393538004	96.8109996062	105.087544084827	80.0553018767366	78.4908414493257	74.2392126518422	71.3564490830601
289	441.59634303862	26.2575833627285	5	7	288	14.4	-57.0471392275999	41.64026725457	70.6278128720208	83.1626227726913	68.7831302067599	74.9619146819166	74.6120570133091
290	437.6715	27.26616	5	7	289	14.45	-78.4968607723999	20.17153274543	81.0471954136693	76.6181138605088	72.4012770359842	73.6581196401112	73.8085156710035
291	434.9187	28.62268	5	7	290	14.5	-55.0559999999996	27.1304	61.3776974165694	74.4553432429882	76.3907233451802	71.5879534542793	71.9070741931011
292	438.1575	28.86045	5	7	291	14.55	64.7760000000005	4.75540000000002	64.9503195154579	68.3650940314841	74.0435609462374	68.3966056413505	70.5151298422226
293	434.8514	32.22029	5	7	292	14.6	-66.1220000000003	67.1968	94.2736909972238	64.7472521952318	68.1309946507458	63.5421199549555	69.1308661115976
294	432.8446	32.31054	5	7	293	14.65	-40.136	1.80500000000009	40.1765668145002	69.6188239176692	65.4924702107442	58.6588738608536	68.9001969687017
295	430.2086	34.03123	5	7	294	14.7	-52.7200000000005	34.4138	62.9579862324078	71.4690080319661	59.1749334384303	63.6718499809189	67.435788996077
296	433.5877	31.3934	5	7	295	14.75	67.5819999999999	-52.7566	85.7355560287562	61.8066460585034	56.1551984933079	62.9531478216038	66.5868885968602
297	436.4073	28.98209	5	7	296	14.8	56.3920000000007	-48.2262	74.2012400869425	62.6198463900042	53.7893606035616	63.0211052501566	66.1488334048821
298	435.057	27.12254	5	7	297	14.85	-27.0060000000001	-37.191	45.9618811299103	53.6026146816288	48.5933984605853	61.7314798580215	69.1169311132309
299	434.8986	24.91609	5	7	298	14.9	-3.16800000000057	-44.129	44.2425684720045	42.6915730689466	48.5346175149473	65.3348001684886	74.0849834504719
300	435.6924	25.32644	5	7	299	14.95	15.8760000000007	8.20700000000002	17.8718276905307	36.109713175157	54.9424229258536	63.7489573940377	77.5303392040219
301	436.7158	24.15035	5	7	300	15	20.4679999999996	-23.5218	31.1803479653449	35.3801508626673	49.5155722980273	64.8241730627533	78.7209003436368
302	434.8279	23.31465	5	7	301	15.05	-37.758	-16.714	41.2919406179947	34.4493886398903	51.9986495540757	64.3586524892232	77.8332160832657
303	435.227	21.23693	5	7	302	15.1	7.98199999999952	-41.5544	42.3140695674617	56.2822311700784	55.3319650652972	61.6010632125795	75.1422572759343
304	437.1406	20.73066	5	7	303	15.15	38.2720000000006	-10.1254	39.5887573581193	56.3395715271081	65.1771301262331	60.9999931941087	72.2123522188879
305	443.4538	20.03145	5	7	304	15.2	126.264	-13.9842	127.036040341471	67.8875859329944	68.3229813496451	60.1064106601594	72.3975548575901
306	444.9909	19.69565	5	7	305	15.25	30.7420000000002	-6.71599999999998	31.4670497504932	75.2837792679271	73.4931476321987	59.1417143629451	72.4056051447469
307	447.4529	15.3995	5	7	306	15.3	49.2399999999998	-85.923	99.0320126474262	95.9048716125758	74.9279443748848	58.1259934181569	71.2849694735092
308	443.4905	15.26296	5	7	307	15.35	-79.248	-2.7308	79.2950362421256	80.3637315292117	74.6087279645737	63.9946495746196	70.1020262485047
309	449.5648	11.52037	5	7	308	15.4	121.486	-74.8518	142.694219081363	90.6467237372892	73.4653688732702	73.2080522190272	69.9871627603944
310	448.8155	9.170422	5	7	309	15.45	-14.9860000000001	-46.99896	49.3303399246509	81.9683028167752	65.2703983944651	81.4025587679327	70.6911960407756
311	452.2357	6.830379	5	7	310	15.5	68.4040000000005	-46.80086	82.8820107908807	73.9336766612203	68.7678564278628	85.8538472329943	73.9018972079679
312	450.8286	9.230289	5	7	311	15.55	-28.1420000000003	47.9982	55.6399080448559	51.0258661339646	64.253337282238	87.269826525181	77.65183388691
313	449.4847	7.808937	5	7	312	15.6	-26.8780000000004	-28.42704	39.1219054643511	50.1770652597185	72.6573340839419	86.742394596913	77.5637555277769
314	449.8016	9.180563	5	7	313	15.65	6.33800000000065	27.43252	28.1551664450844	46.8889891184364	81.2389743118213	85.7658305769223	77.0310267081823
315	452.0269	9.541096	5	7	314	15.7	44.5060000000001	7.21066	45.0863355534203	46.5383717477009	94.4821361862203	81.1232597342613	75.6814376902835
316	453.1691	6.421544	5	7	315	15.75	22.8440000000001	-62.39104	66.4416300844704	71.3809915066636	98.21454683379	81.8580624678899	74.3955577033388
317	451.9749	8.836779	5	7	316	15.8	-23.8840000000005	48.3047	53.8868211911783	111.452082489678	99.6117086754772	79.5488336968617	73.4653067629096
318	443.808814934031	8.94100824834742	5	7	317	15.85	-163.32170131938	2.08458496694838	163.335004259165	138.787207112722	98.8760612292523	78.4725726389879	72.8279323071203
319	432.6801	6.353642	5	7	318	15.9	-222.57429868062	-51.7473249669484	228.510621360156	149.540104549144	98.0662922805743	74.6395253523002	73.4840516026657
320	424.017555449996	3.60521591097235	5	7	319	15.95	-173.25089100008	-54.968521780553	181.761958668641	152.685045603253	96.9761210740574	77.6334346875135	73.5101994622445
321	418.484737116778	1.25751536312294	5	7	320	16	-110.65636666436	-46.9540109569882	120.206117266578	126.371130951841	94.9482685079171	82.9796213531826	74.3261600866192
322	415.553889728272	-0.619861830228797	5	7	321	16.05	-58.6169477701196	-37.5475438670347	69.6115264617278	84.6805020714706	94.8443301114854	90.9450152845968	75.1718181638733
323	414.697258012402	-1.95731785576343	5	7	322	16.1	-17.1326343173996	-26.7491205106927	31.7654310021019	55.1650350353928	84.2878111940338	93.5264478429743	75.3283809125781
324	415.387086697095	-2.68525490016153	5	7	323	16.15	13.79657369386	-14.558740887962	20.0574769583047	40.3564324666905	68.040076392779	93.0620602222559	75.3717920861261
325	417.095620510275	-2.73407515010367	5	7	324	16.2	34.1706762635999	-0.976404998842808	34.1846234882515	37.0036146197174	60.7847331888067	91.2564647204076	74.1415820402759
326	419.295104179869	-2.03418079227041	5	7	325	16.25	43.9896733918795	13.9978871566652	46.1631044230667	42.2044914362267	67.7446958725752	89.6494010437325	75.0262515257763
327	421.457782433802	-0.515974013342334	5	7	326	16.3	43.2535650786599	30.3641355785615	52.8474372268621	51.3996507140874	82.2783218937164	88.8046201076624	75.5502625914279
328	423.0559	1.890143	5	7	327	16.35	31.9623513239605	48.1223402668467	57.7698150846483	66.4044313422206	88.1768344566964	81.6612150396211	74.1218531357352
329	424.618	4.798893	5	7	328	16.4	31.2419999999997	58.175	66.0332733476085	95.1329592784599	88.0578281639374	73.7600509863042	74.3305845867392
330	429.849345069919	6.36391200326522	5	7	329	16.45	104.626901398381	31.3003800653044	109.208526628917	127.553029167715	85.5368083667578	65.6178401565563	76.8287354753607
331	439.3176	5.717615	5	7	330	16.5	189.36509860162	-12.9259400653044	189.805744104263	134.149177477166	84.350533579548	62.7984729402442	77.2756751880375
332	449.9861	4.417813	5	7	331	16.55	213.37	-25.99604	214.94778667314	124.716005613787	82.7649101038394	63.0738098025657	76.9332000084315
333	453.2411	7.579163	5	7	332	16.6	65.0999999999999	63.227	90.7505566319017	104.669185391295	79.0346188852084	63.9143672282431	80.4585783719946
334	454.1797	7.673917	5	7	333	16.65	18.7720000000002	1.89508	18.8674140307146	73.5681078806361	79.4800255798293	64.9777535953299	83.7009843314747
335	453.808	7.925293	5	7	334	16.7	-7.43400000000065	5.02751999999999	8.97442551645561	37.9767910399634	70.4509471243059	67.1599043462905	83.757246690556
336	453.0869	9.481346	5	7	335	16.75	-14.4219999999996	31.12106	34.3003565509688	23.9200602932507	57.8522500079131	68.1944405836627	82.3316289672668
337	453.643	7.717366	5	7	336	16.8	11.1219999999992	-35.2796	36.9912024697763	34.2440455458712	43.8692977114149	71.551691485994	82.4819649741676
338	454.2596	6.900641	5	7	337	16.85	12.3320000000001	-16.3345	20.4669028983382	36.2327088573168	39.6518999997899	69.7711336324826	80.425715510076
339	451.6042	9.21797	5	7	338	16.9	-53.1079999999997	46.34658	70.4873402938171	42.13639213519	41.8976790267224	74.0216438211783	76.6706585326504
340	452.4897	9.550524	5	7	339	16.95	17.7100000000007	6.65108	18.9177420736838	49.7618043828665	48.7830003258232	76.0240362632078	74.6156156697638
341	450.7228	6.893429	5	7	340	17	-35.3380000000004	-53.1419	63.8187729403349	55.383739706329	52.0383475877775	71.5717290228923	72.4722712772192
342	448.7598	10.09554	5	7	341	17.05	-39.2600000000004	64.04222	75.1182637081585	49.5513125075736	60.3384728681487	62.9213847322661	70.8213570878379
343	446.9979	8.423739	5	7	342	17.1	-35.2379999999994	-33.43602	48.5765795156509	61.3332917943295	60.5076483797568	67.390708901015	70.9855164082544
344	445.3293	7.205049	5	7	343	17.15	-33.3720000000005	-24.3738	41.3252043000399	61.9403030403649	68.5632620625274	74.3399084406935	71.455828771163
345	443.4928	10.63581	5	7	344	17.2	-36.73	68.61522	77.8276385074634	70.9151413534308	81.5971254021098	76.2580286607043	76.397368164763
346	443.1555	13.96144	5	7	345	17.25	-6.74599999999941	66.5126	66.8538291705119	65.6315570531846	85.2912080378716	75.0138568908011	79.3501422144487
347	437.2452	14.99286	5	7	346	17.3	-118.206	20.6284	119.992455273488	87.5752116174812	81.9734717531173	76.1593098406727	80.5059511921338
348	436.7679	15.99271	5	7	347	17.35	-9.54600000000028	19.997	22.1586580144197	101.86095900989	95.1295178022401	79.1902159805308	83.2255822420265
349	429.4767	17.96089	5	7	348	17.4	-145.824	39.3636	151.043477121523	108.642113035378	106.782137854665	79.5812660789966	82.8861984655997
350	422.572709154904	20.79436392022	5	7	349	17.45	-138.07981690192	56.6694784044	149.256375469508	93.0318021528037	103.733056995585	83.6133911829712	82.4236018167342
351	417.6724	21.96407	5	7	350	17.5	-98.0061830980799	23.3941215956	100.759599297953	124.627478551296	97.9893661938246	82.1460696141943	80.0227623638915
352	415.6021	21.63022	5	7	351	17.55	-41.4059999999995	-6.67699999999996	41.9409008606153	125.989064091848	91.9801468131967	78.5689043731102	77.864445840645
353	422.9405	26.85241	5	7	352	17.6	146.768	104.4438	180.137040006879	105.605154981281	97.8727835813048	78.0566655882657	78.6393684161932
354	430.7198	28.18476	5	7	353	17.65	155.586000000001	26.647	157.851404824285	87.336619352271	90.5992700954658	77.9339039469962	80.8660518086154
355	432.7787	29.35218	5	7	354	17.7	41.1779999999999	23.3484	47.3368299166726	90.9284914735897	85.6296569638326	85.6348319832355	82.3097168598122
356	432.9092	29.80458	5	7	355	17.75	2.60999999999967	9.04800000000002	9.41692115290335	71.1180886113142	79.0009311905169	90.5058438452346	83.4111119938476
357	432.9923	26.81072	5	7	356	17.8	1.66200000000003	-59.8772	59.900261467209	55.2094760990837	75.1643369931031	89.4602108982736	85.10059295976
358	437.0461	26.87121	5	7	357	17.85	81.0760000000005	1.20980000000003	81.0850256955011	65.6541589463843	60.9838133742913	96.6800308515703	87.767767766793
359	439.477	23.80181	5	7	358	17.9	48.617999999999	-61.388	78.3083422631325	70.6652430287629	49.0856700393278	91.750753110021	87.5566773577254
360	435.8089	20.43645	5	7	359	17.95	-73.3619999999996	-67.3072	99.5602441531756	59.4001825126165	67.5366069708855	88.8231673702606	87.3926278087386
361	434.4275	19.40563	5	7	360	18	-27.6279999999997	-20.6164	34.4723415647963	50.8495381372685	83.0223214966447	88.4737957048907	87.6014508641769
362	434.4906	19.57287	5	7	361	18.05	1.26199999999926	3.34480000000006	3.57495888647668	42.9618639795718	86.9402749833505	92.807506949024	88.7010449203662
363	435.2526	17.81427	5	7	362	18.1	15.24	-35.172	38.3318038187613	69.4190549953866	95.4872781218358	89.8880279313713	90.9577832473515
364	436.9805	16.92458	5	7	363	18.15	34.5580000000007	-17.7938	38.8699714746493	95.3793999645264	92.9022361245762	87.3921951765372	90.61027795068
365	448.2532	14.22127	5	7	364	18.2	225.454	-54.0662	231.846199232249	114.480367454085	92.0166777766887	88.3614050589201	90.0603874364906
366	456.4367	14.92501	5	7	365	18.25	163.67	14.0748	164.274066410495	140.125018106403	97.9466602192645	91.8083670968942	90.796151852324
367	451.5297	15.60572	5	7	366	18.3	-98.1399999999996	13.6142	99.0797963342675	142.842608269581	110.450676904945	94.0418760788473	91.5357650978994
368	443.3678	13.95198	5	7	367	18.35	-163.238	-33.0748	166.555057080354	114.614300557991	118.792242488451	96.3453195530552	92.3078526040674
369	443.0316	16.55324	5	7	368	18.4	-6.72399999999925	52.0252	52.4579222905367	100.513920474003	125.698720313747	95.5320886364542	90.3929881454362
370	447.1035	18.55023	5	7	369	18.45	81.4379999999994	39.9398	90.7046606743	106.420986355805	109.186203146955	91.1718644345061	86.885208965122
371	450.682	15.52081	5	7	370	18.5	71.5700000000004	-60.5884	93.7721659905542	97.4594668704996	100.594412697144	93.0568321141595	87.3290752525967
372	446.399	20.31774	5	7	371	18.55	-85.6600000000003	95.9386	128.615125743281	108.554832357913	101.143477174344	98.8331854676223	91.9679938001035
373	440.3122	20.40126	5	7	372	18.6	-121.736	1.6704	121.747459653826	103.758105735919	97.2033609842746	103.858900906437	90.2056506866799
374	435.6602	23.13689	5	7	373	18.65	-93.0400000000009	54.7126	107.934749727602	100.674904920285	98.1619411483322	103.286651954364	87.2100925747351
375	434.9289	26.3918	5	7	374	18.7	-14.6259999999995	65.0982	66.7210275643292	95.8659679928827	90.3270510923235	94.4859428897457	86.4650081735887
376	435.1548	30.30309	5	7	375	18.75	4.51800000000048	78.2258	78.3561619123857	96.9472550980497	88.1670040090546	91.0864598594133	87.4527604223633
377	430.2805	32.19482	5	7	376	18.8	-97.4860000000001	37.8346	104.570441106271	87.7690499387516	87.2156940302997	93.6113192975252	88.465826893126
378	425.4246	36.29854	5	7	377	18.85	-97.1180000000004	82.0744000000001	127.15389517966	76.8959964487284	88.9255593244231	87.9356743565646	89.1110740900905
379	423.6473	38.84113	5	7	378	18.9	-35.5460000000005	50.8517999999999	62.0437239311119	75.6591030978244	80.8745835949809	89.0352231808515	89.0471533148596
380	423.0604	39.03403	5	7	379	18.95	-11.7379999999991	3.85800000000003	12.3557601142131	78.5654200677167	79.7856826325367	84.9472505599834	87.8231959733373
381	426.2535	40.7151	5	7	380	19	63.8619999999992	33.6214	72.1716951578657	80.9038635507965	81.5785070216829	86.1843548003027	87.9604676422634
382	420.3526	41.51673	5	7	381	19.05	-118.018	16.0326000000001	119.102025955732	73.9801172512102	86.0791614207064	91.128480651183	88.6306527665525
383	414.7736	37.3851	5	7	382	19.1	-111.58	-82.6326	138.84611259506	82.6753688163451	78.6679877288545	90.5232734419885	88.2183234964981
384	414.5692	36.02917	5	7	383	19.15	-4.08799999999928	-27.1186	27.4249924331803	87.4979109455415	79.9085052133708	87.027989972933	87.6043001461678
385	417.1534	37.08508	5	7	384	19.2	51.6839999999991	21.1181999999999	55.8320179398873	93.592902773696	79.5674500276433	84.5686112882573	82.0028107083536
386	421.6314	35.31753	5	7	385	19.25	89.5600000000002	-35.351	96.2844058038477	76.4321119069125	84.2017055915508	83.0971537478324	77.9599347758485
387	426.9574	30.06711	5	7	386	19.3	106.52	-105.0084	149.576985096505	85.8368931755314	95.0412672720662	82.8897777074047	75.5708761940785
388	429.107	28.51376	5	7	387	19.35	42.9920000000004	-31.067	53.042158261142	76.4595312389416	92.1209875595539	81.8768286271257	71.5938720247663
389	431.1446	25.39851	5	7	388	19.4	40.752	-62.305	74.4488987762747	80.9055002375601	93.1813963508851	82.5622179932651	70.5593745824111
390	431.1554	24.95138	5	7	389	19.45	0.215999999999212	-8.94260000000003	8.94520825693847	96.4896317704364	89.3515399439779	84.4745275121685	68.6509989162051
391	433.7416	19.61981	5	7	390	19.5	51.7240000000004	-106.6314	118.51425079694	107.809863212195	84.6158004739819	82.8641031703672	66.7458927012549
392	444.824	17.05693	5	7	391	19.55	221.648	-51.2576	227.497642760887	100.525899526239	79.7003939941031	78.4281200654826	64.0540384510967
393	449.4648	14.13852	5	7	392	19.6	92.8160000000003	-58.3682	109.643315469937	102.243548649014	85.0856695253969	72.5777460865589	61.62953770608
394	451.1121	15.08822	5	7	393	19.65	32.9459999999995	18.994	38.0290803464923	88.3261007104037	85.2159307731593	71.9219483379719	59.6636730455323
395	450.2368	15.03918	5	7	394	19.7	-17.5059999999996	-0.980799999999995	17.5334538708147	62.9111562177698	89.3816049966936	69.5196785269614	58.864125220149
396	450.1791	12.59351	5	7	395	19.75	-1.15400000000022	-48.9134	48.9270111038882	62.3614758385985	81.5265007491836	64.8334096922836	57.9357865820094
397	447.8282	8.156712	5	7	396	19.8	-47.0180000000005	-88.73596	100.422920297717	69.9059620200798	61.814972858899	57.5304330906318	56.5423989940755
398	452.2597	5.168717	5	7	397	19.85	88.6300000000006	-59.7599	106.89491357408	76.519661344373	53.0345046135638	55.2520696929681	54.8040817162597
399	455.5576	3.306035	5	7	398	19.9	65.9579999999994	-37.25364	75.7515112538986	74.7269007879635	50.6625003250587	52.0835259839707	54.9430357117768
400	457.595499350744	1.8065818595867	5	7	399	19.95	40.75798701488	-29.989062808266	50.6019504922809	60.7187895000283	49.687817109945	52.3547472724268	56.603729025547
401	459.148749216961	0.549577523264088	5	7	400	20	31.0649973243403	-25.1400867264522	39.9632083218404	43.7075333885292	45.0510189105854	47.307430602207	56.2280059526633
402	460.274453061348	-0.470476857020754	5	7	401	20.05	22.5140768877407	-20.4010876056968	30.3823638580413	31.4190386300375	35.3604721871605	36.9795962510104	56.1782405445962
403	461.0297143466	-1.25908012932073	5	7	402	20.1	15.1052257050389	-15.7720654459995	21.8386330165847	22.855972875517	25.4184698605393	32.7358019701716	53.3699672911032
404	461.471636535411	-1.82173114168873	5	7	403	20.15	8.8384437762204	-11.25302024736	14.3090374614403	15.3751370332073	18.9511211947822	32.2993561181316	54.759183756185
405	461.657323090479	-2.16392874217768	5	7	404	20.2	3.71373110136005	-6.843952009779	7.78662171967837	10.0021548742927	15.32788954816	33.1596391520408	54.9969959149558
406	461.643877474497	-2.29117177884047	5	7	405	20.25	-0.268912319639867	-2.5448607332558	2.5590291102919	7.12940633254943	13.0883604552305	32.7744194161864	57.0531892080766
407	461.488403150161	-2.20895909973001	5	7	406	20.3	-3.10948648672024	1.6442535822092	3.51745306346845	6.48320375952679	12.1442196431218	30.1950202807462	58.320849737719
408	461.248003580167	-1.9227895528992	5	7	407	20.35	-4.80799139987994	5.7233909366162	7.47489030786807	7.79980622080301	12.4370993267793	27.7313348053936	58.8866310066329
409	460.97978222721	-1.43816198640096	5	7	408	20.4	-5.36442705913942	9.6925513299648	11.0780245963272	10.8015838772536	13.9362119112046	27.3238534302885	59.166704942234
410	460.740842553985	-0.760575248288176	5	7	409	20.45	-4.77879346450095	13.5517347622557	14.3696340260595	14.2862844119508	16.6314611941365	28.7329305389256	61.6179616118344
411	460.588288023188	0.104471813386236	5	7	410	20.5	-3.05109061593953	17.3009412334882	17.5679173925451	17.7447923210091	20.4978199217875	29.5919087349593	64.4015082168167
412	460.579222097514	1.15148035056937	5	7	411	20.55	-0.181318513480164	20.9401707436627	20.9409557369543	21.3892200628823	25.0295683743319	33.9283610237097	70.3604587614233
413	460.770748239659	2.37495151520833	5	7	412	20.6	3.83052284289988	24.4694232927792	24.7674298531596	25.46311616747	30.0441997502479	34.1621884956476	88.9951540769928
414	461.219969912317	3.7693864592502	5	7	413	20.65	8.98443345316082	27.8886988808374	29.3001633056933	30.1940559663213	35.6965856657948	37.596419174398	104.277800066165
415	461.983990578185	5.32928633464209	5	7	414	20.7	15.2804133173595	31.1979975078378	34.7391145489978	35.772852336713	42.1379715296911	40.4743133029501	109.613971972268
416	463.119913699957	7.04915229333108	5	7	415	20.75	22.7184624354402	34.3973191737798	41.2226163868014	42.3436071794867	46.0954570146882	49.2729687238696	110.183372446208
417	464.68484274033	8.92348548726427	5	7	416	20.8	31.2985808074598	37.4866638786638	48.8349375889128	50.0039512687072	55.7125024042977	59.1112663848061	111.573619192676
418	466.735881161997	10.9467870683888	5	7	417	20.85	41.0207684333398	40.4660316224906	57.6212040670281	58.8128268919122	55.8872776645159	62.5211923202977	111.717337016815
419	469.330132427656	13.1135581886516	5	7	418	20.9	51.8850253131802	43.335422405256	67.6018837517958	61.9968580630551	61.2566264375915	66.2498839004972	111.078254117103
420	472.5247	15.4183	5	7	419	20.95	63.89135144688	46.094836226968	78.783492665023	75.6521524718824	64.3171654117638	70.8811759512421	111.548324521453
421	474.0199	17.85297	5	7	420	21	29.9040000000002	48.6934	57.1427722425156	69.4309481495451	78.0481175259518	81.4955858314263	111.408453433761
422	468.4965	19.79713	5	7	421	21.05	-110.468	38.8832	117.111409633049	72.5093016064758	93.1929643952803	103.741321271836	111.61249589916
423	467.3785	20.50967	5	7	422	21.1	-22.360000000001	14.2508	26.5151824553414	69.8215039316153	94.9981848903474	145.254506183814	112.088728514607
424	466.1209	24.4642	5	7	423	21.15	-25.1519999999994	79.0906	82.9936510364496	94.0993769888485	96.8031821351997	176.256244014199	112.518631699232
425	464.8899	27.49065	5	7	424	21.2	-24.6199999999999	60.5289999999999	65.3445042907205	110.733776318678	99.6243803727931	186.068304792495	113.614628127865
426	456.4049	30.26357	5	7	425	21.25	-169.7	55.4584000000001	178.532137528682	120.56542163115	116.895714648165	187.59232547623	117.310827494435
427	446.5657	32.12737	5	7	426	21.3	-196.784	37.276	200.283406282198	121.097062663924	151.770140139375	192.952218104606	123.909944685686
428	445.7201	35.81534	5	7	427	21.35	-16.9119999999998	73.7594	75.6734090176992	129.427256813971	234.621734703112	195.703339228236	130.171288036594
429	443.8639	31.95592	5	7	428	21.4	-37.124	-77.1884	85.6518562003183	139.692052307481	291.255861590806	194.832654803917	132.619859735849
430	439.233	29.27733	5	7	429	21.45	-92.6179999999999	-53.5718	106.995475040957	192.806503960071	307.819444173227	194.36371850398	133.007578624742
431	428.2313	25.9536	5	7	430	21.5	-220.034000000001	-66.4746	229.85611499623	348.678047775075	297.136533426508	193.224998132563	135.594761697832
432	441.824919306551	44.868336705029	5	7	431	21.55	271.872386131021	378.29473410058	465.85566454515	461.414660517689	292.711471813931	189.29663077461	136.665519605879
433	469.291280675773	77.6295114115941	5	7	432	21.6	549.32722738444	655.223494131302	855.031128092719	486.211631532483	296.408493566125	190.015268533567	136.623720047469
434	486.15	105.3761	5	7	433	21.65	337.174386484539	554.931771768118	649.33491991339	454.581014545536	292.862127472635	187.440844224065	141.660697358548
435	481.1428	115.7832	5	7	434	21.7	-100.143999999999	208.142	230.980330114925	392.616439667792	289.103056635167	186.75494295278	143.885466191257
436	480.5341	119.3163	5	7	435	21.75	-12.174	70.6620000000001	71.7030300614975	244.138939357175	269.554281616961	185.348686265001	146.498095505371
437	472.889	120.8713	5	7	436	21.8	-152.902	31.1000000000001	156.032790156429	124.309594427581	226.823121409846	188.708622986565	147.047350276616
438	468.1785	123.9588	5	7	437	21.85	-94.2100000000005	61.7499999999998	112.643626539632	91.9944817378507	145.408802364021	197.821383752891	146.376095220292
439	465.6691	123.9658	5	7	438	21.9	-50.1879999999994	0.1400000000001	50.1881952654201	84.5275486883854	83.6258268573239	198.989835571201	145.617009067424
440	462.3119	124.8443	5	7	439	21.95	-67.1440000000007	17.5700000000001	69.4047666662751	61.0298031519008	65.6904417323331	195.133981298242	144.782269577489
441	460.6009	124.6848	5	7	440	22	-34.2199999999991	-3.19000000000017	34.3683648141709	46.6786653708675	73.5608391034929	189.693937564238	144.492319850785
442	458.7331	124.21	5	7	441	22.05	-37.3560000000009	-9.49600000000004	38.5440624740059	42.9420592870672	84.7057741591984	169.589717939921	143.128117986894
443	457.4012	122.659	5	7	442	22.1	-26.6379999999992	-31.0199999999998	40.8879376344655	39.3864017268155	99.2342739396579	127.992933911124	144.565190748779
444	456.7065	124.0728	5	7	443	22.15	-13.8940000000002	28.2759999999999	31.5051648464184	62.5941295186004	105.117543669768	107.065150702898	143.439194163174
445	454.6252	125.5997	5	7	444	22.2	-41.626	30.538	51.6264788650165	108.381745166496	101.164905961317	101.702627590019	142.598052223078
446	450.7566	132.0487	5	7	445	22.25	-77.3720000000003	128.98	150.407003773096	151.789882508448	109.833593511515	105.403865534512	138.6618667247
447	450.987093519988	145.420820689663	5	7	446	22.3	4.60987039975976	267.44241379326	267.482140713484	167.293028052468	112.356314469996	101.142482448627	134.145128001302
448	453.8891	157.9865	5	7	447	22.35	58.0401296002401	251.31358620674	257.928624344227	162.943410195819	110.577065458227	97.0488512123487	134.652801089035
449	456.0614	162.986	5	7	448	22.4	43.4460000000001	99.9899999999997	109.020892566517	157.073057504429	130.504474548471	96.4013633309308	133.600376964187
450	457.4264	163.5931	5	7	449	22.45	27.3000000000002	12.1420000000001	29.8783895817698	116.330883773496	137.714813447706	95.2008206509975	131.483542483004
451	462.2403	159.924	5	7	450	22.5	96.2779999999998	-73.3819999999997	121.055240316146	69.3642484080051	137.246891965531	95.7596415690078	127.467085298934
452	464.8104	161.8112	5	7	451	22.55	51.4020000000005	37.7440000000001	63.7712720588202	93.7159210444749	117.579190738055	96.959605199177	120.170775951779
453	465.0386	160.6792	5	7	452	22.6	4.56399999999917	-22.6400000000001	23.0954475167726	112.486216699593	94.8634284850394	99.1151129639903	106.424593379147
454	476.5772	160.5877	5	7	453	22.65	230.772000000001	-1.82999999999993	230.779255748866	117.420726426633	87.6851829920941	99.4375441022821	98.7543532520218
455	472.1927	156.2232	5	7	454	22.7	-87.6900000000001	-87.2900000000004	123.729867857361	118.827497702614	89.2367353406779	98.4411614933764	99.7102309420301
456	466.380733015006	151.828599796687	5	7	455	22.75	-116.23933969988	-87.8920040662598	145.727788951344	120.362608562074	81.685689626501	91.9750471843994	101.927789528953
457	464.303801519992	148.961585478955	5	7	456	22.8	-41.5386299002796	-57.3402863546403	70.8051284387265	81.6544449397134	81.562895928358	79.5816330160389	98.3544448008078
458	464.781903332253	147.499205556118	5	7	457	22.85	9.56203624522004	-29.2475984567398	30.7710018140714	65.9872539817627	87.653160469754	71.4842184251793	95.8031126121577
459	466.635036269088	147.31850853749	5	7	458	22.9	37.0626587366996	-3.61394037255991	37.2384376370636	45.9506528263693	68.3706136560929	68.2109183571727	95.6910366510384
460	468.683198147792	148.296542932385	5	7	459	22.95	40.9632375740796	19.5606878978998	45.3939130676077	44.2982941541019	59.1675095390469	67.8331036677667	94.7287017249688
461	469.746386785664	150.310357250117	5	7	460	23	21.2637727574406	40.27628635464	45.5447831743772	54.9437123774341	46.7032024032681	65.2402330336294	94.6399612022874
462	468.6446	153.237	5	7	461	23.05	-22.0357357132798	58.53285499766	62.5433350773894	55.0867823724723	41.5840752940229	70.7518339636367	96.4902290848145
463	465.9698	156.475	5	7	462	23.1	-53.4960000000001	64.76	83.9980929307327	52.3477650963312	48.1050083653191	84.8562528471698	96.6944966422585
464	466.914643580457	158.120750769029	5	7	463	23.15	18.8968716091392	32.9150153805801	37.9537876122545	47.4557519801669	48.7366537222512	90.4435558011459	99.013615861405
465	468.4951	158.2399	5	7	464	23.2	31.60912839086	2.38298461942009	31.6988266869022	38.8698564339439	46.4294719948555	97.7178342940407	101.260246323619
466	467.6174	157.6559	5	7	465	23.25	-17.5540000000001	-11.6800000000001	21.0847175935559	41.2663043532041	48.7947764407577	98.4517135233945	99.5305862852569
467	467.9983	158.5596	5	7	466	23.3	7.61799999999994	18.0739999999997	19.6138573462741	42.3865250720302	59.9407719989154	95.5664071529888	97.2421133600671
468	466.8066	163.2083	5	7	467	23.35	-23.8339999999994	92.9740000000004	95.9803325270341	40.5111788933798	82.0593452245857	94.5573740119668	93.9458481400721
469	465.471	164.9284	5	7	468	23.4	-26.712	34.402	43.5548912063846	50.1338009013486	112.516497946199	94.980709971146	92.0642075252605
470	464.904057259447	165.889787450764	5	7	469	23.45	-11.3388548110606	19.2277490152799	22.3220957936505	81.0116875638869	136.268159049035	94.2565827989401	91.7722716779461
471	464.36091435815	169.306780889699	5	7	470	23.5	-10.8628580259392	68.3398687787002	69.1978276333995	122.852386095967	150.200224643521	93.520280835567	90.1378967880247
472	462.8139	177.8683	5	7	471	23.55	-30.9402871630004	171.23038220602	174.003290658966	182.646470820368	149.548739011955	96.020852970452	90.2598685553779
473	459.916853436172	192.849956754081	5	7	472	23.6	-57.9409312765597	299.63313508162	305.183825187436	232.025139204689	141.009739658614	94.2738803205268	90.9818053652155
474	458.049656106975	209.874132281241	5	7	473	23.65	-37.3439465839397	340.4835105432	342.525314828387	250.266648385693	141.224766220041	98.589687620528	88.3332934658978
475	460.2737	223.1499	5	7	474	23.7	44.4808778605	265.51535437518	269.215437715258	218.085790460023	142.083693603025	104.079331153862	87.1653727431627
476	466.0984	228.6633	5	7	475	23.75	116.494	110.268	160.40537353842	159.167093221262	138.245785230376	107.086125386114	84.171401734673
477	466.0303	229.3147	5	7	476	23.8	-1.36200000000031	13.0279999999999	13.0990010306129	99.8030616197137	132.100933941989	114.902593704095	83.4129330761236
478	465.5065	229.2371	5	7	477	23.85	-10.4759999999999	-1.55199999999979	10.5903389936299	52.1422480013599	106.488415416468	116.407477854965	84.5321477673073
479	465.8413	231.4977	5	7	478	23.9	6.69599999999946	45.2120000000002	45.7051568206478	26.2249220750591	84.662877294857	115.917496693348	85.3775852452327
480	466.3676	232.9509	5	7	479	23.95	10.5259999999998	29.0639999999996	30.9113696234893	46.1160774239545	71.8905032586902	115.711439688126	87.5481998479917
481	467.6614	233.7879	5	7	480	24	25.8760000000007	16.7400000000004	30.8187439069156	53.8097376116742	63.9720261287077	115.03556054242	88.7836550863244
482	469.9948	238.9091	5	7	481	24.05	46.6679999999997	102.424	112.55477777509	69.5226929700003	80.2564483962355	109.767903147119	88.8012852465187
483	470.9405	241.1724	5	7	482	24.1	18.9139999999998	45.2660000000003	49.0586399322282	91.6387585160204	91.8052160513156	97.1073578832611	90.2171010398929
484	474.2305	246.4434	5	7	483	24.15	65.8000000000004	105.42	124.269933612278	101.719130182356	90.610227166656	86.2230311306496	92.1633740695592
485	479.8057	250.7985	5	7	484	24.2	111.504	87.1019999999999	141.49169735359	114.396819368517	89.3391857732264	76.6129111922847	94.9892439339702
486	476.0651	252.3796	5	7	485	24.25	-74.8120000000006	31.6220000000004	81.2206022385953	129.800694490957	91.8253358544638	69.8910899459515	98.7906163559664
487	467.455624564034	254.187078253687	5	7	486	24.3	-172.18950871932	36.1495650737396	175.943223705891	111.697761363312	87.4348723522495	71.2594589992583	101.722087461645
488	461.559	256.4162	5	7	487	24.35	-117.932491280679	44.5824349262602	126.078015544431	87.0396130304324	87.7263003500543	74.5069215226478	101.087434386866
489	461.9638	258.0547	5	7	488	24.4	8.09599999999932	32.7700000000004	33.7552679740514	81.9315415265713	87.7831849664423	75.7744605193195	101.786507296722
490	461.0539	258.0383	5	7	489	24.45	-18.1979999999999	-0.328000000000657	18.2009556891938	60.4729253359825	81.3353191258793	80.8398168970434	102.283770832065
491	458.3401	257.417	5	7	490	24.5	-54.2759999999998	-12.4260000000004	55.6802447192897	45.6519062091516	75.8101537631953	84.0470293370819	101.479374833305
492	455.5899	255.3631	5	7	491	24.55	-55.0040000000001	-41.0779999999994	68.6501427529467	63.8686085695728	62.2624696022811	81.5817175225854	97.4922308708166
493	455.8314	252.7757	5	7	492	24.6	4.82999999999947	-51.748	51.9729199102763	75.6310252213262	57.20862699398	86.160321759259	89.9231699625722
494	455.2489	246.561	5	7	493	24.65	-11.6499999999996	-124.294	124.838779776158	69.6887659998194	60.938693871983	85.7370605185905	82.1588284679427
495	454.479	242.7881	5	7	494	24.7	-15.3980000000001	-75.4580000000004	77.0130389479604	64.0520138685796	72.3404480208603	85.899156714078	75.9302226811057
496	455.7713	242.6619	5	7	495	24.75	25.8460000000002	-2.52399999999966	25.9689486117557	68.7653477788084	76.2687228196999	90.4951073258186	72.3158933230332
497	457.1327	244.1587	5	7	496	24.8	27.2280000000001	29.9360000000001	40.4663820967481	58.0087791743932	75.7285626929212	88.5415812191939	72.2380428353246
498	458.5492	247.66	5	7	497	24.85	28.3299999999997	70.0259999999997	75.5395894614204	69.0498708203945	84.5943431684636	85.7673909187678	72.58089774085
499	460.1536	250.8299	5	7	498	24.9	32.088	63.3980000000003	71.0559367540815	82.8486796395805	83.6909360707388	87.6555179000965	75.9880089372189
500	463.0493	256.7729	5	7	499	24.95	57.9140000000007	118.86	132.218497177967	87.4051115172629	90.4629943022767	88.8561019760047	83.4085805883825
501	466.0453	260.4565	5	7	500	25	59.9199999999996	73.6720000000003	94.9629927076858	100.423338558119	105.180060888442	87.9231891241901	92.2896194151771
502	468.1933	262.7775	5	7	501	25.05	42.9600000000005	46.4199999999994	63.2485414851598	109.373092967084	114.820692836107	85.2165585945141	98.3877030705027
503	471.9061	268.7489	5	7	502	25.1	74.2559999999992	119.428	140.6307246657	111.876117784159	114.326154843556	82.7389820418833	103.136197140601
504	474.6687	273.8376	5	7	503	25.15	55.2520000000004	101.774	115.804708798909	127.511442137303	114.37234192821	78.0946258052357	102.527970633798
505	479.7032	279.036	5	7	504	25.2	100.69	103.968	144.73362126334	142.23627415495	105.371755931149	75.2475341699266	101.883707670946
506	471.213	277.3449	5	7	505	25.25	-169.803999999999	-33.8220000000001	173.139614473406	128.228971128992	99.5776554286802	74.7406967001149	101.636791143938
507	464.4552	278.4254	5	7	506	25.3	-135.156000000001	21.6100000000006	136.872701573397	119.371590889336	94.7045544961069	73.2166266713909	99.5799142350437
508	460.9255	278.434	5	7	507	25.35	-70.5939999999998	0.172000000000025	70.5942095359101	98.8673940781392	80.8836209153029	70.6548739590521	98.8015731371545
509	457.5904	277.144	5	7	508	25.4	-66.7020000000002	-25.8000000000004	71.5178076006252	71.6438687200574	72.4983155397326	76.2015573551184	100.052570814999
510	455.8666	275.9261	5	7	509	25.45	-34.4759999999997	-24.3579999999997	42.2126372073573	47.1728348372633	60.0320740375764	85.9773442797217	100.730019231481
511	454.1333	275.2763	5	7	510	25.5	-34.6659999999997	-12.9960000000005	37.0219876829972	33.5382707016134	44.3013325117881	100.532209493272	100.17728980804
512	453.7191	274.6802	5	7	511	25.55	-8.28399999999988	-11.9219999999996	14.5175321594267	25.6250401901295	31.6125605066751	115.19368861842	99.2356403510054
513	453.5981	274.6843	5	7	512	25.6	-2.42000000000075	0.0819999999998799	2.42138885766075	21.1967539970137	26.9835930745487	120.112072521942	98.1756289179502
514	454.3968	273.3007	5	7	513	25.65	15.9739999999999	-27.672	31.9516550432055	16.9587963035188	38.0307727820267	119.318880749006	97.4494472267765
515	455.2641	272.7958	5	7	514	25.7	17.346	-10.0980000000004	20.0712062417785	16.0522861760869	66.5829326282944	117.868258627813	98.7103350453394
516	455.1273	272.0161	5	7	515	25.75	-2.73599999999988	-15.5939999999998	15.8321992155226	20.4289154474839	101.486763557865	112.778474962058	101.485150958922
517	455.1343	272.5153	5	7	516	25.8	0.1400000000001	9.98400000000061	9.98498152226693	50.436505373924	135.682822740733	110.618247250894	102.937937591241
518	456.1561	273.1731	5	7	517	25.85	20.4359999999997	13.155999999999	24.3045352146459	111.969111259575	159.340524128581	111.835755355541	103.101060147514
519	456.668724395442	282.258129265444	5	7	518	25.9	10.2524879088401	181.70058530888	181.989604675406	186.01473081221	166.13944595828	112.449623729902	102.785284562421
520	456.506861503443	298.644041613548	5	7	519	25.95	-3.23725783997929	327.71824696208	327.734235670034	255.31335930538	175.70444321805	112.603936486958	102.027718155674
521	456.024926413723	317.941039328931	5	7	520	26	-9.6387017944005	385.939954307661	386.060296978698	298.252132809678	181.255617412329	112.431390491891	100.78736200348
522	455.577334216002	335.759324696209	5	7	521	26.05	-8.95184395442016	356.365707345559	356.478123988114	281.842386542635	189.623933995112	113.254722107497	99.5544206587527
523	455.5185	347.7091	5	7	522	26.1	-1.17668432003939	238.99550607582	238.99840273614	239.439775176525	196.687917636534	113.612275794017	96.6443540940316
524	456.087	352.6737	5	7	523	26.15	11.3699999999994	99.2920000000004	99.9408733401908	176.496504012447	186.868474677776	116.804268648317	94.9833733326255
525	456.9102	358.4009	5	7	524	26.2	16.4639999999997	114.544	115.721178839484	123.934508684845	158.624940345622	122.173135920752	92.2686836738906
526	457.7608	361.8652	5	7	525	26.25	17.0120000000009	69.2860000000007	71.3439411583081	95.1237024633894	123.376017425917	128.229605217728	88.3355405044067
527	460.0787	365.9348	5	7	526	26.3	46.3580000000002	81.3919999999996	93.6681473500995	91.8945628129172	90.8266214742604	132.659248511092	86.3065798358593
528	460.3422	370.6747	5	7	527	26.35	5.2699999999993	94.7979999999995	94.9443716288644	77.8101055147182	67.8840274594533	135.547246335975	89.0247736235151
529	458.1773	374.2618	5	7	528	26.4	-43.2979999999998	71.7420000000004	83.7951750878297	70.2555308393863	67.469091338355	129.369011769724	89.3463134346313
530	459.5447	376.0674	5	7	529	26.45	27.3479999999995	36.1120000000005	45.2988923484892	57.7187342636761	68.6418286234543	118.078092031626	94.878239507787
531	459.0605	374.4602	5	7	530	26.5	-9.68399999999974	-32.1440000000007	33.5710677816485	40.6443524555172	75.203593023128	101.042514513689	NA
532	457.5371	374.7418	5	7	531	26.55	-30.4679999999996	5.63200000000052	30.9841644715487	43.0436198637928	75.6945630270718	83.9151526990854	NA
533	457.9464	374.4937	5	7	532	26.6	8.18599999999947	-4.96200000000044	9.57246258806978	59.4735517321904	74.4065750354165	73.1766356661212	NA
534	462.0296	376.9972	5	7	533	26.65	81.6640000000007	50.0700000000006	95.7915121292078	80.1516552068696	71.869548861672	70.6478659162449	NA
535	455.8112	375.6046	5	7	534	26.7	-124.368000000001	-27.8520000000003	127.448551690477	93.6703917904676	77.5312437176305	66.6691087199678	NA
536	449.533970973487	372.867341285673	5	7	535	26.75	-125.54458053026	-54.7451742865405	136.961585155045	108.168797615316	78.7090116014603	63.8926060467549	NA
537	445.5064	370.0261	5	7	536	26.8	-80.55141946974	-56.8248257134599	98.5778473895383	100.695477859551	77.0036839239105	61.994912420825	NA
538	441.9156	368.0405	5	7	537	26.85	-71.816	-39.7119999999995	82.0644917123111	95.5889357030707	78.4692438727891	66.2137918914889	NA
539	438.9951	368.1065	5	7	538	26.9	-58.4100000000001	1.31999999999948	58.4249133503851	77.2663679960509	73.8266404941348	66.2430031393611	NA
540	441.0595	363.4476	5	7	539	26.95	41.2880000000007	-93.1779999999992	101.915840908074	60.3369760573535	64.6963888164814	77.1525425286158	NA
541	442.5733	361.7595	5	7	540	27	30.2760000000001	-33.7620000000004	45.3487466199456	48.7696901302625	52.5816190703819	NA	NA
542	443.2025	361.4607	5	7	541	27.05	12.5839999999994	-5.97600000000057	13.9308876960512	46.9578031287183	48.2952618145782	NA	NA
543	442.6483	362.5379	5	7	542	27.1	-11.0839999999996	21.5440000000001	24.2280620768562	33.8038419298921	58.0210087475613	NA	NA
544	440.383	363.5181	5	7	543	27.15	-45.3060000000005	19.6040000000005	49.3654783426644	27.8968701447129	60.6164574170501	NA	NA
545	441.3764	362.0083	5	7	544	27.2	19.8680000000002	-30.1959999999997	36.146034913943	36.2535475718029	76.7738413396011	NA	NA
546	441.3124	361.2202	5	7	545	27.25	-1.27999999999929	-15.7620000000009	15.81388769405	67.2723273648602	NA	NA	NA
547	440.7055	358.5014	5	7	546	27.3	-12.1380000000011	-54.3759999999997	55.7142748315008	74.2751117053818	NA	NA	NA
548	437.4057	350.1646	5	7	547	27.35	-65.995999999999	-166.736	179.321961042143	119.74384074931	NA	NA	NA
549	434.8479	346.8094	5	7	548	27.4	-51.1560000000009	-67.1040000000005	84.3794000452726	NA	NA	NA	NA
550	436.854999969882	359.830098082405	5	7	549	27.45	40.1419993976401	260.413961648101	263.489680133584	NA	NA	NA	NA
551	NA	NA	5	7	550	27.5	NA	NA	NA	NA	NA	NA	NA
552	NA	NA	5	7	551	27.55	NA	NA	NA	NA	NA	NA	NA
553	NA	NA	5	7	552	27.6	NA	NA	NA	NA	NA	NA	NA
554	NA	NA	5	7	553	27.65	NA	NA	NA	NA	NA	NA	NA
555	NA	NA	5	7	554	27.7	NA	NA	NA	NA	NA	NA	NA
556	NA	NA	5	7	555	27.75	NA	NA	NA	NA	NA	NA	NA
557	NA	NA	5	7	556	27.8	NA	NA	NA	NA	NA	NA	NA
558	NA	NA	5	7	557	27.85	NA	NA	NA	NA	NA	NA	NA
559	NA	NA	5	7	558	27.9	NA	NA	NA	NA	NA	NA	NA
560	NA	NA	5	7	559	27.95	NA	NA	NA	NA	NA	NA	NA
561	NA	NA	5	7	560	28	NA	NA	NA	NA	NA	NA	NA
562	NA	NA	5	7	561	28.05	NA	NA	NA	NA	NA	NA	NA
563	NA	NA	5	7	562	28.1	NA	NA	NA	NA	NA	NA	NA
564	NA	NA	5	7	563	28.15	NA	NA	NA	NA	NA	NA	NA
565	NA	NA	5	7	564	28.2	NA	NA	NA	NA	NA	NA	NA
566	NA	NA	5	7	565	28.25	NA	NA	NA	NA	NA	NA	NA
567	NA	NA	5	7	566	28.3	NA	NA	NA	NA	NA	NA	NA
568	NA	NA	5	7	567	28.35	NA	NA	NA	NA	NA	NA	NA
569	NA	NA	5	7	568	28.4	NA	NA	NA	NA	NA	NA	NA
570	NA	NA	5	7	569	28.45	NA	NA	NA	NA	NA	NA	NA
571	NA	NA	5	7	570	28.5	NA	NA	NA	NA	NA	NA	NA
572	NA	NA	5	7	571	28.55	NA	NA	NA	NA	NA	NA	NA
573	NA	NA	5	7	572	28.6	NA	NA	NA	NA	NA	NA	NA
574	NA	NA	5	7	573	28.65	NA	NA	NA	NA	NA	NA	NA
575	NA	NA	5	7	574	28.7	NA	NA	NA	NA	NA	NA	NA
576	NA	NA	5	7	575	28.75	NA	NA	NA	NA	NA	NA	NA
577	NA	NA	5	7	576	28.8	NA	NA	NA	NA	NA	NA	NA
578	NA	NA	5	7	577	28.85	NA	NA	NA	NA	NA	NA	NA
579	NA	NA	5	7	578	28.9	NA	NA	NA	NA	NA	NA	NA
580	NA	NA	5	7	579	28.95	NA	NA	NA	NA	NA	NA	NA
581	NA	NA	5	7	580	29	NA	NA	NA	NA	NA	NA	NA
582	NA	NA	5	7	581	29.05	NA	NA	NA	NA	NA	NA	NA
583	NA	NA	5	7	582	29.1	NA	NA	NA	NA	NA	NA	NA
584	NA	NA	5	7	583	29.15	NA	NA	NA	NA	NA	NA	NA
585	NA	NA	5	7	584	29.2	NA	NA	NA	NA	NA	NA	NA
586	NA	NA	5	7	585	29.25	NA	NA	NA	NA	NA	NA	NA
587	NA	NA	5	7	586	29.3	NA	NA	NA	NA	NA	NA	NA
588	NA	NA	5	7	587	29.35	NA	NA	NA	NA	NA	NA	NA
589	NA	NA	5	7	588	29.4	NA	NA	NA	NA	NA	NA	NA
590	NA	NA	5	7	589	29.45	NA	NA	NA	NA	NA	NA	NA
591	NA	NA	5	7	590	29.5	NA	NA	NA	NA	NA	NA	NA
592	NA	NA	5	7	591	29.55	NA	NA	NA	NA	NA	NA	NA
593	NA	NA	5	7	592	29.6	NA	NA	NA	NA	NA	NA	NA
594	NA	NA	5	7	593	29.65	NA	NA	NA	NA	NA	NA	NA
595	NA	NA	5	7	594	29.7	NA	NA	NA	NA	NA	NA	NA
596	NA	NA	5	7	595	29.75	NA	NA	NA	NA	NA	NA	NA
597	NA	NA	5	7	596	29.8	NA	NA	NA	NA	NA	NA	NA
598	NA	NA	5	7	597	29.85	NA	NA	NA	NA	NA	NA	NA
599	NA	NA	5	7	598	29.9	NA	NA	NA	NA	NA	NA	NA
600	NA	NA	5	7	599	29.95	NA	NA	NA	NA	NA	NA	NA
601	NA	NA	5	7	600	30	NA	NA	NA	NA	NA	NA	NA
