# Supplementary material for: An automated feeding system for the African killifish reveals the impact of diet on lifespan and allows scalable assessment of associative learning
Source: eLife. 2022 Nov 10;11:e69008. doi: 10.7554/eLife.69008 (PMC9788828; doi:10.7554/eLife.69008)
Supplement: Figure 6—source data 3. [file elife-69008-fig6-data3.zip › Filtered and Interpolated Trajectories with Kinematics/t10_REC001 DLC_likelihood-euclidean-filtered_splines-interpolated_kinematics_02_resnet50_TrainAllTheThingsJun28shuffle1_1030000.csv]

	x2	y2	fishnum	recording_num	bodyparts_coords	seconds	velocity_x	velocity_y	velocity_xy	velocity_xy_5frame	velocity_xy_10frame	velocity_xy_20frame	velocity_xy_40frame
1	17.536169052124	64.6308822631836	10	1	0	0	0	0	0	NA	NA	NA	NA
2	14.9799337387085	68.7306900024414	10	1	1	0.05	-51.12470626831	81.9961547851562	96.6286965169886	NA	NA	NA	NA
3	34.727591753006	80.7727584838868	10	1	2	0.1	394.95316028595	240.841369628908	462.59330317741	296.881721209844	NA	NA	NA
4	54.4752497673035	92.8148269653322	10	1	3	0.15	394.95316028595	240.841369628908	462.59330317741	389.400381845326	NA	NA	NA
5	74.2229077816009	104.856895446778	10	1	4	0.2	394.953160285948	240.841369628916	462.593303177413	380.071259799199	214.693425437204	NA	NA
6	93.9705657958984	116.898963928223	10	1	5	0.25	394.95316028595	240.8413696289	462.593303177406	297.549216420987	219.691734065839	NA	NA
7	96.4508247375488	116.5922264686	10	1	6	0.3	49.6051788330081	-6.13474919245988	49.9830862863539	215.027173042778	215.027173042776	NA	NA
8	98.9310836791992	116.285489008977	10	1	7	0.35	49.6051788330081	-6.13474919246016	49.983086286354	132.505129664564	173.76615135367	NA	NA
9	101.41134262085	115.978751549354	10	1	8	0.4	49.6051788330158	-6.13474919245988	49.9830862863615	49.9830862863523	132.505129664566	NA	NA
10	103.8916015625	115.672014089731	10	1	9	0.45	49.6051788330001	-6.13474919246016	49.9830862863461	49.9830862863541	91.2441079754588	132.338255861779	NA
11	106.37186050415	115.365276630108	10	1	10	0.5	49.6051788330001	-6.13474919245988	49.983086286346	49.9830862863525	49.9830862863528	134.837410176096	NA
12	108.852119445801	115.058539170486	10	1	11	0.55	49.6051788330197	-6.13474919243998	49.983086286363	49.9830862863534	49.983086286354	132.505129664565	NA
13	111.332378387451	114.751801710863	10	1	12	0.6	49.6051788330001	-6.13474919245988	49.983086286346	49.9830862863533	49.9830862863532	111.874618820012	NA
14	113.812637329102	114.44506425124	10	1	13	0.65	49.60517883302	-6.13474919246016	49.9830862863658	49.9830862863533	49.9830862863536	91.2441079754596	NA
15	116.292896270752	114.138326791617	10	1	14	0.7	49.6051788329999	-6.13474919245988	49.9830862863457	49.9830862863539	49.9830862863536	70.6135971309062	NA
16	118.773155212402	113.831589331994	10	1	15	0.75	49.6051788330001	-6.13474919246016	49.9830862863461	49.9830862863538	49.9830862863536	49.9830862863532	NA
17	121.253414154053	113.524851872371	10	1	16	0.8	49.60517883302	-6.13474919245988	49.9830862863658	49.9830862863538	49.9830862863536	49.9830862863538	NA
18	123.733673095703	113.218114412748	10	1	17	0.85	49.6051788329999	-6.13474919246016	49.9830862863458	49.9830862863538	49.9830862863536	49.9830862863534	NA
19	126.213932037354	112.911376953125	10	1	18	0.9	49.60517883302	-6.13474919245988	49.9830862863658	49.9830862863539	49.9830862863536	49.9830862863536	NA
20	128.694190979004	112.604639493502	10	1	19	0.95	49.6051788329999	-6.13474919245988	49.9830862863457	49.9830862863533	49.9830862863536	49.9830862863536	91.1606710740663
21	131.174449920654	112.297902033879	10	1	20	1	49.6051788330004	-6.13474919246016	49.9830862863463	49.9830862863533	49.9830862863536	49.9830862863536	92.4102482312249
22	133.654708862305	111.991164574257	10	1	21	1.05	49.6051788330197	-6.13474919243998	49.983086286363	49.9830862863534	49.9830862863536	49.9830862863536	91.2441079754594
23	136.134967803955	111.684427114634	10	1	22	1.1	49.6051788329999	-6.13474919245988	49.9830862863457	49.9830862863534	49.9830862863536	49.9830862863536	80.9288525531827
24	138.615226745606	111.377689655011	10	1	23	1.15	49.6051788330203	-6.13474919246016	49.9830862863661	49.9830862863533	49.9830862863536	49.9830862863526	70.6135971309061
25	141.095485687256	111.070952195388	10	1	24	1.2	49.6051788329999	-6.13474919245988	49.9830862863457	49.9830862863539	49.9830862863536	49.9830862863536	60.2983417086299
26	143.575744628906	110.764214735765	10	1	25	1.25	49.6051788329999	-6.13474919246016	49.9830862863458	49.9830862863539	49.9830862863536	49.9830862863536	49.9830862863534
27	146.056003570557	110.457477276142	10	1	26	1.3	49.6051788330203	-6.13474919245988	49.983086286366	49.9830862863538	49.9830862863536	49.9830862863536	49.9830862863537
28	148.536262512207	110.150739816519	10	1	27	1.35	49.6051788329999	-6.13474919245988	49.9830862863457	49.9830862863539	49.9830862863536	49.9830862863536	49.9830862863535
29	151.016521453858	109.844002356896	10	1	28	1.4	49.6051788330197	-6.13474919246016	49.9830862863655	49.9830862863539	49.9830862863516	49.9830862863526	49.9830862863531
30	153.496780395508	109.537264897273	10	1	29	1.45	49.6051788330004	-6.13474919245988	49.9830862863463	49.9830862863533	49.9830862863536	49.9830862863536	49.9830862863536
31	155.977039337158	109.23052743765	10	1	30	1.5	49.6051788329999	-6.13474919246016	49.9830862863458	49.9830862863534	49.9830862863536	49.9830862863536	49.9830862863536
32	158.457298278809	108.923789978028	10	1	31	1.55	49.6051788330197	-6.13474919243998	49.983086286363	49.9830862863494	49.9830862863536	49.9830862863537	49.9830862863537
33	160.937557220459	108.617052518405	10	1	32	1.6	49.6051788330004	-6.13474919245988	49.9830862863463	49.9830862863533	49.9830862863536	49.9830862863536	49.9830862863536
34	163.417816162109	108.310315058782	10	1	33	1.65	49.6051788329999	-6.13474919246016	49.9830862863458	49.9830862863534	49.9830862863516	49.9830862863526	49.9830862863531
35	165.89807510376	108.003577599159	10	1	34	1.7	49.6051788330197	-6.13474919245988	49.9830862863655	49.9830862863539	49.9830862863536	49.9830862863536	49.9830862863536
36	168.37833404541	107.696840139536	10	1	35	1.75	49.6051788330004	-6.13474919246016	49.9830862863463	49.9830862863538	49.9830862863536	49.9830862863536	49.9830862863536
37	170.858592987061	107.390102679913	10	1	36	1.8	49.6051788330197	-6.13474919245988	49.9830862863655	49.9830862863538	49.9830862863539	49.9830862863536	49.9830862863536
38	173.338851928711	107.08336522029	10	1	37	1.85	49.6051788329999	-6.13474919245988	49.9830862863457	49.9830862863539	49.9830862863536	49.9830862863536	49.9830862863536
39	175.819110870361	106.776627760667	10	1	38	1.9	49.6051788329999	-6.13474919246016	49.9830862863458	49.9830862863538	49.9830862863536	49.9830862863526	49.744902015588
40	178.299369812012	106.469890301044	10	1	39	1.95	49.6051788330203	-6.13474919245988	49.983086286366	49.9830862863539	49.9830862863536	49.9830862863536	50.191818024709
41	180.779628753662	106.163152841421	10	1	40	2	49.6051788329999	-6.13474919246016	49.9830862863458	49.9830862863534	49.9830862863536	49.9830862863536	49.959702659521
42	183.259887695313	105.856415381798	10	1	41	2.05	49.6051788330203	-6.13474919245988	49.983086286366	49.9830862863534	49.9830862863536	49.9830862863537	49.5926091192205
43	185.740146636963	105.549677922176	10	1	42	2.1	49.6051788329999	-6.13474919243998	49.9830862863433	49.9830862863534	49.9830862863536	49.9830862863536	48.917435648925
44	188.220405578613	105.242940462553	10	1	43	2.15	49.6051788329999	-6.13474919246016	49.9830862863458	49.9830862863534	49.9830862863536	49.9830862863536	48.275124198045
45	190.700664520264	104.93620300293	10	1	44	2.2	49.6051788330203	-6.13474919245988	49.983086286366	49.9830862863533	49.9830862863536	49.9830862863536	47.6081090250844
46	193.180923461914	104.629465543307	10	1	45	2.25	49.6051788329999	-6.13474919245988	49.9830862863457	49.9830862863538	49.9830862863536	49.9830862863536	46.734638494621
47	195.661182403565	104.322728083684	10	1	46	2.3	49.6051788330197	-6.13474919246016	49.9830862863655	49.9830862863539	49.9830862863536	49.9830862863536	46.2206342677784
48	198.141441345215	104.015990624061	10	1	47	2.35	49.6051788329999	-6.13474919245988	49.9830862863457	49.9830862863538	49.9830862863536	49.9830862863536	45.6311510839329
49	200.621700286865	103.709253164438	10	1	48	2.4	49.6051788330004	-6.13474919246016	49.9830862863463	49.9830862863538	49.9830862863536	49.5067177448235	45.2237930739081
50	203.101959228516	103.402515704815	10	1	49	2.45	49.6051788330197	-6.13474919245988	49.9830862863655	49.9830862863539	49.9830862863536	50.4005497630644	44.6725966497647
51	205.582218170166	103.095778245192	10	1	50	2.5	49.6051788329999	-6.13474919246016	49.9830862863458	49.9830862863534	49.9830862863536	49.9363190326885	43.7825346430928
52	208.062477111817	102.789040785569	10	1	51	2.55	49.6051788330203	-6.13474919245988	49.983086286366	49.9830862863533	49.9830862863536	49.2021319520872	42.9561075365607
53	210.542736053467	102.482303325947	10	1	52	2.6	49.6051788329999	-6.13474919243998	49.9830862863433	49.9830862863534	49.9830862863536	47.8517850114964	42.5362678682334
54	213.022994995117	102.175565866324	10	1	53	2.65	49.6051788329999	-6.13474919245988	49.9830862863457	49.9830862863534	49.0303492032933	46.5671621097374	41.8939732451458
55	215.503253936768	101.868828406701	10	1	54	2.7	49.6051788330203	-6.13474919246016	49.9830862863661	49.9830862863534	50.8180132397752	45.2331317638151	40.7552458159516
56	217.983512878418	101.562090947078	10	1	55	2.75	49.6051788329999	-6.13474919245988	49.9830862863457	49.9830862863539	49.8895517790233	43.4861907028884	40.0842468086654
57	220.463771820069	101.255353487455	10	1	56	2.8	49.6051788330203	-6.13474919246016	49.9830862863661	48.0776121202334	48.4211776178209	42.4581822492032	38.9637956351035
58	222.944030761719	100.948616027832	10	1	57	2.85	49.6051788329999	-6.13474919245988	49.9830862863457	51.652940193197	45.7204837366392	41.2792158815122	38.4070587841096
59	224.485305786133	102.258628845215	10	1	58	2.9	30.8255004882801	26.2002563476599	40.4557154557431	49.7960172716933	43.1512379331212	40.4644998614636	37.3914582014188
60	225.297225952148	98.9642181396484	10	1	59	2.95	16.2384033203	-65.8882141113321	67.8597266511844	46.8592689492884	40.4831772412767	39.3621070131758	36.4921325467172
61	226.346405029297	97.2206192016602	10	1	60	3	20.9835815429796	-34.8719787597639	40.6984716788272	41.4578811869246	36.9892951194232	37.581982999832	35.8480025813887
62	228.058456420898	97.6495590209961	10	1	61	3.05	34.2410278320204	8.5787963867179	35.2993446743415	38.224863746009	34.9332782120528	35.9291287867676	34.9131817721867
63	228.769775390625	98.5516586303711	10	1	62	3.1	14.2263793945398	18.0419921875	22.9761474745266	29.3134142893563	32.5753454766709	35.0894494501132	34.0213811849637
64	228.307556152344	97.4285202026367	10	1	63	3.15	-9.24438476561988	-22.4627685546878	24.290628251165	24.1825729671531	31.8986505196339	33.804860203938	33.1925934547606
65	229.449615478516	97.1978378295898	10	1	64	3.2	22.8411865234398	-4.61364746093807	23.3024793679211	23.0072874748171	27.9062007865763	31.5274053455497	32.0703165106696
66	229.067184448242	97.8455810546875	10	1	65	3.25	-7.64862060548012	12.954864501954	15.0442650678111	23.6928097664171	25.2744142206407	30.1854073309772	31.0543423502074
67	230.530288696289	97.6919708251953	10	1	66	3.3	29.2620849609403	-3.07220458984403	29.4229172126618	25.5724372932589	23.4370799557144	27.9445049838533	30.169413364128
68	229.210601806641	97.6556015014648	10	1	67	3.35	-26.3937377929602	-0.727386474609943	26.4037589325267	26.4989872837964	24.4584151635872	26.8310312818655	28.9920971862826
69	230.244995117188	96.3261795043945	10	1	68	3.4	20.6878662109403	-26.588439941406	33.6887658853737	26.3662554741283	24.4584824747548	25.2761986580141	28.4590592262728
70	229.223861694336	97.2791900634766	10	1	69	3.45	-20.4226684570403	19.060211181642	27.9352293206085	23.8668724366117	22.5716334498227	22.5837153303701	27.6692602477743
71	229.589004516602	96.6597747802734	10	1	70	3.5	7.30285644531989	-12.3883056640642	14.3806060194707	25.2240205607573	23.3815195425313	21.7596861300889	26.8521800398472
72	228.768524169922	96.8672256469727	10	1	71	3.55	-16.4096069336	4.14901733398608	16.9260020250788	23.3445276562508	20.9557317556539	20.6242315922862	26.1168243223326
73	229.049377441406	98.5027618408203	10	1	72	3.6	5.61706542968011	32.710723876952	33.1894995532549	18.6442796158491	21.0867170870602	20.190977358431	25.1821332736046
74	228.312606811523	97.5371856689453	10	1	73	3.65	-14.7354125976597	-19.3115234375	24.2913013628414	20.3967836109343	18.6537467963943	19.8180247997838	24.1329904696429
75	228.197814941406	97.7268524169922	10	1	74	3.7	-2.29583740234034	3.79333496093807	4.43398911859962	18.0445910746962	17.2612298741638	18.9075012575241	23.861142323506
76	229.05517578125	96.9497146606445	10	1	75	3.75	17.1472167968801	-15.542755126954	23.1431259948967	16.9494136133631	18.2449580395371	18.6224939975265	23.0418882550445
77	229.310424804688	96.9889831542969	10	1	76	3.8	5.10498046876023	0.785369873048012	5.16503934388838	13.9629659365378	17.811383228858	17.8806444790529	21.920032755795
78	227.988128662109	97.4032821655273	10	1	77	3.85	-26.4459228515801	8.28598022460795	27.7136122465896	15.8781801324786	15.9235395532748	16.7049784910529	21.3902741297158
79	228.12483215332	97.8508224487305	10	1	78	3.9	2.73406982421989	8.95080566406392	9.35906297871472	16.09313246814	15.1775671248127	16.4536185910819	21.6355674944103
80	228.335327148438	98.5189514160156	10	1	79	3.95	4.20989990236023	13.362579345702	14.0100600983034	17.5781753830198	15.2433690652255	15.9764134823727	20.7624112596189
81	227.544448852539	97.6020126342773	10	1	80	4	-15.8175659179801	-18.3387756347659	24.2178876732041	14.8976654931864	13.8634684525216	16.1223770798623	19.9730729062563
82	228.143905639648	97.4098205566406	10	1	81	4.05	11.9891357421801	-3.84384155273409	12.5902539182872	16.3921683130876	14.8055572024518	16.3045198578976	19.7000182749284
83	228.859451293945	97.4130935668945	10	1	82	4.1	14.3109130859398	0.065460205078125	14.3110627974225	14.6085579979725	12.3232398950456	15.2748170970959	19.5273559606777
84	229.568969726562	96.9605026245117	10	1	83	4.15	14.1903686523398	-9.05181884765597	16.8315770782208	11.6338044369032	14.2534903857695	14.4611207353478	19.2952580761959
85	229.326385498047	96.8832092285156	10	1	84	4.2	-4.85168457029999	-1.54586791992216	5.0920085227277	12.0329390218838	14.6915970905817	16.1948793014623	19.1771047141588
86	228.901107788086	96.6897659301758	10	1	85	4.25	-8.50555419921989	-3.86886596679602	9.34411986785805	9.74881429690476	13.9997961201875	15.8983691791117	19.7071993981851
87	229.529678344727	96.319938659668	10	1	86	4.3	12.5714111328199	-7.39654541015597	14.5859268431899	12.1148124584515	14.7976564869373	15.8955605277367	19.3098668339382
88	229.3955078125	96.266227722168	10	1	87	4.35	-2.68341064453978	-1.07421875	2.89043917252741	14.7746361831909	14.6260946409171	15.949516977566	19.2650244462728
89	229.517913818359	97.6940689086914	10	1	88	4.4	2.44812011718011	28.5568237304682	28.6615678859544	16.3657878034717	13.744674345883	17.9949363308066	19.0722851468771
90	229.334716796875	96.7929458618164	10	1	89	4.45	-3.66394042968011	-18.0224609375	18.3911271464247	17.5623739519907	17.1463895376991	18.9411071888676	18.5442064993082
91	229.33723449707	97.6579360961914	10	1	90	4.5	0.0503540038999972	17.2998046875	17.299877969262	19.5033749849294	17.9332699057018	18.1864596824236	18.5042533716475
92	229.878631591797	96.7835311889648	10	1	91	4.55	10.8279418945398	-17.4880981445321	20.5688575857853	15.3745362333144	16.9855638530216	18.7758049575705	18.2488612496829
93	230.192092895508	97.3297500610352	10	1	92	4.6	6.26922607422046	10.924377441408	12.5954443372208	19.5181428922074	19.5757940600865	18.8637345629244	18.1944359538549
94	229.801376342773	97.4193954467773	10	1	93	4.65	-7.81433105470001	1.79290771484204	8.01737412787934	19.500752007932	21.7363822758436	18.7724913526079	17.8714318732727
95	228.551773071289	95.9152984619141	10	1	94	4.7	-24.9920654296801	-30.0819396972639	39.1091604408895	16.4087537540525	23.1906172871536	19.4467081707936	18.1302993511583
96	229.228073120117	96.4475860595703	10	1	95	4.75	13.5260009765597	10.6457519531239	17.212923547885	19.6482131352436	22.3731232446598	20.7919047988437	17.8467302260496
97	229.238967895508	96.7027969360352	10	1	96	4.8	0.217895507820458	5.10421752929801	5.10886631638776	28.0982283183728	22.7539534282038	20.7390891888236	18.4678860729913
98	229.179306030273	98.1411972045898	10	1	97	4.85	-1.19323730470001	28.768005371092	28.7927412431764	26.8630916820999	23.1013744849317	21.8250704014927	18.5092627294275
99	228.981216430664	95.6356430053711	10	1	98	4.9	-3.96179199218011	-50.1110839843741	50.2674500435252	25.2454944813876	23.8003083593329	21.6909517026723	18.8917843389904
100	229.090728759766	97.2786712646484	10	1	99	4.95	2.19024658203978	32.860565185546	32.9334772595251	29.0991531023551	21.747026803888	21.1119995162436	18.94106681026
101	229.418655395508	97.5958862304688	10	1	100	5	6.55853271484034	6.34429931640824	9.12493754432374	26.5545358346198	23.6505396919855	20.8861296634327	18.7174438692773
102	229.821960449219	96.445686340332	10	1	101	5.05	8.06610107421989	-23.0039978027361	24.377159421225	19.5023884002931	24.4926145246256	20.1932026414682	19.8446778510925
103	229.078460693359	96.7503051757812	10	1	102	5.1	-14.8699951172	6.09237670898381	16.0696549045	16.6309619256761	24.0743467428988	21.1140548106139	20.7548811426922
104	228.403366088867	97.0777969360352	10	1	103	5.15	-13.5018920898403	6.54983520508011	15.0067128718917	22.0555849025834	21.6455211295009	21.2817430111976	20.8450510548179
105	228.229141235352	96.1654663085938	10	1	104	5.2	-3.48449707029999	-18.2466125488278	18.5763448864401	19.8860759468962	19.0333817453337	20.0657194008543	21.007170166048
106	227.805740356445	97.9277191162109	10	1	105	5.25	-8.46801757813978	35.2450561523418	36.2480524288603	21.5941576511779	19.3991360822056	19.7950912729875	21.0785890316907
107	227.632705688477	97.2737426757812	10	1	106	5.3	-3.46069335936022	-13.079528808594	13.5296146427887	23.7886538587088	17.6324518547326	21.040211618246	21.0977082751893
108	227.939178466797	96.0820159912109	10	1	107	5.35	6.1294555664	-23.834533691406	24.6100634259085	21.4358015649912	19.1267351362962	21.069008481289	21.3359578710488
109	227.908905029297	97.3806228637695	10	1	108	5.4	-0.60546875	25.9721374511722	25.9791939095463	16.7426872618277	18.7631776630624	19.7886323471742	21.2194826945827
110	227.629623413086	97.1856536865234	10	1	109	5.45	-5.58563232421989	-3.89938354492216	6.81208341785241	15.3788277625691	18.3844119978205	18.9410264316524	20.9480593655053
111	228.041809082031	96.6972045898438	10	1	110	5.5	8.2437133789	-9.76898193359176	12.7824809130425	16.6593126214145	15.9396428539896	19.248428056131	20.7113714290717
112	227.932846069336	97.014533996582	10	1	111	5.55	-2.1792602539	6.34658813476392	6.71031714649572	13.7377014674159	17.5878087118663	20.9135507446145	20.6775003626196
113	226.534210205078	97.6840515136719	10	1	112	5.6	-27.9727172851597	13.390350341798	31.0124877201356	15.3330224306498	18.0636702196792	22.6460277224601	21.250549983311
114	227.102722167969	97.6912002563477	10	1	113	5.65	11.3702392578199	0.142974853515909	11.3711381395534	15.1365984461515	17.9317435648475	22.917610757028	21.5469196140382
115	226.369155883789	97.7841720581055	10	1	114	5.7	-14.6713256836	1.85943603515597	14.7886882340219	19.7967896611636	18.8486711179711	22.5676321613024	20.6537286754439
116	226.937225341797	97.943603515625	10	1	115	5.75	11.3613891601597	3.18862915039006	11.8003609905507	19.4680278179438	19.0977200300565	21.3652732645378	20.8059016302954
117	225.735961914062	97.0443496704102	10	1	116	5.8	-24.0252685547	-17.985076904296	30.0112732215562	22.1257856622791	24.1946496344964	21.456327361555	20.7099775527736
118	226.329177856445	98.3876266479492	10	1	117	5.85	11.8643188476602	26.8655395507801	29.3686785040369	22.3643198052924	26.1653203086239	20.846845340605	20.7853396001541
119	226.310623168945	97.1547698974609	10	1	118	5.9	-0.37109375	-24.6571350097662	24.6599273612297	23.0588416139616	27.0720438509935	20.7480136864932	21.5794677027787
120	225.587478637695	97.4947280883789	10	1	119	5.95	-14.462890625	6.79916381836023	15.9813589490885	28.5925096078292	26.7508523247843	20.784119214767	22.6844614670264
121	225.857315063477	98.209114074707	10	1	120	6	5.39672851563978	14.2877197265619	15.2729700338967	32.862612799304	26.790903675086	20.5366131947108	25.5949733005863
122	227.967254638672	96.2430267333984	10	1	121	6.05	42.1987915039	-39.3217468261722	57.6796131908944	32.018302039708	25.3248460112436	21.161798083771	26.5088691540038
123	229.847442626953	94.5412673950195	10	1	122	6.1	37.6037597656205	-34.0351867675778	50.7191944614108	31.1373848442762	23.6300204615307	21.3870451560081	26.7260125431736
124	230.225860595703	93.5919952392578	10	1	123	6.15	7.568359375	-18.9854431152341	20.4383735632496	30.5229657362104	23.564283808139	21.8120962168787	26.8607778213486
125	230.782196044922	93.751823425293	10	1	124	6.2	11.1267089843795	3.19656372070398	11.5767729719293	22.057182414658	22.7195673115628	21.2417379500334	26.9476591777249
126	230.651428222656	93.1559600830078	10	1	125	6.25	-2.61535644531989	-11.917266845704	12.2008744935677	14.3974281237575	21.9755063593651	21.8167119876032	26.670336200354
127	231.020767211914	93.8287887573242	10	1	126	6.3	7.38677978516023	13.4565734863281	15.3506965831327	15.1102655765699	18.1289465330455	20.3797434873011	26.7939194257943
128	230.680435180664	93.309326171875	10	1	127	6.35	-6.806640625	-10.3892517089841	12.420423006908	14.3017497788495	16.6087700033922	20.5016707190191	26.5435596749403
129	231.6142578125	94.0631713867188	10	1	128	6.4	18.6764526367199	15.0769042968761	24.0025608273118	13.4280469825198	16.5521485827638	23.3703030583831	26.688260684495
130	231.313903808594	93.8358001708984	10	1	129	6.45	-6.00708007811988	-4.54742431640824	7.53419398332733	14.200710651433	15.7326235752826	26.4278965024004	29.0391566128384
131	231.695739746094	93.7488174438477	10	1	130	6.5	7.63671875	-1.73965454101392	7.83236051191925	18.820111883027	16.8425203001205	31.9415185450415	33.314750053529
132	230.857055664062	93.2802505493164	10	1	131	6.55	-16.7736816406403	-9.37133789062585	19.2140149276989	17.9940315889577	15.4346409633587	32.1041875633931	36.5063571950038
133	232.390060424805	94.1766967773438	10	1	132	6.6	30.6600952148602	17.928924560548	35.5174291648779	17.1634973717157	17.3733209765075	30.8059973638871	38.5528600981482
134	231.455322265625	93.8397674560547	10	1	133	6.65	-18.6947631836	-6.7385864257821	19.8721593569652	20.2569936177212	23.1763223086273	30.8039448856693	39.117815410836
135	231.62126159668	93.8073501586914	10	1	134	6.7	3.3187866211	-0.648345947265909	3.38152289711729	16.6685712752843	30.1362256932379	31.3276861941474	39.5973319711621
136	231.851806640625	94.9493026733398	10	1	135	6.75	4.6109008789	22.8390502929679	23.2998417419466	15.9265300699879	41.9075307307179	31.9753991361702	40.151556712575
137	231.915298461914	94.9529266357422	10	1	136	6.8	1.26983642578011	0.0724792480480119	1.2719032155143	28.3586130282969	46.0794285937406	32.1315114900336	40.2505086482122
138	233.355819702148	95.6268310546875	10	1	137	6.85	28.8104248046801	13.478088378906	31.8072231383962	43.10895401476	45.003224724382	32.2402740092757	40.365525451788
139	237.404083251953	94.9673461914062	10	1	138	6.9	80.9652709961	-13.1896972656261	82.0325741485099	63.5580678437146	45.0557411885748	32.6285076824968	40.5982610339339
140	240.843505859375	93.2225799560547	10	1	139	6.95	68.7884521484398	-34.8953247070298	77.1332278294331	75.490285912197	46.9227488130122	37.2941940109098	40.4093377528925
141	246.819900512695	91.3024673461914	10	1	140	7	119.5278930664	-38.4022521972659	125.545410886719	74.0799193787762	47.1082779722198	46.0928869123473	40.2381241947303
142	249.815063476562	91.8602066040039	10	1	141	7.05	59.9032592773398	11.15478515625	60.9329935579263	61.7528693488527	48.8283820167084	51.8509163062366	39.0067445576439
143	251.052734375	91.8758316040039	10	1	142	7.1	24.7534179687602	0.3125	24.7553904712921	50.7365436112643	47.107227042044	55.7186750402883	37.9493753887945
144	251.818099975586	92.5498809814453	10	1	143	7.15	15.3073120117199	13.4809875488278	20.3973239988925	30.6584881007251	42.0806930563662	56.4235346047933	37.6490267423984
145	252.810974121094	93.0293426513672	10	1	144	7.2	19.8574829101602	9.58923339843807	22.0515991414914	22.1664781212199	44.4521623285817	57.9529259922907	37.5702181107861
146	253.983871459961	92.5751800537109	10	1	145	7.25	23.4579467773398	-9.08325195312614	25.155133334023	20.1345347053118	50.2782430939766	58.4864014375467	37.4758069411328
147	253.461364746094	91.8135299682617	10	1	146	7.3	-10.4501342773398	-15.2330017089838	18.4729436604006	22.4085167638798	57.6224040187326	60.1212738091233	37.3026502192403
148	254.128601074219	92.109130859375	10	1	147	7.35	13.3447265625	5.91201782226591	14.5956733917515	38.1677810458991	66.4341253561945	60.2293801845569	37.2027503367529
149	255.691436767578	92.3927459716797	10	1	148	7.4	31.2567138671801	5.67230224609403	31.7672342917323	69.8979980872282	67.7913280210119	57.8262190094846	36.813297008756
150	259.114715576172	96.0950317382812	10	1	149	7.45	68.4655761718795	74.0457153320298	100.847920551588	93.0783299162453	68.9831031715693	54.3907790033847	39.8796446332407
151	268.09375	98.0543060302734	10	1	150	7.5	179.58068847656	39.185485839844	183.806218540668	112.733716007077	69.8645249028736	48.5347298444192	42.9385380945102
152	274.758422851562	98.9048767089844	10	1	151	7.55	133.29345703124	17.0114135742202	134.374602805486	113.174139278144	71.4141656015382	45.9093015518947	46.4899142408518
153	280.398712158203	99.0990371704102	10	1	152	7.6	112.80578613282	3.88320922851591	112.872603845911	99.7984252972395	73.3515333270697	45.0927534137018	49.6337050312639
154	282.078125	99.3527386983237	10	1	153	7.65	33.5882568359398	5.07403055827012	33.9693506470659	69.8310517185189	73.5717449626029	44.4941085991276	50.2267452896655
155	283.757537841797	99.6064402262371	10	1	154	7.7	33.5882568359398	5.07403055826785	33.9693506470655	49.750001286831	64.3293956781877	43.8127500274248	51.4415426327335
156	285.436950683594	99.8601417541506	10	1	155	7.75	33.5882568359398	5.07403055827012	33.9693506470659	33.9693506470622	46.7912165948617	42.9762147460954	51.5952862849201
157	287.11636352539	100.113843282064	10	1	156	7.8	33.5882568359204	5.07403055826785	33.9693506470464	33.9693506470619	34.1961990850567	42.4737889484471	52.290343684308
158	288.795776367187	100.367544809978	10	1	157	7.85	33.5882568359398	5.07403055828007	33.9693506470674	28.8603660591359	23.751381471209	42.16522666423	51.6998914737213
159	290.475189208984	100.621246337891	10	1	158	7.9	33.5882568359398	5.07403055825989	33.9693506470643	23.7513814712045	21.1968891772433	40.9980863350152	50.1956511614639
160	290.851431274414	100.810638427735	10	1	159	7.95	7.52484130860012	3.78784179688012	8.42442770743548	18.6423968832824	18.6423968832803	42.4650952555716	48.6833109515173
161	291.227673339843	101.000030517578	10	1	160	8	7.52484130858079	3.78784179685994	8.42442770740915	13.5334122953558	16.0879045893173	39.7841892766732	45.8947292446928
162	291.603915405273	101.189422607422	10	1	161	8.05	7.52484130860012	3.78784179688012	8.42442770743548	8.42442770742475	13.5334122953561	41.128912175467	44.6978375795891
163	291.980157470703	101.378814697266	10	1	162	8.1	7.52484130859898	3.78784179687983	8.42442770743434	8.42442770742472	10.9789200013903	43.5487350222394	44.4949447886046
164	292.356399536132	101.568206787109	10	1	163	8.15	7.52484130858079	3.78784179686022	8.42442770740928	8.42442770742999	8.42442770742736	44.0299559745377	44.4315184437349
165	292.732641601562	101.757598876953	10	1	164	8.2	7.52484130860012	3.78784179687983	8.42442770743536	8.42442770742976	20.6007948329556	44.9301592731763	44.1158356304185
166	293.108883666992	101.946990966797	10	1	165	8.25	7.52484130860012	3.78784179688012	8.42442770743548	8.42442770742475	32.7771619584847	44.7041711322935	43.8165152342979
167	293.485125732422	102.136383056641	10	1	166	8.3	7.52484130859898	3.78784179687983	8.42442770743434	8.42442770742996	48.0616252658773	44.4594135594927	43.6284749287132
168	293.861367797851	102.325775146484	10	1	167	8.35	7.52484130858079	3.78784179686022	8.42442770740928	32.7771619584865	63.3460885732699	43.1704027628856	44.5208788785077
169	294.237609863281	102.515167236328	10	1	168	8.4	7.52484130860012	3.78784179687983	8.42442770743536	57.1298962095395	66.863022771832	42.5650833134433	45.0695374649716
170	299.767730712891	99.0814933776855	10	1	169	8.45	110.6024169922	-68.6734771728499	130.188098962718	87.6988228243248	71.2179216630723	42.9758428996499	45.5475943753015
171	305.2978515625	95.647819519043	10	1	170	8.5	110.60241699218	-68.6734771728501	130.188098962701	118.267749439115	73.3204376752696	43.2547286449665	46.1144589237668
172	312.670394897461	92.3821067810059	10	1	171	8.55	147.45086669922	-65.3142547607419	161.269060781361	125.301617836234	75.3854148236294	43.4863736072836	47.9171138656123
173	320.042938232422	89.1163940429688	10	1	172	8.6	147.45086669922	-65.3142547607419	161.269060781361	109.658681367658	75.361885524381	43.8971361635074	50.2573187814465
174	322.212097167969	88.9024047851562	10	1	173	8.65	43.3831787109398	-4.27978515625227	43.5937696930309	89.5109791409998	76.7057389194593	44.3689282883422	51.2626231747739
175	324.757751464844	88.3801651000977	10	1	174	8.7	50.9130859375	-10.4447937011699	51.9734166198381	63.0720068229341	65.3508909663442	44.4189212334121	52.2679275681013
176	325.884643554688	87.432373046875	10	1	175	8.75	22.5378417968807	-18.955841064454	29.4495878294088	32.456021609647	53.7322953314482	44.6568157225004	53.2732319614282
177	327.117126464844	86.661491394043	10	1	176	8.8	24.6496582031193	-15.4176330566401	29.074199191032	28.1098600026844	38.9111219486899	44.7831609089792	54.278536354756
178	327.487670898438	86.8357086181641	10	1	177	8.85	7.41088867188068	3.48434448242216	8.18913471492533	21.0431005650302	24.4481837537449	46.8765310927853	54.1810854315508
179	328.400451660156	86.2342071533203	10	1	178	8.9	18.2556152343602	-12.0300292968761	21.8629616582178	17.9536115218967	21.8748338048523	49.1409885949281	53.9366591897391
180	328.793670654297	85.5010147094727	10	1	179	8.95	7.86437988281932	-14.663848876952	16.6396194315669	14.7502370744456	17.6199208037519	48.6300934950313	54.7251437070376
181	329.39111328125	85.1360321044922	10	1	180	9	11.9488525390602	-7.29965209960994	14.0021426137412	16.4403458978427	15.9931937697312	52.4447285708604	55.4869039318103
182	329.6640625	85.7291030883789	10	1	181	9.05	5.458984375	11.8614196777341	13.057326953777	15.6398076070203	14.180906994329	54.7053155557576	55.716296296999
183	330.097778320312	85.0191116333008	10	1	182	9.1	8.67431640623977	-14.1998291015622	16.6396788319106	14.1967410424737	18.3911766611896	56.9659025406536	56.2333993788216
184	330.522277832031	85.8047790527344	10	1	183	9.15	8.48999023438068	15.7133483886722	17.8602702041057	14.0327760175657	21.5762382703969	58.4952903750101	56.3537520704886
185	330.567016601562	85.335693359375	10	1	184	9.2	0.894775390619316	-9.38171386718807	9.42428660883395	13.6115769142123	31.9092960237184	59.6056958630262	56.1983344221823
186	330.543579101562	85.9943923950195	10	1	185	9.25	-0.46875	13.1739807128901	13.1823174892012	20.3420074245365	51.1571618102725	61.8422927905629	56.1648287259124
187	330.388885498047	86.5196533203125	10	1	186	9.3	-3.09387207029999	10.5052185058599	10.9513314370101	27.5126689337736	70.4995091628252	64.0976591500193	55.9617424614545
188	332.759948730469	85.682258605957	10	1	187	9.35	47.4212646484398	-16.7478942871099	50.2918313835316	49.6218510049631	89.4836213275624	65.191768100216	56.383955115664
189	335.008270263672	87.1512451171875	10	1	188	9.4	44.9664306640602	29.3797302246099	53.7135777502914	88.2815476029793	95.1157469451679	65.3082350660348	56.4032923851579
190	338.524169921875	92.011344909668	10	1	189	9.45	70.3179931640602	97.2019958496099	119.970196964781	127.387441411438	101.591470922301	66.4744445144254	53.4687533668241
191	348.806722005208	92.9359664916992	10	1	190	9.5	205.651041666659	18.4924316406241	206.480800479282	158.625235230588	107.691391811395	67.7190792186541	51.1532954263066
192	359.089274088542	93.8605880737305	10	1	191	9.55	205.651041666681	18.4924316406259	206.480800479304	162.718824956562	114.01441130571	67.9462189867144	47.412169271261
193	369.371826171875	94.7852096557617	10	1	192	9.6	205.651041666659	18.4924316406241	206.480800479282	153.561090839638	111.992359539242	68.5696625941359	43.6683181590083
194	372.998085021973	94.0057907104492	10	1	193	9.65	72.5251770019599	-15.58837890625	74.1815263801604	127.10123601981	109.040231861673	68.3385758526349	43.3276737484344
195	376.624343872071	93.2263717651367	10	1	194	9.7	72.5251770019599	-15.58837890625	74.1815263801604	100.641381199981	101.039593005132	67.9777476109525	43.2493468948718
196	380.250602722168	92.4469528198242	10	1	195	9.75	72.5251770019406	-15.58837890625	74.1815263801415	65.3594838478963	84.2809966270357	67.6728417293244	46.4098383850497
197	383.876861572266	91.6675338745117	10	1	196	9.8	72.5251770019599	-15.58837890625	74.1815263801604	55.3616387667831	65.3929288106035	67.1403240139298	49.5797145911875
198	385.326049804688	91.2668304443359	10	1	197	9.85	28.9837646484398	-8.01406860351619	30.0713137188586	48.5180951706268	47.6557038607093	65.8913791385427	52.9090778419542
199	386.533996582031	91.2033233642578	10	1	198	9.9	24.1589355468602	-1.27014160156193	24.1923009745945	41.4607572342616	41.561404760102	63.6655961753877	54.6412711574234
200	388.516876220703	91.4502105712891	10	1	199	9.95	39.6575927734398	4.93774414062614	39.9638083993789	30.144476421226	34.3640242996044	58.3074132386169	55.7835607086121
201	389.837493896484	90.0226287841797	10	1	200	10	26.4123535156193	-28.5516357421881	38.8948366983156	29.9519238735223	27.6542916472542	49.8618622817529	56.2512726195935
202	390.299072265625	89.2733917236328	10	1	201	10.05	9.23156738282046	-14.9847412109381	17.6001223149824	27.7611707534208	20.26623672215	40.1190229867645	56.1477566388969
203	391.436798095703	90.1810531616211	10	1	202	10.1	22.7545166015602	18.1532287597659	29.1085509803403	20.2099534285819	19.7903987378431	30.3707337773629	60.157709632781
204	391.624389648438	89.5462646484375	10	1	203	10.15	3.75183105470001	-12.6957702636719	13.2385353740868	13.8478260602469	18.2909604891028	28.1600571218587	64.5568886504061
205	391.693878173828	89.6320343017578	10	1	204	10.2	1.38977050779999	1.71539306640597	2.20772177518462	10.3879970230741	15.5752334721015	26.8929979267174	70.0023637833382
206	392.047760009766	89.6472778320312	10	1	205	10.25	7.07763671876023	0.304870605467897	7.08419985664023	9.62887360216378	15.4427279364701	30.9773839795366	69.8838582431034
207	392.062591552734	89.6447296142578	10	1	206	10.3	0.296630859359084	-0.0509643554678973	0.300977129118421	8.82075022478475	14.8451171629255	35.0617700323557	69.8211273541727
208	392.753387451172	90.7052307128906	10	1	207	10.35	13.8159179687602	21.210021972656	25.3129338757889	10.940513515621	13.0857636940165	40.6263875836925	68.7748839665796
209	393.169311523438	90.5089874267578	10	1	208	10.4	8.31848144532046	-3.92486572265597	9.19791848719157	17.0376298126934	14.7587094836155	43.974307248812	67.6430969198175
210	392.666290283203	90.9052047729492	10	1	209	10.45	-10.0604248047	7.92434692382812	12.8065382293658	19.302237302777	19.4219715538304	45.0926769027988	64.8548943926931
211	392.864776611328	89.0372314453125	10	1	210	10.5	3.9697265625	-37.3594665527341	37.5697813420025	16.5426537858692	34.300476311819	44.7834660205328	59.9039267777057
212	392.652923583984	89.5784454345703	10	1	211	10.55	-4.23706054688068	10.824279785156	11.6240145795361	20.6966687424463	49.8573033425613	44.3492942910794	54.9529591627183
213	392.566009521484	89.0092926025391	10	1	212	10.6	-1.73828125	-11.3830566406239	11.51501629125	27.9034295920399	61.4623764295419	51.7457566714262	50.0019915477313
214	393.415100097656	90.243896484375	10	1	213	10.65	16.9818115234409	24.6920776367179	29.9679932700769	51.5633228109446	69.6576540085212	60.7752014481772	48.3585057852225
215	393.984771728516	92.618537902832	10	1	214	10.7	11.3934326172	47.4928283691401	48.840342477334	80.4123693823456	74.6101203334962	72.026979955724	46.7150200227131
216	400.219543457031	97.2946128845215	10	1	215	10.75	124.6954345703	93.5214996337899	155.869247436526	106.382099073215	74.1242041045955	72.0948747568823	45.0715342602047
217	406.454315185547	101.970687866211	10	1	216	10.8	124.695434570319	93.5214996337899	155.869247436541	118.618639274596	73.8534714192332	72.5019306944156	43.4280484976958
218	413.518737792969	102.201225280762	10	1	217	10.85	141.28845214844	4.61074829102017	141.363664745595	121.316811074952	90.405749648836	71.6583887946165	42.8873180517191
219	417.813659667969	100.67650604248	10	1	218	10.9	85.8984375	-30.4943847656401	91.1506942769846	96.6850853982464	106.791693412739	71.6205976642473	42.4935629243494
220	420.814453125	99.8349685668945	10	1	219	10.95	60.0158691406205	-16.8307495117099	62.3312014791148	67.2945734561208	124.631988357618	71.4023755467692	41.70552011136
221	422.005584716797	100.955757141113	10	1	220	11	23.8226318359398	22.4157714843699	32.7106190529959	74.4294002244572	109.889273201946	69.9459912736584	40.9442015908973
222	422.014770507812	100.51001739502	10	1	221	11.05	0.183715820299994	-8.91479492185994	8.91668772591304	94.9647475508817	95.1465580462699	69.786895338672	40.7152509300174
223	430.804321289062	101.558708190918	10	1	222	11.1	175.791015625	20.9738159179599	177.037798587278	127.947165640283	81.8544011596911	69.6332493180997	40.198589552504
224	439.881103515625	104.954986572266	10	1	223	11.15	181.53564453126	67.9255676269599	193.827430909107	123.093461005645	73.5835413199734	68.5569544485862	40.078678565147
225	450.278198242188	109.537475585938	10	1	224	11.2	207.94189453126	91.6497802734401	227.24329192612	122.998542636419	68.1946307600422	66.5370421187089	40.2345379177626
226	450.36464066939	109.124316822399	10	1	225	11.25	1.72884854403947	-8.26317527078004	8.44209587980723	89.279402094925	65.7677784427214	59.1656845408727	40.2684853183412
227	450.451083096591	108.711158058861	10	1	226	11.3	1.72884854402014	-8.26317527075986	8.44209587978352	52.202335089065	65.7203192581108	51.794326963036	40.4720132871084
228	450.537525523793	108.297999295322	10	1	227	11.35	1.7288485440406	-8.26317527078004	8.44209587980746	8.44209587980174	48.8607489873634	45.1482485197457	40.0768962269097
229	450.623967950995	107.884840531783	10	1	228	11.4	1.72884854403947	-8.26317527078004	8.44209587980723	8.44209587979779	30.3222154844334	41.0128185998868	40.4943981552282
230	450.710410378196	107.471681768244	10	1	229	11.45	1.72884854402014	-8.26317527078004	8.44209587980327	8.44209587980258	8.44209587980018	38.3183633199212	40.2392208412101
231	450.796852805398	107.058523004706	10	1	230	11.5	1.72884854403947	-8.26317527075986	8.44209587978747	8.44209587980174	8.44209587979979	37.1049371612618	39.3649624493761
232	450.8832952326	106.645364241167	10	1	231	11.55	1.7288485440406	-8.26317527078004	8.44209587980746	8.44209587980174	8.44209587980216	37.0812075689555	39.1393482266041
233	450.969737659801	106.232205477628	10	1	232	11.6	1.72884854402014	-8.26317527078004	8.44209587980327	8.44209587979863	8.44209587980021	28.6514224335818	38.916458961039
234	451.056180087003	105.819046714089	10	1	233	11.65	1.72884854403947	-8.26317527078004	8.44209587980723	8.44209587980179	8.44209587980018	19.3821556821168	38.2322452710031
235	451.142622514205	105.405887950551	10	1	234	11.7	1.7288485440406	-8.26317527075986	8.44209587978771	8.44209587980174	8.44209587980018	8.44209587980117	37.0762228507862
236	451.229064941406	104.992729187012	10	1	235	11.75	1.72884854402014	-8.26317527078004	8.44209587980327	8.44209587979868	8.44209587980216	8.4420958798	33.2444778065891
237	451.315507368608	104.579570423473	10	1	236	11.8	1.72884854403947	-8.26317527078004	8.44209587980723	8.44209587979863	8.44209587980021	8.44209587980118	29.4127327623916
238	451.40194979581	104.166411659935	10	1	237	11.85	1.7288485440406	-8.26317527076014	8.44209587978798	8.44209587980174	8.44209587980021	8.49540365920282	25.9436272854678
239	451.488392223012	103.753252896396	10	1	238	11.9	1.72884854403947	-8.26317527077975	8.44209587980695	8.44209587980253	8.44209587980018	9.36819864620906	23.7298460702596
240	451.574834650213	103.340094132857	10	1	239	11.95	1.72884854402014	-8.26317527078004	8.44209587980327	8.44209587979868	8.44209587980216	9.07606613565106	22.2365521749978
241	451.661277077415	102.926935369318	10	1	240	12	1.72884854403947	-8.26317527078004	8.44209587980723	8.44209587980174	8.44209587980021	8.78393362509381	21.483772840389
242	451.747719504617	102.51377660578	10	1	241	12.05	1.7288485440406	-8.26317527076014	8.44209587978798	8.44209587980174	8.44209587980021	8.49180111453624	21.3258417889572
243	451.834161931818	102.100617842241	10	1	242	12.1	1.72884854402014	-8.26317527078004	8.44209587980327	8.44209587980258	8.54871143860543	8.19966860397825	16.9648829659916
244	451.92060435902	101.687459078702	10	1	243	12.15	1.72884854403947	-8.26317527077975	8.44209587980695	8.44209587979789	10.2943014126179	7.90753609342001	12.18418333498
245	452.007046786222	101.274300315163	10	1	244	12.2	1.7288485440406	-8.26317527078004	8.44209587980746	8.44209587980174	9.71003639150194	7.61540358286347	6.56808717854306
246	452.093489213423	100.861141551625	10	1	245	12.25	1.72884854402014	-8.26317527076014	8.4420958797838	8.65532699740912	9.12577137038547	7.32327107230543	6.42202092326394
247	452.179931640625	100.447982788086	10	1	246	12.3	1.72884854403947	-8.26317527078004	8.44209587980723	12.1465069454341	8.54150634927228	7.0311385617472	6.27595466798577
248	452.507171630859	100.792846679688	10	1	247	12.35	6.54479980467954	6.89727783204006	9.50825146784016	10.9779769032013	7.95724132815629	6.73900605118992	6.12988841270661
249	453.712738037109	101.265472412109	10	1	248	12.4	24.111328125	9.45251464842016	25.8979956199319	9.80944686097304	7.37297630703984	6.44687354063242	5.9838221574275
250	453.802885978452	101.171844728531	10	1	249	12.45	1.80295882686096	-1.87255367156013	2.59944566864344	8.64091681874281	6.78871128592478	6.15474103007438	5.8377559021485
251	453.893033919795	101.078217044953	10	1	250	12.5	1.80295882685982	-1.87255367155984	2.59944566864245	7.25915565890346	6.20444626481065	5.86260851951615	5.69168964687021
252	453.983181861139	100.984589361375	10	1	251	12.55	1.80295882687915	-1.87255367156013	2.59944566865606	2.59944566864557	5.62018124369419	5.57047600895888	5.54562339159111
253	454.073329802482	100.890961677797	10	1	252	12.6	1.80295882686096	-1.87255367156013	2.59944566864344	2.59944566864825	4.92930066377442	5.27834349840141	5.39955713631209
254	454.163477743825	100.797333994219	10	1	253	12.65	1.80295882685982	-1.87255367155984	2.59944566864245	2.59944566864825	2.59944566864691	4.98621098784319	5.25349088103297
255	454.253625685169	100.703706310641	10	1	254	12.7	1.80295882688029	-1.87255367156013	2.59944566865685	2.59944566864557	2.59944566864681	4.69407847728494	5.1074246257547
256	454.343773626512	100.610078627063	10	1	255	12.75	1.80295882685982	-1.87255367155984	2.59944566864245	2.59944566864537	2.59944566864683	4.40194596672788	4.96135837047565
257	454.433921567855	100.516450943485	10	1	256	12.8	1.80295882685982	-1.87255367156013	2.59944566864265	2.59944566864825	2.59944566864549	4.10981345617036	4.81529211519653
258	454.524069509198	100.422823259907	10	1	257	12.85	1.80295882685982	-1.87255367155984	2.59944566864245	2.59944566864537	2.59944566864652	3.76437316621041	4.66922585991825
259	454.614217450542	100.329195576329	10	1	258	12.9	1.80295882688029	-1.87255367156013	2.59944566865685	2.59944566864541	2.59944566864654	2.59944566864593	4.52315960463914
260	454.704365391885	100.235567892751	10	1	259	12.95	1.80295882685982	-1.87255367155984	2.59944566864245	2.59944566864541	2.5994456686451	2.59944566864593	4.37709334936012
261	454.794513333228	100.141940209173	10	1	260	13	1.80295882685982	-1.87255367156013	2.59944566864265	2.59944566864768	2.59944566864512	2.5994456686466	4.81892009702855
262	454.884661274571	100.048312525595	10	1	261	13.05	1.80295882685982	-1.87255367156013	2.59944566864265	2.59944566864484	2.59944566864652	2.59944566864597	5.26074684469792
263	454.974809215915	99.9546848420172	10	1	262	13.1	1.80295882688029	-1.87255367155586	2.59944566865378	2.59944566864484	2.5994456686464	2.59944566864593	5.70257359236645
264	455.064957157258	99.8610571584392	10	1	263	13.15	1.80295882685982	-1.87255367156013	2.59944566864265	2.59944566864484	2.59944566864496	2.59944566864593	6.14440034003536
265	455.155105098601	99.7674294748612	10	1	264	13.2	1.80295882685982	-1.87255367155984	2.59944566864245	2.59944566864764	2.59944566864506	2.59944566864593	6.58622708770376
266	455.245253039944	99.6738017912832	10	1	265	13.25	1.80295882685982	-1.87255367156013	2.59944566864265	2.59944566864512	2.59944566864638	2.59944566864586	8.32863283962806
267	455.335400981288	99.5801741077052	10	1	266	13.3	1.80295882688029	-1.87255367155984	2.59944566865664	2.59944566864508	2.59944566864646	2.59944566864586	8.57708753870427
268	455.425548922631	99.4865464241273	10	1	267	13.35	1.80295882685982	-1.87255367155814	2.59944566864122	2.59944566864528	2.59944566864535	2.59944566864657	8.85259762682651
269	455.515696863974	99.3929187405493	10	1	268	13.4	1.80295882685982	-1.87255367155984	2.59944566864245	2.59944566864792	2.59944566864533	2.59944566864586	8.47007774706867
270	455.605844805317	99.2992910569713	10	1	269	13.45	1.80295882686096	-1.87255367156013	2.59944566864344	2.59944566864528	2.59944566864677	2.59944566864586	9.64632833786608
271	455.695992746661	99.2056633733933	10	1	270	13.5	1.80295882687915	-1.87255367155984	2.59944566865585	2.59944566864557	2.5994456686466	3.77523167454095	9.79649558809049
272	455.786140688004	99.1120356898153	10	1	271	13.55	1.80295882686096	-1.87255367156013	2.59944566864344	2.59944566864557	2.5994456686452	4.95101768043697	10.2461934986366
273	455.876288629347	99.0184080062373	10	1	272	13.6	1.80295882685982	-1.87255367156013	2.59944566864265	2.59944566864825	2.59944566864675	6.1268036863315	10.4215757216556
274	455.96643657069	98.9247803226593	10	1	273	13.65	1.80295882685982	-1.87255367155984	2.59944566864245	2.59944566864528	2.59944566864677	7.30258969222752	11.109010250914
275	456.056584512034	98.8311526390813	10	1	274	13.7	1.80295882688029	-1.87255367156013	2.59944566865685	2.59944566864512	2.59944566864667	8.47837569812258	11.9655208373483
276	456.146732453377	98.7375249555034	10	1	275	13.75	1.80295882685982	-1.87255367155785	2.59944566864102	2.59944566864792	4.95101768043551	12.2553197125282	13.4812177231222
277	456.23688039472	98.6438972719254	10	1	276	13.8	1.80295882685982	-1.87255367156013	2.59944566864265	2.59944566864796	7.30258969222747	13.0443616212382	15.2179057002288
278	456.327028336064	98.5502695883474	10	1	277	13.85	1.80295882688029	-1.87255367155984	2.59944566865664	2.59944566864508	9.65416170401765	13.9408220874426	15.5204203951591
279	456.417176277407	98.4566419047694	10	1	278	13.9	1.80295882685982	-1.87255367156013	2.59944566864265	7.30258969222574	12.0057337158097	14.3407098254914	16.4200219467633
280	456.50732421875	98.3630142211914	10	1	279	13.95	1.80295882685982	-1.87255367155984	2.59944566864245	12.0057337158098	14.3573057275984	16.6932110070862	16.9512971520985
281	457.727484130859	98.8280029296875	10	1	280	14	24.4031982421802	9.29977416992188	26.1151657865443	16.7088777393874	21.9111937564099	16.9935455075344	17.542519642047
282	458.947644042969	99.2929916381837	10	1	281	14.05	24.4031982421996	9.29977416992386	26.1151657865631	21.4120217629715	23.4892775738312	17.8929413286273	19.373046815541
283	460.167803955078	99.7579803466798	10	1	282	14.1	24.4031982421802	9.29977416992216	26.1151657865444	26.1151657865517	25.2821985062385	18.2437057746652	21.2035739890345
284	461.387963867188	100.222969055176	10	1	283	14.15	24.4031982421996	9.29977416992386	26.1151657865631	36.519797820594	26.081973982336	19.6185748331821	23.0341011625285
285	462.608123779297	100.687957763672	10	1	284	14.2	24.4031982421802	9.29977416992017	26.1151657865437	34.9728214318525	30.7869763455258	21.3315960060506	24.5051110500795
286	458.721923828125	100.286155700684	10	1	285	14.25	-77.7239990234398	-8.03604125975994	78.1383259567559	33.8555192730896	29.0360733346332	24.3629897775986	25.8467247836386
287	458.957824707031	101.174377441406	10	1	286	14.3	4.71801757812045	17.7644348144398	18.3802838428555	30.7519262017006	28.4832929650272	27.8363657318118	27.5288793005465
288	458.297973632812	101.960609436035	10	1	287	14.35	-13.1970214843807	15.7246398925801	20.5286549927297	35.4587869044999	26.8332498453127	28.4413951216716	28.6588566808605
289	458.633819580078	102.37043762207	10	1	288	14.4	6.71691894532046	8.1965637207	10.5972004296182	21.5523488486724	27.2314159505545	30.2405982248808	29.807966785157
290	456.819274902344	100.676300048828	10	1	289	14.45	-36.2908935546807	-33.8827514648401	49.6494693005402	21.9937644982018	28.3058862845029	31.3031486355512	30.7358729984883
291	457.06689453125	101.028221130371	10	1	290	14.5	4.95239257812045	7.03842163085994	8.6061356776186	19.8109804175359	26.8147857987872	31.309807609553	30.9007030212643
292	456.594207763672	101.942642211914	10	1	291	14.55	-9.45373535156023	18.2884216308602	20.5873620905024	23.7109056994084	32.1834538897924	33.7950759506449	31.5690577851287
293	457.0673828125	102.027572631836	10	1	292	14.6	9.46350097656023	1.69860839843977	9.61473458940009	21.1529856645058	31.6005917371047	36.2803442917374	32.624032056192
294	457.018859863281	103.531631469727	10	1	293	14.65	-0.970458984379547	30.0811767578202	30.0968268389806	32.077222748902	34.3992224674255	38.7656126328294	33.2161905630442
295	456.627197265625	105.332527160645	10	1	294	14.7	-7.83325195312045	36.0179138183599	36.8598691260274	42.373143281383	31.8193209255767	40.5318464020365	33.6129476588485
296	459.704132080078	104.606781005859	10	1	295	14.75	61.5386962890602	-14.5149230957199	63.2273210995995	43.3902030566735	33.5835418844727	39.438129854749	34.0578231048562
297	461.000122070312	107.96900177002	10	1	296	14.8	25.9197998046795	67.2444152832199	72.0669647529074	45.0875392354427	39.1068589362627	42.0133969798548	34.8122117030201
298	460.564849853516	107.376747131348	10	1	297	14.85	-8.70544433591931	-11.8450927734401	14.7000334658528	42.4856561866475	45.7274387381621	43.3768912742783	35.165226342838
299	459.134216308594	106.082527160645	10	1	298	14.9	-28.6126708984409	-25.8843994140599	38.5835077328264	35.0898610200434	50.2998093151043	45.2752237448226	35.4190857849856
300	459.31298828125	104.903480529785	10	1	299	14.95	3.57543945312045	-23.5809326172	23.8504538820513	35.8405745911424	52.7578065195701	44.7785349898903	35.7056982917109
301	458.079559326172	104.455047607422	10	1	300	15	-24.6685791015602	-8.96865844725994	26.248345266579	48.0646744196507	52.0614739107107	44.8078605349943	35.3917916697289
302	459.525309244792	107.959571838379	10	1	301	15.05	28.9149983724008	70.0904846191401	75.8205326084026	55.5120793947659	51.8433400699172	45.2451742416301	35.1496477873821
303	460.971059163411	111.464096069336	10	1	302	15.1	28.9149983723792	70.0904846191398	75.8205326083941	63.0299568524928	55.1531908114519	47.0043583377189	34.8276045127244
304	462.416809082031	114.968620300293	10	1	303	15.15	28.9149983724008	70.0904846191401	75.8205326084026	69.033086801378	56.1512250222196	46.8138062929063	34.4837551137988
305	461.058074951172	117.723793029785	10	1	304	15.2	-27.1746826171807	55.1034545898401	61.4398411706855	67.8461055486921	57.737749054204	45.8942993116463	34.7517147809712
306	461.589813232422	120.486282348633	10	1	305	15.25	10.634765625	55.2497863769599	56.263995011005	62.2417072032532	56.0321791855159	43.7526564321138	33.0273538009937
307	459.795867919922	123.484909057617	10	1	306	15.3	-35.87890625	59.9725341796801	69.885626344973	56.7903706496733	51.3834895469975	41.7880576742285	33.0783688977634
308	457.856201171875	124.881134033203	10	1	307	15.35	-38.7933349609398	27.9244995117199	47.7985408811997	52.4455412559153	48.2812779372756	41.8890575640043	32.9006774372135
309	459.926330566406	126.150260925293	10	1	308	15.4	41.4025878906205	25.3825378418	48.5638498405034	43.0312715696539	43.3278032707083	40.5975733450904	33.4462820423924
310	458.145416259766	127.028717041016	10	1	309	15.45	-35.6182861328	17.5691223144599	39.7156942018954	34.920873545303	39.0307921037226	40.1082479478705	33.0129860116494
311	458.562316894531	126.835182189941	10	1	310	15.5	8.33801269529999	-3.87069702150001	9.19264657969798	34.320848671298	35.4438389535169	39.4737757299049	35.795830871874
312	457.965698242188	128.175033569336	10	1	311	15.55	-11.9323730468602	26.7970275879	29.3336362232184	29.8652358917433	31.7327752785397	36.5042196241192	36.8125275624107
313	458.130828857422	130.40885925293	10	1	312	15.6	3.30261230467954	44.6765136718801	44.7984165111749	25.6160429515299	28.6249243165567	33.3748647337113	37.4667975012654
314	459.365997314453	130.857986450195	10	1	313	15.65	24.7033691406205	8.98254394529999	26.2857859427297	27.8564063373799	25.0439216679611	30.2018975947682	36.9980950576708
315	458.443695068359	130.811233520508	10	1	314	15.7	-18.4460449218807	-0.935058593739768	18.4697295008283	28.5446770117765	22.4787468415369	28.9715831599059	36.4760363952845
316	457.445709228516	131.020660400391	10	1	315	15.75	-19.9597167968591	4.18853759765966	20.3944635089484	22.9289999618154	22.9153722742938	26.6165777472385	36.7226081074683
317	458.707458496094	129.974960327148	10	1	316	15.8	25.2349853515591	-20.9140014648597	32.7749895952013	20.2226074441789	21.6249497012409	24.1433408156721	35.907727856304
318	457.872985839844	129.924423217773	10	1	317	15.85	-16.689453125	-1.0107421875	16.7200312613692	19.341450731544	18.4684515301471	22.4244636001487	36.5540809913074
319	457.622619628906	129.337936401367	10	1	318	15.9	-5.00732421875909	-11.7297363281205	12.7538233545475	17.9743382112076	17.0759919188281	21.6173403399622	36.1461800027895
320	457.120910644531	128.84521484375	10	1	319	15.95	-10.0341796875	-9.85443115233977	14.0639459376536	14.7052223907053	18.9123742160892	21.2474370334084	36.8905790499508
321	456.626892089844	128.380935668945	10	1	320	16	-9.88037109374091	-9.2855834961	13.5589009072666	14.0079030984788	17.7893165409602	26.7838012087536	36.7897438926558
322	455.960388183594	128.861129760742	10	1	321	16.05	-13.330078125	9.60388183593977	16.4294104926895	13.9293763934772	16.5539063528044	28.3798808831913	37.4932449102985
323	455.839874267578	128.210525512695	10	1	322	16.1	-2.41027832031932	-13.0120849609398	13.2334348002367	18.4832977006343	16.2240028837407	27.929236664812	39.9269972760083
324	455.322692871094	128.548934936523	10	1	323	16.15	-10.3436279296807	6.76818847656023	12.3611898295396	17.6042948707127	18.1907590119633	27.1823838224354	57.9201062673274
325	455.11767578125	126.718704223633	10	1	324	16.2	-4.10034179687955	-36.6046142578003	36.8335524734391	18.4025903149035	20.0161272252798	27.0577734789226	76.2727325445897
326	455.550994873047	126.569786071777	10	1	325	16.25	8.66638183593977	-2.97836303711989	9.1638867576585	18.4401026690026	30.6522301432134	29.6925597828228	97.3398198318583
327	455.693145751953	125.558685302734	10	1	326	16.3	2.84301757812045	-20.2220153808599	20.4208877136435	22.4521416304493	35.1348120651417	30.0273980383796	118.066366335777
328	455.887298583984	124.91633605957	10	1	327	16.35	3.88305664061932	-12.8469848632801	13.4209965707322	21.5489567499253	37.3900217994768	31.2191044186104	117.79242405429
329	455.365264892578	123.381622314453	10	1	328	16.4	-10.4406738281193	-30.6942749023401	32.4213846367733	43.7001654157142	37.2887757260427	31.6947866604886	117.291640509951
330	456.981109619141	123.370735168457	10	1	329	16.45	32.3168945312602	-0.217742919919885	32.3176280708188	51.8670338153798	35.2031727417561	33.6729101520312	116.835140886451
331	462.348175048828	126.044044494629	10	1	330	16.5	107.34130859374	53.4661865234401	119.919930086603	56.339940929951	41.5958030246855	34.1057120554067	117.075926591828
332	463.930633544922	128.666320800781	10	1	331	16.55	31.6491699218795	52.4455261230398	61.255229711972	52.1254098216361	43.5008897239547	38.4822701964778	116.620026395741
333	464.631958007812	130.312423706055	10	1	332	16.6	14.0264892578	32.9220581054801	35.7855321435882	48.8573887335869	46.2142059534801	46.4791298183052	116.002576314852
334	464.214630126953	129.927947998047	10	1	333	16.65	-8.34655761717954	-7.68951416016023	11.3487290951984	39.4914406336568	45.1988143090139	85.6383149398867	116.153804992487
335	463.483001708984	130.248764038086	10	1	334	16.7	-14.6325683593807	6.41632080078011	15.977522630573	35.1347456325296	47.3296930787826	123.573881929274	116.432649498963
336	462.260284423828	126.804870605469	10	1	335	16.75	-24.4543457031193	-68.8778686523398	73.0901895869524	36.0884709770091	37.5591939676	168.063061916478	116.301625762422
337	461.148498535156	125.17423248291	10	1	336	16.8	-22.2357177734398	-32.6127624511801	39.4717547063361	38.2722187963917	41.829728327814	211.989391855882	116.176904363797
338	461.045104980469	123.14916229248	10	1	337	16.85	-2.06787109374091	-40.5014038086	40.5541588659857	45.8019974239782	55.5682378371336	213.16038450843	116.106345055674
339	461.319702148438	122.070182800293	10	1	338	16.9	5.49194335938068	-21.5795898437401	22.2674681921114	35.6269473015431	133.987854153731	212.965940679939	116.97239959227
340	462.559020996094	119.692459106445	10	1	339	16.95	24.7863769531193	-47.5544738769599	53.6264157685053	48.5247110230984	211.944591116791	212.422844739493	116.895728692276
341	462.339263916016	120.78125	10	1	340	17	-4.39514160155909	21.7758178711	22.2149389747772	75.0480046972581	294.53032080827	207.368051974902	117.53966358681
342	464.212951660156	125.629837036133	10	1	341	17.05	37.4737548828	96.9717407226599	103.960573314112	229.70348951107	380.47789398781	204.860171908291	117.980524542863
343	463.546478271484	134.262680053711	10	1	342	17.1	-13.3294677734409	172.65686035156	173.170627236784	378.087184809604	380.106563063381	204.075915964892	117.801343855212
344	484.272140502929	100.311595916748	10	1	343	17.15	414.513244628901	-679.02168273926	795.544892261169	553.433694314998	380.733067050864	205.125226162538	117.906353377982
345	504.997802734375	66.3605117797852	10	1	344	17.2	414.51324462892	-679.021682739256	795.544892261176	712.431076952522	377.515996400203	205.807525519003	117.584509397493
346	483.396682739258	105.77698135376	10	1	345	17.25	-432.02239990234	788.329391479496	898.947486501748	685.165121429504	377.176909982205	202.910691742022	117.460603511855
347	461.795562744141	145.193450927734	10	1	346	17.3	-432.022399902339	788.32939147948	898.947486501734	531.762644590659	367.890615488769	202.326410689214	118.284865737047
348	460.455261230469	143.929840087891	10	1	347	17.35	-26.8060302734409	-25.2722167968602	36.8408496216922	376.944807990803	352.58359409265	200.993585692737	118.818004931112
349	460.746307373047	145.326461791992	10	1	348	17.4	5.82092285156023	27.9324340820199	28.5325080669436	200.920125649412	276.262598171346	202.250012524052	119.423593995694
350	461.3154296875	144.417083740234	10	1	349	17.45	11.3824462890602	-18.1875610351597	21.4557092618957	23.3501540250153	199.670459921215	200.118547232521	119.289945734667
351	462.072082519531	144.976852416992	10	1	350	17.5	15.1330566406205	11.1953735351597	18.8240747947935	20.002066755797	111.291062675774	200.973615118214	116.484779054474
352	461.550628662109	145.166534423828	10	1	351	17.55	-10.4290771484409	3.79364013672046	11.0976283797516	20.7625517520325	24.174927390618	197.478778889249	116.711106868117
353	460.968322753906	145.98567199707	10	1	352	17.6	-11.6461181640591	16.3827514648398	20.1004132756005	22.3961118516275	21.8806083220928	189.123557892119	120.147894728181
354	462.524719238281	145.548065185547	10	1	353	17.65	31.1279296875	-8.75213623046022	32.3349330481212	21.6619997021357	23.76695799724	150.174391816077	120.908342896583
355	461.292175292969	146.369476318359	10	1	354	17.7	-24.6508789062409	16.4282226562403	29.6235097598708	24.9997007562207	22.7210980648388	111.595136865713	123.194109990417
356	462.009033203125	146.614807128906	10	1	355	17.75	14.3371582031205	4.90661621093977	15.1535140473344	23.7591498883885	24.7703202542236	66.8581451072316	121.728773073073
357	460.806274414062	147.310180664062	10	1	356	17.8	-24.0551757812602	13.9074707031199	27.7861336501764	26.7713642424476	27.0669422897295	24.5803396182106	121.203869243531
358	460.514373779297	146.679580688477	10	1	357	17.85	-5.83801269529999	-12.6119995117	13.8976589364398	23.0460842780501	25.6635216915887	24.4756253537936	121.066984828394
359	458.342956542969	147.62873840332	10	1	358	17.9	-43.4283447265602	18.9831542968602	47.3960048184164	27.8786408063116	24.086185460809	25.8812473114496	120.854254246535
360	458.521575927734	148.148773193359	10	1	359	17.95	3.57238769529999	10.4006958007801	10.9971099378835	29.1341838232384	23.5198138102106	26.1570467298404	119.886644867248
361	457.877563476562	150.006103515625	10	1	360	18	-12.8802490234398	37.1466064453199	39.3162966886417	27.5678934947889	22.4252275386894	25.6015061340451	119.867467531356
362	456.714599609375	151.250442504883	10	1	361	18.05	-23.2592773437398	24.8867797851602	34.0638487348107	21.4010066791704	24.9857518458032	28.5620418279437	118.46548457186
363	456.504364013672	151.031814575195	10	1	362	18.1	-4.20471191406023	-4.37255859376023	6.06620729419185	23.993543342371	27.0706423854945	36.2198734914701	116.000511551271
364	455.825866699219	150.557098388672	10	1	363	18.15	-13.5699462890602	-9.49432373046022	16.5615707403241	16.9718142710673	27.9955366256592	36.6914596306278	98.0242277820486
365	454.689270019531	150.935684204102	10	1	364	18.2	-22.7319335937591	7.5717163086	23.9597932538867	20.8373198683679	29.5929953948421	40.58069446183	79.2498500306341
366	454.532531738281	151.076019287109	10	1	365	18.25	-3.134765625	2.80670166014033	4.20765133212296	26.5733912762001	26.4326920138667	40.5468544041244	57.6973551534736
367	457.200836181641	151.158172607422	10	1	366	18.3	53.3660888672	1.64306640625966	53.391376721314	34.590066572148	30.0571413661578	40.0813277978482	36.2169259847368
368	457.227630615234	152.895294189453	10	1	367	18.35	0.535888671859084	34.7424316406205	34.7465643333526	35.1924474473131	46.7762252913516	41.1403839640513	36.2440903710619
369	457.3291015625	155.725723266602	10	1	368	18.4	2.02941894532046	56.6085815429796	56.6449472200636	35.893569756666	49.2967338004466	39.4584959690181	36.4884910169077
370	456.414489746094	156.716766357422	10	1	369	18.45	-18.2922363281205	19.8208618164	26.9716976297124	39.2769628639476	57.6415751134495	39.6547425019744	38.4852574062749
371	456.133270263672	156.452850341797	10	1	370	18.5	-5.62438964843977	-5.2783203125	7.71326287888767	66.9790593065031	58.6684812695594	38.7613199444985	40.054903414646
372	458.721435546875	158.831832885742	10	1	371	18.55	51.7633056640602	47.5796508789	70.3083422577217	64.0034010287453	55.1769037498932	39.4521902544708	40.2574120647877
373	460.728698730469	167.258926391602	10	1	372	18.6	40.1452636718795	168.5418701172	173.25704654613	80.090702779586	55.2101255426081	42.8774652104231	43.0390560385132
374	458.648071289062	167.079696655273	10	1	373	18.65	-41.6125488281398	-3.58459472657955	41.7666558312745	81.4433927824528	50.9214553123769	45.8740637480199	45.1644141812838
375	453.431854248047	165.802047729492	10	1	374	18.7	-104.3243408203	-25.5529785156205	107.408206383916	71.0768446358388	49.7164896091067	46.9045631955553	45.4211532819439
376	452.75634765625	165.5419921875	10	1	375	18.75	-13.5101318359398	-5.20111083983977	14.4767128932217	43.4411917787131	51.0899478751304	48.5365651997157	46.2286819548385
377	451.834106445312	165.488693237305	10	1	376	18.8	-18.4448242187602	-1.0659790039	18.4756015246519	37.8395095960086	48.8472391427838	47.853512351263	46.3457062621237
378	450.347930908203	164.557250976562	10	1	377	18.85	-29.7235107421795	-18.6288452148602	35.0787822605016	19.3422764386273	38.9787051294947	48.0125553883302	46.7041548674125
379	450.575225830078	163.907974243164	10	1	378	18.9	4.5458984375	-12.9855346679597	13.7582449177519	20.736502967808	42.4513936955931	47.0957347223659	46.2019020831628
380	450.007354736328	163.424041748047	10	1	379	18.95	-11.357421875	-9.67864990234034	14.9220405970096	26.6176336497289	36.1675512776611	50.8134680827093	47.437060636894
381	448.989074707031	163.087692260742	10	1	380	19	-20.3656005859398	-6.7269897461	21.447845539125	34.5162184802762	38.404649129872	54.5083006952468	48.5445164573536
382	446.948852539062	161.835083007812	10	1	381	19.05	-40.8044433593807	-25.0521850586	47.8812549342563	47.0632777951777	40.5301209526329	51.9527823016317	48.9781014921867
383	447.569183349609	158.158462524414	10	1	382	19.1	12.4066162109398	-73.5324096679597	74.5717064132383	52.9928261166949	40.8149852340522	49.8582385855563	49.4821250925941
384	449.729888916016	155.002593994141	10	1	383	19.15	43.2141113281409	-63.1173706054602	76.4935414922591	56.072795291936	43.2700141323548	53.6373687319399	49.9453316247643
385	451.905364990234	154.519409179688	10	1	384	19.2	43.5095214843591	-9.66369628905966	44.5697822045956	54.4426082555368	51.910446556312	50.2616121020578	49.6262379909294
386	452.965515136719	153.012603759766	10	1	385	19.25	21.2030029297	-30.1361083984403	36.8476914153304	47.1137519878282	57.9266535153632	51.9105095055526	49.8674661975871
387	453.051605224609	151.027954101562	10	1	386	19.3	1.72180175779999	-39.6929931640801	39.7303197522607	39.476750469532	55.0583254604796	52.6100847263992	48.6994777029432
388	453.749481201172	149.264663696289	10	1	387	19.35	13.9575195312602	-35.2658081054597	37.9274250746952	50.8280669959292	60.737772041618	52.2679257707738	48.3033350639703
389	454.698303222656	147.60075378418	10	1	388	19.4	18.9764404296807	-33.2781982421801	38.308533900778	59.7805117387904	64.8233437682866	52.9453081973076	48.4460633081281
390	459.754119873047	147.274719238281	10	1	389	19.45	101.116333007819	-6.52069091798012	101.326364836582	55.6740426654225	64.3556729264546	55.2193787718137	48.6605540082855
391	462.396331787109	150.384246826172	10	1	390	19.5	52.8442382812398	62.1905517578199	81.6099151296368	74.3617920954078	65.4163698812332	58.3277129702087	49.0127552144442
392	463.007019042969	149.643661499023	10	1	391	19.55	12.2137451172	-14.8117065429796	19.1979743854207	90.1699370670413	64.6900485001656	58.5040127299026	47.7385015989074
393	456.668670654297	147.920867919922	10	1	392	19.6	-126.76696777344	-34.4558715820204	131.366172224622	77.88327885698	63.7208663074954	56.0867849747652	43.8257585592185
394	454.214904785156	153.250610351562	10	1	393	19.65	-49.0753173828193	106.5948486328	117.349258758946	71.0522280236759	62.6206022622604	54.0165995015088	43.0136337973769
395	453.631988525391	155.158187866211	10	1	394	19.7	-11.6583251953	38.1515502929801	39.8930737862747	73.7060543349087	58.5283109873154	52.3479127863035	40.8303822470375
396	455.902404785156	154.468933105469	10	1	395	19.75	45.4083251953	-13.7850952148398	47.4546609631163	53.0799405195829	58.7287724250543	51.1983671954586	42.1760608215666
397	457.478424072266	154.079772949219	10	1	396	19.8	31.5203857422	-7.783203125	32.4671059415849	35.0712674574795	61.9496999993256	49.5454430546234	46.0805319263707
398	458.739868164062	153.445831298828	10	1	397	19.85	25.2288818359193	-12.6788330078199	28.2356031479932	39.1733431176508	51.4357979079123	48.5941147396105	48.0161961443862
399	458.350494384766	152.137237548828	10	1	398	19.9	-7.78747558591931	-26.171875	27.3058934484282	46.4053168264327	43.209855234731	49.7963918938904	49.3329789416849
400	461.064849853516	150.812957763672	10	1	399	19.95	54.287109375	-26.4855957031205	60.4034520871313	50.1933456637426	40.3401526461525	46.5076399338617	49.5240757239458
401	462.249206542969	146.803497314453	10	1	400	20	23.6871337890591	-80.1892089843795	83.6145295070258	49.7916552962417	36.9803645096841	43.5172097336415	49.2780881875788
402	463.019989013672	144.351425170898	10	1	401	20.05	15.4156494140602	-49.0414428711	51.4072501281345	51.3484430119825	34.4008376090812	43.524220896183	49.7667005443501
403	464.088012695312	143.590515136719	10	1	402	20.1	21.3604736328	-15.2182006835801	26.2271513104886	41.5069621746543	33.4673631717256	37.7932785328808	48.6141378670521
404	464.553039550781	141.898773193359	10	1	403	20.15	9.30053710938068	-33.8348388672	35.0898320271322	27.5554121929354	36.9721815255204	32.3898988628139	47.1559715881695
405	464.682800292969	141.354217529297	10	1	404	20.2	2.59521484375909	-10.8911132812403	11.1960479004905	18.6083295544197	34.4869688804081	31.3991523920171	46.4353734241143
406	464.762298583984	140.665954589844	10	1	405	20.25	1.58996582029999	-13.7652587890597	13.8567795984315	17.1430710472095	28.3056470422288	32.4416121375806	45.6883621621493
407	464.663330078125	140.347381591797	10	1	406	20.3	-1.97937011717954	-6.37145996094034	6.671836935556	22.5959200390583	25.0987417930404	39.5509791263421	45.2672321925984
408	465.608245849609	140.331878662109	10	1	407	20.35	18.8983154296795	-0.310058593759663	18.9008587744374	27.4669755861619	24.1507591578492	43.7644665179985	45.7714455198058
409	464.319213867188	137.493133544922	10	1	408	20.4	-25.7806396484193	-56.7749023437403	62.354076986376	29.0558818915222	21.5699424908968	45.7206496860622	45.9054760694408
410	464.701477050781	135.75715637207	10	1	409	20.45	7.64526367186022	-34.7195434570398	35.5513256360088	31.5891540316611	22.4581521378817	43.828772676078	45.9351591949062
411	465.389923095703	134.912002563477	10	1	410	20.5	13.7689208984398	-16.9030761718602	21.8013111252328	31.1584472684889	27.9028597654772	40.2284634049488	46.4678690344013
412	466.281402587891	135.286407470703	10	1	411	20.55	17.8295898437602	7.48809814452045	19.3381976362506	20.5439649427354	44.7011206436031	41.0293883587975	48.6748669284837
413	465.506652832031	135.604125976562	10	1	412	20.6	-15.4949951172	6.35437011717954	16.7473249585764	17.4493286896015	54.0615698642715	41.1414907593391	46.4734756381376
414	465.582427978516	135.146270751953	10	1	413	20.65	1.51550292970001	-9.15710449217954	9.28166535760819	26.7498376394322	54.4691178466041	40.2953436748302	44.289396585354
415	465.948577880859	134.211517333984	10	1	414	20.7	7.32299804685908	-18.6950683593801	20.0781443703395	57.813087255545	53.1705764717478	40.522834061925	44.199894398641
416	464.513824462891	137.31071472168	10	1	415	20.75	-28.6950683593591	61.9839477539199	68.3038558743865	76.9646924600541	52.1512797676688	40.17835712884	43.4668854926965
417	462.653930664062	145.843078613281	10	1	416	20.8	-37.1978759765807	170.64727783202	174.654445716814	88.3942707504729	56.9600349245546	40.9890213305734	43.0592898576496
418	457.567779541016	143.440017700195	10	1	417	20.85	-101.723022460919	-48.0612182617199	112.505350981122	88.8918242538941	58.1322223608289	42.9487763000011	43.2243321817411
419	454.257965087891	143.718124389648	10	1	418	20.9	-66.1962890625	5.56213378906023	66.4295568097023	77.5527218959053	59.0207448587636	42.0145602449912	43.1857406193905
420	454.969909667969	144.593444824219	10	1	419	20.95	14.2388916015591	17.5064086914199	22.5659118874459	56.1069825935642	58.5875159859683	45.3626784559507	42.1497979835817
421	454.389923095703	144.571090698242	10	1	420	21	-11.5997314453193	-0.447082519540345	11.6083440844424	39.2997522616037	52.4538544922028	49.4185283351611	40.2017507044086
422	457.752410888672	144.327667236328	10	1	421	21.05	67.2497558593795	-4.86846923827954	67.4257492051088	29.6472189670543	37.2769220175437	53.8255129607843	39.4320204071997
423	456.420349121094	143.825820922852	10	1	422	21.1	-26.6412353515602	-10.0369262695204	28.4691993213194	28.2832077180425	31.8359827357308	55.1536727433945	39.2173132399783
424	457.165802001953	144.344848632812	10	1	423	21.15	14.9090576171807	10.3805541992	18.1668903369548	27.3549870885003	29.5600026433783	56.1888943078941	38.6053093843726
425	456.394775390625	144.504058837891	10	1	424	21.2	-15.4205322265602	3.18420410158012	15.7458556423874	18.4468614415233	37.5547804401535	57.0006364052648	38.7267482497777
426	456.620880126953	144.769073486328	10	1	425	21.25	4.52209472656023	5.30029296874034	6.96724093673113	24.3722132098579	46.6857769026535	54.4921588478123	39.0076709130507
427	455.643005371094	145.36328125	10	1	426	21.3	-19.5574951171807	11.8841552734398	22.8851209702237	29.4727863197024	50.690990997014	46.5676005889572	39.1579409309415
428	452.82275390625	146.059005737305	10	1	427	21.35	-56.4050292968795	13.9144897461	58.0959581629924	46.8263531622644	52.1751231259601	42.6841978454836	38.8827576138709
429	451.220733642578	144.575378417969	10	1	428	21.4	-32.0404052734398	-29.6725463867199	43.6697558861772	66.0165667168067	53.3570437570247	40.6508315527187	37.9553301012524
430	448.752716064453	140.082992553711	10	1	429	21.45	-49.3603515625	-89.8477172851602	102.513689855198	82.9351205525047	55.4137568245612	40.4708232910854	39.4347411786287
431	447.865631103516	135.014114379883	10	1	430	21.5	-17.7416992187398	-101.37756347656	102.918308709443	79.9780330420623	56.5304632034219	40.1750380038683	43.5684089881517
432	446.023284912109	129.965896606445	10	1	431	21.55	-36.8469238281409	-100.96435546876	107.477890148714	77.241301194347	55.8582791603706	37.8346524556018	46.5879971992804
433	443.918273925781	130.474258422852	10	1	432	21.6	-42.1002197265591	10.1672363281398	43.31052061078	64.001160486858	53.5324129552364	37.2931357206176	48.6472422263079
434	442.419708251953	130.427185058594	10	1	433	21.65	-29.9713134765602	-0.941467285159661	29.986096647601	47.0443596900371	51.741660462059	36.9152750939151	48.8409163794051
435	441.028961181641	131.59440612793	10	1	434	21.7	-27.8149414062398	23.3444213867199	36.3129863177527	28.7814377682364	43.3868661420173	36.9306624376304	49.0390546515547
436	441.653015136719	132.252197265625	10	1	435	21.75	12.4810791015591	13.1558227539	18.1343047253378	27.0867928684106	33.6642991050832	37.8369846972614	47.6842608070612
437	441.273223876953	132.965560913086	10	1	436	21.8	-7.59582519531932	14.2672729492199	16.1632805397107	26.242019729771	24.9783139141897	37.3268605313096	43.5357852028899
438	440.182159423828	134.323379516602	10	1	437	21.85	-21.8212890625	27.1563720703199	34.8372961116507	22.7725717971766	22.4111483152751	34.8167389277406	41.1709119232491
439	440.779876708984	135.464416503906	10	1	438	21.9	11.9543457031193	22.8207397460801	25.7622309544031	20.2842385201292	20.4735064308055	33.8960999575135	39.8154930163014
440	440.557373046875	136.38623046875	10	1	439	21.95	-4.45007324217954	18.4362792968801	18.9657466547809	21.1751900601429	18.4475680506995	33.5068039013067	39.4360955660508
441	440.668579101562	136.648239135742	10	1	440	22	2.22412109373977	5.24017333983977	5.69263834010081	17.7355037621396	19.1435061911009	37.7182896411422	39.5343430189669
442	439.675659179688	136.370986938477	10	1	441	22.05	-19.8583984374795	-5.54504394529999	20.6180382397792	14.7049931318401	18.7954419022485	39.3504814377765	38.0653585613762
443	440.548187255859	136.49951171875	10	1	442	22.1	17.4505615234193	2.57049560546022	17.638864621634	14.1225643042223	16.1010649002448	42.1408117092213	37.8558116035589
444	441.062744140625	136.370498657227	10	1	443	22.15	10.2911376953205	-2.58026123046022	10.6096778029053	18.0027738620726	16.050539452968	41.4929384509161	37.6802645924382
445	441.780181884766	136.010528564453	10	1	444	22.2	14.3487548828205	-7.19940185547955	16.0536025166922	16.4156937443541	23.626741660596	41.0774728978447	38.0430016787099
446	442.414337158203	137.093154907227	10	1	445	22.25	12.6831054687398	21.6525268554796	25.0936861293521	14.46662603835	41.7722801772013	40.87636276631	38.2411681037728
447	442.694641113281	137.661972045898	10	1	446	22.3	5.60607910156023	11.3763427734204	12.682637651187	17.3960857740959	53.7226489613633	40.5039698168227	37.7615796271939
448	442.593627929688	138.043502807617	10	1	447	22.35	-2.02026367186022	7.63061523437955	7.89352609161352	33.1309190169697	61.8704751031676	39.6576260010146	36.7889016886423
449	443.093231201172	139.203323364258	10	1	448	22.4	9.99206542967954	23.1964111328205	25.2569764816344	65.5417864923301	62.5123704710268	38.9801544798841	35.924409792558
450	447.120025634766	141.696975708008	10	1	449	22.45	80.5358886718807	49.873046875	94.7277687310617	91.0296041783724	63.7073777449899	38.4013678410161	33.542003708338
451	451.331848144531	150.05290222168	10	1	450	22.5	84.2364501953	167.11853027344	187.148023506154	109.274324167985	62.609219341519	38.8936480340654	33.8932113455297
452	455.581665039062	155.622848510742	10	1	451	22.55	84.9963378906193	111.39892578124	140.121726081399	107.628655167958	62.2124977313969	38.2960646671505	34.1304294467391
453	457.535095214844	160.177474975586	10	1	452	22.6	39.0686035156398	91.0925292968801	99.117126039677	94.2838364730101	63.2141871017844	38.4184874865001	35.9718317863974
454	458.330749511719	159.874374389648	10	1	453	22.65	15.9130859375	-6.06201171875966	17.0286314814973	59.676652190708	61.9097695068002	38.4452540909614	39.1418550471657
455	457.292205810547	158.935256958008	10	1	454	22.7	-20.7708740234398	-18.7823486328	28.0036752563239	33.3953912844213	53.1759940214363	39.1553409197895	41.2685803896662
456	456.787902832031	158.441741943359	10	1	455	22.75	-10.0860595703193	-9.87030029298012	14.1121020946432	17.1540500355838	36.0150158909295	38.6453515102843	43.4309905630635
457	456.602630615234	158.047317504883	10	1	456	22.8	-3.70544433594091	-7.88848876951988	8.7154215499652	16.1908838456428	22.8694803729377	38.1962987230782	44.2774164159948
458	455.962097167969	157.421478271484	10	1	457	22.85	-12.8106689453	-12.5167846679801	17.9104197954893	12.0681515698624	14.9664998698327	38.761064449544	45.020506469793
459	456.189971923828	156.854949951172	10	1	458	22.9	4.55749511718068	-11.3305664062403	12.2128005317924	12.353379591151	14.378137710896	37.9527196276025	45.4766801283084
460	456.539093017578	156.733932495117	10	1	459	22.95	6.982421875	-2.4203491211	7.39001387742189	12.3435694614541	14.603304094589	33.5772035153693	45.3468009230051
461	455.884826660156	156.314971923828	10	1	460	23	-13.0853271484398	-8.37921142577954	15.538242201086	12.7789497040816	14.6814836790496	30.0681330499172	45.5593852507023
462	455.499084472656	156.117568969727	10	1	461	23.05	-7.71484375	-3.94805908202045	8.66637090148109	12.5653915761491	14.1800997147595	28.9103774557018	45.367857197801
463	456.460540771484	155.827133178711	10	1	462	23.1	19.2291259765591	-5.80871582031989	20.0873210086267	17.1384566193156	14.3079417973036	29.8028518635735	45.0950098860538
464	456.357727050781	155.279449462891	10	1	463	23.15	-2.05627441405909	-10.9536743164	11.14500989213	17.0095877669482	13.9956697484047	36.7907716434153	45.2150421488392
465	454.967468261719	154.683090209961	10	1	464	23.2	-27.8051757812409	-11.9271850586	30.2553390932542	16.016629968065	13.9784130093024	41.4596878814878	45.4013527847537
466	455.653411865234	154.973007202148	10	1	465	23.25	13.7188720703	5.79833984374034	14.8938979392489	15.8369338905256	24.1212502089049	45.9856183598169	45.2159793126305
467	455.468414306641	154.978500366211	10	1	466	23.3	-3.69995117185908	0.109863281259663	3.70158190706494	15.4259479206603	34.9512745384658	48.0508630151669	45.682754571297
468	455.75	155.895690917969	10	1	467	23.35	5.63171386717954	18.3438110351602	19.1888406209299	10.8183693992892	44.6392038573143	50.3833869385714	46.0227927997975
469	456.117156982422	155.627792358398	10	1	468	23.4	7.34313964843977	-5.35797119141989	9.09008004280346	31.2329126508616	59.2034055759345	51.9732057767326	45.6322250367656
470	456.316070556641	155.928894042969	10	1	469	23.45	3.97827148438068	6.02203369141989	7.21744648639897	53.8859191088666	68.3160716683865	52.2922340049941	43.3904434718609
471	456.507883707683	161.774078369141	10	1	470	23.5	3.8362630208394	116.90368652344	116.966614197111	73.4414738241029	77.2897530405843	52.2251224673393	39.1992494322111
472	456.699696858724	167.619262695312	10	1	471	23.55	3.83626302082007	116.90368652342	116.96661419709	102.980863231209	81.9216263155743	52.4396497284514	35.903572705365
473	456.891510009766	173.464447021484	10	1	472	23.6	3.83626302084053	116.90368652344	116.966614197111	125.813773937484	86.4588320798391	51.7715322856074	33.5510681066069
474	458.195983886719	181.19450378418	10	1	473	23.65	26.0894775390591	154.60113525392	156.787027078333	123.346593430307	89.9507418050605	51.984830206717	33.4547053218631
475	458.574798583984	187.251770019531	10	1	474	23.7	7.57629394529999	121.14532470702	121.382000017774	109.957333522282	90.6060550006857	51.6473646497179	33.1935612130101
476	458.602813720703	192.48323059082	10	1	475	23.75	0.560302734380684	104.62921142578	104.630711661227	99.4761903355754	80.3289947257737	51.7866071149766	33.0928044918149
477	458.882019042969	194.968612670898	10	1	476	23.8	5.58410644531932	49.7076416015602	50.0203146569653	76.9206203789123	69.9280249184371	53.1692104195157	32.990884464983
478	459.232574462891	198.17756652832	10	1	477	23.85	7.01110839844091	64.1790771484398	64.560898263578	55.3983360638877	58.9038607139005	53.2845211500511	33.2104844182671
479	457.766143798828	199.818176269531	10	1	478	23.9	-29.3286132812602	32.8121948242199	44.0091772950174	37.3113960212404	44.7662548374995	53.3117304459287	34.3932303200398
480	457.538116455078	200.467849731445	10	1	479	23.95	-4.560546875	12.9934692382801	13.770578442651	29.8987163145922	34.9786576310493	53.2036834283525	36.4858836173296
481	458.001251220703	199.929962158203	10	1	480	24	9.2626953125	-10.7577514648398	14.1960114479903	18.3315310922257	26.283461189369	48.330365814505	37.7485387293115
482	457.510803222656	199.506683349609	10	1	481	24.05	-9.80895996093977	-8.46557617188012	12.9569161237242	12.6118892960867	24.4167945234572	42.8967679550281	40.3646949669966
483	457.801483154297	199.675704956055	10	1	482	24.1	5.81359863281932	3.38043212891989	6.7249721517455	14.5589791982109	20.110210220263	37.2992843496403	40.880163756418
484	458.571655273438	199.699783325195	10	1	483	24.15	15.4034423828205	0.481567382799994	15.4109683143223	15.2555263574976	16.6727190867969	30.1186390003109	41.3105849812663
485	457.957855224609	198.697494506836	10	1	484	24.2	-12.2760009765807	-20.0457763671801	23.506027953272	18.9348727323222	15.8013118560192	24.9274345445324	41.2142871890214
486	458.831970214844	198.56608581543	10	1	485	24.25	17.4822998047	-2.62817382811988	17.678747244424	21.8888893483003	16.3317369032363	20.1999906238129	40.8876075857398
487	457.450622558594	197.824798583984	10	1	486	24.3	-27.626953125	-14.8257446289199	31.353647997847	20.7335488775071	15.8655109916192	17.9309059147991	41.3984970376019
488	458.456298828125	198.203887939453	10	1	487	24.35	20.1135253906205	7.58178710938012	21.4950552316363	17.0436445138276	15.69470798538	16.0375818979629	41.0647857481099
489	458.75830078125	197.828598022461	10	1	488	24.4	6.0400390625	-7.50579833984034	9.63426596035608	17.407947448975	15.4710231631223	16.813254863347	42.0121134282251
490	458.543395996094	197.695419311523	10	1	489	24.45	-4.29809570312045	-2.66357421875966	5.05650613487452	12.7961492509162	14.8762114580154	20.6795332296652	42.0976057727468
491	457.568389892578	197.69172668457	10	1	490	24.5	-19.5001220703193	-0.0738525390602263	19.500261920161	9.50052662245967	14.1165200582568	23.2719549912837	39.4898943590704
492	457.920684814453	197.910568237305	10	1	491	24.55	7.0458984375	4.37683105470001	8.29465700755319	10.2084974487375	11.445017306141	28.2897402055418	37.0328353506763
493	458.110137939453	197.746154785156	10	1	492	24.6	3.7890625	-3.28826904298012	5.0169420893536	12.7087784022033	11.9649535756627	29.9887952272286	34.4423336843595
494	457.477172851562	197.928497314453	10	1	493	24.65	-12.6593017578205	3.64685058594034	13.1741200917454	10.8250926675386	16.9537906398972	30.6363397558156	30.9549354472119
495	457.080902099609	197.145126342773	10	1	494	24.7	-7.92541503906023	-15.6674194336	17.5579109022033	10.0938853613658	25.5577546033112	30.7812097283248	28.1079953013369
496	457.5849609375	197.15087890625	10	1	495	24.75	10.0811767578205	0.115051269539777	10.0818332468377	14.4293805288658	30.2121730793312	29.9886080565029	25.6672379894061
497	457.3955078125	197.28466796875	10	1	496	24.8	-3.7890625	2.67578125	4.63862047668893	23.6990838310568	40.7139694194643	29.6277836556881	24.7692140747818
498	456.091613769531	197.569869995117	10	1	497	24.85	-26.0778808593795	5.70404052733977	26.6944179268537	38.4067308044192	44.2828824690771	28.8450503461688	23.4742990880136
499	455.316802978516	200.443374633789	10	1	498	24.9	-15.4962158203	57.4700927734403	59.5226366027006	49.5992534911237	45.8016563485089	30.7124964105214	23.3732559153602
500	454.128204345703	204.840362548828	10	1	499	24.95	-23.7719726562602	87.9397583007801	91.0961457690149	71.3340534775629	46.6862079986342	30.9915281171411	25.2340240842197
501	453.224456787109	208.016510009766	10	1	500	25	-18.0749511718807	63.5229492187597	66.0444466803606	74.1363844092884	45.860696054749	30.6494229036359	25.4025447641975
502	449.030090332031	211.825271606445	10	1	501	25.05	-83.8873291015591	76.1752319335801	113.312620408885	67.9042288659609	47.8105500052352	31.1689027463245	25.9508475804037
503	447.255767822266	212.822387695312	10	1	502	25.1	-35.4864501953	19.9423217773398	40.7060725854812	54.9656851928493	45.7251471166749	31.5853830190787	26.8722211280516
504	446.601776123047	214.080673217773	10	1	503	25.15	-13.0798339843807	25.1657104492205	28.3618588860632	42.1221386183744	44.4712021811457	31.791231894113	26.9923609443382
505	446.407623291016	215.386489868164	10	1	504	25.2	-3.88305664061932	26.1163330078199	26.4034274034566	24.2870465329074	36.4253016309709	31.2885560581414	27.5469753916653
506	446.422485351562	215.296371459961	10	1	505	25.25	0.29724121091931	-1.80236816406023	1.82671380798597	17.3139098240613	31.0866727279405	31.1344853549993	29.7372753853273
507	445.933166503906	214.193161010742	10	1	506	25.3	-9.78637695311932	-22.0642089843801	24.1371599815501	21.0381754963305	21.6238360731846	31.6075222347645	29.8510959958132
508	445.658660888672	214.093551635742	10	1	507	25.35	-5.49011230468068	-1.9921875	5.8403890412508	17.8849180690926	18.8878835690804	30.9110162780643	29.5761403758991
509	443.433044433594	213.341766357422	10	1	508	25.4	-44.5123291015602	-15.0357055664	46.9831872474088	20.0512068375067	17.780807439717	29.9332569673734	29.9492847081297
510	443.652069091797	212.85710144043	10	1	509	25.45	4.38049316406023	-9.69329833983977	10.6371402672673	18.9606256134618	15.8909041176486	29.7885149387742	29.9867869400675
511	443.593292236328	212.226928710938	10	1	510	25.5	-1.17553710937955	-12.6034545898398	12.6581576500564	20.4618573140994	16.4082746552496	27.5331345371113	30.0138035489335
512	444.114166259766	211.451400756836	10	1	511	25.55	10.4174804687602	-15.5105590820403	18.6842538613257	14.5234393831036	15.4044944642938	23.6119549552656	30.7414211089248
513	444.777770996094	211.381011962891	10	1	512	25.6	13.2720947265591	-1.4077758789	13.346547544439	13.8968901662046	16.0968854394537	23.7556470288746	31.0663279696754
514	445.599761962891	211.648941040039	10	1	513	25.65	16.4398193359409	5.35858154296022	17.2910975924298	12.7653424729925	15.3953117536011	23.3483821328608	31.1246798412047
515	445.323638916016	211.394882202148	10	1	514	25.7	-5.5224609375	-5.08117675781989	7.50439418277201	11.8483633151258	23.1517282465775	24.3127410550059	31.3436339348309
516	445.266845703125	211.740264892578	10	1	515	25.75	-1.13586425782046	6.9076538086	7.00041918399607	11.731913564808	23.9795963462822	29.4859427141517	31.3880912351106
517	445.939849853516	211.530395507812	10	1	516	25.8	13.4600830078205	-4.19738769532046	14.099358071992	16.2671841240986	25.6000738373466	30.0744083359383	32.0550251992781
518	445.433624267578	211.919052124023	10	1	517	25.85	-10.1245117187602	7.77313232422046	12.7642987928501	32.4065663269504	28.6234104886688	30.3072304056293	34.424711532008
519	445.010711669922	209.965942382812	10	1	518	25.9	-8.45825195312045	-39.0621948242205	39.967450388883	35.1938502195718	28.9159568260046	29.1860730057381	41.9820590115639
520	442.113159179688	206.641357421875	10	1	519	25.95	-57.9510498046795	-66.4916992187398	88.201305197031	39.3517843595674	32.7345779923632	28.9820457629938	48.7500687619623
521	443.149108886719	206.490737915039	10	1	520	26	20.7189941406193	-3.01239013671989	20.936838647103	45.5149074125297	42.5636107730537	29.3781841942311	52.6001647397019
522	444.615234375	207.43603515625	10	1	521	26.05	29.3225097656205	18.9059448242199	34.88902877197	41.5647295279106	44.7443222075828	30.3139394715251	54.7068064782815
523	444.601928710938	209.614990234375	10	1	522	26.1	-0.266113281239768	43.5791015625	43.5799140576613	33.0625896577759	44.517575371805	30.5472729202721	69.207107163149
524	444.262237548828	210.567031860352	10	1	523	26.15	-6.79382324220001	19.0408325195398	20.2165609657879	49.9333713265357	42.976834257875	30.4581277882964	84.0160131905022
525	442.770477294922	212.297271728516	10	1	524	26.2	-29.8352050781205	34.6047973632801	45.6906058463573	50.1368600555981	34.8123632794102	31.3987118115205	86.2361233232071
526	437.5341796875	212.841827392578	10	1	525	26.25	-104.72595214844	10.8911132812403	105.290746990902	43.5202433310803	34.7767720421801	31.6416971152219	88.216536875998
527	439.177490234375	212.118835449219	10	1	526	26.3	32.8662109375	-14.4598388671801	35.9064724172823	44.3889389878393	35.0278051057036	32.5025281637917	88.5128299623669
528	439.013366699219	212.61735534668	10	1	527	26.35	-3.28247070312045	9.97039794921989	10.4968304350719	36.5621369010444	32.4711353518754	37.9384067859518	89.0425092471934
529	439.125518798828	213.840225219727	10	1	528	26.4	2.24304199218068	24.4573974609398	24.5600392495832	19.6201727578246	32.0002987505882	54.0308610557544	88.1484628860614
530	438.811004638672	213.747741699219	10	1	529	26.45	-6.29028320312045	-1.84967041015966	6.55659541238283	19.9187501558091	30.0628456306778	67.7116225851504	88.8226834562343
531	437.785217285156	213.829574584961	10	1	530	26.5	-20.5157470703193	1.63665771483977	20.5809262748026	21.4220273726705	20.7197834573901	77.6671949422925	88.7958786848759
532	437.913391113281	211.964004516602	10	1	531	26.55	2.5634765625	-37.3114013671801	37.399359407205	19.611658513337	20.2607341200007	85.8016580012974	88.6465141918309
533	437.591369628906	212.805130004883	10	1	532	26.6	-6.4404296875	16.8225097656205	18.013216519379	23.5635543603112	31.3592382000986	114.658567297424	NA
534	438.354797363281	212.669342041016	10	1	533	26.65	15.2685546875	-2.71575927734034	15.5081949529156	21.8193941569556	65.0848878536338	144.683644248144	NA
535	437.044799804688	212.545867919922	10	1	534	26.7	-26.1999511718602	-2.46948242188012	26.3160746472538	20.6027180841922	100.610881890891	148.159505591408	NA
536	437.399780273438	212.070846557617	10	1	535	26.75	7.099609375	-9.5004272461	11.8601252580244	41.2964490275266	120.557617842405	146.947131037844	NA
537	438.730041503906	211.244934082031	10	1	536	26.8	26.6052246093602	-16.5182495117199	31.3159790433884	110.558117193931	136.575510896891	146.951251588795	NA
538	433.670104980469	207.884628295898	10	1	537	26.85	-101.198730468741	-67.2061157226597	121.481871236051	177.65820942147	196.845999242972	147.777788088757	NA
539	446.020202636719	194.66520690918	10	1	538	26.9	247.001953125	-264.38842773436	361.816535784936	219.295841527854	257.366989745699	147.110852766385	NA
540	458.370300292969	181.445785522461	10	1	539	26.95	247.001953125	-264.38842773438	361.81653578495	252.54830370959	266.256165552139	148.663321149475	NA
541	462.167022705078	171.119216918945	10	1	540	27	75.9344482421807	-206.53137207032	220.048285789945	352.395549458417	273.174478618299	148.213573175521	NA
542	465.257385253906	161.736114501953	10	1	541	27.05	61.8072509765602	-187.66204833984	197.578289952069	404.175862297467	273.64176905759	146.979088912137	NA
543	435.513229370117	152.875381469727	10	1	542	27.1	-594.88311767578	-177.21466064452	620.718099980183	354.854121682808	264.196337977416	NA	NA
544	405.769073486328	144.0146484375	10	1	543	27.15	-594.88311767578	-177.21466064454	620.718099980189	327.053115708743	229.136817679136	NA	NA
545	405.282348632812	138.274856567383	10	1	544	27.2	-9.73449707032046	-114.79583740234	115.207832711654	294.73523440559	196.715760408059	NA	NA
546	404.597381591797	134.281005859375	10	1	545	27.25	-13.6993408203	-79.8770141601602	81.0432559196209	175.997126496416	175.869528508636	NA	NA
547	404.885772705078	132.504821777344	10	1	546	27.3	5.76782226562045	-35.5236816406199	35.9888834363043	54.0977730608038	157.382666927382	NA	NA
548	405.134735107422	131.176574707031	10	1	547	27.35	4.97924804687955	-26.5649414062602	27.0275604343121	38.5773991333104	NA	NA	NA
549	405.590454101562	131.503860473633	10	1	548	27.4	9.11437988279999	6.54571533204034	11.2213328021273	24.6859413085296	NA	NA	NA
550	406.342559814453	129.780532836914	10	1	549	27.45	15.0421142578205	-34.4665527343801	37.6059630741872	20.030099449174	NA	NA	NA
551	406.916168212891	129.861526489258	10	1	550	27.5	11.4721679687602	1.61987304688012	11.585966795717	NA	NA	NA	NA
552	407.027496337891	130.487182617188	10	1	551	27.55	2.2265625	12.5131225586	12.7096741395266	NA	NA	NA	NA
553	NA	NA	10	1	552	27.6	NA	NA	NA	NA	NA	NA	NA
554	NA	NA	10	1	553	27.65	NA	NA	NA	NA	NA	NA	NA
555	NA	NA	10	1	554	27.7	NA	NA	NA	NA	NA	NA	NA
556	NA	NA	10	1	555	27.75	NA	NA	NA	NA	NA	NA	NA
557	NA	NA	10	1	556	27.8	NA	NA	NA	NA	NA	NA	NA
558	NA	NA	10	1	557	27.85	NA	NA	NA	NA	NA	NA	NA
559	NA	NA	10	1	558	27.9	NA	NA	NA	NA	NA	NA	NA
560	NA	NA	10	1	559	27.95	NA	NA	NA	NA	NA	NA	NA
561	NA	NA	10	1	560	28	NA	NA	NA	NA	NA	NA	NA
562	NA	NA	10	1	561	28.05	NA	NA	NA	NA	NA	NA	NA
563	NA	NA	10	1	562	28.1	NA	NA	NA	NA	NA	NA	NA
564	NA	NA	10	1	563	28.15	NA	NA	NA	NA	NA	NA	NA
565	NA	NA	10	1	564	28.2	NA	NA	NA	NA	NA	NA	NA
566	NA	NA	10	1	565	28.25	NA	NA	NA	NA	NA	NA	NA
567	NA	NA	10	1	566	28.3	NA	NA	NA	NA	NA	NA	NA
568	NA	NA	10	1	567	28.35	NA	NA	NA	NA	NA	NA	NA
569	NA	NA	10	1	568	28.4	NA	NA	NA	NA	NA	NA	NA
570	NA	NA	10	1	569	28.45	NA	NA	NA	NA	NA	NA	NA
571	NA	NA	10	1	570	28.5	NA	NA	NA	NA	NA	NA	NA
572	NA	NA	10	1	571	28.55	NA	NA	NA	NA	NA	NA	NA
573	NA	NA	10	1	572	28.6	NA	NA	NA	NA	NA	NA	NA
574	NA	NA	10	1	573	28.65	NA	NA	NA	NA	NA	NA	NA
575	NA	NA	10	1	574	28.7	NA	NA	NA	NA	NA	NA	NA
576	NA	NA	10	1	575	28.75	NA	NA	NA	NA	NA	NA	NA
577	NA	NA	10	1	576	28.8	NA	NA	NA	NA	NA	NA	NA
578	NA	NA	10	1	577	28.85	NA	NA	NA	NA	NA	NA	NA
579	NA	NA	10	1	578	28.9	NA	NA	NA	NA	NA	NA	NA
580	NA	NA	10	1	579	28.95	NA	NA	NA	NA	NA	NA	NA
581	NA	NA	10	1	580	29	NA	NA	NA	NA	NA	NA	NA
582	NA	NA	10	1	581	29.05	NA	NA	NA	NA	NA	NA	NA
583	NA	NA	10	1	582	29.1	NA	NA	NA	NA	NA	NA	NA
584	NA	NA	10	1	583	29.15	NA	NA	NA	NA	NA	NA	NA
585	NA	NA	10	1	584	29.2	NA	NA	NA	NA	NA	NA	NA
586	NA	NA	10	1	585	29.25	NA	NA	NA	NA	NA	NA	NA
587	NA	NA	10	1	586	29.3	NA	NA	NA	NA	NA	NA	NA
588	NA	NA	10	1	587	29.35	NA	NA	NA	NA	NA	NA	NA
589	NA	NA	10	1	588	29.4	NA	NA	NA	NA	NA	NA	NA
590	NA	NA	10	1	589	29.45	NA	NA	NA	NA	NA	NA	NA
591	NA	NA	10	1	590	29.5	NA	NA	NA	NA	NA	NA	NA
592	NA	NA	10	1	591	29.55	NA	NA	NA	NA	NA	NA	NA
593	NA	NA	10	1	592	29.6	NA	NA	NA	NA	NA	NA	NA
594	NA	NA	10	1	593	29.65	NA	NA	NA	NA	NA	NA	NA
595	NA	NA	10	1	594	29.7	NA	NA	NA	NA	NA	NA	NA
596	NA	NA	10	1	595	29.75	NA	NA	NA	NA	NA	NA	NA
597	NA	NA	10	1	596	29.8	NA	NA	NA	NA	NA	NA	NA
598	NA	NA	10	1	597	29.85	NA	NA	NA	NA	NA	NA	NA
599	NA	NA	10	1	598	29.9	NA	NA	NA	NA	NA	NA	NA
600	NA	NA	10	1	599	29.95	NA	NA	NA	NA	NA	NA	NA
601	NA	NA	10	1	600	30	NA	NA	NA	NA	NA	NA	NA
