# Supplementary material for: An automated feeding system for the African killifish reveals the impact of diet on lifespan and allows scalable assessment of associative learning
Source: eLife. 2022 Nov 10;11:e69008. doi: 10.7554/eLife.69008 (PMC9788828; doi:10.7554/eLife.69008)
Supplement: Figure 6—source data 3. [file elife-69008-fig6-data3.zip › Filtered and Interpolated Trajectories with Kinematics/t25_REC0018 DLC_likelihood-euclidean-filtered_splines-interpolated_kinematics_02_resnet50_TrainAllTheThingsJun28shuffle1_1030000.csv]

	x2	y2	fishnum	recording_num	bodyparts_coords	seconds	velocity_x	velocity_y	velocity_xy	velocity_xy_5frame	velocity_xy_10frame	velocity_xy_20frame	velocity_xy_40frame
1	110.56233498432	152.615002686715	25	18	0	0	0	0	0	NA	NA	NA	NA
2	122.0923	153.6862	25	18	1	0.05	230.5993003136	21.4239462657002	231.592363386009	NA	NA	NA	NA
3	124.4754	155.5394	25	18	2	0.1	47.662	37.0639999999997	60.3772004982011	82.4805511978477	NA	NA	NA
4	124.1609	157.9116	25	18	3	0.15	-6.28999999999991	47.4439999999998	47.8591395242328	87.0155174468952	NA	NA	NA
5	126.8403	160.3587	25	18	4	0.2	53.588	48.9420000000001	72.5740525807951	56.3257102584674	62.8544581341736	NA	NA
6	126.9471	161.4874	25	18	5	0.25	2.13600000000014	22.5740000000002	22.6748312452377	51.4863860782967	69.007343457337	NA	NA
7	126.6506	165.3833	25	18	6	0.3	-5.93000000000018	77.9179999999997	78.1433274438704	48.3360801114335	49.1114639793936	NA	NA
8	126.6983	167.1917	25	18	7	0.35	0.954000000000121	36.1680000000001	36.1805795973476	43.2283650704995	46.1793871608542	NA	NA
9	126.4294	168.7744	25	18	8	0.4	-5.37800000000004	31.6540000000003	32.1076096899165	50.9991694677788	53.2381617075009	NA	NA
10	127.8982	170.6111	25	18	9	0.45	29.376	36.7339999999996	47.035477376125	41.8972177003197	57.3490954820154	64.4889996675445	NA
11	128.0578	173.6834	25	18	10	0.5	3.19199999999967	61.4460000000003	61.5288532316346	40.8723882434116	61.2553303458678	69.7212061915122	NA
12	129.2363	174.8119	25	18	11	0.55	23.5700000000003	22.5700000000001	32.6335686065747	58.1402433035682	55.4117119085277	64.7708632503192	NA
13	130.7847	174.6948	25	18	12	0.6	30.9679999999997	-2.34200000000044	31.0564323128074	71.4698258935312	58.5092071948034	68.3451265414105	NA
14	135.5897	171.2327	25	18	13	0.65	96.1000000000001	-69.2419999999998	118.4468849907	71.5114912239567	63.0563599247745	77.316049062096	NA
15	140.4607	168.303	25	18	14	0.7	97.4200000000002	-58.5939999999999	113.68339032594	68.9262061167358	66.1235412009155	83.0435085655762	NA
16	143.3781	167.2943	25	18	15	0.75	58.3479999999997	-20.1740000000001	61.7371798837619	76.1460261461951	70.4350689256873	87.9248377576779	NA
17	143.1187	166.3437	25	18	16	0.8	-5.18799999999999	-19.0119999999996	19.7071430704703	67.9724765459808	80.4302625212449	89.2992447883635	NA
18	146.434	165.8113	25	18	17	0.85	66.3060000000002	-10.6480000000005	67.1555324601036	60.7772565082997	90.5108659219668	92.7194848587554	NA
19	150.287865629722	165.370816233913	25	18	18	0.9	77.0773125944402	-8.80967532173997	77.5791369896283	69.358646627418	101.393936416691	94.7282928378016	NA
20	153.964027603308	164.113083951089	25	18	19	0.95	73.5232394717201	-25.1546456564796	77.7072901375344	91.934318925754	108.737921649137	95.8049828655531	69.4360166276112
21	158.2242	161.0755	25	18	20	1	85.2034479338397	-60.7516790217801	104.644130479353	104.875705697739	114.594345169488	93.6609676595946	69.8542417404392
22	162.0384	155.6534	25	18	21	1.05	76.284	-108.442	132.58550456215	134.815396287402	123.186777668199	94.9719161322218	68.8531334743826
23	163.1949	149.1625	25	18	22	1.1	23.1299999999999	-129.818	131.862466320026	156.698586789975	126.929762522708	94.8556996954667	68.5055306112919
24	173.2838	143.9326	25	18	23	1.15	201.778	-104.598	227.277589937944	159.830043711558	126.400225750829	90.1736683137195	68.5854139831918
25	180.9249	138.5334	25	18	24	1.2	152.822	-107.984	187.123242650399	154.439236410645	125.486424530191	85.9730476304577	67.8111174391025
26	184.7542	133.8947	25	18	25	1.25	76.5859999999998	-92.774	120.301415087271	148.983819347677	116.886866393502	83.3585410682523	68.8055484703531
27	189.2622	131.1428	25	18	26	1.3	90.1600000000002	-55.0380000000001	105.631468057582	117.985055214256	109.513569743199	83.6271455249865	68.6798540379272
28	194.3056	129.761	25	18	27	1.35	100.868	-27.636	104.585381005186	94.2742622704069	99.2005334689666	80.6772677252206	69.455918440512
29	197.3924	127.8811	25	18	28	1.4	61.7360000000002	-37.5979999999998	72.2837692708399	73.9436890754456	78.9534002107478	77.8522001488604	69.7965206261062
30	200.3789	126.1973	25	18	29	1.45	59.7299999999996	-33.6760000000001	68.5692779311548	64.5879030757528	63.2081736117782	74.3830335876778	69.2745594367231
31	201.2029	125.7609	25	18	30	1.5	16.4800000000002	-8.72799999999984	18.6485491124646	49.4172475902567	52.1227369670166	69.9872772893661	68.4478265615659
32	204.1351	125.5134	25	18	31	1.55	58.6439999999999	-4.95000000000005	58.8525380591185	39.9217452072399	44.0675133817737	72.935403698446	68.4834263929575
33	205.5413	125.8074	25	18	32	1.6	28.1240000000003	5.87999999999994	28.7321035777058	32.1420849531495	34.4247729277336	68.6659346811734	67.9432785318725
34	205.1089	126.9699	25	18	33	1.65	-8.64800000000002	23.2499999999999	24.8062573557559	30.3017848585876	29.3041745468921	59.8547789042875	65.9518391795738
35	206.5604	126.6632	25	18	34	1.7	29.0299999999996	-6.13399999999984	29.6709766607029	23.5471236877946	23.2796426451648	52.5787263126288	64.7877283254238
36	206.8165	127.0601	25	18	35	1.75	5.12200000000007	7.93800000000005	9.44704863965469	19.4322982652105	23.0876881852305	49.6862591830283	64.5902194797799
37	207.7211	126.1917	25	18	36	1.8	18.0920000000003	-17.3680000000002	25.0792322051537	18.6866038865443	36.3572376536934	48.0604632874908	65.0756264642039
38	208.0604	125.9653	25	18	37	1.85	6.7859999999996	-4.52799999999996	8.15797646478551	14.4172003371801	38.1313358933801	46.1923520222686	64.6050405496616
39	208.1436	124.9147	25	18	38	1.9	1.6640000000001	-21.0120000000001	21.0777854624247	15.8735915118734	40.7561575978271	44.8647484144109	64.6699654588335
40	208.4799	124.6695	25	18	39	1.95	6.72599999999989	-4.90399999999994	8.32395891388214	49.1673516195922	41.9492790134793	42.7441360078932	64.8848333004103
41	209.2682	124.9492	25	18	40	2	15.7660000000004	5.59400000000011	16.7290045131207	56.8303735215496	47.2497813990401	43.2346854635373	62.6828889089098
42	209.2626	134.5266	25	18	41	2.05	-0.112000000000307	191.548	191.548032743748	62.82571130911	52.0534131932079	41.9949366536932	60.1638731428466
43	211.5563	134.1547	25	18	42	2.1	45.874	-7.43800000000022	46.4730859745725	69.4813576897785	57.9599311168035	41.0308573682783	57.8998164436718
44	213.836179023595	133.006418663184	25	18	43	2.15	45.5975804719003	-22.9656267363197	51.0544744002265	78.6259712862068	60.4253222819296	41.730010045428	53.5146931659843
45	215.417197560144	134.358171632136	25	18	44	2.2	31.6203707309796	27.0350593790397	41.6021908172249	54.9394747668236	62.2086293706215	43.6024090203899	49.3723205124372
46	216.529417267854	137.275982578576	25	18	45	2.25	22.2443941542002	58.3562189288	62.4520724952619	59.0894887120574	63.3816827418442	45.8218978913075	47.7968235233582
47	217.40289980493	140.82587517422	25	18	46	2.3	17.46965074152	70.9978519128799	73.1155501468321	58.0249332547492	47.6326356536929	46.5241074034213	46.1555925482291
48	218.267706829577	144.073873090789	25	18	47	2.35	17.2961404929401	64.9599583313801	67.2231557007417	54.9359010514644	43.9303788431764	48.5328133741026	44.3153255359768
49	219.3539	146.086	25	18	48	2.4	21.72386340846	40.2425381842204	45.7316971136854	48.1373941974815	42.7038624930289	51.4877307688066	42.9909579167931
50	220.6603	146.1476	25	18	49	2.45	26.1279999999999	1.23199999999997	26.1570298008011	40.3257965405622	45.2555390273005	55.3866330131428	41.6435346383244
51	221.7526	145.2356	25	18	50	2.5	21.8459999999999	-18.2400000000001	28.4595382253472	28.7712689742954	44.3940143835749	55.3785005284534	41.5387049976083
52	223.213	146.1114	25	18	51	2.55	29.2079999999999	17.516	34.0575618622354	27.3827917313087	40.9948016136346	47.3923425872472	40.6336418739117
53	223.0944	146.5688	25	18	52	2.6	-2.37199999999973	9.14800000000014	9.45051786940807	35.5751770031365	39.1056956314016	47.1336982061703	40.5836159524741
54	221.226	147.089	25	18	53	2.65	-37.3680000000002	10.4039999999998	38.7893108987516	40.6506345696682	42.5501392556835	47.1746074276811	41.4117049648013
55	224.39	148.2077	25	18	54	2.7	63.2799999999997	22.3739999999998	67.1189561599401	41.6638066867071	48.5646366556642	46.1659147122456	40.9546726991852
56	224.8868	145.5621	25	18	55	2.75	9.93600000000015	-52.912	53.8368260580061	49.4401222885078	47.3753183150626	45.907387863688	41.436418430553
57	224.0657	147.3376	25	18	56	2.8	-16.422	35.5100000000004	39.1234224474295	57.7174867800584	47.1520495208016	44.2507218089673	41.7249565616019
58	226.4664	147.0608	25	18	57	2.85	48.014	-5.53600000000017	48.3320958784119	61.5540963081919	50.3370175691642	42.4382990496851	42.0117429750449
59	222.5307	147.8229	25	18	58	2.9	-78.7139999999999	15.2420000000001	80.1761333565045	54.100002060457	51.6453523623332	41.1171674191754	43.0409485192188
60	226.8453	147.7572	25	18	59	2.95	86.2920000000003	-1.31399999999985	86.3020038006074	52.6402923548961	47.0762903971906	40.5429332687556	44.0817256661291
61	226.0201	147.6854	25	18	60	3	-16.5039999999999	-1.43600000000049	16.5663548193318	51.2339128498206	47.4207613438012	39.8427245316793	44.3617489779323
62	227.1956	148.7579	25	18	61	3.05	23.51	21.4500000000004	31.8248739196248	45.573217944608	47.5066420043	39.2723470941302	40.7268587037955
63	227.202	146.6929	25	18	62	3.1	0.127999999999702	-41.3	41.3001983530345	32.5984844861894	45.7709024679686	40.13637453667	40.4985241427788
64	224.619913832004	146.448435572338	25	18	63	3.15	-51.6417233599202	-4.88928855323991	51.8726588304414	40.7415206271453	39.6841955826673	41.0933998841745	40.1564090729737
65	223.7379	147.0567	25	18	64	3.2	-17.6402766400798	12.1652885532399	21.4283365085145	42.3729916537039	32.521229881847	38.3069363779804	39.9899290460539
66	226.6012	146.99	25	18	65	3.25	57.2660000000002	-1.33399999999995	57.2815355241113	40.3078920861165	32.310130748296	37.0509389697985	39.3216216177533
67	226.5138	148.9872	25	18	66	3.3	-1.74800000000005	39.9439999999998	39.9822290524176	33.7951732207266	31.3926446674588	36.9258057197824	38.530713500353
68	228.0505	148.7945	25	18	67	3.35	30.7339999999999	-3.85400000000004	30.9747005150977	32.4439752775046	29.9357315041757	35.4906725759873	37.0514926533653
69	229.0158	148.8117	25	18	68	3.4	19.3060000000003	0.344000000000051	19.3090645034919	23.8787408694467	30.5414474060157	34.5941662696311	36.1815788137483
70	229.553947055983	148.313109840522	25	18	69	3.45	10.7629411196598	-9.97180318955998	14.6723467924045	20.4122976812137	29.5375823587702	32.7768183191153	35.8773215545831
71	229.539343168096	147.590489220776	25	18	70	3.5	-0.292077757740117	-14.4524123949202	14.4553634838218	19.5635709222349	26.6811165957958	33.3449974274112	35.9505466852343
72	228.4069	147.6019	25	18	71	3.55	-22.6488633619198	0.228215584480154	22.6500131112525	27.2877215913049	26.3449694352649	34.0613748203438	35.2983824050187
73	227.311	148.367	25	18	72	3.6	-21.918	15.3019999999998	26.7310667202039	26.6311894400358	25.2104426840061	33.8633500793874	35.2190848764494
74	230.1617	147.854	25	18	73	3.65	57.0139999999998	-10.2599999999995	57.9298178488416	29.4834923221448	29.5041369565949	33.1382107182664	34.9144100431859
75	229.6491	148.1021	25	18	74	3.7	-10.2519999999998	4.96199999999988	11.3896860360589	32.2776411893161	33.0324067563835	33.8139433798623	34.3206334009899
76	228.3403	147.5116	25	18	75	3.75	-26.1759999999998	-11.8100000000004	28.7168778943673	30.8573144457772	34.3798641065263	32.7358553718185	33.6279589397315
77	229.9508	148.3828	25	18	76	3.8	32.2099999999995	17.4240000000003	36.6207574471088	31.7205523218848	36.7301049732288	32.8107051917386	33.3731021407642
78	230.8312	148.8166	25	18	77	3.85	17.6080000000002	8.67599999999982	19.6294330025093	39.4336240727313	37.790968654599	31.6646862570454	32.8126658661625
79	227.7189	148.8181	25	18	78	3.9	-62.2460000000001	0.029999999999859	62.2460072293799	39.2762358909077	35.734974030517	31.2459902083212	31.7667337342168
80	230.2086	149.0185	25	18	79	3.95	49.794	4.00800000000004	49.9550447902912	41.1825687571414	38.0903044009544	31.2117098404106	29.7365700199493
81	230.749	147.7308	25	18	80	4	10.8080000000001	-25.754	27.9299369852494	44.7246228634208	38.7905941478412	32.0583688387892	29.8397818023833
82	228.4843	148.1738	25	18	81	4.05	-45.2940000000001	8.86000000000024	46.1524217782774	39.7493957391491	39.2764409482124	31.3244177159072	30.167371760999
83	229.9509	147.0185	25	18	82	4.1	29.332	-23.1060000000002	37.3397035339062	36.7469847291775	38.1189298300848	30.3017952162289	30.2379474542562
84	229.6264	148.8586	25	18	83	4.15	-6.49000000000001	36.8020000000001	37.3698716080215	38.3049524047747	32.9878434600476	28.7354202021974	30.297097059767
85	231.3611	148.6504	25	18	84	4.2	34.6940000000001	-4.1640000000001	34.942989740433	37.3703131392833	29.3910129244377	30.3343304239994	30.8709518494
86	229.6139	149.0206	25	18	85	4.25	-34.9439999999998	7.40400000000022	35.7197753632353	31.5132367967487	29.7368735710521	30.2049789096645	30.4118570323742
87	231.5683	148.3266	25	18	86	4.3	39.0879999999999	-13.8799999999998	41.4792254508203	26.226291180946	25.9187304585857	29.8203985617459	30.4181760758537
88	231.3886	148.687	25	18	87	4.35	-3.59399999999994	7.20799999999997	8.05432182123356	22.0350411196979	22.8126217778588	30.1346591563376	30.7369080838343
89	231.3501	149.2324	25	18	88	4.4	-0.769999999999982	10.908	10.9351435290078	21.1687947373294	21.7358663738778	28.9393011988026	31.8024141362557
90	231.4223	149.928	25	18	89	4.45	1.44400000000019	13.9119999999997	13.9867394341924	14.4671477778881	22.5783564470444	26.6963217207834	32.4895476399067
91	231.2729	148.3657	25	18	90	4.5	-2.98800000000028	-31.2459999999999	31.3885434513931	14.1120067589688	21.6193636714877	26.3345661773554	33.583461368552
92	231.4087	148.7404	25	18	91	4.55	2.71600000000035	7.4939999999998	7.97099065361382	17.2454415668096	20.3643561752794	26.2733687016543	38.8848683674588
93	231.4131	149.0543	25	18	92	4.6	0.0879999999995107	6.27800000000036	6.27861672663688	23.1216717743909	22.1503884825905	26.6125448291251	45.653630724344
94	231.0155	150.3236	25	18	93	4.65	-7.95199999999966	25.3859999999997	26.6023175682116	22.069932605646	24.8907589375575	27.4559834012677	49.08898074458
95	231.755	148.2852	25	18	94	4.7	14.7899999999998	-40.7679999999999	43.3678904720992	26.2615645726706	24.0016305171291	27.9279603189377	51.9607189405206
96	230.5585	148.8099	25	18	95	4.75	-23.9299999999997	10.4939999999999	26.1298476076686	30.1887702062122	22.9322587836587	28.0878586929299	56.0382514669313
97	232.0049	148.797	25	18	96	4.8	28.9279999999997	-0.258000000000038	28.9291504887368	32.5360763083055	26.6280069447229	28.0256469599688	59.4471692249948
98	230.8563	148.1973	25	18	97	4.85	-22.9719999999998	-11.9939999999997	25.9146448943446	24.8815892598673	30.4124678803914	29.8091299106231	60.7307122689377
99	231.8816	149.817	25	18	98	4.9	20.5059999999997	32.3939999999999	38.3388480786784	23.7945849616714	33.1761004286576	32.3588380641901	62.9654881561317
100	231.8346	150.0674	25	18	99	4.95	-0.939999999999941	5.0079999999997	5.09545522990801	26.9944493167751	33.277564190831	33.7673854394028	65.2336602095589
101	231.592	151.0733	25	18	100	5	-4.85199999999963	20.1179999999999	20.694826116689	30.6361655545707	34.556353714372	35.1085538983148	66.0220340108143
102	233.8217	151.3469	25	18	101	5.05	44.5939999999996	5.47200000000032	44.9284722642554	33.8161245490096	35.6869377446582	46.4453190190104	67.44279199817
103	235.303	152.9818	25	18	102	5.1	29.6260000000001	32.6979999999998	44.1232260833225	41.6735391217948	37.4678713386557	61.005466232459	69.6687498925012
104	234.079	155.4018	25	18	103	5.15	-24.4799999999998	48.4000000000003	54.2386430508731	45.3181224670727	39.8269171908228	69.4425412869626	69.5436491413443
105	234.548	157.5708	25	18	104	5.2	9.37999999999988	43.3799999999997	44.382528093834	44.3794261725412	43.5331403616766	73.5871074570417	70.2103997571326
106	234.9331	159.4782	25	18	105	5.25	7.70199999999988	38.1479999999999	38.9177428430785	44.2995771227407	47.2848490129709	81.8715240241981	70.6527538462976
107	236.902	159.0652	25	18	106	5.3	39.3779999999998	-8.25999999999965	40.2349907915981	45.8377098326359	66.262631093298	89.0739398882437	70.40293113732
108	238.5852	160.4603	25	18	107	5.35	33.664	27.9019999999997	43.72398083432	45.3927416015583	91.5984645845267	91.3267653815378	71.461326354337
109	240.3457	163.0076	25	18	108	5.4	35.2100000000002	50.9460000000001	61.929306600349	49.2515755588691	105.708982145268	96.9916751134609	71.4303739455974
110	240.9416	165.0295	25	18	109	5.45	11.918	40.4380000000003	42.1576869384461	88.1458360140548	113.896650723252	103.770998698334	71.3028087071299
111	243.5009	166.4157	25	18	110	5.5	51.1860000000001	27.7239999999995	58.2119126296327	138.897352046313	129.186694334024	105.709501844273	70.8698545627937
112	246.60170015213	177.733944052427	25	18	111	5.55	62.0160030426001	226.36488104854	234.706293067526	165.580254457899	142.460942031829	108.612215294686	71.0825026047561
113	251.1626	191.8915	25	18	112	5.6	91.2179969573998	283.15111895146	297.481560995609	182.400559844946	145.18565942442	112.724954955877	71.3152072072487
114	256.7882	199.8759	25	18	113	5.65	112.512	159.688	195.343818658283	209.121813109179	154.156433036099	111.631314881421	71.0173074628314
115	258.9628	205.8025	25	18	114	5.7	43.492	118.532	126.259213873681	196.776048049604	164.008857034992	112.492839195328	70.3608747390636
116	265.1266	213.1505	25	18	115	5.75	123.276	146.96	191.818178950797	151.473966802527	164.134154675575	113.217648999665	70.1424496988865
117	266.0633	221.7485	25	18	116	5.8	18.7340000000006	171.96	172.977467769649	142.732611614299	150.961799496073	112.780215314671	69.4980950452209
118	267.7632	224.8634	25	18	117	5.85	33.9979999999991	62.2980000000001	70.971154760226	145.617154225038	133.851445327228	113.113522798051	69.4843122336346
119	271.3598	231.5379	25	18	118	5.9	71.9320000000005	133.49	151.637042717141	119.146496241972	117.553647617574	110.501909827005	69.17005677969
120	272.4783	238.4825	25	18	119	5.95	22.3699999999997	138.892	140.681926927377	105.147550942543	111.089027667403	108.838231974857	69.3133556451231
121	273.9342	241.0749	25	18	120	6	29.1179999999997	51.8480000000005	59.4648890354639	116.228923851929	97.2486036653065	106.631155227273	68.8734666029274
122	274.9767	246.1174	25	18	121	6.05	20.8500000000004	100.85	102.982741272506	92.3746836208498	83.099488597513	95.7196861905018	67.8393898904198
123	277.1996	252.0324	25	18	122	6.1	44.4579999999996	118.3	126.378019307156	76.5609011097676	81.0413861716819	81.6249481820384	67.1057990386019
124	277.5183	253.619	25	18	123	6.15	6.37400000000071	31.7320000000001	32.3658415617455	75.3507110886415	66.8473866179102	72.5920736387003	65.9009572902856
125	279.047	256.2936	25	18	124	6.2	30.5740000000003	53.4920000000005	61.6130143719659	61.0514262524831	53.6676069147218	67.1346420210855	65.1598762313334
126	279.2167	258.9589	25	18	125	6.25	3.39399999999955	53.306	53.4139389298337	45.8538484914348	49.1281557789699	58.4133753735749	64.6165160194547
127	280.0471	260.2964	25	18	126	6.3	16.6079999999999	26.7499999999995	31.4863170917142	41.3200896149706	40.4775728849303	49.922250202198	64.1736926971364
128	281.6859	262.2101	25	18	127	6.35	32.7760000000001	38.2740000000001	50.3901305019149	30.7743127196761	29.3984510368486	47.6418590857314	63.3663788477177
129	281.6484	262.6935	25	18	128	6.4	-0.750000000000455	9.66799999999921	9.69704717942454	22.9056004692984	27.6304996598262	41.348438445919	62.0347245980693
130	281.2163	262.7965	25	18	129	6.45	-8.64199999999983	2.06000000000017	8.8841298954933	19.9037195173774	23.1802563747683	34.8557125919119	61.4206097827841
131	281.7324	263.2746	25	18	130	6.5	10.3219999999999	9.56200000000081	14.070377677945	12.9430535822624	19.5781470818433	32.0374313615817	60.5087510735676
132	282.5056	262.9902	25	18	131	6.55	15.4640000000006	-5.6880000000001	16.4769123321094	13.9409097046818	16.7450118068831	27.066564486154	55.1293424667959
133	283.2615	263.1799	25	18	132	6.6	15.1179999999999	3.79399999999919	15.58680082634	15.5862000298605	14.2423319997809	21.4866431213265	48.1654025039424
134	283.3781	263.9049	25	18	133	6.65	2.33200000000011	14.5000000000005	14.6863277915214	16.2506936943882	15.8494902739278	20.1705996991502	43.6244520797667
135	283.6075	263.0807	25	18	134	6.7	4.58799999999997	-16.4840000000004	17.1105815213865	13.5863040963888	16.0438182691019	17.8269132673393	40.7670776422611
136	282.7553	262.9074	25	18	135	6.75	-17.0440000000008	-3.46599999999967	17.3928460005838	15.5416104172993	14.9467069441934	16.015383039244	36.3031066824101
137	282.9018	262.9659	25	18	136	6.8	2.93000000000006	1.16999999999962	3.1549643421122	17.7580708431738	13.6555560873777	15.5671700796017	32.6311315579183
138	283.3111	261.7656	25	18	137	6.85	8.1860000000006	-24.0059999999994	25.3633324308929	16.5014365083434	13.5748352058044	13.6192348973845	31.2594320785987
139	284.2535	262.6442	25	18	138	6.9	18.8479999999993	17.5720000000001	25.7686299208937	13.6427201939986	12.7106997384742	13.567539369134	27.7316200163787
140	284.3511	263.1767	25	18	139	6.95	1.952	10.6499999999994	10.8274098472344	13.7248080783666	12.4735701599102	14.0029875907111	24.5179001224562
141	284.3983	263.0291	25	18	140	7	0.944000000000642	-2.95199999999909	3.09926442885983	11.6080599943094	12.4526189966446	14.3863469198626	23.446816923016
142	284.3638	262.8542	25	18	141	7.05	-0.6899999999996	-3.49800000000073	3.56540376395221	7.6633286337745	14.3893283523203	14.53899874309	21.2767401865466
143	285.004	262.4851	25	18	142	7.1	12.8039999999999	-7.38200000000006	14.779592010607	8.44570381147708	12.9961377949882	14.7058568258464	18.4126712241089
144	285.072	262.1906	25	18	143	7.15	1.35999999999967	-5.88999999999942	6.04497311821916	11.2625177992907	11.2855884643401	14.656830520833	17.9902268303941
145	285.7076	262.5636	25	18	144	7.2	12.7120000000002	7.45999999999981	14.7392857357473	15.053848626274	11.9621569123203	14.3995132634366	16.6278705765599
146	285.0567	263.1244	25	18	145	7.25	-13.0180000000007	11.2159999999994	17.1833343679277	14.3842155956669	13.8259868955319	14.1928379912452	15.550562434464
147	285.712	262.2086	25	18	146	7.3	13.1060000000002	-18.3159999999998	22.5220578988688	14.9078482949058	15.4224413988024	15.3400129136386	15.1341299176841
148	285.8542	262.7622	25	18	147	7.35	2.84400000000005	11.0720000000003	11.4314268575715	15.4786100131635	15.8368784458884	14.8770050714661	14.3945179099892
149	285.9714	263.1792	25	18	148	7.4	2.34400000000051	8.33999999999946	8.66313661441359	16.3894559917731	16.6029613031919	14.1148015868385	14.6421271705485
150	286.7243	262.7243	25	18	149	7.45	15.0580000000002	-9.09799999999905	17.5930943270361	15.7910341713308	16.325456366963	14.1800876530006	15.3944922718006
151	285.6491	262.5654	25	18	150	7.5	-21.504000000001	-3.17800000000034	21.7375642609757	17.2895412961099	15.9330569858458	14.8562024844503	15.9805203177723
152	286.6249	262.5285	25	18	151	7.55	19.516000000001	-0.738000000000056	19.5299487966569	18.298074311478	16.2906974749569	15.4869158869392	17.8897243548832
153	287.4224	262.0193	25	18	152	7.6	15.9499999999991	-10.1840000000004	18.9239624814673	17.1723027207625	16.757872347944	15.3386993268913	19.2702959907508
154	286.7801	262.2582	25	18	153	7.65	-12.8459999999995	4.77800000000002	13.7058016912543	15.4766579799184	16.9440147093368	15.8098539616379	19.6536861038684
155	286.8484	261.6639	25	18	154	7.7	1.36600000000044	-11.8859999999995	11.9642363734586	16.790360778583	16.3980183936809	15.4288278857805	20.2808275924541
156	286.5476	262.2547	25	18	155	7.75	-6.01600000000076	11.816	13.2593405567551	16.2262033997781	15.8864180733688	15.0857418296841	20.1095034253444
157	286.7322	263.5465	25	18	156	7.8	3.69199999999978	25.8359999999993	26.0984627899799	15.5899551071956	15.5513903750761	14.7010897557666	20.3484513621252
158	287.0051	262.789	25	18	157	7.85	5.45800000000099	-15.1499999999999	16.1031755874426	15.6237340665992	14.8405202078942	15.1698009225939	20.5998901713476
159	287.1985	262.2996	25	18	158	7.9	3.86799999999994	-9.78799999999978	10.5245602283419	16.2961781668191	15.0167466200839	15.716714971963	21.2388298357753
160	286.8292	262.7809	25	18	159	7.95	-7.38600000000019	9.62599999999952	12.1331311704767	14.3124199715692	14.5321994045979	16.78599695289	21.1206559990038
161	287.5099	262.3041	25	18	160	8	13.614	-9.53599999999938	16.6215610578546	13.4548370160102	14.2384266735224	17.5746937156819	22.9712215953029
162	286.8861	262.8192	25	18	161	8.05	-12.4760000000003	10.3020000000004	16.1796718137302	14.4435381329722	13.1114820365762	21.2404499666765	23.783043192727
163	287.3425	262.4441	25	18	162	8.1	9.12799999999947	-7.50200000000063	11.8152608096478	13.4406647425965	13.5817294972438	23.8347351556551	25.8862600779586
164	286.7744	262.9689	25	18	163	8.15	-11.3619999999992	10.4960000000005	15.4680658131517	12.1806751802256	14.4894152345892	24.6505416869037	27.3810367259126
165	287.0924	262.809	25	18	164	8.2	6.35999999999967	-3.19799999999987	7.11876421859826	11.9105441015832	17.1739755120992	26.1621419214715	27.9739931530995
166	287.5958	262.6953	25	18	165	8.25	10.068	-2.27400000000102	10.3216132460001	13.7086219784773	19.2629693579951	26.0261688594436	29.2999350835226
167	287.3082	263.3787	25	18	166	8.3	-5.75199999999995	13.6680000000001	14.8290164205183	14.5352923362062	26.9295095582768	25.3568898106117	29.8205039027957
168	287.5029	264.4006	25	18	167	8.35	3.89400000000023	20.4380000000003	20.8056501941183	20.9072862816018	32.8289501034161	26.3227752712291	30.6586221974496
169	288.4431	264.1239	25	18	168	8.4	18.8040000000001	-5.53400000000011	19.6014176017962	26.3452635357646	34.2843367537235	28.3628580847122	31.8736842711786
170	289.235	265.9047	25	18	169	8.45	15.838	35.616	38.978733945576	41.9484750149704	37.7920844383452	28.0612243450069	31.9343047924067
171	289.8605	264.1365	25	18	170	8.5	12.5099999999998	-35.3639999999996	37.5114995168144	51.9492782283548	37.8139110453649	31.0862407061554	31.9723095137797
172	290.9842	259.6323	25	18	171	8.55	22.4739999999997	-90.0840000000005	92.8450738165471	54.0333811712407	37.6022975846472	32.0791704985148	31.7911905547136
173	293.1857	256.8595	25	18	172	8.6	44.0300000000002	-55.4559999999992	70.8096662610405	54.6768825950885	39.0638210452144	36.4338208290258	32.6318473765838
174	294.2896	255.8423	25	18	173	8.65	22.0780000000002	-20.3440000000006	30.0219323162257	49.2825585549651	42.2363009348352	38.9522194901873	33.3428660199726
175	296.3879	255.6222	25	18	174	8.7	41.9659999999999	-4.40200000000004	42.1962410648151	33.2561201543241	38.9484731779147	40.5191584204185	36.5515565507107
176	296.5709	256.1164	25	18	175	8.75	3.65999999999985	9.88400000000013	10.5398793161972	26.178363862074	42.9095120543157	43.5141283373611	38.4631702109018
177	297.2038	256.1754	25	18	176	8.8	12.6580000000001	1.18000000000052	12.7128818133421	30.4392206984297	37.2288314387528	44.9399180498247	42.1033714150026
178	298.4627	257.4211	25	18	177	8.85	25.1779999999997	24.914	35.4208847997898	23.2200637607409	40.0386915546356	46.1474434723053	45.5555450423722
179	300.7722	258.5401	25	18	178	8.9	46.1900000000003	22.3799999999994	51.3262164980042	36.5364655536663	43.6201022266512	48.0306535703941	47.1227718792392
180	301.0588	258.6445	25	18	179	8.95	5.73200000000043	2.08799999999997	6.10045637637093	41.2015427231815	43.2462324024919	47.0826126319233	49.8990678173129
181	303.4185	261.6943	25	18	180	9	47.1939999999995	60.9960000000001	77.1218882808244	53.8990192471972	49.2143456293574	46.3699253118774	51.4033278754063
182	303.9645	263.4115	25	18	181	9.05	10.9199999999998	34.3439999999998	36.0382676609182	56.8009837548727	52.2775385150023	42.3419311427508	51.7974049765899
183	306.4499	267.687	25	18	182	9.1	49.7080000000005	85.5100000000004	98.9082674198681	63.272401044243	53.2310658993961	41.4289595975125	54.3648651713235
184	305.6664	270.8842	25	18	183	9.15	-15.6700000000001	63.9440000000002	65.8360390363821	61.8922257050485	53.8250062059531	42.0351903530415	55.2316012488194
185	307.3623	271.7905	25	18	184	9.2	33.9179999999999	18.1259999999997	38.4575428232224	63.353534306823	55.216752085932	46.94097117995	55.6422269551733
186	309.4487	274.6144	25	18	185	9.25	41.7279999999994	56.4779999999996	70.2210115848519	52.563112551595	49.8303385694392	50.90017156236	55.5273866589395
187	308.7079	276.6511	25	18	186	9.3	-14.8159999999996	40.7339999999999	43.3448106697905	50.8490286570334	47.4550308467488	58.8498530193935	55.4584740919239
188	310.5724	277.9066	25	18	187	9.35	37.2900000000004	25.1100000000008	44.9561586437284	47.161103127621	42.8192276403895	64.7883148135154	55.2579773779284
189	311.2834	280.6802	25	18	188	9.4	14.2199999999991	55.4719999999998	57.2656195635736	37.7684514338298	40.4502784794319	65.8826856737662	55.0547788296879
190	310.5278	281.3366	25	18	189	9.45	-15.1119999999992	13.1279999999992	20.0179151761605	31.5565273866745	50.635709957408	71.7369112896188	54.4395009736844
191	311.6565	281.6165	25	18	190	9.5	22.5739999999996	5.59799999999996	23.2577531158963	33.0753427291839	52.5859974953626	71.7204150446573	53.8404447140262
192	312.0665	281.1591	25	18	191	9.55	8.2000000000005	-9.147999999999	12.285190434014	30.0515283018304	65.4221675237847	71.5156394546649	56.3857224461728
193	313.6585	283.2494	25	18	192	9.6	31.8399999999997	41.8059999999991	52.5502353562751	54.110316787195	76.3455637276346	72.2959095136212	57.8134938231568
194	315.4488	284.361	25	18	193	9.65	35.806	22.2320000000002	42.146547426806	67.4035435568953	77.9403651415793	71.5109830074515	61.3737351798602
195	321.2127	288.3605	25	18	194	9.7	115.278	79.9900000000002	140.311857602984	99.2878076608949	88.2570704933056	70.765295489928	63.9070929116612
196	324.1969	291.7102	25	18	195	9.75	59.6840000000009	66.9939999999997	89.7238869643979	119.615784726085	93.6104915198754	67.5406449805178	65.0704810231139
197	329.3559	298.5726	25	18	196	9.8	103.18	137.248000000001	171.706510954012	125.829201981328	95.5762480625811	65.977030134023	65.8080900330843
198	333.4732	305.0906	25	18	197	9.85	82.346	130.359999999999	154.190120682227	122.403824199416	101.772591386853	64.3685112835516	66.2313127163266
199	335.4144	308.1942	25	18	198	9.9	38.8239999999996	62.0720000000006	73.2136337030204	119.817439482855	102.571687535471	62.0789040889817	65.6120784588339
200	338.6372	313.443	25	18	199	9.95	64.4560000000001	104.975999999999	123.184968693424	91.8646884642674	90.894881022448	61.7963893154454	69.0010872376892
201	340.2373	316.9333	25	18	200	10	32.002	69.8059999999998	76.7919633815933	83.9293980476204	82.4952924656729	61.3109641161749	72.083117374699
202	340.0201	318.5156	25	18	201	10.05	-4.34399999999982	31.6460000000006	31.9427558610718	79.314173089614	66.5318927442614	70.4295137495948	77.4934427038211
203	343.4686	323.0863	25	18	202	10.1	68.9699999999993	91.4139999999998	114.513668598992	59.3859378454796	52.3914588394686	74.1980280488011	79.394174438678
204	343.6875	325.5836	25	18	203	10.15	4.37800000000038	49.9459999999999	50.1375089129884	45.1731454484905	46.2174430363841	80.7122800066789	79.2942927462834
205	344.39	326.5282	25	18	204	10.2	14.0499999999997	18.8920000000007	23.5437924727521	41.1990970242554	35.3357081375851	80.8732146433723	82.4472049899261
206	344.353	326.8122	25	18	205	10.25	-0.739999999999554	5.67999999999984	5.72800139664766	20.8535196313167	29.0114367124744	79.2407904838677	83.5919373750641
207	344.7879	327.2308	25	18	206	10.3	8.69799999999941	8.37199999999939	12.0725137398961	13.1207129831542	45.2827794366085	72.7663270467751	84.2008130322435
208	344.1721	327.0591	25	18	207	10.35	-12.3159999999996	-3.43399999999974	12.7857816342994	11.2854784296906	46.6234647107494	67.6743106191378	86.7372316192186
209	344.7221	326.896	25	18	208	10.4	11.0000000000002	-3.26199999999972	11.4734756721755	12.8497279764584	58.8528724778866	65.3414712439016	87.6133705720387
210	345.3753	327.195	25	18	209	10.45	13.0639999999994	5.97999999999956	14.3676197054341	49.3664618489617	70.8515482642967	66.2652631857596	89.6562185449688
211	344.7016	327.1237	25	18	210	10.5	-13.4739999999999	-1.42600000000016	13.5492491304868	72.393409790182	75.9862885020625	72.4458197047407	90.8415437031022
212	339.515	318.888	25	18	211	10.55	-103.732	-164.714	194.656183102413	104.585031972619	79.0007613492888	83.4712459529772	91.545463457607
213	335.9087	313.6056	25	18	212	10.6	-72.1259999999995	-105.648	127.920521340401	130.417618098903	82.957162398807	86.4924393637349	90.8399170873548
214	330.2789	307.0759	25	18	213	10.65	-112.596	-130.594	172.431586584361	139.122849027667	84.4654994514192	87.0776024851153	90.6544255101977
215	323.1197	306.5775	25	18	214	10.7	-143.184	-9.96800000000007	143.530550336853	108.635060849616	97.1948182339342	94.1291144899243	88.7357514792704
216	320.2767	306.8252	25	18	215	10.75	-56.8600000000004	4.95400000000018	57.0754037743058	93.5209150074321	115.880202697007	99.6432297696105	88.2823421981586
217	322.0085	305.6183	25	18	216	10.8	34.6360000000004	-24.1380000000004	42.2172422121584	64.3459669302193	121.659712469346	102.424595930464	85.4147567458555
218	320.5013	303.4783	25	18	217	10.85	-30.1440000000002	-42.7999999999997	52.3497921294821	63.9720183689654	126.36141401672	109.105951954886	82.657714767396
219	319.2375	303.0709	25	18	218	10.9	-25.2760000000001	-8.14799999999991	26.556846198297	92.6375563663474	115.302332492344	113.147837055096	82.5704732363917
220	312.529841930876	300.795645244317	25	18	219	10.95	-134.15316138248	-45.5050951136604	141.660807530584	134.684364089076	117.406680715552	117.516047774492	80.6010898444774
221	305.7008	293.463	25	18	220	11	-136.580838617519	-146.652904886339	200.403093761215	159.201913026009	123.300171037158	120.372123290029	79.8011983092961
222	305.202210037136	280.850286928444	25	18	221	11.05	-9.97179925728005	-252.25426143112	252.451280825801	166.258698054469	125.848430511639	112.661413165619	81.5313923518326
223	306.5699	272.211	25	18	222	11.1	27.3537992572801	-172.78573856888	174.937536814147	170.841343062138	135.254741510964	107.481806125908	83.0894664497862
224	303.5732	272.9729	25	18	223	11.15	-59.9340000000007	15.2379999999994	61.8407713405975	153.962785707969	141.830174658772	100.596571013716	84.4050270502385
225	295.9057	269.9861	25	18	224	11.2	-153.349999999999	-59.7359999999992	164.574032568931	117.012496934203	137.83727731505	96.5982883151685	91.9568738598392
226	291.4143	266.3155	25	18	225	11.25	-89.828	-73.4120000000007	116.010306990371	111.307569995919	124.864043883052	97.3238939124495	99.3007741346304
227	290.9768	262.9589	25	18	226	11.3	-8.75	-67.1319999999992	67.6998369569668	117.401651263076	103.663113861892	98.0631864449358	100.703466644601
228	283.7667	261.6915	25	18	227	11.35	-144.202	-25.3480000000002	146.41290212273	104.833211567962	88.6021982350964	97.6411189156541	103.124208308733
229	280.4726	258.4585	25	18	228	11.4	-65.8820000000003	-64.6600000000001	92.3111776763792	95.7653020581341	85.8908095350888	99.7994752288817	103.052231842554
230	278.8025	253.6539	25	18	229	11.45	-33.4019999999998	-96.0920000000004	101.731834093366	90.3137307895824	75.789895914785	94.9369165031952	103.48502018802
231	275.3649	252.8361	25	18	230	11.5	-68.7520000000006	-16.3560000000001	70.6707594412292	65.8968264742734	71.3476167877406	87.1565769138514	103.651228921513
232	273.3517	253.0256	25	18	231	11.55	-40.2639999999997	3.79000000000019	40.441980614208	54.379967807102	70.2779423782324	79.5915387506881	99.3088425203829
233	272.8811	251.9039	25	18	232	11.6	-9.41199999999981	-22.4340000000001	24.3283805461851	46.7465802616076	60.0274963203442	79.6864935358375	96.3603056430482
234	271.3029	252.6279	25	18	233	11.65	-31.5639999999996	14.4800000000004	34.7268843405219	46.929931517347	57.7687757989911	81.7324516153616	92.4360487325493
235	269.743600196623	255.397344754496	25	18	234	11.7	-31.1859960675406	55.3888950899199	63.5648963658937	50.2421539668825	52.0365556913399	89.784633229754	88.986321476538
236	268.995461766609	258.897661869689	25	18	235	11.75	-14.9627686002793	70.0063423038597	71.5875157199262	54.158166166415	49.449109944651	98.9583184996502	87.7797331228629
237	269.460192453291	261.709673050038	25	18	236	11.8	9.29461373363893	56.2402236069806	57.0030928618854	61.1575837908803	55.5199636394837	98.9823373587373	86.908872470341
238	271.5395	262.4142	25	18	237	11.85	41.5861509341801	14.0905389992395	43.9084415438477	57.3265311210722	70.7707888365786	97.142464662581	85.7553128135311
239	274.8245	261.247	25	18	238	11.9	65.7000000000005	-23.3439999999996	69.7239724628484	51.9682883719551	77.5740936956344	92.9566266300132	85.2238558512498
240	276.353633666672	262.857058691843	25	18	239	11.95	30.5826733334402	32.2011738368599	44.4096330168533	60.7977733120849	103.779370544723	89.4539926015471	81.7988294970772
241	275.113526944909	264.722241523385	25	18	240	12	-24.8021344352605	37.3036566308394	44.7963019743406	87.3834115067422	126.56902021156	86.9303345529967	76.8955708136272
242	270.7805	262.1139	25	18	241	12.05	-86.6605388981793	-52.1668304676996	101.150517562534	93.9906036003885	127.686732339242	85.9562718751466	70.6865859389151
243	264.9656	255.4532	25	18	242	12.1	-116.298	-133.214	176.836632517134	150.232209968374	134.257433004818	85.2388051601879	66.4145280868487
244	260.5621	258.1005	25	18	243	12.15	-88.0700000000002	52.946	102.75993293108	201.169752051165	128.144477461035	84.2755264513822	64.971163542087
245	244.579883546386	261.204677249576	25	18	244	12.2	-319.64432907228	62.0835449915194	325.61766485678	194.575691366399	126.871429511754	81.3743546379075	60.9620577917863
246	229.6066	261.3704	25	18	245	12.25	-299.46567092772	3.31445500848076	299.484012388296	181.131454502893	124.411559161342	78.2355723332762	58.1707476075697
247	227.1116	259.0474	25	18	246	12.3	-49.8999999999995	-46.4600000000007	68.1802141387076	162.298351321682	116.39258011081	75.7545584957462	56.5924318285807
248	222.0161	257.0288	25	18	247	12.35	-101.91	-40.3719999999998	109.615448199604	103.510649055135	99.7068214837973	73.8695067114081	53.0539421447065
249	222.3712	257.2708	25	18	248	12.4	7.10199999999986	4.84000000000037	8.59441702502279	47.6533662715199	90.97695920713	70.648236473618	50.8791894672062
250	220.8356	256.8824	25	18	249	12.45	-30.7119999999998	-7.7679999999998	31.6791535240445	38.2094688552196	58.969338731092	68.6607424909592	48.4847153876816
251	220.36607844264	257.776495614062	25	18	250	12.5	-9.39043114719993	17.8819122812399	20.1975984702207	18.2821884647012	29.9021244549925	66.634564713403	46.887931425075
252	220.8409	258.7108	25	18	251	12.55	9.49643114720004	18.6860877187598	20.9607270572063	19.6555670925781	23.8223846522503	61.7816331271422	46.0738017061565
253	220.558	258.2998	25	18	252	12.6	-5.65800000000024	-8.22000000000003	9.97904624701195	14.4280284070492	13.4815804179984	53.1425626378599	45.7271450791233
254	219.8072	258.484	25	18	253	12.65	-15.016	3.68399999999951	15.461310164407	12.1508826384652	13.1519954862008	48.2098754688124	45.4868577570162
255	219.7879	258.2076	25	18	254	12.7	-0.38599999999974	-5.52799999999934	5.54146009639991	9.43530044928086	10.4500554701641	32.1394823538186	44.0825467990833
256	219.915738699729	257.785960482553	25	18	255	12.75	2.55677399457966	-8.43279034894067	8.81186962730077	8.6809723712956	8.85757026546375	17.3831767154892	42.6606479522788
257	219.967752692262	257.420502579487	25	18	256	12.8	1.04027985066011	-7.30915806131975	7.3828161112847	6.64842387982347	7.17068614347488	14.2025262984241	41.5983808049275
258	219.953711245663	257.110450073508	25	18	257	12.85	-0.280828931980182	-6.20105011958003	6.2074058570856	6.47208253327913	6.57830379192256	8.96541962683192	41.0367057282778
259	219.883383627994	256.855026747325	25	18	258	12.9	-1.40655235337988	-5.10846652366013	5.29856770704637	5.56425789246233	5.44279173049475	8.80175230439924	39.3737897690935
260	219.766539107321	256.653456383644	25	18	259	12.95	-2.33689041345997	-4.03140727361915	4.65975336367822	4.90607183766889	5.30962597654518	7.51543817381605	39.6027515095673
261	219.612946951707	256.504962765173	25	18	260	13	-3.07184311228013	-2.96987236942073	4.27274642321676	4.47563521254952	4.86422897598578	6.84552829715326	39.0019974875973
262	219.432376429214	256.408769674617	25	18	261	13.05	-3.6114104498597	-1.92386181111942	4.0918858373175	4.23715958116603	4.58266794459804	6.19133153716647	37.7160679897078
263	219.234596807907	256.364100894685	25	18	262	13.1	-3.95559242614013	-0.893375598640205	4.05522273148873	4.14716941981124	4.44925883566542	6.21548499805871	34.4776736660134
264	219.02937735585	256.370180208083	25	18	263	13.15	-4.10438904114017	0.121586267960083	4.10618955012892	4.16420005950923	4.45150912259771	6.69818906265019	33.0880182752628
265	218.826487341105	256.426231397518	25	18	264	13.2	-4.05780029489961	1.12102378869963	4.20980255690428	4.25926405152718	4.58082087746795	6.79073896025916	26.8905278588405
266	218.635696031737	256.531478245698	25	18	265	13.25	-3.8158261873599	2.10493696360004	4.3578996217067	4.42288245878131	4.83348632884277	7.08572357128135	20.0821764294268
267	218.46677269581	256.685144535329	25	18	266	13.3	-3.37846671854038	3.07332579262038	4.56720579740728	4.66585866402939	5.21197693085805	7.44220311410871	19.5675493092251
268	218.329486601386	256.886454049118	25	18	267	13.35	-2.74572188847969	4.02619027577998	4.87331476775939	5.01447233512466	5.85266620419486	8.20390474514761	17.8183130954068
269	218.233607016529	257.134630569773	25	18	268	13.4	-1.91759169714032	4.96353041309931	5.32107057636932	5.50277259817631	7.95358639480564	8.09934306456906	18.8702674204453
270	218.188903209304	257.42889788	25	18	269	13.45	-0.894076144500104	5.88534620454084	5.95287091238063	6.16468981018892	8.27185194397314	10.5447605281753	19.0784816287107
271	218.205144447773	257.768479762507	25	18	270	13.5	0.324824769380143	6.79163765013982	6.79940093696493	7.28244994960841	9.30721816657692	11.3694302617916	20.3140831092943
272	218.2921	258.1526	25	18	271	13.55	1.73911104454021	7.68240474985987	7.87679185747035	11.2413141255819	10.3017382836194	13.6505028522735	20.4311063999317
273	218.7599	258.3867	25	18	272	13.6	9.35599999999965	4.68200000000024	10.4621154648568	11.5292315528216	11.9585506546298	15.8127846941669	20.5894358868022
274	219.933	257.9386	25	18	273	13.65	23.4620000000001	-8.96200000000022	25.1153914562367	13.1116637349775	11.7471770065404	17.9661610817132	20.7033793883725
275	219.6477	257.7036	25	18	274	13.7	-5.70600000000013	-4.70000000000027	7.39245804857925	14.4387867570499	16.5087001788827	21.6415733638624	21.8750297972466
276	220.3745	257.8169	25	18	275	13.75	14.5360000000005	2.26599999999962	14.7115618477446	16.6346513596512	17.9053741947405	22.7811761433645	24.0592570931459
277	220.1337	257.1324	25	18	276	13.8	-4.81600000000014	-13.6899999999991	14.512406967832	12.2530398874989	22.0890287736889	24.932572320026	26.0578400249924
278	220.2467	258.1985	25	18	277	13.85	2.25999999999999	21.3220000000001	21.4414384778635	21.4881688049438	25.7729031841389	26.6712065639818	31.6230997580073
279	220.0979	258.2583	25	18	278	13.9	-2.97599999999989	1.19599999999991	3.20733409547542	22.6990846545035	27.9787357686208	28.9387825364914	38.9751262614795
280	222.1461	256.5324	25	18	279	13.95	40.9639999999996	-34.5180000000005	53.5681026358037	29.7392707903278	35.0112947837516	30.6415250836054	46.7358991645562
281	222.1106	255.4947	25	18	280	14	-0.709999999999695	-20.754	20.766141095543	34.9111550086265	36.2551341201521	33.7826379214354	53.5277741413033
282	220.061	256.901	25	18	281	14.05	-40.992	28.1260000000003	49.7133376469536	43.7044316497427	39.5634063564325	34.6708812626968	57.9743144770704
283	217.75	256.3983	25	18	282	14.1	-46.2200000000001	-10.0540000000001	47.3008595693568	48.5344207625594	41.3838624733337	34.9633867755456	58.702795558525
284	218.3255	258.6857	25	18	283	14.15	11.5100000000001	45.7479999999998	47.1737173010564	49.8111835858007	46.1303880664424	34.7085697140948	62.8668504647542
285	221.8878	257.1332	25	18	284	14.2	71.2459999999999	-31.0500000000002	77.7180481998872	49.3875419225372	44.7743499883281	36.9593206342339	73.4923108056496
286	220.5614	257.4221	25	18	285	14.25	-26.5280000000001	5.77800000000025	27.1499552117496	47.8565699380409	49.6599016481303	41.0327906150105	91.9497616137356
287	218.4964	258.6049	25	18	286	14.3	-41.3	23.6559999999997	47.5951293306362	48.556344483142	47.2527337517048	44.6734769358761	119.609166521129
288	217.7815	260.4538	25	18	287	14.35	-14.298	36.9780000000003	39.6459996468751	41.0142792140969	44.1538703669524	55.0422947708669	157.839565330107
289	218.8472	258.1552	25	18	288	14.4	21.3139999999999	-45.9720000000004	50.672590026562	49.50861971046	41.4384036595689	69.85090945839	208.008866379569
290	219.0916	256.1698	25	18	289	14.45	4.88800000000026	-39.7079999999994	40.0077218546614	45.1179255808724	38.9073464847163	82.927037800937	271.483913922191
291	215.9138	257.5909	25	18	290	14.5	-63.5559999999998	28.4219999999993	69.621657693565	40.4511707958639	45.8104471098689	95.6861180208149	NA
292	214.6489	257.3817	25	18	291	14.55	-25.2980000000002	-4.18399999999906	25.6416586826984	34.3204628359957	49.7835475153197	102.298126101867	NA
293	215.461	257.3061	25	18	292	14.6	16.2420000000003	-1.51200000000017	16.3122257218324	36.8004137553357	68.7007270684002	101.592806422883	NA
294	214.9337	258.1569	25	18	293	14.65	-10.5460000000005	17.0159999999998	20.0190502272212	42.1122745092778	93.5714308503377	107.767539847795	NA
295	217.5493	257.9988	25	18	294	14.7	52.312	-3.16199999999981	52.4074764513614	54.4491694497671	121.079725613546	125.343048247437	NA
296	221.2657	254.9467	25	18	295	14.75	74.3280000000004	-61.0420000000005	96.1809614632757	96.9502833409365	141.712334393499	161.118347084107	NA
297	217.9554	257.7939	25	18	296	14.8	-66.2060000000002	56.9440000000003	87.3261333851446	152.82239886468	157.34351845203	214.285760722232	NA
298	209.303628929144	265.279941397991	25	18	297	14.85	-173.03542141712	149.72082795982	228.817795177679	205.359037471756	159.031742478814	289.007924096232	NA
299	197.938468353275	275.021785628302	25	18	298	14.9	-227.30321151738	194.836884606219	299.379627845937	241.312394277721	174.096676036021	387.078950222646	NA
300	185.964192817847	285.26004966063	25	18	299	14.95	-239.48551070856	204.76528064656	315.090669486744	260.237867454293	211.778750010157	512.326302760777	NA
301	175.485076868314	294.235350464673	25	18	300	15	-209.58231899066	179.50601608086	275.9477454931	221.113201616691	276.426247058345	NA	NA
302	168.605395050132	300.188305010128	25	18	301	15.05	-137.59363636364	119.0590909091	181.953499268002	195.370953207363	378.787973929145	NA	NA
303	167.429421908756	301.359530266691	25	18	302	15.1	-23.5194628275195	23.424505131261	33.1944659896728	218.198462548559	509.315121124063	NA	NA
304	174.061431989638	295.989643204059	25	18	303	15.15	132.64020161764	-107.39774125264	170.668385799296	311.540099838968	680.586469594954	NA	NA
305	190.605699838235	282.31926079193	25	18	304	15.2	330.88535697194	-273.40764824258	429.228216192723	497.338080403997	903.572879908008	NA	NA
306	219.1665	258.589	25	18	305	15.25	571.2160032353	-474.6052158386	742.655931945147	797.517040631435	NA	NA	NA
307	261.848107020388	223.039477797966	25	18	306	15.3	853.63214040776	-710.99044404068	1110.94340209315	1165.80198598255	NA	NA	NA
308	320.754795444855	173.911311155526	25	18	307	15.35	1178.13376848934	-982.5633328488	1534.08926712686	1588.94729726746	NA	NA	NA
309	397.990839818853	109.445117042375	25	18	308	15.4	1544.72088747996	-1289.32388226302	2012.09311255485	NA	NA	NA	NA
310	495.660514687838	27.8815124282121	25	18	309	15.45	1953.3934973797	-1631.27209228326	2544.95477261728	NA	NA	NA	NA
311	NA	NA	25	18	310	15.5	NA	NA	NA	NA	NA	NA	NA
312	NA	NA	25	18	311	15.55	NA	NA	NA	NA	NA	NA	NA
313	NA	NA	25	18	312	15.6	NA	NA	NA	NA	NA	NA	NA
314	NA	NA	25	18	313	15.65	NA	NA	NA	NA	NA	NA	NA
315	NA	NA	25	18	314	15.7	NA	NA	NA	NA	NA	NA	NA
316	NA	NA	25	18	315	15.75	NA	NA	NA	NA	NA	NA	NA
317	NA	NA	25	18	316	15.8	NA	NA	NA	NA	NA	NA	NA
318	NA	NA	25	18	317	15.85	NA	NA	NA	NA	NA	NA	NA
319	NA	NA	25	18	318	15.9	NA	NA	NA	NA	NA	NA	NA
320	NA	NA	25	18	319	15.95	NA	NA	NA	NA	NA	NA	NA
321	NA	NA	25	18	320	16	NA	NA	NA	NA	NA	NA	NA
322	NA	NA	25	18	321	16.05	NA	NA	NA	NA	NA	NA	NA
323	NA	NA	25	18	322	16.1	NA	NA	NA	NA	NA	NA	NA
324	NA	NA	25	18	323	16.15	NA	NA	NA	NA	NA	NA	NA
325	NA	NA	25	18	324	16.2	NA	NA	NA	NA	NA	NA	NA
326	NA	NA	25	18	325	16.25	NA	NA	NA	NA	NA	NA	NA
327	NA	NA	25	18	326	16.3	NA	NA	NA	NA	NA	NA	NA
328	NA	NA	25	18	327	16.35	NA	NA	NA	NA	NA	NA	NA
329	NA	NA	25	18	328	16.4	NA	NA	NA	NA	NA	NA	NA
330	NA	NA	25	18	329	16.45	NA	NA	NA	NA	NA	NA	NA
331	NA	NA	25	18	330	16.5	NA	NA	NA	NA	NA	NA	NA
332	NA	NA	25	18	331	16.55	NA	NA	NA	NA	NA	NA	NA
333	NA	NA	25	18	332	16.6	NA	NA	NA	NA	NA	NA	NA
334	NA	NA	25	18	333	16.65	NA	NA	NA	NA	NA	NA	NA
335	NA	NA	25	18	334	16.7	NA	NA	NA	NA	NA	NA	NA
336	NA	NA	25	18	335	16.75	NA	NA	NA	NA	NA	NA	NA
337	NA	NA	25	18	336	16.8	NA	NA	NA	NA	NA	NA	NA
338	NA	NA	25	18	337	16.85	NA	NA	NA	NA	NA	NA	NA
339	NA	NA	25	18	338	16.9	NA	NA	NA	NA	NA	NA	NA
340	NA	NA	25	18	339	16.95	NA	NA	NA	NA	NA	NA	NA
341	NA	NA	25	18	340	17	NA	NA	NA	NA	NA	NA	NA
342	NA	NA	25	18	341	17.05	NA	NA	NA	NA	NA	NA	NA
343	NA	NA	25	18	342	17.1	NA	NA	NA	NA	NA	NA	NA
344	NA	NA	25	18	343	17.15	NA	NA	NA	NA	NA	NA	NA
345	NA	NA	25	18	344	17.2	NA	NA	NA	NA	NA	NA	NA
346	NA	NA	25	18	345	17.25	NA	NA	NA	NA	NA	NA	NA
347	NA	NA	25	18	346	17.3	NA	NA	NA	NA	NA	NA	NA
348	NA	NA	25	18	347	17.35	NA	NA	NA	NA	NA	NA	NA
349	NA	NA	25	18	348	17.4	NA	NA	NA	NA	NA	NA	NA
350	NA	NA	25	18	349	17.45	NA	NA	NA	NA	NA	NA	NA
351	NA	NA	25	18	350	17.5	NA	NA	NA	NA	NA	NA	NA
352	NA	NA	25	18	351	17.55	NA	NA	NA	NA	NA	NA	NA
353	NA	NA	25	18	352	17.6	NA	NA	NA	NA	NA	NA	NA
354	NA	NA	25	18	353	17.65	NA	NA	NA	NA	NA	NA	NA
355	NA	NA	25	18	354	17.7	NA	NA	NA	NA	NA	NA	NA
356	NA	NA	25	18	355	17.75	NA	NA	NA	NA	NA	NA	NA
357	NA	NA	25	18	356	17.8	NA	NA	NA	NA	NA	NA	NA
358	NA	NA	25	18	357	17.85	NA	NA	NA	NA	NA	NA	NA
359	NA	NA	25	18	358	17.9	NA	NA	NA	NA	NA	NA	NA
360	NA	NA	25	18	359	17.95	NA	NA	NA	NA	NA	NA	NA
361	NA	NA	25	18	360	18	NA	NA	NA	NA	NA	NA	NA
362	NA	NA	25	18	361	18.05	NA	NA	NA	NA	NA	NA	NA
363	NA	NA	25	18	362	18.1	NA	NA	NA	NA	NA	NA	NA
364	NA	NA	25	18	363	18.15	NA	NA	NA	NA	NA	NA	NA
365	NA	NA	25	18	364	18.2	NA	NA	NA	NA	NA	NA	NA
366	NA	NA	25	18	365	18.25	NA	NA	NA	NA	NA	NA	NA
367	NA	NA	25	18	366	18.3	NA	NA	NA	NA	NA	NA	NA
368	NA	NA	25	18	367	18.35	NA	NA	NA	NA	NA	NA	NA
369	NA	NA	25	18	368	18.4	NA	NA	NA	NA	NA	NA	NA
370	NA	NA	25	18	369	18.45	NA	NA	NA	NA	NA	NA	NA
371	NA	NA	25	18	370	18.5	NA	NA	NA	NA	NA	NA	NA
372	NA	NA	25	18	371	18.55	NA	NA	NA	NA	NA	NA	NA
373	NA	NA	25	18	372	18.6	NA	NA	NA	NA	NA	NA	NA
374	NA	NA	25	18	373	18.65	NA	NA	NA	NA	NA	NA	NA
375	NA	NA	25	18	374	18.7	NA	NA	NA	NA	NA	NA	NA
376	NA	NA	25	18	375	18.75	NA	NA	NA	NA	NA	NA	NA
377	NA	NA	25	18	376	18.8	NA	NA	NA	NA	NA	NA	NA
378	NA	NA	25	18	377	18.85	NA	NA	NA	NA	NA	NA	NA
379	NA	NA	25	18	378	18.9	NA	NA	NA	NA	NA	NA	NA
380	NA	NA	25	18	379	18.95	NA	NA	NA	NA	NA	NA	NA
381	NA	NA	25	18	380	19	NA	NA	NA	NA	NA	NA	NA
382	NA	NA	25	18	381	19.05	NA	NA	NA	NA	NA	NA	NA
383	NA	NA	25	18	382	19.1	NA	NA	NA	NA	NA	NA	NA
384	NA	NA	25	18	383	19.15	NA	NA	NA	NA	NA	NA	NA
385	NA	NA	25	18	384	19.2	NA	NA	NA	NA	NA	NA	NA
386	NA	NA	25	18	385	19.25	NA	NA	NA	NA	NA	NA	NA
387	NA	NA	25	18	386	19.3	NA	NA	NA	NA	NA	NA	NA
388	NA	NA	25	18	387	19.35	NA	NA	NA	NA	NA	NA	NA
389	NA	NA	25	18	388	19.4	NA	NA	NA	NA	NA	NA	NA
390	NA	NA	25	18	389	19.45	NA	NA	NA	NA	NA	NA	NA
391	NA	NA	25	18	390	19.5	NA	NA	NA	NA	NA	NA	NA
392	NA	NA	25	18	391	19.55	NA	NA	NA	NA	NA	NA	NA
393	NA	NA	25	18	392	19.6	NA	NA	NA	NA	NA	NA	NA
394	NA	NA	25	18	393	19.65	NA	NA	NA	NA	NA	NA	NA
395	NA	NA	25	18	394	19.7	NA	NA	NA	NA	NA	NA	NA
396	NA	NA	25	18	395	19.75	NA	NA	NA	NA	NA	NA	NA
397	NA	NA	25	18	396	19.8	NA	NA	NA	NA	NA	NA	NA
398	NA	NA	25	18	397	19.85	NA	NA	NA	NA	NA	NA	NA
399	NA	NA	25	18	398	19.9	NA	NA	NA	NA	NA	NA	NA
400	NA	NA	25	18	399	19.95	NA	NA	NA	NA	NA	NA	NA
401	NA	NA	25	18	400	20	NA	NA	NA	NA	NA	NA	NA
402	NA	NA	25	18	401	20.05	NA	NA	NA	NA	NA	NA	NA
403	NA	NA	25	18	402	20.1	NA	NA	NA	NA	NA	NA	NA
404	NA	NA	25	18	403	20.15	NA	NA	NA	NA	NA	NA	NA
405	NA	NA	25	18	404	20.2	NA	NA	NA	NA	NA	NA	NA
406	NA	NA	25	18	405	20.25	NA	NA	NA	NA	NA	NA	NA
407	NA	NA	25	18	406	20.3	NA	NA	NA	NA	NA	NA	NA
408	NA	NA	25	18	407	20.35	NA	NA	NA	NA	NA	NA	NA
409	NA	NA	25	18	408	20.4	NA	NA	NA	NA	NA	NA	NA
410	NA	NA	25	18	409	20.45	NA	NA	NA	NA	NA	NA	NA
411	NA	NA	25	18	410	20.5	NA	NA	NA	NA	NA	NA	NA
412	NA	NA	25	18	411	20.55	NA	NA	NA	NA	NA	NA	NA
413	NA	NA	25	18	412	20.6	NA	NA	NA	NA	NA	NA	NA
414	NA	NA	25	18	413	20.65	NA	NA	NA	NA	NA	NA	NA
415	NA	NA	25	18	414	20.7	NA	NA	NA	NA	NA	NA	NA
416	NA	NA	25	18	415	20.75	NA	NA	NA	NA	NA	NA	NA
417	NA	NA	25	18	416	20.8	NA	NA	NA	NA	NA	NA	NA
418	NA	NA	25	18	417	20.85	NA	NA	NA	NA	NA	NA	NA
419	NA	NA	25	18	418	20.9	NA	NA	NA	NA	NA	NA	NA
420	NA	NA	25	18	419	20.95	NA	NA	NA	NA	NA	NA	NA
421	NA	NA	25	18	420	21	NA	NA	NA	NA	NA	NA	NA
422	NA	NA	25	18	421	21.05	NA	NA	NA	NA	NA	NA	NA
423	NA	NA	25	18	422	21.1	NA	NA	NA	NA	NA	NA	NA
424	NA	NA	25	18	423	21.15	NA	NA	NA	NA	NA	NA	NA
425	NA	NA	25	18	424	21.2	NA	NA	NA	NA	NA	NA	NA
426	NA	NA	25	18	425	21.25	NA	NA	NA	NA	NA	NA	NA
427	NA	NA	25	18	426	21.3	NA	NA	NA	NA	NA	NA	NA
428	NA	NA	25	18	427	21.35	NA	NA	NA	NA	NA	NA	NA
429	NA	NA	25	18	428	21.4	NA	NA	NA	NA	NA	NA	NA
430	NA	NA	25	18	429	21.45	NA	NA	NA	NA	NA	NA	NA
431	NA	NA	25	18	430	21.5	NA	NA	NA	NA	NA	NA	NA
432	NA	NA	25	18	431	21.55	NA	NA	NA	NA	NA	NA	NA
433	NA	NA	25	18	432	21.6	NA	NA	NA	NA	NA	NA	NA
434	NA	NA	25	18	433	21.65	NA	NA	NA	NA	NA	NA	NA
435	NA	NA	25	18	434	21.7	NA	NA	NA	NA	NA	NA	NA
436	NA	NA	25	18	435	21.75	NA	NA	NA	NA	NA	NA	NA
437	NA	NA	25	18	436	21.8	NA	NA	NA	NA	NA	NA	NA
438	NA	NA	25	18	437	21.85	NA	NA	NA	NA	NA	NA	NA
439	NA	NA	25	18	438	21.9	NA	NA	NA	NA	NA	NA	NA
440	NA	NA	25	18	439	21.95	NA	NA	NA	NA	NA	NA	NA
441	NA	NA	25	18	440	22	NA	NA	NA	NA	NA	NA	NA
442	NA	NA	25	18	441	22.05	NA	NA	NA	NA	NA	NA	NA
443	NA	NA	25	18	442	22.1	NA	NA	NA	NA	NA	NA	NA
444	NA	NA	25	18	443	22.15	NA	NA	NA	NA	NA	NA	NA
445	NA	NA	25	18	444	22.2	NA	NA	NA	NA	NA	NA	NA
446	NA	NA	25	18	445	22.25	NA	NA	NA	NA	NA	NA	NA
447	NA	NA	25	18	446	22.3	NA	NA	NA	NA	NA	NA	NA
448	NA	NA	25	18	447	22.35	NA	NA	NA	NA	NA	NA	NA
449	NA	NA	25	18	448	22.4	NA	NA	NA	NA	NA	NA	NA
450	NA	NA	25	18	449	22.45	NA	NA	NA	NA	NA	NA	NA
451	NA	NA	25	18	450	22.5	NA	NA	NA	NA	NA	NA	NA
452	NA	NA	25	18	451	22.55	NA	NA	NA	NA	NA	NA	NA
453	NA	NA	25	18	452	22.6	NA	NA	NA	NA	NA	NA	NA
454	NA	NA	25	18	453	22.65	NA	NA	NA	NA	NA	NA	NA
455	NA	NA	25	18	454	22.7	NA	NA	NA	NA	NA	NA	NA
456	NA	NA	25	18	455	22.75	NA	NA	NA	NA	NA	NA	NA
457	NA	NA	25	18	456	22.8	NA	NA	NA	NA	NA	NA	NA
458	NA	NA	25	18	457	22.85	NA	NA	NA	NA	NA	NA	NA
459	NA	NA	25	18	458	22.9	NA	NA	NA	NA	NA	NA	NA
460	NA	NA	25	18	459	22.95	NA	NA	NA	NA	NA	NA	NA
461	NA	NA	25	18	460	23	NA	NA	NA	NA	NA	NA	NA
462	NA	NA	25	18	461	23.05	NA	NA	NA	NA	NA	NA	NA
463	NA	NA	25	18	462	23.1	NA	NA	NA	NA	NA	NA	NA
464	NA	NA	25	18	463	23.15	NA	NA	NA	NA	NA	NA	NA
465	NA	NA	25	18	464	23.2	NA	NA	NA	NA	NA	NA	NA
466	NA	NA	25	18	465	23.25	NA	NA	NA	NA	NA	NA	NA
467	NA	NA	25	18	466	23.3	NA	NA	NA	NA	NA	NA	NA
468	NA	NA	25	18	467	23.35	NA	NA	NA	NA	NA	NA	NA
469	NA	NA	25	18	468	23.4	NA	NA	NA	NA	NA	NA	NA
470	NA	NA	25	18	469	23.45	NA	NA	NA	NA	NA	NA	NA
471	NA	NA	25	18	470	23.5	NA	NA	NA	NA	NA	NA	NA
472	NA	NA	25	18	471	23.55	NA	NA	NA	NA	NA	NA	NA
473	NA	NA	25	18	472	23.6	NA	NA	NA	NA	NA	NA	NA
474	NA	NA	25	18	473	23.65	NA	NA	NA	NA	NA	NA	NA
475	NA	NA	25	18	474	23.7	NA	NA	NA	NA	NA	NA	NA
476	NA	NA	25	18	475	23.75	NA	NA	NA	NA	NA	NA	NA
477	NA	NA	25	18	476	23.8	NA	NA	NA	NA	NA	NA	NA
478	NA	NA	25	18	477	23.85	NA	NA	NA	NA	NA	NA	NA
479	NA	NA	25	18	478	23.9	NA	NA	NA	NA	NA	NA	NA
480	NA	NA	25	18	479	23.95	NA	NA	NA	NA	NA	NA	NA
481	NA	NA	25	18	480	24	NA	NA	NA	NA	NA	NA	NA
482	NA	NA	25	18	481	24.05	NA	NA	NA	NA	NA	NA	NA
483	NA	NA	25	18	482	24.1	NA	NA	NA	NA	NA	NA	NA
484	NA	NA	25	18	483	24.15	NA	NA	NA	NA	NA	NA	NA
485	NA	NA	25	18	484	24.2	NA	NA	NA	NA	NA	NA	NA
486	NA	NA	25	18	485	24.25	NA	NA	NA	NA	NA	NA	NA
487	NA	NA	25	18	486	24.3	NA	NA	NA	NA	NA	NA	NA
488	NA	NA	25	18	487	24.35	NA	NA	NA	NA	NA	NA	NA
489	NA	NA	25	18	488	24.4	NA	NA	NA	NA	NA	NA	NA
490	NA	NA	25	18	489	24.45	NA	NA	NA	NA	NA	NA	NA
491	NA	NA	25	18	490	24.5	NA	NA	NA	NA	NA	NA	NA
492	NA	NA	25	18	491	24.55	NA	NA	NA	NA	NA	NA	NA
493	NA	NA	25	18	492	24.6	NA	NA	NA	NA	NA	NA	NA
494	NA	NA	25	18	493	24.65	NA	NA	NA	NA	NA	NA	NA
495	NA	NA	25	18	494	24.7	NA	NA	NA	NA	NA	NA	NA
496	NA	NA	25	18	495	24.75	NA	NA	NA	NA	NA	NA	NA
497	NA	NA	25	18	496	24.8	NA	NA	NA	NA	NA	NA	NA
498	NA	NA	25	18	497	24.85	NA	NA	NA	NA	NA	NA	NA
499	NA	NA	25	18	498	24.9	NA	NA	NA	NA	NA	NA	NA
500	NA	NA	25	18	499	24.95	NA	NA	NA	NA	NA	NA	NA
501	NA	NA	25	18	500	25	NA	NA	NA	NA	NA	NA	NA
502	NA	NA	25	18	501	25.05	NA	NA	NA	NA	NA	NA	NA
503	NA	NA	25	18	502	25.1	NA	NA	NA	NA	NA	NA	NA
504	NA	NA	25	18	503	25.15	NA	NA	NA	NA	NA	NA	NA
505	NA	NA	25	18	504	25.2	NA	NA	NA	NA	NA	NA	NA
506	NA	NA	25	18	505	25.25	NA	NA	NA	NA	NA	NA	NA
507	NA	NA	25	18	506	25.3	NA	NA	NA	NA	NA	NA	NA
508	NA	NA	25	18	507	25.35	NA	NA	NA	NA	NA	NA	NA
509	NA	NA	25	18	508	25.4	NA	NA	NA	NA	NA	NA	NA
510	NA	NA	25	18	509	25.45	NA	NA	NA	NA	NA	NA	NA
511	NA	NA	25	18	510	25.5	NA	NA	NA	NA	NA	NA	NA
512	NA	NA	25	18	511	25.55	NA	NA	NA	NA	NA	NA	NA
513	NA	NA	25	18	512	25.6	NA	NA	NA	NA	NA	NA	NA
514	NA	NA	25	18	513	25.65	NA	NA	NA	NA	NA	NA	NA
515	NA	NA	25	18	514	25.7	NA	NA	NA	NA	NA	NA	NA
516	NA	NA	25	18	515	25.75	NA	NA	NA	NA	NA	NA	NA
517	NA	NA	25	18	516	25.8	NA	NA	NA	NA	NA	NA	NA
518	NA	NA	25	18	517	25.85	NA	NA	NA	NA	NA	NA	NA
519	NA	NA	25	18	518	25.9	NA	NA	NA	NA	NA	NA	NA
520	NA	NA	25	18	519	25.95	NA	NA	NA	NA	NA	NA	NA
521	NA	NA	25	18	520	26	NA	NA	NA	NA	NA	NA	NA
522	NA	NA	25	18	521	26.05	NA	NA	NA	NA	NA	NA	NA
523	NA	NA	25	18	522	26.1	NA	NA	NA	NA	NA	NA	NA
524	NA	NA	25	18	523	26.15	NA	NA	NA	NA	NA	NA	NA
525	NA	NA	25	18	524	26.2	NA	NA	NA	NA	NA	NA	NA
526	NA	NA	25	18	525	26.25	NA	NA	NA	NA	NA	NA	NA
527	NA	NA	25	18	526	26.3	NA	NA	NA	NA	NA	NA	NA
528	NA	NA	25	18	527	26.35	NA	NA	NA	NA	NA	NA	NA
529	NA	NA	25	18	528	26.4	NA	NA	NA	NA	NA	NA	NA
530	NA	NA	25	18	529	26.45	NA	NA	NA	NA	NA	NA	NA
531	NA	NA	25	18	530	26.5	NA	NA	NA	NA	NA	NA	NA
532	NA	NA	25	18	531	26.55	NA	NA	NA	NA	NA	NA	NA
533	NA	NA	25	18	532	26.6	NA	NA	NA	NA	NA	NA	NA
534	NA	NA	25	18	533	26.65	NA	NA	NA	NA	NA	NA	NA
535	NA	NA	25	18	534	26.7	NA	NA	NA	NA	NA	NA	NA
536	NA	NA	25	18	535	26.75	NA	NA	NA	NA	NA	NA	NA
537	NA	NA	25	18	536	26.8	NA	NA	NA	NA	NA	NA	NA
538	NA	NA	25	18	537	26.85	NA	NA	NA	NA	NA	NA	NA
539	NA	NA	25	18	538	26.9	NA	NA	NA	NA	NA	NA	NA
540	NA	NA	25	18	539	26.95	NA	NA	NA	NA	NA	NA	NA
541	NA	NA	25	18	540	27	NA	NA	NA	NA	NA	NA	NA
542	NA	NA	25	18	541	27.05	NA	NA	NA	NA	NA	NA	NA
543	NA	NA	25	18	542	27.1	NA	NA	NA	NA	NA	NA	NA
544	NA	NA	25	18	543	27.15	NA	NA	NA	NA	NA	NA	NA
545	NA	NA	25	18	544	27.2	NA	NA	NA	NA	NA	NA	NA
546	NA	NA	25	18	545	27.25	NA	NA	NA	NA	NA	NA	NA
547	NA	NA	25	18	546	27.3	NA	NA	NA	NA	NA	NA	NA
548	NA	NA	25	18	547	27.35	NA	NA	NA	NA	NA	NA	NA
549	NA	NA	25	18	548	27.4	NA	NA	NA	NA	NA	NA	NA
550	NA	NA	25	18	549	27.45	NA	NA	NA	NA	NA	NA	NA
551	NA	NA	25	18	550	27.5	NA	NA	NA	NA	NA	NA	NA
552	NA	NA	25	18	551	27.55	NA	NA	NA	NA	NA	NA	NA
553	NA	NA	25	18	552	27.6	NA	NA	NA	NA	NA	NA	NA
554	NA	NA	25	18	553	27.65	NA	NA	NA	NA	NA	NA	NA
555	NA	NA	25	18	554	27.7	NA	NA	NA	NA	NA	NA	NA
556	NA	NA	25	18	555	27.75	NA	NA	NA	NA	NA	NA	NA
557	NA	NA	25	18	556	27.8	NA	NA	NA	NA	NA	NA	NA
558	NA	NA	25	18	557	27.85	NA	NA	NA	NA	NA	NA	NA
559	NA	NA	25	18	558	27.9	NA	NA	NA	NA	NA	NA	NA
560	NA	NA	25	18	559	27.95	NA	NA	NA	NA	NA	NA	NA
561	NA	NA	25	18	560	28	NA	NA	NA	NA	NA	NA	NA
562	NA	NA	25	18	561	28.05	NA	NA	NA	NA	NA	NA	NA
563	NA	NA	25	18	562	28.1	NA	NA	NA	NA	NA	NA	NA
564	NA	NA	25	18	563	28.15	NA	NA	NA	NA	NA	NA	NA
565	NA	NA	25	18	564	28.2	NA	NA	NA	NA	NA	NA	NA
566	NA	NA	25	18	565	28.25	NA	NA	NA	NA	NA	NA	NA
567	NA	NA	25	18	566	28.3	NA	NA	NA	NA	NA	NA	NA
568	NA	NA	25	18	567	28.35	NA	NA	NA	NA	NA	NA	NA
569	NA	NA	25	18	568	28.4	NA	NA	NA	NA	NA	NA	NA
570	NA	NA	25	18	569	28.45	NA	NA	NA	NA	NA	NA	NA
571	NA	NA	25	18	570	28.5	NA	NA	NA	NA	NA	NA	NA
572	NA	NA	25	18	571	28.55	NA	NA	NA	NA	NA	NA	NA
573	NA	NA	25	18	572	28.6	NA	NA	NA	NA	NA	NA	NA
574	NA	NA	25	18	573	28.65	NA	NA	NA	NA	NA	NA	NA
575	NA	NA	25	18	574	28.7	NA	NA	NA	NA	NA	NA	NA
576	NA	NA	25	18	575	28.75	NA	NA	NA	NA	NA	NA	NA
577	NA	NA	25	18	576	28.8	NA	NA	NA	NA	NA	NA	NA
578	NA	NA	25	18	577	28.85	NA	NA	NA	NA	NA	NA	NA
579	NA	NA	25	18	578	28.9	NA	NA	NA	NA	NA	NA	NA
580	NA	NA	25	18	579	28.95	NA	NA	NA	NA	NA	NA	NA
581	NA	NA	25	18	580	29	NA	NA	NA	NA	NA	NA	NA
582	NA	NA	25	18	581	29.05	NA	NA	NA	NA	NA	NA	NA
583	NA	NA	25	18	582	29.1	NA	NA	NA	NA	NA	NA	NA
584	NA	NA	25	18	583	29.15	NA	NA	NA	NA	NA	NA	NA
585	NA	NA	25	18	584	29.2	NA	NA	NA	NA	NA	NA	NA
586	NA	NA	25	18	585	29.25	NA	NA	NA	NA	NA	NA	NA
587	NA	NA	25	18	586	29.3	NA	NA	NA	NA	NA	NA	NA
588	NA	NA	25	18	587	29.35	NA	NA	NA	NA	NA	NA	NA
589	NA	NA	25	18	588	29.4	NA	NA	NA	NA	NA	NA	NA
590	NA	NA	25	18	589	29.45	NA	NA	NA	NA	NA	NA	NA
591	NA	NA	25	18	590	29.5	NA	NA	NA	NA	NA	NA	NA
592	NA	NA	25	18	591	29.55	NA	NA	NA	NA	NA	NA	NA
593	NA	NA	25	18	592	29.6	NA	NA	NA	NA	NA	NA	NA
594	NA	NA	25	18	593	29.65	NA	NA	NA	NA	NA	NA	NA
595	NA	NA	25	18	594	29.7	NA	NA	NA	NA	NA	NA	NA
596	NA	NA	25	18	595	29.75	NA	NA	NA	NA	NA	NA	NA
597	NA	NA	25	18	596	29.8	NA	NA	NA	NA	NA	NA	NA
598	NA	NA	25	18	597	29.85	NA	NA	NA	NA	NA	NA	NA
599	NA	NA	25	18	598	29.9	NA	NA	NA	NA	NA	NA	NA
600	NA	NA	25	18	599	29.95	NA	NA	NA	NA	NA	NA	NA
601	NA	NA	25	18	600	30	NA	NA	NA	NA	NA	NA	NA
