# Supplementary material for: An automated feeding system for the African killifish reveals the impact of diet on lifespan and allows scalable assessment of associative learning
Source: eLife. 2022 Nov 10;11:e69008. doi: 10.7554/eLife.69008 (PMC9788828; doi:10.7554/eLife.69008)
Supplement: Figure 6—source data 3. [file elife-69008-fig6-data3.zip › Filtered and Interpolated Trajectories with Kinematics/t4_REC003 DLC_likelihood-euclidean-filtered_splines-interpolated_kinematics_02_resnet50_TrainAllTheThingsJun28shuffle1_1030000.csv]

	x2	y2	fishnum	recording_num	bodyparts_coords	seconds	velocity_x	velocity_y	velocity_xy	velocity_xy_5frame	velocity_xy_10frame	velocity_xy_20frame	velocity_xy_40frame
1	3591.9848636371	-6286.53379986185	4	3	0	0	0	0	0	NA	NA	NA	NA
2	3092.48028325425	-5351.98579461324	4	3	1	0.05	-9990.091607657	18690.9601049722	21193.2517555717	NA	NA	NA	NA
3	2643.14615178155	-4512.7233285451	4	3	2	0.1	-8986.682629454	16785.2493213628	19039.5656321997	14462.1398487283	NA	NA	NA
4	2241.33666921901	-3763.64400165744	4	3	3	0.15	-8036.1896512508	14981.5865377532	17000.8317237439	17115.7840465266	NA	NA	NA
5	1884.40603556664	-3099.64541395026	4	3	4	0.2	-7138.61267304741	13279.9717541436	15077.0501321261	15192.0025888791	12286.2569224906	NA	NA
6	1569.70845082442	-2515.62516542356	4	3	5	0.25	-6293.9516948444	11680.404970534	13268.2209889913	13383.1736222429	12881.0940040506	NA	NA
7	1294.59811499236	-2006.48085607733	4	3	6	0.3	-5502.2067166412	10182.8861869246	11574.3444673343	11689.2973378902	11244.6951744187	NA	NA
8	1056.42922807045	-1567.11008591159	4	3	7	0.35	-4763.3777384382	8787.4154033148	9995.42079901906	10110.3739962529	9723.24990204559	NA	NA
9	852.555990058711	-1192.41045492632	4	3	8	0.4	-4077.46476023478	7493.9926197054	8531.45030198005	8646.40396157456	8316.75890652953	NA	NA
10	680.332600957127	-877.279563121538	4	3	9	0.45	-3444.46778203168	6302.61783609564	7182.43342393963	7297.38775995827	7025.22336871842	7289.63105307042	NA
11	537.113260765701	-616.61501049723	4	3	10	0.5	-2864.38680382852	5213.29105248616	5948.37081559978	6063.32618184823	5848.6454020215	7292.93362587507	NA
12	420.252169484434	-405.314397053401	4	3	11	0.55	-2337.22182562534	4226.01226887658	4829.26345925285	4944.2204751689	4787.02930394087	6234.81126182699	NA
13	327.103527113325	-238.275322790051	4	3	12	0.6	-1862.97284742218	3340.781485267	3825.11290846886	3940.07274118397	3840.38584498156	5283.60842463796	NA
14	255.021533652375	-110.395387707179	4	3	13	0.65	-1441.639869219	2557.59870165744	2935.92176858335	3050.88684246845	3008.75614769413	4436.5432095197	NA
15	201.360389101583	-16.572191804786	4	3	14	0.7	-1073.22289101584	1876.46391804786	2161.69475401499	2276.67084792347	2293.00518365026	3684.19698716944	NA
16	163.47429346095	48.2966649171284	4	3	15	0.75	-757.72191281266	1297.37713443829	1502.44132202219	1617.44550811488	1704.77324769958	3022.90879668127	NA
17	138.717446730475	89.3135824585642	4	3	16	0.8	-495.1369346095	820.338350828716	958.183486527956	1073.29182021937	1224.9273492353	2445.5070832309	NA
18	124.444048910158	111.580960819521	4	3	17	0.85	-285.46795640634	445.347567219136	528.986209425931	645.937626116555	843.966947230333	1947.14088380471	NA
19	118.0083	120.2012	4	3	18	0.9	-128.71497820316	172.40478360958	215.153329105794	358.659652930709	556.32751250987	1521.56597068044	NA
20	116.7644	120.2767	4	3	19	0.95	-24.8780000000002	1.5100000000001	24.9237835009055	173.183850547124	343.170605620455	1162.56515050745	3663.09182796602
21	118.0087	117.2175	4	3	20	1	24.8860000000002	-61.1840000000001	66.0514560929585	70.4883863457828	197.172191341038	867.193738226116	3664.07478901306
22	119.0954	116.126	4	3	21	1.05	21.7339999999999	-21.8299999999999	30.8044746100301	39.3632048003685	103.984862520931	628.390873450507	3134.44365798246
23	119.7207	116.5846	4	3	22	1.1	12.5059999999999	9.1719999999998	15.5088884192257	40.4035851243554	53.8959226278522	438.562043267381	2659.49266025287
24	122.4152	117.8489	4	3	23	1.15	53.8900000000001	25.2860000000001	59.5274213787227	35.6847297513672	34.3757936667477	294.780849604204	2234.97929775551
25	123.7007	118.634	4	3	24	1.2	25.71	15.702	30.12568512084	34.7858744947381	32.1251173646418	188.439328829142	1858.6604263524
26	125.6071	117.7001	4	3	25	1.25	38.1280000000001	-18.6779999999999	42.4571792280175	37.3034589099216	29.6142287526533	115.885030297342	1528.2257063215
27	126.4436	118.7154	4	3	26	1.3	16.73	20.3059999999999	26.3101983268845	29.3883825331268	31.8543976657183	68.727401844461	1239.35618122046
28	126.9559	117.4073	4	3	27	1.35	10.2459999999999	-26.1619999999999	28.0968104951433	23.8466496049282	33.1571393044291	43.6584363481616	989.780151309446
29	126.4242	116.5632	4	3	28	1.4	-10.634	-16.8820000000002	19.9520394947486	23.5437277539394	33.2341866985388	34.5963466944353	777.56561683635
30	126.4766	116.6721	4	3	29	1.45	1.04800000000012	2.17800000000011	2.41702047984719	28.9229208366984	33.7080520378279	36.5526028616246	599.00765595835
31	124.6621	117.6199	4	3	30	1.5	-36.2900000000002	18.956	40.9425699730734	29.0108196989365	34.5978692536461	35.2159521510588	450.782993306635
32	126.9507	116.2636	4	3	31	1.55	45.772	-27.1260000000001	53.2061637406796	37.0799908639509	33.469941167991	34.0760541379425	330.255005842993
33	126.1685	115.0703	4	3	32	1.6	-15.6440000000001	-23.8659999999999	28.5363048063339	43.5694544707276	33.4209500684711	35.3768958677803	235.383813148188
34	127.6919	117.672	4	3	33	1.65	30.4680000000002	52.0339999999999	60.2978953198202	45.6520107533527	34.816899722123	33.4153859913232	162.459989346493
35	126.1901	116.7869	4	3	34	1.7	-30.0360000000001	-17.7019999999999	34.8643385137306	38.0169614992836	40.9800883586075	33.1238655353674	108.746699513985
36	127.3716	119.0667	4	3	35	1.75	23.63	45.5959999999999	51.3553513861992	37.8310804380056	40.8176755494642	33.5426159617364	71.6007712815182
37	127.8874	118.5201	4	3	36	1.8	10.316	-10.932	15.0309174703342	32.5538085802952	36.2977106101667	33.2052792100211	48.2593516729078
38	128.0486	119.891	4	3	37	1.85	3.22399999999988	27.4180000000001	27.606899499944	38.3907222464874	37.5966524311314	32.4194188141857	35.440375981358
39	129.3549	120.972	4	3	38	1.9	26.1259999999999	21.6199999999998	33.9115360312679	35.9833403455758	33.5965852841075	33.5652629922592	30.2946491671814
40	126.8765	118.9439	4	3	39	1.95	-49.5679999999999	-40.5619999999999	64.0489068446916	34.5784597210498	32.539679032907	35.4501614092489	30.001291421701
41	128.5323	120.0037	4	3	40	2	33.116	21.1959999999999	39.3184418816412	37.3622244242572	32.4873626698268	34.3722483871535	28.5295923310112
42	128.4911	119.6055	4	3	41	2.05	-0.824000000000069	-7.96399999999977	8.0065143477044	34.6393619879199	32.9406172520511	32.1191382354782	28.4013224712416
43	128.7638	121.6638	4	3	42	2.1	5.45400000000029	41.1659999999998	41.5257230159811	26.6886358193266	31.4178875599003	32.2055830289958	28.5067443598841
44	127.7498	121.622	4	3	43	2.15	-20.2800000000002	-0.835999999999899	20.2972238495812	28.9913849940779	32.3136262623953	30.1391290887815	29.4569329035673
45	126.7876	120.8805	4	3	44	2.2	-19.2439999999999	-14.83	24.2952760017251	31.3027747830524	29.9202344598904	29.054070198828	31.149348062751
46	129.2268	121.5947	4	3	45	2.25	48.784	14.2840000000001	50.8321877553977	25.4735506955433	27.9268212248427	27.3165122656943	30.7018607393423
47	128.6675	120.7922	4	3	46	2.3	-11.1860000000001	-16.0500000000002	19.563463292577	29.9878905368707	27.9405658607897	27.7913015013546	32.2641564568305
48	128.2617	121.2596	4	3	47	2.35	-8.11599999999999	9.34800000000024	12.3796025784354	33.1518331004541	26.8145136268601	27.2223156145544	32.593036958051
49	126.4796	120.0686	4	3	48	2.4	-35.6419999999997	-23.8200000000001	42.8689230562185	26.8622574556076	26.6816728934554	25.9929516399274	33.1117950598756
50	128.4617	119.7615	4	3	49	2.45	39.6420000000001	-6.14200000000011	40.114988819642	24.578356938527	25.568461364749	23.4499799817774	33.2364714184805
51	127.8427	120.5073	4	3	50	2.5	-12.3800000000003	14.9160000000001	19.3843095311649	28.155476558177	22.1456618615619	21.8432325109637	32.7057323739677
52	127.8247	120.1005	4	3	51	2.55	-0.359999999999729	-8.13600000000008	8.14396070717443	23.3754552500401	22.641985750658	22.7265908045407	32.0036907106732
53	126.454	120.7417	4	3	52	2.6	-27.4140000000003	12.824	30.265200676685	17.9850896290439	23.0267436692086	21.6365928519879	31.5080030941893
54	126.522	119.7957	4	3	53	2.65	1.36000000000024	-18.92	18.9688165155341	17.4290662675162	19.6722770174595	25.4984798158114	31.0981090994169
55	127.1692	119.6761	4	3	54	2.7	12.944	-2.39199999999983	13.1631607146611	20.705614562789	16.9797255036644	29.1748305901346	31.0405164994412
56	126.6932	120.3563	4	3	55	2.75	-9.51999999999998	13.604	16.6041927235262	17.8980107802403	15.7596437970847	27.8611055169481	31.0028018575995
57	125.4774	120.1959	4	3	56	2.8	-24.316	-3.2080000000002	24.5267021835387	15.969098784879	17.5126157482916	31.32303370364	31.1315047998482
58	126.1188	119.699	4	3	57	2.85	12.8279999999998	-9.93799999999993	16.2271817639414	15.9743613782848	16.4586720771158	32.7666551019163	31.2333267599312
59	126.5764	119.6098	4	3	58	2.9	9.15200000000027	-1.78399999999982	9.3242565387276	14.0902213266532	24.3152867381674	32.6583271274921	31.0817913824822
60	126.2691	120.1933	4	3	59	2.95	-6.14600000000024	11.6699999999997	13.1894736816901	14.3196169337942	32.7811998155201	31.0227814277121	30.4923667458066
61	126.4012	119.8593	4	3	60	3	2.64200000000017	-6.67999999999978	7.18349246536794	15.0193333739912	33.5765491723344	31.0392163607819	29.9772066420096
62	125.252	120.4313	4	3	61	3.05	-22.9840000000002	11.4399999999998	25.673680219244	32.6614746914558	40.0040816566219	31.8882431858682	30.3024380543174
63	125.74	119.5742	4	3	62	3.1	9.75999999999999	-17.1419999999998	19.7257639649265	49.5880382527554	42.506566534624	30.8104231593828	29.8304387879452
64	130.1553	121.6449	4	3	63	3.15	88.3060000000003	41.414	97.5349631260507	53.0628770180155	45.6443772375247	32.0570891100523	29.8119379617136
65	125.3456	120.7562	4	3	64	3.2	-96.1940000000001	-17.774	97.822291488188	65.6885463794496	45.0658373517598	33.0269628000543	30.324605985781
66	124.9601	119.5904	4	3	65	3.25	-7.71000000000015	-23.3160000000001	24.5576862916686	69.9937996952568	46.3187889244791	34.6890914495046	29.6506280213578
67	129.0552	121.3064	4	3	66	3.3	81.9020000000003	34.3199999999999	88.8020270264145	58.6272797835935	46.2638706234447	34.4717080983419	29.4516968844515
68	128.4393	119.3379	4	3	67	3.35	-12.3180000000002	-39.3699999999998	41.2520305439622	40.5436364507641	45.1621742416498	35.2443379053079	29.6427501472861
69	126.5647	120.1301	4	3	68	3.4	-37.492	15.8439999999999	40.702363567734	39.5747008309427	39.7988914819372	36.1706311250371	29.0218576515869
70	126.1963	120.1666	4	3	69	3.45	-7.36800000000017	0.730000000000075	7.40407482404132	26.8391948674397	33.2727257845886	37.5347535098359	28.2056070452934
71	125.2611	119.8553	4	3	70	3.5	-18.7039999999999	-6.22600000000006	19.7130081925615	20.3305487880429	35.8016337266749	38.1111807730555	28.0426624110533
72	125.8734	118.7584	4	3	71	3.55	12.2460000000001	-21.9380000000001	25.1244972088997	20.9705031802809	28.9393345400619	37.878285304094	28.123885113929
73	125.4626	118.9028	4	3	72	3.6	-8.21600000000018	2.88800000000009	8.70880014697797	26.0018151184131	27.9821092759919	38.0242847239024	27.828756586717
74	124.395	120.8208	4	3	73	3.65	-21.352	38.3600000000001	43.902135528924	32.0285666224071	26.6968850125495	34.1253961076157	27.4580129949047
75	124.1527	119.2109	4	3	74	3.7	-4.846	-32.1980000000002	32.5606345147022	31.0394742126841	30.003669667912	31.4743813814274	28.2436907281465
76	126.5729	118.6156	4	3	75	3.75	48.4040000000002	-11.9059999999999	49.8467657125316	35.6336697639409	29.9035726216319	31.4401505257675	28.3286572956329
77	127.2326	119.379	4	3	76	3.8	13.194	15.2680000000001	20.1790351602846	32.4232668448181	29.4926999847434	27.580360065263	29.2222237761349
78	125.6825	119.0531	4	3	77	3.85	-31.002	-6.51800000000009	31.6797779032619	34.0055242174109	30.886395206155	26.5188451926558	29.4259906960511
79	126.3372	117.8241	4	3	78	3.9	13.0939999999998	-24.58	27.8501209333101	27.7785786208568	28.4519007332943	25.3853881756818	29.5194629446231
80	125.7711	119.7669	4	3	79	3.95	-11.3219999999998	38.8560000000001	40.4719213776663	27.9459257568027	29.6760369782662	25.3884326628747	30.3842107383129
81	126.5046	120.3477	4	3	80	4	14.6699999999998	11.6159999999999	18.7120377297609	26.1391206483692	27.07866732486	25.0461084613246	31.3074499690235
82	125.9356	119.4643	4	3	81	4.05	-11.3800000000001	-17.6680000000002	21.0157708400146	24.4805346217705	26.2213855904641	24.3595270419899	31.2317395582269
83	126.3606	118.4148	4	3	82	4.1	8.50000000000023	-20.9899999999999	22.6457523610941	25.3465497391215	25.0555811093198	24.8470900140512	31.5945877049798
84	127.2478	118.826	4	3	83	4.15	17.7439999999999	8.22399999999988	19.5571908003167	26.3787560288633	24.0738913388141	22.858936879757	29.7468734802975
85	125.0611	119.3122	4	3	84	4.2	-43.734	9.72400000000022	44.8019969644212	24.4968454241255	20.7731956578374	23.4604186562386	28.2590243140775
86	126.2048	119.6539	4	3	85	4.25	22.8740000000002	6.83399999999978	23.8730691784698	23.9720415702703	20.1886443010173	21.9682231417612	27.9095889430881
87	126.0396	119.0976	4	3	86	4.3	-3.30400000000026	-11.1259999999999	11.6062178163258	23.6672480558576	19.2263540992365	23.9727394539279	26.6113948424979
88	126.9264	119.5621	4	3	87	4.35	17.7360000000002	9.29000000000002	20.0217330918182	16.1998415765533	18.8077848219474	23.6076434867942	25.8266243631206
89	126.0706	119.846	4	3	88	4.4	-17.116	5.67800000000005	18.033223228253	13.9985325731713	17.2659730262198	22.8682947642092	25.3864621088233
90	126.4174	119.708	4	3	89	4.45	6.93600000000004	-2.7600000000001	7.46496456789991	13.9558627743474	17.2448003342111	23.23366796679	25.7830268802949
91	126.7393	120.265	4	3	90	4.5	6.43799999999999	11.14	12.8665241615597	13.6435280736244	16.8577789586624	24.5037191649914	26.2238970701358
92	126.5779	119.7187	4	3	91	4.55	-3.22800000000001	-10.926	11.3928688222063	10.864697996582	21.7240933173917	24.5851938123597	26.1755348555235
93	125.7606	119.2898	4	3	92	4.6	-16.3460000000001	-8.57799999999997	18.4600595882029	18.2897590918688	22.1597058642686	25.1648906860572	26.6534400993782
94	125.6711	119.1032	4	3	93	4.65	-1.79000000000002	-3.73199999999997	4.13907284304104	19.7170253441535	21.6626981896043	25.3683508529793	25.9150308024324
95	127.453069172905	117.763305853665	4	3	94	4.7	35.6393834581002	-26.7978829267	44.5902700443339	29.4923238604359	25.6941402757426	25.0436672467276	25.5479236628896
96	128.439	117.5953	4	3	95	4.75	19.7186165418998	-3.36011707330016	20.0028554229832	30.6758836549128	28.8187940289655	24.3790273604088	24.7076162196002
97	126.6999	120.0563	4	3	96	4.8	-34.7819999999999	49.22	60.2693614036186	32.4606983826266	29.9440335254829	25.6424296197327	24.3290588306306
98	125.7578	120.8297	4	3	97	4.85	-18.8419999999999	15.4680000000002	24.3778585605874	33.0985214596165	31.521996550167	25.1344035335854	24.1715585684053
99	125.9498	120.2054	4	3	98	4.9	3.83999999999986	-12.4860000000001	13.0631464816101	37.9205627137776	33.4707286797388	25.3875360419648	24.5416130054235
100	127.2681	118.2131	4	3	99	4.95	26.3660000000002	-39.846	47.7793854292833	30.3957431905298	32.8425341592441	26.177621097715	23.7164228155782
101	126.2513	120.1704	4	3	100	5	-20.3360000000001	39.1460000000001	44.1130616937887	32.3681094454211	31.9002757621552	27.4016856789471	23.8913089414058
102	125.9721	119.0731	4	3	101	5.05	-5.58400000000006	-21.9460000000001	22.6452637873796	34.480758976851	29.5607659220738	27.991542669057	23.790188167103
103	126.4768	120.709	4	3	102	5.1	10.094	32.7180000000001	34.2396898350439	32.5865468588717	28.1091012029023	28.4597901847052	23.901176051323
104	127.2203	119.791	4	3	103	5.15	14.8699999999999	-18.3600000000001	23.6263941387594	25.8799888105328	29.1123738943254	28.9711247251077	23.7211138945412
105	125.563	120.7513	4	3	104	5.2	-33.1459999999998	19.2060000000001	38.308324839387	28.7257886536177	26.6611019196874	27.6354286695406	23.6583669000587
106	125.623	120.2257	4	3	105	5.25	1.20000000000005	-10.5119999999999	10.5802714520942	23.8500929603834	25.9845773289286	27.4470092974391	24.018007692262
107	127.4643	120.32	4	3	106	5.3	36.8259999999998	1.8859999999998	36.8742630028043	23.7439888117998	26.0390518126312	24.6853782073333	24.1386167353384
108	127.1259926115	120.67868765666	4	3	107	5.35	-6.76614776999998	7.17375313320019	9.86121136887225	20.7356569805031	25.3975838192435	24.7354736500165	24.2003655251849
109	126.1073	120.1348	4	3	108	5.4	-20.37385223	-10.8777531332001	23.0958733958411	26.0891658473244	24.4715207704767	26.2149312466378	24.7252343910296
110	126.6625	119.1125	4	3	109	5.45	11.104	-20.446	23.2666656829035	23.3523149716446	22.4283231798372	24.1991776643665	24.9870173463571
111	127.3581	120.8455	4	3	110	5.5	13.912	34.6600000000001	37.347815786201	26.9450746781035	22.993742832723	23.2788987178202	24.9668282627577
112	126.2616	120.4685	4	3	111	5.55	-21.9299999999998	-7.53999999999991	23.1900086244053	25.1990527291536	19.8099904925928	22.9951825218464	25.2361501517479
113	125.0953	119.71	4	3	112	5.6	-23.3260000000001	-15.1700000000002	27.8250099011665	24.1209893791712	21.3618460971307	22.6374614165889	25.1302476110008
114	125.00214777387	118.997777720115	4	3	113	5.65	-1.86304452259975	-14.2444455977	14.3657636510915	19.8983198181216	23.3174885989503	22.0738769361031	25.5222954235204
115	125.639481029659	118.371107193442	4	3	114	5.7	12.7466651157798	-12.5334105334599	17.8763489329919	16.267666013541	21.7372534090455	22.2730665533898	25.6026813343984
116	126.376280398514	118.030487806712	4	3	115	5.75	14.7359873771001	-6.81238773459995	16.2344679809528	15.778617516158	20.5732201067118	23.6569880241151	25.5355734721142
117	126.581526511579	118.176418946655	4	3	116	5.8	4.10492226130003	2.91862279886004	5.03673960150237	21.435924468747	19.9513132310616	22.6348038509441	25.3750369151079
118	125.6242	119.0094	4	3	117	5.85	-19.14653023158	16.6596210668999	25.3797674142515	19.3535174389198	19.8773390139343	23.2663275167844	26.7393122602649
119	123.8454	120.1858	4	3	118	5.9	-35.5760000000001	23.528	42.6522984140363	21.248120395302	19.6762331017296	24.0629327400944	27.3060835310617
120	124.193913334867	120.052276945513	4	3	119	5.95	6.97026669734015	-2.67046108974	7.46431378385612	23.6349604485822	22.1178099269425	23.7964135949993	28.6950315507321
121	125.4675	119.8786	4	3	120	6	25.4717333026599	-3.47353891025989	25.7074827628635	23.9760605117106	24.3202332155072	22.5319708465683	28.4398979392297
122	126.0635	120.4826	4	3	121	6.05	11.9200000000001	12.08	16.9709398679036	17.9165417347123	25.4596172092953	22.4807576344389	29.2157140083905
123	126.9409	119.451	4	3	122	6.1	17.5479999999999	-20.6320000000002	27.0852677298934	24.8821024149652	25.1708089364381	21.8007050372965	28.4688615009235
124	126.5769	118.9519	4	3	123	6.15	-7.28000000000009	-9.98199999999997	12.3547045290448	27.3923460357125	24.8083768812386	22.073466121933	28.4653515771999
125	125.3906	117.2014	4	3	124	6.2	-23.7259999999998	-35.0099999999998	42.2921171851206	27.2842739700085	25.855573780953	23.5699339992562	28.4739677289105
126	126.0014	119.0142	4	3	125	6.25	12.216	36.2559999999999	38.2587008666002	26.3655573611655	24.4907215864249	23.6241376467893	29.5615669711798
127	125.4945	119.6607	4	3	126	6.3	-10.138	12.9300000000001	16.4305795393833	31.7002120277649	25.0102020378161	26.0646956228824	29.2575282353633
128	126.1394	118.7394	4	3	127	6.35	12.8979999999999	-18.426	22.4916846856788	26.8290451469408	23.7240710606586	28.7431508705132	30.1026171269533
129	125.3054	120.5036	4	3	128	6.4	-16.6799999999998	35.284	39.0279778620414	21.5890971371373	24.4706991421363	28.3972358154856	32.0316117145011
130	125.5332	119.6362	4	3	129	6.45	4.55599999999976	-17.3480000000001	17.9362827810001	22.7361301056238	25.02205807157	33.1908854370978	33.853640066599
131	125.2485	119.1047	4	3	130	6.5	-5.69399999999973	-10.6300000000002	12.0589608175829	21.0825847601517	22.9280420780714	33.6008971606392	34.6554257471793
132	126.3555	119.1581	4	3	131	6.55	22.14	1.06800000000021	22.1657443818158	17.2411862565078	26.6697740364695	35.4362454949347	35.2113684147907
133	126.3437	118.447	4	3	132	6.6	-0.236000000000161	-14.222	14.2239579583181	23.2150709961992	32.3154928045884	34.3002615852581	35.8203145844327
134	126.952	117.6646	4	3	133	6.65	12.166	-15.6480000000002	19.820985343822	24.2669870190055	31.9860947497326	34.8568262182967	38.3130890688689
135	124.8243	118.7538	4	3	134	6.7	-42.5540000000001	21.7840000000001	47.8057064794572	30.6034179673152	40.5261970932425	34.6748689044311	38.4535375494669
136	125.6876	118.8212	4	3	135	6.75	17.2660000000002	1.34800000000013	17.3185409316145	43.5484008490252	42.7110727348534	35.4661459182446	38.5712754345495
137	122.9954	118.8536	4	3	136	6.8	-53.844	0.647999999999911	53.8478991233641	46.7310032429573	45.8622889520532	35.8802526197826	38.7028189077221
138	125.748	116.0242	4	3	137	6.85	55.052	-56.5880000000001	78.948872366868	57.8373231902859	44.8764521098577	36.9389067371222	38.376870379441
139	124.714	114.5671	4	3	138	6.9	-20.6800000000001	-29.1419999999999	35.7339973134829	61.1551584507013	45.242953294457	40.0002906889078	38.6516533597391
140	120.1423	116.9746	4	3	139	6.95	-91.4339999999999	48.15	103.3373062161	61.1211599367913	44.3276797372923	43.9108665381987	38.9772999462901
141	121.8132	117.2617	4	3	140	7	33.4179999999998	5.74200000000019	33.9077172336916	46.2045033706902	48.0042497584177	46.7788806477902	39.4007181224357
142	123.9379	115.6219	4	3	141	7.05	42.4940000000001	-32.7960000000002	53.6779065538143	43.7549033459567	45.0907312030957	47.9419791951424	39.6684185817178
143	124.0602	115.4411	4	3	142	7.1	2.44599999999991	-3.61599999999981	4.36558953636256	30.8180362842987	41.5623206696561	49.8399241315689	39.3264368570307
144	123.9598	114.2711	4	3	143	7.15	-2.00799999999987	-23.4	23.4859971898151	34.8533410661341	48.0144866280831	54.5527120158049	39.1560752244812
145	125.4482	115.5039	4	3	144	7.2	29.768	24.6559999999999	38.6529709078099	29.0603024694001	47.2955359831548	53.3371410996776	38.2695949506511
146	122.7463	115.6157	4	3	145	7.25	-54.0379999999999	2.23600000000005	54.0842411428689	36.9201379686219	50.846688560727	53.5184132223097	38.0348963251748
147	122.2446	116.7449	4	3	146	7.3	-10.034	22.5839999999999	24.7127135701444	52.2740699102095	50.0216694382316	51.3409421925617	39.3272762228185
148	123.3027	114.8352	4	3	147	7.35	21.1619999999999	-38.194	43.6647670324714	63.773035682011	54.8033961532801	48.0105898883688	42.1903121166166
149	119.4291	118.0169	4	3	148	7.4	-77.4719999999999	63.6340000000001	100.255656897753	66.8400360553199	63.8624707371528	48.9060709039926	46.0407878515605
150	124.2356	118.1094	4	3	149	7.45	96.13	1.84999999999974	96.1477997668173	70.9830364070631	62.3466024620629	44.7637144554824	51.1815914138705
151	122.736	114.9791	4	3	150	7.5	-29.992	-62.6059999999998	69.4192430094133	72.6866543379383	59.0325766862017	45.2005390842323	56.593745338058
152	123.4683	117.1292	4	3	151	7.55	14.6459999999999	43.0019999999999	45.4277153288605	75.450871564096	57.5911531820277	43.9005916685008	61.2414685422314
153	120.9776	116.352	4	3	152	7.6	-49.8140000000001	-15.5439999999999	52.1828566868469	60.9201692421149	54.4588591070815	44.3526121288032	64.9488046508888
154	125.7103	113.1684	4	3	153	7.65	94.6540000000002	-63.672	114.076743028542	51.2251173170835	49.797655179902	43.4553242306658	66.7972201357584
155	125.6208	114.3397	4	3	154	7.7	-1.79000000000002	23.4259999999998	23.4942881569114	44.1992699569922	42.23189292781	41.864320996871	66.2612614531927
156	125.7459	115.3794	4	3	155	7.75	2.50200000000007	20.7940000000002	20.9439833842564	36.2310638762248	39.5543896077375	40.6036467321051	66.6749267978841
157	125.788	115.8926	4	3	156	7.8	0.841999999999814	10.264	10.298478528404	24.144438795708	37.77951389877	42.7742998258543	66.3776931147227
158	125.2005	115.7038	4	3	157	7.85	-11.7499999999998	-3.77600000000001	12.34182628301	23.5436166135052	33.9018281043263	47.4417174961109	65.2731184828897
159	127.1153	113.8256	4	3	158	7.9	38.296	-37.5640000000001	53.6436176259582	27.8836618983915	23.0481777241787	52.0812850142131	65.0998579449861
160	127.92432484316	114.454167587512	4	3	159	7.95	16.1804968631998	12.5713517502402	20.4901772458972	31.3597578405478	21.3820395316791	58.4523162895424	63.1199545690406
161	127.7532	116.5795	4	3	160	8	-3.42249686319974	42.5066482497598	42.6442098086883	31.5725923324278	22.1747167780086	66.4086100283258	62.7931363723061
162	127.919026753048	117.953477187216	4	3	161	8.05	3.31653506095989	27.47954374432	27.6789582391854	21.9519166526495	27.9574464696809	74.5409578893204	61.9229989056451
163	128.345227479148	118.470830979872	4	3	162	8.1	8.52401452200013	10.3470758531202	13.4059987424098	19.220462449853	40.4245758851403	80.0576851702088	62.2668144283138
164	128.606804828724	118.562006178921	4	3	163	8.15	5.23154699151974	1.82350398097981	5.54023922706668	16.4657716576256	54.3649148485242	79.0417282557119	62.1381286609886
165	128.2787614522	118.657447585313	4	3	164	8.2	-6.56086753047987	1.90882812783997	6.83290623191465	24.5551350988141	74.6727396512747	79.1853818067078	61.6545113650492
166	126.9361	119.1876	4	3	165	8.25	-26.8532290440001	10.6030482937402	28.8707558475513	49.2765594378528	93.2628304489141	79.8314403734584	60.825001842386
167	123.7953	120.506	4	3	166	8.3	-62.816	26.3679999999999	68.1257754451279	86.777913044399	111.302401879871	81.4144440368837	60.7852252538757
168	117.2739860206	122.604559485029	4	3	167	8.35	-130.426279588	41.97118970058	137.013120437603	130.125016852696	126.213542236091	82.5356470774106	60.3446584103984
169	107.972209630516	125.182315004621	4	3	168	8.4	-186.03552780168	51.5551103918401	193.047007259798	170.059889240203	135.035278787245	81.2936449859796	58.5827528257215
170	97.1252599291811	127.884311326747	4	3	169	8.45	-216.938994026698	54.0399264425199	223.568425273402	198.049668660928	136.988724081737	81.4761946825988	57.0400989338673
171	85.9684260160292	130.355593219376	4	3	170	8.5	-223.136678263038	49.4256378525802	228.545117785082	203.15052503433	137.488163968908	80.38573366038	56.3073677464886
172	75.736996990493	132.241205450481	4	3	171	8.55	-204.628580510724	37.7122446221	208.074672548753	183.292644530091	134.871441604086	79.9454061427893	56.3425704631955
173	67.6662619520056	133.186192788032	4	3	172	8.6	-161.414700769748	18.89974675102	162.517402304615	143.852431310777	124.646718269681	80.1810167278245	56.3966253799712
174	62.99151	132.8356	4	3	173	8.65	-93.495039040112	-7.01185576064006	93.7576047386029	104.916438697614	108.222375123435	80.8209330913113	55.0798752673096
175	62.05458	131.9081	4	3	174	8.7	-18.7385999999999	-18.5500000000002	26.3673591768308	71.6932145472453	88.2796497139228	81.4447017332273	56.1840467866884
176	62.2361	133.5916	4	3	175	8.75	3.63039999999998	33.6700000000002	33.8651547192688	46.142911505032	67.508636871846	81.0463569526669	57.4872811424197
177	62.5487734617833	135.666096439749	4	3	176	8.8	6.25346923566596	41.48992879498	41.9585517969094	33.1521057167788	48.5884104057078	78.796150681897	59.1704019466252
178	62.9185546663038	137.364604350913	4	3	177	8.85	7.39562409041	33.97015822328	34.7658870935481	32.7068681170689	34.1484912195576	73.2475993246859	60.8943261204088
179	63.3465630697813	138.739712984198	4	3	178	8.9	8.56016806954997	27.5021726657002	28.8035757973369	30.1008350460778	26.6065873953777	65.0842206372299	61.65553700253
180	63.8339181284353	139.844011590306	4	3	179	8.95	9.74710117308007	22.0859721221598	24.1411711782813	25.4836062641703	25.9006793847181	55.6278815781923	63.293233987322
181	64.3817392984855	140.730089419942	4	3	180	9	10.956423401004	17.7215565927202	20.8349893643134	22.1540709340833	24.6045499364255	46.2061254646515	64.4024673204473
182	64.9911460361515	141.450535723809	4	3	181	9.05	12.1881347533201	14.4089260773399	18.8724078873718	20.0610690739766	22.7208597597075	38.1441830370706	65.8889057842763
183	65.663257797653	142.05793975261	4	3	182	9.1	13.44223523003	12.14808057602	18.1182104431131	19.0944906523673	21.8484803796908	32.7355655897336	67.71290247895
184	66.3991940392095	142.60489075705	4	3	183	9.15	14.71872483113	10.9390200887998	18.3385664968037	19.1082648267732	21.946066151025	31.1180222789074	69.6919326987924
185	67.2000742170407	143.143977987832	4	3	184	9.2	16.0176035566238	10.78174461564	19.3082790702343	19.9581132552447	22.9761134424617	33.182711766669	71.574707573066
186	68.0670177873662	143.727790695661	4	3	185	9.25	17.3388714065101	11.6762541565805	20.9038602363429	21.5428898252983	24.903614057457	35.1431219113809	72.8203115908396
187	69.0011442064057	144.408918131238	4	3	186	9.3	18.68252838079	13.6225487115399	23.1216500297298	23.8310632280733	27.6999556684335	36.9263598563667	72.9761070818689
188	70.0035729303789	145.239949545269	4	3	187	9.35	20.0485744794639	16.6206282806201	26.042093293381	26.8577362325562	31.3226399599096	39.2530051634069	71.2792090447736
189	71.0754234155052	146.273474188457	4	3	188	9.4	21.4370097025261	20.6704928637595	29.7794335106786	30.6989632881409	35.6294571624371	42.0174290190805	68.033461264878
190	72.2178151180044	147.562081311506	4	3	189	9.45	22.8478340499839	25.7721424609804	34.4416440926486	35.4417980816222	40.46474414862	45.1102732920453	63.8768701339288
191	73.4318674940962	149.158360165119	4	3	190	9.5	24.281047521836	31.92557707226	40.1099955142664	41.102390094521	45.6816938863363	48.4192009805146	59.4527723808155
192	74.7187	151.1149	4	3	191	9.55	25.7366501180761	39.13079669762	46.8358239971363	47.4278510968008	51.1318599530258	51.8324054257632	55.4022740163989
193	76.0769661363633	153.468317762316	4	3	192	9.6	27.165322727266	47.0683552463197	54.3450533578748	54.0717520646838	56.657529947123	55.2447882300755	52.3577769668374
194	77.4954555815442	156.191341180083	4	3	193	9.65	28.3697889036182	54.4604683553399	61.4067385220778	60.6644244845317	62.088791887136	58.5629323062735	50.9050301883047
195	78.9604920583286	159.240725676782	4	3	194	9.7	29.3007295356878	60.9876899339804	67.6611489320634	66.8219218244295	67.2444331416289	61.7047134129047	51.0161832804903
196	80.4583992895023	162.573226675893	4	3	195	9.75	29.958144623474	66.6500199822201	73.0733576135059	72.2126697997251	71.9347879035722	64.5942662290123	50.8265488380005
197	81.9755009978511	166.145599600895	4	3	196	9.8	30.3420341669761	71.4474585000397	77.6233106966254	76.7497326774713	75.964855183093	67.1560634818409	50.330614384912
198	83.4981209061609	169.914599875268	4	3	197	9.85	30.4523981661961	75.3800054874603	81.298793234353	80.417114218574	79.1669365002413	69.3108187648612	49.9230630078492
199	85.0125827372176	173.836982922493	4	3	198	9.9	30.2892366211339	78.4476609444999	84.0920529108087	83.2051513226127	81.49640745011	70.9827018925261	49.5908978140506
200	86.5052102138069	177.869504166049	4	3	199	9.95	29.8525495317861	80.6504248711201	85.9980566375772	85.1077885417565	82.9446826771895	72.1258586896654	49.3269925301493
201	87.9623270587148	181.968919029415	4	3	200	10	29.142336898158	81.9882972673196	87.0135431336991	86.1212032007574	83.5068385716884	72.6994192969794	49.1301728412517
202	89.3702569947271	186.091982936073	4	3	201	10.05	28.1585987202459	82.4612781331604	87.1364967923445	86.2430822227486	83.1802670106559	72.6603649957273	49.0003475488366
203	90.7153237446296	190.195451309501	4	3	202	10.1	26.90133499805	82.06936746856	86.3658665293578	85.472251135805	81.9641075825994	71.9799883439411	48.9330618217638
204	91.9838510312081	194.23607957318	4	3	203	10.15	25.3705457315701	80.8125652735799	84.7014480207647	83.8085258207642	79.8766118979161	70.6920380977019	48.9196232919787
205	93.1621625772486	198.170623150589	4	3	204	10.2	23.5662309208098	78.6908715481798	82.143901202859	81.2527454795553	77.007284237702	68.8496547943115	48.9494121898789
206	94.2365821055368	201.955837465209	4	3	205	10.25	21.4883905657641	75.7042862923998	78.6949165584948	77.8070119644414	73.4640506903867	66.5099757646201	49.0102839025986
207	95.1934333388587	205.548477940519	4	3	206	10.3	19.137024666438	71.8528095062004	74.3575950863002	73.5101415730836	69.3558748083616	63.7348689134574	49.0875154653943
208	96.01904	208.9053	4	3	207	10.35	16.5121332228262	67.1364411896201	69.1371989537881	68.5423173395989	64.7930401876409	60.5931208522914	49.1628120957973
209	96.7029505818424	211.99127948842	4	3	208	10.4	13.6782116368479	61.7195897683996	63.2170960639758	63.1195755600093	59.8876687452939	57.1643666090206	49.2140830074276
210	97.2476126576504	214.804273935704	4	3	209	10.45	10.8932415161598	56.2598889456802	57.3047800354356	57.4590041371678	54.7546269114335	53.5437117682532	49.2159536484476
211	97.6586985707846	217.350361293067	4	3	210	10.5	8.22171826268402	50.9217471472601	51.5812076605468	51.7790684108405	49.5131129575518	49.8411447019889	49.1406445187266
212	97.9418806646051	219.635619511723	4	3	211	10.55	5.66364187641	45.7051643731199	46.0547379720929	46.2651959175042	44.2894708162588	46.16828967191	48.9588502560273
213	98.1028312824725	221.666126542886	4	3	212	10.6	3.21901235734799	40.6101406232597	40.7375203221512	40.9669364832682	39.2221341219834	42.6213354134522	48.6479592133294
214	98.1472227677471	223.447960337771	4	3	213	10.65	0.887829705492038	35.6366758977003	35.6477335972947	35.9066503550943	34.4521213201252	39.2763142776838	48.2160317340725
215	98.0807274637892	224.987198847592	4	3	214	10.7	-1.32990607915787	30.7847701964198	30.8134828642553	31.1199374953499	30.0801392988045	36.1941109668531	47.680059312721
216	97.9090177139594	226.289920023563	4	3	215	10.75	-3.43419499659603	26.0544235194203	26.2797770196775	26.6651998331264	26.218238713591	33.4263015761848	47.0578733044413
217	97.6377658616178	227.362201816899	4	3	216	10.8	-5.42503704683213	21.4456358667195	22.1211736733707	22.6390467227461	22.9807045354584	31.0189674489477	46.3677950221092
218	97.272644250125	228.210122178814	4	3	217	10.85	-7.30243222985592	16.9584072383003	18.4638320110338	19.1933421143408	20.4496306392635	29.0148054267333	45.6284572427538
219	96.8193252228413	228.839759060522	4	3	218	10.9	-9.06638054567395	12.5927376341599	15.5169680453935	16.5298270720877	18.6649598100738	27.4454641223292	44.8587072610356
220	96.283481123127	229.257190413238	4	3	219	10.95	-10.7168819942859	8.34862705431988	13.5849598222288	14.841471575567	17.6335950222727	26.3060486072298	44.0775517372984
221	95.6707842943427	229.468494188175	4	3	220	11	-12.2539365756862	4.22607549873987	12.9622018084116	14.2340614454005	17.3394901948178	25.5818697404737	43.3041241894918
222	94.9869070798485	229.479748336549	4	3	221	11.05	-13.6775442898838	0.225082967480148	13.6793961907674	14.6908728974014	17.7484640816365	25.2573355163274	42.5576651425594
223	94.237521823005	229.297030809573	4	3	222	11.1	-14.9877051368702	-3.65435053952012	15.4267813602014	16.0738479302046	18.8074767314832	25.3159300827176	41.8575092264102
224	93.4283008671725	228.926419558462	4	3	223	11.15	-16.18441911665	-7.41222502222001	17.8010253053978	18.1491533175479	20.4388069245332	25.740025370443	41.2230754697158
225	92.5649165557113	228.37399253443	4	3	224	11.2	-17.2676862292238	-11.04854048064	20.4998349862448	20.6554565877061	22.5319579156552	26.5104638311304	40.6738576860227
226	91.6530412319819	227.645827688691	4	3	225	11.25	-18.2375064745881	-14.5632969147795	23.3387287451281	23.3808920175659	24.9455007673564	27.6057708442625	40.2294114760314
227	90.6983472393446	226.74800297246	4	3	226	11.3	-19.0938798527461	-17.9564943246203	26.2109125415584	26.1867409516651	27.5339664971963	29.0007211307611	39.909332725057
228	89.7065069211598	225.686596336951	4	3	227	11.35	-19.836806363696	-21.22813271018	29.0539585095006	28.9900679011058	30.1822295261718	30.6637936332161	39.7332185343366
229	88.683192620788	224.467685733379	4	3	228	11.4	-20.4662860074359	-24.37821207144	31.8302699758935	31.741848217165	32.8150909308123	32.5530479130505	39.7162309316712
230	87.6340766815894	223.097349112957	4	3	229	11.45	-20.982318783972	-27.4067324084399	34.5164697334483	34.4124764066865	35.3873326399882	34.6113917063435	39.8560116561875
231	86.5648314469244	221.581664426899	4	3	230	11.5	-21.3849046933001	-30.3136937211599	37.097630325424	36.9835670347776	37.8720514937073	36.7671036769948	40.1458652425944
232	85.4811292601535	219.926709626422	4	3	231	11.55	-21.6740437354181	-33.0990960095403	39.5640534891659	39.4434409099595	40.2529781798857	38.9470406132088	40.5790955006121
233	84.388642464637	218.138562662737	4	3	232	11.6	-21.8497359103299	-35.7629392736999	41.9094116499564	41.7845973788705	42.520110534949	41.0936830393681	41.1489342603684
234	83.2930434037353	216.223301487061	4	3	233	11.65	-21.9119812180341	-38.3052235135199	44.1296393518029	44.0022547702496	44.6672889015677	43.1698366617478	41.8484161429921
235	82.2000044208088	214.187004050607	4	3	234	11.7	-21.86077965853	-40.7259487290804	46.2222520780034	46.0934799530848	46.6908254970319	45.1536044051923	42.6701578753669
236	81.1151978592178	212.035748304589	4	3	235	11.75	-21.6961312318199	-43.0251149203599	48.1859172823194	48.0566540351204	48.5887065866332	47.0325213758779	43.6059649652232
237	80.0442960623227	209.775612200222	4	3	236	11.8	-21.418035937902	-45.2027220873396	50.020179403342	49.8911368931759	50.3601147292213	48.7996980011664	44.6461237477402
238	78.992971373484	207.41267368872	4	3	237	11.85	-21.0264937767741	-47.2587702300405	51.7252820601345	51.5970536151932	52.0051365525645	50.4516316419398	45.778143107616
239	77.9668961360619	204.953010721298	4	3	238	11.9	-20.5215047484418	-49.1932593484398	53.3020536420801	53.1751584030169	53.5245823926833	51.9869977410131	46.9847100929632
240	76.9717426934169	202.402701249169	4	3	239	11.95	-19.9030688529001	-51.0061894425797	54.7518356880901	54.6267495053577	54.9198761703963	53.4059747051451	48.2413421888734
241	76.0131833889093	199.767823223549	4	3	240	12	-19.171186090152	-52.6975605124005	56.0764412214377	55.9536190700085	56.1929912580485	54.7098607447152	49.5166662626012
242	75.0968905658996	197.05445459565	4	3	241	12.05	-18.325856460194	-54.26737255798	57.2781349150462	57.1580278921908	57.3464178224471	55.9008554848968	50.7790367358554
243	74.2285365677481	194.268673316689	4	3	242	12.1	-17.3670799630301	-55.7156255792199	58.3596298833886	58.2426987255995	58.3831527489306	56.9819384380192	52.0050678220832
244	73.4137937378151	191.416557337878	4	3	243	12.15	-16.2948565986599	-57.0423195762197	59.3240977529913	59.2108241130802	59.3067065804585	57.9568069155411	53.1819863664672
245	72.6583344194611	188.504184610433	4	3	244	12.2	-15.10918636708	-58.2474545489004	60.1751898551335	60.0660861395366	60.1211239132583	58.8298519196033	54.3051106015096
246	71.9678309560465	185.537633085567	4	3	245	12.25	-13.810069268292	-59.3310304973198	60.9170681588413	60.8126864278527	60.8310149027971	59.6061590861839	55.3748992129883
247	71.3479556909316	182.522980714495	4	3	246	12.3	-12.397505302298	-60.2930474214401	61.554445047328	61.4553852687263	61.4415962405724	60.2915263647192	56.0976631560709
248	70.8043809674768	179.466305448431	4	3	247	12.35	-10.8714944690959	-61.1335053212798	62.0926313249691	61.9995491009171	61.9587403234739	60.8924925820159	55.8892041256477
249	70.3427791290424	176.37368523859	4	3	248	12.4	-9.23203676868809	-61.8524041968197	62.5375919573593	62.451205692514	62.3890314383989	61.416372272876	55.9884503075122
250	69.968822518989	173.251198036186	4	3	249	12.45	-7.47913220106796	-62.4497440480803	62.8960090160878	62.8171063416082	62.7398276688102	61.8712926714033	55.7845028855925
251	69.6881834806767	170.104921792432	4	3	250	12.5	-5.61278076624603	-62.9255248750798	63.1753511168258	63.1047942190951	63.0193269143192	62.2662288482075	55.1896647864331
252	69.5065343574661	166.940934458545	4	3	251	12.55	-3.63298246421209	-63.2797466777401	63.3839482927992	63.3226776080715	63.2366349069913	62.611032858502	55.0413988555766
253	69.4295474927175	163.765313985737	4	3	252	12.6	-1.53973729497181	-63.5124094561598	63.5310707124036	63.4801062367034	63.4018324151011	62.9164526047982	54.6203808325505
254	69.4628952297912	160.584138325223	4	3	253	12.65	0.666954741473944	-63.6235132102803	63.6270089022412	63.5874481361244	63.5260379652934	63.1941360711867	53.807855576511
255	69.6122499120478	157.403485428217	4	3	254	12.7	2.98709364513201	-63.6130579401197	63.683152159247	63.6561634723743	63.6214614295483	63.456616797827	52.6845327682363
256	69.8832838828474	154.229433245934	4	3	255	12.75	5.42067941599186	-63.4810436456604	63.7120606139309	63.6988706111071	63.7014427936179	63.7172770500987	51.7806882751222
257	70.2816694855506	151.068059729588	4	3	256	12.8	7.96771205406401	-63.2274703269201	63.727524974049	63.7293983225153	63.7804694764315	63.3956283109753	51.0833248665281
258	70.8130790635177	147.925442830393	4	3	257	12.85	10.6281915593422	-62.8523379838998	63.7446064060674	63.7628166223932	63.8741648861224	61.3267766093556	50.5630585938192
259	71.483184960109	144.807660499564	4	3	258	12.9	13.4021179318259	-62.3556466165797	63.7796474592824	63.8154374511114	63.9992407039745	59.9899028740112	50.169151083315
260	72.297659518685	141.720790688315	4	3	259	12.95	16.2894911715199	-61.7373962249803	63.8502436586364	63.9047754804887	64.1734059268437	58.16303106604	49.8458126141769
261	73.2621750826061	138.67091134786	4	3	260	13	19.2903112784222	-60.9975868090999	63.9751647575221	64.0494591611378	64.4152271858781	55.6694688281511	49.5377928269656
262	74.3824039952325	135.664100429414	4	3	261	13.05	22.4045782525278	-60.1362183689201	64.1742151209354	64.2690830854336	63.5546217149594	54.1819422262563	49.1908254321164
263	75.6640185999247	132.70643588419	4	3	262	13.1	25.6322920938442	-59.1532909044798	64.4680248093127	64.5839952312941	59.25172080361	52.2588232270818	48.7525525126705
264	77.1126912400431	129.803995663404	4	3	263	13.15	28.9734528023681	-58.0488044157198	64.8777670807615	65.0150169206448	56.4537677827291	49.6589042374809	48.174715410493
265	78.7340942589481	126.962857718269	4	3	264	13.2	32.4280603781	-56.8227589027001	65.424804387939	63.20446794943	52.7046007025317	46.5392136168693	47.419211184367
266	80.5339	124.1891	4	3	265	13.25	35.996114821038	-55.4751543653802	66.1302732042755	54.4539824460823	47.6374948626842	43.9552174640605	46.4779143992615
267	81.95988	121.8306	4	3	266	13.3	28.5195999999999	-47.1699999999998	55.1214702648612	48.6384524800245	44.5834149760811	41.875123368337	45.4352839718154
268	81.1763406679446	121.153173957474	4	3	267	13.35	-15.670786641108	-13.5485208505202	20.7155972925742	40.8252061737693	40.6434815680411	40.2336246056225	44.5160357559374
269	79.58224	121.9674	4	3	268	13.4	-31.882013358892	16.28452085052	35.8001172504727	30.2599728047237	35.3185677709872	38.921929893754	43.9220235714344
270	79.0175	123.1582	4	3	269	13.45	-11.2948	23.8159999999999	26.3585728566627	25.9623620027322	28.9050213068949	37.8203325569505	43.6678581368509
271	79.3202862491989	122.56590058051	4	3	270	13.5	6.05572498397805	-11.8459883897998	13.3041063590475	26.8329806899999	23.4952077422428	36.8093568057237	43.3987771249114
272	79.92935	120.9984	4	3	271	13.55	12.181275016022	-31.3500116102	33.6334162549039	21.99868306195	20.1956250217146	35.7706180057309	43.0257836389633
273	80.4005363410538	119.836900293087	4	3	272	13.6	9.42372682107589	-23.2299941382601	25.0686907289125	16.9848364400206	21.215528407635	34.5886524205428	42.5553409530968
274	80.6503059440861	119.311850121333	4	3	273	13.65	4.99539206064611	-10.5010034350801	11.6286291102232	16.7304426797619	21.3900920047789	33.1552947497993	41.993781638981
275	80.6852733765916	119.366009803035	4	3	274	13.7	0.699348650109926	1.08319363404007	1.28933974701609	14.428888040697	22.9360644113693	31.381805570907	41.3473032483126
276	80.5120532060646	119.942139656492	4	3	275	13.75	-3.46440341053977	11.5225970691401	12.032137557754	15.5980761252701	25.9812187487632	29.2385517484244	40.6219651627633
277	80.13726	120.983	4	3	276	13.8	-7.49586412129219	20.81720687016	22.1256430595794	20.7815009476079	26.9578210353807	27.4749396326555	39.8236859403349
278	79.5713676387838	122.421419926045	4	3	277	13.85	-11.317847224324	28.7683985209	30.9146311517776	28.887292382718	28.5338232730445	27.7052949025192	38.9582393579799
279	78.8402872543687	124.150503623853	4	3	278	13.9	-14.6216076883019	34.5816739561599	37.5457532219125	35.2319948177644	30.9920217286114	27.8541442688575	38.0312454598834
280	77.9737892915989	126.053424056839	4	3	279	13.95	-17.329959255396	38.0584086597202	41.8182969225666	39.4867540300643	33.8585898349191	29.1726852076619	37.0481501369981
281	77.0016441953185	128.013354188417	4	3	280	14	-19.442901925608	39.1986026315598	43.7556497329858	41.469570420819	34.981895754606	31.1280854216717	36.0141833523612
282	75.9536224103718	129.913466982	4	3	281	14.05	-20.960435698934	38.0022558716598	43.3994391210791	41.2025425096148	34.7542542435965	31.8696250516702	34.9342832455992
283	74.8594943816029	131.636935401003	4	3	282	14.1	-21.8825605753781	34.4693683800602	40.828713105551	38.8298872871201	34.1950613974034	32.8518586791119	33.8129734785817
284	73.7490305538561	133.066932408838	4	3	283	14.15	-22.209276554936	28.5999401567	36.2106136658915	34.7317966914477	34.318196532936	34.3286590404812	32.65418769371
285	72.6520013719756	134.086630968921	4	3	284	14.2	-21.94058363761	20.3939712016603	29.9550208100931	30.0217544571286	35.4093060039544	36.1553928797558	31.4610497832878
286	71.5981772808055	134.579204044665	4	3	285	14.25	-21.076481823402	9.85146151487982	23.2651967546237	26.9205523739877	36.2749520945803	37.2887128614661	30.2356385566381
287	70.6173287251901	134.427824599483	4	3	286	14.3	-19.6169711123079	-3.02758890364032	19.8492279494838	27.4338505562573	36.7814290679598	37.7722485123329	29.2761094873525
288	69.7392261499735	133.51566559679	4	3	287	14.35	-17.562051504332	-18.2431800538598	25.3227026898465	31.9887247207888	37.1698940851792	37.6828541103374	29.1717827212141
289	68.99364	131.7259	4	3	288	14.4	-14.9117229994701	-35.7953119358001	38.7771045772394	37.818107497713	37.6652963523511	37.1405610260127	28.6888082298752
290	68.37021	129.1642	4	3	289	14.45	-12.4686	-51.234	52.7293916327507	43.541103678791	38.4521959245926	36.2759677170457	28.4427728256277
291	67.7339341890711	126.622010698123	4	3	290	14.5	-12.7255162185779	-50.8437860375398	52.4121106392445	47.4192357963707	39.5955299683261	35.2190098989986	28.5255380311916
292	67.0532046654852	124.296380425371	4	3	291	14.55	-13.6145904717182	-46.5126054550402	48.4642088548738	47.8967421484449	40.7902427810694	34.0979484854675	28.1032715957727
293	66.3322947223364	122.180133513291	4	3	292	14.6	-14.4181988629759	-42.3249382416	44.7133632777448	44.9156671283964	41.1706468232714	33.0372945366205	27.898449469186
294	65.5754776527187	120.266094293433	4	3	293	14.65	-15.1363413923539	-38.2807843971599	41.1646363376106	41.3729524389392	39.9629255190894	32.1530806376206	28.0325846909237
295	64.7870267497262	118.547087097346	4	3	294	14.7	-15.7690180598502	-34.3801439217401	37.8240165325081	38.0393818833477	37.1426294301369	31.5402939956686	28.4274277146202
296	63.9712153064527	117.01593625658	4	3	295	14.75	-16.3162288654699	-30.6230168153198	34.6985371919588	34.9220578501722	34.1630677034169	31.2327253648519	28.5549630628845
297	63.1323166159925	115.665466102682	4	3	296	14.8	-16.777973809204	-27.00940307796	31.7963560769163	32.0291088897339	31.4144679029752	31.0772793420495	28.4303459528741
298	62.2746039714394	114.488500967202	4	3	297	14.85	-17.1542528910621	-23.5393027096001	29.1267431118671	29.3695917318774	28.9046949880619	30.6382705399089	28.085113386051
299	61.4023506658874	113.477865181688	4	3	298	14.9	-17.44506611104	-20.21271571028	26.6998915354193	26.9531829678945	26.6408649228902	29.523472190893	27.5722519630021
300	60.5198299924307	112.626383077691	4	3	299	14.95	-17.6504134691339	-17.02964207994	24.5264307432257	24.7895539226027	24.6283920667446	27.7128604435935	26.9500005416639
301	59.6313152441633	111.926878986759	4	3	300	15	-17.7702949653481	-13.9900818186402	22.6164933720443	22.8873321259516	22.8699207613776	25.9229906407114	26.27637328838
302	58.7410797141791	111.37217724044	4	3	301	15.05	-17.8047105996839	-11.0940349263799	20.9782108504571	21.2526209560465	21.3643159030297	24.3369181398752	25.6088372629947
303	57.8533966955721	110.955102170284	4	3	302	15.1	-17.75366037214	-8.34150140312005	19.6156341286115	19.8871924016118	20.1058942565465	22.9450402592602	25.0035158385913
304	56.9725394814365	110.668478107841	4	3	303	15.15	-17.617144282712	-5.73248124885993	18.5263356858939	18.7866585548608	19.0840188626966	21.7365103413661	24.5131221660157
305	56.1027813648661	110.505129384658	4	3	304	15.2	-17.395162331408	-3.26697446365984	17.6992879710525	17.9390778834567	18.2830914570501	20.6994625494845	24.1810075288449
306	55.2483956389551	110.457880332284	4	3	305	15.25	-17.0877145182199	-0.944981047479985	17.1138241382889	17.3244563871414	17.6829135780059	19.821213264303	24.0214017503712
307	54.4136555967975	110.51955528227	4	3	306	15.3	-16.6948008431521	1.23349899971998	16.740307493437	16.9154167693467	17.2593683767752	19.0884433934152	23.9568007083372
308	53.6028345314872	110.682978566164	4	3	307	15.35	-16.216421306206	3.26846567787982	16.5425266470346	16.6789905124884	16.9853855304586	18.4873726617646	23.7702026825902
309	52.8202057361183	110.940974515514	4	3	308	15.4	-15.652575907378	5.15991898700008	16.4811375969207	16.579168601151	16.832155759842	18.0039428999915	23.2680520055075
310	52.0700425037848	111.28636746187	4	3	309	15.45	-15.00326464667	6.90785892712	16.5171566867608	16.5796588700937	16.7705330322244	17.624033366282	22.4443852380963
311	51.3566181275807	111.711981736781	4	3	310	15.5	-14.2684875240819	8.51228549821997	16.6147145816017	16.6463146737757	16.7725057672283	17.3337366777615	21.662707456694
312	50.6842059006001	112.210641671795	4	3	311	15.55	-13.4482445396121	9.97319870028008	16.7427588381507	16.7488947503372	16.8125708838007	17.1197260405219	21.0206220670422
313	50.0570791159369	112.775171598462	4	3	312	15.6	-12.5425356932639	11.2905985333398	16.8758056654447	16.8620755519603	16.8688510669827	16.969737140562	20.5199525650708
314	49.4795110666853	113.398395848331	4	3	313	15.65	-11.5513609850321	12.4644849973802	16.994037979728	16.9658429333056	16.9238669372864	16.8731636944107	20.1622054354237
315	48.9557750459391	114.073138752951	4	3	314	15.7	-10.474720414924	13.4948580923998	17.0830606948765	17.0454828975076	16.9649752755139	16.8217210620212	19.9484950707973
316	48.4901443467925	114.792224643871	4	3	315	15.75	-9.31261398293202	14.3817178184	17.1335514883279	17.0913874601896	16.984559777517	16.8100781358904	19.8795028138517
317	48.0868922623394	115.548477852639	4	3	316	15.8	-8.06504168906201	15.12506417536	17.140958659161	17.0988391242356	16.9800837042685	16.8363220746249	19.9554574213116
318	47.7502920856738	116.334722710805	4	3	317	15.85	-6.73200353331197	15.72489716332	17.1053284788546	17.0678749990675	16.9540887506655	16.9021348252715	20.1761283915067
319	47.4846171098899	117.143783549917	4	3	318	15.9	-5.3134995156779	16.1812167822401	17.0312962999579	17.0032766217285	16.9141716289795	17.012631820122	20.5408291841641
320	47.2941406280815	117.968484701526	4	3	319	15.95	-3.80952963616807	16.4940230321798	16.9282400690362	16.9146845110294	16.872909091818	17.175910032599	21.0484333364895
321	47.1831359333428	118.801650497179	4	3	320	16	-2.22009389477407	16.66331591306	16.8105596016329	16.8167900411415	16.8476505045526	17.4024242726766	21.6974122434765
322	47.1558763187677	119.636105268425	4	3	321	16.05	-0.545192291501877	16.68909542492	16.6979981056652	16.7295041337234	16.8600732654491	17.7043259942091	22.4859078293101
323	47.2166350774503	120.464673346815	4	3	322	16.1	1.21517517365191	16.5713615678001	16.6158561294151	16.6779431845684	16.9354185835603	18.0948648708815	23.4118541785952
324	47.3696855024845	121.280179063895	4	3	323	16.15	3.06100850068404	16.3101143416	16.5948667628676	16.6920243873767	17.1013967029576	18.5879005294813	24.4602584561506
325	47.6193008869645	122.075446751217	4	3	324	16.2	4.99230768960004	15.9053537464399	16.6704353232611	16.8054620198689	17.3868447896841	19.1975275921101	25.5644162734693
326	47.9697545239841	122.843300740328	4	3	325	16.25	7.00907274039196	15.3570797822201	16.8809656156743	17.0540471259791	17.8202887678362	19.9377923634005	26.6446556680127
327	48.4253197066375	123.576565362778	4	3	326	16.3	9.11130365306803	14.6652924489999	17.2651862681265	17.4732892721918	18.4285682841497	20.822471449208	27.6217281016655
328	48.9902697280187	124.268064950115	4	3	327	16.35	11.299000427624	13.8299917467401	17.8587816599663	18.0957463947998	19.2356409910974	21.8648841212487	28.4171702505981
329	49.6688778812216	124.910623833889	4	3	328	16.4	13.5721630640579	12.85117767548	18.691077493931	18.9485531482958	20.2616294299832	23.0777154683367	28.9536032651036
330	50.4654174593403	125.497066345649	4	3	329	16.45	15.9307915623741	11.7288502352	19.7827209363009	20.0516745484304	21.5221460924022	24.472833306697	29.1554014491931
331	51.3841617554689	126.020216816943	4	3	330	16.5	18.374885922572	10.46300942588	21.1449993831542	21.4172348562157	23.0279342222484	26.0610878091915	28.9561244221576
332	52.4293840627013	126.47289957932	4	3	331	16.55	20.904446144648	9.05365524753989	22.7807932687998	23.0499695877745	24.7848696329668	27.8520896180984	28.8368013028167
333	53.6053576741315	126.847938964331	4	3	332	16.6	23.5194722286039	7.50078770021986	24.6865831988925	24.9485457900045	26.7943496589372	29.8539712166284	29.2654825466398
334	54.9163558828536	127.138159303522	4	3	333	16.65	26.2199641744421	5.80440678382018	26.8547511517252	27.107315296201	29.0540342337157	32.0473532178904	30.3235357499461
335	56.3666519819616	127.336384928445	4	3	334	16.7	29.00592198216	3.96451249845995	29.2756019474511	29.5180647175032	31.5588218237098	34.3071114849175	31.5148196273951
336	57.9605192645495	127.435440170646	4	3	335	16.75	31.8773456517579	1.98110484402008	31.9388469141365	32.1714644616587	34.3018868505468	36.479233200135	31.9151034329425
337	59.7022310237113	127.428149361677	4	3	336	16.8	34.834235183236	-0.145816179380063	34.834540375311	35.0580988796569	37.2756109520471	38.4071341287062	35.5878853972129
338	61.5960605525411	127.307336833084	4	3	337	16.85	37.876590576596	-2.41625057186013	37.9535819196699	38.1690978574151	40.4723014421595	39.9322056759248	38.836215150351
339	63.6462811441329	127.065826916419	4	3	338	16.9	41.0044118318361	-4.8301983332999	41.287923241716	41.4964584048926	43.8330770057976	40.8945747100853	40.8378153365094
340	65.8571660915806	126.696443943228	4	3	339	16.95	44.2176989489539	-7.38765946381989	44.8305968362422	45.033157186591	47.0920768774328	41.1348928657871	41.7624030568234
341	68.2329886879784	126.192012245062	4	3	340	17	47.5164519279562	-10.08863396332	48.5756496515242	48.7731384226602	49.9305321780217	40.5098245716386	42.0254736670653
342	70.7780222264202	125.54535615347	4	3	341	17.05	50.900670768836	-12.9331218318401	52.5180342838025	52.6080551319383	52.0293986244455	39.9692766114242	42.7874644378176
343	73.49654	124.7493	4	3	342	17.1	54.3703554715958	-15.9211230693998	56.6534881000161	56.0150558974505	53.0700616929124	40.4361002223981	43.4334472092884
344	76.3694547707425	123.80821151436	4	3	343	17.15	57.4582954148499	-18.8217697128002	60.4625067881067	58.3646059511507	52.7351151864549	42.0591709704109	43.4766527607811
345	79.2842371763946	122.772632018892	4	3	344	17.2	58.2956481130421	-20.71158990936	61.8656006638029	59.0256400623001	50.7109639078644	43.8321116626802	43.1818511536896
346	82.104997323634	121.704646234097	4	3	345	17.25	56.4152029447879	-21.3597156959	60.3233999200251	57.3669849631646	46.7177622927303	43.8924145024846	44.3162939242856
347	84.6958453191382	120.666338880474	4	3	346	17.3	51.8169599100841	-20.7661470724599	55.8232048395495	52.8621752409714	42.6629422708014	50.3532993452178	45.4297952409953
348	86.9208912695848	119.719794678525	4	3	347	17.35	44.500919008932	-18.9308840389799	48.3602126043386	45.4068719182783	40.3998990026368	55.8075461794532	45.3673450512221
349	88.6442452816515	118.927098348749	4	3	348	17.4	34.4670802413339	-15.8539265955201	37.9384581771411	35.0709186343099	40.2852649350242	58.5979152046822	45.2854757340956
350	89.7300174620157	118.350334611649	4	3	349	17.45	21.715443607284	-11.5352747419999	24.5890840503373	26.3002444793027	40.5721464479277	59.0519728069498	45.3728444426659
351	90.042317917355	118.051588187723	4	3	350	17.5	6.24600910678623	-5.9749284785201	8.64363350018307	23.432813042109	37.8542968269475	57.9898595249391	45.6435416537628
352	89.4452567543472	118.092943797472	4	3	351	17.55	-11.9412232601562	0.827112194980089	11.9698340645131	27.7083546290769	48.67720006599	57.7228392575369	45.54324052321
353	87.8029440796696	118.536486161398	4	3	352	17.6	-32.846253493552	8.87084727851999	34.0230554183703	35.737420977577	58.545030665994	57.0129232019485	45.177996404346
354	84.97949	119.4443	4	3	353	17.65	-56.469081593392	18.1562767720399	59.3161661119807	40.6376750195851	64.4607152229095	54.9059523036719	44.6993936666493
355	81.94298	120.565	4	3	354	17.7	-60.7301999999999	22.414	64.7344157928376	71.0541556526774	67.3929817060352	52.0565908224617	44.1927202712105
356	83.58955	120.3772	4	3	355	17.75	32.9313999999999	-3.75599999999991	33.1449037102236	93.657248289879	69.261956757148	52.1533546484361	44.4143788879427
357	91.50603	118.2296	4	3	356	17.8	158.3296	-42.9519999999999	164.052237229975	101.213075816742	72.7827362442724	52.4524563532845	43.9532257915348
358	98.8089222150907	117.381908913464	4	3	357	17.85	146.057844301814	-16.9538217307201	147.038518604378	99.0485424344934	73.6259474012601	50.8024844265194	43.4490088081976
359	103.612976924448	118.081768451847	4	3	358	17.9	96.081094187146	13.9971907676599	97.0953037462961	97.8862384947109	69.5266396723196	49.6763767581059	43.3585616581869
360	105.897975671582	119.511793764307	4	3	359	17.95	45.6999749426799	28.6005062492001	53.9117488815945	74.5113168358674	63.5410351969958	49.6107960195446	43.7040356951591
361	105.6437	120.8546	4	3	360	18	-5.08551343164015	26.8561247138601	27.3333840113111	53.5946465126413	66.4524124699248	50.7772587358871	43.7271769303741
362	103.3255	121.2908	4	3	361	18.05	-46.3639999999998	8.72399999999999	47.1776289357571	37.8402035278973	56.227712640579	51.1172044349958	43.3968491074203
363	101.3825	120.4359	4	3	362	18.1	-38.8600000000002	-17.098	42.455166988248	28.0335279594982	43.0599381870449	49.9198925862938	42.7314373206571
364	101.1595	119.5473	4	3	363	18.15	-4.45999999999998	-17.7719999999999	18.3230888225757	35.0185864451386	34.8920382933023	47.3396163628877	42.4775957853976
365	100.9794	119.3828	4	3	364	18.2	-3.60199999999992	-3.29000000000008	4.87837103959917	37.9441084452907	31.8286103330541	44.5533288797408	43.4433850900024
366	104.0881	119.2205	4	3	365	18.25	62.174	-3.24600000000004	62.2586764395132	32.5252298614485	32.2925607146262	44.9363432734008	42.620230876826
367	100.9998	119.3306	4	3	366	18.3	-61.7660000000001	2.20200000000006	61.8052389365174	31.9438730587074	29.4516726257192	37.5531522378517	42.6043017078991
368	100.6145	119.995	4	3	367	18.35	-7.70599999999973	13.288	15.3607740690369	35.62369270661	26.2138377713275	31.090471436942	44.6670253432081
369	99.97243	120.4215	4	3	368	18.4	-12.8414000000001	8.5299999999998	15.4163048088703	29.5665349841139	25.1525930534557	28.1192081116915	45.8884043839601
370	99.75092	119.2789	4	3	369	18.45	-4.43020000000018	-22.852	23.277469279112	20.9592368061477	25.5656225624858	28.3560985833684	63.9529551865193
371	99.17422	120.7699	4	3	370	18.5	-11.5339999999998	29.8200000000003	31.9728878270326	19.9024456812064	23.4202740768769	29.4644943358091	108.867953162775
372	99.90131	120.1766	4	3	371	18.55	14.5417999999998	-11.8660000000003	18.7687480466866	18.361313048204	18.8785918351244	29.0708589573038	190.087421284601
373	99.48038	120.4535	4	3	372	18.6	-8.41859999999997	5.53800000000024	10.0768184443306	15.5075524183616	19.121004686839	28.4499514393657	317.078789591057
374	99.09696	120.4938	4	3	373	18.65	-7.66840000000002	0.805999999999756	7.71064164385818	17.27401316964	21.3463779300807	30.0492392671232	499.696645083918
375	98.79552	120.8285	4	3	374	18.7	-6.02879999999999	6.69400000000024	9.00866612989976	16.7979468641012	24.8835868336827	34.8301793575431	748.373444647698
376	100.823	121.0565	4	3	375	18.75	40.5495999999999	4.55999999999989	40.8051915834247	18.3395636924716	26.636427956992	33.087107105216	1073.96997157107
377	100.0073	121.1345	4	3	376	18.8	-16.3139999999999	1.56000000000006	16.3884165189928	24.3314428119575	28.6900452888884	32.7561470625137	1482.35939745382
378	100.284	120.2894	4	3	377	18.85	5.53400000000011	-16.902	17.7849025861825	34.2596212490038	30.6860651074039	38.5315662598968	1987.17534405364
379	98.79488	121.4427	4	3	378	18.9	-29.7824	23.066	37.6700372412877	35.998842744344	34.9458854807908	42.1004320098142	2599.1766462717
380	101.7268	121.3855	4	3	379	18.95	58.6383999999998	-1.14400000000018	58.6495583151312	40.5821437136756	44.0947361526004	78.295114353494	3328.12991163648
381	99.34584	120.7095	4	3	380	19	-47.6192	-13.5199999999998	49.5012990601256	43.0325665223363	42.753940133555	166.958647589663	4183.55561058766
382	97.55801	119.8935	4	3	381	19.05	-35.7566	-16.3200000000001	39.3049213656509	45.560328149624	46.6337022899029	329.057638134207	5174.22877896019
383	99.05261	119.7461	4	3	382	19.1	29.8920000000001	-2.94800000000009	30.0370166294858	53.929851056197	57.9421278329547	584.23768659582	6310.69918619718
384	101.3807	118.7935	4	3	383	19.15	46.5618000000001	-19.0520000000001	50.3088453777266	49.5090375227661	62.8544860895478	952.053673804947	7603.38767501913
385	97.22951	115.9621	4	3	384	19.2	-83.0238	-56.6279999999998	100.497172847996	52.6852608661302	131.706641873305	1452.19356041566	9061.9626641645
386	98.49411	116.4887	4	3	385	19.25	25.292	10.5319999999998	27.397231392971	72.8516891435731	307.280867222334	2103.00359986874	10694.58913115
387	95.7747	116.0212	4	3	386	19.3	-54.3882000000002	-9.35000000000002	55.1860380824718	80.1486440294715	629.425230979525	2927.16564266979	12512.6485229282
388	100.9284	120.0531	4	3	387	19.35	103.074	80.6380000000001	130.8691580167	209.483432690414	1137.78930808424	3943.26021667034	14527.2262187955
389	97.70599	117.1464	4	3	388	19.4	-64.4481999999999	-58.134	86.7936198072185	565.052696921902	1869.1614621291	5170.23408443171	16747.0953226671
390	67.8355294798842	94.7094376309892	4	3	389	19.45	-597.409210402316	-448.739247380216	747.171116152707	1206.16520109292	2860.29238467871	6627.9037246896	19181.9962976658
391	-4.93220156034752	41.3042128929675	4	3	390	19.5	-1455.35462080463	-1068.10449476043	1805.24355255042	2202.7269270249	4163.25325960393	8337.6467268395	21841.8438915413
392	-136.846423120695	-54.5072742140649	4	3	391	19.55	-2638.28443120695	-1916.22974214065	3260.74855893756	3658.17428022874	5807.69758304969	10319.3866989631	24737.1211974681
393	-344.156355201158	-204.163023690108	4	3	392	19.6	-4146.19864160926	-2993.11498952086	5113.67778767659	5511.10133666701	7828.57830550772	12592.948420955	27877.651014506
394	-643.111217801738	-419.101035535163	4	3	393	19.65	-5979.0972520116	-4298.7602369011	7364.03038582641	7761.45382228596	10277.6136827739	15176.7261107711	31273.210803233
395	-1049.96023092243	-710.759309749228	4	3	394	19.7	-8136.98026241384	-5833.1654842813	10011.8063983441	10409.2299650065	13124.1008075059	18089.0951489714	34933.6445630874
396	-1580.95261456324	-1090.5758463323	4	3	395	19.75	-10619.8476728162	-7596.33073166144	13057.0059806452	13454.4296839906	16368.0125864567	21356.0911551949	38868.1254360782
397	-2252.33758872417	-1569.98864528439	4	3	396	19.8	-13427.6994832186	-9588.2559790418	16499.62927254	16897.053085319	20009.3481669466	24992.5408987939	43087.9943593064
398	-3080.36437340521	-2160.43570660549	4	3	397	19.85	-16560.5356936208	-11808.941226422	20339.6763825971	20737.1002783448	24048.1075338258	29015.9208713312	47602.5416058792
399	-4081.28218860637	-2873.3550302956	4	3	398	19.9	-20018.3563040232	-14258.3864738022	24577.1473924687	24974.5713506274	28484.2907594132	33452.0902133244	52421.2405642599
400	-5271.34025432765	-3720.18461635472	4	3	399	19.95	-23801.1613144256	-16936.5917211824	29212.0423634729	29609.4663688868	33317.8979132642	38285.6974809781	57553.9994795028
401	-6666.78779056904	-4712.36246478285	4	3	400	20	-27908.9507248278	-19843.5569685626	34244.3613420583	34641.785383661	38548.9290507858	43516.7291354929	63011.5071508639
402	-8283.87401733054	-5861.32657557999	4	3	401	20.05	-32341.72453523	-22979.2822159428	39674.1043638372	40071.5284335073	44177.3842145381	49145.184756802	68803.7253860814
403	-10138.8481546122	-7178.51494874614	4	3	402	20.1	-37099.4827456332	-26343.767463323	45501.2714564678	45898.6955481836	50203.2634371547	55171.0643424161	74940.5665781341
404	-12247.9594224139	-8675.36558428131	4	3	403	20.15	-42182.225356034	-29937.0127107034	51725.8626417004	52123.2867509442	56626.5667438748	61594.367932661	81431.2278385112
405	-14627.4570407358	-10363.3164821855	4	3	404	20.2	-47589.952366438	-33759.0179580838	58347.8779368544	58745.3020601894	63447.2941544503	68415.0955657591	88284.896859592
406	-17293.5902295777	-12253.8056424587	4	3	405	20.25	-53322.663776838	-37809.783205464	65367.3173558614	65764.7414906484	70665.4456845291	75633.2472722877	95514.5914529658
407	-20262.6082089398	-14358.2710651009	4	3	406	20.3	-59380.359587242	-42089.308452844	72784.1809100632	73181.6050542424	78281.0213466573	83248.8230759429	103127.725004812
408	-23550.760198822	-16688.1507501121	4	3	407	20.35	-65763.039797644	-46597.593700224	80598.4686087625	80995.892760717	86294.0211510065	91261.822995088	111133.035762198
409	-27174.2954192243	-19254.8826974923	4	3	408	20.4	-72470.704408046	-51334.638947604	88810.1804596705	89207.604618114	94704.4451059088	99672.247044088	119543.453296489
410	-31149.4630901468	-22069.9049072415	4	3	409	20.45	-79503.35341845	-56300.444194984	97419.3164692274	97816.7406331253	103512.293218254	108480.095234316	128351.301886747
411	-35492.5124315893	-25144.6553793598	4	3	410	20.5	-86860.9868288499	-61495.009442366	106425.876642846	106823.300811365	112717.56549379	117685.367574888	137556.574764407
412	-40219.692663552	-28490.572113847	4	3	411	20.55	-94543.604639254	-66918.334689744	115829.86098512	116227.285157575	122320.261937348	127288.0640732	147159.271720166
413	-45347.2530060347	-32119.0931107033	4	3	412	20.6	-102551.206849654	-72570.419937126	125631.269499959	126028.693675791	132320.382553021	137288.184735313	157159.392753423
414	-50891.4426790376	-36041.6563699286	4	3	413	20.65	-110883.793460058	-78451.265184506	135830.102190724	136227.526369465	142717.927344301	147685.729566251	167556.937884906
415	-56868.5109025607	-40269.6998915228	4	3	414	20.7	-119541.364470462	-84560.8704318841	146426.359060306	146823.78324157	153512.896314182	158480.698570212	178351.907134232
416	-63294.7068966038	-44814.6616754861	4	3	415	20.75	-128523.919880862	-90899.235679266	157420.040111216	157817.464294678	164705.289465248	169673.091750737	189544.300517135
417	-70186.2798811671	-49687.9797218185	4	3	416	20.8	-137831.459691266	-97466.3609266479	168811.145345646	169208.569531027	176295.106799742	181262.90911083	201134.118045865
418	-77559.4790762504	-54901.0920305198	4	3	417	20.85	-147463.983901666	-104262.246174026	180599.674765499	180997.098952572	188282.34831962	193250.150653064	213121.359729962
419	-85430.5537018539	-60465.4366015901	4	3	418	20.9	-157421.49251207	-111286.891421406	192785.628372469	193183.05256103	200667.014026594	205634.816379654	225506.02557693
420	-93815.7529779775	-66392.4514350294	4	3	419	20.95	-167703.985522472	-118540.296668786	205369.006168032	205766.430357914	213449.103922171	218416.906292516	238288.115592747
421	-102731.326124621	-72693.5745308378	4	3	420	21	-178311.46293287	-126022.461916168	218349.808153504	218747.232344561	226628.618007684	231596.420393322	251467.629782233
422	-112193.522361785	-79380.2438890151	4	3	421	21.05	-189243.92474328	-133733.387163546	231728.034330063	232125.45852216	240205.556284313	245173.358683531	265044.568149325
423	-122218.590909469	-86463.8975095615	4	3	422	21.1	-200501.37095368	-141673.072410928	245503.684698738	245901.108891769	254179.918753107	259147.721164429	279018.930697269
424	-132822.780987673	-93955.9733924769	4	3	423	21.15	-212083.80156408	-149841.517658308	259676.759260464	260074.183454338	268551.705415007	273519.507837151	293390.717428776
425	-144022.341816397	-101867.909537761	4	3	424	21.2	-223991.21657448	-158238.722905682	274247.258016077	274644.682210712	283320.91627085	288288.718702704	308159.928346124
426	-155833.522615641	-110211.143945415	4	3	425	21.25	-236223.61598488	-166864.68815308	289215.180966347	289612.605161653	298487.551321396	303455.353761983	323326.563451247
427	-168272.572605406	-118997.114615437	4	3	426	21.3	-248780.9997953	-175719.41340044	304580.528111933	304977.952307853	314051.610567319	319019.413015788	338890.622745801
428	-181355.74100569	-128237.259547829	4	3	427	21.35	-261663.36800568	-184802.89864784	320343.299453446	320740.723649931	330013.094009239	334980.896464836	354852.106231211
429	-195099.277036495	-137943.016742589	4	3	428	21.4	-274870.7206161	-194115.1438952	336503.494991461	336900.919188453	346372.001647709	351339.804109772	371211.01390871
430	-209519.42991782	-148125.824199718	4	3	429	21.45	-288403.0576265	-203656.14914258	353061.114726472	353458.538923927	363128.333483237	368096.135951178	387967.345779375
431	-224632.448869665	-158797.119919217	4	3	430	21.5	-302260.3790369	-213425.91438998	370016.158658956	370413.582856824	380282.089516282	385249.891989578	405121.101844151
432	-240454.58311203	-169968.341901084	4	3	431	21.55	-316442.6848473	-223424.43963734	387368.626789299	387766.050987564	397833.269747263	402801.072225449	422672.282103869
433	-257002.081864915	-181650.928145321	4	3	432	21.6	-330949.9750577	-233651.72488474	405118.519117932	405515.943316542	415781.874176566	420749.676659225	440620.886559264
434	-274291.19434832	-193856.316651926	4	3	433	21.65	-345782.2496681	-244107.7701321	423265.835645164	423663.259844111	434127.902804538	439095.7052913	458966.915210991
435	-292338.169782245	-206595.945420901	4	3	434	21.7	-360939.5086785	-254792.5753795	441810.576371362	442208.000570599	452871.355631505	457839.158122035	477710.368059633
436	-311159.257386691	-219881.252452244	4	3	435	21.75	-376421.75208892	-265706.14062686	460752.741296797	461150.165496307	472012.23265776	476980.035151758	496851.245105712
437	-330770.706381656	-233723.675745957	4	3	436	21.8	-392228.9798993	-276848.46587426	480092.33042174	480489.754621512	491550.53388358	496518.336380773	516389.546349699
438	-351188.765987142	-248134.653302039	4	3	437	21.85	-408361.19210972	-288219.55112164	499829.343746474	500226.767946468	511486.259309211	516454.061809357	536325.271792018
439	-372429.685423148	-263125.623120489	4	3	438	21.9	-424818.38872012	-299819.396369	519963.781271187	520361.20547141	531819.408934891	536787.211437765	556658.42143305
440	-394509.713909674	-278708.023201309	4	3	439	21.95	-441600.569730521	-311648.0016164	540495.642996145	540893.06719656	552549.982760833	557517.785266234	577388.995273146
441	-417445.10066672	-294893.291544497	4	3	440	22	-458707.73514092	-323705.36686376	561424.928921502	561822.353122114	573677.980787233	578645.783294981	598516.993312614
442	-441252.094914286	-311692.866150055	4	3	441	22.05	-476139.88495132	-335991.49211116	582751.639047493	583149.06324827	595203.403014283	600171.205524207	620042.415551753
443	-465946.945872372	-329118.185017981	4	3	442	22.1	-493897.019161721	-348506.377358519	604475.773374245	604873.197575198	617126.249442149	622094.051954099	641965.26199082
444	-491545.902760978	-347180.686148277	4	3	443	22.15	-511979.137772119	-361250.022605921	626597.331901965	626994.756103057	639446.520070993	644414.32258483	664285.532630058
445	-518065.214800105	-365891.807540942	4	3	444	22.2	-530386.240782541	-374222.427853299	649116.314630786	649513.738832005	662164.214900963	667132.017416561	687003.227469688
446	-545521.131209751	-385262.987195975	4	3	445	22.25	-549118.32819292	-387423.59310066	672032.721560798	672430.145762183	685279.333932202	690247.136449441	710118.346509914
447	-573929.901209918	-405305.663113378	4	3	446	22.3	-568175.400003339	-400853.51834806	695346.552692234	695743.976893715	708791.877164834	713759.679683611	733630.889750923
448	-603307.774020605	-426031.27329315	4	3	447	22.35	-587557.456213741	-414512.20359544	719057.808025134	719455.232226728	732701.844598987	737669.647119199	757540.85719289
449	-633670.998861812	-447451.25573529	4	3	448	22.4	-607264.496824141	-428399.6488428	743166.487559626	743563.911761346	757009.236234769	761977.038756328	781848.248835973
450	-665035.824953539	-469577.0484398	4	3	449	22.45	-627296.521834538	-442515.8540902	767672.591295852	768070.015497662	781714.05207229	786681.854595114	806553.064680318
451	-697418.501515786	-492420.089406679	4	3	450	22.5	-647653.531244942	-456860.81933758	792576.119233886	792973.543435791	806816.292111649	811784.094635651	831655.30472607
452	-730835.277768553	-515991.816635926	4	3	451	22.55	-668335.525055339	-471434.544584941	817877.071373814	818274.495575824	832315.956352939	837283.758878056	857154.968973353
453	-765302.402931841	-540303.668127543	4	3	452	22.6	-689342.503265759	-486237.029832338	843575.44771578	843972.871917851	858213.044796249	863180.847322416	883052.057422289
454	-800836.126225648	-565367.081881529	4	3	453	22.65	-710674.46587614	-501268.27507972	869671.248259786	870068.672461952	884507.557441663	889475.359968817	909346.570072989
455	-837452.696869976	-591193.495897884	4	3	454	22.7	-732331.41288656	-516528.280327101	896164.473005987	896561.897208216	911199.494289264	916167.296817342	936038.506925553
456	-875168.364084824	-617794.348176607	4	3	455	22.75	-754313.34429696	-532017.045574461	923055.121954394	923452.546156706	938288.855339099	943256.65786807	963127.867980082
457	-913999.377090192	-645181.0767177	4	3	456	22.8	-776620.260107361	-547734.570821859	950343.195105132	950740.619307502	965775.640591278	970743.443121073	990614.653236664
458	-953961.98510608	-673365.119521162	4	3	457	22.85	-799252.160317758	-563680.85606924	978028.69245823	978426.116660677	993659.850045844	998627.652576423	1018498.86269539
459	-995072.437352488	-702357.914586993	4	3	458	22.9	-822209.044928162	-579855.901316621	1006111.61401377	1006509.03821625	1021941.48370286	1026909.28623418	1046780.49635633
460	-1037346.98304942	-732170.899915193	4	3	459	22.95	-845490.91393864	-596259.706563998	1034591.95977186	1034989.38397434	1050620.54156239	1055588.3440944	1075459.55421956
461	-1080801.87141686	-762815.513505761	4	3	460	23	-869097.767348799	-612892.271811361	1063469.72973224	1063867.15393498	1079697.02362449	1084664.82615716	1104536.03628516
462	-1125453.35167483	-794303.193358699	4	3	461	23.05	-893029.605159401	-629753.597058759	1092744.9238956	1093142.34809823	1109170.92988921	1114138.7324225	1134009.9425532
463	-1171317.67304332	-826645.377474006	4	3	462	23.1	-917286.427369798	-646843.682306141	1122417.54226144	1122814.96646411	1139042.2603566	1144010.06289048	1163881.27302372
464	-1218411.08474233	-859853.503851682	4	3	463	23.15	-941868.233980201	-664162.527553518	1152487.58482999	1152885.00903274	1169311.0150267	1174278.81756115	1194150.0276968
465	-1266749.83599186	-893939.010491727	4	3	464	23.2	-966775.024990598	-681710.132800902	1182955.05160128	1183352.47580408	1199977.19389954	1204944.99643454	1224816.20657248
466	-1316350.17601191	-928913.335394141	4	3	465	23.25	-992006.800401001	-699486.49804828	1213819.94257537	1214217.36677821	1231040.79697522	1236008.59951072	1255879.80965083
467	-1367228.35402248	-964787.916558924	4	3	466	23.3	-1017563.5602114	-717491.62329566	1245082.25775229	1245479.68195517	1262501.82425372	1267469.62678972	1287340.83693188
468	-1419400.61924357	-1001574.19198608	4	3	467	23.35	-1043445.3044218	-735725.50854312	1276741.99713213	1277139.42133497	1294360.27573512	1299328.07827157	1319199.28841569
469	-1472883.22089518	-1039283.5996756	4	3	468	23.4	-1069652.0330322	-754188.153790399	1308799.16071477	1309196.5849177	1326616.15141943	1331583.95395632	1351455.16410231
470	-1527692.4081973	-1077927.57762749	4	3	469	23.45	-1096183.7460424	-772879.559037802	1341253.74850027	1341651.17270336	1359269.45130669	1364237.25384401	1384108.46399177
471	-1583844.43036995	-1117517.56384175	4	3	470	23.5	-1123040.443453	-791799.724285197	1374105.76048906	1374503.18469202	1392320.17539696	1397287.97793468	1417159.18808411
472	-1641355.53663312	-1158064.99631837	4	3	471	23.55	-1150222.1252634	-810948.649532404	1407355.1966806	1407752.6208837	1425768.32369023	1430736.12622834	1450607.33637937
473	-1700241.97620681	-1199581.31305737	4	3	472	23.6	-1177728.7914738	-830326.334779998	1441002.0570754	1441399.48127842	1459613.89618655	1464581.69872503	1484452.90887759
474	-1760519.99831102	-1242077.95205874	4	3	473	23.65	-1205560.4420842	-849932.780027399	1475046.34167315	1475443.76587621	1493856.89288595	1498824.69542478	1518695.9055788
475	-1822205.85216575	-1285566.35132247	4	3	474	23.7	-1233717.0770946	-869767.985274601	1509488.0504739	1509885.47467709	1528497.31378848	1533465.11632762	1553336.32648304
476	-1885315.786991	-1330057.94884858	4	3	475	23.75	-1262198.696505	-889831.9505222	1544327.18347799	1544724.60768107	1563535.15889414	1568502.96143358	1588374.17159033
477	-1949866.05200677	-1375564.18263705	4	3	476	23.8	-1291005.3003154	-910124.675769401	1579563.74068501	1579961.16488821	1598970.42820295	1603938.23074268	1623809.44090071
478	-2015872.89643306	-1422096.49068789	4	3	477	23.85	-1320136.8885258	-930646.161016799	1615197.72209531	1615595.14629853	1634803.12171494	1639770.92425496	1659642.1344142
479	-2083352.56948987	-1469666.3110011	4	3	478	23.9	-1349593.4611362	-951396.406264203	1651229.12770882	1651626.55191207	1671033.23943012	1676001.04197044	1695872.25213083
480	-2152321.3203972	-1518285.08157668	4	3	479	23.95	-1379375.0181466	-972375.411511599	1687657.95752554	1688055.38172882	1707660.78134855	1712628.58388913	1732499.79405062
481	-2222795.39837506	-1567964.24041463	4	3	480	24	-1409481.5595572	-993583.176758997	1724484.21154567	1724881.6357488	1744685.7474702	1749653.55001105	1769524.76017361
482	-2294791.05264343	-1618715.22551495	4	3	481	24.05	-1439913.0853674	-1015019.7020064	1761707.88976874	1762105.31397203	1782108.13779514	1787075.94033623	1806947.15049982
483	-2368324.53242232	-1670549.47487764	4	3	482	24.1	-1470669.5955778	-1036684.9872538	1799328.99219525	1799726.41639856	1819927.95232338	1824895.75486469	1844766.96502925
484	-2443412.08693173	-1723478.42650269	4	3	483	24.15	-1501751.0901882	-1058579.032501	1837347.51882495	1837744.94302834	1858145.19105493	1863112.99359645	1882984.20376195
485	-2520069.96539166	-1777513.51839012	4	3	484	24.2	-1533157.5691986	-1080701.8377486	1875763.4696582	1876160.89386146	1896759.85398978	1901727.65653153	1921598.86669792
486	-2598314.41702211	-1832666.18853991	4	3	485	24.25	-1564889.032609	-1103053.4029958	1914576.84469455	1914974.26889795	1935771.94112797	1940739.74366994	1960610.95383719
487	-2678161.69104308	-1888947.87495207	4	3	486	24.3	-1596945.4804194	-1125633.7282432	1953787.64393437	1954185.06813782	1975181.45246952	1980149.2550117	2000020.46517977
488	-2759628.03667457	-1946370.01562661	4	3	487	24.35	-1629326.9126298	-1148442.8134908	1993395.86737768	1993793.29158101	2014988.38801445	2019956.19055682	2039827.40072569
489	-2842729.70313659	-2004944.04856351	4	3	488	24.4	-1662033.3292404	-1171480.658738	2033401.51502431	2033798.9392276	2055192.74776278	2060160.55030534	2080031.76047496
490	-2927482.93964912	-2064681.41176278	4	3	489	24.45	-1695064.7302506	-1194747.2639854	2073804.58687412	2074202.01107757	2095794.53171452	2100762.33425724	2120633.54442761
491	-3013903.99543217	-2125593.54322442	4	3	490	24.5	-1728421.115661	-1218242.6292328	2114605.08292751	2115002.50713095	2136793.73986967	2141761.54241255	2161632.75258363
492	-3102009.11970574	-2187691.88094842	4	3	491	24.55	-1762102.4854714	-1241966.75448	2155803.00318421	2156200.42738775	2178190.37222825	2183158.1747713	2203029.38494305
493	-3191814.56168983	-2250987.8629348	4	3	492	24.6	-1796108.8396818	-1265919.63972759	2197398.34764458	2197795.77184803	2219984.42879027	2224952.23133348	2244823.44150589
494	-3283336.57060444	-2315492.92718355	4	3	493	24.65	-1830440.1782922	-1290101.284975	2239391.1163083	2239788.54051175	2262175.90955575	2267143.71209912	2287014.92227215
495	-3376591.39566958	-2381218.51169466	4	3	494	24.7	-1865096.5013028	-1314511.6902222	2281781.30917553	2282178.73337894	2304764.8145247	2309732.61706822	2329603.82724186
496	-3471595.28610523	-2448176.05446815	4	3	495	24.75	-1900077.808713	-1339150.8554698	2324568.92624613	2324966.35044958	2347751.14369713	2352718.9462408	2372590.15641501
497	-3568364.4911314	-2516376.993504	4	3	496	24.8	-1935384.1005234	-1364018.780717	2367753.96752017	2368151.39172375	2391134.89707308	2396102.69961686	2415973.90979164
498	-3666915.25996809	-2585832.76680222	4	3	497	24.85	-1971015.37673379	-1389115.4659644	2411336.4329978	2411733.85720137	2434916.07465251	2439883.87719643	2459755.08737174
499	-3767263.84183531	-2656554.81236281	4	3	498	24.9	-2006971.63734441	-1414440.9112118	2455316.32267913	2455713.74688251	2479094.67643546	2484062.47897949	2503933.68915534
500	-3869426.48595304	-2728554.56818577	4	3	499	24.95	-2043252.88235459	-1439995.1164592	2499693.63656363	2500091.06076723	2523670.70242193	2528638.50496608	2548509.71514243
501	-3973419.44154129	-2801843.4722711	4	3	500	25	-2079859.111765	-1465778.0817066	2544468.37465184	2544865.79885544	2568644.15261193	2573611.9551562	2593483.16533303
502	-4079258.95782007	-2876432.9626188	4	3	501	25.05	-2116790.3255756	-1491789.80695399	2589640.53694375	2590037.96114717	2614015.02700547	2618982.82954987	2638854.03972716
503	-4186961.28400936	-2952334.47722887	4	3	502	25.1	-2154046.5237858	-1518030.29220141	2635210.12343888	2635607.54764248	2659783.32560258	2664751.12814708	NA
504	-4296542.66932917	-3029559.45410131	4	3	503	25.15	-2191627.70639621	-1544499.5374488	2681177.13413774	2681574.55834134	2705949.04840323	2710916.85094784	NA
505	-4408019.36299951	-3108119.33123611	4	3	504	25.2	-2229533.8734068	-1571197.542696	2727541.5690402	2727938.99324371	2752512.19540747	2757479.99795218	NA
506	-4521407.61424036	-3188025.54663329	4	3	505	25.25	-2267765.02481701	-1598124.3079436	2774303.42814615	2774700.85234973	2799472.76661528	2804440.56916008	NA
507	-4636723.67227173	-3269289.53829283	4	3	506	25.3	-2306321.1606274	-1625279.8331908	2821462.7114556	2821860.13565929	2846830.76202665	2851798.56457158	NA
508	-4753983.78631363	-3351922.74421474	4	3	507	25.35	-2345202.28083799	-1652664.1184382	2869019.41896893	2869416.84317246	2894586.18164165	2899553.98418666	NA
509	-4873204.20558604	-3435936.60239902	4	3	508	25.4	-2384408.38544821	-1680277.1636856	2916973.55068555	2917370.97488921	2942739.02546023	2947706.82800533	NA
510	-4994401.17930898	-3521342.55084567	4	3	509	25.45	-2423939.47445879	-1708118.968933	2965325.10660607	2965722.53080959	2991289.29348243	2996257.09602761	NA
511	-5117590.95670243	-3608152.02755469	4	3	510	25.5	-2463795.547869	-1736189.5341804	3014074.0867299	3014471.51093358	3040236.98570824	3045204.78825351	NA
512	-5242789.7869864	-3696376.47052608	4	3	511	25.55	-2503976.60567941	-1764488.8594278	3063220.49105751	3063617.91526117	3089582.10213769	3094549.90468302	NA
513	-5370013.9193809	-3786027.31775984	4	3	512	25.6	-2544482.64789	-1793016.94467519	3112764.31958889	3113161.7437924	3139324.64277073	NA	NA
514	-5499279.60310591	-3877116.00725596	4	3	513	25.65	-2585313.67450019	-1821773.7899224	3162705.57232347	3163102.99652727	3189464.60760744	NA	NA
515	-5630603.08738145	-3969653.97701446	4	3	514	25.7	-2626469.68551081	-1850759.39517001	3213044.24926226	3213441.67346578	3240001.99664776	NA	NA
516	-5764000.6214275	-4063652.66503533	4	3	515	25.75	-2667950.68092098	-1879973.7604174	3263780.35040422	3264177.77460788	3290936.80989175	NA	NA
517	-5899488.45446408	-4159123.50931856	4	3	516	25.8	-2709756.6607316	-1909416.88566459	3314913.87575007	3315311.29995371	3342269.04733938	NA	NA
518	-6037082.83571117	-4256077.94786416	4	3	517	25.85	-2751887.6249418	-1939088.770912	3366444.82529936	3366842.24950311	NA	NA	NA
519	-6176800.01438879	-4354527.41867213	4	3	518	25.9	-2794343.57355241	-1968989.41615941	3418373.19905264	3418770.62325623	NA	NA	NA
520	-6318656.23971692	-4454483.35974247	4	3	519	25.95	-2837124.50656259	-1999118.82140679	3470698.99700924	3471096.42121298	NA	NA	NA
521	-6462667.76091558	-4555957.20907518	4	3	520	26	-2880230.4239732	-2029476.9866542	3523422.21916986	NA	NA	NA	NA
522	-6608850.82720475	-4658960.40467026	4	3	521	26.05	-2923661.32578339	-2060063.9119016	3576542.86553382	NA	NA	NA	NA
523	NA	NA	4	3	522	26.1	NA	NA	NA	NA	NA	NA	NA
524	NA	NA	4	3	523	26.15	NA	NA	NA	NA	NA	NA	NA
525	NA	NA	4	3	524	26.2	NA	NA	NA	NA	NA	NA	NA
526	NA	NA	4	3	525	26.25	NA	NA	NA	NA	NA	NA	NA
527	NA	NA	4	3	526	26.3	NA	NA	NA	NA	NA	NA	NA
528	NA	NA	4	3	527	26.35	NA	NA	NA	NA	NA	NA	NA
529	NA	NA	4	3	528	26.4	NA	NA	NA	NA	NA	NA	NA
530	NA	NA	4	3	529	26.45	NA	NA	NA	NA	NA	NA	NA
531	NA	NA	4	3	530	26.5	NA	NA	NA	NA	NA	NA	NA
532	NA	NA	4	3	531	26.55	NA	NA	NA	NA	NA	NA	NA
533	NA	NA	4	3	532	26.6	NA	NA	NA	NA	NA	NA	NA
534	NA	NA	4	3	533	26.65	NA	NA	NA	NA	NA	NA	NA
535	NA	NA	4	3	534	26.7	NA	NA	NA	NA	NA	NA	NA
536	NA	NA	4	3	535	26.75	NA	NA	NA	NA	NA	NA	NA
537	NA	NA	4	3	536	26.8	NA	NA	NA	NA	NA	NA	NA
538	NA	NA	4	3	537	26.85	NA	NA	NA	NA	NA	NA	NA
539	NA	NA	4	3	538	26.9	NA	NA	NA	NA	NA	NA	NA
540	NA	NA	4	3	539	26.95	NA	NA	NA	NA	NA	NA	NA
541	NA	NA	4	3	540	27	NA	NA	NA	NA	NA	NA	NA
542	NA	NA	4	3	541	27.05	NA	NA	NA	NA	NA	NA	NA
543	NA	NA	4	3	542	27.1	NA	NA	NA	NA	NA	NA	NA
544	NA	NA	4	3	543	27.15	NA	NA	NA	NA	NA	NA	NA
545	NA	NA	4	3	544	27.2	NA	NA	NA	NA	NA	NA	NA
546	NA	NA	4	3	545	27.25	NA	NA	NA	NA	NA	NA	NA
547	NA	NA	4	3	546	27.3	NA	NA	NA	NA	NA	NA	NA
548	NA	NA	4	3	547	27.35	NA	NA	NA	NA	NA	NA	NA
549	NA	NA	4	3	548	27.4	NA	NA	NA	NA	NA	NA	NA
550	NA	NA	4	3	549	27.45	NA	NA	NA	NA	NA	NA	NA
551	NA	NA	4	3	550	27.5	NA	NA	NA	NA	NA	NA	NA
552	NA	NA	4	3	551	27.55	NA	NA	NA	NA	NA	NA	NA
553	NA	NA	4	3	552	27.6	NA	NA	NA	NA	NA	NA	NA
554	NA	NA	4	3	553	27.65	NA	NA	NA	NA	NA	NA	NA
555	NA	NA	4	3	554	27.7	NA	NA	NA	NA	NA	NA	NA
556	NA	NA	4	3	555	27.75	NA	NA	NA	NA	NA	NA	NA
557	NA	NA	4	3	556	27.8	NA	NA	NA	NA	NA	NA	NA
558	NA	NA	4	3	557	27.85	NA	NA	NA	NA	NA	NA	NA
559	NA	NA	4	3	558	27.9	NA	NA	NA	NA	NA	NA	NA
560	NA	NA	4	3	559	27.95	NA	NA	NA	NA	NA	NA	NA
561	NA	NA	4	3	560	28	NA	NA	NA	NA	NA	NA	NA
562	NA	NA	4	3	561	28.05	NA	NA	NA	NA	NA	NA	NA
563	NA	NA	4	3	562	28.1	NA	NA	NA	NA	NA	NA	NA
564	NA	NA	4	3	563	28.15	NA	NA	NA	NA	NA	NA	NA
565	NA	NA	4	3	564	28.2	NA	NA	NA	NA	NA	NA	NA
566	NA	NA	4	3	565	28.25	NA	NA	NA	NA	NA	NA	NA
567	NA	NA	4	3	566	28.3	NA	NA	NA	NA	NA	NA	NA
568	NA	NA	4	3	567	28.35	NA	NA	NA	NA	NA	NA	NA
569	NA	NA	4	3	568	28.4	NA	NA	NA	NA	NA	NA	NA
570	NA	NA	4	3	569	28.45	NA	NA	NA	NA	NA	NA	NA
571	NA	NA	4	3	570	28.5	NA	NA	NA	NA	NA	NA	NA
572	NA	NA	4	3	571	28.55	NA	NA	NA	NA	NA	NA	NA
573	NA	NA	4	3	572	28.6	NA	NA	NA	NA	NA	NA	NA
574	NA	NA	4	3	573	28.65	NA	NA	NA	NA	NA	NA	NA
575	NA	NA	4	3	574	28.7	NA	NA	NA	NA	NA	NA	NA
576	NA	NA	4	3	575	28.75	NA	NA	NA	NA	NA	NA	NA
577	NA	NA	4	3	576	28.8	NA	NA	NA	NA	NA	NA	NA
578	NA	NA	4	3	577	28.85	NA	NA	NA	NA	NA	NA	NA
579	NA	NA	4	3	578	28.9	NA	NA	NA	NA	NA	NA	NA
580	NA	NA	4	3	579	28.95	NA	NA	NA	NA	NA	NA	NA
581	NA	NA	4	3	580	29	NA	NA	NA	NA	NA	NA	NA
582	NA	NA	4	3	581	29.05	NA	NA	NA	NA	NA	NA	NA
583	NA	NA	4	3	582	29.1	NA	NA	NA	NA	NA	NA	NA
584	NA	NA	4	3	583	29.15	NA	NA	NA	NA	NA	NA	NA
585	NA	NA	4	3	584	29.2	NA	NA	NA	NA	NA	NA	NA
586	NA	NA	4	3	585	29.25	NA	NA	NA	NA	NA	NA	NA
587	NA	NA	4	3	586	29.3	NA	NA	NA	NA	NA	NA	NA
588	NA	NA	4	3	587	29.35	NA	NA	NA	NA	NA	NA	NA
589	NA	NA	4	3	588	29.4	NA	NA	NA	NA	NA	NA	NA
590	NA	NA	4	3	589	29.45	NA	NA	NA	NA	NA	NA	NA
591	NA	NA	4	3	590	29.5	NA	NA	NA	NA	NA	NA	NA
592	NA	NA	4	3	591	29.55	NA	NA	NA	NA	NA	NA	NA
593	NA	NA	4	3	592	29.6	NA	NA	NA	NA	NA	NA	NA
594	NA	NA	4	3	593	29.65	NA	NA	NA	NA	NA	NA	NA
595	NA	NA	4	3	594	29.7	NA	NA	NA	NA	NA	NA	NA
596	NA	NA	4	3	595	29.75	NA	NA	NA	NA	NA	NA	NA
597	NA	NA	4	3	596	29.8	NA	NA	NA	NA	NA	NA	NA
598	NA	NA	4	3	597	29.85	NA	NA	NA	NA	NA	NA	NA
599	NA	NA	4	3	598	29.9	NA	NA	NA	NA	NA	NA	NA
600	NA	NA	4	3	599	29.95	NA	NA	NA	NA	NA	NA	NA
601	NA	NA	4	3	600	30	NA	NA	NA	NA	NA	NA	NA
