# Supplementary material for: An automated feeding system for the African killifish reveals the impact of diet on lifespan and allows scalable assessment of associative learning
Source: eLife. 2022 Nov 10;11:e69008. doi: 10.7554/eLife.69008 (PMC9788828; doi:10.7554/eLife.69008)
Supplement: Figure 6—source data 3. [file elife-69008-fig6-data3.zip › Filtered and Interpolated Trajectories with Kinematics/t4_REC0013 DLC_likelihood-euclidean-filtered_splines-interpolated_kinematics_02_resnet50_TrainAllTheThingsJun28shuffle1_1030000.csv]

	x2	y2	fishnum	recording_num	bodyparts_coords	seconds	velocity_x	velocity_y	velocity_xy	velocity_xy_5frame	velocity_xy_10frame	velocity_xy_20frame	velocity_xy_40frame
1	95.4255442495559	-170.662007922561	4	13	0	0	0	0	0	NA	NA	NA	NA
2	97.8598961663706	-50.0892152817071	4	13	1	0.05	48.6870383362941	2411.45585281708	2411.94729581467	NA	NA	NA	NA
3	99.9319576998224	28.0531588309757	4	13	2	0.1	41.441230669036	1562.84748225366	1563.39682370982	1042.32174236629	NA	NA	NA
4	101.569928849911	71.9534444154879	4	13	3	0.15	32.7594230017718	878.005711690244	878.616645389843	1044.54059238485	NA	NA	NA
5	102.702009616637	89.7999714718293	4	13	4	0.2	22.6416153345201	356.930541126828	357.647946917142	600.936998690667	586.176357855527	NA	NA
6	103.2564	89.78107	4	13	5	0.25	11.08780766726	-0.378029436585905	11.0942500927767	328.468840457217	594.332110002938	NA	NA
7	103.1613	80.08507	4	13	6	0.3	-1.90200000000004	-193.92	193.929327343752	161.854428432861	357.581042911139	NA	NA
8	103.4142	70.03545	4	13	7	0.35	5.05799999999994	-200.9924	201.056032542573	130.030973344758	203.677329037387	NA	NA
9	103.9433	67.82054	4	13	8	0.4	10.582	-44.2982000000001	45.5445852680646	144.123627621025	117.657884602445	NA	NA
10	94.6487	64.33536	4	13	9	0.45	-185.892	-69.7036	198.530671476626	114.225087131612	85.2657904151054	337.425475446045	NA
11	92.52223	60.85582	4	13	10	0.5	-42.5294000000002	-69.5907999999999	81.5575214741105	78.8858176175568	90.2468335866002	345.314714383608	NA
12	92.7722506496782	58.6481008703877	4	13	11	0.55	5.00041299356411	-44.154382592246	44.4366248966845	73.4613407720281	80.6381790179796	238.825845316509	NA
13	93.0518843433644	57.4626513239162	4	13	12	0.6	5.59267387372415	-23.7089909294301	24.3596849722987	40.5006074854526	75.0390785951165	167.138333680562	NA
14	93.8043157162436	56.9313409089596	4	13	13	0.65	15.0486274575837	-10.626208299132	18.4222010404209	36.3700395521753	90.7904908400388	125.68373642102	NA
15	95.4727294035003	56.6860391738923	4	13	14	0.7	33.368273745134	-4.90603470134602	33.7270050437482	47.0512709043477	88.6745930365642	110.88866272922	NA
16	98.5003100403195	56.3586156670885	4	13	15	0.75	60.5516127363842	-6.54847013607593	60.9046818077241	71.1923395726762	96.2973187642776	114.09000000403	NA
17	103.330242261886	55.5809399369223	4	13	16	0.8	96.5986444313299	-15.553514603324	97.8427816575465	108.11964090805	120.070647721878	106.327521054718	NA
18	110.405710703385	53.9848815317681	4	13	17	0.85	141.50936882998	-31.9211681030839	145.065028313941	136.848578587676	130.599338323738	107.49930802417	NA
19	120.1699	51.20231	4	13	18	0.9	195.2837859323	-55.6514306353621	203.058707717288	156.22459797638	133.709588239595	113.674157128062	NA
20	128.5788	48.38412	4	13	19	0.95	168.178	-56.3637999999999	177.371693441879	193.090024539409	136.511535043334	115.865521351229	226.335054604249
21	120.93087388828	50.3204353678106	4	13	20	1	-152.9585222344	38.726307356212	157.784778751245	190.006337074799	137.93316642146	122.161672017579	228.050256809488
22	107.2024	53.57292	4	13	21	1.05	-274.5694777656	65.049692643788	282.169914472691	159.29953557114	132.016863091456	128.637246544202	169.972699464476
23	100.7922	54.53725	4	13	22	1.1	-128.204	19.2865999999999	129.646590990893	136.174491498992	139.959537453224	134.507351151195	133.583057977127
24	99.22002	56.45036	4	13	23	1.15	-31.4435999999998	38.2622000000001	49.5247001989915	119.64173486654	136.557823416086	139.132516298492	114.755093296362
25	96.44134	57.79591	4	13	24	1.2	-55.5736000000002	26.9109999999999	61.7464730811406	70.9437016435029	143.056449665893	141.518729270867	109.361558266414
26	93.4985	60.12992	4	13	25	1.25	-58.8567999999998	46.6802	75.1209955889828	89.9127378316488	148.026025270881	141.142446568389	113.010243414276
27	95.31165	60.80282	4	13	26	1.3	36.2629999999999	13.458	38.679748357506	113.816111261031	137.203845366525	137.595792628017	112.434784225719
28	106.2781	63.19622	4	13	27	1.35	219.329	47.868	224.491771931623	149.938407832793	138.415363978652	130.676471004364	111.996484529911
29	101.6688	56.11159	4	13	28	1.4	-92.1859999999998	-141.6926	169.041567345904	176.410315675222	144.55544435739	121.756244201052	115.730180333102
30	93.291057019518	47.3561991137253	4	13	29	1.45	-167.55485960964	-175.107817725494	242.357955939951	203.463989089547	146.5259234984	115.244633762452	115.892653909589
31	86.1169922338216	39.8626535407648	4	13	30	1.5	-143.481295713928	-149.87091145921	207.480534801128	186.917990125655	144.351726715317	110.785799235369	119.202502025263
32	80.1091916087903	33.5736791567147	4	13	31	1.55	-120.156012500626	-125.779487681002	173.94811542913	175.294777453749	143.174722164578	101.119553612443	123.633495082699
33	75.2302411103033	28.4320018371712	4	13	32	1.6	-97.57900996974	-102.83354639087	141.76177711216	143.113439164006	121.393404555504	100.027782273691	128.730148912317
34	71.4427267042401	24.3803474577304	4	13	33	1.65	-75.7502881212639	-81.033087588816	110.925503986375	112.293137755412	106.954664986018	103.826450171704	134.110221529198
35	68.7092343564801	21.3614418939885	4	13	34	1.7	-54.6698469552001	-60.3781112748381	81.4512644912388	82.8854552396087	87.4328178590108	107.834453803609	139.214639588857
36	66.9923500329026	19.3180110215416	4	13	35	1.75	-34.3376864715498	-40.868617448938	53.3790277581569	55.868818985354	73.5455731998562	111.930486824523	143.719436800922
37	66.2546596993871	18.1927807159858	4	13	36	1.8	-14.75380667031	-22.504606111116	26.9097028501127	38.6145525182879	65.0352618583608	118.542047396721	147.354489836616
38	66.4587493218129	17.9284768529174	4	13	37	1.85	4.08179244851596	-5.28607726136805	6.67859584088708	31.7521965540153	61.640200568731	116.493661035651	149.83780841442
39	67.5672048660594	18.4678253079324	4	13	38	1.9	22.1691108849299	10.7869691003	24.6541716510441	34.7980086443002	63.0974559860179	117.786203538143	150.876683060269
40	69.542612298006	19.7535519566271	4	13	39	1.95	39.5081486389321	25.714532973894	47.1394846698756	47.185068477113	69.1429841088177	115.91978646795	152.54145929295
41	72.347557583532	21.7283826745976	4	13	40	2	56.0989057105198	39.49661435941	68.6080882095817	67.411582152108	79.5092469337282	116.243332032947	154.660066951794
42	75.944626688517	24.33504333744	4	13	41	2.05	71.9413820997002	52.133213256848	88.8450020141766	87.5803594537478	93.9093726288631	118.629743621197	153.570207693505
43	80.2964055788402	27.5162598207505	4	13	42	2.1	87.0355778064638	63.62432966621	107.811164215862	106.53377166362	111.593917515798	122.952946673438	155.949903028007
44	85.3654802203811	31.2147580001253	4	13	43	2.15	101.381492830818	73.969963587496	125.498058159243	124.220485223156	128.617742090267	129.087926759904	159.701879380805
45	91.1144365790189	35.3732637511605	4	13	44	2.2	114.979127172756	83.170115020704	141.906545719237	140.633676780613	144.40675507689	136.910549906847	162.060159124969
46	97.5058606206332	39.9345029494522	4	13	45	2.25	127.828480832286	91.224783965834	157.041656007262	155.776252879488	158.941090866039	146.296427033454	162.528074201442
47	104.502338311103	44.8412014705966	4	13	46	2.3	139.929553809396	98.133970422888	170.910959801462	169.655124726786	172.224225384033	157.113187045214	163.54493081952
48	112.066455616309	50.0360851901899	4	13	47	2.35	151.28234610412	103.897674391866	183.524044710237	182.279738490159	184.265692778146	168.999145824477	159.081083605339
49	120.160798502128	55.4618799838283	4	13	48	2.4	161.88685771638	108.515895872768	194.892417395734	193.661696508921	195.078397533791	179.997121919486	156.89413810333
50	128.747952934442	61.0613117271078	4	13	49	2.45	171.74308864628	111.98863486559	205.029614536102	203.814773987453	204.678115704877	189.838284823447	152.885568721531
51	137.790504879129	66.7771062956246	4	13	50	2.5	180.85103889374	114.315891370336	213.951446101071	212.755132676803	213.083607133181	198.534334668218	150.412229886612
52	147.251040302069	72.5519895649749	4	13	51	2.55	189.2107084588	115.497665387006	221.676347194124	220.501670340795	220.317001461566	206.020861774568	147.168581892054
53	157.092145169141	78.3286874107549	4	13	52	2.6	196.82209734144	115.5339569156	228.225838156986	227.076492919595	226.404374133155	211.872023782323	146.645994441438
54	167.276405446225	84.0499257085607	4	13	53	2.65	203.68520554168	114.424765956116	233.625105715692	232.505517757441	231.376501748704	215.577308589907	147.004896756116
55	177.766407099199	89.6584303339884	4	13	54	2.7	209.80003305948	112.170092508554	237.903727430102	236.819228935678	235.269814570005	216.28586444633	147.293227008749
56	188.524736093944	95.0969271626342	4	13	55	2.75	215.1665798949	108.769936572916	241.096570290298	240.053615589508	238.127578470398	213.125661578361	147.796616734923
57	199.513978396338	100.308142070094	4	13	56	2.8	219.78484604788	104.224298149196	243.244903085312	242.251333156614	239.817498165102	208.547814242319	149.281972707527
58	210.696719972262	105.234800931965	4	13	57	2.85	223.65483151848	98.5331772374201	244.397771426134	243.463136220415	239.478354786501	201.668506175026	150.203239832951
59	222.035546787593	109.819629623842	4	13	58	2.9	226.77653630662	91.6965738375401	244.613693551222	243.749639183356	236.076219646023	196.002072668518	151.207521510207
60	233.493044808213	114.005354021322	4	13	59	2.95	229.1499604124	83.7144879496	243.962742749109	242.815767394526	227.893613187783	189.851350975111	152.403826360138
61	245.0318	117.7347	4	13	60	3	230.77510383574	74.58691957356	242.529085105002	238.903093983494	213.167716023541	184.581127740276	151.120788374265
62	256.523769874716	120.933192465874	4	13	61	3.05	229.83939749432	63.9698493174799	238.575544141165	229.901106135433	196.778627023072	175.707420162911	150.659024304494
63	267.478398127657	123.457552446541	4	13	62	3.1	219.09256505882	50.48719961334	224.834404370974	212.324090155151	176.932638216898	170.339042209438	149.579219007303
64	277.3145	125.1473	4	13	63	3.15	196.72203744686	33.79495106918	199.603754310915	182.585792863726	160.627643588331	164.921866752328	148.107872147878
65	285.0574	126.121	4	13	64	3.2	154.857999999999	19.4739999999999	156.077662847698	150.741486651618	144.432887380217	157.675904110651	145.616756247548
66	289.6077	127.2649	4	13	65	3.25	91.006000000001	22.878	93.8375986478777	114.962182450301	131.034677010154	149.296806436391	143.948629710686
67	293.4865	128.1001	4	13	66	3.3	77.5759999999991	16.704	79.3540130806241	91.3541810412293	111.59734216072	141.45075836984	141.527549251983
68	295.6924	127.46	4	13	67	3.35	44.1180000000008	-12.8020000000001	45.9378833643876	76.5416846052839	101.199729632376	131.407333841425	138.631078106325
69	299.5133	126.0344	4	13	68	3.4	76.4179999999999	-28.5119999999998	81.5637472655589	79.4835611565818	93.767513858632	122.417921100928	135.210455985947
70	302.6302	123.3696	4	13	69	3.45	62.3379999999997	-53.296	82.0151806679713	72.4531976698216	87.4581950335191	114.96936789683	132.487443689763
71	307.1549	120.3724	4	13	70	3.5	90.4939999999999	-59.9440000000001	108.546981404367	87.4372768144506	85.4258968492408	103.707242080311	128.88809573563
72	309.3448	120.0742	4	13	71	3.55	43.7980000000005	-5.96399999999988	44.2021956468232	96.1808466760347	86.1228897166086	95.2971868344198	125.043137320222
73	314.5589	123.1287	4	13	72	3.6	104.281999999999	61.0899999999998	120.858279087532	98.3747054617542	85.8820294659529	87.2864142322834	120.704133416177
74	320.8152	123.4408	4	13	73	3.65	125.126	6.24200000000002	125.281596573479	91.3682325418999	84.2081986135254	80.6384357058492	115.872269651752
75	325.3	122.2153	4	13	74	3.7	89.6960000000001	-24.5099999999999	92.9844745965692	99.7925817633955	85.5058484134418	74.9476480487655	110.242745837364
76	328.9739	122.0993	4	13	75	3.75	73.4780000000001	-2.31999999999999	73.5146168050954	84.3267821174553	76.379807150468	74.771597843011	104.679853942324
77	332.7592	120.0254	4	13	76	3.8	75.7060000000001	-41.4779999999999	86.3239417543013	72.2355505510162	78.99703150812	74.5072842616472	99.4946316498208
78	334.5474	121.2661	4	13	77	3.85	35.7639999999992	24.8139999999998	43.529280857831	72.6369913651293	73.3730988321912	75.5936500376236	95.2272773891052
79	337.7845	121.1017	4	13	78	3.9	64.742	-3.28800000000001	64.8254387412842	61.3913817590361	67.5093575530665	74.4188393033761	89.4265304770238
80	342.521	121.454	4	13	79	3.95	94.7300000000007	7.04599999999999	94.9916786671345	58.2014812528444	62.4371010640119	75.1235364044147	84.6758727182868
81	343.3381	121.1722	4	13	80	4	16.3419999999996	-5.6359999999998	17.2865687746292	62.4194155469272	64.1172988367812	73.1950637309843	79.3561681020897
82	346.7663	120.3792	4	13	81	4.05	68.5640000000001	-15.8600000000001	70.3744392233431	62.7831645551168	62.8916788066858	74.3788544775332	74.5474324622568
83	349.4328	118.5547	4	13	82	4.1	53.3299999999997	-36.49	64.6189523282448	52.2372107628945	65.3052706092943	71.0692246229164	69.111595790687
84	350.864	115.5455	4	13	83	4.15	28.6239999999998	-60.1839999999999	66.6441837822324	66.8432159145263	64.6294799932267	66.8226725511767	64.4844767116522
85	352.5937	116.7593	4	13	84	4.2	34.5940000000007	24.2759999999998	42.261909706023	67.5818763605272	64.7412243953876	62.8095875640766	60.788218878271
86	356.8833	118.1707	4	13	85	4.25	85.7920000000001	28.228	90.316594532788	68.1911256716615	70.0103203115007	60.0629014482565	58.910574505156
87	360.5783	117.9216	4	13	86	4.3	73.8999999999999	-4.98199999999997	74.0677414533478	66.4757954313367	69.7606774469464	57.5385049298013	58.0496277804145
88	363.8952	117.2548	4	13	87	4.35	66.3379999999995	-13.3359999999999	67.6651988839162	77.2452380278807	68.7653504136417	59.0472209367852	58.8845163965835
89	365.9991	115.254	4	13	88	4.4	42.0780000000002	-40.016	58.0675325806084	73.1774247084751	66.1359875492868	56.4351398531192	59.3200483048065
90	370.6946	116.2761	4	13	89	4.45	93.9099999999996	20.4419999999999	96.1091226887434	71.9394785333656	63.1820740641412	54.3823775397441	58.2340335233086
91	374.1196	116.9913	4	13	90	4.5	68.5000000000002	14.3039999999999	69.9775279357597	69.3395751556218	56.0085040597319	55.0050941238684	55.9322704258896
92	376.7288	119.1617	4	13	91	4.55	52.1839999999997	43.408	67.8780105778003	65.7961796672369	52.1853310529168	53.7976780900938	55.521368442946
93	379.2919	118.2123	4	13	92	4.6	51.2620000000004	-18.9879999999999	54.6656819951973	49.1189101004017	52.7891712642761	50.9367773490906	54.1617767649021
94	381.2136	118.8267	4	13	93	4.65	38.4339999999997	12.2880000000001	40.350555138684	38.8395834109887	48.2407997130117	48.3305177174552	54.9160473914251
95	381.7049	118.4226	4	13	94	4.7	9.82600000000048	-8.08199999999999	12.7227748545673	32.4311835724681	44.0235306841006	46.6287897077765	54.9727937041062
96	382.582	118.1163	4	13	95	4.75	17.5419999999997	-6.12600000000015	18.5808944886943	36.2387673729304	39.999867936236	43.0495511673011	54.298414980293
97	383.6048	116.6451	4	13	96	4.8	20.4560000000004	-29.4239999999999	35.8360113851976	30.6854197587865	37.8346787332411	41.5919712991817	54.396264554744
98	386.7708	114.7591	4	13	97	4.85	63.3199999999999	-37.7199999999999	73.7036009975088	38.9281512677994	33.1082042845395	42.1753827555434	54.7466575574098
99	387.3275	114.4659	4	13	98	4.9	11.1339999999996	-5.86399999999998	12.5838170679643	41.1601524614834	30.5250478856236	44.221257306237	54.7313573395853
100	390.0237	114.5238	4	13	99	4.95	53.9240000000007	1.15799999999979	53.936432399632	43.2381738940142	30.0755053514118	41.3445306422025	53.5928037034889
101	391.5004	114.6989	4	13	100	5	29.5339999999999	3.50200000000001	29.7409004571145	29.9776411961486	30.0905982748702	38.6694771207949	53.3758978695579
102	393.7982	114.4494	4	13	101	5.05	45.9559999999999	-4.98999999999995	46.2261185478512	30.3646760124608	30.9986115454466	36.6638824083589	52.4613101869662
103	393.832	114.0809	4	13	102	5.1	0.675999999999704	-7.36999999999995	7.40093750818089	21.2228594350242	31.5615942468106	37.2543289068877	51.4028659583158
104	394.37	114.5683	4	13	103	5.15	10.7600000000002	9.74799999999988	14.5189911495256	19.021044088257	40.2017148994622	43.0094222316736	49.8050420345241
105	394.2572	114.1727	4	13	104	5.2	-2.25599999999986	-7.91199999999975	8.22734951244904	18.7590491968791	38.6655306003045	47.1359998441358	49.8616383009757
106	395.1645	113.9403	4	13	105	5.25	18.1459999999993	-4.64800000000025	18.7318237232784	33.1455472974727	37.3390863053538	48.5339285123294	50.0856563482118
107	397.3859	114.2705	4	13	106	5.3	44.4280000000003	6.6040000000001	44.9161440909617	50.0387537864637	35.4930860834767	51.2540241796867	49.5671054336557
108	401.3525	114.2943	4	13	107	5.35	79.3320000000006	0.47600000000017	79.3334280111486	56.1082017655848	41.4004535292359	50.4460941780344	49.3644862153806
109	405.9593	112.4853	4	13	108	5.4	92.1359999999993	-36.1800000000002	98.9850235944806	55.6571285224506	55.4937965777236	53.0275748260514	49.4110476680938
110	407.7557	113.1874	4	13	109	5.45	35.9280000000001	14.042	38.5745894080547	52.2271229700742	64.1964943368598	52.8032298672337	47.6081508792361
111	408.4555	112.7527	4	13	110	5.5	13.9959999999996	-8.69399999999985	16.4764575076073	49.6553597609991	66.9772587497885	51.7467016152475	46.834146730381
112	409.8425	112.8129	4	13	111	5.55	27.74	1.20399999999989	27.7661163290799	60.9488393689834	71.5094368139267	51.1249422838386	45.6466063328409
113	413.1635	112.9476	4	13	112	5.6	66.4200000000005	2.6939999999999	66.4746119657728	72.2847869081348	69.3305941092581	51.868954567541	44.6097093056679
114	420.6277	115.1154	4	13	113	5.65	149.284	43.356	155.452421634402	78.2973889771265	65.8534347526405	51.279566351593	44.0815908734499
115	424.8055	117.4022	4	13	114	5.7	83.5559999999998	45.736	95.2543271038118	90.7917506577792	66.9409291341628	53.0944868941748	44.1545348938001
116	426.6056	118.8768	4	13	115	5.75	36.0019999999997	29.4920000000002	46.5394678525656	89.0058284575171	66.1543169251413	57.1217615291225	44.2558332739561
117	431.087	119.4005	4	13	116	5.8	89.6280000000002	10.4739999999998	90.2379247323431	70.7580301362976	66.7567984842006	57.5422395681296	44.0065674030408
118	433.9498	119.6885	4	13	117	5.85	57.2559999999999	5.76000000000022	57.5450009644625	61.5970713601908	62.3374556058461	56.5535896752178	42.5678280930956
119	436.0655	117.2735	4	13	118	5.9	42.3140000000001	-48.3000000000001	64.213430028305	54.011244873156	47.0653361254624	54.6008380299506	42.8653603593659
120	438.3145	116.2463	4	13	119	5.95	44.9800000000005	-20.5439999999999	49.4495332232776	42.7218463106221	41.9924794514898	53.8717711162696	43.1224225209632
121	438.676	116.0125	4	13	120	6	7.22999999999956	-4.67600000000004	8.61033541739194	35.6690827541752	47.2662643084565	54.9988163399672	43.4829801877833
122	439.6187	114.6104	4	13	121	6.05	18.854	-28.0420000000001	33.7909319196735	23.3726421146272	43.5750423223325	54.6293302573228	43.8405261204652
123	439.2728	113.5514	4	13	122	6.1	-6.91799999999944	-21.1799999999999	22.2811831822278	22.3878875427889	43.7765852411776	51.9650897044481	44.8293453830404
124	439.2872	113.6872	4	13	123	6.15	0.287999999999329	2.71600000000007	2.73122683056534	40.5212837437569	43.3482413072607	45.1537595152261	44.8524755285133
125	440.1519	111.6357	4	13	124	6.2	17.2940000000006	-41.0300000000001	44.5257603640862	44.4282383340429	40.8026130983764	41.1730699434643	45.5882686013564
126	444.8494	113.2399	4	13	125	6.25	93.9499999999998	32.0840000000001	99.277316422232	51.88408772818	43.8433157547931	39.9777380355829	46.5933964241669
127	447.0056	114.8083	4	13	126	6.3	43.1240000000003	31.3679999999999	53.3257048711034	63.3238404998943	42.5018620304451	36.7591106263949	47.0771027263189
128	444.0813	114.2452	4	13	127	6.35	-58.4860000000003	-11.2620000000001	59.5604301529131	59.2173386539638	41.59272380305	34.6895620081569	46.0586487415888
129	441.0974	114.5197	4	13	128	6.4	-59.6780000000001	5.49000000000007	59.9299906891367	47.1653477658292	43.2421829049899	32.7031458926804	44.8837095994902
130	441.0254	113.3222	4	13	129	6.45	-1.44000000000005	-23.9500000000001	23.9932511344337	40.5754857268472	40.3536604354388	33.4416151746927	45.1351782872955
131	439.6319	111.9569	4	13	130	6.5	-27.8700000000003	-27.3059999999998	39.017361981559	31.3013598779201	32.6892117627092	35.2192587603191	47.5954322913931
132	440.275	111.1667	4	13	131	6.55	12.8620000000001	-15.804	20.3763946761934	23.1605253100855	29.9431789304573	36.5561099570917	47.7441730078306
133	439.8764	110.6413	4	13	132	6.6	-7.97199999999975	-10.5080000000001	13.1898009082775	21.4899822169139	25.6025387751362	37.7897361985398	46.960051647714
134	438.9567	110.921	4	13	133	6.65	-18.3939999999996	5.59400000000011	19.2258178499637	18.2130757595893	22.0580504781	38.4253847054335	43.4675787955025
135	439.5884	110.46	4	13	134	6.7	12.6339999999993	-9.22000000000025	15.6405356685757	19.3108721340673	26.0806172510091	38.0820503085381	41.3774696050299
136	438.5895	109.9282	4	13	135	6.75	-19.9779999999998	-10.6359999999998	22.6328296949363	19.9037176723523	26.5952017658451	36.0650313192112	41.0449213089597
137	439.719	109.2983	4	13	136	6.8	22.5900000000001	-12.5980000000001	25.8653765485834	20.9555756461145	30.6103578837383	36.6119658845082	40.2225927025859
138	440.5238	109.2299	4	13	137	6.85	16.096	-1.36799999999994	16.1540285997023	30.6712522851044	33.9867485940295	35.5637078079598	40.6741349620765
139	441.7473	109.2729	4	13	138	6.9	24.47	0.860000000000127	24.4851077187747	34.9773277721009	33.6085865058772	35.1665811690299	40.4214597018468
140	444.386	111.1025	4	13	139	6.95	52.7740000000006	36.592	64.2189188635254	41.9098436334094	35.8104401816373	36.3985854583214	42.2288974582524
141	442.2064	111.4565	4	13	140	7	-43.592000000001	7.07999999999998	44.1632071299185	48.0697795157067	39.4408508757132	40.192048242819	42.2322980595984
142	444.6066	113.2999	4	13	141	7.05	48.0040000000008	36.8679999999998	60.5279558551258	46.2615973656399	43.2807528385592	40.8590157583383	42.42100730621
143	446.7909	114.1604	4	13	142	7.1	43.6860000000001	17.21	46.9537080111892	40.9496280781701	45.5248768407834	41.95501359098	42.2604393168494
144	447.5403	113.9741	4	13	143	7.15	14.9879999999996	-3.72599999999977	15.4441969684405	43.9043739793254	48.2751118599597	41.7813980757788	42.8404273191676
145	445.7208	113.4894	4	13	144	7.2	-36.3900000000001	-9.69400000000007	37.6590724261765	44.651662043709	46.7165536656337	41.5818692665954	43.6768237392436
146	447.9983	115.3594	4	13	145	7.25	45.5499999999995	37.3999999999998	58.9369366356951	42.97997416586	53.788894719793	42.1121045823365	43.7386460788052
147	448.9048	112.2767	4	13	146	7.3	18.130000000001	-61.6539999999998	64.2643961770436	50.2886263542796	51.1076736329383	43.6860747787768	42.6410267945125
148	447.0621	112.8498	4	13	147	7.35	-36.8540000000007	11.4619999999999	38.5952686219445	52.4834792530973	49.9232785879305	46.6587079159961	41.6916433959081
149	446.3713	115.3557	4	13	148	7.4	-13.8159999999993	50.1179999999999	51.9874579105382	63.6734154602606	49.9542096456804	48.1397735110132	40.6887067745783
150	444.0894	114.5155	4	13	149	7.45	-45.6380000000001	-16.8039999999999	48.633336920265	57.5636852221676	47.3532983515535	51.0161797418121	40.4159128717573
151	438.7865	116.7238	4	13	150	7.5	-106.058	44.1659999999999	114.886617671512	56.8665830100009	44.7833582889599	49.2453373588778	39.8675309560381
152	439.2993	115.1179	4	13	151	7.55	10.2560000000005	-32.1179999999998	33.7157449865786	49.6197929370813	44.0913967189945	48.2859046553283	39.6097680342766
153	437.5493	115.2566	4	13	152	7.6	-35	2.774	35.1097575611111	42.2231174500098	47.7925389912088	46.731142435159	42.4365397309932
154	437.9738	114.5931	4	13	153	7.65	8.48999999999933	-13.27	15.75350754594	25.8933011176592	48.0044351620667	47.2554699329018	46.6345091721867
155	437.538	114.9796	4	13	154	7.7	-8.71599999999944	7.72999999999996	11.6499594849076	30.6191082158215	55.3158058179905	49.2715971699492	49.6525095388781
156	436.5519	113.6419	4	13	155	7.75	-19.7220000000004	-26.754	33.2375360097588	38.7184949724166	44.7017799979625	51.4122608383993	50.7128266881056
157	434.4668	111.6738	4	13	156	7.8	-41.7020000000002	-39.3620000000001	57.3447804773898	46.3890773870521	45.4641356777184	48.6700877045168	51.6889394951558
158	437.2768	109.145	4	13	157	7.85	56.2	-50.5760000000001	75.6066913440868	68.4084941859711	43.5390062823875	47.8195789838564	52.2371125456229
159	439.7408	110.2619	4	13	158	7.9	49.28	22.338	54.1064196191173	63.5102588782658	44.5567302201231	46.2108323801268	53.791043949262
160	445.8108	110.7212	4	13	159	7.95	121.4	9.18599999999998	121.747043479503	60.3091631396153	51.1898959883448	44.4332402851932	53.9637673574362
161	446.2334	110.8337	4	13	160	8	8.45200000000091	2.24999999999994	8.74635947123231	48.3595175923584	58.0411633878387	39.5430136692571	54.6345639368816
162	447.9112	112.0409	4	13	161	8.05	33.5559999999998	24.144	41.3393017841374	42.7243830531941	53.2487786900391	38.360520310215	54.9585795931619
163	447.2533	111.5983	4	13	162	8.1	-13.1579999999997	-8.85199999999998	15.8584636078023	33.9712977907185	47.846618976504	42.9180658710064	54.3810839499722
164	447.3223	112.893	4	13	163	8.15	1.3799999999992	25.8940000000001	25.9307469232956	52.5720678974115	44.4172295981868	51.4876202685947	55.3165629788267
165	447.255	116.7915	4	13	164	8.2	-1.34599999999978	77.97	77.9816171671247	46.1883942404629	33.5506747523959	57.7231498111609	54.7985466297268
166	445.3828	121.522	4	13	165	8.25	-37.4440000000004	94.6100000000001	101.750210004698	47.3337203606496	34.3842473405517	59.3135487938747	53.736492737499
167	445.8267	121.6796	4	13	166	8.3	8.87800000000084	3.15199999999976	9.42093349939449	46.1100761431796	31.2569049427116	59.6918042115348	53.3229762284112
168	446.4539	122.5579	4	13	167	8.35	12.5439999999992	17.5660000000002	21.5850942087355	33.1300517140734	42.2971254596252	57.8155171752498	52.5389980921528
169	446.8	121.6297	4	13	168	8.4	6.92200000000071	-18.5640000000001	19.8125258359456	16.1964267836919	58.4185103170663	59.4423143875107	51.967311266642
170	447.1627	121.0854	4	13	169	8.45	7.25399999999922	-10.8859999999999	13.0814950215939	16.3254156449602	64.256403633977	56.9113549730603	52.9517942674709
171	447.1654	120.2313	4	13	170	8.5	0.0540000000000873	-17.0820000000001	17.08208535279	37.2605305586009	60.5859341999107	60.0237905148854	51.5306311706157
172	447.4211	120.6648	4	13	171	8.55	5.11400000000094	8.6699999999999	10.065877805736	70.726944490953	66.1348297330305	61.6312545309954	51.5218198275638
173	450.4179	126.2212	4	13	172	8.6	59.935999999999	111.128	126.260668776939	95.3827555538806	67.7844153739956	62.0310254647855	51.9078502246024
174	450.822	135.5697	4	13	173	8.65	8.08200000000056	186.97	187.144595497706	104.975441616129	74.4673991768346	63.3776560247515	52.0731041317591
175	444.9601	132.0878	4	13	174	8.7	-117.238	-69.6380000000005	136.360550336232	115.944243821101	80.2720351937247	60.3254960895044	52.6176684027868
176	442.0112	133.4594	4	13	175	8.75	-58.9780000000007	27.432	65.045515664034	98.3083001893903	85.6633336892191	56.0607246365986	52.6051826233463
177	441.6181	130.2378	4	13	176	8.8	-7.86199999999894	-64.4319999999999	64.9098888305932	78.2078538627163	92.0056041192793	57.9758647523056	52.9828641079331
178	442.6641	128.6468	4	13	177	8.85	20.9199999999998	-31.8199999999996	38.0809506183862	65.1613148335689	81.7649254699458	57.2584172004492	53.2666594671792
179	445.9001	125.7666	4	13	178	8.9	64.7199999999998	-57.6040000000003	86.6423638643361	66.3512257623088	68.3368017324368	57.7237901531573	57.7050049853754
180	446.7412	122.3111	4	13	179	8.95	16.8219999999997	-69.11	71.1278551904948	68.0669644174577	56.3945885450318	61.4703482497485	58.0601616130857
181	449.9003	120.6922	4	13	180	9	63.1820000000005	-32.3779999999999	70.9950703077337	65.2215507505012	51.5355150732866	63.5182486719743	61.4596596157126
182	452.811	118.4496	4	13	181	9.05	58.2139999999993	-44.8519999999999	73.4885821063375	58.4657496021573	49.8168997715807	64.6831193449126	62.8743506811703
183	453.9943	118.599	4	13	182	9.1	23.6660000000006	2.988	23.8538822836038	47.6278622564948	46.7324190269028	60.8976345781984	63.5866682619557
184	452.128	116.7273	4	13	183	9.15	-37.3260000000005	-37.4340000000001	52.8633581226169	36.7198043842644	40.9801811294799	52.6585879949235	63.0999016399439
185	451.3023	116.5389	4	13	184	9.2	-16.5139999999997	-3.76800000000003	16.938418462182	31.5668351257036	42.6686613057723	47.5121869944127	61.4938955067247
186	452.1198	116.4462	4	13	185	9.25	16.3499999999999	-1.85399999999987	16.454780946582	28.2432873033045	41.3731636547294	45.8968164528179	59.6623554926841
187	449.744	116.2238	4	13	186	9.3	-47.5159999999994	-4.44800000000015	47.7237358135335	23.4946126568024	37.3606345705459	46.2739240043314	59.592547641802
188	449.3841	116.1867	4	13	187	9.35	-7.19800000000077	-0.741999999999905	7.23614317160813	37.7094603550498	40.030343686451	48.7178017591087	59.7828421539776
189	447.9435	115.9755	4	13	188	9.4	-28.8120000000004	-4.2240000000001	29.1199848901063	46.0265229251944	36.9803742574101	55.9676955832402	59.8314719853294
190	452.3346	116.265	4	13	189	9.45	87.822000000001	5.79000000000008	88.0126569534188	43.1544340153881	38.6297854437936	59.208968253111	60.3787477473438
191	453.0025	119.0891	4	13	190	9.5	13.3579999999995	56.482	58.0400937973052	51.8174000695976	40.2581178323491	62.8955287165398	60.5049513636071
192	452.2624	120.5841	4	13	191	9.55	-14.8019999999997	29.9000000000001	33.363291264502	50.4661358580179	42.7309482370821	64.1174468313453	60.6426006584918
193	449.9822	121.6746	4	13	192	9.6	-45.6040000000007	21.8099999999998	50.5509734426555	39.5501105325374	50.7031844913145	65.1423110591259	58.1468393325386
194	449.2261	122.4984	4	13	193	9.65	-15.1220000000001	16.4760000000001	22.3636638322079	34.4897127395038	70.9552100370004	62.8221472551362	54.4603866924123
195	450.0286	123.9648	4	13	194	9.7	16.0500000000002	29.3279999999999	33.4325303260163	42.307462458776	75.7492752004497	62.6622949239449	51.6895711673165
196	449.2295	125.3934	4	13	195	9.75	-15.9820000000002	28.5720000000001	32.7381048321373	49.5889689130314	84.4178937783501	63.2639863487695	50.2605698844417
197	451.8201	127.9256	4	13	196	9.8	51.812000000001	50.6440000000001	72.4520398608632	91.444284215983	90.8742590921447	61.2092305312984	48.7756491125174
198	452.2431	132.2529	4	13	197	9.85	8.46000000000004	86.5460000000002	86.9585057139325	111.948439868362	90.2542784318007	62.3072671075061	48.0453860570585
199	451.9345	143.8308	4	13	198	9.9	-6.17200000000025	231.558	231.640240346966	134.346074817196	88.6639202528622	61.9391538175015	47.2657976931018
200	449.1197	150.0183	4	13	199	9.95	-56.2959999999998	123.75	135.953308587912	139.441055725513	86.6948044040963	59.2871472449391	46.867783808519
201	447.3477	157.0343	4	13	200	10	-35.440000000001	140.32	144.726279576309	130.91958795057	86.2698548651899	57.49165405524	46.3718095734989
202	443.2904	159.7752	4	13	201	10.05	-81.146	54.8180000000002	97.9269444024474	85.8835562897413	79.6875128255147	56.602081972071	44.9345088365558
203	444.0884	161.8442	4	13	202	10.1	15.96	41.3799999999998	44.3511668392161	61.4411689398304	73.9113497236976	55.3960440868787	45.5164678623661
204	443.7921	161.9728	4	13	203	10.15	-5.92599999999948	2.57200000000012	6.46008204282224	38.1936349131834	52.9230975980026	56.2621853899012	44.9176410348276
205	444.4667	161.8425	4	13	204	10.2	13.492	-2.60600000000011	13.7413718383573	19.9339699255162	42.8250192894285	55.8669553402204	45.3036084838989
206	445.6848	162.5809	4	13	205	10.25	24.3619999999999	14.7680000000003	28.4886094430739	16.9031114968252	30.5654143321299	54.6243233160656	45.714482812446
207	445.8323	162.8777	4	13	206	10.3	2.94999999999959	5.93599999999981	6.62861946411131	19.9626389062638	22.3299048519974	51.2773742207035	45.6252102240376
208	445.4705	161.4634	4	13	207	10.35	-7.23599999999919	-28.2859999999999	29.1968746957613	24.2088696390265	20.5378097419567	47.3729703550082	46.8484872175112
209	445.2328	162.525	4	13	208	10.4	-4.75400000000036	21.232	21.757719090015	22.9371937510763	23.8604505269402	38.5638998029635	47.7345697505063
210	445.8979	164.1422	4	13	209	10.45	13.3019999999999	32.3439999999999	34.9725255021709	24.7258397784787	25.0391062763444	34.526599363927	47.2568833799073
211	446.7132	163.3941	4	13	210	10.5	16.3059999999996	-14.9619999999999	22.1302300033231	24.1725079870882	22.9787917669412	29.8480904304581	47.5317555574882
212	447.0981	164.0709	4	13	211	10.55	7.69800000000032	13.5359999999997	15.5718496011231	27.7582621476167	22.8672356158923	25.7515708417663	48.3197362654786
213	446.1805	165.0219	4	13	212	10.6	-18.3519999999999	19.0199999999999	26.4302157388091	25.8693429136624	20.8345909863189	25.8906246656063	48.4662715057873
214	445.0464	163.3936	4	13	213	10.65	-22.6819999999998	-32.5659999999999	39.6864898926572	23.020389782806	24.2047020079245	27.0131348145191	48.9973177272299
215	443.9827	162.6881	4	13	214	10.7	-21.2739999999997	-14.11	25.5279293323996	21.0086314533059	26.2281794384256	27.9449220438528	48.8228626747738
216	443.8628	162.3125	4	13	215	10.75	-2.39800000000059	-7.51199999999983	7.88546434904123	17.4966739855495	29.1307665287863	28.1649792761226	48.1305089979008
217	443.6654	162.5049	4	13	216	10.8	-3.94800000000032	3.84799999999984	5.51305795362259	20.6511418682324	29.1732368315352	30.0411899167768	46.8443607391776
218	443.914	162.1376	4	13	217	10.85	4.97200000000021	-7.346	8.8704284000268	26.5870159631887	31.2434395892558	31.3897073275163	45.9513489596023
219	444.6586	159.4665	4	13	218	10.9	14.8919999999998	-53.4219999999999	55.4588293060716	35.2411432747665	30.165819102098	33.5299856835111	42.3066789233303
220	446.8574	157.7977	4	13	219	10.95	43.9760000000001	-33.3760000000001	55.2072998071814	37.3378422097645	30.8507378113611	35.2266195148754	42.0289330912824
221	448.1201	160.0221	4	13	220	11	25.2539999999999	44.4880000000001	51.15610090693	44.9902051929622	33.3511667853039	37.5718570597365	42.3807916323859
222	447.3219	159.9711	4	13	221	11.05	-15.963999999999	-1.01999999999975	15.9965526286125	39.6804963359636	37.2151442176613	40.0373905588863	43.5125553587176
223	445.3898	158.6218	4	13	222	11.1	-38.642000000001	-26.986	47.1322433160153	35.1144596595335	41.9448236687137	41.5364989246959	44.3098947832081
224	444.5815	157.4234	4	13	223	11.15	-16.1659999999995	-23.9680000000004	28.9102850210786	31.4611902958414	42.8552693590976	41.7324500645586	46.2677769941344
225	442.9756	157.219	4	13	224	11.2	-32.1180000000004	-4.08799999999985	32.3771164250312	37.0924462255581	44.2250595913253	41.7787700093272	46.6049741522012
226	441.5521	156.3956	4	13	225	11.25	-28.4699999999998	-16.4679999999998	32.8897540884693	38.8994421444652	46.0129475906867	41.6366946797361	46.7099378836706
227	440.178984111316	154.666949008189	4	13	226	11.3	-27.4623177736794	-34.5730198362202	44.1528322771962	46.0300423822316	50.9015442862373	42.4113472576516	48.0153578446049
228	438.744904080744	152.252346185855	4	13	227	11.35	-28.6816006114407	-48.2920564466798	56.1672229105508	53.335659523117	51.8295582601359	44.5297275641964	47.894664565263
229	437.302549357059	149.364326506798	4	13	228	11.4	-28.8470944737003	-57.7603935811402	64.5632862099104	60.5647048855319	53.2990810270192	46.0494580436971	48.2564126625519
230	435.904609389032	146.215424944817	4	13	229	11.45	-27.9587993605401	-62.9780312396201	68.9052021294583	64.7106423469165	52.7068022072933	49.5312668186378	47.8336520966878
231	434.603773625436	143.01817647371	4	13	230	11.5	-26.0167152719191	-63.9449694221395	69.0349809005439	64.7596743758066	49.9222225741683	54.9134928343137	47.3273685990523
232	433.452731515045	139.985116067278	4	13	231	11.55	-23.0208422078204	-60.6612081286403	64.8825195841189	60.5681196718068	47.6075502976419	61.2735398756688	47.5516214198172
233	432.50417250663	137.328778699319	4	13	232	11.6	-18.9711801682995	-53.1267473591799	56.4123830550014	52.0779448914695	47.1146314596792	62.7291649008099	48.0770562313731
234	431.810786048966	135.261699343633	4	13	233	11.65	-13.8677291532804	-41.3415871137198	43.6055126899114	39.2797402628047	49.2436467282966	65.5224191737497	49.7181043715875
235	431.425261590824	133.996412974019	4	13	234	11.7	-7.7104891628403	-25.3057273922803	26.4543282277718	30.5044582483674	54.8374740459503	65.2650262605496	50.1357854898135
236	431.400288580977	133.745454564276	4	13	235	11.75	-0.499460196939481	-5.01916819485984	5.04395775721996	29.4695885435518	63.8140380779407	65.2548964912187	50.3064858150677
237	431.788556468198	134.721359088203	4	13	236	11.8	7.76535774441982	19.51809047854	21.0061095119323	37.9191737847865	71.6455354651004	65.989525772433	50.9217524547627
238	432.642754701261	137.1366615196	4	13	237	11.85	17.0839646612603	48.3060486279402	51.2380345309235	57.5970032004311	73.6287715414839	64.3996218030097	51.1529281006665
239	434.015572728937	141.203896832266	4	13	238	11.9	27.4563605535195	81.3447062533197	85.8534388960846	88.3483358930766	77.7457573204802	62.9828396415927	50.0803995004213
240	435.9597	147.1356	4	13	239	11.95	38.8825454212599	118.63406335468	124.843475305995	112.786612681833	77.823250313806	60.4406846785001	48.9595739648553
241	438.0807	154.7871	4	13	240	12	42.4199999999996	153.03	158.800621220447	117.787954539416	80.5875704082691	57.0828801383681	47.9789321544792
242	438.8334	161.9073	4	13	241	12.05	15.0540000000001	142.404	143.197493455716	117.572340856174	84.371501247224	55.0658522807482	47.733133230971
243	439.0088	165.7155	4	13	242	12.1	3.50800000000049	76.164	76.2447438188365	98.0494974271809	81.6846121463403	54.6176135380504	47.0949093941221
244	439.7812	169.8833	4	13	243	12.15	15.4480000000001	83.356	84.7753704798747	72.8268049234617	76.7220325548887	57.7037586786164	46.9933123204336
245	439.2746	171.147	4	13	244	12.2	-10.1319999999998	25.274	27.2292581610296	55.9563898126147	66.0438953110499	58.4928009702998	47.6447299911408
246	439.4661	172.7701	4	13	245	12.25	3.82999999999925	32.4620000000004	32.6871587018515	45.5812697532646	50.3517221987955	58.9762769503993	51.216104480342
247	440.0082	175.662	4	13	246	12.3	10.8420000000001	57.8379999999999	58.8454179014814	35.8717242536035	38.486169096396	59.4321576518738	52.8643670169902
248	439.2415	176.609	4	13	247	12.35	-15.3340000000003	18.9400000000001	24.3691435220857	34.0382931949189	35.606455534617	57.7761286371365	55.1657059435679
249	440.6095	177.7963	4	13	248	12.4	27.360000000001	23.7459999999999	36.2276429815693	27.8766394741294	37.6617600367526	54.1113409571455	55.1338288445629
250	439.7728	178.1362	4	13	249	12.45	-16.7340000000002	6.798	18.0621028676067	21.0159483801773	39.1623516267935	48.3878811110729	56.6219260142465
251	439.6827	178.1628	4	13	250	12.5	-1.80200000000013	0.532000000000039	1.87889009790369	25.6316413159694	37.3649834925295	41.0443714746448	59.2102936804029
252	440.1193	177.016	4	13	251	12.55	8.73199999999997	-22.9360000000003	24.5419624317211	39.4517958199017	34.4928140565235	34.1927265862732	59.1125232365404
253	442.1409	175.7745	4	13	252	12.6	40.4319999999996	-24.83	47.447608201046	44.2864100586681	33.8676451279327	31.4606538874343	60.4242516544813
254	439.3366	171.3168	4	13	253	12.65	-56.0860000000002	-89.1539999999998	105.328415501231	46.8533275109296	31.5006493594022	28.4642054671176	62.8875412963578
255	439.8267	169.2627	4	13	254	12.7	9.80200000000082	-41.0820000000001	42.2351740614387	47.9696797328697	30.7318669110959	30.024433721732	66.0467552173009
256	439.1069	169.1107	4	13	255	12.75	-14.3960000000004	-3.03999999999974	14.7134773592109	42.103648939896	31.7370207504941	37.1773124694653	69.330435734085
257	437.6585	168.6975	4	13	256	12.8	-28.9679999999998	-8.26400000000035	30.1237235414216	23.5495028989026	29.8992840761503	39.7392082615474	71.3392929524533
258	438.5396	168.4871	4	13	257	12.85	17.6220000000001	-4.20799999999986	18.1174542361779	17.1773237635236	27.3148522402517	45.9317900841261	71.6557997795432
259	438.1673	168.9927	4	13	258	12.9	-7.44599999999991	10.1120000000003	12.557685296264	16.6207139900586	19.2666508974826	47.284818047533	70.9610639113365
260	438.1711	168.474	4	13	259	12.95	0.0760000000002492	-10.3740000000005	10.3742783845437	11.828888419431	20.8865158166705	52.8031673499928	70.1625573399999
261	438.3502	169.043	4	13	260	13	3.58199999999897	11.3800000000003	11.9304284918858	12.5260555406073	36.9896414464011	61.3377072224376	67.7614558447373
262	438.4078	168.7402	4	13	261	13.05	1.15200000000073	-6.05600000000038	6.16459568828373	14.9837988960625	44.9856024665714	63.1591941923325	64.5611478012078
263	437.7931	169.6284	4	13	262	13.1	-12.2940000000006	17.7640000000002	21.6032898420593	24.5957078698174	57.9959350403195	66.2308897709123	65.0570891269296
264	439.0351	169.6566	4	13	263	13.15	24.8400000000004	0.563999999999965	24.8464020735401	57.3585689027436	63.0689867356639	68.0713239140991	64.5520520704619
265	438.5121	172.5311	4	13	264	13.2	-10.4600000000005	57.4900000000002	58.4338232533183	78.1423165137117	74.8744677888898	73.6007094643021	65.3287281718235
266	439.0717	181.3005	4	13	265	13.25	11.1920000000009	175.388	175.744733656517	103.465814540032	90.9383936943812	79.6845945177708	65.4731737476932
267	441.3851	186.2949	4	13	266	13.3	46.268	99.8880000000003	110.083333743124	111.154174575265	96.4191043085147	83.2464282530328	65.5119934667091
268	445.9411	192.1401	4	13	267	13.35	91.1199999999997	116.904	148.220779973659	125.153227707962	105.146927301573	85.53547092195	65.1216923381041
269	445.9491	195.3045	4	13	268	13.4	0.159999999999627	63.288	63.2882022497084	124.518218486019	116.875996930716	87.8107868655275	64.9342038290017
270	448.2637	201.2943	4	13	269	13.45	46.2919999999997	119.796	128.429088916803	114.695892103318	126.314903111934	91.9372335689268	64.9598756175448
271	450.6285	209.5924	4	13	270	13.5	47.296	165.962	172.5696875468	106.828040063114	122.37954758914	94.4785402148297	64.9705582217876
272	448.224	211.4665	4	13	271	13.55	-48.0899999999997	37.482	60.971701829619	122.597819286166	121.507254039494	94.9295690161425	65.1613219810466
273	444.2439	215.1809	4	13	272	13.6	-79.6019999999999	74.2880000000002	108.881519772641	127.476578515905	113.07500680358	98.6535243664248	64.7105937056946
274	441.282553991698	221.641381146799	4	13	273	13.65	-59.2269201660395	129.20962293598	142.137098364968	120.240876692262	112.552586995391	100.639898673806	62.5718247631297
275	439.034673675947	228.944402411003	4	13	274	13.7	-44.9576063150209	146.06042528408	152.822885065499	128.318615975671	108.999999348964	100.633022621915	62.149307207884
276	436.610031522223	235.318372469705	4	13	275	13.75	-48.4928430744799	127.47940117404	136.391178428584	119.321973544047	98.0186867352783	93.7690350259211	61.989132914983
277	433.1184	238.9917	4	13	276	13.8	-69.8326304444595	73.4665506059002	101.360398246661	102.507354704616	93.4400337237702	91.2847786718708	61.7147942128503
278	429.9539	238.5519	4	13	277	13.85	-63.2900000000006	-8.79600000000039	63.8983076145221	90.5234201820225	92.1601214312768	84.3115945920822	61.4935012250789
279	431.2251	235.9418	4	13	278	13.9	25.4240000000004	-52.2019999999998	58.0640041678147	75.7964967782943	84.4038004168968	82.5835896104704	62.2291693465285
280	426.6112	236.4798	4	13	279	13.95	-92.278	10.7600000000002	92.9032124525305	58.5614514718698	74.9511421318961	77.1165838850967	62.3991927922666
281	427.9582	233.6458	4	13	280	14	26.9399999999996	-56.6800000000001	62.7565614099433	64.9982693185068	65.1585224627018	68.6034092211377	62.466937605884
282	428.451	233.0682	4	13	281	14.05	9.8560000000009	-11.5520000000004	15.1851717145387	66.3002461291774	61.0623033042474	67.1634497697607	62.9702383280336
283	423.7449	234.0337	4	13	282	14.1	-94.122000000001	19.3100000000004	96.0823968477067	59.3788640817698	55.5481823805839	63.1902976404769	62.7199739989576
284	420.6795	233.0199	4	13	283	14.15	-61.3079999999991	-20.2760000000001	64.5738882211679	54.5205481471092	52.6145922255496	57.0723256121604	62.6392089808675
285	418.0128	231.8431	4	13	284	14.2	-53.3339999999998	-23.5360000000003	58.2963022154922	63.563155136625	45.2331684212295	50.6979049514659	61.4535626955002
286	416.1396	232.279	4	13	285	14.25	-37.4640000000011	8.71800000000007	38.4649817366404	46.0980954426611	39.1881317069971	44.2936713121952	57.3243081422657
287	413.1197	232.2711	4	13	286	14.3	-60.397999999999	-0.158000000000129	60.3982066621177	38.9289383219219	40.8868658157512	40.1831601726679	54.6425498475677
288	413.2339	231.8484	4	13	287	14.35	2.28399999999965	-8.45399999999984	8.75709837788726	31.0874727606892	34.220473849677	37.4515315282078	51.258045067515
289	413.9642	230.6115	4	13	288	14.4	14.606	-24.7379999999998	28.7281026174718	23.8557152668849	29.740850807424	36.6475518275294	49.9026829194709
290	413.1982	231.1809	4	13	289	14.45	-15.3200000000004	11.388	19.0889744093289	18.2105764948774	26.4446677710357	32.8611520156063	46.9634858974494
291	413.113	231.2586	4	13	290	14.5	-1.70399999999972	1.55399999999986	2.30619426761898	22.342852256693	23.4288201616886	30.4553349969382	43.2859160204908
292	411.7568	232.1237	4	13	291	14.55	-27.124	17.3020000000002	32.1725128020801	20.5527632929261	19.3040170410883	31.0109076399247	42.1250566907612
293	411.5478	233.5797	4	13	292	14.6	-4.18000000000006	29.1199999999998	29.4184771869651	21.8018627813822	19.3548806758316	26.7864236314903	39.7286973148714
294	411.0494	234.4338	4	13	293	14.65	-9.96800000000007	17.0819999999998	19.7776577986372	23.0019250564922	20.6805114295091	24.6385192879288	36.6569809750916
295	411.7023	235.5193	4	13	294	14.7	13.0579999999998	21.7099999999999	25.3344718516094	20.3974575872993	20.489135609983	22.2741027690856	32.9676274637493
296	412.0001	235.8088	4	13	295	14.75	5.9559999999999	5.79000000000008	8.30650564316908	16.3669090949703	21.7225382868794	20.8795812586102	30.1765058426359
297	411.6305	236.6921	4	13	296	14.8	-7.39199999999983	17.6660000000004	19.1501754561156	20.8082595660922	21.1349494640982	18.0003210232647	28.0737722537792
298	412.0347	236.4657	4	13	297	14.85	8.08400000000006	-4.52800000000025	9.26573472532013	19.1764084385839	19.3523734133035	18.2044955429477	27.7888741896808
299	410.9702	238.275	4	13	298	14.9	-21.2900000000002	36.1860000000001	41.9844101542468	20.4431515172667	19.5361877684337	17.2217762284714	28.5923279390552
300	410.454	238.9613	4	13	299	14.95	-10.3239999999994	13.7259999999998	17.1752162140679	21.872441340897	18.1035377671354	16.810387909802	27.8970192714758
301	410.7307	239.639	4	13	300	15	5.53400000000011	13.5540000000003	14.6402210365831	22.3378377316368	18.3303423555319	17.968422819844	28.1713126099375
302	411.7553	240.463	4	13	301	15.05	20.4919999999993	16.4799999999997	26.2966245742673	18.2641159707752	16.696625005441	17.0866636117617	30.5062149198556
303	412.2004	240.0917	4	13	302	15.1	8.9020000000005	-7.42599999999982	11.592716679019	17.0306670956869	17.0541104100638	16.2670969892659	29.3384850841749
304	411.137	240.2848	4	13	303	15.15	-21.268	3.86199999999974	21.6158013499384	16.2175331937971	13.7630410274336	16.2416363380227	28.8285372912225
305	411.3865	240.7754	4	13	304	15.2	4.99000000000024	9.81200000000001	11.0079718386269	11.520808669985	13.131640209621	15.2373499760327	28.512368349141
306	411.2871	241.2947	4	13	305	15.25	-1.98800000000006	10.3860000000003	10.5745515271337	11.7703830884908	14.2143073528085	16.0593403730766	27.6358776415366
307	411.4233	241.3298	4	13	306	15.3	2.72399999999948	0.701999999999998	2.81300195520678	9.26196608409206	13.0383777594252	15.9643843348906	26.6089743484921
308	411.8517	240.8516	4	13	307	15.35	8.56800000000021	-9.56400000000031	12.8405887715482	9.2326133235551	13.1818205652282	18.1262168511539	27.2651980788401
309	412.3038	240.8137	4	13	308	15.4	9.0420000000006	-0.757999999999583	9.0737163279447	12.2110815118199	12.9470849076118	20.5371040505811	26.9398063139167
310	412.1056	240.3081	4	13	309	15.45	-3.96400000000085	-10.1120000000003	10.8612080359421	14.5559468488655	12.37116218493	22.9328865273453	26.7943876837425
311	411.2694	241.2684	4	13	310	15.5	-16.7239999999993	19.2060000000004	25.4668924684577	14.5932580419655	13.7883383906213	25.8872902229367	27.7590569635176
312	411.0169	240.5868	4	13	311	15.55	-5.04999999999995	-13.6320000000001	14.5373286404346	16.6322037311315	15.2321436643401	30.0015221997865	27.1090048400153
313	410.4024	240.3708	4	13	312	15.6	-12.2900000000004	-4.32000000000016	13.0271447370485	15.5097110463049	19.198323292244	31.8905465368595	27.7105559132697
314	411.3553	240.2288	4	13	313	15.65	19.058	-2.83999999999992	19.2684447737745	15.3655952694227	27.3111670737286	33.0185552945162	28.7295801311121
315	411.0932	240.2421	4	13	314	15.7	-5.24199999999951	0.265999999999735	5.24874461180907	15.9083404798148	32.7341328450696	34.7506339291964	29.3120178947823
316	412.2507	239.8049	4	13	315	15.75	23.1499999999994	-8.7439999999998	24.7463135840466	23.8033885425224	37.560273093065	34.3921740244629	29.5395170626891
317	411.3916	239.882	4	13	316	15.8	-17.1820000000002	1.54200000000003	17.2510546923951	37.9901304163257	46.9646666401478	35.2176276737194	29.8007481778334
318	414.0131	239.7442	4	13	317	15.85	52.4300000000005	-2.75599999999997	52.5023850505865	49.9585546438342	50.5992725084909	36.3259006147325	29.9752023010741
319	418.3323	238.4459	4	13	318	15.9	86.3839999999993	-25.9660000000002	90.2021541427914	59.7549509167073	53.0900256814207	36.6578363993621	30.1208137107599
320	421.5858	238.5283	4	13	319	15.95	65.0700000000006	1.64800000000014	65.0908657493514	78.0209928004809	57.1301056734627	36.778387457683	30.2244246045867
321	425.1938	239.2846	4	13	320	16	72.1600000000001	15.1260000000002	73.7282949484119	77.3951564744594	54.9960096583046	37.5496911071912	30.9630742884548
322	430.4958	238.1169	4	13	321	16.05	106.039999999999	-23.3540000000005	108.581264111263	68.1899209465156	55.2031116830988	37.1313460682688	30.6794175335249
323	432.9606	238.2549	4	13	322	16.1	49.2960000000005	2.7600000000001	49.3732034204795	64.3016567030913	53.453477937221	39.1540148372735	31.2289789899557
324	435.135	237.8666	4	13	323	16.15	43.4879999999998	-7.76599999999974	44.1759765030721	50.237068399902	46.0045057249955	41.2175239242016	31.4878639837946
325	437.1252	238.9841	4	13	324	16.2	39.8040000000003	22.3500000000001	45.6495445322298	32.3852305657167	40.8226420702964	43.386685813532	31.7099730680117
326	436.955	238.9889	4	13	325	16.25	-3.40400000000045	0.0959999999997763	3.40535343246527	29.5117993999825	37.5391091213174	43.0196937523017	31.9314541624862
327	436.4569	238.1611	4	13	326	16.3	-9.96199999999931	-16.5559999999999	19.3220749403366	23.8190905034755	27.2980254963899	43.6371120207762	32.9718555290658
328	437.971	239.0392	4	13	327	16.35	30.2819999999997	17.5619999999998	35.0060475918087	17.3436274375016	27.7087571660561	41.8241877509943	33.9225317795099
329	438.2621	239.7689	4	13	328	16.4	5.82199999999943	14.5940000000002	15.7124320205371	24.8411498427328	29.3450221669824	39.7045233709386	35.2697967980431
330	437.5985	239.7728	4	13	329	16.45	-13.2719999999995	0.0779999999997472	13.2722292023603	22.2108204270631	29.6432659536012	37.5159626818281	35.6796354326514
331	439.6325	239.5644	4	13	330	16.5	40.6799999999998	-4.16799999999967	40.8929654586212	25.9057149321298	31.0433778462988	36.0388583539728	36.6488207617351
332	439.3286	239.6176	4	13	331	16.55	-6.07799999999997	1.06400000000008	6.17042786198817	34.8709538304894	32.0711123584537	31.3573128672632	37.9720247325549
333	441.4974	241.1818	4	13	332	16.6	43.3760000000007	31.284	53.4805201171422	41.9429044697007	30.1948975647676	30.5674114430519	40.6146308048212
334	441.9971	238.1964	4	13	333	16.65	9.99399999999923	-59.708	60.5386265123349	37.2456058498648	33.4045410168817	29.9571726730729	41.9906760937554
335	440.4819	240.0982	4	13	334	16.7	-30.3039999999999	38.0359999999996	48.6319823984172	41.9314042898444	34.2092832933597	28.669312206827	43.5946179263727
336	440.8631	239.3158	4	13	335	16.75	7.62399999999957	-15.6479999999999	17.4064723594412	34.4840801974054	34.5386075866283	29.4707343005095	45.6148456138454
337	440.0172	240.5302	4	13	336	16.8	-16.9179999999994	24.2880000000002	29.5994200618862	31.9381282032741	35.4166002381365	30.7260833844121	46.2356358948521
338	440.4182	239.8239	4	13	337	16.85	8.02000000000021	-14.126	16.2438996549475	26.4756621170187	33.4260657200477	31.5191629442873	45.4831533391768
339	438.1041	240.4232	4	13	338	16.9	-46.2819999999999	11.986	47.8088665416782	31.8316093233918	30.5693231791635	33.8817571967241	44.0509409967743
340	437.9314	241.4751	4	13	339	16.95	-3.45400000000041	21.0379999999998	21.3196519671404	28.9017961864287	27.6953584600527	34.5808834076198	43.0190977072528
341	437.4481	239.3193	4	13	340	17	-9.66599999999971	-43.116	44.1862083913068	32.3680512426899	27.8980907547202	35.747950416279	41.2324914156877
342	437.9266	238.745	4	13	341	17.05	9.56999999999994	-11.4859999999999	14.9503543770707	29.2005181550529	29.3810544103705	38.8127033968409	38.793613857861
343	436.2763	238.4372	4	13	342	17.1	-33.0060000000003	-6.15600000000029	33.5751749362535	28.9150548030868	32.8434283238069	42.0752467723689	40.4929534133447
344	434.873	237.6716	4	13	343	17.15	-28.066	-15.3119999999996	31.9712011034929	23.9645721860485	34.3589733765665	42.7638282633093	41.7533764618631
345	434.0625	238.2481	4	13	344	17.2	-16.2099999999998	11.5299999999996	19.89233520731	29.8603126343122	34.95248352188	43.8025500392135	41.938922391164
346	433.2267	237.7525	4	13	345	17.25	-16.7160000000001	-9.91199999999992	19.4337953061156	33.318805404924	36.9572932459297	48.2099974753892	46.2603129184417
347	435.3725	237.1777	4	13	346	17.3	42.9160000000002	-11.4960000000002	44.429056618389	39.5174285980802	42.2088065555453	48.834159768928	49.51306180113
348	432.927	236.4789	4	13	347	17.35	-48.9099999999996	-13.9759999999995	50.8676387893123	40.9899122406732	50.7244278246902	49.1421189273594	52.763390955271
349	430.1529	237.9674	4	13	348	17.4	-55.4820000000007	29.7699999999998	62.9643170692739	49.9500143058109	54.9583333474552	48.3973586226099	57.9179500596258
350	429.8893	239.3044	4	13	349	17.45	-5.27199999999993	26.7399999999998	27.2547534202749	54.5573004767783	59.9097416183742	48.5222327326776	61.1289341628056
351	433.0957	239.1197	4	13	350	17.5	64.1280000000006	-3.69399999999985	64.2343056318045	68.1300502444565	68.5219041960582	46.4261244774025	61.6875615823657
352	435.0577	241.8637	4	13	351	17.55	39.2399999999998	54.88	67.4654874732258	70.3992380968301	68.2872651274854	46.2299148484588	63.1398195450603
353	440.2378	244.7636	4	13	352	17.6	103.602	57.998	118.731387627703	78.8295709960753	65.4408095309118	50.4184953836376	63.4395506157425
354	443.466	246.6031	4	13	353	17.65	64.5640000000003	36.7900000000003	74.3102563311422	87.0937940863054	62.4357438686533	53.5495802506532	63.4835882859964
355	444.9166	249.7557	4	13	354	17.7	29.0120000000002	63.0519999999996	69.4064179165007	82.0172297781926	62.0919819434752	55.208532575501	62.9135748245237
356	450.1707	249.2564	4	13	355	17.75	105.082	-9.98599999999954	105.555421082955	62.751568817367	55.8949557088753	63.0498915363739	63.5159199998515
357	452.199	249.8162	4	13	356	17.8	40.566	11.1959999999999	42.0826659326616	54.4722496404765	50.2510231413723	68.300040217848	64.4654756823244
358	452.2869	250.9329	4	13	357	17.85	1.75799999999981	22.3339999999996	22.4030828235755	45.3543928908751	50.1125629425849	74.0076189662547	64.5668050255782
359	453.3875	252.1564	4	13	358	17.9	22.0119999999997	24.47	32.9136604466897	24.6961173314452	52.1408271538512	81.9541429225275	64.0407681085749
360	454.5554	252.3891	4	13	359	17.95	23.3580000000006	4.65400000000045	23.8171341684938	18.484816504552	50.5073235326279	87.6769849179913	64.611623117721
361	454.5561	252.2759	4	13	360	18	0.0139999999998963	-2.26400000000012	2.26404328580541	37.4735570678028	57.5778788766897	87.6271727484525	64.6550442127419
362	454.8076	252.7665	4	13	361	18.05	5.02999999999929	9.81200000000001	11.0261617981958	49.8094046672259	68.3128153082104	87.4669356932797	65.2535169087792
363	456.8915	247.2817	4	13	362	18.1	41.6780000000006	-109.696	117.346785639829	55.6602541743806	82.5744284015975	84.8038544591161	65.919842760001
364	458.2293	242.7452	4	13	363	18.15	26.7560000000003	-90.7299999999998	94.5928984438049	90.4596404219342	101.472541976402	84.2033483086835	67.8280177906741
365	457.661	240.1532	4	13	364	18.2	-11.3660000000004	-51.8400000000003	53.0713817042673	118.140814111869	113.261987892507	82.0245996098339	70.1656852877795
366	450.9571	234.4324	4	13	365	18.25	-134.078	-114.416	176.260974523574	127.675299735392	119.35938978803	78.8218425243138	71.4925346983105
367	444.8217	230.1684	4	13	366	18.3	-122.708	-85.2800000000002	149.432030247869	153.135679285578	124.682848245187	80.0967915957209	70.7049759676523
368	449.185466189885	223.165836404228	4	13	367	18.35	87.2753237976997	-140.05127191544	165.019213757446	170.863721610634	119.495145975647	79.991491123797	69.5470089289983
369	455.9907	214.4033	4	13	368	18.4	136.1046762023	-175.25072808456	221.894796194731	148.259139154125	116.265869463516	79.6841775945398	68.8550593964905
370	455.9571	207.3178	4	13	369	18.45	-0.671999999999571	-141.71	141.711593329551	131.224882378505	113.54187568704	80.7010135027645	68.9165674636398
371	454.3323	204.6053	4	13	370	18.5	-32.496000000001	-54.2500000000001	63.2380622410276	111.314992215902	100.065806171938	82.8839639480813	68.1820171452057
372	457.1914	203.1393	4	13	371	18.55	57.1820000000002	-29.3200000000002	64.260746369771	79.396059641454	91.8807678832313	84.2771189690995	67.6849070251121
373	459.7766	201.1312	4	13	372	18.6	51.7039999999997	-40.1619999999997	65.4697629444307	56.2200297634458	77.4085538459965	81.4211901363644	64.9086576697097
374	461.8788	198.8325	4	13	373	18.65	42.0440000000008	-45.9739999999999	62.3001333224902	51.8724731897508	57.8958132126779	82.106455330695	63.4040666936297
375	462.7445	197.874	4	13	374	18.7	17.3140000000001	-19.1700000000003	25.8314439395093	52.5366533879573	48.1400391130215	85.122838000058	62.2697177386166
376	464.6056	196.9564	4	13	375	18.75	37.2219999999993	-18.3519999999999	41.5002793725529	43.5021154760907	46.4085381081329	79.9351778602471	60.2849331364771
377	466.847	199.4851	4	13	376	18.8	44.828	50.5739999999997	67.5816473608033	36.3955667839017	43.871389693012	73.1099117174567	59.5783311173196
378	467.6204	200.1422	4	13	377	18.85	15.4680000000008	13.1420000000003	20.2970733850974	40.0600484625973	43.3472342970816	65.0863988917419	59.6274471031581
379	468.4727	201.1741	4	13	378	18.9	17.0459999999991	20.6380000000001	26.7673898615456	40.944603026515	47.9470411978742	55.7559758704535	59.5161668911774
380	469.04735534874	203.30569046718	4	13	379	18.95	11.4931069748002	42.6318093435998	44.1538523329873	35.2061259980666	56.7038003130759	50.1561500092883	59.7551248174131
381	468.819148709896	205.590474600658	4	13	380	19	-4.56413277687943	45.6956826695603	45.9230521921413	43.1923531180725	59.8045495485562	48.736861541959	60.2517005808608
382	467.420717716104	206.941521433807	4	13	381	19.05	-27.9686198758407	27.0209366629797	38.8892622185614	59.4985156118467	54.3390555516822	47.9028783569445	60.5950089943798
383	464.4847	206.2719	4	13	382	19.1	-58.7203543220801	-13.3924286761402	60.228208985127	73.3475521635546	52.7642439374874	45.0134608803032	60.9042946047713
384	459.8713	203.4368	4	13	383	19.15	-92.2679999999991	-56.7019999999997	108.298202330416	78.6644960705974	53.616138528229	42.6047850785758	64.455513657733
385	454.616251052607	201.307759497866	4	13	384	19.2	-105.10097894786	-42.5808100426804	113.399035091527	73.4719851052977	52.172260905555	42.5148358673992	68.1276905408966
386	451.0439	200.6899	4	13	385	19.25	-71.4470210521404	-12.3571899573199	72.5077717273554	62.3361347569022	51.065184975785	41.7480237486403	65.5317981068585
387	450.5954	201.1553	4	13	386	19.3	-8.97000000000048	9.30800000000033	12.9267073920629	47.7337614446114	51.934367020877	39.0598706389182	64.8103302627669
388	450.4812	200.9586	4	13	387	19.35	-2.28399999999965	-3.93400000000042	4.54895724314944	30.9969696475554	46.6796874635249	39.2634030825192	63.7155770032116
389	448.915	200.1463	4	13	388	19.4	-31.3239999999996	-16.2459999999999	35.2863357689626	23.4658738809727	37.2625289592775	39.348156187815	60.7102148053537
390	447.5924	199.4694	4	13	389	19.45	-26.4520000000005	-13.5379999999998	29.7150761062464	30.3967489364563	28.3258714217225	38.8092361320618	59.4033450154081
391	449.0746	200.3858	4	13	390	19.5	29.6439999999996	18.3279999999996	34.8522928944418	31.0232401701475	23.6914979487244	37.6194372136403	62.4317107615975
392	451.2702	199.4697	4	13	391	19.55	43.9120000000003	-18.322	47.5810826694814	26.7912964739436	23.7806857261543	36.91289901966	67.3975998227498
393	450.9354	199.2815	4	13	392	19.6	-6.69599999999946	-3.7639999999999	7.68141341160544	25.6547731958896	25.7625622275511	40.3873990731781	71.7234184531019
394	450.4039	199.7467	4	13	393	19.65	-10.6299999999999	9.3040000000002	14.1266172879427	23.9171220164762	25.0801738474009	46.8045719847709	72.9926257742276
395	449.2227	199.5261	4	13	394	19.7	-23.6240000000009	-4.41199999999981	24.0324597159767	17.1646225158524	25.4462113585686	51.1325430817352	75.8394911130437
396	450.4609	199.9483	4	13	395	19.75	24.7640000000001	8.44399999999951	26.1640369973748	20.5018842849547	24.1736894514957	51.12841835347	78.3996379979201
397	450.6419	199.2815	4	13	396	19.8	3.6200000000008	-13.3359999999999	13.8185851663621	23.3690512208583	21.891431018443	56.510748808077	81.8307623197206
398	449.4293	199.4001	4	13	397	19.85	-24.2520000000002	2.3720000000003	24.3677222571173	25.2376495212477	34.0951106828314	62.3447551146814	85.8237046435623
399	448.358	200.3369	4	13	398	19.9	-21.4260000000002	18.7360000000001	28.4624519674608	24.4302568865151	56.3466150102644	65.6644537402539	85.7790304353654
400	446.9361	201.2104	4	13	399	19.95	-28.4379999999999	17.4699999999996	33.3754512179233	26.6182395210337	73.9392147417478	68.6505400215279	87.0348379925473
401	448.0341	201.0747	4	13	400	20	21.9600000000003	-2.71399999999971	22.1270738237122	47.688337080708	78.5653387582156	76.1265599812361	87.7438736781741
402	446.842	200.741	4	13	401	20.05	-23.8420000000008	-6.67399999999986	24.758498338955	89.3241787996704	89.2408118899997	86.8923212885552	90.0328780253243
403	440.5136	202.1617	4	13	402	20.1	-126.568	28.4139999999996	129.718210055489	122.640779962248	98.9269480018117	98.4333760259005	93.031088354134
404	428.683984435245	202.403328587467	4	13	403	20.15	-236.5923112951	4.8325717493401	236.641660562273	132.700420629916	106.248733633107	103.380466469879	98.7788853283417
405	418.6865	202.3097	4	13	404	20.2	-199.9496887049	-1.87257174934018	199.958457030811	151.863384258966	111.854868684487	109.164146358688	105.599186952799
406	415.3977	203.8254	4	13	405	20.25	-65.7760000000007	30.3140000000002	72.4252771620524	150.165558922915	128.079430510977	115.0512522472	109.806157264758
407	409.9576	206.4235	4	13	406	20.3	-108.801999999999	51.9619999999998	120.573316484203	123.173288466543	151.893211558667	124.601654000523	111.697888954646
408	403.8966	206.3493	4	13	407	20.35	-121.220000000001	-1.48399999999981	121.229083375237	101.068957406726	162.77164136897	132.384006204605	114.153339445925
409	398.8358	206.8346	4	13	408	20.4	-101.215999999999	9.7059999999999	101.680308280413	123.458440392037	150.414317929495	132.209904682916	114.675124855776
410	394.5034	207.9426	4	13	409	20.45	-86.6480000000001	22.1600000000001	89.4368017317258	151.923038858369	144.389077975628	135.260439853033	115.644692127392
411	385.5548	210.1575	4	13	410	20.5	-178.972	44.298	184.372692088606	175.377723815024	151.537165736184	137.868310142708	115.707493369386
412	373.158970048091	205.783763293719	4	13	411	20.55	-247.91659903818	-87.4747341256199	262.896308815863	177.655347392446	159.962496111046	143.152857030988	115.223357302378
413	362.726	200.0078	4	13	412	20.6	-208.65940096182	-115.51926587438	238.502508158513	187.709198544531	165.841064407399	145.67477763509	115.360876067351
414	357.2292	198.6863	4	13	413	20.65	-109.936	-26.4300000000003	113.068426167521	179.615891080332	158.171075732725	150.753198671912	115.602555549815
415	350.4111	197.1671	4	13	414	20.7	-136.362	-30.3839999999997	139.706057492151	168.001953363723	158.666011021578	160.065830823863	115.44549491607
416	343.2979	196.0832	4	13	415	20.75	-142.263999999999	-21.678	143.906154767611	156.304404999774	147.657189774439	168.483896176045	115.178637793539
417	335.3571	189.6157	4	13	416	20.8	-158.816	-129.35	204.826620232821	138.686804073004	134.41250250331	166.885029101214	116.207138590619
418	326.9527	186.394	4	13	417	20.85	-168.088	-64.434	180.014766338765	129.622823498626	128.57791390121	165.961923777169	116.677264598463
419	325.7541	186.0427	4	13	418	20.9	-23.972	-7.02600000000018	24.9804215336732	115.698488468547	151.09207941433	163.685795971298	116.24091213816
420	321.8296	183.4216	4	13	419	20.95	-78.4899999999993	-52.4219999999997	94.3861546202612	100.823051642896	175.742583672098	162.638844233257	115.83629813753
421	318.7249	181.3829	4	13	420	21	-62.0940000000007	-40.7740000000001	74.2844796172128	100.851422802647	185.430626615907	155.288426757535	115.700886252771
422	312.2083	181.1062	4	13	421	21.05	-130.332	-5.53400000000011	130.449436104569	163.497354755657	173.807562091383	143.554393316202	117.121820837042
423	303.5473	183.5817	4	13	422	21.1	-173.22	49.5100000000002	180.156622137517	221.86234384557	166.082783146939	132.288376108802	119.313722774687
424	289.904648008901	193.573856643087	4	13	423	21.15	-272.85303982198	199.84313286174	338.210081298725	255.162764763267	169.200516209871	127.824644629751	121.505542430416
425	275.035468444844	205.894775181682	4	13	424	21.2	-297.38359128114	246.4183707719	386.211100069827	246.792072539869	166.611677444935	121.726843473452	125.586589986092
426	264.9277	212.4353	4	13	425	21.25	-202.15536889688	130.81049636636	240.786584205697	231.314143491232	162.919663740631	115.306023339878	132.09514035335
427	261.7377	209.3617	4	13	426	21.3	-63.8	-61.472	88.5959749875805	174.903677664085	152.696284129094	107.812623180715	134.899924771509
428	257.5824	206.3391	4	13	427	21.35	-83.1060000000002	-60.4520000000002	102.766976894331	111.361011044301	135.998838316393	100.97052299232	134.525527435578
429	257.1173	203.57	4	13	428	21.4	-9.30200000000013	-55.3820000000002	56.1577521629919	70.6765627179953	104.557209845171	100.271919593405	134.543688501324
430	254.7869	201.0602	4	13	429	21.45	-46.6079999999999	-50.1959999999997	68.4977669709018	58.6004957183187	67.7111032748052	96.4121564220278	134.319000727686
431	252.9187	201.0522	4	13	430	21.5	-37.364	-0.160000000000196	37.3643425741709	40.6835331415546	45.1814200638499	93.5334623628337	131.294127514891
432	251.6179	201.5983	4	13	431	21.55	-26.0160000000002	10.9219999999999	28.2156399891976	34.2107420262574	41.8176842700477	91.0907846430953	125.394601184489
433	252.255	201.4294	4	13	432	21.6	12.7420000000001	-3.37800000000016	13.1821640105107	24.0611955053099	35.8582628377008	92.9526679142838	119.892200892072
434	251.426	202.2827	4	13	433	21.65	-16.5800000000002	17.0660000000004	23.7937965865059	19.6862774097046	31.3433229769384	92.257886188919	118.566844650573
435	252.2213	202.6766	4	13	434	21.7	15.9060000000005	7.87800000000004	17.7500343661644	25.0348728217767	26.2126353991205	91.1073491483203	119.720137173314
436	251.7446	202.0662	4	13	435	21.75	-9.53400000000045	-12.208	15.4897520961443	31.0329925338469	24.1472609850363	95.7063845306546	121.563416381785
437	249.0057	202.2888	4	13	436	21.8	-54.778	4.452	54.9586170495583	28.4759039276195	29.4852851570967	102.914820441803	120.509663378405
438	251.1213	201.8599	4	13	437	21.85	42.312	-8.57799999999997	43.1727625708617	28.3640752929311	49.9064975121744	103.089131093987	119.016808111009
439	250.7094	202.225	4	13	438	21.9	-8.23800000000006	7.30199999999968	11.0083535553686	28.6082445603681	79.9585625326665	105.401581031351	120.295162256506
440	251.4968	202.5697	4	13	439	21.95	15.7480000000004	6.89400000000035	17.1908911927223	33.9356974924168	114.503595021835	105.999157222115	118.921801334297
441	251.5236	203.4048	4	13	440	22	0.535999999999603	16.7019999999997	16.7105984333293	68.7800024905018	146.231348997459	107.299828272248	119.244903922756
442	248.8519	206.4881	4	13	441	22.05	-53.4339999999997	61.6660000000002	81.5958817098019	131.441221137714	164.011956613559	107.234809052776	116.843947242255
443	239.171748332199	211.43232434251	4	13	442	22.1	-193.60303335602	98.8844868501997	217.394287561287	200.64311475074	170.319999350272	107.496025675342	112.960812914371
444	224.055526707839	217.301693541777	4	13	443	22.15	-302.3244324872	117.387383985341	324.314446791427	263.854453434551	179.459839085763	109.309044671395	104.77279504888
445	206.873230917379	223.180040569788	4	13	444	22.2	-343.6459158092	117.56694056022	363.200359257854	294.088215734701	185.78567904511	117.713430873177	95.6221887767483
446	190.99485675128	228.151198398532	4	13	445	22.25	-317.56748332198	99.42315657488	332.767291852383	271.859996210043	190.452395559459	127.820809423693	91.899632434183
447	179.7904	231.299	4	13	446	22.3	-224.0891350256	62.9560320293604	232.764693210554	227.478457033813	184.984332948454	133.206703576094	94.7617318033382
448	174.7946	233.1063	4	13	447	22.35	-99.9160000000001	36.146	106.253189937997	170.92824333948	165.08555383851	137.063093229698	98.0476319370237
449	171.2299	236.782	4	13	448	22.4	-71.2940000000003	73.5140000000001	102.40675091028	117.050337684368	138.659526810123	140.318404919606	102.327852450953
450	167.6443	238.6051	4	13	449	22.45	-71.712	36.4619999999996	80.4492907861839	75.8804501622077	120.923266724518	141.431446246567	106.611088454544
451	166.1048	241.3749	4	13	450	22.5	-30.7899999999995	55.3960000000001	63.3777635768254	58.3111114669778	109.410269849926	144.956345482678	110.743846215889
452	164.7643	241.4938	4	13	451	22.55	-26.8100000000004	2.37799999999993	26.9152555997527	49.8405965864318	102.401450538629	142.597109841415	114.377148546647
453	165.1066	242.3481	4	13	452	22.6	6.84599999999989	17.0859999999999	18.4064964618472	70.9182901095569	103.806187109123	132.968957914458	117.035714936743
454	162.1896	241.6358	4	13	453	22.65	-58.3399999999995	-14.246	60.0541765075497	101.770202015484	101.176970753449	117.287703908841	117.624429736205
455	153.177184092166	243.897556092894	4	13	454	22.7	-180.248318156681	45.2351218578804	185.837758401809	128.92245091505	97.0772134480243	100.137028405176	118.555665759361
456	142.4355	245.6386	4	13	455	22.75	-214.83368184332	34.8208781421198	217.637323106459	149.301262751269	99.4602954058976	88.0928803377114	120.418483210018
457	134.487	243.9122	4	13	456	22.8	-158.97	-34.5279999999997	162.676500097586	152.513344920467	100.209886734376	86.608643164873	122.041310698918
458	128.5309	244.7521	4	13	457	22.85	-119.122	16.798	120.300555642939	123.236136786492	100.852361990406	93.0061327800609	125.750053391425
459	124.829	243.8692	4	13	458	22.9	-74.0380000000002	-17.6580000000001	76.1145873535424	97.1503887963116	95.9158810075598	99.2541238705553	130.575188876417
460	123.1268	244.866	4	13	459	22.95	-34.0439999999998	19.9360000000001	39.4517177319314	71.4973225537014	79.3507900858345	107.223019686973	135.300022440866
461	118.9438	243.6348	4	13	460	23	-83.6600000000001	-24.624	87.2085831555589	52.4034612295434	66.7754908254971	114.187864159529	136.325200153007
462	117.2444	243.3658	4	13	461	23.05	-33.9879999999999	-5.38000000000011	34.4111688845351	39.3184170946525	70.815835791117	121.519488040519	134.807486659965
463	116.5328	244.3832	4	13	462	23.1	-14.2320000000001	20.3479999999996	24.8312490221492	35.4654433851774	82.2060784509985	126.575404198143	129.975524315541
464	116.0366	244.5818	4	13	463	23.15	-9.92399999999975	3.97199999999998	10.6893666790879	36.4005928546825	97.3312769876611	125.939814801016	122.554168666136
465	115.6232	245.5026	4	13	464	23.2	-8.2680000000002	18.4160000000003	20.1868491845561	70.1343490285326	117.368825925922	119.397900645546	114.242540188228
466	112.349	248.7254	4	13	465	23.25	-65.4839999999999	64.4560000000001	91.8843305030842	112.008695672454	128.915432913161	113.016156996344	106.76931373438
467	102.5257	251.2957	4	13	466	23.3	-196.466	51.4060000000001	203.079949753785	155.34413688067	142.829089346661	110.875917821742	101.867956416994
468	90.8522972521862	252.222663060031	4	13	467	23.35	-233.468054956276	18.53926120062	234.202982241754	199.272208466666	152.29844640588	114.437013553152	100.1945424129
469	79.93098	255.3792	4	13	468	23.4	-218.426345043724	63.1307387993797	227.366572720168	221.430272971639	155.963748594472	120.831972833228	98.6752588895911
470	70.80145	263.1538	4	13	469	23.45	-182.5906	155.492	239.827207114539	215.52382966479	159.445011205257	129.168598635164	97.7553622608719
471	62.63255	269.1506	4	13	470	23.5	-163.378	119.936	202.67465302795	192.588197139307	159.256823167191	127.694054823336	97.3049834548153
472	54.35384	271.7506	4	13	471	23.55	-165.5742	52.0000000000005	173.547733219538	156.583360308274	150.935999852367	127.017863478516	97.801064505113
473	48.92448	274.2481	4	13	472	23.6	-108.5872	49.95	119.524819614338	119.617813943848	146.667948655306	126.982090716623	98.5368840852399
474	46.55874	274.1673	4	13	473	23.65	-47.3148	-1.61600000000021	47.3423885650059	97.0833733627431	144.332668678795	127.820633423431	98.2506626364173
475	43.83505	274.5466	4	13	474	23.7	-54.4738	7.58600000000001	54.9994752924062	86.3481700399443	140.968371344407	128.34805197128	95.1063609375731
476	40.05056	276.9815	4	13	475	23.75	-75.6898000000001	48.6979999999994	90.002450122427	100.747700171305	126.472676733511	125.445747131049	92.5474171499724
477	34.83549	279.9355	4	13	476	23.8	-104.3014	59.0800000000002	119.871716605545	132.081977049316	111.20663761037	117.127269669115	90.2502051272821
478	25.71136	282.8428	4	13	477	23.85	-182.4826	58.1460000000004	191.522470271141	162.318928744965	101.665735027366	107.38295204574	89.1573797236916
479	16.83508	287.8693	4	13	478	23.9	-177.5256	100.53	204.013772955063	155.86198010428	99.6775182523893	98.0963939086269	89.681387026717
480	9.105904	294.6913	4	13	479	23.95	-154.58352	136.44	206.184233770651	136.065105180796	97.2510927373025	88.2877048347707	89.6836039592419
481	7.216967	296.8731	4	13	480	24	-37.77874	43.6360000000002	57.7177069190003	102.583769883428	91.6346710949072	80.4221027501013	88.3905006543767
482	6.95425491417383	297.88388434806	4	13	481	24.05	-5.25424171652341	20.2156869611997	20.8873419881246	67.2730594554622	83.3185394858621	74.0826409697074	88.7393946534769
483	6.83962472778568	299.084212925986	4	13	482	24.1	-2.29260372776299	24.0065715585195	24.1157937842997	32.1832567296396	68.0979554361734	70.4983639723367	89.5662120636299
484	6.86717865048443	300.456947459462	4	13	483	24.15	0.551078453974991	27.4546906695207	27.4602208152357	27.4073620855344	51.8601191384586	70.5615104718187	90.2534774923702
485	7.03101889191893	301.984949674172	4	13	484	24.2	3.27680482869001	30.5600442942	30.7352201415378	30.5719737909282	35.6070383251349	70.8148212296004	90.4918676008032
486	7.32524766173804	303.651081295801	4	13	485	24.25	5.8845753963822	33.3226324325801	33.8382336984741	33.6121409889191	34.3715287666911	72.0786773036006	89.94046651849
487	7.74396716959061	305.438204050032	4	13	486	24.3	8.37439015705138	35.7424550846201	36.7104005150939	36.4471788214549	36.9586443290448	69.6244924328221	85.2532973970768
488	8.28127962512552	307.329179662551	4	13	487	24.35	10.7462491106982	37.8195122503791	39.3166297742541	39.0308199206302	39.3309929173071	63.8777458942311	80.1625414048693
489	8.93128723799162	309.30686985904	4	13	488	24.4	13.000152257322	39.5538039297799	41.6354099779145	41.3356954478479	41.445502691248	58.5308012202058	74.8583700289377
490	9.68809221783776	311.354136365185	4	13	489	24.45	15.1360995969228	40.9453301229007	43.6534256374146	43.3453148671613	44.3785497218984	50.1986092833197	69.5598148342911
491	10.5457967743128	313.453840906669	4	13	490	24.5	17.1540911295008	41.9940908296792	45.3626113345623	45.0498448456952	52.5226835122941	49.0869464854171	65.6530716489205
492	11.4985031170656	315.588845209177	4	13	491	24.55	19.054126855056	42.7000860501607	46.7584976116609	46.4438265610412	55.930445379782	50.460925828438	61.5538972673693
493	12.5403134557451	317.742010998392	4	13	492	24.6	20.83620677359	43.0633157842999	47.8392796669236	49.7262795231666	59.6575363522887	52.1503334106365	61.5020719093545
494	13.66533	319.8962	4	13	493	24.65	22.500330885098	43.0837800321603	48.6053185546446	63.7096715767403	65.2014833019531	52.6863215613098	66.6978651472066
495	16.13218	321.6092	4	13	494	24.7	49.337	34.2599999999993	60.0656904480416	68.5155758924028	64.7901802415045	52.6356832303267	73.2143335251324
496	21.77579	322.781	4	13	495	24.75	112.8722	23.4360000000004	115.279571602431	74.2652278588823	63.8023642041431	54.4351859059308	77.8750816468194
497	22.13818	326.3018	4	13	496	24.8	7.24779999999996	70.4160000000002	70.7880191899733	83.959140042865	63.9632073278313	53.3793251250389	80.3874186758629
498	25.60276	324.6706	4	13	497	24.85	69.2916	-32.6240000000007	76.587539499321	79.8540809598423	64.9696739039658	52.9421307639991	79.9144595115062
499	30.26481	326.0212	4	13	498	24.9	93.241	27.0120000000009	97.0748794745585	63.8950568315459	63.9271404313716	51.6203461492486	78.1121159586422
500	32.20059	325.6195	4	13	499	24.95	38.7156	-8.03400000000011	39.540395032928	59.4108387632597	60.8928167387549	50.8319248338114	75.2141695568318
501	33.84519	326.2852	4	13	500	25	32.8920000000001	13.3139999999992	35.4844509609488	55.6741199490494	56.3476882995675	50.8840405477397	74.4214109854965
502	32.95035	324.0385	4	13	501	25.05	-17.8968	-44.9339999999995	48.3669288485423	43.8951408198782	50.8282048702957	49.0251535650311	NA
503	35.77737	324.6631	4	13	502	25.1	56.5403999999999	12.4919999999997	57.9039454282693	41.9315525176675	46.2267251757094	52.5057798463722	NA
504	37.6851	324.7327	4	13	503	25.15	38.1546	1.39200000000073	38.1799838287027	48.8003197675891	38.039208996544	62.8342198225945	NA
505	38.97782	325.4658	4	13	504	25.2	25.8544000000001	14.6619999999996	29.7224535218745	42.2455709773317	36.8736694261183	75.6138458206644	NA
506	42.22669	324.1872	4	13	505	25.25	64.9773999999999	-25.5719999999997	69.8282872105565	36.7793304023694	37.9657168913363	83.6714859900381	NA
507	42.5611	324.8915	4	13	506	25.3	6.68820000000011	14.0859999999998	15.5931848972554	32.1832771732098	34.087099802231	91.1503449189038	NA
508	44.05851	324.5841	4	13	507	25.35	29.9481999999999	-6.14800000000059	30.5727425534577	31.8157863345691	40.0418857887787	95.9511731287813	NA
509	43.3153	324.7429	4	13	508	25.4	-14.8642	3.17600000000084	15.1997176829046	27.1311140150835	61.7412992138174	97.6934306970787	NA
510	43.87813	326.0185	4	13	509	25.45	11.2566	25.5119999999999	27.8849993286713	25.9286286271303	90.3348749025739	100.229729830344	NA
511	41.66986	326.7306	4	13	510	25.5	-44.1654	14.2419999999993	46.4049256131284	43.304441175188	110.995283680509	99.7558754855759	NA
512	42.1071	326.5349	4	13	511	25.55	8.74480000000005	-3.91399999999976	9.58075795748954	91.2993212544251	131.472484967512	NA	NA
513	47.79097	328.0117	4	13	512	25.6	113.6774	29.5360000000005	117.451805293746	148.853963470579	145.675621081853	NA	NA
514	57.8464105718044	335.864896244238	4	13	513	25.65	201.108811436088	157.06392488476	255.17411807909	194.859453345934	157.347652397613	NA	NA
515	68.52105	347.4904	4	13	514	25.7	213.492788563912	232.51007511524	315.658210409439	237.016341307894	163.585790234569	NA	NA
516	76.4942381276384	358.780458278755	4	13	515	25.75	159.463762552768	225.8011655751	276.432374989905	248.046800988518	161.546034079815	NA	NA
517	82.72674	367.8666	4	13	516	25.8	124.650037447232	181.7228344249	220.365197767288	223.395983540802	NA	NA	NA
518	88.09309	374.6255	4	13	517	25.85	107.327	135.178	172.60410369687	178.31761699856	NA	NA	NA
519	91.13441	380.4785	4	13	518	25.9	60.8264	117.06	131.920030840506	128.232614813697	NA	NA	NA
520	95.58104	379.7055	4	13	519	25.95	88.9326	-15.4600000000005	90.2663776982327	NA	NA	NA	NA
521	96.71783	380.3369	4	13	520	26	22.7358000000001	12.6280000000008	26.0073640655878	NA	NA	NA	NA
522	NA	NA	4	13	521	26.05	NA	NA	NA	NA	NA	NA	NA
523	NA	NA	4	13	522	26.1	NA	NA	NA	NA	NA	NA	NA
524	NA	NA	4	13	523	26.15	NA	NA	NA	NA	NA	NA	NA
525	NA	NA	4	13	524	26.2	NA	NA	NA	NA	NA	NA	NA
526	NA	NA	4	13	525	26.25	NA	NA	NA	NA	NA	NA	NA
527	NA	NA	4	13	526	26.3	NA	NA	NA	NA	NA	NA	NA
528	NA	NA	4	13	527	26.35	NA	NA	NA	NA	NA	NA	NA
529	NA	NA	4	13	528	26.4	NA	NA	NA	NA	NA	NA	NA
530	NA	NA	4	13	529	26.45	NA	NA	NA	NA	NA	NA	NA
531	NA	NA	4	13	530	26.5	NA	NA	NA	NA	NA	NA	NA
532	NA	NA	4	13	531	26.55	NA	NA	NA	NA	NA	NA	NA
533	NA	NA	4	13	532	26.6	NA	NA	NA	NA	NA	NA	NA
534	NA	NA	4	13	533	26.65	NA	NA	NA	NA	NA	NA	NA
535	NA	NA	4	13	534	26.7	NA	NA	NA	NA	NA	NA	NA
536	NA	NA	4	13	535	26.75	NA	NA	NA	NA	NA	NA	NA
537	NA	NA	4	13	536	26.8	NA	NA	NA	NA	NA	NA	NA
538	NA	NA	4	13	537	26.85	NA	NA	NA	NA	NA	NA	NA
539	NA	NA	4	13	538	26.9	NA	NA	NA	NA	NA	NA	NA
540	NA	NA	4	13	539	26.95	NA	NA	NA	NA	NA	NA	NA
541	NA	NA	4	13	540	27	NA	NA	NA	NA	NA	NA	NA
542	NA	NA	4	13	541	27.05	NA	NA	NA	NA	NA	NA	NA
543	NA	NA	4	13	542	27.1	NA	NA	NA	NA	NA	NA	NA
544	NA	NA	4	13	543	27.15	NA	NA	NA	NA	NA	NA	NA
545	NA	NA	4	13	544	27.2	NA	NA	NA	NA	NA	NA	NA
546	NA	NA	4	13	545	27.25	NA	NA	NA	NA	NA	NA	NA
547	NA	NA	4	13	546	27.3	NA	NA	NA	NA	NA	NA	NA
548	NA	NA	4	13	547	27.35	NA	NA	NA	NA	NA	NA	NA
549	NA	NA	4	13	548	27.4	NA	NA	NA	NA	NA	NA	NA
550	NA	NA	4	13	549	27.45	NA	NA	NA	NA	NA	NA	NA
551	NA	NA	4	13	550	27.5	NA	NA	NA	NA	NA	NA	NA
552	NA	NA	4	13	551	27.55	NA	NA	NA	NA	NA	NA	NA
553	NA	NA	4	13	552	27.6	NA	NA	NA	NA	NA	NA	NA
554	NA	NA	4	13	553	27.65	NA	NA	NA	NA	NA	NA	NA
555	NA	NA	4	13	554	27.7	NA	NA	NA	NA	NA	NA	NA
556	NA	NA	4	13	555	27.75	NA	NA	NA	NA	NA	NA	NA
557	NA	NA	4	13	556	27.8	NA	NA	NA	NA	NA	NA	NA
558	NA	NA	4	13	557	27.85	NA	NA	NA	NA	NA	NA	NA
559	NA	NA	4	13	558	27.9	NA	NA	NA	NA	NA	NA	NA
560	NA	NA	4	13	559	27.95	NA	NA	NA	NA	NA	NA	NA
561	NA	NA	4	13	560	28	NA	NA	NA	NA	NA	NA	NA
562	NA	NA	4	13	561	28.05	NA	NA	NA	NA	NA	NA	NA
563	NA	NA	4	13	562	28.1	NA	NA	NA	NA	NA	NA	NA
564	NA	NA	4	13	563	28.15	NA	NA	NA	NA	NA	NA	NA
565	NA	NA	4	13	564	28.2	NA	NA	NA	NA	NA	NA	NA
566	NA	NA	4	13	565	28.25	NA	NA	NA	NA	NA	NA	NA
567	NA	NA	4	13	566	28.3	NA	NA	NA	NA	NA	NA	NA
568	NA	NA	4	13	567	28.35	NA	NA	NA	NA	NA	NA	NA
569	NA	NA	4	13	568	28.4	NA	NA	NA	NA	NA	NA	NA
570	NA	NA	4	13	569	28.45	NA	NA	NA	NA	NA	NA	NA
571	NA	NA	4	13	570	28.5	NA	NA	NA	NA	NA	NA	NA
572	NA	NA	4	13	571	28.55	NA	NA	NA	NA	NA	NA	NA
573	NA	NA	4	13	572	28.6	NA	NA	NA	NA	NA	NA	NA
574	NA	NA	4	13	573	28.65	NA	NA	NA	NA	NA	NA	NA
575	NA	NA	4	13	574	28.7	NA	NA	NA	NA	NA	NA	NA
576	NA	NA	4	13	575	28.75	NA	NA	NA	NA	NA	NA	NA
577	NA	NA	4	13	576	28.8	NA	NA	NA	NA	NA	NA	NA
578	NA	NA	4	13	577	28.85	NA	NA	NA	NA	NA	NA	NA
579	NA	NA	4	13	578	28.9	NA	NA	NA	NA	NA	NA	NA
580	NA	NA	4	13	579	28.95	NA	NA	NA	NA	NA	NA	NA
581	NA	NA	4	13	580	29	NA	NA	NA	NA	NA	NA	NA
582	NA	NA	4	13	581	29.05	NA	NA	NA	NA	NA	NA	NA
583	NA	NA	4	13	582	29.1	NA	NA	NA	NA	NA	NA	NA
584	NA	NA	4	13	583	29.15	NA	NA	NA	NA	NA	NA	NA
585	NA	NA	4	13	584	29.2	NA	NA	NA	NA	NA	NA	NA
586	NA	NA	4	13	585	29.25	NA	NA	NA	NA	NA	NA	NA
587	NA	NA	4	13	586	29.3	NA	NA	NA	NA	NA	NA	NA
588	NA	NA	4	13	587	29.35	NA	NA	NA	NA	NA	NA	NA
589	NA	NA	4	13	588	29.4	NA	NA	NA	NA	NA	NA	NA
590	NA	NA	4	13	589	29.45	NA	NA	NA	NA	NA	NA	NA
591	NA	NA	4	13	590	29.5	NA	NA	NA	NA	NA	NA	NA
592	NA	NA	4	13	591	29.55	NA	NA	NA	NA	NA	NA	NA
593	NA	NA	4	13	592	29.6	NA	NA	NA	NA	NA	NA	NA
594	NA	NA	4	13	593	29.65	NA	NA	NA	NA	NA	NA	NA
595	NA	NA	4	13	594	29.7	NA	NA	NA	NA	NA	NA	NA
596	NA	NA	4	13	595	29.75	NA	NA	NA	NA	NA	NA	NA
597	NA	NA	4	13	596	29.8	NA	NA	NA	NA	NA	NA	NA
598	NA	NA	4	13	597	29.85	NA	NA	NA	NA	NA	NA	NA
599	NA	NA	4	13	598	29.9	NA	NA	NA	NA	NA	NA	NA
600	NA	NA	4	13	599	29.95	NA	NA	NA	NA	NA	NA	NA
601	NA	NA	4	13	600	30	NA	NA	NA	NA	NA	NA	NA
