# Supplementary material for: An automated feeding system for the African killifish reveals the impact of diet on lifespan and allows scalable assessment of associative learning
Source: eLife. 2022 Nov 10;11:e69008. doi: 10.7554/eLife.69008 (PMC9788828; doi:10.7554/eLife.69008)
Supplement: Figure 6—source data 3. [file elife-69008-fig6-data3.zip › Filtered and Interpolated Trajectories with Kinematics/t21_REC003 DLC_likelihood-euclidean-filtered_splines-interpolated_kinematics_02_resnet50_TrainAllTheThingsJun28shuffle1_1030000.csv]

	x2	y2	fishnum	recording_num	bodyparts_coords	seconds	velocity_x	velocity_y	velocity_xy	velocity_xy_5frame	velocity_xy_10frame	velocity_xy_20frame	velocity_xy_40frame
1	NA	NA	21	3	0	0	0	0	0	NA	NA	NA	NA
2	NA	NA	21	3	1	0.05	NA	NA	NA	NA	NA	NA	NA
3	NA	NA	21	3	2	0.1	NA	NA	NA	NA	NA	NA	NA
4	NA	NA	21	3	3	0.15	NA	NA	NA	NA	NA	NA	NA
5	46.4164924621582	339.921356201172	21	3	4	0.2	NA	NA	NA	NA	NA	NA	NA
6	47.6767684936523	336.427325439453	21	3	5	0.25	25.2055206298819	-69.8806152343798	74.2874057681303	NA	NA	NA	NA
7	48.9370445251465	332.933294677734	21	3	6	0.3	25.205520629884	-69.8806152343798	74.287405768131	NA	NA	NA	NA
8	50.1973205566406	329.439263916016	21	3	7	0.35	25.205520629882	-69.8806152343604	74.2874057681121	74.2874057681269	NA	NA	NA
9	51.4575965881348	325.945233154297	21	3	8	0.4	25.205520629884	-69.8806152343798	74.287405768131	73.1819394455508	NA	NA	NA
10	52.7178726196289	322.451202392578	21	3	9	0.45	25.205520629882	-69.8806152343798	74.2874057681303	65.1572885352564	62.8864186379998	NA	NA
11	55.8151397705078	323.943450927734	21	3	10	0.5	61.945343017578	29.8449707031193	68.7600741552498	60.6000028594646	60.6077758001022	NA	NA
12	54.8857612609863	325.376708984375	21	3	11	0.55	-18.58757019043	28.6651611328205	34.1641512166587	56.0427171836681	66.7318919623568	NA	NA
13	52.4032869338989	324.692459106445	21	3	12	0.6	-49.649486541748	-13.6849975585994	51.5009773891534	51.4854315078728	72.8560081246134	NA	NA
14	49.9208126068115	324.008209228516	21	3	13	0.65	-49.6494865417479	-13.6849975585801	51.5009773891482	48.0336121546535	78.9801242868698	NA	NA
15	47.4383382797241	323.323959350586	21	3	14	0.7	-49.649486541748	-13.6849975586006	51.5009773891537	68.3064953894572	85.1042404491247	91.8881841161772	NA
16	44.9558639526367	322.639709472656	21	3	15	0.75	-49.649486541748	-13.6849975585994	51.5009773891534	85.1120133897622	91.7810897726675	96.1480919936479	NA
17	40.9775573015213	328.125423431396	21	3	16	0.8	-79.5661330223079	109.714279174799	135.528567390677	101.917531390071	101.917531390071	100.407999871119	NA
18	36.9992506504059	333.611137390136	21	3	17	0.85	-79.5661330223081	109.7142791748	135.528567390678	118.723049390377	110.320290390223	105.904128580762	NA
19	33.0209439992905	339.096851348877	21	3	18	0.9	-79.5661330223079	109.714279174821	135.528567390695	135.528567390682	118.723049390377	110.848279357834	NA
20	29.042637348175	344.582565307617	21	3	19	0.95	-79.5661330223101	109.7142791748	135.528567390679	135.528567390685	120.889949594355	115.792430134906	NA
21	25.0643306970596	350.068279266357	21	3	20	1	-79.566133022308	109.7142791748	135.528567390678	135.528567390685	131.688408187194	116.407337070732	NA
22	21.0860240459442	355.553993225098	21	3	21	1.05	-79.566133022308	109.714279174819	135.528567390694	135.528567390682	134.08410777988	118.752040153487	NA
23	17.1077173948288	361.039707183838	21	3	22	1.1	-79.566133022308	109.7142791748	135.528567390678	123.056849798332	138.952249036911	125.129905660283	NA
24	13.1294107437134	366.525421142578	21	3	23	1.15	-79.566133022308	109.7142791748	135.528567390678	127.848248983706	142.716434428799	131.507771167079	NA
25	16.4859676361084	367.980804443359	21	3	24	1.2	67.1311378479	29.1076660156193	73.1699794289337	132.639648169076	146.480619820687	131.726288555534	143.496997012072
26	24.0255470275879	370.577697753906	21	3	25	1.25	150.79158782959	51.9378662109409	159.485563317545	142.375930683138	141.033584368796	132.43490655431	148.336524605723
27	31.5651264190674	373.174591064453	21	3	26	1.3	150.79158782959	51.9378662109398	159.485563317544	149.904301466916	135.586548916903	139.051903660484	150.970658297709
28	39.2432441711426	378.261810302734	21	3	27	1.35	153.562355041504	101.744384765619	184.209979960987	169.904389843042	139.939520930342	145.668900766659	150.091132078779
29	45.5857772827149	384.156066894531	21	3	28	1.4	126.850662231446	117.885131835941	173.170421309569	154.218919753886	144.292492943781	152.285897872833	150.841462767395
30	51.9283103942871	390.050323486328	21	3	29	1.45	126.850662231444	117.88513183594	173.170421309567	138.533449664729	142.562627516714	158.902894979008	151.59179345601
31	55.8709964752197	389.111541748047	21	3	30	1.5	78.8537216186519	-18.7756347656205	81.0582128717617	137.503111177546	133.181404921426	165.519892085183	153.410997455866
32	59.8136825561523	388.172760009766	21	3	31	1.55	78.8537216186521	-18.7756347656193	81.0582128717615	138.680684420646	144.019699541089	172.136889191357	157.977739975203
33	68.7497787475586	387.624252319336	21	3	32	1.6	178.721923828126	-10.9701538086006	179.05828752507	115.220865190385	152.385552496407	178.753886297531	158.913424430731
34	77.6858749389648	387.075744628906	21	3	33	1.65	178.721923828124	-10.9701538085994	179.058287525069	112.143890088966	161.855361316867	185.370883403705	161.832302456345
35	80.4551315307617	386.7080078125	21	3	34	1.7	55.3851318359381	-7.35473632812045	55.8713251582636	149.505949417448	171.325170137328	195.105809907968	162.731906381696
36	83.4823303222656	387.980224609375	21	3	35	1.75	60.5439758300778	25.4443359375	65.6733373646673	167.267993815268	190.00619980157	200.524957217799	163.540066602611
37	96.8687103271484	388.414593505859	21	3	36	1.8	267.727600097656	8.68737792967977	267.868509514171	185.030038213089	208.687229465811	201.5333167243	162.293658714606
38	110.255090332031	388.848962402344	21	3	37	1.85	267.727600097652	8.68737792970023	267.868509514168	227.429475084271	217.568251664719	194.278135576796	160.926307140318
39	123.641470336914	389.283331298828	21	3	38	1.9	267.72760009766	8.68737792967977	267.868509514175	267.868509514173	226.44927386363	190.834646176955	159.146635365733
40	137.027850341797	389.717700195313	21	3	39	1.95	267.72760009766	8.68737792970023	267.868509514176	267.868509514174	247.648992299221	187.391156777115	156.188260689272
41	150.41423034668	390.152069091797	21	3	40	2	267.72760009766	8.68737792967977	267.868509514175	267.868509514171	267.868509514172	190.414657841	152.994760419553
42	163.800610351563	390.586437988281	21	3	41	2.05	267.72760009766	8.68737792967977	267.868509514175	267.868509514171	259.046933907512	197.203439796919	149.916234782202
43	177.186990356445	391.020806884766	21	3	42	2.1	267.72760009764	8.68737792970023	267.868509514156	267.868509514171	236.170718657185	192.696943201179	146.835651452828
44	190.573370361328	391.45517578125	21	3	43	2.15	267.72760009766	8.68737792967977	267.868509514175	267.868509514171	219.813931037043	192.156833745611	146.320910437769
45	203.959750366211	391.889544677735	21	3	44	2.2	267.72760009766	8.68737792970023	267.868509514176	250.22535830085	203.457143416901	193.737524207857	148.661906524851
46	217.346130371094	392.323913574219	21	3	45	2.25	267.72760009766	8.68737792967977	267.868509514175	204.4729278002	190.823115880431	194.645226650913	149.06496884587
47	226.255859375	391.181762695312	21	3	46	2.3	178.19458007812	-22.8430175781398	179.652753447568	171.759352559915	185.719650128026	185.535413768727	148.50268581963
48	227.613708496094	392.588714599609	21	3	47	2.35	27.1569824218801	28.1390380859398	39.1063570109039	139.04577731963	167.825634737638	176.183713513976	147.567024385972
49	232.697296142578	391.425231933594	21	3	48	2.4	101.67175292968	-23.2696533203	104.300633312751	113.77772224669	157.864393627593	166.007372858634	146.907351918599
50	237.780883789062	390.261749267578	21	3	49	2.45	101.67175292968	-23.2696533203193	104.300633312754	121.213941955203	139.826056116494	153.473626399536	146.247679451226
51	244.43293762207	387.848083496094	21	3	50	2.5	133.04107666016	-48.2733154296807	141.528234149473	131.178341675077	121.421943787654	140.469628753923	147.890812194799
52	254.897018432617	385.011657714844	21	3	51	2.55	209.28161621094	-56.728515625	216.833851990133	143.969434695271	112.023893629942	127.695580373047	149.533944938371
53	259.242370605469	385.954284667969	21	3	52	2.6	86.9070434570398	18.8525390625	88.9283556102714	140.606334913357	116.196708370767	114.917416608125	148.727075815611
54	267.343505859375	383.685607910156	21	3	53	2.65	162.02270507812	-45.3735351562591	168.256098413721	129.066165328617	112.200814680224	107.270937471833	146.927557084933
55	271.293151855469	381.805603027344	21	3	54	2.7	78.9929199218795	-37.6000976562409	87.4851344031849	102.833845304681	103.490109382171	102.218003141735	147.96534835597
56	275.484375	381.770599365234	21	3	55	2.75	83.8244628906205	-0.700073242200006	83.8273862257762	101.215075066458	90.1161416274149	97.6049804739406	147.047282977605
57	279.684875488281	380.930877685547	21	3	56	2.8	84.0100097656205	-16.7944335937398	85.6722518704521	80.4321946651783	69.6715106180676	95.4720549149602	144.028113404316
58	283.697662353516	381.413665771484	21	3	57	2.85	80.2557373047	9.65576171873977	80.8345044191532	66.3738838509854	62.0091984786128	100.855913195148	138.208169018424
59	286.850311279297	380.773010253906	21	3	58	2.9	63.0529785156193	-12.8131103515591	64.341696407325	51.1661179262124	56.6774813160736	102.980057660243	132.388224632532
60	286.723541259766	381.623291015625	21	3	59	2.95	-2.53540039061932	17.0056152343795	17.1935803322203	36.5091759314541	64.6099501669757	105.104202125338	126.56828024664
61	287.014434814453	381.364379882812	21	3	60	3	5.81787109373977	-5.17822265626023	7.78855660191152	22.8033218907681	73.7880171602276	105.366966548597	120.748335860748
62	287.353851318359	380.846282958984	21	3	61	3.05	6.78833007811932	-10.3619384765602	12.3875418966605	32.9227679669689	78.9202161999783	101.864450079824	114.928391474856
63	287.967071533203	380.896362304688	21	3	62	3.1	12.2644042968807	1.00158691408069	12.3052342157231	62.8460164829661	85.5151180195286	104.757208430043	109.108447088965
64	293.699279785156	381.307678222656	21	3	63	3.15	114.64416503906	8.22631835936022	114.938926788329	96.4099163942427	93.7593006402617	101.698280424255	103.288502703073
65	302.010314941406	380.607330322266	21	3	64	3.2	166.220703125	-14.0069580078	166.809822912206	121.331256468502	106.718294868505	102.193172504083	97.4685583171808
66	310.695831298828	381.894683837891	21	3	65	3.25	173.71032714844	25.7470703125	175.608056158295	148.226914148289	120.61779146978	99.4493393042975	91.648613931289
67	317.277038574219	383.793701171875	21	3	66	3.3	131.624145507819	37.9803466796795	136.994242267959	154.595833313555	134.057389541579	102.520813039905	88.0340634470621
68	324.211385091146	386.197519938151	21	3	67	3.35	138.68693033854	48.0763753255201	146.783522614656	150.590573254045	147.505218381473	100.232624522872	87.9331728737521
69	331.145731608073	388.601338704427	21	3	68	3.4	138.68693033854	48.0763753255201	146.783522614656	144.825666545317	146.719079532436	98.7690764064307	86.2024253928959
70	338.080078125	391.005157470703	21	3	69	3.45	138.68693033854	48.0763753255201	146.783522614656	146.783522614656	139.776394841191	99.662934093744	84.4716779120392
71	345.014424641927	393.408976236979	21	3	70	3.5	138.68693033854	48.0763753255201	146.783522614656	146.783522614656	125.110661448367	101.027042967574	81.8102404102647
72	351.948771158854	395.812795003255	21	3	71	3.55	138.68693033854	48.0763753255201	146.783522614656	138.842325751318	126.121409879832	102.161202576666	77.2661624624739
73	358.883117675781	398.216613769531	21	3	72	3.6	138.68693033854	48.0763753255201	146.783522614656	128.962216428337	114.950131026216	103.299477569804	75.9197219241797
74	364.205200195312	398.799224853516	21	3	73	3.65	106.441650390619	11.6522216797	107.077538297963	105.395656351418	103.7788521726	99.3060679343129	72.590087815799
75	369.072631835938	398.669921875	21	3	74	3.7	97.3486328125205	-2.58605957032046	97.3829759997515	105.459297145007	92.6075733189827	92.7191134926269	71.2797278076815
76	369.32177734375	400.095855712891	21	3	75	3.75	4.98291015623977	28.5186767578205	28.950722230062	83.1167394377759	81.4362944653674	85.6922473886373	70.0608115039997
77	376.645904541016	399.421722412109	21	3	76	3.8	146.48254394532	-13.4826660156409	147.1017265826	68.7153785938815	70.2650156117521	80.596071979164	68.795773559201
78	377.628392179248	397.969273097078	21	3	77	3.85	19.6497527646397	-29.0489863006201	35.0707340785031	56.2529302096288	59.0937367581357	75.0104325523563	67.6516793006844
79	378.610879817479	396.516823782047	21	3	78	3.9	19.6497527646193	-29.0489863006189	35.0707340784907	57.476932579317	51.8930563361897	69.4247931255487	66.9199052424639
80	379.593367455711	395.064374467017	21	3	79	3.95	19.6497527646409	-29.0489863006007	35.0707340784877	35.0707340784976	45.6618321440632	63.8391536987402	67.366834086121
81	380.575855093943	393.611925151986	21	3	80	4	19.6497527646397	-29.0489863006201	35.0707340785031	35.0707340784954	46.2738333289073	58.2535142719319	68.0488885230353
82	381.558342732175	392.159475836955	21	3	81	4.05	19.6497527646397	-29.0489863006201	35.0707340785031	35.0707340784979	35.0707340784965	52.6678748451243	68.6159683275811
83	382.540830370406	390.707026521924	21	3	82	4.1	19.6497527646204	-29.0489863006201	35.0707340784923	35.0707340784976	35.0707340784965	47.0822354183166	69.1851058241506
84	383.523318008638	389.254577206893	21	3	83	4.15	19.6497527646397	-29.0489863006201	35.0707340785031	35.0707340784976	35.0707340784978	43.4818952073431	67.188401006405
85	384.50580564687	387.802127891863	21	3	84	4.2	19.6497527646397	-29.0489863005996	35.0707340784862	35.0707340784954	35.0707340784976	40.3662831112798	63.894923785562
86	385.488293285102	386.349678576832	21	3	85	4.25	19.6497527646397	-29.0489863006201	35.0707340785031	35.0707340784976	35.0707340784965	40.6722837037019	60.3814907335669
87	386.470780923333	384.897229261801	21	3	86	4.3	19.6497527646204	-29.0489863006201	35.0707340784923	35.0707340784977	35.0707340784965	35.070734078497	57.8334030288305
88	387.453268561565	383.44477994677	21	3	87	4.35	19.6497527646397	-29.0489863006201	35.0707340785031	35.0707340784977	35.0707340784976	35.0707340784965	55.0405833154267
89	388.435756199797	381.992330631739	21	3	88	4.4	19.6497527646409	-29.0489863006201	35.0707340785038	35.0707340784954	35.0707340784965	35.0707340784971	52.2477636020226
90	389.418243838029	380.539881316709	21	3	89	4.45	19.6497527646397	-29.0489863005996	35.0707340784862	35.0707340784977	35.0707340784965	35.0707340784979	49.4549438886183
91	390.40073147626	379.087432001678	21	3	90	4.5	19.6497527646193	-29.0489863006201	35.0707340784916	35.0707340784977	35.0707340784965	35.070734078497	46.6621241752145
92	391.383219114492	377.634982686647	21	3	91	4.55	19.6497527646409	-29.0489863006201	35.0707340785038	35.0707340784953	35.0707340784976	35.0707340784965	43.8693044618107
93	392.365706752724	376.182533371616	21	3	92	4.6	19.6497527646397	-29.0489863006201	35.0707340785031	35.0707340784954	35.0707340784965	35.070734078497	41.0764847484066
94	393.348194390955	374.730084056585	21	3	93	4.65	19.6497527646193	-29.0489863006201	35.0707340784916	35.0707340784977	35.0707340784965	35.0707340784971	39.2763146429201
95	394.330682029187	373.277634741555	21	3	94	4.7	19.6497527646409	-29.0489863005996	35.0707340784868	35.0707340784976	35.0707340784982	35.0707340784971	37.7185085948889
96	395.313169667419	371.825185426524	21	3	95	4.75	19.6497527646397	-29.0489863006201	35.0707340785031	35.0707340784954	35.0707340784976	35.0707340784965	37.8715088910995
97	396.295657305651	370.372736111493	21	3	96	4.8	19.6497527646397	-29.0489863006201	35.0707340785031	35.0707340784977	35.0707340784965	35.0707340784971	35.0707340784968
98	397.278144943882	368.920286796462	21	3	97	4.85	19.6497527646204	-29.0489863006201	35.0707340784923	35.0707340785009	35.0707340784965	35.0707340784971	35.0707340784968
99	398.260632582114	367.467837481431	21	3	98	4.9	19.6497527646397	-29.0489863006201	35.0707340785031	35.0707340784976	35.0707340784977	35.0707340784965	35.0707340784971
100	399.243120220346	366.0153881664	21	3	99	4.95	19.6497527646397	-29.0489863006201	35.0707340785031	35.0707340784954	35.0707340784976	35.0707340784965	35.0707340784972
101	400.225607858578	364.56293885137	21	3	100	5	19.6497527646397	-29.0489863005996	35.0707340784862	35.0707340784976	35.0707340784965	35.0707340784971	35.0707340784968
102	401.208095496809	363.110489536339	21	3	101	5.05	19.6497527646204	-29.0489863006201	35.0707340784923	35.0707340784977	35.0707340784965	35.070734078497	35.0707340784968
103	402.190583135041	361.658040221308	21	3	102	5.1	19.6497527646397	-29.0489863006201	35.0707340785031	35.0707340784943	35.0707340784976	35.0707340784965	35.0707340784971
104	403.173070773273	360.205590906277	21	3	103	5.15	19.6497527646409	-29.0489863006201	35.0707340785038	35.0707340784954	35.0707340784965	35.0707340784971	35.0707340784968
105	404.155558411505	358.753141591247	21	3	104	5.2	19.6497527646397	-29.0489863005996	35.0707340784862	35.0707340784977	35.0707340784948	35.0707340784979	35.0707340784972
106	405.138046049736	357.300692276216	21	3	105	5.25	19.6497527646193	-29.0489863006201	35.0707340784916	35.0707340784977	35.0707340784965	35.0707340784971	35.0707340784968
107	406.120533687968	355.848242961185	21	3	106	5.3	19.6497527646409	-29.0489863006201	35.0707340785038	35.0707340784954	35.0707340784976	35.0707340784965	35.0707340784971
108	407.1030213262	354.395793646154	21	3	107	5.35	19.6497527646397	-29.0489863006201	35.0707340785031	35.0707340784954	35.0707340784965	35.0707340784971	35.0707340784968
109	408.085508964431	352.943344331123	21	3	108	5.4	19.6497527646204	-29.0489863006201	35.0707340784923	35.0707340784977	35.0707340784965	35.0707340784971	35.0707340784968
110	409.067996602663	351.490895016093	21	3	109	5.45	19.6497527646397	-29.0489863005996	35.0707340784862	35.0707340784976	35.0707340784982	35.0707340784965	35.0707340784972
111	410.050484240895	350.038445701062	21	3	110	5.5	19.6497527646397	-29.0489863006201	35.0707340785031	35.0707340784954	35.0707340784976	35.0707340784965	35.0707340784971
112	411.032971879127	348.585996386031	21	3	111	5.55	19.6497527646397	-29.0489863006201	35.0707340785031	35.0707340784976	35.0707340784965	35.0707340784971	35.0707340784968
113	412.015459517358	347.133547071	21	3	112	5.6	19.6497527646204	-29.0489863006201	35.0707340784923	35.0707340785009	35.0707340784965	35.0707340784971	35.0707340784968
114	412.99794715559	345.681097755969	21	3	113	5.65	19.6497527646397	-29.0489863006201	35.0707340785031	35.0707340784976	35.0707340784976	35.0707340784965	35.0707340784971
115	413.980434793822	344.228648440938	21	3	114	5.7	19.6497527646397	-29.0489863006201	35.0707340785031	35.0707340784954	35.0707340784982	35.0707340784974	35.0707340784972
116	414.962922432054	342.776199125908	21	3	115	5.75	19.6497527646397	-29.0489863005996	35.0707340784862	35.0707340784976	35.0707340784965	35.0707340784971	35.0707340784968
117	415.945410070285	341.323749810877	21	3	116	5.8	19.6497527646204	-29.0489863006201	35.0707340784923	35.0707340784977	35.0707340784965	35.0707340784971	35.0707340784968
118	416.927897708517	339.871300495846	21	3	117	5.85	19.6497527646397	-29.0489863006201	35.0707340785031	35.0707340784954	35.0707340784976	35.0707340784965	35.0707340784971
119	417.910385346749	338.418851180815	21	3	118	5.9	19.6497527646409	-29.0489863006201	35.0707340785038	35.0707340784954	35.0707340784965	35.0707340784971	35.0707340784968
120	418.89287298498	336.966401865784	21	3	119	5.95	19.6497527646193	-29.0489863006201	35.0707340784916	35.0707340784977	35.0707340784965	35.0707340784979	35.0707340784968
121	419.875360623212	335.513952550754	21	3	120	6	19.6497527646397	-29.0489863005996	35.0707340784862	35.0707340784977	35.0707340784966	35.0707340784971	35.0707340784968
122	420.857848261444	334.061503235723	21	3	121	6.05	19.6497527646409	-29.0489863006201	35.0707340785038	35.0707340784954	35.0707340784977	35.0707340784966	35.0707340784971
123	421.840335899676	332.609053920692	21	3	122	6.1	19.6497527646397	-29.0489863006201	35.0707340785031	35.0707340784977	35.0707340784965	35.0707340784971	35.0707340784968
124	422.822823537907	331.156604605661	21	3	123	6.15	19.6497527646204	-29.0489863006201	35.0707340784923	35.0707340784979	35.0707340784965	35.0707340784971	35.0707340784968
125	423.805311176139	329.70415529063	21	3	124	6.2	19.6497527646397	-29.0489863006201	35.0707340785031	35.0707340784978	35.0707340784976	35.0707340784965	35.0707340784972
126	424.787798814371	328.2517059756	21	3	125	6.25	19.6497527646397	-29.0489863006007	35.0707340784871	35.0707340784954	35.0707340784978	35.0707340784966	35.0707340784971
127	425.770286452603	326.799256660569	21	3	126	6.3	19.6497527646397	-29.0489863006201	35.0707340785031	35.0707340784976	35.0707340784966	35.0707340784971	35.0707340784968
128	426.752774090834	325.346807345538	21	3	127	6.35	19.6497527646204	-29.0489863006189	35.0707340784913	35.0707340784976	35.0707340784966	35.0707340784971	35.0707340784968
129	427.735261729066	323.894358030507	21	3	128	6.4	19.6497527646397	-29.0489863006201	35.0707340785031	35.0707340784977	35.0707340784976	35.0707340784966	40.2426046352543
130	428.717749367298	322.441908715476	21	3	129	6.45	19.6497527646397	-29.0489863006201	35.0707340785031	35.0707340784954	35.0707340784965	35.0707340784971	45.4144751920121
131	429.70023700553	320.989459400446	21	3	130	6.5	19.6497527646409	-29.0489863006007	35.0707340784877	35.0707340784978	35.0707340784965	35.0707340784971	50.5863457487693
132	430.682724643761	319.537010085415	21	3	131	6.55	19.6497527646193	-29.0489863006201	35.0707340784916	35.0707340784977	35.0707340784965	35.0707340784971	52.9018606972088
133	431.665212281993	318.084560770384	21	3	132	6.6	19.6497527646397	-29.0489863006201	35.0707340785031	35.0707340784954	35.0707340784977	35.0707340784966	55.6748378310473
134	432.647699920225	316.632111455353	21	3	133	6.65	19.6497527646409	-29.0489863006189	35.0707340785028	35.0707340784953	35.0707340784966	35.0707340784971	57.8648747250539
135	433.630187558456	315.179662140322	21	3	134	6.7	19.6497527646193	-29.0489863006201	35.0707340784916	35.0707340784977	35.0707340784965	35.0707340784971	60.3491012567407
136	434.612675196688	313.727212825292	21	3	135	6.75	19.6497527646397	-29.0489863006007	35.0707340784871	35.0707340784977	35.0707340784965	35.0707340784971	62.1733924273519
137	435.59516283492	312.274763510261	21	3	136	6.8	19.6497527646409	-29.0489863006201	35.0707340785038	35.0707340784956	35.0707340784976	35.0707340784965	63.9666987453366
138	436.577650473152	310.82231419523	21	3	137	6.85	19.6497527646397	-29.0489863006201	35.0707340785031	35.0707340784977	35.0707340784965	35.0707340784971	65.3670592559866
139	437.560138111383	309.369864880199	21	3	138	6.9	19.6497527646204	-29.0489863006201	35.0707340784923	35.0707340784977	35.0707340784966	45.4144751920116	68.4085100691199
140	438.542625749615	307.917415565168	21	3	139	6.95	19.6497527646397	-29.0489863006189	35.0707340785022	35.0707340784976	35.0707340784977	55.7582163055262	69.7280167944924
141	439.525113387847	306.464966250138	21	3	140	7	19.6497527646397	-29.0489863006007	35.0707340784871	35.0707340784954	35.0707340784977	66.1019574190415	70.9326003977608
142	440.507601026079	305.012516935107	21	3	141	7.05	19.6497527646397	-29.0489863006201	35.0707340785031	35.0707340784976	35.0707340784965	70.732987315921	70.2124890730264
143	441.49008866431	303.560067620076	21	3	142	7.1	19.6497527646204	-29.0489863006201	35.0707340784923	35.0707340784978	35.0707340784965	76.2789415835976	70.7151004432755
144	442.472576302542	302.107618305045	21	3	143	7.15	19.6497527646397	-29.0489863006201	35.0707340785031	35.0707340784977	55.7582163055266	80.6590153716108	70.3852855307224
145	443.455063940774	300.655168990014	21	3	144	7.2	19.6497527646397	-29.0489863006201	35.0707340785031	35.0707340784954	76.4456985325559	85.6274684349849	70.9866252149733
146	444.437551579006	299.202719674984	21	3	145	7.25	19.6497527646409	-29.0489863005996	35.0707340784868	35.0707340784976	97.1331807595865	89.2760507762072	71.0721836362632
147	445.420039217237	297.750270359953	21	3	146	7.3	19.6497527646193	-29.0489863006201	35.0707340784916	76.4456985325556	106.395240553344	92.8626634121761	70.7519314484691
148	446.402526855469	296.297821044922	21	3	147	7.35	19.6497527646397	-29.0489863006201	35.0707340785031	117.820662986614	117.487149088699	95.663384433476	70.1273791801105
149	445.114888509115	284.269266764323	21	3	148	7.4	-25.7527669270792	-240.57108561198	241.945556348793	159.195627440675	126.247296664725	101.746286059743	69.9248609319983
150	443.82725016276	272.240712483724	21	3	149	7.45	-25.7527669271008	-240.57108561198	241.945556348795	177.719747028193	136.184202791472	104.385299510488	69.5113157177523
151	442.539611816406	260.212158203125	21	3	150	7.5	-25.7527669270792	-240.57108561198	241.945556348793	199.9035640989	143.481367473917	106.794466717024	69.1815159213805
152	438.907684326172	254.961273193359	21	3	151	7.55	-72.6385498046807	-105.01770019532	127.691332016082	176.048894796895	150.654592745856	105.354244067556	68.6096068051399
153	439.921173095703	247.732482910156	21	3	152	7.6	20.2697753906205	-144.57580566406	145.989819432035	154.54774259633	156.256034788456	106.359466808055	70.4216543049563
154	441.837677001953	241.905975341797	21	3	153	7.65	38.330078125	-116.53015136718	122.672209838767	127.767107507158	147.73435581396	105.699836982948	72.1778777065453
155	440.283447265625	235.366134643555	21	3	154	7.7	-31.0845947265602	-130.79681396484	134.439795345974	123.589438463518	132.32490048842	106.90251635145	74.7225031407846
156	439.735748291016	229.991851806641	21	3	155	7.75	-10.9539794921795	-107.48565673828	108.042380902933	112.608505478011	116.455752674462	107.073633194029	75.974263355992
157	441.084594726562	224.824859619141	21	3	156	7.8	26.9769287109193	-103.33984375	106.802986797881	119.419816831025	104.313247581767	106.433128818442	77.4862628869388
158	438.6513671875	220.97509765625	21	3	157	7.85	-48.6645507812398	-76.9952392578199	91.0851545045009	110.102058380509	95.2317845274104	105.184024281724	78.6924076718693
159	436.706146240234	213.383926391602	21	3	158	7.9	-38.9044189453205	-151.82342529296	156.728766603837	105.144397841766	85.1523773011704	94.435246671985	79.7485666510576
160	433.408477783203	210.482223510742	21	3	159	7.95	-65.9533691406193	-58.0340576172	87.8510030933926	85.0370567000158	77.620829911427	83.2644151299783	80.6052437404993
161	429.638580322266	208.717010498047	21	3	160	8	-75.3979492187398	-35.3042602539	83.2540782092191	77.8550635768095	70.665898914142	72.2610744237195	80.8170126680743
162	429.552276611328	209.018203735352	21	3	161	8.05	-1.72607421876023	6.0238647461	6.26628108912896	50.8849377713154	62.2116648910276	66.4862262943588	81.022018146927
163	426.798278808594	208.856185913086	21	3	162	8.1	-55.0799560546807	-3.24035644531989	55.1751888884694	45.1396014423449	54.1120137749924	64.5643670263151	81.0278659677749
164	425.743927001953	209.147689819336	21	3	163	8.15	-21.0870361328193	5.830078125	21.8781375763668	36.1873999865178	41.1361375300102	63.6967400414798	81.6221928344894
165	424.204742431641	206.623779296875	21	3	164	8.2	-30.7836914062398	-50.4782104492199	59.1243214485404	39.3862730820393	34.203929771537	63.8175378465843	81.9421660274494
166	422.852416992188	205.254287719727	21	3	165	8.25	-27.0465087890602	-27.3898315429602	38.4930709300836	30.3689639731754	28.0663961729767	62.6724759357768	81.7613561727467
167	423.446044921875	206.19580078125	21	3	166	8.3	11.8725585937398	18.8302612304602	22.2606465667365	31.3873372887049	28.6592050069506	62.1098623617015	81.8132155747103
168	423.9384765625	206.08642578125	21	3	167	8.35	9.8486328125	-2.1875	10.0886433441495	23.2682581007291	33.8969495252198	61.7214309102626	81.8650749766736
169	422.600738525391	205.916397094727	21	3	168	8.4	-26.7547607421795	-3.40057373046022	26.9700041540147	19.9453923594356	42.2411027817893	57.7508472423719	76.7450638218797
170	422.547698974609	206.841323852539	21	3	169	8.45	-1.06079101564092	18.4985351562403	18.5289255086614	17.932136931862	50.0142457817416	56.8251879705108	71.4519222735936
171	423.615570068359	207.078704833984	21	3	170	8.5	21.357421875	4.7476196289	21.8787422236162	37.4249350772643	54.6790529574116	54.8395586191242	66.6168286546094
172	424.039001464844	206.639999389648	21	3	171	8.55	8.46862792970001	-8.77410888671989	12.1943694288681	53.0948682748736	62.0080598323754	56.6897922262982	74.9996789750367
173	425.790924072266	211.724258422852	21	3	172	8.6	35.0384521484409	101.68518066408	107.552634071161	76.7602334627541	69.3308480455328	55.6962651274953	82.9250671100659
174	429.016998291016	207.562164306641	21	3	173	8.65	64.521484375	-83.2418823242199	105.319670142061	89.4127135553876	74.3655569547337	57.5445486860311	84.928535757218
175	432.150451660156	201.478973388672	21	3	174	8.7	62.6690673828	-121.66381835938	136.855751448064	106.083982732889	79.4464461694845	56.9818157034492	86.6378147666897
176	433.906066894531	197.600784301758	21	3	175	8.75	35.1123046875	-77.5637817382795	85.141142686784	101.236761013801	81.6127210652717	56.4490791514639	86.7109065918144
177	431.138702392578	193.706359863281	21	3	176	8.8	-55.3472900390602	-77.8884887695403	95.5507153163736	95.6362456345937	84.7203794456458	57.193302330979	99.1358179594676
178	429.638854980469	189.819900512695	21	3	177	8.85	-29.9969482421807	-77.7291870117199	83.3165254757241	82.1326588762149	77.4955807297707	58.5461256716232	111.953675134455
179	425.848388671875	189.060165405273	21	3	178	8.9	-75.8093261718795	-15.1947021484398	77.317093246023	73.8127285751558	72.8479945902729	59.0548809717743	123.280130710407
180	424.637908935547	185.811462402344	21	3	179	8.95	-24.2095947265602	-64.9740600585801	69.3378176561699	63.3567761584029	63.9493856251567	59.6394294172089	136.32853037412
181	422.469146728516	185.621398925781	21	3	180	9	-43.3752441406193	-3.80126953126023	43.5414911814882	53.7544004457401	58.2191053455162	60.9725828854992	135.023319562416
182	422.220397949219	183.472198486328	21	3	181	9.05	-4.97497558594091	-42.9840087890597	43.2709532326094	50.0597435459522	52.3785448295826	83.5131316557146	135.592120814301
183	421.052154541016	182.148849487305	21	3	182	9.1	-23.3648681640591	-26.4669799804602	35.30464691241	45.7661123740986	47.7614032977135	101.285767193817	135.142404669407
184	418.492492675781	180.698120117188	21	3	183	9.15	-51.1932373047	-29.0145874023398	58.8438087470835	42.6254821158765	43.744204988815	106.160331472956	135.489204156711
185	416.123474121094	180.356781005859	21	3	184	9.2	-47.3803710937409	-6.82678222658012	47.8696617969017	41.4003135007624	39.8324126649333	109.458091686795	134.226290405012
186	415.089813232422	181.288970947266	21	3	185	9.25	-20.6732177734398	18.6437988281398	27.838339890378	41.7684061496868	40.3324447057268	110.749337247852	134.49591888269
187	413.285583496094	181.729598999024	21	3	186	9.3	-36.0845947265602	8.81256103516023	37.1451101570385	37.4286664316778	82.3058838657834	136.161773557234	134.976014952001
188	411.481353759766	182.170227050781	21	3	187	9.35	-36.0845947265591	8.81256103513977	37.1451101570325	33.898712955768	125.075953657863	162.185919358647	135.005321913982
189	409.677124023438	182.610855102539	21	3	188	9.4	-36.0845947265602	8.81256103516023	37.1451101570385	38.039407295577	139.47266835564	188.809414178442	134.539876153922
190	408.177001953125	182.791793823242	21	3	189	9.45	-30.0024414062602	3.61877441405966	30.2198944173525	123.211454230804	154.966797748434	215.83187277773	135.330445662243
191	406.071411132812	183.998962402344	21	3	190	9.5	-42.1118164062602	24.1433715820403	48.541811589423	208.383501166039	163.279569150188	215.207080505708	139.297426284741
192	387.645446777344	198.01390838623	21	3	191	9.55	-368.51928710936	280.29891967772	463.005344833176	241.516670279601	219.945002284885	214.494449402303	143.506516227107
193	369.219482421875	212.028854370117	21	3	192	9.6	-368.51928710938	280.298919677739	463.005344833203	276.034882541099	276.610435419581	214.588544211319	145.331649553417
194	378.444229125977	207.817588806153	21	3	193	9.65	184.49493408204	-84.2253112792798	202.810955724852	288.519731004798	333.874623368068	213.433859627391	144.862693037185
195	387.668975830078	203.606323242188	21	3	194	9.7	184.49493408202	-84.2253112792997	202.810955724842	316.678550338966	391.831332890527	211.470765106574	143.12097935812
196	390.156524658203	208.565734863281	21	3	195	9.75	49.7509765625	99.1882324218597	110.966053907919	344.837369673123	390.081716305689	212.542758613915	142.295229081144
197	419.977432250977	213.27188873291	21	3	196	9.8	596.41815185548	94.1230773925804	603.799441504011	426.232576456535	346.683014938823	212.758727573024	141.695610877989
198	449.79833984375	217.978042602539	21	3	197	9.85	596.41815185546	94.1230773925798	603.799441503991	507.627783239954	304.101134764775	211.46451815634	141.476755194539
199	419.512847900391	221.497901916504	21	3	198	9.9	-605.70983886718	70.3971862792997	609.786989641913	491.64370160658	287.395050899143	210.02487133607	140.287413065561
200	389.227355957031	225.017761230469	21	3	199	9.95	-605.7098388672	70.3971862793003	609.786989641934	376.687479538681	267.974732464715	211.021461907277	139.140434546554
201	387.748199462891	225.488586425781	21	3	200	10	-29.5831298828	9.41650390623977	31.0456457410511	263.364899856426	261.805948077643	217.622269683982	138.176308104124
202	386.714660644531	226.506896972656	21	3	201	10.05	-20.6707763672	20.3662109375	29.0183311645163	148.55752534175	205.572452861162	203.4999007985	137.534736566556
203	385.323699951172	227.74072265625	21	3	202	10.1	-27.8192138671807	24.6765136718801	37.186543092716	28.3216816894763	146.3186008931	189.377531913016	136.917690159917
204	383.572143554688	228.097412109375	21	3	203	10.15	-35.0311279296795	7.1337890625	35.7501170685331	31.9681945487055	86.1751193040724	183.565054601413	135.713774685919
205	383.144714355469	228.147796630859	21	3	204	10.2	-8.54858398438068	1.00769042968011	8.60777138056529	34.4574261836429	30.2115909240278	176.783867029444	135.282695587155
206	380.686309814453	227.983169555664	21	3	205	10.25	-49.1680908203193	-3.2925415039	49.2782100371967	29.272301929774	45.162823062275	173.841120914436	135.018749343876
207	379.046295166016	229.251480102539	21	3	206	10.3	-32.8002929687398	25.3662109375	41.4644893392033	23.7927132663948	60.3167866581773	147.229448198745	134.253914348062
208	378.592742919922	228.917846679688	21	3	207	10.35	-9.07104492188068	-6.67266845701988	11.2609218233715	32.1015001585793	74.6539290612581	120.767591030432	133.782849987468
209	378.9775390625	229.080108642578	21	3	208	10.4	7.69592285156023	3.24523925779999	8.35217375163694	58.3574515758446	79.7350583036841	91.7654119526809	136.746322766332
210	377.267639160156	230.914291381836	21	3	209	10.45	-34.1979980468795	36.6836547851597	50.151705841488	86.1761471327117	85.593001594173	62.4489963153776	139.772550849679
211	379.11567179362	239.751017252604	21	3	210	10.5	36.9606526692792	176.73451741536	180.557967123523	120.035556192742	85.8762937512282	61.1455357025406	142.827544586788
212	380.963704427083	248.587743123373	21	3	211	10.55	36.9606526692598	176.73451741538	180.557967123539	135.677403340973	88.8864435363281	60.5750237308091	134.754002646495
213	382.811737060547	257.424468994141	21	3	212	10.6	36.9606526692803	176.73451741536	180.557967123524	139.084503029767	95.2165811677635	59.2468361085158	126.557126388376
214	383.997589111328	261.5869140625	21	3	213	10.65	23.7170410156205	83.2489013671795	86.5614094927931	113.395135926612	97.3557046012893	57.9936897444462	124.544948424582
215	384.430419921875	264.918273925781	21	3	214	10.7	8.65661621093977	66.6271972656205	67.1872042854546	91.5967399399444	94.6864017067273	59.0946260677348	122.265607379272
216	384.634338378906	267.515838623047	21	3	215	10.75	4.07836914062045	51.9512939453193	52.111131607749	70.3976061427847	77.1282483428062	57.4947400738365	122.09862269624
217	385.59326171875	270.963256835938	21	3	216	10.8	19.1784667968795	68.9483642578205	71.5659871902016	59.0340058616052	60.833260803441	55.7491011231007	108.775584767592
218	386.90283203125	274.453796386719	21	3	217	10.85	26.19140625	69.8107910156193	74.5622981377252	50.2883003836879	43.8397431557735	56.1011818185954	95.0970111033155
219	386.222534179688	275.776245117188	21	3	218	10.9	-13.6059570312398	26.4489746093807	29.7434080868956	40.8613607590005	36.2523211852083	63.4677741965936	79.9096691418394
220	385.731658935547	276.841522216797	21	3	219	10.95	-9.81750488282046	21.3055419921795	23.458676895868	30.0697816669375	32.5962505412966	68.5236397920805	64.7030221992551
221	385.518188476562	276.969360351562	21	3	220	11	-4.26940917970001	2.55676269529999	4.97643348431227	17.2818801687623	29.1131863964448	68.0328194895946	64.2085716302167
222	385.515899658203	277.849761962891	21	3	221	11.05	-0.0457763671795419	17.6080322265807	17.6080917298865	13.4706365088114	22.6117587098733	66.0081044944894	64.2944702212134
223	384.98486328125	277.860229492188	21	3	222	11.1	-10.6207275390602	0.209350585939774	10.6227906468491	14.9042006989054	16.9857824694273	63.7367208637352	63.4717849998018
224	384.463684082031	277.742279052734	21	3	223	11.15	-10.4235839843795	-2.35900878908069	10.6871897871411	17.365012033889	29.5798437918979	65.5248422477496	62.9399167169238
225	384.475341796875	279.273559570312	21	3	224	11.2	0.233154296879547	30.6256103515602	30.626497846338	15.1537357528091	42.3608778774338	67.7473477291005	62.9028880583021
226	383.779083251953	278.761932373047	21	3	225	11.25	-13.9251708984398	-10.2325439453	17.2804901592301	16.6896847700923	58.937390636383	70.3561244780438	62.2727917235219
227	383.948516845703	279.042297363281	21	3	226	11.3	3.388671875	5.60729980468068	6.55171032448688	45.6890510749843	71.1829481855378	70.3217213364383	61.7811230500188
228	384.098388671875	279.945068359375	21	3	227	11.35	2.99743652343977	18.0554199218795	18.3025357332654	69.8175550559621	83.6336985716969	69.4264311761993	61.9879920244933
229	384.158874511719	287.729034423828	21	3	228	11.4	1.20971679687955	155.67932128906	155.684021311601	100.509769238877	94.797363310291	68.0539263309979	62.6140824367169
230	385.295623779297	295.206573486328	21	3	229	11.45	22.7349853515602	149.55078125	151.269017751227	127.212160618267	102.898444916904	66.9570480831327	63.2377881250908
231	387.13330078125	303.543518066406	21	3	230	11.5	36.7535400390602	166.73889160156	170.741561073804	150.577712373301	111.599062559643	67.2716075578928	63.819390830888
232	389.008361816406	310.291015625	21	3	231	11.55	37.5012207031205	134.94995117188	140.063667221435	143.905675545598	118.031683963003	68.0139167116177	64.8311134992627
233	389.867095947266	316.992736816406	21	3	232	11.6	17.1746826172	134.03442382812	135.13029450844	135.979334777847	121.867079882971	67.6967338910879	62.5839059234533
234	392.720336914062	322.402618408203	21	3	233	11.65	57.0648193359193	108.19763183594	122.323837173082	122.688355880409	106.528008870098	67.8861436894015	61.4127191774373
235	394.375732421875	327.733367919922	21	3	234	11.7	33.1079101562602	106.61499023438	111.637313912472	108.85120730774	91.5532182888316	66.7111500488693	60.7258875616048
236	396.0439453125	332.673645019531	21	3	235	11.75	33.3642578125	98.8055419921807	104.286666586614	93.156447392641	75.6058244794026	67.0508433732072	60.415957762715
237	395.955230712891	336.216430664062	21	3	236	11.8	-1.77429199217954	70.8557128906193	70.8779243580918	69.1503421945984	64.8448852376977	67.8131449769369	59.6196565742639
238	396.986694335938	338.854797363281	21	3	237	11.85	20.6292724609398	52.7673339843807	56.6564949329454	47.1271017998166	51.7597692104789	67.8748022303913	58.7484476121246
239	396.893280029297	338.788299560547	21	3	238	11.9	-1.86828613282046	-1.32995605468068	2.29331118286878	28.5232930783966	40.9749240685119	61.7603906768402	58.9977109012561
240	396.817260742188	338.790649414062	21	3	239	11.95	-1.52038574217954	0.0469970702999944	1.52111193856324	20.8385631676553	30.5238551808343	57.951936458101	59.4040924701633
241	397.148834228516	339.246124267578	21	3	240	12	6.63146972656023	9.10949707032046	11.2676229795136	10.3630910283168	22.5026241867717	59.6059621721815	60.2725301243593
242	395.629241943359	338.676879882812	21	3	241	12.05	-30.3918457031409	-11.3848876953205	32.4542748043857	12.7995059424255	17.5946059908706	63.6541225040361	60.6705524912078
243	395.480987548828	338.522613525391	21	3	242	12.1	-2.96508789061932	-3.08532714841931	4.27913423625276	13.920608561852	13.8825245778113	61.4310909831714	68.9636048407155
244	396.161468505859	338.769165039062	21	3	243	12.15	13.6096191406193	4.93103027341931	14.4753857534122	16.4819552951468	16.9927724835823	57.300596107125	77.2550472117154
245	395.984954833984	338.459625244141	21	3	244	12.2	-3.5302734375	-6.19079589841931	7.12662503569561	14.3506488140859	24.3506546273703	53.7044273941092	85.0480068812354
246	397.127288818359	338.839111328125	21	3	245	12.25	22.8466796875	7.58972167967954	24.0743566459879	17.4019581273059	43.6060998649604	50.4757910473862	93.1746167429336
247	396.096862792969	338.484039306641	21	3	246	12.3	-20.6085205078	-7.10144042967954	21.7977423990812	21.1860390247391	62.4633597703745	48.9175918120895	95.1206887619783
248	396.059631347656	339.460113525391	21	3	247	12.35	-0.744628906259095	19.521484375	19.5356808023525	34.7807006928887	71.1024127558638	48.0704640480499	96.772990145803
249	395.715637207031	337.826141357422	21	3	248	12.4	-6.8798828125	-32.6794433593807	33.3957902405783	70.7302444347739	73.6262681457382	49.9414954715143	94.9907543901698
250	395.995300292969	334.081573486328	21	3	249	12.45	5.59326171875909	-74.8913574218795	75.0999333764435	110.576070726663	76.8849996073841	51.8511368571939	93.3188937235454
251	394.313415527344	324.030212402344	21	3	250	12.5	-33.6376953125	-201.027221679681	203.822075355414	124.802867384422	78.4489579080008	53.2734526908259	91.1602194738572
252	387.972930908203	314.978668212891	21	3	251	12.55	-126.809692382819	-181.030883789059	221.026873858527	126.066497266737	80.2405776333083	53.3271882707979	89.7684925704776
253	386.512145996094	310.686981201172	21	3	252	12.6	-29.2156982421807	-85.8337402343807	90.6696640911463	118.989298521879	82.2584035182885	70.2304757903432	88.5000999849235
254	387.561363220215	309.001117706299	21	3	253	12.65	20.9843444824207	-33.7172698974598	39.7139396521555	86.1676713812277	82.8902184594463	86.6239507340294	87.5518688327532
255	388.610580444336	307.315254211426	21	3	254	12.7	20.9843444824196	-33.7172698974598	39.7139396521549	49.9050845399536	79.3516190870174	103.384863713602	86.8708007620978
256	389.659797668457	305.629390716553	21	3	255	12.75	20.9843444824196	-33.7172698974598	39.7139396521549	39.7139396521554	62.9408055166915	119.29839011266	86.3734988745893
257	390.709014892578	303.94352722168	21	3	256	12.8	20.9843444824207	-33.7172698974609	39.7139396521565	39.7139396521554	44.1910167712214	122.42823254702	86.7114155427933
258	391.758232116699	302.257663726807	21	3	257	12.85	20.9843444824196	-33.7172698974598	39.7139396521549	39.7139396521554	69.3585388248225	125.671178061215	87.4048679466265
259	392.80744934082	300.571800231934	21	3	258	12.9	20.9843444824207	-33.7172698974598	39.7139396521555	39.7139396521554	99.6216333223207	128.221118103499	89.4573999442111
260	393.856666564941	298.885936737061	21	3	259	12.95	20.9843444824196	-33.7172698974598	39.7139396521549	38.4769490024892	129.884727819819	128.68585098899	91.5292369229039
261	394.905883789062	297.200073242188	21	3	260	13	20.9843444824196	-33.7172698974598	39.7139396521549	99.0031379974897	160.147822317319	122.714476775533	91.6550174543813
262	396.581176757812	297.137817382812	21	3	261	13.05	33.505859375	-1.24511718752046	33.5289864038258	159.529326992486	164.615887460731	115.882862636919	92.4374838475798
263	413.644630432129	295.781867980957	21	3	262	13.1	341.269073486341	-27.1189880371003	342.344884627157	220.055515987483	169.083952604141	115.569108986676	95.0107701572319
264	430.708084106445	294.425918579102	21	3	263	13.15	341.26907348632	-27.1189880370991	342.344884627137	280.581704982483	173.552017747552	117.803141558381	97.1395145868901
265	447.771537780761	293.069969177246	21	3	264	13.2	341.269073486319	-27.1189880371207	342.344884627138	290.754825918973	178.020082890962	120.037174130086	99.6455881280886
266	464.834991455078	291.714019775391	21	3	265	13.25	341.269073486341	-27.1189880370991	342.344884627157	239.164767210792	182.488148034374	122.271206701792	101.662415078736
267	460.627092633928	292.029780796596	21	3	266	13.3	-84.1579764230005	6.31522042409983	84.3945910862733	187.574708502619	187.574708502617	124.505239273497	103.374436841777
268	456.419193812779	292.345541817802	21	3	267	13.35	-84.15797642298	6.31522042411916	84.3945910862543	135.984649794442	161.779679148529	126.739271845203	103.219524663512
269	452.211294991629	292.661302839007	21	3	268	13.4	-84.1579764229994	6.31522042410097	84.3945910862722	84.3945910862655	135.984649794442	128.973304416908	104.402192135998
270	448.00339617048	292.977063860212	21	3	269	13.45	-84.15797642298	6.31522042409983	84.3945910862529	84.3945910862614	110.189620440354	131.207336988614	103.862467832819
271	443.79549734933	293.292824881418	21	3	270	13.5	-84.1579764230005	6.3152204241203	84.3945910862748	84.3945910862653	84.3945910862655	130.036582217937	100.714651452996
272	439.587598528181	293.608585902623	21	3	271	13.55	-84.15797642298	6.31522042409983	84.3945910862529	84.3945910862655	84.3945910862633	131.547779424362	97.3246312896987
273	435.379699707031	293.924346923829	21	3	272	13.6	-84.1579764229994	6.31522042411916	84.3945910862736	84.3945910862655	84.3945910862652	119.791064524121	96.7067430047912
274	431.171800885881	294.240107945034	21	3	273	13.65	-84.1579764230005	6.31522042410097	84.3945910862734	84.3945910862655	84.3945910862634	107.655078439751	96.4730388463504
275	426.963902064732	294.555868966239	21	3	274	13.7	-84.15797642298	6.31522042409983	84.3945910862529	84.3945910862653	84.3945910862655	95.9063125425757	95.5914564875501
276	422.756003243582	294.871629987445	21	3	275	13.75	-84.1579764230005	6.31522042411916	84.3945910862747	84.3945910862652	77.5850164014991	84.0264400448128	95.8019657462234
277	418.548104422433	295.18739100865	21	3	276	13.8	-84.1579764229789	6.31522042410097	84.3945910862518	84.3945910862614	75.5208503461065	84.3206411365341	95.7690818604024
278	414.340205601283	295.503152029855	21	3	277	13.85	-84.1579764230005	6.31522042409983	84.3945910862733	84.3945910862655	77.8024498997125	80.76787126581	95.3154010248129
279	410.132306780134	295.818913051061	21	3	278	13.9	-84.15797642298	6.31522042411916	84.3945910862543	70.7754417167327	79.3255070850594	80.5832661684966	95.0328600234707
280	405.924407958984	296.134674072266	21	3	279	13.95	-84.1579764230005	6.31522042410097	84.3945910862734	66.6471096059478	81.6230046447977	79.039084676649	94.5723926064122
281	405.687927246094	295.354797363281	21	3	280	14	-4.72961425779999	-15.5975341797	16.2988442386108	71.2103087131598	83.65828900336	78.7148261304596	93.8504912611848
282	406.496215820312	292.271331787109	21	3	281	14.05	16.1657714843602	-61.6693115234409	63.7529305323273	74.2564230838574	84.246691186805	78.7663999424781	94.1835400288634
283	411.012268066406	289.383331298828	21	3	282	14.1	90.3210449218807	-57.7600097656193	107.210586622333	78.85141820333	77.1411514453549	77.8443770229069	86.271035281632
284	411.899139404297	284.481658935547	21	3	283	14.15	17.7374267578193	-98.0334472656205	99.6251629397422	96.5411362899874	76.7719412507297	75.1429361343195	78.2765085672614
285	411.370086669922	279.139312744141	21	3	284	14.2	-10.5810546875	-106.846923828119	107.369566683636	101.846272767662	73.6835782670325	71.1457388450139	70.420320146594
286	410.844848632812	273.928344726562	21	3	285	14.25	-10.5047607422	-104.219360351581	104.747434671898	83.0719941775499	79.8446358594201	69.3327247906544	62.1822975589568
287	413.210235595703	270.083801269531	21	3	286	14.3	47.3077392578205	-76.8908691406193	90.2786129207011	79.287459417602	82.0119495388498	67.0329244473076	60.3573738550065
288	412.555755615234	270.212219238281	21	3	287	14.35	-13.0895996093807	2.568359375	13.3391936717723	68.5157383307351	77.8863041461013	63.8915302044228	58.2925962175966
289	414.708648681641	266.799407958984	21	3	288	14.4	43.0578613281409	-68.2562255859409	80.7024891400028	63.1481354288527	70.9603651835795	61.0924156300335	56.8414716079798
290	415.265716552734	264.182495117188	21	3	289	14.45	11.1413574218591	-52.3382568359193	53.5109612493017	62.1776263100374	60.6684730452301	57.9374482242105	55.2559815392395
291	416.281463623047	260.421783447266	21	3	290	14.5	20.3149414062602	-75.2142333984398	77.9094201624859	72.7006141146526	55.0071605779487	57.664400304433	53.4776232171584
292	414.871276855469	256.389984130859	21	3	291	14.55	-28.2037353515602	-80.6359863281409	85.4260673266245	62.633270949557	49.8191577078103	56.819300633365	52.4226902494955
293	416.6728515625	253.627883911133	21	3	292	14.6	36.0314941406205	-55.2420043945193	65.9541326948483	52.8212077597251	50.6419089634907	52.7510060391435	51.5036248529043
294	415.349975585938	254.373001098633	21	3	293	14.65	-26.4575195312398	14.90234375	30.3657733145247	46.8661857270447	45.4128900093372	48.8979386947721	51.3690375505538
295	415.359680175781	254.150680541992	21	3	294	14.7	0.194091796860221	-4.44641113282046	4.45064530014223	37.4606891055833	42.1913181813885	44.9343277506123	50.5186745346385
296	412.977569580078	254.493942260742	21	3	295	14.75	-47.6422119140602	6.865234375	48.1343099990838	28.5832038123287	35.4841647494459	40.3381550731009	49.3118936231732
297	414.182098388672	252.998870849609	21	3	296	14.8	24.0905761718795	-29.9014282226597	38.3985842193172	28.1925090691175	31.6266517278803	36.394106573479	48.005362429395
298	414.887969970703	252.183670043945	21	3	297	14.85	14.1174316406205	-16.3040161132801	21.5667062285758	31.5614286030519	27.6157079321857	35.8173211693831	46.7060425298337
299	413.493255615234	251.913635253906	21	3	298	14.9	-27.8942871093807	-5.40069580078011	28.4122995984684	24.1021437718471	26.8355122059646	33.099677047463	45.3851521345722
300	412.867248535156	251.052337646484	21	3	299	14.95	-12.5201416015591	-17.2259521484398	21.2952429698143	25.7926143501774	29.2001824559944	31.4728784018301	43.9098044631387
301	413.408386230469	251.080963134766	21	3	300	15	10.8227539062591	0.572509765639779	10.83788584306	26.6482120520427	25.669149568253	28.2404203038572	43.9754319484814
302	415.182891845703	249.551696777344	21	3	301	15.05	35.4901123046807	-30.5853271484398	46.8509371109686	25.4785153428117	22.9690554391476	26.0789805565128	43.0002796633501
303	414.103790283203	248.840774536133	21	3	302	15.1	-21.58203125	-14.2184448242199	25.8446947379024	26.8389363089369	20.9927333752755	25.1628726829018	40.9978787025743
304	413.975830078125	247.719863891602	21	3	303	15.15	-2.55920410156023	-22.4182128906205	22.5638160523131	27.2361553646589	20.7864640855888	27.5951389667882	39.4455910185146
305	414.184814453125	246.330627441406	21	3	304	15.2	4.1796875	-27.7847290039199	28.0973478004406	20.1454965281177	20.7544386222716	29.8916102242631	37.3994293755261
306	413.660339355469	245.961761474609	21	3	305	15.25	-10.4895019531205	-7.37731933593977	12.82398112167	15.3372546985082	20.9966758582684	29.2910624556921	34.8640834680036
307	414.140319824219	246.268981933594	21	3	306	15.3	9.599609375	6.14440917970001	11.3976429282624	16.0944128283659	20.5313093851453	28.9778004114823	33.1232150265781
308	414.227722167969	246.291168212891	21	3	307	15.35	1.748046875	0.443725585939774	1.80348558985506	14.6699409356063	22.7100374336178	29.5205548552447	33.3745965016526
309	413.817535400391	245.039169311523	21	3	308	15.4	-8.20373535155909	-25.0399780273597	26.3496067016014	14.7571963518779	28.3547657276117	29.6778886391109	32.4364100637596
310	413.333892822266	244.108596801758	21	3	309	15.45	-9.6728515625	-18.6114501953	20.9749883366425	20.9171222421729	30.5830379925318	29.8821607020669	31.6244613902157
311	413.8740234375	244.493103027344	21	3	310	15.5	10.8026123046795	7.69012451171989	13.2602582030279	30.0828201687274	32.9129753431312	30.2864635925297	30.3025955690985
312	411.769348144531	244.345230102539	21	3	311	15.55	-42.0935058593795	-2.9574584961	42.1972723797377	40.6151186268576	34.9865453838171	29.1812586933351	28.6558075896424
313	412.605407714844	246.575256347656	21	3	312	15.6	16.7211914062591	44.6005249023398	47.6319752226273	46.4961350494572	38.0483763352139	29.2447513660052	27.6530618116424
314	415.469451904297	249.296310424805	21	3	313	15.65	57.2808837890602	54.4210815429801	79.0110989922524	51.0687543343845	38.569313192633	29.9932433422572	27.7654149003516
315	417.8759765625	250.040634155273	21	3	314	15.7	48.1304931640602	14.8864746093602	50.3800704496408	49.0559685254614	39.0098827818622	29.86453100044	28.6735012301719
316	417.403991699219	248.297225952148	21	3	315	15.75	-9.43969726562045	-34.8681640625	36.1233546276641	46.0139325017005	39.5762513267911	29.3900118629064	28.5163012184046
317	416.979888916016	246.747543334961	21	3	316	15.8	-8.48205566405909	-30.9936523437403	32.1333433351221	36.5235077584084	37.8312080015249	29.8523234796772	27.9677592575263
318	416.483001708984	245.204483032227	21	3	317	15.85	-9.93774414064092	-30.8612060546801	32.4217951038228	31.5236305142672	35.7794652983925	30.9318718339221	28.3467765448656
319	415.831176757812	243.767456054688	21	3	318	15.9	-13.0364990234398	-28.7405395507795	31.5589752757923	28.0837483191976	31.6317209569026	31.7731430800562	27.7744507206474
320	414.671203613281	243.25276184082	21	3	319	15.95	-23.1994628906193	-10.2938842773602	25.3806842289349	26.6064474775885	29.1460240083482	31.7760443786013	27.3353171563196
321	414.280578613281	242.390960693359	21	3	320	16	-7.8125	-17.2360229492199	18.9239436523161	25.5449980950846	25.8670483826816	32.3647708343398	27.4155835446586
322	413.087097167969	242.717483520508	21	3	321	16.05	-23.8696289062409	6.53045654298012	24.7468391270765	26.7399341553967	24.7181015755372	31.232634622772	26.4835616019634
323	412.292297363281	243.815795898438	21	3	322	16.1	-15.8959960937591	21.9662475586	27.1145481913032	26.7684175024292	23.8153673326303	30.143250940383	26.6808698298568
324	412.841644287109	242.02131652832	21	3	323	16.15	10.9869384765591	-35.8895874023602	37.5336555773528	23.6503484461655	24.9769729674794	27.9356908339151	27.7919041148819
325	413.602600097656	243.045776367188	21	3	324	16.2	15.2191162109409	20.4891967773602	25.5231009640975	22.8297556734859	24.5422059753403	27.4553922360807	28.4650947963579
326	413.729217529297	242.937377929688	21	3	325	16.25	2.53234863281932	-2.16796875	3.33359837099769	22.085736570176	25.1532903418885	27.741539981117	28.5973209868565
327	414.7265625	242.671432495117	21	3	326	16.3	19.9468994140602	-5.31890869142046	20.6438752636782	23.2140117795622	24.634061244019	26.9577181035702	29.454926933288
328	413.924713134766	243.523071289062	21	3	327	16.35	-16.0369873046795	17.0327758789	23.3944526747537	22.3159944482514	24.5070365823735	27.1729982344865	30.1510141453338
329	414.652862548828	241.490829467773	21	3	328	16.4	14.5629882812398	-40.6448364257795	43.1750316242838	26.6562322376114	24.2396607109275	25.8710128021839	30.6064779855118
330	414.222473144531	242.450378417969	21	3	329	16.45	-8.60778808593977	19.1909790039199	21.0330143075438	26.4383668145521	25.7647604638131	24.7884736105723	30.7849447443773
331	414.361968994141	241.206436157227	21	3	330	16.5	2.78991699220001	-24.8788452148403	25.0347873177974	26.928336594571	29.6160315795525	24.5447034967875	33.1341086498661
332	414.463195800781	240.233963012695	21	3	331	16.55	2.02453613279999	-19.4494628906398	19.5545481483819	25.2653096422929	29.1973346316031	23.7858645105917	34.99551030018
333	415.607177734375	239.633026123047	21	3	332	16.6	22.8796386718795	-12.0187377929602	25.8443015748481	29.2135264793748	30.5306291363427	24.1169882937085	35.0677671940073
334	415.951110839844	237.924301147461	21	3	333	16.65	6.87866210937955	-34.1744995117199	34.8598968628933	32.5758309214936	26.7650526368884	25.5905648875067	33.2139980893513
335	417.832489013672	237.138977050781	21	3	334	16.7	37.6275634765602	-15.7064819336	40.7740984929535	31.9563024486541	25.0347412458043	27.0656585922757	32.8959151233207
336	415.794677734375	237.613433837891	21	3	335	16.75	-40.7562255859398	9.48913574220001	41.846309528391	34.1329216781144	23.9361166516865	27.8046301108067	32.8553239728957
337	416.044525146484	238.397430419922	21	3	336	16.8	4.99694824217954	15.6799316406199	16.4569057841848	28.2647956314838	22.9376677771643	29.0575303868989	32.7841334187779
338	415.078979492188	236.835388183594	21	3	337	16.85	-19.3109130859193	-31.2408447265597	36.7273977221493	20.8559560122337	23.7269400050434	29.3701564567456	34.7432492525135
339	415.3193359375	236.699798583984	21	3	338	16.9	4.80712890623977	-2.71179199220001	5.51926662974041	15.2964023818794	26.941469064086	29.4398128909674	37.4168738717413
340	415.505828857422	236.70068359375	21	3	339	16.95	3.72985839843977	0.0177001953198896	3.72990039670312	13.9190331056745	28.3665567207383	29.7938451101533	39.8587761518269
341	415.701873779297	237.375198364258	21	3	340	17	3.9208984375	13.4902954101602	14.0485413766191	13.3209583319725	25.9932286420608	33.9034464653925	40.3977568489995
342	415.794036865234	237.844741821289	21	3	341	17.05	1.84326171873977	9.39086914061988	9.57005940316037	25.6181424966881	28.9177261421946	38.7583859775879	41.5306894346609
343	415.855529785156	236.15901184082	21	3	342	17.1	1.22985839844091	-33.7145996093801	33.7370238536393	35.8771574292429	28.2096837771484	39.9922834476316	41.9045097321093
344	417.789093017578	233.423034667969	21	3	343	17.15	38.6712646484398	-54.7195434570199	67.0051874533185	36.6900549022423	32.1145731450465	38.4923053447875	42.7021139300602
345	418.571868896484	230.785491943359	21	3	344	17.2	15.6555175781193	-52.7508544922	55.024975059477	43.9164191787148	34.5529489745024	38.3364380105607	43.9448869281309
346	417.681640625	230.619064331055	21	3	345	17.25	-17.8045654296795	-3.32855224608011	18.1130287416165	43.0984092223244	43.8707762790986	37.9691079646744	47.2435339012232
347	417.293609619141	228.367156982422	21	3	346	17.3	-7.76062011717954	-45.0381469726602	45.7018807855226	38.6110037934049	54.5791041780116	38.6105487339856	49.3237132565907
348	416.640350341797	229.697799682617	21	3	347	17.35	-13.0651855468807	26.6128540039	29.6469740716876	33.228740519762	56.2576268902197	42.3135002705405	49.592680398837
349	414.422607421875	229.915557861328	21	3	348	17.4	-44.3548583984398	4.35516357422046	44.5681603087211	51.0514976559549	50.0431416254891	48.9627349412987	49.3671330673448
350	413.343627929688	229.014587402344	21	3	349	17.45	-21.5795898437398	-18.0194091796801	28.1136586912621	65.2417891773084	48.3063193003831	54.9290786930816	49.6924012664654
351	415.511352539062	224.111022949219	21	3	350	17.5	43.3544921874795	-98.0712890625	107.226814422581	69.416844558115	49.9449872872879	56.2508102012116	49.9176251403297
352	419.290252685547	219.668060302734	21	3	351	17.55	75.5780029297	-88.8592529297	116.65333839229	61.4752794575733	48.3033713257766	59.2755143587301	49.884495835409
353	419.148376464844	222.190185546875	21	3	352	17.6	-2.83752441406023	50.4425048828199	50.5222509757206	63.3838980810042	56.4173167639326	59.6920311705102	50.6601357338376
354	419.074951171875	222.421844482422	21	3	353	17.65	-1.46850585937955	4.63317871093977	4.86033480601261	48.838476918621	65.8108967375508	59.8136629726136	52.8666154902391
355	417.230102539062	222.798156738281	21	3	354	17.7	-36.8969726562602	7.52624511718011	37.6567518084167	31.3649534742448	75.3052084116607	60.824115263986	54.9252402058892
356	418.953735351562	222.729858398438	21	3	355	17.75	34.47265625	-1.36596679685965	34.4997086106649	43.4177889697502	68.6308441233246	66.6824376916397	55.2718943255319
357	420.067138671875	221.778823852539	21	3	356	17.8	22.2680664062602	-19.0206909179801	29.2857211704091	70.1465140175284	63.9719245394487	69.5898961262825	56.8387016589816
358	418.431884765625	216.486373901367	21	3	357	17.85	-32.705078125	-105.84899902344	110.786428453248	87.2265187423173	63.1264354508008	69.8152043409284	56.4742194760725
359	418.695434570312	209.566192626953	21	3	358	17.9	5.27099609373977	-138.40362548828	138.503960044903	88.4232113280283	69.5841843197381	69.2944532437221	57.0237674291782
360	420.768524169922	203.77311706543	21	3	359	17.95	41.4617919922	-115.86151123046	123.056775432361	96.5788956046527	73.341911227589	69.5909574227775	57.330276420676
361	422.223388671875	202.365783691406	21	3	360	18	29.0972900390602	-28.1466674804801	40.48317153922	82.8350819318513	83.4198880959914	65.9318038152669	58.3780940692883
362	423.640411376953	199.161956787109	21	3	361	18.05	28.3404541015602	-64.0765380859398	70.0641425535311	69.0218546219477	90.8764209267884	61.0106056932301	59.2128663247901
363	421.739654541016	200.06266784668	21	3	362	18.1	-38.0151367187398	18.0142211914199	42.0673600892411	59.4573037128607	83.2130919179241	61.3279880200436	60.2327455989089
364	424.403289794922	197.83576965332	21	3	363	18.15	53.2727050781193	-44.5379638672	69.4378234953854	78.4165648639546	72.7780097498934	67.2409256356908	60.4209207830351
365	420.766662597656	198.797714233398	21	3	364	18.2	-72.7325439453193	19.2388916015602	75.2340208869258	85.1739462489242	63.8767064338943	71.5140424012176	59.4659731269721
366	414.351470947266	200.941696166992	21	3	365	18.25	-128.3038330078	42.8796386718795	135.279477294689	83.591101903997	63.2327635072093	72.5746806863894	60.7915487676709
367	409.890960693359	203.599975585938	21	3	366	18.3	-89.2102050781409	53.1655883789205	103.851049478379	76.5341648778391	58.0492868470115	75.0668545839777	61.3847582978177
368	410.677444458007	205.11573791504	21	3	367	18.35	15.7296752929608	30.3152465820398	34.153138364605	68.296109154928	59.5295405892865	70.6349386816046	62.1946688472518
369	411.463928222656	206.631500244141	21	3	368	18.4	15.7296752929801	30.3152465820199	34.1531383645963	48.048962150464	64.8976669516435	65.0847999170578	62.2609568653676
370	410.353317260742	207.921455383301	21	3	369	18.45	-22.2122192382801	25.7991027832003	34.04374227237	30.9246274450989	69.6861735748463	59.7314741482705	61.9932993798658
371	409.242706298828	209.211410522461	21	3	370	18.5	-22.2122192382801	25.7991027831997	34.0437422723696	35.467979274576	61.7294732767874	60.5053779373651	60.494476460354
372	408.551422119141	209.805465698242	21	3	371	18.55	-13.8256835937398	11.8811035156199	18.2293759515536	53.2611690254478	59.2572882411669	59.1502182908501	57.9955753302981
373	411.364288330078	209.389236450195	21	3	372	18.6	56.2573242187398	-8.32458496093977	56.8698975119905	71.0762379947646	58.056785445285	60.7734600273075	57.3790026641927
374	415.181976318359	204.560050964355	21	3	373	18.65	76.3537597656193	-96.5837097167997	123.119087118955	75.4099844031108	57.3915900842222	61.0281785934567	58.6008810143176
375	418.999664306641	199.730865478516	21	3	374	18.7	76.3537597656409	-96.5837097167804	123.119087118954	87.589949037235	55.5862418626467	58.1078309899581	58.4905326280769
376	420.08935546875	197.167221069336	21	3	375	18.75	21.7938232421795	-51.2728881836	55.7124743141006	80.645591615994	57.7779923675208	54.9006598437021	58.4207370641429
377	416.785675048828	194.990234375	21	3	376	18.8	-66.0736083984398	-43.5397338867199	79.1291991221746	61.5220111429966	60.2511497346886	53.1796204693529	58.5187557110116
378	416.517944335938	193.915679931641	21	3	377	18.85	-5.35461425779999	-21.4910888671801	22.1481104057856	40.0962457305288	62.0173794653285	54.5741333535752	56.1703312347949
379	415.997619628906	192.642868041992	21	3	378	18.9	-10.4064941406398	-25.4562377929801	27.5011847539687	40.1460003319309	57.1586902352699	55.227460487013	52.9355172286351
380	415.407684326172	192.103240966797	21	3	379	18.95	-11.7987060546807	-10.7925415039	15.9902600566145	32.9123504321423	46.5294884050699	54.3956413369541	51.0153055220492
381	416.552429199219	189.550064086914	21	3	380	19	22.8948974609398	-51.0635375976597	55.961247321111	43.389167314663	48.0718464106167	55.057149105441	50.2643757670612
382	416.081115722656	187.454360961914	21	3	381	19.05	-9.42626953125909	-41.9140625	42.9609496232317	52.7953693275432	47.1019526975389	54.9805449673662	49.4398314495072
383	415.904769897461	183.731925964355	21	3	382	19.1	-3.52691650390057	-74.4486999511798	74.532194818389	52.962731079611	51.0914812618654	53.4300173083418	51.4280885481842
384	415.728424072266	180.009490966797	21	3	383	19.15	-3.52691650389943	-74.4486999511605	74.5321948183696	55.9976924893026	53.0633308898039	49.9608363929445	52.3328431039055
385	414.890747070312	179.930923461914	21	3	384	19.2	-16.7535400390807	-1.57135009765966	16.8270688169537	61.2915549629355	53.2050408112615	45.4670228549362	51.6879996518727
386	417.898254394531	178.032043457031	21	3	385	19.25	60.1501464843807	-37.9776000976602	71.1360543695689	58.7937952090679	52.3363058433613	44.2667934418965	50.7223783003479
387	419.711975097656	175.072006225586	21	3	386	19.3	36.2744140625	-59.2007446289	69.4302619913963	53.3312924520646	49.7099402000437	41.9706568380454	48.6323999316209
388	417.230316162109	176.933410644531	21	3	387	19.35	-49.6331787109409	37.2280883789	62.0433960490509	53.447350542912	44.8426551513552	41.7057237879853	49.763288681092
389	415.190399169922	178.122100830078	21	3	388	19.4	-40.7983398437398	23.7738037109403	47.2196810333531	48.67491919742	42.7629825506191	40.7862345402123	49.8426942936909
390	414.604766845703	178.765975952148	21	3	389	19.45	-11.7126464843795	12.8775024414	17.4073592711908	38.1283254371519	44.4045573048025	42.2991368958279	49.9248348085955
391	416.617126464844	177.526031494141	21	3	390	19.5	40.2471923828193	-24.7988891601403	47.273897642109	30.8915150936424	40.4617404731762	40.0233735967573	50.0069753234999
392	417.305633544922	177.99821472168	21	3	391	19.55	13.7701416015602	9.44366455078011	16.6972931900557	32.1946726491737	36.839360978552	39.7294446081643	50.4844749964249
393	418.364166259766	177.255737304688	21	3	392	19.6	21.1706542968807	-14.8495483398398	25.8593443315037	35.3617640666931	32.3199663141052	42.0827170690608	49.995961630339
394	420.893585205078	176.349761962891	21	3	393	19.65	50.5883789062398	-18.1195068359403	53.7354688110095	32.2485617489324	28.5091381906207	43.6375076143542	47.851218524079
395	420.408905029297	174.759857177734	21	3	394	19.7	-9.69360351562045	-31.7980957031398	33.2428163587877	35.5503965199521	31.3932329803944	45.2681683137873	45.706475417819
396	419.439147949219	176.014068603516	21	3	395	19.75	-19.3951416015602	25.0842285156398	31.7078860533055	33.748417534568	27.7104413501533	46.5440967569938	45.2468976316803
397	420.758239746094	175.005767822266	21	3	396	19.8	26.3818359375	-20.166015625	33.2064670451542	24.8236037320677	29.7489490162849	44.0851793938889	44.2019017253396
398	419.918243408203	175.0703125	21	3	397	19.85	-16.7999267578193	1.29089355468011	16.8494494045832	27.4247018940957	39.3227789867665	44.9524440086087	44.5814330369088
399	419.490295410156	175.226531982422	21	3	398	19.9	-8.55895996093977	3.12438964843977	9.11139979850779	23.1723209513742	44.5120326780893	44.4579281003688	44.8271374897734
400	421.388641357422	173.906097412109	21	3	399	19.95	37.9669189453193	-26.4086914062597	46.2483071689278	23.9475015126177	46.131779322772	45.454028280237	44.6804201005838
401	421.817443847656	173.607894897461	21	3	400	20	8.57604980468068	-5.96405029296022	10.4459813396982	44.897140438965	52.6264530408115	44.9568015415588	45.113921652815
402	423.658843994141	173.824691772461	21	3	401	20.05	36.8280029297	4.3359375	37.0823698513714	64.200461624111	51.3309978092257	45.9884050254837	46.8897899618663
403	422.083190917969	179.696853637695	21	3	402	20.1	-31.5130615234409	117.44323730468	121.59764403632	64.8388567514483	57.5849217031123	46.5619059523362	46.9198589634262
404	419.997619628906	174.844680786133	21	3	403	20.15	-41.7114257812591	-97.0434570312398	105.628005724238	82.0805851302487	60.4067180101169	45.7416006552135	55.8432008563875
405	418.450653076172	176.772827148438	21	3	404	20.2	-30.9393310546807	38.5629272461	49.4402828056144	78.7144941058337	59.5148235800796	45.9459279807018	66.2091708993843
406	413.736328125	177.836044311523	21	3	405	20.25	-94.2864990234398	21.2643432617	96.6546232337001	70.2727029672595	62.2031617329642	46.2270018214642	79.8076344766375
407	412.723907470703	177.81721496582	21	3	406	20.3	-20.2484130859398	-0.376586914060226	20.2519147292966	56.6129743961229	62.2278610346825	46.4331466126338	93.4487428633443
408	410.627502441406	181.187896728516	21	3	407	20.35	-41.9281005859398	67.4136352539199	79.3886883434487	54.1907904087108	53.8010329179059	47.4571422858323	92.7868955967432
409	409.824310302734	182.872707020153	21	3	408	20.4	-16.0638427734409	33.6962058327401	37.3293628685546	42.3257383356797	46.9711686323376	48.8680404393346	92.367279109666
410	409.021118164062	184.55751731179	21	3	409	20.45	-16.0638427734398	33.6962058327401	37.3293628685541	45.7412279635313	45.7600766386316	47.0617033053396	92.7521543192742
411	408.217926025391	186.242327603427	21	3	410	20.5	-16.0638427734193	33.6962058327396	37.3293628685448	37.3293628685524	39.8275506021169	50.2044697088726	92.1073283848866
412	407.414733886719	187.927137895064	21	3	411	20.55	-16.0638427734409	33.6962058327401	37.3293628685546	37.3293628685523	41.5352954160418	54.0501353155682	91.8596703166038
413	406.611541748047	189.611948186701	21	3	412	20.6	-16.0638427734398	33.6962058327401	37.3293628685541	37.3293628685523	37.3293628685524	51.7570008577915	93.9350730689568
414	405.808349609375	191.296758478338	21	3	413	20.65	-16.0638427734398	33.6962058327401	37.3293628685541	37.3293628685541	37.3293628685523	68.0488940984209	93.9326517027596
415	405.005157470703	192.981568769975	21	3	414	20.7	-16.0638427734398	33.6962058327401	37.3293628685541	37.3293628685523	34.6085830305997	87.1501734849814	96.6008043558735
416	404.201965332031	194.666379061612	21	3	415	20.75	-16.0638427734398	33.6962058327396	37.3293628685536	37.3293628685523	38.2057776847811	113.071172196281	99.0639244533018
417	403.39877319336	196.351189353249	21	3	416	20.8	-16.0638427734204	33.6962058327401	37.3293628685458	37.3293628685523	45.8724095964539	142.8123063328	107.665405228613
418	402.595581054688	198.035999644886	21	3	417	20.85	-16.0638427734398	33.6962058327401	37.3293628685541	31.887803192647	49.712968797677	140.621347184878	116.67581144494
419	401.792388916016	199.720809936523	21	3	418	20.9	-16.0638427734398	33.6962058327401	37.3293628685541	39.0821925010081	89.1266195645041	140.276630118963	125.879668901418
420	402.054382324219	199.287826538086	21	3	419	20.95	5.23986816405909	-8.65966796874034	10.1215644890277	54.4154563243555	128.540270331331	140.050280358311	134.155103673635
421	404.006591796875	196.185958862305	21	3	420	21	39.0441894531205	-62.0373535156199	73.3013094103588	62.0965747268018	186.314793790445	139.257855228214	134.282963653703
422	407.824066162109	191.953414916992	21	3	421	21.05	76.3494873046795	-84.6508789062602	113.995681985283	140.923876260456	244.089317249558	137.730935607724	134.677658965594
423	411.212432861328	190.262725830078	21	3	422	21.1	67.7673339843807	-33.8137817382795	75.7349548807854	225.192737470015	243.913331501203	141.308240185577	150.243699377176
424	396.511856079102	206.051963806153	21	3	423	21.15	-294.01153564452	315.7847595215	431.465870536825	333.547395079883	243.223897369374	142.123702750306	166.208980746561
425	381.811279296875	221.841201782227	21	3	424	21.2	-294.01153564454	315.78475952148	431.465870536824	433.76317817476	245.491977686023	147.255680731045	166.346115324113
426	404.178894042969	200.734764099121	21	3	425	21.25	447.35229492188	-422.12875366212	615.074597459696	425.730088275604	240.309932771648	151.900847085139	164.369823010428
427	426.546508789062	179.628326416016	21	3	426	21.3	447.35229492186	-422.1287536621	615.074597459668	345.523918478292	229.589461618994	168.897663844593	165.025378408112
428	427.900756835938	178.475509643555	21	3	427	21.35	27.0849609375205	-23.0563354492199	35.5695053850059	265.791217902031	232.903511573478	185.894480604047	165.203899325876
429	428.261108398438	176.997039794922	21	3	428	21.4	7.20703125	-29.5693969726602	30.4350215502675	147.072470463413	195.120785936107	202.891297363501	165.919740025202
430	428.045501708984	175.371154785156	21	3	429	21.45	-4.31213378908069	-32.5177001953199	32.8023676555159	25.4157450632279	165.971091130759	221.24850404193	167.814512797459
431	428.705474853516	176.218505859375	21	3	430	21.5	13.1994628906409	16.9470214843801	21.4808602666059	40.0769348713517	117.486900379833	218.361457598532	168.621095139192
432	429.028411865234	176.11360168457	21	3	431	21.55	6.45874023435908	-2.0980834961	6.79097045874417	44.7176533939221	93.7060104396282	215.305182615619	171.338269648708
433	430.282897949219	170.816345214844	21	3	432	21.6	25.0897216797	-105.94512939452	108.875454425625	66.1509643594882	127.875629706891	248.730397896561	171.679199724389
434	430.138763427734	168.138290405273	21	3	433	21.65	-2.88269042970001	-53.5610961914199	53.6386141631196	87.9013302962543	162.558697357628	264.369067394701	171.731737857063
435	424.156158447266	171.769638061523	21	3	434	21.7	-119.652099609359	72.626953125	139.968922483346	161.996275816029	197.005030397838	245.542057163245	173.729847067854
436	418.633148193359	175.218948364258	21	3	435	21.75	-110.460205078141	68.9862060547	130.232689950436	215.674324542431	196.412982425417	215.668473824575	174.762160632398
437	414.608879089355	193.647968292236	21	3	436	21.8	-80.4853820800793	368.58039855956	377.265698057616	280.399741321333	201.020903612245	187.238450483424	176.777241963378
438	410.584609985351	212.076988220215	21	3	437	21.85	-80.4853820800804	368.58039855958	377.265698057636	327.859096436187	264.557284219644	189.786451466874	177.274347131885
439	406.560340881348	230.506008148194	21	3	438	21.9	-80.4853820800599	368.580398559581	377.265698057632	304.92463455458	333.617348853295	191.56284993144	177.279493490186
440	402.536071777344	248.935028076172	21	3	439	21.95	-80.4853820800804	368.58039855956	377.265698057616	240.045531408462	325.113023195731	195.578745236607	177.588164290346
441	401.891845703125	248.498809814453	21	3	440	22	-12.8845214843795	-8.72436523437955	15.5603805423996	313.440243896858	313.850047269316	197.98433505017	176.267360492276
442	399.884124755859	246.779159545898	21	3	441	22.05	-40.1544189453205	-34.3930053711	52.8701823270246	386.834956385256	280.77089052722	204.945603689693	174.112600112469
443	407.380508422851	210.330093383789	21	3	442	22.1	149.92767333984	-728.98132324218	744.239260499618	322.366949955276	251.697273226856	202.050159263201	172.935556456057
444	414.876892089844	173.88102722168	21	3	443	22.15	149.92767333986	-728.98132324218	744.239260499622	322.775459984053	220.567002505252	201.33977296382	162.421552477273
445	414.501159667969	171.160568237305	21	3	444	22.2	-7.5146484375	-54.4091796875	54.9256659077146	321.496249645979	194.152460075375	200.204013404663	152.106020377413
446	414.680877685547	172.022171020508	21	3	445	22.25	3.59436035156023	17.2320556640602	17.6029306862846	189.954302556854	199.555687674923	197.623474179656	137.404668567735
447	415.383544921875	169.807250976562	21	3	446	22.3	14.0533447265602	-44.2984008789205	46.4741306366572	54.2990486252489	208.87030376714	184.656820082163	122.953512033399
448	417.039611816406	165.810272216797	21	3	447	22.35	33.1213378906205	-79.9395751953	86.5295250539934	65.9379701954753	139.543034306758	168.654213659724	123.316677271951
449	418.676849365234	162.947189331055	21	3	448	22.4	32.7447509765591	-57.2616577148398	65.9629908415949	76.3359153657937	69.0621970743463	151.667689616872	124.552101443884
450	421.705139160156	158.170166015625	21	3	449	22.45	60.5657958984409	-95.5404663086	113.120273758846	96.2443578883011	75.2950036135947	133.927824538763	124.718455803777
451	422.668518066406	154.826553344727	21	3	450	22.5	19.267578125	-66.8722534179602	69.5926565378767	89.1317660566623	81.396901089996	134.17326338602	126.306766851616
452	425.107055664062	147.945022583008	21	3	451	22.55	48.7707519531193	-137.63061523438	146.016343249194	83.8253455234437	88.5427496371051	132.920017609318	126.500146803001
453	425.584411621094	145.441802978516	21	3	452	22.6	9.54711914063978	-50.0643920898403	50.9665658957992	84.6520370317142	85.6111540925913	97.140715015553	124.925975038653
454	426.319244384766	143.612319946289	21	3	453	22.65	14.6966552734409	-36.5896606445398	39.430888175502	86.4578868141983	82.7683767284914	60.4740375598457	127.098161404789
455	429.400787353516	138.624816894531	21	3	454	22.7	61.630859375	-99.7500610351602	117.253731300199	80.841141385909	73.7031890021499	58.6699835915808	125.037622256337
456	425.490356445312	138.222274780273	21	3	455	22.75	-78.2086181640807	-8.05084228515966	78.6219054502973	82.0905421285203	68.7908390971165	59.1408633108961	123.103550037998
457	426.636291503906	132.438064575195	21	3	456	22.8	22.9187011718807	-115.68420410156	117.932616107748	81.7114079335392	56.9697314514963	58.6685735833735	117.382576099683
458	428.167999267578	130.022003173828	21	3	457	22.85	30.6341552734398	-48.3212280273398	57.2135696088558	62.7543409725855	54.7383957243477	56.8469030770286	110.098998125665
459	429.358673095703	128.571304321289	21	3	458	22.9	23.8134765625	-29.0139770507801	37.5352172005962	51.1237913800348	51.885878045345	57.5413529563276	102.34552020646
460	429.240142822266	127.454154968262	21	3	459	22.95	-2.37060546873977	-22.3429870605401	22.4683964954306	33.0983215170836	42.0449635695669	53.8581663709468	94.5920422872556
461	428.396545410156	128.033645629883	21	3	460	23	-16.8719482422	11.5898132324202	20.4691574875435	27.3862493201751	36.8848255317961	54.6291986530625	96.2856972875756
462	429.291870117188	126.970054626465	21	3	461	23.05	17.9064941406398	-21.2718200683602	27.8052667929919	22.0603481571509	28.7943975296419	48.0546899163099	96.7864373660381
463	427.929077148438	127.411994934082	21	3	462	23.1	-27.255859375	8.83880615234006	28.6532086243133	21.3355861665482	28.0826520614659	47.8017908141041	79.8121538795876
464	427.385223388672	127.451484680176	21	3	463	23.15	-10.8770751953205	0.789794921879832	10.9057113854752	22.6458596835574	32.3143291841638	52.8565498457572	62.4276265503251
465	426.467864990234	127.666542053223	21	3	464	23.2	-18.3471679687602	4.30114746094006	18.8445865424172	24.4904735422002	34.0131437397437	49.8712311080118	62.3199167995339
466	427.816497802734	127.746925354004	21	3	465	23.25	26.97265625	1.60766601562017	27.0205250725896	28.7790548027568	40.4675582090084	48.5836258963392	62.0875049143459
467	428.899169921875	126.245071411133	21	3	466	23.3	21.6534423828205	-30.0370788574202	37.0283360862057	42.5683102111767	39.1396483811236	50.1083321172034	61.8638473316661
468	430.911834716797	124.754020690918	21	3	467	23.35	40.2532958984398	-29.8210144043	50.0961149270961	46.6907013129391	40.8651859038605	51.543782591607	60.9751716164273
469	427.70361328125	127.13060760498	21	3	468	23.4	-64.1644287109398	47.5317382812401	79.851988427575	58.2892567344593	53.8272216461694	53.0233507960481	60.0003395208907
470	429.428863525391	126.173759460449	21	3	469	23.45	34.5050048828205	-19.1369628906199	39.4565420512293	53.7888232200469	57.6974986464568	55.2562600357485	57.8186004431901
471	431.566741943359	122.499847412109	21	3	470	23.5	42.7575683593591	-73.4782409668	85.0133021801905	52.9513170049642	60.2824262608823	58.3981311891315	56.7845851559287
472	432.273498535156	122.332458496094	21	3	471	23.55	14.1351318359409	-3.34777832029999	14.5261685141437	65.086133081162	71.4222667047649	60.652857122758	53.8418324868252
473	433.265594482422	120.262496948242	21	3	472	23.6	19.8419189453193	-41.3992309570401	45.9085838516825	68.7042959799744	75.0049131217481	62.4835927436223	53.639356020059
474	439.077606201172	116.314147949219	21	3	473	23.65	116.240234375	-78.9669799804599	140.526068808564	62.2755957873053	73.7323724079324	64.3812155408046	53.1635393656507
475	436.226837158203	116.704483032227	21	3	474	23.7	-57.0153808593795	7.80670166015994	57.547356545291	89.0557101894828	76.4993763317533	65.9698500074871	51.3258041249462
476	437.643218994141	114.472465515137	21	3	475	23.75	28.3276367187602	-44.6403503418	52.8698012168449	97.0585092385319	76.3287041692545	65.0341465177958	50.3324359855554
477	430.280731201172	115.405212402344	21	3	476	23.8	-147.249755859381	18.6549377441401	148.426740525031	82.3786117347028	82.1660658643925	65.0591210799587	48.1202316126588
478	426.778747558594	117.893753051758	21	3	477	23.85	-70.0396728515602	49.7708129882798	85.9225790969283	84.2944566835323	84.101999583384	65.1034401558259	47.6877754853752
479	423.486206054688	118.544994354248	21	3	478	23.9	-65.8508300781193	13.0248260498001	67.1265812894184	90.3818125512038	74.9352094354398	62.4593260854538	47.6417078726194
480	420.193664550781	119.196235656738	21	3	479	23.95	-65.8508300781398	13.0248260497999	67.1265812894384	75.2764215393022	74.2422013685174	61.7790345154335	48.4085568890189
481	418.001556396484	122.738075256348	21	3	480	24	-43.8421630859409	70.8367919922	83.3065805552025	71.1454899282361	69.7858667747093	58.939971658795	49.7422927965963
482	419.136291503906	119.274215698242	21	3	481	24.05	22.6947021484409	-69.2771911621199	72.8997854655235	67.4918071361768	58.6959754551525	59.6289750573404	50.3195129839709
483	415.909057617188	118.789741516113	21	3	482	24.1	-64.5446777343602	-9.68948364258011	65.2679210415978	64.1899460535025	55.2019671899037	59.4769212260139	50.7757746534705
484	413.650726318359	117.858215332031	21	3	483	24.15	-45.1666259765807	-18.6305236816401	48.858167329122	49.1899209982149	51.1862797629751	53.4705288855442	51.0964992138127
485	413.219604492188	120.352088928223	21	3	484	24.2	-8.62243652341931	49.8774719238401	50.6172758760667	42.1155293710027	47.0586926991136	52.7803771418805	51.1901229374234
486	412.840179443359	120.52099609375	21	3	485	24.25	-7.58850097658069	3.37814331054005	8.30645527876438	39.2584444515713	41.5512391483355	52.0812460747717	51.3440234903871
487	414.459594726562	119.573188781738	21	3	486	24.3	32.3883056640602	-18.9561462402401	37.5278273294626	34.8807523897734	37.0918842502882	46.1321311081141	51.1274375613898
488	412.077667236328	120.481185913086	21	3	487	24.35	-47.6385498046795	18.1599426269599	50.9824964444407	29.9274393447247	34.8518428686437	43.8317683791435	50.4128652975878
489	412.045379638672	119.133087158203	21	3	488	24.4	-0.645751953120453	-26.9619750976599	26.9697070201327	33.9125572984562	32.0058483356486	42.2600649491906	49.1109121165493
490	410.808776855469	119.509201049805	21	3	489	24.45	-24.7320556640602	7.52227783204006	25.850710650823	32.0682391295738	31.3185529152437	41.5608537422893	49.1286697779441
491	412.16748046875	119.892013549805	21	3	490	24.5	27.1740722656205	7.65625	28.232045047422	30.4452412857162	34.376625374834	41.0864544040612	47.8127620727356
492	412.253601074219	118.47932434082	21	3	491	24.55	1.72241210937955	-28.2537841797	28.3062364850505	29.1309442815237	33.5682867610758	39.9861688451837	47.686933928543
493	413.168487548828	116.541015625	21	3	492	24.6	18.2977294921807	-38.7661743164	42.8675072251528	32.7096664857627	32.4615695683832	39.0679565633188	47.4084645318712
494	413.577087402344	115.60652923584	21	3	493	24.65	8.17199707031932	-18.6897277832	20.3982219991701	34.8406934512118	33.3338501354061	37.8117828868209	44.4919198565862
495	415.455749511719	114.486465454102	21	3	494	24.7	37.5732421875	-22.4012756347599	43.7443216720184	35.0683343925779	36.0630147854651	36.4103958673596	43.4172212785332
496	413.623107910156	115.136047363281	21	3	495	24.75	-36.6528320312591	12.9916381835798	38.8871798746675	34.4778978510503	40.6216696597869	37.6539004629785	42.5238408864266
497	413.584289550781	113.664337158203	21	3	496	24.8	-0.7763671875	-29.4342041015599	29.4444411918806	37.5367559892886	42.8804534400792	37.195754042821	40.0977847611428
498	413.023712158203	115.57975769043	21	3	497	24.85	-11.2115478515602	38.3084106445401	39.915324517515	39.4163630851674	43.2840702579939	35.7222904393496	39.3554620668881
499	411.258148193359	115.319618225098	21	3	498	24.9	-35.3112792968807	-5.20278930664006	35.6925126903613	46.402645868362	43.6177174379932	35.7624981476448	38.0324323919564
500	412.609283447266	117.607566833496	21	3	499	24.95	27.0227050781409	45.7589721679599	53.1423571514128	50.6925724875806	41.5022388194755	36.4783050404547	37.0094685812039
501	413.224487304688	113.968269348145	21	3	500	25	12.3040771484398	-72.7859497070199	73.8185937906405	52.0902426649375	40.9311755511229	36.6855524866762	35.9338591967956
502	412.133666992188	116.267318725586	21	3	501	25.05	-21.81640625	45.9809875488199	50.8940742879735	49.6986788866977	40.8232213245661	35.7448927997457	37.2366475118306
503	411.961761474609	113.928443908691	21	3	502	25.1	-3.43811035158069	-46.7774963379	46.9036754042995	43.5881145537836	38.983011310316	35.3400078377286	39.8382187775732
504	411.379943847656	114.962768554688	21	3	503	25.15	-11.6363525390591	20.6864929199401	23.7346937991624	35.4597052338838	38.1911461598836	35.5133108276282	40.4404273643033
505	412.247375488281	114.239387512207	21	3	504	25.2	17.3486328125	-14.4676208496199	22.5895354868423	30.9538701615516	36.8935952954442	34.0540654151859	40.6966823691206
506	412.204742431641	115.897666931152	21	3	505	25.25	-0.852661132799994	33.1655883789	33.1765471911411	25.8757799556945	32.7494353135655	32.9664356980815	41.4508692619367
507	411.959808349609	114.500732421875	21	3	506	25.3	-4.89868164064092	-27.9386901855401	28.3648989263129	26.6836134330694	28.6093321594121	34.0634384141714	41.5541564320303
508	412.17822265625	115.553985595703	21	3	507	25.35	4.36828613282046	21.0650634765599	21.5132243750139	30.1990760371048	27.3959454174632	34.8791557546328	41.4144589525556
509	413.436187744141	114.965774536133	21	3	508	25.4	25.1593017578205	-11.7642211914	27.773861186037	30.0391653932473	27.4089042172633	33.8047998347222	43.679093999574
510	412.109161376953	113.458312988281	21	3	509	25.45	-26.5405273437602	-30.1492309570401	40.1668485070192	26.2647941572725	26.6058920108963	32.4580834201185	44.6225300509216
511	412.466735839844	115.037178039551	21	3	510	25.5	7.15148925781932	31.5773010254	32.3769939718534	28.916110879232	25.00169584504	30.7812639895299	45.3674684318419
512	412.236602783203	114.622047424316	21	3	511	25.55	-4.60266113281932	-8.30261230470001	9.49304274643918	28.1341950014572	27.3036555037766	34.4871261784774	45.0922244986186
513	413.220611572266	113.188842773438	21	3	512	25.6	19.6801757812602	-28.6640930175599	34.769807984811	23.0127079846877	30.7753001989495	40.6084809918275	45.4681207354831
514	412.442687988281	114.093605041504	21	3	513	25.65	-15.5584716797	18.0952453613202	23.864281797163	19.9642262968328	29.4184535095609	43.0690718417857	45.946357139854
515	412.045654296875	113.483436584473	21	3	514	25.7	-7.94067382812045	-12.2033691406202	14.5594134231719	28.3425168502806	28.0225715447927	44.9829688708815	46.1700505688
516	411.765838623047	114.293182373047	21	3	515	25.75	-5.59631347656023	16.1949157714801	17.134585532579	32.634489518667	28.8130926654943	45.247838060895	46.6897634506075
517	413.403228759766	112.313316345215	21	3	516	25.8	32.7478027343807	-39.5973205566401	51.3844955136783	30.7027120176646	40.3649201975427	45.9125588212397	47.7945254307297
518	412.727874755859	115.04248046875	21	3	517	25.85	-13.5070800781409	54.5832824707	56.2296713267429	33.0324351048977	53.8210165661918	47.1066274657616	50.7864967691777
519	412.362182617188	114.433586120605	21	3	518	25.9	-7.31384277341931	-12.1778869629	14.2053942921507	37.6619590341558	58.7292394663081	51.5956898515031	52.9646205889352
520	413.442413330078	113.691795349121	21	3	519	25.95	21.6046142578	-14.8358154296801	26.2080288593375	52.3873235448048	63.3600457308668	52.7667550613886	53.1945452822711
521	412.194488525391	115.272720336914	21	3	520	26	-24.9584960937398	31.6184997558602	40.2822051788697	75.0075436137166	65.4939802767499	54.0493843770076	53.6690248004133
522	412.450256347656	121.518051147461	21	3	521	26.05	5.11535644529999	124.90661621094	125.011318066923	86.7557669149516	64.5214621387028	54.4395561974915	53.5655910760038
523	414.886627197266	129.62646484375	21	3	522	26.1	48.7274169922	162.16827392578	169.330771671302	93.687656356836	63.4379547325737	55.5962336332376	54.8718509014587
524	417.165130615234	132.474517822266	21	3	523	26.15	45.5700683593591	56.9610595703199	72.9465107983253	93.326001519344	73.7729261934453	56.3794034520797	57.10811483581
525	417.599670410156	135.486709594727	21	3	524	26.2	8.69079589844091	60.2438354492199	60.8674760687597	76.6556007326008	77.5109385779845	58.2860357224141	60.2675433282047
526	419.367767333984	136.24462890625	21	3	525	26.25	35.3619384765591	15.1583862304602	38.4739309914097	51.8683658514308	79.2856760885208	60.4130912031334	60.9580931743457
527	418.641143798828	138.196746826172	21	3	526	26.3	-14.5324707031193	39.0423583984398	41.6593141332073	60.7900854719391	68.5141921974403	61.5256124472881	61.5724051714644
528	419.920135498047	140.071807861328	21	3	527	26.35	25.5798339843795	37.5012207031205	45.3945972654519	61.3342207991329	57.3714507002834	66.6938377837226	62.3712027495883
529	420.095550537109	145.94694519043	21	3	528	26.4	3.50830078123977	117.50274658204	117.555108900867	65.2453506576976	54.0295674378513	72.1244413431483	NA
530	423.273406982422	146.046249389648	21	3	529	26.45	63.5571289062602	1.98608398436022	63.5881527047288	60.3727836622798	53.2120257139614	73.9310071444238	NA
531	421.595458984375	148.413330078125	21	3	530	26.5	-33.5589599609398	47.3416137695398	58.0295802842329	62.8745355491361	55.3322021295169	76.5567856112967	NA
532	421.597106933594	149.27815246582	21	3	531	26.55	0.0329589843795475	17.2964477539	17.2964791561186	47.2690494037635	58.5297627558733	72.6440559735302	NA
533	423.924072265625	151.000717163086	21	3	532	26.6	46.5393066406205	34.4512939453199	57.9033566997332	45.0898306287898	69.9497208348714	69.13522081109	NA
534	423.825469970703	152.974639892578	21	3	533	26.65	-1.97204589843977	39.4784545898403	39.5276781740041	45.4190536013363	70.4759564928512	71.1471578298344	NA
535	426.434417724609	153.341415405273	21	3	534	26.7	52.1789550781193	7.3355102539	52.6920588298604	56.6867418494668	70.3510757108632	75.5521177855278	NA
536	425.784484863281	156.253555297852	21	3	535	26.75	-12.9986572265591	58.2427978515796	59.6756951469653	77.0249061206067	73.8278951340727	76.6683482877965	NA
537	427.606292724609	159.452972412109	21	3	536	26.8	36.4361572265591	63.9883422851403	73.6349203967711	93.6828635819388	76.77391974962	77.2322515216891	NA
538	427.375274658203	167.429336547852	21	3	537	26.85	-4.62036132811932	159.52728271486	159.594178055433	95.6123207929365	80.8989909218965	77.635778033415	NA
539	428.892944335938	173.37971496582	21	3	538	26.9	30.3533935547	119.00756835936	122.817465480665	102.236736666809	88.2647482218174	NA	NA
540	428.147888183594	176.406326293945	21	3	539	26.95	-14.9011230468807	60.5322265625	62.3393448848487	96.8610976497732	97.8922098570941	NA	NA
541	428.339996337891	181.042236328125	21	3	540	27	3.84216308594091	92.7182006836	92.7977745163282	84.7730757231863	98.0044944460761	NA	NA
542	428.890319824219	183.314376831055	21	3	541	27.05	11.0064697265591	45.4428100586	46.7567253115919	82.846632861696	95.9347402875049	NA	NA
543	429.118743896484	188.266815185547	21	3	542	27.1	4.56848144529999	99.0487670898398	99.1540684224978	100.172098921252	85.3218352319586	NA	NA
544	427.456146240234	193.676345825195	21	3	543	27.15	-33.251953125	108.19061279296	113.185251173214	93.772252225343	NA	NA	NA
545	427.393981933594	201.124420166016	21	3	544	27.2	-1.24328613279999	148.96148681642	148.966675182628	95.0083829252365	NA	NA	NA
546	427.255889892578	204.161209106445	21	3	545	27.25	-2.76184082031932	60.7357788085801	60.7985410367843	85.8705947407308	NA	NA	NA
547	425.864562988281	206.412902832031	21	3	546	27.3	-27.8265380859398	45.0338745117199	52.9373788110593	NA	NA	NA	NA
548	426.533843994141	209.001022338867	21	3	547	27.35	13.3856201172	51.7623901367199	53.4651274999694	NA	NA	NA	NA
549	NA	NA	21	3	548	27.4	NA	NA	NA	NA	NA	NA	NA
550	NA	NA	21	3	549	27.45	NA	NA	NA	NA	NA	NA	NA
551	NA	NA	21	3	550	27.5	NA	NA	NA	NA	NA	NA	NA
552	NA	NA	21	3	551	27.55	NA	NA	NA	NA	NA	NA	NA
553	NA	NA	21	3	552	27.6	NA	NA	NA	NA	NA	NA	NA
554	NA	NA	21	3	553	27.65	NA	NA	NA	NA	NA	NA	NA
555	NA	NA	21	3	554	27.7	NA	NA	NA	NA	NA	NA	NA
556	NA	NA	21	3	555	27.75	NA	NA	NA	NA	NA	NA	NA
557	NA	NA	21	3	556	27.8	NA	NA	NA	NA	NA	NA	NA
558	NA	NA	21	3	557	27.85	NA	NA	NA	NA	NA	NA	NA
559	NA	NA	21	3	558	27.9	NA	NA	NA	NA	NA	NA	NA
560	NA	NA	21	3	559	27.95	NA	NA	NA	NA	NA	NA	NA
561	NA	NA	21	3	560	28	NA	NA	NA	NA	NA	NA	NA
562	NA	NA	21	3	561	28.05	NA	NA	NA	NA	NA	NA	NA
563	NA	NA	21	3	562	28.1	NA	NA	NA	NA	NA	NA	NA
564	NA	NA	21	3	563	28.15	NA	NA	NA	NA	NA	NA	NA
565	NA	NA	21	3	564	28.2	NA	NA	NA	NA	NA	NA	NA
566	NA	NA	21	3	565	28.25	NA	NA	NA	NA	NA	NA	NA
567	NA	NA	21	3	566	28.3	NA	NA	NA	NA	NA	NA	NA
568	NA	NA	21	3	567	28.35	NA	NA	NA	NA	NA	NA	NA
569	NA	NA	21	3	568	28.4	NA	NA	NA	NA	NA	NA	NA
570	NA	NA	21	3	569	28.45	NA	NA	NA	NA	NA	NA	NA
571	NA	NA	21	3	570	28.5	NA	NA	NA	NA	NA	NA	NA
572	NA	NA	21	3	571	28.55	NA	NA	NA	NA	NA	NA	NA
573	NA	NA	21	3	572	28.6	NA	NA	NA	NA	NA	NA	NA
574	NA	NA	21	3	573	28.65	NA	NA	NA	NA	NA	NA	NA
575	NA	NA	21	3	574	28.7	NA	NA	NA	NA	NA	NA	NA
576	NA	NA	21	3	575	28.75	NA	NA	NA	NA	NA	NA	NA
577	NA	NA	21	3	576	28.8	NA	NA	NA	NA	NA	NA	NA
578	NA	NA	21	3	577	28.85	NA	NA	NA	NA	NA	NA	NA
579	NA	NA	21	3	578	28.9	NA	NA	NA	NA	NA	NA	NA
580	NA	NA	21	3	579	28.95	NA	NA	NA	NA	NA	NA	NA
581	NA	NA	21	3	580	29	NA	NA	NA	NA	NA	NA	NA
582	NA	NA	21	3	581	29.05	NA	NA	NA	NA	NA	NA	NA
583	NA	NA	21	3	582	29.1	NA	NA	NA	NA	NA	NA	NA
584	NA	NA	21	3	583	29.15	NA	NA	NA	NA	NA	NA	NA
585	NA	NA	21	3	584	29.2	NA	NA	NA	NA	NA	NA	NA
586	NA	NA	21	3	585	29.25	NA	NA	NA	NA	NA	NA	NA
587	NA	NA	21	3	586	29.3	NA	NA	NA	NA	NA	NA	NA
588	NA	NA	21	3	587	29.35	NA	NA	NA	NA	NA	NA	NA
589	NA	NA	21	3	588	29.4	NA	NA	NA	NA	NA	NA	NA
590	NA	NA	21	3	589	29.45	NA	NA	NA	NA	NA	NA	NA
591	NA	NA	21	3	590	29.5	NA	NA	NA	NA	NA	NA	NA
592	NA	NA	21	3	591	29.55	NA	NA	NA	NA	NA	NA	NA
593	NA	NA	21	3	592	29.6	NA	NA	NA	NA	NA	NA	NA
594	NA	NA	21	3	593	29.65	NA	NA	NA	NA	NA	NA	NA
595	NA	NA	21	3	594	29.7	NA	NA	NA	NA	NA	NA	NA
596	NA	NA	21	3	595	29.75	NA	NA	NA	NA	NA	NA	NA
597	NA	NA	21	3	596	29.8	NA	NA	NA	NA	NA	NA	NA
598	NA	NA	21	3	597	29.85	NA	NA	NA	NA	NA	NA	NA
599	NA	NA	21	3	598	29.9	NA	NA	NA	NA	NA	NA	NA
600	NA	NA	21	3	599	29.95	NA	NA	NA	NA	NA	NA	NA
601	NA	NA	21	3	600	30	NA	NA	NA	NA	NA	NA	NA
