# Supplementary material for: An automated feeding system for the African killifish reveals the impact of diet on lifespan and allows scalable assessment of associative learning
Source: eLife. 2022 Nov 10;11:e69008. doi: 10.7554/eLife.69008 (PMC9788828; doi:10.7554/eLife.69008)
Supplement: Figure 6—source data 3. [file elife-69008-fig6-data3.zip › Filtered and Interpolated Trajectories with Kinematics/t20_REC007 DLC_likelihood-euclidean-filtered_splines-interpolated_kinematics_02_resnet50_TrainAllTheThingsJun28shuffle1_1030000.csv]

	x2	y2	fishnum	recording_num	bodyparts_coords	seconds	velocity_x	velocity_y	velocity_xy	velocity_xy_5frame	velocity_xy_10frame	velocity_xy_20frame	velocity_xy_40frame
1	229.8125	313.8217	20	7	0	0	0	0	0	NA	NA	NA	NA
2	231.715296461516	314.175771875236	20	7	1	0.05	38.0559292303201	7.08143750472004	38.7091785848833	NA	NA	NA	NA
3	233.576294990965	314.535320894175	20	7	2	0.1	37.2199705889801	7.19098037877984	37.9082630761756	29.9073327581712	NA	NA	NA
4	235.388786483856	314.901772109833	20	7	3	0.15	36.2498298578197	7.32902431316006	36.9833038289411	36.8609803127492	NA	NA	NA
5	237.146061835698	315.276550575227	20	7	4	0.2	35.1455070368399	7.49556930788003	35.935918300856	35.8157575557842	30.7770566474916	NA	NA
6	238.841411941997	315.661081343375	20	7	5	0.25	33.9070021259801	7.69061536295908	34.7682377728898	34.6509247257354	33.1110459811999	NA	NA
7	240.468127698261	316.056789467293	20	7	6	0.3	32.5343151252798	7.91416247836082	33.4830648000583	33.3287226552389	31.0273078704983	NA	NA
8	242.0195	316.4651	20	7	7	0.35	31.0274460347802	8.16621065413983	32.0840989259319	31.646780536812	28.3790618961648	NA	NA
9	243.48057617136	316.879161528078	20	7	8	0.4	29.2215234272004	8.2812305615596	30.3722934764586	29.3611116496505	25.3152023547589	NA	NA
10	244.803429251048	317.259016772374	20	7	9	0.45	26.4570615937595	7.59710488592077	27.5262077087212	26.2388581852124	22.7255248300637	22.2213231285576	NA
11	245.93188870641	317.556431987301	20	7	10	0.5	22.5691891072404	5.94830429853914	23.3398933370827	22.1071990665941	20.5912925799085	24.3734138817555	NA
12	246.809784004792	317.723173427272	20	7	11	0.55	17.5579059676397	3.33482879942039	17.8717974778678	17.3016820542788	18.4226314300285	24.183645412629	NA
13	247.38094461354	317.711007346701	20	7	12	0.6	11.4232121749603	-0.24332161141956	11.4258033328403	13.8042691233154	15.7490788228766	24.1356638030903	NA
14	247.5892	317.4717	20	7	13	0.65	4.16510772919992	-4.78614693402051	6.34470841488203	11.8214735101665	13.6641816242551	24.6474041277624	NA
15	247.420231609194	316.999036625017	20	7	14	0.7	-3.37936781612029	-9.45326749965943	10.0391430539039	10.6064046748447	13.6655896096237	25.7481448473037	NA
16	247.027128796845	316.454878393336	20	7	15	0.75	-7.86205624697971	-10.8831646336205	13.4259152713385	9.39095857915901	15.6357817823112	27.458632040739	NA
17	246.604832896352	316.043105459975	20	7	16	0.8	-8.44591800985995	-8.23545866722043	11.7964533012585	10.0266811942314	17.3399829547597	29.9292530430533	NA
18	246.348285241114	315.967597979953	20	7	17	0.85	-5.1309531047599	-1.51014960043995	5.34857285441212	13.5269100959319	19.8922657100159	33.3373291267934	NA
19	246.45242716453	316.432236108289	20	7	18	0.9	2.08283846831989	9.29276256671983	9.52332149024396	19.450090054456	23.979605900766	37.793873721449	NA
20	247.1122	317.6409	20	7	19	0.95	13.1954567093999	24.1732778342202	27.5402875624066	24.0735612346747	28.7707648645438	43.3076183774661	97.5429703015786
21	248.3916	319.3714	20	7	20	1	25.5880000000002	34.6100000000001	43.0418150639587	30.3935728408728	34.3259715015696	49.4497027006318	116.568375519111
22	249.949233786463	320.159570140144	20	7	21	1.05	31.1526757292597	15.7634028028804	34.9138092023524	37.9325306073006	41.435874656078	55.6778204999674	116.13073742633
23	251.78632567297	319.964386351641	20	7	22	1.1	36.7418377301402	-3.90367577006032	36.9486308854024	44.0146196331556	50.9255794307102	61.4352013291236	115.947803993894
24	254.022490666246	319.207127493067	20	7	23	1.15	44.7232998655198	-15.1451771714801	47.218110322383	49.2018529486831	61.9235658186428	66.0506643599501	115.991648583094
25	256.777343773015	318.309072422995	20	7	24	1.2	55.0970621353798	-17.9611014014404	57.9507326916815	58.7981880774813	72.9496471453085	68.4955167076628	115.997108829331
26	260.1705	317.6915	20	7	25	1.25	67.8631245397003	-12.3514484598991	68.9779816415964	71.4575860205476	83.2636236189524	68.4973416729714	115.615611284054
27	264.315254447648	317.678690297501	20	7	26	1.3	82.8950889529597	-0.256194049979968	82.8954848463434	85.914601029985	94.015658045175	70.9410108440697	115.139884304291
28	269.299622591296	318.206928248289	20	7	27	1.35	99.68736287296	10.5647590157594	100.245620600734	101.884674657461	102.978136948231	74.7462017146353	114.648275603222
29	275.2053	319.1155	20	7	28	1.4	118.113548174081	18.1714350342202	119.50318536957	117.325394289222	108.121722819134	115.862699270014	114.527185135799
30	282.001852123486	320.246754925732	20	7	29	1.45	135.93104246972	22.6250985146396	137.801100829064	129.233128012869	108.220268550782	172.8646174746	114.321290707606
31	289.210323934145	321.455295300434	20	7	30	1.5	144.16943621318	24.1708074940402	146.181579800398	134.498687875915	102.668711844373	208.763337156467	113.914576496959
32	296.239630285036	322.598786624516	20	7	31	1.55	140.586127017821	22.8698264816398	142.434153464579	130.328844608283	100.446147032061	208.077829440031	113.765289080926
33	302.498686029216	323.534894398389	20	7	32	1.6	125.1811148836	18.7221554774601	126.573419915965	114.555862444102	98.5668239985604	207.759944184697	113.979735601713
34	307.396406019745	324.121284122463	20	7	33	1.65	97.9543998105794	11.7277944814805	98.6539690314114	88.0120293995248	169.801832721384	207.335893038426	114.186208705386
35	310.341705109679	324.215621297149	20	7	34	1.7	58.9059817986811	1.88674349372036	58.9361900081575	71.6591660512539	272.779587803891	206.246072811357	114.226948164991
36	310.743498152078	323.675571422858	20	7	35	1.75	8.03586084797985	-10.8009974858203	13.4624145775114	62.6349601212059	334.263050693981	203.772590527369	114.771716732963
37	308.0107	322.3588	20	7	36	1.8	-54.6559630415607	-26.3354284571608	60.6698367232242	209.274820834485	322.140000834886	200.350515565528	115.639010056463
38	311.258	319.9009	20	7	37	1.85	64.9459999999999	-49.1579999999999	81.452390265725	431.003313163679	312.541751421163	195.95922207965	151.613930482412
39	352.638001765516	315.700290316263	20	7	38	1.9	827.60003531032	-84.0121936747391	831.853272597809	580.514071988437	306.550063257718	191.260496550149	187.295673298952
40	410.86834857505	311.537781464914	20	7	39	1.95	1164.60693619068	-83.2501770269801	1167.57865165413	572.620835618518	304.271877071933	185.334963037745	195.224717973529
41	448.8815	309.8453	20	7	40	2	760.263028499	-33.8496292982802	761.016208701302	562.44854272112	304.876469210366	178.379450293286	230.94823057275
42	448.2378	310.6877	20	7	41	2.05	-12.8740000000005	16.848	21.2036548736299	403.825305680951	300.254884098995	171.852757661884	265.323302577597
43	448.8171	309.2721	20	7	42	2.1	11.5859999999998	-28.3119999999997	30.5909257787334	177.540440980187	293.351620160739	166.524269874303	268.253906164751
44	448.881	311.2079	20	7	43	2.15	1.27799999999979	38.7159999999994	38.7370873969631	29.2388664322943	212.719160378913	162.321753050822	309.691769766537
45	448.402	309.4648	20	7	44	2.2	-9.5799999999997	-34.8619999999994	36.1543281503052	27.8889325794711	97.8903382715997	159.958379622319	349.231325622287
46	449.3627	309.6336	20	7	45	2.25	19.2140000000006	3.37599999999952	19.50833596184	24.2546976003586	22.4958498925912	161.046091792955	347.928828027563
47	448.7372	309.9956	20	7	46	2.3	-12.5100000000009	7.24000000000046	14.4539856095137	21.6130150768757	21.5655144888817	160.337009268855	346.371439299606
48	449.3079	309.7508	20	7	47	2.35	11.4140000000009	-4.89599999999996	12.4197508831707	18.2402355630128	20.5067883274431	228.481659250189	344.142808842964
49	450.2304	308.8686	20	7	48	2.4	18.4499999999991	-17.6440000000002	25.5286747795489	15.7528333528881	18.0934428439266	258.728647327891	341.441218089627
50	450.0677	307.9179	20	7	49	2.45	-3.25399999999945	-19.0140000000008	19.2904305809909	15.2420963982922	15.6448821727061	217.584818472458	338.580440660899
51	450.2002	307.5901	20	7	50	2.5	2.64999999999986	-6.55599999999936	7.07132491121649	16.7588790545277	17.2157143755439	253.133123989033	335.643086854885
52	450.5665	308.059	20	7	51	2.55	7.32600000000048	9.37800000000038	11.9003008365341	14.5738706109774	20.4191344387163	322.568775715163	332.85563837932
53	450.5903	307.0591	20	7	52	2.6	0.475999999999885	-19.9980000000005	20.003664164348	13.0495287823994	163.611698339638	328.747868144805	329.772620929848
54	451.1778	307.4927	20	7	53	2.65	11.7499999999995	8.67200000000025	14.6036325617975	18.6785953981996	304.738134276868	412.047646494649	327.419405363952
55	451.5435	307.9473	20	7	54	2.7	7.31400000000008	9.09199999999942	11.6687214381007	25.5961724791403	337.279298673317	492.216578433217	326.013637382594
56	452.5444	306.4986	20	7	55	2.75	20.018	-28.9739999999995	35.2166579902178	310.464517624748	483.770398085474	492.085065527757	326.289305917344
57	452.9167	304.2042	20	7	56	2.8	7.44599999999991	-45.8879999999999	46.4881862412376	594.902397942759	623.572036941445	492.392363033684	325.158246633722
58	380.707205894189	303.144495210295	20	7	57	2.85	-1444.18988211622	-21.1940957940999	1444.34538989239	661.509068564235	636.988947962167	492.326395606278	323.499591034344
59	308.9084	300.7223	20	7	58	2.9	-1435.97611788378	-48.4439042059	1436.79303415185	948.862200772748	806.001850145371	491.621939629106	302.736611618113
60	324.875957448398	294.234934616271	20	7	59	2.95	319.351148967961	-129.74730767458	344.702074545482	1221.54790140375	968.788274693727	491.825918284053	274.164107566286
61	397.973520537732	285.657281133898	20	7	60	3	1461.95126178668	-171.55306964746	1471.98231903278	963.513378299585	966.95441667997	492.906723416483	255.686918820596
62	468.066723358201	278.133612084575	20	7	61	3.05	1401.86405640938	-150.473380986459	1409.91668939624	1017.10130234798	964.365591628652	493.858519096755	255.421507189196
63	475.0212	274.8082	20	7	62	3.1	139.089532835981	-66.5082416915004	154.172774371568	1276.06748082322	821.041092872918	493.020971985392	255.608320522669
64	389.81803316478	277.196487805383	20	7	63	3.15	-1704.0633367044	47.7657561076603	1704.73265439384	985.046632587192	678.505744981344	492.517057677081	255.840079566003
65	307.9001	280.2986	20	7	64	3.2	-1638.3586632956	62.0422438923401	1639.53296692166	707.183281853554	646.372537894789	492.06889514287	255.700324084397
66	307.2974	279.7079	20	7	65	3.25	-12.0540000000005	-11.8140000000005	16.8780778526474	678.568807446251	502.043048747493	491.532520041733	259.341200528293
67	306.8647	278.7732	20	7	66	3.3	-8.65399999999909	-18.6940000000004	20.5999357280551	339.910187614704	364.145001252066	489.979483998588	263.774402199769
68	307.198	278.3294	20	7	67	3.35	6.66599999999903	-8.87599999999907	11.1004023350494	16.6775949663587	349.052996008618	418.5175228185	264.754706233376
69	307.684	278.0278	20	7	68	3.4	9.72000000000094	-6.03200000000015	11.4395552361104	19.0394649077936	179.032265208792	346.744575908336	267.322820329726
70	306.8232	278.818	20	7	69	3.45	-17.2160000000008	15.8039999999994	23.3700036799314	21.106720650578	15.349515592012	330.743396660113	293.480876114144
71	307.8347	277.801	20	7	70	3.5	20.2300000000002	-20.3399999999999	28.6874275598215	19.5371845709852	16.1106234034962	258.24071365216	334.088248340063
72	306.7197	276.7289	20	7	71	3.55	-22.3000000000002	-21.4419999999996	30.936214441977	18.1543428028793	15.593376368525	188.27423866323	367.622247427617
73	306.5586	276.7066	20	7	72	3.6	-3.22199999999953	-0.446000000000595	3.25272193708553	14.0214362176654	15.9939527640825	182.468772900533	369.640124038161
74	306.4299	276.5205	20	7	73	3.65	-2.57400000000075	-3.72199999999907	4.52534639558089	13.1817818991989	14.9834068353288	99.632512637357	422.943554331342
75	306.4666	276.3903	20	7	74	3.7	0.73400000000106	-2.60400000000004	2.70547075386184	10.0800320864721	15.1142554254366	19.1840697355779	474.638139572501
76	307.2485	275.448	20	7	75	3.75	15.637999999999	-18.8460000000009	24.489155967489	12.4507209571799	14.4383785568265	26.5973355288296	475.174998891607
77	306.6159	275.0066	20	7	76	3.8	-12.6519999999994	-8.82799999999975	15.4274653783432	11.8124708677783	12.4034760743934	35.1564413658535	476.130017195611
78	307.3428	274.8014	20	7	77	3.85	14.538	-4.10399999999981	15.1061662906245	16.2070746332078	15.8845497924485	37.1830168604737	441.329334734319
79	307.4095	274.8022	20	7	78	3.9	1.33399999999938	0.0160000000005311	1.3340959485728	15.6949752144542	20.2327600659222	43.0237010303467	406.672797542112
80	306.2886	275.3181	20	7	79	3.95	-22.4180000000001	10.3179999999998	24.6784895810096	14.7269200623147	23.0186238791437	95.1358339442342	398.918656798684
81	305.8448	274.3155	20	7	80	4	-8.87599999999907	-20.0520000000006	21.9286588737206	19.318378627717	37.0840476541631	175.269773263643	363.869589637608
82	306.2159	274.693	20	7	81	4.05	7.42199999999912	7.54999999999995	10.5871896176458	28.653049264066	54.719506363182	241.38597575848	329.749851548493
83	305.244	273.0567	20	7	82	4.1	-19.437999999999	-32.7260000000001	38.0634591176363	29.8301731250796	58.3720809568648	246.25927609093	326.608129019467
84	305.8493	275.3795	20	7	83	4.15	12.106	46.4560000000006	48.0074491303178	58.473120093872	71.0639952253647	353.370050985603	284.530042730979
85	305.8845	273.8517	20	7	84	4.2	0.703999999999496	-30.5560000000003	30.5641088860777	94.7120926640493	175.157412463032	457.207384002133	243.911179746698
86	311.908652640006	268.204538218061	20	7	85	4.25	120.48305280012	-112.94323563878	165.143393717682	97.4257832860126	336.101167970459	458.81747774148	243.905153418732
87	319.351696148501	262.158713836452	20	7	86	4.3	148.8608701699	-120.916487632179	191.782052468532	113.474941186663	470.368475442566	462.280550392634	244.21465303796
88	319.9104	259.6383	20	7	87	4.35	11.1740770299798	-50.4082767290402	51.631912227453	320.484651800984	476.634002389412	464.141146650139	244.314286055882
89	320.6243	266.0111	20	7	88	4.4	14.2780000000005	127.456	128.253238633572	613.729215847046	686.507341905285	466.601019175888	244.471147635067
90	369.296747147962	287.686402810807	20	7	89	4.45	973.44894295924	433.50605621614	1065.61266195768	846.024858221082	891.396144125123	467.093916937255	244.715430591595
91	446.644858254436	313.583487941919	20	7	90	4.5	1546.96222212948	517.941702622239	1631.36621394799	855.842221492811	880.550907828798	469.498465623055	244.208171228962
92	512.7785	327.8882	20	7	91	4.55	1322.67283491128	286.09424116162	1353.26026433871	1259.53974262391	869.841594422085	471.225464433757	243.987318428761
93	517.0899	325.2858	20	7	92	4.6	86.2279999999987	-52.0479999999998	100.718728586096	1462.30763644926	869.910212343412	470.7474851384	244.093550806886
94	409.950789469384	331.801291236706	20	7	93	4.65	-2142.78221061232	130.30982473412	2146.74084428905	1147.37259981055	862.138043126412	469.427572824601	244.595030149218
95	306.4155	341.3274	20	7	94	4.7	-2070.70578938768	190.52217526588	2079.45213108446	893.658330623088	759.030421411479	468.638289757817	244.804066115747
96	304.1616	343.0463	20	7	95	4.75	-45.0779999999997	34.3779999999992	56.6910307544317	883.978203194014	602.895763275652	461.212971308634	244.593119660731
97	300.798	345.6186	20	7	96	4.8	-67.2720000000004	51.4460000000008	84.6889184014068	464.736343628919	472.082453424949	453.272864710066	244.792145374355
98	298.6943	347.1734	20	7	97	4.85	-42.0740000000001	31.096	52.3180914407245	55.7532063736961	464.860967887389	451.445555251291	244.555697201382
99	296.5312	345.8678	20	7	98	4.9	-43.2619999999997	-26.1120000000005	50.5315464635707	58.4189267407546	252.347803743918	445.918594239788	245.012103235468
100	296.1921	344.1746	20	7	99	4.95	-6.78200000000061	-33.8639999999998	34.5364448083469	50.5065762268094	45.8804353905122	394.295027238956	244.763693685528
101	294.6355	341.0387	20	7	100	5	-31.1320000000001	-62.7179999999998	70.0196325897243	45.7437325807637	41.8750347884699	313.146569194281	244.854105519118
102	294.69	338.783	20	7	101	5.05	1.09000000000037	-45.1139999999998	45.1271658316804	39.9592638589173	36.7041349980468	246.588661099042	245.105944897393
103	293.8299	337.6466	20	7	102	5.1	-17.2019999999998	-22.7280000000007	28.5038732104959	36.0076644073284	32.980898159169	241.927825522842	244.422970709752
104	293.5245	336.6102	20	7	103	5.15	-6.1080000000004	-20.7279999999992	21.6092028543389	25.3311428361853	29.6991453531632	135.820009312833	243.57339213971
105	292.8897	336.232	20	7	104	5.2	-12.6959999999997	-7.56399999999985	14.7784475504022	22.9016937692843	29.559633066433	32.4007482293606	243.582577037077
106	292.4005	335.5592	20	7	105	5.25	-9.78399999999965	-13.456000000001	16.6370247340088	20.2180637375743	23.3973751129101	30.3687615799814	239.982005210073
107	290.7638	335.7602	20	7	106	5.3	-32.7340000000004	4.02000000000044	32.9799204971757	19.4390268474091	21.0948687731352	27.3037403560758	236.025446984548
108	290.0096	335.7716	20	7	107	5.35	-15.0840000000005	0.227999999999611	15.085723051946	23.1116017255377	18.9946831582954	24.9702477526245	235.146683027593
109	289.1812	335.4582	20	7	108	5.4	-16.5679999999998	-6.26800000000003	17.7140184035129	21.463607389635	19.2922148817483	23.4231872950485	232.566262414759
110	287.6173	336.006	20	7	109	5.45	-31.2779999999998	10.9559999999999	33.1413219410449	19.2880437769862	18.921061068209	22.4334704338002	206.047558786594
111	287.3842	336.3552	20	7	110	5.5	-4.66199999999958	6.98400000000106	8.39705305449542	17.7713025790165	18.8624883714929	20.2097454151797	165.856021630747
112	286.3265	336.035	20	7	111	5.55	-21.1540000000002	-6.404	22.1021024339317	19.1454029160876	17.9033457141048	18.9864253610293	132.426072443454
113	286.1008	335.7354	20	7	112	5.6	-4.51400000000035	-5.99199999999996	7.50201706209755	14.7305204108804	16.95959734608	18.0984562811037	130.23106928109
114	284.9492	336.1653	20	7	113	5.65	-23.0319999999995	8.5979999999995	24.5845200888683	16.2613693533509	17.1472292369338	17.7192114548196	77.1667970567757
115	284.4156	336.3118	20	7	114	5.7	-10.6720000000007	2.93000000000006	11.066909415009	16.5186476512234	15.3073078011675	18.5268643163357	26.2903818032954
116	284.756	335.585	20	7	115	5.75	6.80799999999977	-14.5360000000005	16.0512977668478	16.1478921131434	17.0221157174492	18.7510391115114	25.0016848040663
117	283.7206	335.0414	20	7	116	5.8	-20.7079999999996	-10.8719999999994	23.3884939232942	15.1490555577801	16.8779819489233	18.7780292590299	23.0466910414649
118	284.003	335.0388	20	7	117	5.85	5.64799999999991	-0.0520000000005894	5.64823937169797	15.8840951914545	17.202229403912	18.8478108038944	22.2060702865893
119	283.2325	334.434	20	7	118	5.9	-15.4099999999994	-12.0959999999991	19.5903373120516	17.7828620815475	16.1462080278908	19.2139305897306	21.1646713780307
120	283.173	335.1687	20	7	119	5.95	-1.19000000000028	14.6939999999995	14.7421075833812	17.2373162466233	18.1326675644625	17.800090334233	24.5977558588904
121	282.3253	334.2133	20	7	120	6	-16.9539999999995	-19.1079999999999	25.5451322173126	18.2565666946806	18.6395898515299	18.5654740672136	28.9217330838196
122	281.3181	334.4429	20	7	121	6.05	-20.1440000000002	4.5920000000001	20.660764748673	17.1433604980016	19.6527128039551	18.2634837878653	31.6782901259816
123	281.0881	333.9574	20	7	122	6.1	-4.60000000000036	-9.71000000000004	10.7444916119844	20.3812399374704	20.7360242617088	18.5343130393383	33.7626209069562
124	280.3947	334.0618	20	7	123	6.15	-13.8679999999999	2.08799999999997	14.0243063286566	19.4963176215123	21.2806319425273	18.5135848007182	35.7014514691846
125	280.1971	332.5279	20	7	124	6.2	-3.95200000000045	-30.6780000000003	30.9315047807252	22.0681093612868	20.2928728672986	20.1800153772302	36.9908003177706
126	279.2684	333.0306	20	7	125	6.25	-18.5739999999998	10.0540000000001	21.1205206375221	23.215481828737	20.1088324169781	19.6346080281512	37.9784305631109
127	278.8411	331.41	20	7	126	6.3	-8.54600000000005	-32.4119999999994	33.5197234475459	25.4179033870531	19.6489856268073	18.789641726854	38.4209799314057
128	278.1985	331.9259	20	7	127	6.35	-12.8519999999992	10.3179999999998	16.4813539492353	20.2045057971268	19.8663966747646	19.4418928205541	39.3008765730555
129	276.9467	331.9187	20	7	128	6.4	-25.0360000000001	-0.144000000000233	25.036414120237	20.7213472124439	20.8809615735456	18.9061554610128	39.5502616527227
130	277.1151	331.7432	20	7	129	6.45	3.36799999999926	-3.50999999999999	4.86451683109381	17.2298618923277	22.2273631899979	26.7620412839805	39.5174785916299
131	276.1911	331.0009	20	7	130	6.5	-18.4799999999996	-14.846	23.7047277141077	16.5173115207921	20.6296262047725	37.6337207524595	39.7965158349739
132	275.692	330.3717	20	7	131	6.55	-9.98199999999997	-12.5840000000005	16.0622968469647	16.3440197600381	17.9265706497529	44.3701548909339	40.3060797672656
133	275.2601	329.8914	20	7	132	6.6	-8.63799999999969	-9.60599999999999	12.9186020915575	24.250220582869	18.1477613793994	49.4267855328088	40.7329541530376
134	274.2542	330.5612	20	7	133	6.65	-20.1179999999999	13.3960000000002	24.1699553164668	20.537905197101	16.5316789794983	53.6836914835496	40.1922645063945
135	274.0771	328.3485	20	7	134	6.7	-3.54200000000105	-44.2539999999997	44.3955209452483	18.6232794071781	33.2312097006624	55.4547363192054	40.0405556157905
136	274.0333	328.0951	20	7	135	6.75	-0.875999999999522	-5.06799999999998	5.14315078526763	19.7782112380067	55.1586090879408	57.2058220147103	40.2146620422972
137	273.7439	328.2418	20	7	136	6.8	-5.78800000000001	2.9340000000002	6.48916789735027	16.7193381989585	69.0913241550606	58.0639306037814	40.0259545584527
138	273.0399	327.627	20	7	137	6.85	-14.0800000000002	-12.296	18.6932612457004	42.2121988184559	78.9871743908529	59.7539423422166	40.2158203186508
139	273.4179	327.3945	20	7	138	6.9	7.55999999999972	-4.65000000000032	8.87559012122567	89.7793129787807	86.4864213935536	59.8865927157149	39.9296660361019
140	268.5361	320.3229	20	7	139	6.95	-97.636	-141.432	171.859824042735	119.559368902943	88.682109448413	61.2348668490267	39.7177696023771
141	263.3536	309.3348	20	7	140	7	-103.65	-219.762000000001	242.978721586892	138.196137543699	93.7820178246482	61.0275576027341	39.3732658453927
142	256.7086	305.3088	20	7	141	7.05	-132.9	-80.5199999999991	155.389447518162	156.253504588149	98.2012905578099	62.3486757466658	39.3291059173349
143	251.5118	303.2389	20	7	142	7.1	-103.936	-41.3980000000004	111.877104449481	135.15202007837	101.360123305034	62.931595266737	39.366673006648
144	248.2765	299.4818	20	7	143	7.15	-64.7059999999999	-75.1419999999996	99.1624253434734	97.7847226705158	103.241506451931	61.8709442120709	39.6657240376677
145	245.0179	298.8588	20	7	144	7.2	-65.172	-12.4600000000009	66.3524014938422	76.8432122126767	89.238523997391	59.9010958543508	43.1454604672821
146	244.904	301.6636	20	7	145	7.25	-2.27800000000002	56.096	56.1422345476202	64.5241090663684	66.8965061175273	60.7947160564433	49.9634207383911
147	242.4839	302.4151	20	7	146	7.3	-48.4019999999998	15.0300000000004	50.6818952289671	50.2295083157143	55.6060273382711	61.2622673900514	58.244315894611
148	240.216	303.5001	20	7	147	7.35	-45.3579999999999	21.6999999999996	50.2815887179391	43.3250279164118	46.876016142621	60.9897478167474	65.0694605137569
149	238.9156	303.9752	20	7	148	7.4	-26.0079999999999	9.50199999999995	27.6894215902029	36.0082895645388	37.2554670305881	60.9531766111909	67.6219997312964
150	237.6492	304.9391	20	7	149	7.45	-25.3280000000001	19.2780000000005	31.8299994973299	34.3688424638654	31.1200822602887	52.6734979207737	70.2806290827859
151	236.7374	304.5856	20	7	150	7.5	-18.236	-7.06999999999994	19.5585427882549	29.2279232188737	27.8074142882383	41.112810938326	71.4040457905107
152	236.5987	306.7053	20	7	151	7.55	-2.774	42.3940000000005	42.4846597256002	24.281425745462	24.3232442222928	34.2880569437358	75.1238090441932
153	235.7101	305.8565	20	7	152	7.6	-17.7719999999999	-16.9760000000008	24.5769924929806	18.9151366041656	20.619372328461	29.3065604804871	80.52053548577
154	235.665	305.9973	20	7	153	7.65	-0.902000000000385	2.81600000000026	2.95693422314433	19.6065390119379	18.6648467704503	25.6477565917857	85.3150362049969
155	235.7582	306.2292	20	7	154	7.7	1.86399999999992	4.63799999999992	4.9985537908478	14.2776459807203	16.1084718441564	30.8361846153588	89.4941963336797
156	235.0603	307.1442	20	7	155	7.75	-13.9579999999995	18.3000000000004	23.0155548271164	12.0108214380484	15.3291157591247	42.7210194620719	94.7263268578356
157	234.6413	306.4721	20	7	156	7.8	-8.38000000000022	-13.442	15.8401945695122	13.0482677954386	12.9700865492006	58.4247011854407	98.5580618944054
158	234.0591	306.7875	20	7	157	7.85	-11.644	6.30800000000022	13.2428697796211	13.3018070841472	11.7371048183532	70.3849786852972	102.298795836256
159	234.0617	307.1947	20	7	158	7.9	0.0520000000000209	8.14399999999978	8.14416601009559	11.0516925063115	14.0400461529833	75.3574067468778	104.963020027615
160	233.7925	307.355	20	7	159	7.95	-5.38400000000024	3.20600000000013	6.26625023439085	11.662527117681	30.5522869704288	79.3263913165452	101.922699390475
161	233.4753	306.8596	20	7	160	8	-6.34399999999971	-9.90800000000036	11.7649819379378	11.4633881986581	57.6346246359054	81.7805339782874	96.4871531965712
162	233.0374	306.0225	20	7	161	8.05	-8.75800000000027	-16.7420000000004	18.8943676263594	15.031824510528	92.5261581485885	87.8989423417205	93.4636827980225
163	233.0196	305.4104	20	7	162	8.1	-0.355999999999881	-12.242	12.2471751845068	47.8027668567104	120.150585042133	98.1094757048029	91.635615922392
164	231.8374	305.9495	20	7	163	8.15	-23.6439999999999	10.7820000000004	25.9863475694451	104.217556765499	132.049966723305	108.759128197923	90.0099653338597
165	223.6127	308.1191	20	7	164	8.2	-164.494	43.3920000000001	170.120961965303	173.389789179496	142.544310788934	119.087296813009	88.9788233377584
166	214.73609365238	319.826326566759	20	7	165	8.25	-177.5321269524	234.14453133518	293.838931481882	228.837781885609	148.23195219745	128.657937659228	90.6013623346101
167	207.743733508117	336.670417243405	20	7	166	8.3	-139.84720288526	336.88181353292	364.755529696343	249.068108936083	162.82779813424	135.853856398759	95.541833331662
168	203.1876	350.409	20	7	167	8.35	-91.12267016234	274.7716551319	289.487138715071	237.285854721157	184.481846591253	143.607843855765	102.748879485094
169	200.5551	356.1952	20	7	168	8.4	-52.6499999999999	115.724	127.137982821815	192.246347629401	203.478210242863	148.97286344404	111.26219516953
170	196.9777	360.4521	20	7	169	8.45	-71.5480000000002	85.1379999999995	111.209690890677	152.265807088985	207.622306655588	151.171900860177	118.863156908113
171	193.8843	361.9387	20	7	170	8.5	-61.8680000000001	29.7320000000002	68.6413960230998	140.125911296897	199.68125068255	151.861495454816	124.474717992118
172	187.0034	357.4006	20	7	171	8.55	-137.618	-90.7619999999997	164.852826994262	157.888311549643	179.181554648931	152.639308652309	126.652138726731
173	176.2667	361.3481	20	7	172	8.6	-214.734	78.9499999999998	228.787659754629	177.958758590019	167.065102669397	153.964671364297	128.316030316687
174	165.509008016449	360.421788900309	20	7	173	8.65	-215.15383967102	-18.5262219938193	215.949984085545	207.1161537357	165.895760164774	154.372174075934	129.589940770643
175	155.0837	358.6304	20	7	174	8.7	-208.50616032898	-35.8277780061803	211.561926092562	206.097302208876	159.799490931419	147.121462060158	131.051799204043
176	145.1779	362.7321	20	7	175	8.75	-198.116	82.0339999999999	214.428371751501	194.004294041898	155.491038712183	138.481705207148	131.997709185177
177	138.084	366.4041	20	7	176	8.8	-141.878	73.4400000000005	159.758569360144	173.903208779906	142.450819170378	132.658965477883	132.492211748491
178	131.8029	372.0058	20	7	177	8.85	-125.622	112.034	168.32261891974	141.640223272819	123.447496137341	135.112780284892	133.321676810623
179	127.2875	375.6016	20	7	178	8.9	-90.308	71.9159999999999	115.444557775583	103.865923688666	105.266137909005	147.166983592182	133.540324898405
180	124.9729	374.6246	20	7	179	8.95	-46.292	-19.5400000000006	50.246998557128	78.8043361318795	86.6206174647275	158.39992249968	134.553091877189
181	123.7144	374.4031	20	7	180	9	-25.17	-4.42999999999984	25.5568738307328	52.8906982327836	77.2821597317462	167.168902005948	143.395491639727
182	122.2992	373.4211	20	7	181	9.05	-28.304	-19.6399999999994	34.4506315762132	36.6290670381033	86.1363763068362	165.405335111742	157.027743590069
183	122.0159	371.5042	20	7	182	9.1	-5.66599999999994	-38.338	38.7544294242606	31.6010116566356	103.160457900386	158.522584928571	168.70733936012
184	120.9548	370.1673	20	7	183	9.15	-21.2219999999999	-26.7380000000003	34.136401802182	50.6983957748268	128.43820701959	150.420753343363	174.016243818019
185	120.1136	369.2355	20	7	184	9.2	-16.824	-18.6360000000002	25.1067216497895	93.4684164817929	157.000354067941	143.016301595077	175.566965676451
186	118.2187	363.4876	20	7	185	9.25	-37.8980000000001	-114.958	121.043794421689	153.430217567989	178.846765299713	135.337480711127	174.680800453153
187	110.99816015422	353.38824645746	20	7	186	9.3	-144.4107969156	-201.987070850799	248.300735111043	220.247347001077	188.359851053105	129.130567098223	171.596790508852
188	99.303463240965	341.149085429859	20	7	187	9.35	-233.8939382651	-244.783220552021	338.563434855239	282.399696479245	193.597673719801	123.03550976548	169.769767448893
189	85.5101782506007	328.954251173528	20	7	188	9.4	-275.865699807286	-243.89668512662	368.222048967626	306.995134824599	195.575368777722	118.10778635277	171.405072036623
190	71.9938741734909	318.987877944798	20	7	189	9.45	-270.326081542196	-199.3274645746	335.86846904063	283.251285624418	199.411985725427	117.934282894201	172.870724607467
191	61.13012	313.4341	20	7	190	9.5	-217.275083469818	-111.07555889596	244.020986148459	233.765129871613	193.392801690507	134.929487824638	174.861599420786
192	54.83492	311.9015	20	7	191	9.55	-125.904	-30.652	129.581489110135	170.903390554366	172.12475788961	161.416178527829	173.937591257139
193	52.15826	308.2139	20	7	192	9.6	-53.5332	-73.7519999999995	91.1326560912164	116.424274971609	142.910561630575	183.450007355943	170.935822949392
194	49.62361	307.2962	20	7	193	9.65	-50.693	-18.3540000000005	53.9133523813908	79.7904685564143	107.77736568595	193.660313560105	167.807176771604
195	49.09671	304.1666	20	7	194	9.7	-10.538	-62.5919999999996	63.4728911268421	60.9982301548019	78.8682117204623	204.012469292745	164.374356287703
196	48.59952	301.1649	20	7	195	9.75	-9.94380000000007	-60.0340000000006	60.851954072487	52.0559933895367	91.0122103495633	210.879895699159	160.494328534352
197	48.89281	299.4082	20	7	196	9.8	5.86579999999998	-35.1339999999993	35.620297102073	44.6513408175332	134.472506002553	210.534615539821	157.652426880989
198	49.13022	297.0993	20	7	197	9.85	4.74820000000008	-46.1779999999999	46.4214722648904	41.3121484693159	173.302340992085	204.426754612895	154.332129922806
199	49.65671	296.439	20	7	198	9.9	10.5297999999999	-13.2060000000001	16.8900895213732	102.233952142712	191.745258342487	195.643160481064	152.165616420726
200	50.88184	294.4467	20	7	199	9.95	24.5026	-39.846	46.776929385756	207.946781850305	208.612952860062	187.341526715253	151.590447005308
201	43.1564131293789	277.887047660422	20	7	200	10	-154.508537412422	-331.19304679156	365.460972439469	294.548688594633	228.36698970781	182.554296835624	151.71185472909
202	30.2347566463645	252.811341977623	20	7	201	10.05	-258.433129660288	-501.514113655981	564.184445640036	338.839175867442	248.944473190032	182.469847402536	151.754829602676
203	20.17618	231.0522	20	7	202	10.1	-201.17153292729	-435.18283955246	479.431005986532	375.913757250809	265.942947595216	183.349060970214	151.855520111183
204	17.23862	219.5028	20	7	203	10.15	-58.7512	-230.988	238.342525885415	354.500027272908	283.508955276178	185.193600199845	152.236281896635
205	13.304859110093	208.58220516733	20	7	204	10.2	-78.67521779814	-218.4118966534	232.149836302592	289.94216452976	295.814841710045	185.732410980329	152.996517652401
206	7.777652	196.9046	20	7	205	10.25	-110.54414220186	-233.5521033466	258.392322549967	237.337206595798	274.096383321685	185.651176357577	151.496472425966
207	2.51440327575654	186.042867304034	20	7	206	10.3	-105.264974484869	-217.23465391932	241.395131924293	228.178734684915	230.467188802519	186.174286663755	146.935502213622
208	-2.13022755666391	176.270123033266	20	7	207	10.35	-92.892616648409	-195.45488541536	216.406216316722	215.71592616928	193.395780948342	185.628750080132	140.220169690515
209	-6.17726726630349	167.534541428482	20	7	208	10.4	-80.9407941927916	-174.71163209568	192.550166331001	193.692739370462	178.641942057202	186.223446488681	132.847526803001
210	-9.64774262220434	159.784296730468	20	7	209	10.45	-69.409507118017	-155.00489396028	169.83579372442	170.992213075279	162.851869100597	185.246611116415	125.793665250031
211	-12.5626803934086	152.96756318001	20	7	210	10.5	-58.2987554240852	-136.33467100916	148.276388555876	149.454355300887	142.935363007344	168.494221633541	120.59731044823
212	-14.9431073489584	147.032515017894	20	7	211	10.55	-47.608539110996	-118.70096324232	127.892500448376	129.10514942949	123.404100137477	142.093480677523	118.60519451951
213	-16.8100502578958	141.927326484907	20	7	212	10.6	-37.338858178748	-102.10377065974	108.716927444761	109.987812031913	105.314552565048	120.261032866424	116.829045491817
214	-18.1845358892631	137.600171821834	20	7	213	10.65	-27.489712627346	-86.5430932614601	90.8041369740159	92.1779866442264	88.9379377011846	110.812250233166	116.026914957332
215	-19.0875910121022	133.999225269461	20	7	214	10.7	-18.0611024567821	-72.0189310474603	74.249106736534	75.8159871996747	74.6783805227857	101.980566012057	115.565954251258
216	-19.5402423954555	131.072661068576	20	7	215	10.75	-9.05302766706598	-58.5312840176999	59.2272616174454	61.1747498292091	62.8920599453963	92.113049152773	115.572782901868
217	-19.563516808365	128.768653459962	20	7	216	10.8	-0.465488258190021	-46.08015217228	46.0825032256169	48.7707259728795	53.7197725525269	83.3363888874225	116.132856086925
218	-19.1784410198728	127.035376684408	20	7	217	10.85	7.70151576984404	-34.6655355110798	35.5107405924333	39.3689490136589	47.1262847845059	76.0135847681352	116.346933978235
219	-18.4060417990211	125.821004982698	20	7	218	10.9	15.447984417034	-24.2874340342001	28.7840176923679	33.6061332465662	42.9825584091305	70.0518931249388	117.224928759351
220	-17.267345914852	125.073712595619	20	7	219	10.95	22.773917683382	-14.94584774158	27.2402219404312	31.6235579053792	41.1092629235167	64.2458037848093	117.283003588636
221	-15.7833801364076	124.741673763957	20	7	220	11	29.679315568888	-6.64077663324008	30.4131827819817	33.0778197398027	41.2907352982017	58.6403240608347	109.30287157684
222	-13.9751712327302	124.773062728498	20	7	221	11.05	36.164178073548	0.627779290820172	36.1696265196819	37.1943908453814	43.2686776373682	54.7405416364828	96.2852195710382
223	-11.8637459728617	125.116053730028	20	7	222	11.1	42.22850519737	6.85982003059991	42.782049764551	42.8495768333744	46.7126169712224	50.3090300134196	85.3186785921425
224	-9.47013112584445	125.718821009334	20	7	223	11.15	47.872296940345	12.0553455861199	49.3668732202612	48.9753373498371	51.1658485486931	46.8602297148182	80.3133762596603
225	-6.81535346072043	126.5295388072	20	7	224	11.2	53.0955533024804	16.2143559573201	55.5161518803962	54.9137973693573	53.8132270468329	45.3994975221858	75.3987227656707
226	-3.92043974653187	127.496381364414	20	7	225	11.25	57.8982742837712	19.3368511442802	61.0419853642954	60.347414202642	54.3885881762732	45.4943894461591	69.7657097685062
227	-0.806416752320837	128.567522921761	20	7	226	11.3	62.2804598842207	21.4228311469398	65.8619266172826	65.1373062520047	55.7613107204387	46.0914255100958	64.4972828430884
228	2.50568875287049	129.691137720028	20	7	227	11.35	66.2421101038265	22.47229596534	69.9501339309748	64.7768772602915	53.4917752423332	47.065117876338	59.7952928833964
229	5.99485	130.8154	20	7	228	11.4	69.7832249425902	22.4852455994403	73.3163334670747	59.8018390027092	50.737901020506	48.2264110300208	55.6336083885693
230	8.665236	131.1018	20	7	229	11.45	53.40772	5.72799999999972	53.71400692183	56.6088240715202	49.6897321208548	49.319396060856	51.9860472195405
231	8.511583	129.3	20	7	230	11.5	-3.07306000000001	-36.0359999999997	36.1667940763842	46.6361362820244	49.6980435941165	50.1115215201399	48.8263139278921
232	10.67121	130.5491	20	7	231	11.55	43.19254	24.982	49.8968519613372	36.3384957890073	48.9141733828234	50.4769584645532	46.1278831523705
233	11.65849	130.7334	20	7	232	11.6	19.7456	3.68599999999958	20.0866949834958	34.6025869814182	47.4176187814535	50.376324317861	43.8637776475786
234	12.40025	131.534	20	7	233	11.65	14.8352	16.0120000000001	21.8281310019892	39.5942481855237	45.2869735113486	49.8145022861541	42.00613254395
235	12.14934	129.2963	20	7	234	11.7	-5.01819999999999	-44.7539999999998	45.0344628838846	41.2195226941266	44.8255650748791	48.8168795192847	40.5253077458734
236	11.6044183837516	126.289016327516	20	7	235	11.75	-10.898432324968	-60.1456734496801	61.1251000969116	48.1991012808827	45.8344548640067	47.4183703842394	39.3880063109475
237	11.0504463815436	123.441236231463	20	7	236	11.8	-11.07944004416	-56.95560192106	58.0232245043516	54.23545123369	45.1926062086677	45.6581767987544	38.5531590260206
238	10.4881542292031	120.750123114833	20	7	237	11.85	-11.24584304681	-53.8222623325998	54.9845879172762	55.04854316834	47.2608733933887	43.5770009986577	37.9631203507672
239	9.918272162557	118.212840380616	20	7	238	11.9	-11.397641332922	-50.74565468434	52.0098807660257	52.0746615424897	48.8911035518023	41.2153236521998	37.5290791984809
240	9.34153041743247	115.826551431804	20	7	239	11.95	-11.5348349024906	-47.7257789762399	49.0999225571346	49.1656897232087	47.9440269177146	39.7262906542716	37.1290064463197
241	8.75865922965653	113.588419671389	20	7	240	12	-11.6574237555188	-44.7626352083	46.2556919676603	46.3226455058948	45.1386971743624	39.0123037949495	36.6522043894672
242	8.17038883505624	111.495608502362	20	7	241	12.05	-11.7654078920058	-41.85622338054	43.4783654079467	43.5467558699146	42.4021802146853	37.5152246682581	36.0404671107923
243	7.57744946945866	109.545281327715	20	7	242	12.1	-11.8587873119516	-39.00654349294	40.7693668307067	40.8395106670893	39.7363832158619	37.4185252817376	35.2776201575555
244	6.98057136869083	107.734601550439	20	7	243	12.15	-11.9375620153566	-36.2135955455201	38.1304325861247	38.2027328062351	37.143673793051	37.1520353730818	34.3683509958552
245	6.38048476857981	106.060732573525	20	7	244	12.2	-12.0017320022204	-33.4773795382799	35.563696543008	35.638670706162	34.627016233664	35.6511179695611	33.3264237626733
246	5.77791990495266	104.520837799965	20	7	245	12.25	-12.051297272543	-30.7978954712001	33.0718026633894	33.1501209258289	32.1901527258923	33.281623175736	32.1693638212551
247	5.17360701363642	103.11208063275	20	7	246	12.3	-12.0862578263248	-28.1751433443	30.658054907581	30.7405917161875	29.8378431278486	31.0148925419453	30.9160168778099
248	4.56827633045815	101.831624474872	20	7	247	12.35	-12.1066136635654	-25.6091231575598	28.3266179290415	28.4145218002388	27.5761771700865	28.8611228251964	29.5853050346386
249	3.9626580912449	100.676632729322	20	7	248	12.4	-12.112364784265	-23.0998349110001	26.0827865379174	26.1775726455496	25.4129671943613	26.8317473669409	28.1954748557834
250	3.35748253182374	99.6442687990923	20	7	249	12.45	-12.1035111884232	-20.6472786045939	23.9333469632646	24.0370155495353	23.3582090214075	24.9386168317834	27.3206087590585
251	2.7534798880217	98.7316960871733	20	7	250	12.5	-12.0800528760408	-18.2514542383799	21.8870568899434	22.002233414344	21.4245491771096	23.1928872587944	26.9089501531119
252	2.15138039566585	97.9360779965569	20	7	251	12.55	-12.041989847117	-15.912361812328	19.9552694275097	20.0853426725352	19.6276048692053	21.6039757570314	26.1779994926621
253	1.55191429058323	97.2545779302344	20	7	252	12.6	-11.9893221016524	-13.63000132645	18.1527072530848	18.3018962425762	17.9858624345308	20.17891599725	26.2155493734828
254	0.955811808600911	96.6843592911974	20	7	253	12.65	-11.9220496396464	-11.4043727807402	16.4983328288733	16.6715257086697	16.5198209408308	18.9221997055563	26.2319852477801
255	0.363803185545933	96.2225854824373	20	7	254	12.7	-11.8401724610996	-9.235476175202	15.0161148134697	15.2181941888754	15.2502174299027	17.8359680060618	25.6897730757249
256	-0.223381342754644	95.8664199069455	20	7	255	12.75	-11.7436905660115	-7.12331150983601	13.7352042204108	13.9694914547177	14.1956217916964	16.9203572582707	24.7658258123182
257	-0.805011540473773	95.6130259677135	20	7	256	12.8	-11.6326039543826	-5.06787878463996	12.6886118285383	12.9542992091265	13.3701083862142	16.1738569568655	23.9389239297259
258	-1.38035717178439	95.4595670677327	20	7	257	12.85	-11.5069126262123	-3.06917799961582	11.9091935822964	12.1985386172292	12.7816548244134	15.5936090706194	23.206412806408
259	-1.94868800085945	95.4032066099945	20	7	258	12.9	-11.3666165815012	-1.12720915476416	11.4223716009173	11.7197178747232	12.4314322167513	15.175626059367	22.5655885230429
260	-2.5092737918719	95.4411079974905	20	7	259	12.95	-11.211715820249	0.758027749920132	11.2373118539832	11.5220225835531	12.3137269907162	14.9149268638454	22.0137021196593
261	-3.06138430899468	95.570434633212	20	7	260	13	-11.0422103424556	2.58653271442995	11.3411005078806	11.5938181941092	12.4161653394318	14.8055965112742	21.5479617659326
262	-3.60428931640074	95.7883499201505	20	7	261	13.05	-10.8581001481212	4.35830573876984	11.7001353726879	11.9085652243762	12.7201090445256	14.840774317066	21.1655329640442
263	-4.13725857826303	96.0920172612974	20	7	262	13.1	-10.6593852372458	6.07334682293811	12.2681716350769	12.4289153642032	13.201355706708	15.012573465228	20.8635367536825
264	-4.65956185875448	96.4786000596443	20	7	263	13.15	-10.446065609829	7.73165596693786	12.9961067522523	13.1126128041403	13.8314311779032	15.3119351224783	20.6390457357333
265	-5.17046892204806	96.9452617181824	20	7	264	13.2	-10.2181412658716	9.33323317076201	13.8390625531183	13.9181955054982	14.5796362977882	15.7284281818887	20.4890775586704
266	-5.66924953231671	97.4891656399033	20	7	265	13.25	-9.975612205373	10.8780784344182	14.7595877075663	14.8088932193068	15.415571230852	16.2500284489005	20.4105853015143
267	-6.15517345373336	98.1074752277985	20	7	266	13.3	-9.718478428333	12.3661917579039	15.7280488794772	15.7542971314302	16.3114402479177	16.8629553175065	20.400443918306
268	-6.62751045047097	98.7973538848593	20	7	267	13.35	-9.4467399347522	13.797573141216	16.7216602041199	16.7303572313731	17.2434921060426	17.5517027876197	20.4554315568629
269	-7.08553028670249	99.5559650140772	20	7	268	13.4	-9.1603967246304	15.1722225843579	17.7231263128693	17.7185296575636	18.1924380282053	18.2994296791448	20.5722041041567
270	-7.52850272660086	100.380472018444	20	7	269	13.45	-8.85944879796741	16.4901400873359	18.719363052833	18.7046849903373	19.1431293730612	19.0887874075352	20.7472607276086
271	-7.95569753433903	101.26803830095	20	7	270	13.5	-8.5438961547634	17.75132565012	19.7004498385186	19.6780909927784	20.0838915583692	19.9030362730709	20.9768975028129
272	-8.36638447408994	102.215827264588	20	7	271	13.55	-8.21373879501822	18.9557792727601	20.6588255433456	20.6305789249804	21.0058015904874	20.727090171057	21.2571455871993
273	-8.75983331002654	103.221002312349	20	7	272	13.6	-7.86897671873199	20.10350095522	21.5886902163257	21.5559015147493	21.9020498685314	21.548157510115	21.5836902430229
274	-9.13531380632178	104.280726847224	20	7	273	13.65	-7.50960992590478	21.1944906975	22.485565973879	22.4492534591748	22.7674281803865	22.3558917659103	21.9517683671373
275	-9.4920957271486	105.392164272205	20	7	274	13.7	-7.13563841653642	22.2287484996198	23.3459760016775	23.3069181906374	23.5979385172822	23.142187111279	22.356047185107
276	-9.82944883667995	106.552477990283	20	7	275	13.75	-6.74706219062699	23.20627436156	24.1672095606461	24.1260087442843	24.3905013152898	23.900813344758	22.7904989327324
277	-10.1466428990888	107.75883140445	20	7	276	13.8	-6.34388124817701	24.1270682833402	24.9471492006589	24.9042774357926	25.1427400941963	24.6270308797465	23.248309065919
278	-10.442947678548	109.008387917697	20	7	277	13.85	-5.92609558918401	24.9911302649397	25.6841429845602	25.6399755198151	25.8528229141874	25.3172540431064	23.7218853777355
279	-10.7176329392306	110.298310933015	20	7	278	13.9	-5.49370521365198	25.7984603063602	26.3769094314203	26.3317491714048	26.5193455036153	25.9687821489464	24.2030497179482
280	-10.9699684453096	111.625763853396	20	7	279	13.95	-5.04671012158003	26.5490584076198	27.0244664217902	26.9785619977552	27.1412448494968	26.5795945913717	24.6834509908905
281	-11.1992239609578	112.987910081832	20	7	280	14	-4.585110312964	27.2429245687201	27.6260778185942	27.5796370840905	27.7177351311468	27.1481984943515	25.1551245638168
282	-11.4046692503482	114.381913021314	20	7	281	14.05	-4.10890578780798	27.8800587896401	28.1812133324112	28.134413571438	28.2482601690057	27.6735168573326	25.6110178118482
283	-11.5855740776537	115.804936074833	20	7	282	14.1	-3.61809654611001	28.4604610703798	28.6895184162365	28.6425141791785	28.7324582176815	28.1548070208177	26.0453155474656
284	-11.7412082070474	117.254142645381	20	7	283	14.15	-3.112682587874	28.98413141096	29.1507918681578	29.1037210908888	29.1701361175063	28.5916016117962	26.4535219567241
285	-11.8708414027021	118.726696135949	20	7	284	14.2	-2.59266391309399	29.4510698113601	29.5649694604927	29.5179583402562	29.5612506654612	28.9836661883253	26.832366700919
286	-11.9737434287908	120.219759949529	20	7	285	14.25	-2.05804052177399	29.8612762716002	29.932112377146	29.8852793512724	29.9058956734133	29.3309694165644	27.179632238758
287	-12.0491840494864	121.730497489112	20	7	286	14.3	-1.508812413912	30.2147507916598	30.252399579248	30.2058586635746	30.204293620469	29.6336628143315	27.4939726742296
288	-12.096433028962	123.256072157689	20	7	287	14.35	-0.944979589512016	30.5114933715402	30.5261234713177	30.4799871517439	30.4567911274481	29.8920679678514	27.7747581289747
289	-12.1147601313903	124.793647358253	20	7	288	14.4	-0.366542048565996	30.7515040112798	30.7536884296685	30.7080702559377	30.6638577199772	30.1066697567516	28.0219541621573
290	-12.1034351209445	126.340386493794	20	7	289	14.45	0.226500208916001	30.9347827108201	30.9356119013394	30.8906289006818	30.8260875271538	30.2781145742458	28.2360340259427
291	-12.0617277617973	127.893452967304	20	7	290	14.5	0.834147182943994	31.0613294702	31.0725278981149	31.0283029036237	30.9442037019819	30.4072128545628	28.417917525262
292	-11.9889078181219	129.450010181774	20	7	291	14.55	1.456398873508	31.1311442893998	31.1651928029683	31.1218567763798	31.0190654596573	30.4949454526394	28.5689297434225
293	-11.884245054091	131.007221540196	20	7	292	14.6	2.093255280618	31.1442271684405	31.2144934860276	31.1721879025636	31.0516777180213	30.5424735848162	28.6907736004585
294	-11.7470092338778	132.562250445561	20	7	293	14.65	2.74471640426402	31.1005781072998	31.2214577934486	31.1803371480262	31.0432033959969	30.5511521475379	28.7855111354776
295	-11.576470121655	134.11226030086	20	7	294	14.7	3.41078224445599	31.0001971059796	31.1872675322588	31.1475020186329	30.9949784830304	30.522546290559	28.8555492248989
296	-11.3718974815957	135.654414509086	20	7	295	14.75	4.09145280118597	30.8430841645202	31.1132741254277	31.0750525324188	30.9085300357123	30.4584511327581	28.9036261376089
297	-11.1325610778728	137.18587647323	20	7	296	14.8	4.786728074458	30.62923928288	31.0010171560019	30.9645500156141	30.7855972848098	30.3609144687127	28.9327959675755
298	-10.8577306746592	138.703809596282	20	7	297	14.85	5.49660806427202	30.3586624610404	30.8522460549569	30.8177690634971	30.6281560421844	30.232262214843	28.9464086757944
299	-10.546676036128	140.205377281235	20	7	298	14.9	6.221092770624	30.0313536990598	30.6689452094255	30.6367229233983	30.4384465750987	30.0751261753683	28.9480842866846
300	-10.198666926452	141.68774293108	20	7	299	14.95	6.96018219351998	29.6473129969002	30.4533627716736	30.4236925509868	30.2190050539642	29.8924734605137	28.9416807259691
301	-9.81297310980415	143.148069948808	20	7	300	15	7.71387633295703	29.2065403545598	30.2080434249338	30.1812595519501	29.9726985635342	29.6876365561725	28.9312557874293
302	-9.38886435035747	144.583521737411	20	7	301	15.05	8.4821751889336	28.7090357720598	29.9358652939441	29.9123431345832	29.702763477768	29.4643426295123	28.9210246404703
303	-8.92561041228487	145.991261699881	20	7	302	15.1	9.26507876145198	28.1547992494001	29.6400810597732	29.6202410444314	29.4128467116648	29.2267401800992	29.028507257082
304	-8.42248105975929	147.368453239207	20	7	303	15.15	10.0625870505116	27.5438307865204	29.3243631225913	29.30867420367	29.1070489547396	28.979420659159	29.2405739486598
305	-7.8787460569537	148.712259758383	20	7	304	15.2	10.8747000561118	26.8761303835197	28.9928523209143	28.9818344045492	28.789968437997	28.7274322614726	28.9562867318864
306	-7.29367516804103	150.0198446604	20	7	305	15.25	11.7014177782534	26.15169804034	28.6502092211269	28.6444338713796	28.4667430766327	28.4762828586535	30.4129247097806
307	-6.66653815719423	151.288371348248	20	7	306	15.3	12.542740216936	25.3705337569602	28.3016662983401	28.3017547748961	28.1430879742148	28.2319291208195	30.2111892369561
308	-5.99660478858624	152.51500322492	20	7	307	15.35	13.3986673721598	24.53263753344	27.9530783939252	27.9596958315627	27.8253243180141	28.0007493837375	30.6372161941635
309	-5.28314482639001	153.696903693407	20	7	308	15.4	14.2691992439246	23.6380093697397	27.6109676401738	27.6248119495955	27.5203947432192	27.7894988166175	31.0092139620779
310	-4.52542803477849	154.831236156701	20	7	309	15.45	15.1543358322304	22.6866492658803	27.2825576042476	27.3043415438804	27.2358594689809	27.6052468776923	31.5667527503807
311	-3.72272417792462	155.915164017792	20	7	310	15.5	16.0540771370774	21.6785572218197	26.9757898112908	27.0062147646486	26.9798671537728	27.4552987202958	31.0306705980799
312	-2.87430302000137	156.945850679672	20	7	311	15.55	16.968423158465	20.6137332375999	26.6993142697648	26.7390347115424	26.761094763871	27.3471038283012	30.9240731226554
313	-1.97943432518165	157.920459545333	20	7	312	15.6	17.8973738963944	19.4921773132199	26.462444497766	26.512023106399	26.5886520558102	27.5145409293478	30.9169790365664
314	-1.03738785763843	158.836154017766	20	7	313	15.65	18.8409293508644	18.3138894486603	26.2750673746428	26.3349223579501	26.4719486784954	27.9299957497816	30.385616004437
315	-0.0474333815446428	159.690097499962	20	7	314	15.7	19.7990895218757	17.07886964392	26.1474995785307	26.2178479838616	26.4205253173876	27.3900271732137	30.2237343703755
316	0.991159338926757	160.479453394914	20	7	315	15.75	20.771854409428	15.7871178990399	26.0902860690461	26.1710893469718	26.4438543639588	30.3673982868031	29.7577324365869
317	2.07912053960281	161.201385105612	20	7	316	15.8	21.7592240135211	14.4386342139597	26.1139423993223	26.2048626454485	26.5511196823876	30.0614640051995	29.3200916935055
318	3.21718045631059	161.853056035048	20	7	317	15.85	22.7611983341556	13.0334185887205	26.2286513133171	26.3290275283762	27.2037575406814	31.042170173484	28.6665741855783
319	4.40606932487715	162.431629586213	20	7	318	15.9	23.7777773713312	11.5714710232999	26.4439338670263	26.5527863699676	28.3395967563439	31.9433017487875	28.3897481476004
320	5.64651738112954	162.9342691621	20	7	319	15.95	24.8089611250478	10.05279151774	26.7683239931692	26.8843913809136	27.5441948774466	33.2410320402477	28.5230132666187
321	6.9392548608948	163.358138165698	20	7	320	16	25.8547495953052	8.47738007195971	27.209080277003	28.236425734391	33.7549294198335	32.3737046399873	28.9802116498586
322	8.285012	163.7004	20	7	321	16.05	26.915142782104	6.84523668604015	27.7719674540526	30.4743308672394	33.361833246528	32.3838036157984	28.3729715619031
323	9.934437	163.6931	20	7	322	16.1	32.9885	-0.146000000000299	32.9888230807042	28.7593622265171	35.4956882911579	32.6072178930335	27.7040895445948
324	11.48941	162.6335	20	7	323	16.15	31.09946	-21.1919999999998	37.633459531268	40.9570724696994	37.4146548190796	31.7918113497151	28.8630494927815
325	10.6595	162.261	20	7	324	16.2	-16.5982	-7.45000000000005	18.1934807895576	39.8392751121424	40.0615387631078	31.7200364792784	30.183334187323
326	14.84018	163.6642	20	7	325	16.25	83.6136	28.064	88.1976314929148	42.7549508479247	38.3035549160157	31.0391820145202	30.2826661977446
327	15.72659	162.9975	20	7	326	16.3	17.7282	-13.3339999999998	22.1829806662674	44.3549787709198	38.2164875492092	30.4082542661916	32.7576327185985
328	17.93368	163.8837	20	7	327	16.35	44.1418	17.724	47.5672017596158	51.3637152996985	38.0106782453855	29.332398987419	32.4596891216191
329	19.77342	162.5341	20	7	328	16.4	36.7948000000001	-26.9920000000002	45.6335991462433	35.650037362332	35.2440259430863	28.9899974785834	32.5785871747167
330	22.34523	161.8476	20	7	329	16.45	51.4362	-13.7299999999999	53.2371634334512	36.593699986276	35.8958780811102	29.440779655545	33.2190110487699
331	21.87235	161.9381	20	7	330	16.5	-9.4576	1.80999999999983	9.62924180608211	33.2664056428463	28.323434609207	30.5051245794214	33.1976821442725
332	20.95457	162.9214	20	7	331	16.55	-18.3556	19.6660000000003	26.9012937859875	26.1330731152528	27.4546752858552	29.398839295505	32.5653929165683
333	22.12825	161.9143	20	7	332	16.6	23.4736	-20.1420000000002	30.9307300424676	20.4280408625219	23.1691096836802	27.8936381598419	32.9283535709622
334	21.63653	161.9953	20	7	333	16.65	-9.83440000000002	1.61999999999978	9.96693650827573	20.996831856082	20.5653401380871	29.7961032357814	33.146145859694
335	22.08944	163.1449	20	7	334	16.7	9.05819999999999	22.9920000000004	24.7120021697963	18.3156505854344	18.8200205479822	32.9766412014323	33.6988296663498
336	21.53082	163.4222	20	7	335	16.75	-11.1724	5.54599999999994	12.4731967738828	13.071813724514	22.7066942428272	30.1979341086861	33.4888440847307
337	21.72575	162.7762	20	7	336	16.8	3.89860000000006	-12.9200000000003	13.4953874327493	14.9976071609214	20.5811910418008	35.4538014319974	33.4848804363653
338	21.49334	162.7377	20	7	337	16.85	-4.64820000000003	-0.769999999999982	4.71154573786568	17.2120002334425	17.7765980742983	33.8772080697542	32.9809108030011
339	22.02578	163.5602	20	7	338	16.9	10.6488	16.4500000000004	19.5959036903128	24.4165566295723	24.3481805284765	33.213872600646	32.5865902993428
340	20.34425	162.9489	20	7	339	16.95	-33.6306	-12.226	35.783967532402	22.8467314981672	30.0574043217545	33.1969900572921	32.7853570278353
341	21.93047	161.1149	20	7	340	17	31.7244	-36.6800000000001	48.4959787545319	22.4813824240827	32.0724336081651	34.0216596485577	32.237068209942
342	22.09248	161.3461	20	7	341	17.05	3.24019999999997	4.62400000000002	5.64626177572383	33.6987538960315	43.4529275781396	32.7469822173382	31.9993305797909
343	21.95671	161.3948	20	7	342	17.1	-2.71539999999995	0.973999999999933	2.88480036744305	42.9028084100665	44.5853064558283	33.2494892488909	31.7584674289486
344	18.34023	160.2809	20	7	343	17.15	-72.3296000000001	-22.278	75.6827610500569	39.7283105867579	45.8624050632048	34.5004803696728	31.2344947652247
345	18.24486	156.1918	20	7	344	17.2	-1.90739999999998	-81.782	81.8042401025766	64.059123658112	47.5739595666021	35.6776228534211	31.0183710005116
346	19.30534	154.9524	20	7	345	17.25	21.2096	-24.7879999999998	32.6234896379892	66.6892304875738	45.3366250542882	35.9385061549412	29.277231857456
347	20.59883	148.7202	20	7	346	17.3	25.8698	-124.644	127.300327132494	58.0260562303782	44.9127733928756	36.5615066065389	28.8901464079052
348	20.61518	149.5218	20	7	347	17.35	0.326999999999984	16.0320000000002	16.0353345147523	52.2451107231377	48.7223804234835	36.6294226185832	28.0083367627823
349	19.65483	148.2192	20	7	348	17.4	-19.207	-26.0520000000002	32.3668897640785	50.9449395218185	44.6527802108691	36.1831831201023	27.411443792207
350	20.46045	145.6999	20	7	349	17.45	16.1124	-50.3859999999997	52.8995125663741	25.7664231276391	41.2978413850877	36.1299344001255	26.8020461926033
351	21.34109	144.7353	20	7	350	17.5	17.6128	-19.2920000000004	26.1226336313936	30.7555303593932	39.8045787017172	33.9690118404626	27.3112915810143
352	21.3249	144.8038	20	7	351	17.55	-0.323800000000034	1.37	1.4077451615971	31.27950419136	29.6700856349383	34.5998218640769	33.4814675771208
353	22.41613	146.5381	20	7	352	17.6	21.8246	34.6859999999998	40.9808706735226	30.3505720470378	28.6735387813382	35.6232966980553	41.6220658216847
354	22.48193	144.79	20	7	353	17.65	1.31599999999999	-34.9619999999999	34.9867589239128	28.6642178816159	26.5039611769998	32.6728862946681	44.753911064875
355	22.77235	147.1852	20	7	354	17.7	5.80840000000002	47.9040000000003	48.2548518447631	33.5737481422375	24.685909233649	29.0601007995908	46.8685283078644
356	22.13572	146.5711	20	7	355	17.75	-12.7326	-12.2820000000002	17.6908628042841	26.5915472032831	22.6013986266369	28.3565296062259	48.214697786272
357	22.04651	145.2764	20	7	356	17.8	-1.78419999999996	-25.8940000000001	25.9553964647047	21.7284181626395	24.2868703352782	22.3264913838129	49.0905004872902
358	21.87386	145.0268	20	7	357	17.85	-3.45300000000002	-4.99199999999973	6.06986597875089	19.0212464202601	22.524212972627	22.1394654558104	51.3306295701489
359	22.16687	144.5809	20	7	358	17.9	5.86019999999998	-8.91799999999989	10.6711137206947	16.5385793716579	20.6929923784671	21.609014983768	52.2297515021959
360	21.57989	142.9472	20	7	359	17.95	-11.7396	-32.6740000000001	34.7189931328661	14.999992528319	16.8223602140939	20.4071023279145	52.1468491336561
361	21.45812	143.1813	20	7	360	18	-2.43539999999996	4.68199999999968	5.27752756127306	18.4568787419709	16.9084805107345	20.6009235134709	51.6267756795611
362	20.71634	142.6488	20	7	361	18.05	-14.8356	-10.65	18.2624622480103	19.6575665942948	14.9828971326876	34.2159529369035	52.0315083987554
363	20.63676	141.4838	20	7	362	18.1	-1.5916	-23.2999999999998	23.3542970470103	14.6234740079277	15.6053921302827	49.9946423944785	52.5300122219011
364	20.06353	140.8784	20	7	363	18.15	-11.4646	-12.1080000000001	16.6745529823141	17.2783816498111	16.7140687905362	55.0073417600773	51.5514478306133
365	20.30218	140.4649	20	7	364	18.2	4.773	-8.26999999999998	9.54853020103092	14.9658017370562	16.12829542218	58.0594337623077	50.5735577047111
366	20.29971	139.5373	20	7	365	18.25	-0.0493999999999772	-18.5520000000002	18.55206577069	12.7539055185945	18.6004484003049	60.4908894176027	49.9355941964099
367	19.97319	139.4625	20	7	366	18.3	-6.53040000000004	-1.49599999999964	6.6995626842354	13.7705709867777	44.1450355385288	61.6194943680415	47.6242454470915
368	19.94741	140.0767	20	7	367	18.35	-0.515599999999949	12.2839999999997	12.2948159547019	17.6331168364322	77.4650718163301	66.0318365217147	47.3997913565247
369	20.83489	140.7059	20	7	368	18.4	17.7496	12.5840000000005	21.7578803232303	19.9225151507988	89.3216911416875	68.2763198842896	47.0076896118889
370	19.62584	139.9181	20	7	369	18.45	-24.181	-15.7560000000001	28.8612594493034	73.3242693400015	99.2965073105215	68.1637638671866	46.6461098438635
371	20.19028	141.3078	20	7	370	18.5	11.2888	27.7939999999995	29.9990573425229	142.176238114066	104.073298324471	69.2845395186596	47.266000114665
372	17.7250754200144	127.846247484579	20	7	371	18.55	-49.3040915997121	-269.23105030842	273.708333630249	164.872811296597	108.256091603395	69.4631949334339	48.3132608258169
373	15.12525	110.2091	20	7	372	18.6	-51.996508400288	-352.74294969158	356.554659825023	180.959897784611	116.458280913147	69.4367277457469	48.5495347736864
374	17.01744	103.7172	20	7	373	18.65	37.8438	-129.838	135.240746235889	188.224081498143	119.838570978043	70.4300093665585	49.62961007919
375	22.32701	105.0106	20	7	374	18.7	106.1914	25.8679999999998	109.296691889371	143.187913866789	120.199232312193	72.0870146098314	51.0712841715792
376	25.6339145369352	104.765181183655	20	7	375	18.75	66.138090738704	-4.90837632689988	66.319975910185	90.7403237122277	119.968630637014	71.514658786594	51.7698275289362
377	27.79031	105.8775	20	7	376	18.8	43.127909261296	22.2463763268999	48.5274954734801	74.8043306594885	94.781354328339	72.9219995103701	52.4953322695006
378	30.352	109.8369	20	7	377	18.85	51.2338	79.188	94.3167090522141	59.4385668397758	61.4083836751638	72.6601172572389	53.8591558076923
379	31.25116	107.2084	20	7	378	18.9	17.9832	-52.5700000000001	55.560780972193	51.7131797758855	51.5383275914294	72.4063642400098	55.7864114043073
380	31.57483	108.7992	20	7	379	18.95	6.4734	31.816	32.4678727908066	46.3747947898886	44.8775219091414	72.8851173598126	55.6237362049377
381	32.5491	107.8153	20	7	380	19	19.4854000000001	-19.6780000000001	27.6930405907334	32.0764436381	38.9560192487171	73.9310767158591	56.3803916684828
382	33.16128	106.9113	20	7	381	19.05	12.2435999999999	-18.0799999999999	21.8355705434961	28.2723245233703	37.5879074173447	62.4105687147302	57.4059024441565
383	32.48217	105.9941	20	7	382	19.1	-13.5821999999999	-18.3439999999999	22.8249532932708	30.316476978507	28.8619536013312	47.1044271528943	58.1391860013662
384	33.17949	107.6828	20	7	383	19.15	13.9464	33.7739999999999	36.5401853985444	26.1988587215487	24.9741575019767	44.2518783983027	58.6852223430249
385	33.46463	109.7981	20	7	384	19.2	5.70279999999997	42.3060000000001	42.6886350664906	28.8010200448008	25.571002407432	44.0831345808507	60.9882023863979
386	33.77367	109.6229	20	7	385	19.25	6.18080000000006	-3.50400000000008	7.10494930594169	25.6474635645624	27.893522794704	43.0487656402697	61.600866951029
387	32.39994	108.5512	20	7	386	19.3	-27.4746	-21.4340000000001	34.8463771597566	21.6759904805832	30.0397831011214	43.3711701709598	61.7082826594818
388	32.58619	108.2515	20	7	387	19.35	3.72500000000002	-5.99400000000003	7.05717089207853	20.8255278363569	32.8004706306247	41.6864750936699	61.7386742476831
389	33.304	108.6764	20	7	388	19.4	14.3562	8.49800000000016	16.6828199786488	29.5881868678592	36.9654292051759	43.2965029243249	61.401742983729
390	31.38445	108.5831	20	7	389	19.45	-38.391	-1.86599999999999	38.4363218453587	31.2785461574421	43.28874725256	43.0837085426888	61.014161576887
391	33.42054	110.1115	20	7	390	19.5	40.7218	30.5680000000001	50.9182444634535	39.953477696687	47.1415120318224	43.476243818306	61.5976114744817
392	31.46192	109.1892	20	7	391	19.55	-39.1724000000001	-18.4460000000001	43.2981736076709	52.2548679297686	49.1544329245748	45.3486099548791	54.9384374022559
393	29.57579	110.8628	20	7	392	19.6	-37.7226	33.4719999999999	50.4318285883031	65.7519666687631	54.5109965860085	46.8416442569854	47.1212563955127
394	26.54696	108.3909	20	7	393	19.65	-60.5766000000001	-49.4379999999998	78.1897711440569	64.6948371957855	61.6188483466731	46.9404353194914	43.8842680142108
395	26.24368	113.6783	20	7	394	19.7	-6.06559999999995	105.748	105.921815540331	67.0303196917075	60.5964146779457	49.8893901629644	41.2910361455422
396	25.56611	115.857	20	7	395	19.75	-13.5514000000001	43.5740000000001	45.6325970985655	69.0685154753301	59.0589648419081	51.687075115464	40.5823725157853
397	24.32532	113.4042	20	7	396	19.8	-24.8157999999999	-49.0559999999999	54.9755860872805	70.9828287635776	60.6574368086367	50.4945658085936	40.0185898010327
398	25.29189	116.2771	20	7	397	19.85	19.3313999999999	57.458	60.6228075064163	55.4408626871283	60.8828178833462	50.8172312381272	38.1531583643072
399	22.46552	119.6337	20	7	398	19.9	-56.5273999999999	67.132	87.7613375852943	53.4230924880306	56.9154414338069	50.3971217274481	37.2711793909009
400	22.8891	120.9792	20	7	399	19.95	8.47159999999995	26.91	28.2119851580849	54.2845539255659	56.4900330733687	49.1432057939614	38.379540877153
401	23.99736	122.3685	20	7	400	20	22.1652	27.7859999999998	35.5437461030769	52.6971202913622	56.2326381991056	49.2641462331043	39.3463082310954
402	24.8063294904929	125.220117427194	20	7	401	20.05	16.179389809858	57.03234854388	59.282893274957	42.8480541040363	51.8346986926125	47.4663060897817	39.9158291569003
403	25.29435	127.8088	20	7	402	20.1	9.76041019014204	51.7736514561201	52.685639335398	57.5392034596092	47.1234658902459	47.1380856381311	39.5120731893334
404	25.84633	129.6538	20	7	403	20.15	11.0395999999999	36.8999999999997	38.5160066486646	59.0421839101806	39.175395108223	43.5166576301189	39.1869140960939
405	28.06078	134.2295	20	7	404	20.2	44.2890000000001	91.5140000000002	101.667731935949	49.3848434596591	37.689996909977	38.4989377102336	38.6467793835551
406	30.15012	134.7489	20	7	405	20.25	41.7868	10.3879999999998	43.0586483559342	41.5498114891296	39.4693276243006	38.1159793913009	39.2408114907717
407	29.90917	134.2547	20	7	406	20.3	-4.81900000000003	-9.88399999999956	10.9961910223491	35.5027361124098	34.2751753709267	36.6660094311056	38.7451212369154
408	30.5295399253705	134.522045834698	20	7	407	20.35	12.40739850741	5.34691669395954	13.5104794827505	17.8407903603449	33.393353392916	34.6198416349446	39.7438221349456
409	30.85403	134.7792	20	7	408	20.4	6.48980149259003	5.14308330604024	8.28062976506579	19.8964713384206	30.1178738264308	31.2458558574769	40.3942448265116
410	30.18664	134.8053	20	7	409	20.45	-13.3478	0.521999999999707	13.3580031756247	19.1655072821943	20.5078423470985	33.6753732116172	39.9666848170554
411	32.42589	136.2537	20	7	410	20.5	44.785	28.9680000000004	53.337053246313	25.2368952967025	19.9993205834963	35.2163726438849	39.0583254036469
412	32.06292	136.199	20	7	411	20.55	-7.25940000000008	-1.09399999999994	7.34137074121728	24.7330115404519	21.4973201695988	34.4830483589214	38.4998366371802
413	29.96761	135.5505	20	7	412	20.6	-41.9062	-12.9700000000003	43.8674195552919	23.174894333852	22.1162173796432	32.1825021216814	37.537724718024
414	30.02241	135.8333	20	7	413	20.65	1.096	5.65600000000018	5.76121098381252	20.1021698285719	23.3163166067309	31.4333928726964	36.2997825993838
415	29.7547	135.757	20	7	414	20.7	-5.35420000000002	-1.52600000000007	5.56741714262551	23.8291330570034	29.6607495132573	27.4041686041457	34.000730658665
416	30.24974	137.59	20	7	415	20.75	9.90079999999999	36.66	37.9734307199125	18.995539462584	30.9634176634691	26.7945478660793	33.2358120159657
417	28.95519	137.4849	20	7	416	20.8	-25.8909999999999	-2.10199999999986	25.9761868833745	21.8996216730098	34.6909213469162	26.9956766652372	32.1408937852206
418	29.6642344670554	136.801213722944	20	7	417	20.85	14.180889341108	-13.6737255411202	19.6994515831947	36.1466046926626	30.9716508504468	28.6704130317641	31.0740661915103
419	28.69589	136.5001	20	7	418	20.9	-19.366889341108	-6.02227445887991	20.2816220359418	41.8246654983662	32.748911918962	30.3913679255751	29.0094178992192
420	24.8631	136.7372	20	7	419	20.95	-76.6558	4.74199999999996	76.8023322408896	45.5527096368291	34.300494861193	30.7901638401495	28.5630747596484
421	28.17072	137.0018	20	7	420	21	66.1524	5.29200000000003	66.3637347484302	42.9477622383095	33.5897751486624	28.8525045741895	27.8134221197352
422	25.9399	137.0005	20	7	421	21.05	-44.6164	-0.0260000000002947	44.616407575689	43.5982021649143	32.4940331608756	29.5333671845787	28.8403287240885
423	25.6111327174737	136.943127435955	20	7	422	21.1	-6.575345650526	-1.14745128089965	6.67471459059707	32.4543850297234	35.2246086838849	27.9373637979169	32.1942927455556
424	26.75667	137.2121	20	7	423	21.15	22.910745650526	5.37945128089973	23.5338216689655	25.3548847989585	37.4664192444193	29.0829075686487	36.7716468400075
425	26.0302130349177	137.975983821126	20	7	424	21.2	-14.529139301646	15.27767642252	21.0832465649353	19.4353566849221	31.9195781670416	29.5025236070964	39.5616765823483
426	24.5708462774991	138.478039204658	20	7	425	21.25	-29.187335148372	10.0411076706399	30.8662335946059	27.5014551294603	26.7415914849099	28.3556446406304	43.4009567315431
427	24.639	137.7302	20	7	426	21.3	1.36307445001798	-14.9567840931599	15.0187670055065	31.3346363239243	24.3758130222412	27.6157781393356	47.6360423128944
428	26.30117	136.0686	20	7	427	21.35	33.2434	-33.2319999999999	47.0052068132881	31.3847713043599	24.9030767453871	27.528290748076	51.4128072080388
429	24.36571	136.9698	20	7	428	21.4	-38.7092	18.0239999999998	42.6997276412858	28.1282981708612	25.4169032183353	26.7729799409615	54.9352445995988
430	23.5523637009276	137.659950933273	20	7	429	21.45	-16.266925981448	13.8030186654601	21.333921467113	29.3162693595603	24.7045523529997	23.4507763076797	57.9561981408375
431	24.2382352617411	137.412356080023	20	7	430	21.5	13.71743121627	-4.95189706500014	14.5838679271123	22.304698361314	23.1215141325985	20.4104715955855	59.613841252249
432	24.83537	136.5512	20	7	431	21.55	11.942694765178	-17.2231216004599	20.9586229490021	19.4991701127462	22.7375231177957	23.1976090892555	62.0685377591105
433	24.6872	135.9725	20	7	432	21.6	-2.96340000000001	-11.574	11.9473518220566	18.0243334016396	19.831972812267	32.2060833694298	63.2686663818963
434	25.62201	137.0594	20	7	433	21.65	18.6962	21.7380000000003	28.672086398447	18.1147300943358	16.0795406375037	42.1099008073186	65.0921351164458
435	26.24543	136.7455	20	7	434	21.7	12.4684	-6.27800000000036	13.95973791158	16.1587768760311	14.9819744483177	51.7191845605508	66.6043804657062
436	26.67967	137.3592	20	7	435	21.75	8.68480000000005	12.2739999999999	15.035851390593	17.35924726322	14.0793517062611	60.0073655970068	67.0057235953832
437	26.27513	137.7449	20	7	436	21.8	-8.09080000000002	7.71400000000028	11.178856857479	12.6599111622612	22.0194051562699	68.2764079605515	67.4256369769673
438	25.49528	137.3007	20	7	437	21.85	-15.597	-8.8839999999999	17.9497037580011	11.9396154949959	39.5090899934725	74.1552013843135	67.7493615066054
439	25.6259722131523	137.077358085368	20	7	438	21.9	2.61384426304595	-4.46683829264032	5.17540589365279	10.0439733181864	58.8028983963019	79.4791212736226	67.8545779568895
440	25.86902	137.5347	20	7	439	21.95	4.86095573695401	9.14683829263993	10.3582595752535	27.8800334365086	78.7338167681018	85.1222324415256	66.4367739223746
441	25.59812	137.5966	20	7	440	22	-5.41799999999995	1.23800000000017	5.55764050654591	61.6589327237249	96.8932170614152	90.3751779303086	65.308566050232
442	26.585421937132	132.676728447341	20	7	441	22.05	19.74603874264	-98.3974310531801	100.35915744909	104.945885630343	113.815292803307	94.6037083336422	64.8622077778751
443	28.7902356182486	123.598419987227	20	7	442	22.1	44.096273622332	-181.56616920228	186.844200194083	145.528018041208	128.47842995636	98.5999689658756	65.5522288733472
444	31.52855	112.8616	20	7	443	22.15	54.766287635028	-214.73639974454	221.610170426742	183.742460804644	142.878701909742	101.101362664243	66.0254598705118
445	34.2311328838337	102.546313862979	20	7	444	22.2	54.0516576766741	-206.30572274042	213.268921629579	199.750552170106	155.262490434733	103.706237324316	66.7678289084969
446	36.7878674503855	93.0530869413983	20	7	445	22.25	51.1346913310359	-189.864538431614	196.629854323727	195.297927188995	166.671004154356	105.655802550136	67.4707393007028
447	39.2034157250884	84.362564597473	20	7	446	22.3	48.310965494058	-173.810446878506	180.3996142764	180.81151818914	167.188011511015	107.235495814599	68.7693293250808
448	41.4824397333755	76.4553921934166	20	7	447	22.35	45.580480165742	-158.143448081128	164.581075288528	164.996962828259	157.690847938279	107.970432265135	69.4606097196271
449	43.6296015006798	69.312215091443	20	7	448	22.4	42.9432353460859	-142.863542039472	149.178125427468	149.599547504068	143.399826932184	108.936175972817	70.443867938691
450	45.6495630524342	62.913678653766	20	7	449	22.45	40.3992310350881	-127.97072875354	134.196144825172	134.625470851923	128.67865788053	109.42277153707	72.1370734607224
451	47.5469864140718	57.2404282425996	20	7	450	22.5	37.948467232752	-113.465008223328	119.642777702773	120.083768687563	114.418388038857	110.206660504878	74.1659572431712
452	49.3265336110256	52.2731092201577	20	7	451	22.55	35.590943939076	-99.346380448838	105.529231015675	105.988135675228	100.655698825891	106.526806466495	76.1933015757179
453	50.9928666687285	47.9923669486541	20	7	452	22.6	33.326661154058	-85.614845430072	91.8725644667249	92.3603529328014	87.4624345739096	98.8983743772647	78.5945089339793
454	52.5506476126136	44.3788467903027	20	7	453	22.65	31.155618877702	-72.270403167028	78.699960365793	79.237228573645	74.9936500358933	89.9410189337049	80.71682715579
455	54.0045384681138	41.4131941073175	20	7	454	22.7	29.077817110004	-59.313053659704	66.0572311130414	66.6859267998581	63.5830526394057	81.816473256443	83.3367593317069
456	55.3592012606622	39.0760542619123	20	7	455	22.75	27.0932558509681	-46.7427969081041	54.0271559069907	54.8411004602566	53.7423168554009	74.9341130043987	86.0501204690224
457	56.6192980156918	37.348072616301	20	7	456	22.8	25.2019351005919	-34.5596329122259	42.7727221467403	43.999164396559	45.8656014219746	69.2622506896102	88.9707318521352
458	57.7894907586356	36.2098945326975	20	7	457	22.85	23.4038548588761	-22.7635616720701	32.6484327687177	34.8057523460099	40.1059008162506	64.7660180549407	91.8233705908338
459	58.8744415149265	35.6421653733157	20	7	458	22.9	21.699015125818	-11.354583187636	24.490280047305	28.2474051371567	36.4822109352259	61.4086146037594	95.0871279255498
460	59.8788123099976	35.6255305003696	20	7	459	22.95	20.0874159014219	-0.332697458921984	20.0901708602956	25.0452760440911	34.9542886323558	59.1519144799193	98.3035353453931
461	60.8072651692819	36.1406352760729	20	7	460	23	18.569057185686	10.302095514066	21.235419862725	25.3707011722446	35.4498379699408	57.9567365560339	101.712644663252
462	61.6644621182123	37.1681250626396	20	7	461	23.05	17.143938978608	20.5497957313339	26.7620766814122	28.9652574738928	37.8688025533297	57.7828948177937	102.814878570068
463	62.455065182222	38.6886452222835	20	7	462	23.1	15.812061280194	30.410403192878	34.275558409485	35.1028249187018	42.0696015359717	58.5890489020829	101.808642145515
464	63.1837363867438	40.6828411172186	20	7	463	23.15	14.573424090436	39.8839178987021	42.4630615555462	42.6522708027249	47.8235791716254	60.332291647337	99.977428522504
465	63.8551377572108	43.1313581096588	20	7	464	23.2	13.4280274093399	48.9703398488039	50.7780080843404	50.6923290625684	54.7207763204329	62.9672813390977	98.3894637124458
466	64.473931319056	46.0148415618179	20	7	465	23.25	12.3758712369042	57.6696690431821	58.9826492828407	58.7685018996989	62.171156256667	66.4444383879089	97.2427744246105
467	65.0447790977124	49.3139368359099	20	7	466	23.3	11.4169555731277	65.9819054818399	66.9623679806295	66.6819008693581	69.7001882136127	70.7059678896714	96.5177640224326
468	65.5723431186129	53.0092892941486	20	7	467	23.35	10.5512804180103	73.907049164774	74.6564225951379	74.3387277221641	77.0721969879152	75.6763089165329	96.1948147340222
469	66.0612854071907	57.0815442987479	20	7	468	23.4	9.77884577155578	81.445100091986	82.0300564038419	81.690041710609	84.1823723594482	81.2380798782823	96.2542712915511
470	66.5162679888787	61.5113472119218	20	7	469	23.45	9.09965163376	88.596058263478	89.0621423483704	88.7080473646571	90.9802740458396	87.1842991537168	96.6764140157768
471	66.9419528891098	66.279343395884	20	7	470	23.5	8.51369800462209	95.3599236792439	95.7392192250654	95.3758920761314	97.439038805877	93.2186288216247	97.4414143583643
472	67.3430021333171	71.3661782128485	20	7	471	23.55	8.020984884146	101.73669633929	102.05239625087	101.682843849538	103.543133226013	99.1029506736405	98.5292601904863
473	67.7240777469337	76.7524970250292	20	7	472	23.6	7.62151227233204	107.726376243614	107.995646152509	107.621820369515	109.283016297094	104.718909913766	99.9196266223435
474	68.0898417553924	82.4189451946401	20	7	473	23.65	7.31528016917395	113.328963392218	113.564815270876	113.188035901145	114.652580584939	110.013838111303	101.591643579539
475	68.4449561841263	88.3461680838949	20	7	474	23.7	7.10228857467797	118.544457785096	118.757024948255	118.378219087369	119.647821987001	114.962454168449	103.52345512225
476	68.7940830585685	94.5148110550075	20	7	475	23.75	6.98253748884412	123.372859422252	123.570296883215	123.190140518057	124.266101386583	119.551435844822	105.691325976555
477	69.1418844041518	100.905519470192	20	7	476	23.8	6.95602691166584	127.81416830369	128.003312181989	127.62231732034	128.505713133668	123.773277355255	108.067674227626
478	69.4930222463093	107.498938691662	20	7	477	23.85	7.02275684314998	131.8683844294	132.055253305948	131.673823604486	132.365622839616	127.623611413104	110.616330588228
479	69.8521586104741	114.275714081632	20	7	478	23.9	7.18272728329623	135.5355077994	135.725699282293	135.34416687202	135.845303863158	131.099927979343	113.280560311453
480	70.2239555220791	121.216491002315	20	7	479	23.95	7.43593823209977	138.81553841366	139.014556368986	138.633207179968	138.944634291057	134.200913551634	115.9592400971
481	70.6130750065572	128.301914815925	20	7	480	24	7.78238968956202	141.7084762722	141.922013220884	141.541105161175	141.663832883768	136.926092160695	118.507068154111
482	71.0241790893416	135.512630884677	20	7	481	24.05	8.2220816556881	144.21432137504	144.448513721728	144.068290405976	144.003421484497	139.275625563179	120.808468073398
483	71.4619297958652	142.829284570783	20	7	482	24.1	8.75501413047203	146.33307372212	146.594743211986	146.215444977629	145.964206529113	141.250204342604	122.808512562
484	71.930989151561	150.232521236459	20	7	483	24.15	9.38118711391581	148.06473331352	148.361625506295	147.983498895515	147.547275373746	142.85099551174	124.486084040584
485	72.4360191818621	157.702986243918	20	7	484	24.2	10.100600606022	149.40930014918	149.750329227251	149.373635789027	148.754005116268	144.079628905403	125.834986157648
486	72.9816819122013	165.221324955373	20	7	485	24.25	10.9132546067841	150.3667742291	150.762282810316	150.387307897052	149.586082934807	144.938213565201	126.8565708859
487	73.5726393680117	172.768182733039	20	7	486	24.3	11.8191491162082	150.93715555332	151.399198189284	151.026260341517	150.04553799269	145.429380565582	127.557110280483
488	74.2135535747264	180.32420493913	20	7	487	24.35	12.8182841342939	151.12044412182	151.663103752111	151.292565254907	150.134785845592	145.556352259923	127.667716660398
489	74.9090865577784	187.870036935859	20	7	488	24.4	13.9106596610398	150.91663993458	151.556387728624	151.188666974098	149.856687160323	145.323040744623	128.878245755334
490	75.6639003426005	195.386324085441	20	7	489	24.45	15.0962756964421	150.32574299164	151.081853794199	150.717440196353	149.214623519749	144.734181040484	129.986826653059
491	76.4826569546259	202.853711750089	20	7	490	24.5	16.3751322405079	149.34775329296	150.242791406273	149.882263794133	148.212594246634	143.795507486598	129.263238018064
492	77.3700184192875	210.252845292017	20	7	491	24.55	17.7472292932322	147.98267083856	149.043064300558	148.687113979129	146.855339646666	142.513985473156	127.88940613443
493	78.3306467620183	217.564370073439	20	7	492	24.6	19.212566854616	146.23049562844	147.487221741011	147.13668178459	145.148497990732	140.898115210234	125.722129264985
494	79.3692040082514	224.768931456568	20	7	493	24.65	20.7711449246619	144.09122766258	145.580638653603	145.236521519169	143.098806115499	138.958329969864	123.9544170874
495	80.4903521834196	231.84717480362	20	7	494	24.7	22.422963503364	141.56486694104	143.329692821507	142.993239096979	140.714356964699	136.707518146848	121.389796410485
496	81.6987533129562	238.779745476808	20	7	495	24.75	24.1680225907319	138.65141346376	140.741990079168	140.414732187331	138.004932038388	134.161705926978	119.83602734883
497	82.9990694222939	245.547288838345	20	7	496	24.8	26.006322186754	135.35086723074	137.826652189606	137.510498251869	134.982432953621	131.340943205711	118.315918116245
498	84.3959625368659	252.130450250445	20	7	497	24.85	27.9378622914399	131.663228242	134.594687192773	134.292032144808	131.661444574876	127.711821907692	116.86501266901
499	85.8940946821052	258.509875075323	20	7	498	24.9	29.9626429047862	127.58849649756	131.059468976292	130.773342557607	128.059972779406	126.656563531325	114.306530592399
500	87.4981278834447	264.666208675192	20	7	499	24.95	32.0806640267898	123.12667199738	127.237362286202	126.971626810264	124.200412773947	125.772739754485	113.454676334498
501	89.2127241663174	270.580096412267	20	7	500	25	34.2919256574541	118.277754741499	123.148542143164	122.908156962421	120.110817607321	121.600383875434	114.124202058421
502	91.0425455561564	276.23218364876	20	7	501	25.05	36.5964277967799	113.04174472986	118.818073452888	118.609447306942	115.826546764757	116.503186705681	115.762124521535
503	92.9922540783946	281.603115746887	20	7	502	25.1	38.9941704447639	107.41864196254	114.277337953558	114.108793403086	110.275145824653	110.194054187365	117.800513657293
504	95.0665117584651	286.67353806886	20	7	503	25.15	41.48515360141	101.40844643946	109.565920698899	109.448292657035	110.21432094715	105.05783866306	119.682863682535
505	97.2699806218008	291.424095976894	20	7	504	25.2	44.069377266714	95.0111581606802	104.73409276692	104.681466719249	110.83112254427	98.6999639155675	120.891280792747
506	99.6073226938348	295.835434833203	20	7	505	25.25	46.7468414406801	88.2267771261797	99.8460384129119	97.6421346868845	105.19583571248	94.7338411324586	121.297114189843
507	102.0832	299.8882	20	7	506	25.3	49.517546123304	81.0553033359395	94.9839437639578	101.819194587358	98.0239404577414	91.2024556669078	121.986706829851
508	105.3552	302.1082	20	7	507	25.35	65.4399999999998	44.4000000000005	79.0806777917338	107.553451685455	88.7266637998548	88.1736730780978	123.916261167251
509	111.4519	299.79	20	7	508	25.4	121.934	-46.3639999999998	130.451220201269	100.943378767924	82.0557045467143	83.2900204401745	125.021989743357
510	117.8848	301.5536	20	7	509	25.45	128.658	35.2719999999999	133.4053782574	91.3664141962335	73.1995150571879	82.1751716285126	124.672932977712
511	121.213913572976	301.286845576131	20	7	510	25.5	66.58227145952	-5.33508847738062	66.7956738252612	79.811192912825	69.3568646575959	84.4528966302435	123.006148474383
512	122.26348381561	299.178713635062	20	7	511	25.55	20.9914048526801	-42.1626388213792	47.0991209055031	62.2922145060701	66.5783645690591	89.0102635699139	120.582952901193
513	122.9756	298.3865	20	7	512	25.6	14.2423236878	-15.8442727012402	21.3045713746917	38.8455784289213	66.0722003315431	94.7029121043518	119.152572536244
514	124.2326	300.1219	20	7	513	25.65	25.1400000000001	34.7079999999994	42.8563281674943	37.7703505472674	56.3657199331987	100.407397395206	117.792064288623
515	124.2012	299.3139	20	7	514	25.7	-0.6280000000001	-16.1599999999999	16.172197871656	41.7903149418848	53.5192207127551	105.075043438647	116.289922662846
516	123.9181	296.256	20	7	515	25.75	-5.66200000000009	-61.1580000000004	61.4195344169918	52.3332077502611	63.7099575480071	108.432522452708	114.986945180565
517	120.5766	296.6076	20	7	516	25.8	-66.8299999999999	7.03200000000038	67.1989428785899	50.4392253603273	79.9965866820863	112.632470453991	114.045774814008
518	119.3306	300.0925	20	7	517	25.85	-24.9199999999999	69.6979999999996	74.0190354165734	68.1928629965889	100.679160408849	120.120700426809	112.612504216787
519	117.661813186546	300.050279851768	20	7	518	25.9	-33.3757362690801	-0.844402964639812	33.3864162178255	89.6495645487469	118.759090243698	123.387415955389	109.938434044983
520	114.648590528922	295.754735558207	20	7	519	25.95	-60.26445315248	-85.9108858712193	104.940386052964	118.202858422288	136.950571820106	123.573126200939	107.71632716296
521	110.525760039177	288.395791350447	20	7	520	26	-82.4566097949	-147.178884155201	168.703042177782	149.025113067437	147.508180247821	124.411913073332	105.976737278974
522	105.528149729361	279.163371459616	20	7	521	26.05	-99.9522061963199	-184.64839781662	209.965412246295	187.078955127069	158.686576338923	124.662719096704	104.103313757901
523	99.8905876115266	269.247400116845	20	7	522	26.1	-112.751242356688	-198.31942685542	228.130308642317	205.708280643623	174.169200522076	128.111090885124	101.721103912857
524	93.8479016977226	259.837801553263	20	7	523	26.15	-120.85371827608	-188.19197127164	223.65562651599	205.366795946895	190.409111977579	130.526289914185	99.5746571597028
525	87.63492	252.1245	20	7	524	26.2	-124.259633954452	-154.266031065259	198.08701363573	199.170294255558	193.627031689124	133.879881410125	98.1751353129608
526	81.40268	246.5677	20	7	525	26.25	-124.6448	-111.136	166.995618694144	199.313287976715	185.113868598657	135.240049228671	97.1779858090787
527	74.815	240.5105	20	7	526	26.3	-131.7536	-121.144	178.982903789608	193.739268828088	169.328851511322	136.889093961109	95.9839855802167
528	67.40713	231.7899	20	7	527	26.35	-148.1574	-174.412	228.845277248101	181.545782734625	155.543021361398	137.051335355476	NA
529	60.5115255332295	224.841477575602	20	7	528	26.4	-137.91208933541	-138.96844848796	195.785530772856	164.86094125042	142.293489584672	136.586847649791	NA
530	54.8059356111451	221.040070748951	20	7	529	26.45	-114.111798441688	-76.0281365330201	137.119583168415	139.487408767086	130.809191000144	133.257482697407	NA
531	50.66357	220.4912	20	7	530	26.5	-82.847312222902	-10.9774149790201	83.571411273118	111.772754746082	122.97191820952	127.500577927705	NA
532	48.17585	221.2666	20	7	531	26.55	-49.7544000000001	15.5080000000004	52.1152413729421	90.8477103412566	115.091611583295	119.196363945887	NA
533	46.24256	217.188	20	7	532	26.6	-38.6658	-81.5720000000005	90.2720071430788	80.0725992656642	99.9334701888774	108.739295721361	NA
534	43.5977883581275	213.475765135359	20	7	533	26.65	-52.8954328374499	-74.2446972928195	91.1603087487289	81.0828951686206	82.7645833220028	98.7419169241993	NA
535	40.4072388812005	210.802880094392	20	7	534	26.7	-63.8109895385401	-53.4577008193401	83.2440277904532	90.6958143995034	72.8879337056895	91.2752271872748	NA
536	37.21064	207.7342	20	7	535	26.75	-63.93197762401	-61.3736018878404	88.6228907879	88.0941856316728	69.887287256752	85.923449165449	NA
537	34.4919604268191	203.527208082265	20	7	536	26.8	-54.373591463618	-84.1398383546999	100.179837527356	74.6814563027489	69.0638763804528	79.3355007064424	NA
538	32.51213	200.2099	20	7	537	26.85	-39.596608536382	-66.3461616452997	77.2638633039257	65.7032681457147	61.9355700813244	NA	NA
539	31.3733441182496	199.816466998175	20	7	538	26.9	-22.775717635008	-7.86866003650005	24.0966621041095	58.6916793448833	55.1903442637264	NA	NA
540	30.7658992956857	201.635370237665	20	7	539	26.95	-12.148896451278	36.3780647898	38.3530870052824	47.4319383614022	51.741263374405	NA	NA
541	30.277117325279	204.268638358322	20	7	540	27	-9.77563940813397	52.6653624131399	53.5649467837431	35.7769545309761	48.874980121378	NA	NA
542	29.49432	206.3183	20	7	541	27.05	-15.65594650558	40.99323283356	43.8811326099503	35.6992322247039	43.5793898295899	NA	NA
543	28.64732	206.7473	20	7	542	27.1	-16.94	8.58000000000004	18.9889441517953	37.7792586030953	NA	NA	NA
544	29.28839	205.7502	20	7	543	27.15	12.8214	-19.9419999999998	23.7080505727483	39.0582808978726	NA	NA	NA
545	29.4200826169129	203.316098946889	20	7	544	27.2	2.63385233825801	-48.6820210622199	48.7532188972396	39.7268412977776	NA	NA	NA
546	28.98866	200.3493	20	7	545	27.25	-8.62845233825801	-59.3359789377803	59.9600582576293	NA	NA	NA	NA
547	28.66566	198.0103	20	7	546	27.3	-6.46000000000001	-46.78	47.2239346094753	NA	NA	NA	NA
548	NA	NA	20	7	547	27.35	NA	NA	NA	NA	NA	NA	NA
549	NA	NA	20	7	548	27.4	NA	NA	NA	NA	NA	NA	NA
550	NA	NA	20	7	549	27.45	NA	NA	NA	NA	NA	NA	NA
551	NA	NA	20	7	550	27.5	NA	NA	NA	NA	NA	NA	NA
552	NA	NA	20	7	551	27.55	NA	NA	NA	NA	NA	NA	NA
553	NA	NA	20	7	552	27.6	NA	NA	NA	NA	NA	NA	NA
554	NA	NA	20	7	553	27.65	NA	NA	NA	NA	NA	NA	NA
555	NA	NA	20	7	554	27.7	NA	NA	NA	NA	NA	NA	NA
556	NA	NA	20	7	555	27.75	NA	NA	NA	NA	NA	NA	NA
557	NA	NA	20	7	556	27.8	NA	NA	NA	NA	NA	NA	NA
558	NA	NA	20	7	557	27.85	NA	NA	NA	NA	NA	NA	NA
559	NA	NA	20	7	558	27.9	NA	NA	NA	NA	NA	NA	NA
560	NA	NA	20	7	559	27.95	NA	NA	NA	NA	NA	NA	NA
561	NA	NA	20	7	560	28	NA	NA	NA	NA	NA	NA	NA
562	NA	NA	20	7	561	28.05	NA	NA	NA	NA	NA	NA	NA
563	NA	NA	20	7	562	28.1	NA	NA	NA	NA	NA	NA	NA
564	NA	NA	20	7	563	28.15	NA	NA	NA	NA	NA	NA	NA
565	NA	NA	20	7	564	28.2	NA	NA	NA	NA	NA	NA	NA
566	NA	NA	20	7	565	28.25	NA	NA	NA	NA	NA	NA	NA
567	NA	NA	20	7	566	28.3	NA	NA	NA	NA	NA	NA	NA
568	NA	NA	20	7	567	28.35	NA	NA	NA	NA	NA	NA	NA
569	NA	NA	20	7	568	28.4	NA	NA	NA	NA	NA	NA	NA
570	NA	NA	20	7	569	28.45	NA	NA	NA	NA	NA	NA	NA
571	NA	NA	20	7	570	28.5	NA	NA	NA	NA	NA	NA	NA
572	NA	NA	20	7	571	28.55	NA	NA	NA	NA	NA	NA	NA
573	NA	NA	20	7	572	28.6	NA	NA	NA	NA	NA	NA	NA
574	NA	NA	20	7	573	28.65	NA	NA	NA	NA	NA	NA	NA
575	NA	NA	20	7	574	28.7	NA	NA	NA	NA	NA	NA	NA
576	NA	NA	20	7	575	28.75	NA	NA	NA	NA	NA	NA	NA
577	NA	NA	20	7	576	28.8	NA	NA	NA	NA	NA	NA	NA
578	NA	NA	20	7	577	28.85	NA	NA	NA	NA	NA	NA	NA
579	NA	NA	20	7	578	28.9	NA	NA	NA	NA	NA	NA	NA
580	NA	NA	20	7	579	28.95	NA	NA	NA	NA	NA	NA	NA
581	NA	NA	20	7	580	29	NA	NA	NA	NA	NA	NA	NA
582	NA	NA	20	7	581	29.05	NA	NA	NA	NA	NA	NA	NA
583	NA	NA	20	7	582	29.1	NA	NA	NA	NA	NA	NA	NA
584	NA	NA	20	7	583	29.15	NA	NA	NA	NA	NA	NA	NA
585	NA	NA	20	7	584	29.2	NA	NA	NA	NA	NA	NA	NA
586	NA	NA	20	7	585	29.25	NA	NA	NA	NA	NA	NA	NA
587	NA	NA	20	7	586	29.3	NA	NA	NA	NA	NA	NA	NA
588	NA	NA	20	7	587	29.35	NA	NA	NA	NA	NA	NA	NA
589	NA	NA	20	7	588	29.4	NA	NA	NA	NA	NA	NA	NA
590	NA	NA	20	7	589	29.45	NA	NA	NA	NA	NA	NA	NA
591	NA	NA	20	7	590	29.5	NA	NA	NA	NA	NA	NA	NA
592	NA	NA	20	7	591	29.55	NA	NA	NA	NA	NA	NA	NA
593	NA	NA	20	7	592	29.6	NA	NA	NA	NA	NA	NA	NA
594	NA	NA	20	7	593	29.65	NA	NA	NA	NA	NA	NA	NA
595	NA	NA	20	7	594	29.7	NA	NA	NA	NA	NA	NA	NA
596	NA	NA	20	7	595	29.75	NA	NA	NA	NA	NA	NA	NA
597	NA	NA	20	7	596	29.8	NA	NA	NA	NA	NA	NA	NA
598	NA	NA	20	7	597	29.85	NA	NA	NA	NA	NA	NA	NA
599	NA	NA	20	7	598	29.9	NA	NA	NA	NA	NA	NA	NA
600	NA	NA	20	7	599	29.95	NA	NA	NA	NA	NA	NA	NA
601	NA	NA	20	7	600	30	NA	NA	NA	NA	NA	NA	NA
