# Supplementary material for: An automated feeding system for the African killifish reveals the impact of diet on lifespan and allows scalable assessment of associative learning
Source: eLife. 2022 Nov 10;11:e69008. doi: 10.7554/eLife.69008 (PMC9788828; doi:10.7554/eLife.69008)
Supplement: Figure 6—source data 3. [file elife-69008-fig6-data3.zip › Filtered and Interpolated Trajectories with Kinematics/t10_REC0019 DLC_likelihood-euclidean-filtered_splines-interpolated_kinematics_02_resnet50_TrainAllTheThingsJun28shuffle1_1030000.csv]

	x2	y2	fishnum	recording_num	bodyparts_coords	seconds	velocity_x	velocity_y	velocity_xy	velocity_xy_5frame	velocity_xy_10frame	velocity_xy_20frame	velocity_xy_40frame
1	NA	NA	10	19	0	0	0	0	0	NA	NA	NA	NA
2	NA	NA	10	19	1	0.05	NA	NA	NA	NA	NA	NA	NA
3	NA	NA	10	19	2	0.1	NA	NA	NA	NA	NA	NA	NA
4	NA	NA	10	19	3	0.15	NA	NA	NA	NA	NA	NA	NA
5	NA	NA	10	19	4	0.2	NA	NA	NA	NA	NA	NA	NA
6	NA	NA	10	19	5	0.25	NA	NA	NA	NA	NA	NA	NA
7	NA	NA	10	19	6	0.3	NA	NA	NA	NA	NA	NA	NA
8	NA	NA	10	19	7	0.35	NA	NA	NA	NA	NA	NA	NA
9	NA	NA	10	19	8	0.4	NA	NA	NA	NA	NA	NA	NA
10	NA	NA	10	19	9	0.45	NA	NA	NA	NA	NA	NA	NA
11	NA	NA	10	19	10	0.5	NA	NA	NA	NA	NA	NA	NA
12	NA	NA	10	19	11	0.55	NA	NA	NA	NA	NA	NA	NA
13	NA	NA	10	19	12	0.6	NA	NA	NA	NA	NA	NA	NA
14	NA	NA	10	19	13	0.65	NA	NA	NA	NA	NA	NA	NA
15	NA	NA	10	19	14	0.7	NA	NA	NA	NA	NA	NA	NA
16	NA	NA	10	19	15	0.75	NA	NA	NA	NA	NA	NA	NA
17	NA	NA	10	19	16	0.8	NA	NA	NA	NA	NA	NA	NA
18	NA	NA	10	19	17	0.85	NA	NA	NA	NA	NA	NA	NA
19	NA	NA	10	19	18	0.9	NA	NA	NA	NA	NA	NA	NA
20	NA	NA	10	19	19	0.95	NA	NA	NA	NA	NA	NA	NA
21	NA	NA	10	19	20	1	NA	NA	NA	NA	NA	NA	NA
22	NA	NA	10	19	21	1.05	NA	NA	NA	NA	NA	NA	NA
23	NA	NA	10	19	22	1.1	NA	NA	NA	NA	NA	NA	NA
24	NA	NA	10	19	23	1.15	NA	NA	NA	NA	NA	NA	NA
25	NA	NA	10	19	24	1.2	NA	NA	NA	NA	NA	NA	NA
26	NA	NA	10	19	25	1.25	NA	NA	NA	NA	NA	NA	NA
27	NA	NA	10	19	26	1.3	NA	NA	NA	NA	NA	NA	NA
28	NA	NA	10	19	27	1.35	NA	NA	NA	NA	NA	NA	NA
29	NA	NA	10	19	28	1.4	NA	NA	NA	NA	NA	NA	NA
30	NA	NA	10	19	29	1.45	NA	NA	NA	NA	NA	NA	NA
31	NA	NA	10	19	30	1.5	NA	NA	NA	NA	NA	NA	NA
32	NA	NA	10	19	31	1.55	NA	NA	NA	NA	NA	NA	NA
33	NA	NA	10	19	32	1.6	NA	NA	NA	NA	NA	NA	NA
34	NA	NA	10	19	33	1.65	NA	NA	NA	NA	NA	NA	NA
35	NA	NA	10	19	34	1.7	NA	NA	NA	NA	NA	NA	NA
36	NA	NA	10	19	35	1.75	NA	NA	NA	NA	NA	NA	NA
37	NA	NA	10	19	36	1.8	NA	NA	NA	NA	NA	NA	NA
38	NA	NA	10	19	37	1.85	NA	NA	NA	NA	NA	NA	NA
39	NA	NA	10	19	38	1.9	NA	NA	NA	NA	NA	NA	NA
40	NA	NA	10	19	39	1.95	NA	NA	NA	NA	NA	NA	NA
41	NA	NA	10	19	40	2	NA	NA	NA	NA	NA	NA	NA
42	NA	NA	10	19	41	2.05	NA	NA	NA	NA	NA	NA	NA
43	NA	NA	10	19	42	2.1	NA	NA	NA	NA	NA	NA	NA
44	NA	NA	10	19	43	2.15	NA	NA	NA	NA	NA	NA	NA
45	286.334533691406	259.271392822266	10	19	44	2.2	NA	NA	NA	NA	NA	NA	NA
46	288.406494140625	259.695159912109	10	19	45	2.25	41.4392089843795	8.47534179685908	42.2970384285315	NA	NA	NA	NA
47	289.679931640625	258.895538330078	10	19	46	2.3	25.46875	-15.9924316406193	30.073494914	NA	NA	NA	NA
48	289.917419433594	258.603408813477	10	19	47	2.35	4.74975585937955	-5.84259033201988	7.52967745069618	20.9606078235747	NA	NA	NA
49	290.154907226562	258.311279296875	10	19	48	2.4	4.74975585936022	-5.84259033204034	7.52967745069987	15.9758303126586	NA	NA	NA
50	290.998428821563	258.103825092316	10	19	49	2.45	16.8704319000199	-4.1490840911797	17.3731508739459	13.4357615046517	19.1668793487634	NA	NA
51	291.841950416564	257.896370887756	10	19	50	2.5	16.8704319000199	-4.14908409120017	17.3731508739508	15.4044561893017	16.6744905933067	NA	NA
52	292.685472011566	257.688916683197	10	19	51	2.55	16.8704319000403	-4.1490840911797	17.3731508739658	17.3731508739519	15.4044561893018	NA	NA
53	293.528993606567	257.481462478638	10	19	52	2.6	16.8704319000199	-4.14908409118084	17.3731508739462	17.3731508739521	16.3888035316268	NA	NA
54	294.372515201568	257.274008274078	10	19	53	2.65	16.8704319000199	-4.14908409119903	17.3731508739506	17.3731508739549	17.3731508739515	NA	NA
55	295.216036796569	257.066554069519	10	19	54	2.7	16.870431900021	-4.14908409118084	17.3731508739473	17.3731508739519	17.3731508739539	18.2700151113583	NA
56	296.059558391571	256.85909986496	10	19	55	2.75	16.8704319000392	-4.1490840911797	17.3731508739647	17.3731508739519	17.3731508739534	17.0238207336294	NA
57	296.903079986572	256.6516456604	10	19	56	2.8	16.8704319000199	-4.14908409120017	17.3731508739508	17.3731508739512	17.3731508739515	16.3888035316267	NA
58	297.746601581573	256.444191455841	10	19	57	2.85	16.8704319000199	-4.1490840911797	17.3731508739459	17.3731508739556	17.373150873952	16.8809772027892	NA
59	298.590123176574	256.236737251282	10	19	58	2.9	16.870431900021	-4.1490840911797	17.373150873947	17.3731508739519	17.3731508739534	17.3731508739527	NA
60	299.433644771576	256.029283046722	10	19	59	2.95	16.8704319000392	-4.14908409120017	17.3731508739696	17.3731508739512	17.3731508739533	17.3731508739527	NA
61	300.277166366577	255.821828842163	10	19	60	3	16.8704319000199	-4.14908409118027	17.3731508739461	17.3731508739521	17.373150873952	17.3731508739525	NA
62	301.120687961578	255.614374637604	10	19	61	3.05	16.870431900021	-4.14908409118027	17.3731508739472	17.3731508739557	17.3731508739515	17.3731508739517	NA
63	301.964209556579	255.406920433044	10	19	62	3.1	16.8704319000199	-4.1490840911996	17.3731508739507	17.3731508739509	17.3731508739515	17.3731508739527	NA
64	302.807731151581	255.199466228485	10	19	63	3.15	16.8704319000392	-4.14908409118027	17.3731508739648	17.3731508739521	17.3731508739539	17.3731508739525	NA
65	303.651252746582	254.992012023926	10	19	64	3.2	16.8704319000199	-4.1490840911797	17.3731508739459	17.3731508739519	17.3731508739515	17.3731508739526	17.821582992655
66	304.494774341583	254.784557819366	10	19	65	3.25	16.870431900021	-4.14908409120017	17.3731508739519	17.3731508739509	17.3731508739515	17.3731508739517	17.1984858037909
67	305.338295936584	254.577103614807	10	19	66	3.3	16.8704319000199	-4.14908409118027	17.3731508739461	17.3731508739521	17.3731508739519	17.3731508739525	16.8809772027895
68	306.181817531585	254.369649410248	10	19	67	3.35	16.8704319000199	-4.1490840911797	17.3731508739459	17.3731508739521	17.3731508739534	17.3731508739527	17.1270640383709
69	307.025339126587	254.162195205688	10	19	68	3.4	16.8704319000403	-4.14908409120017	17.3731508739707	17.3731508739509	17.3731508739515	17.3731508739527	17.3731508739521
70	307.868860721588	253.954741001129	10	19	69	3.45	16.8704319000199	-4.1490840911797	17.3731508739459	17.3731508739519	17.373150873952	17.3731508739515	17.3731508739526
71	308.712382316589	253.74728679657	10	19	70	3.5	16.8704319000199	-4.14908409118027	17.3731508739461	17.3731508739559	17.3731508739514	17.3731508739525	17.3731508739526
72	309.55590391159	253.53983259201	10	19	71	3.55	16.8704319000199	-4.14908409120017	17.3731508739508	17.3731508739509	17.3731508739534	17.3731508739526	17.3731508739521
73	310.399425506592	253.332378387451	10	19	72	3.6	16.8704319000403	-4.1490840911797	17.3731508739658	17.3731508739519	17.3731508739539	17.3731508739524	17.3731508739521
74	311.242947101593	253.124924182892	10	19	73	3.65	16.8704319000199	-4.14908409118027	17.3731508739461	17.3731508739519	17.3731508739514	17.3731508739515	17.3731508739526
75	312.086468696594	252.917469978332	10	19	74	3.7	16.8704319000199	-4.1490840911996	17.3731508739507	17.3731508739549	17.3731508739514	17.3731508739517	17.3731508739525
76	312.929990291595	252.710015773773	10	19	75	3.75	16.8704319000199	-4.14908409118027	17.3731508739461	17.3731508739519	17.3731508739534	17.3731508739524	17.3731508739521
77	313.773511886597	252.502561569214	10	19	76	3.8	16.8704319000403	-4.1490840911797	17.3731508739658	17.3731508739519	17.3731508739534	17.3731508739524	17.3731508739521
78	314.617033481598	252.295107364654	10	19	77	3.85	16.8704319000199	-4.14908409120017	17.3731508739508	17.3731508739509	17.3731508739514	17.3731508739526	17.3731508739521
79	315.460555076599	252.087653160095	10	19	78	3.9	16.8704319000199	-4.14908409118027	17.3731508739461	17.3731508739549	17.3731508739514	17.3731508739514	17.3731508739525
80	316.3040766716	251.880198955536	10	19	79	3.95	16.8704319000199	-4.1490840911797	17.3731508739459	17.3731508739519	17.3731508739514	17.3731508739524	17.3731508739521
81	317.147598266602	251.672744750977	10	19	80	4	16.8704319000403	-4.14908409118027	17.3731508739659	17.3731508739509	17.3731508739534	17.3731508739526	17.3731508739521
82	317.991119861603	251.465290546417	10	19	81	4.05	16.8704319000199	-4.1490840911996	17.3731508739507	17.3731508739509	17.3731508739514	17.3731508739524	17.3731508739521
83	318.834641456604	251.257836341858	10	19	82	4.1	16.8704319000199	-4.14908409118027	17.3731508739461	17.3731508739519	17.3731508739514	17.3731508739514	17.3731508739525
84	319.678163051605	251.050382137299	10	19	83	4.15	16.8704319000199	-4.1490840911797	17.3731508739459	17.3731508739519	17.3731508739514	17.3731508739526	17.3731508739521
85	320.521684646606	250.842927932739	10	19	84	4.2	16.8704319000199	-4.14908409120017	17.3731508739508	17.3731508739509	17.3731508739534	17.3731508739524	17.3731508739521
86	321.365206241608	250.63547372818	10	19	85	4.25	16.8704319000403	-4.14908409118027	17.3731508739659	17.3731508739519	17.3731508739519	17.3731508739524	17.3731508739521
87	322.208727836609	250.428019523621	10	19	86	4.3	16.8704319000199	-4.1490840911797	17.3731508739459	17.3731508739519	17.3731508739514	17.3731508739517	17.3731508739525
88	323.05224943161	250.220565319061	10	19	87	4.35	16.8704319000199	-4.14908409120017	17.3731508739508	17.3731508739549	17.3731508739514	17.3731508739514	17.3731508739525
89	323.895771026611	250.013111114502	10	19	88	4.4	16.8704319000199	-4.1490840911797	17.3731508739459	17.3731508739519	17.3731508739539	17.3731508739524	17.3731508739521
90	324.739292621613	249.805656909943	10	19	89	4.45	16.8704319000403	-4.14908409118027	17.3731508739659	17.3731508739519	17.3731508739534	17.3731508739526	17.3731508739521
91	325.582814216614	249.598202705383	10	19	90	4.5	16.8704319000199	-4.14908409120017	17.3731508739508	17.3731508739509	17.3731508739514	17.3731508739516	17.3731508739525
92	326.426335811615	249.390748500824	10	19	91	4.55	16.8704319000199	-4.1490840911797	17.3731508739459	17.3731508739559	17.3731508739519	17.3731508739515	17.3731508739525
93	327.269857406616	249.183294296265	10	19	92	4.6	16.8704319000199	-4.14908409118027	17.3731508739461	17.3731508739519	17.3731508739514	17.3731508739526	17.3731508739521
94	328.113379001618	248.975840091705	10	19	93	4.65	16.8704319000403	-4.1490840911996	17.3731508739706	17.3731508739509	17.3731508739534	17.3731508739526	18.7635125881807
95	328.956900596619	248.768385887146	10	19	94	4.7	16.8704319000199	-4.14908409118027	17.3731508739461	17.3731508739519	17.3731508739519	17.3731508739524	24.9071584025415
96	329.80042219162	248.560931682587	10	19	95	4.75	16.8704319000199	-4.1490840911797	17.3731508739459	17.3731508739519	17.3731508739514	17.3731508739517	31.0508042169019
97	330.643943786621	248.353477478027	10	19	96	4.8	16.8704319000199	-4.14908409120017	17.3731508739508	17.3731508739509	17.3731508739515	17.3731508739526	37.1944500312624
98	331.487465381622	248.146023273468	10	19	97	4.85	16.8704319000199	-4.14908409118027	17.3731508739461	17.3731508739519	17.3731508739539	17.3731508739524	43.3380958456233
99	332.330986976624	247.938569068909	10	19	98	4.9	16.8704319000403	-4.1490840911797	17.3731508739658	17.3731508739519	17.3731508739514	17.3731508739527	49.4817416599837
100	333.174508571625	247.731114864349	10	19	99	4.95	16.8704319000199	-4.14908409120017	17.3731508739508	17.3731508739512	17.3731508739514	17.3731508739517	55.6253874743447
101	334.018030166626	247.52366065979	10	19	100	5	16.8704319000199	-4.1490840911797	17.3731508739459	17.3731508739559	17.373150873952	17.3731508739524	56.1274870661031
102	334.861551761627	247.316206455231	10	19	101	5.05	16.870431900021	-4.14908409118027	17.3731508739472	17.3731508739519	17.3731508739534	17.3731508739526	56.1086280173995
103	335.705073356629	247.108752250671	10	19	102	5.1	16.8704319000392	-4.14908409120017	17.3731508739696	17.3731508739509	17.3731508739534	17.3731508739527	56.3691880608373
104	336.54859495163	246.901298046112	10	19	103	5.15	16.8704319000199	-4.1490840911797	17.3731508739459	17.3731508739521	17.373150873952	20.1538743024087	56.3524213756683
105	337.392116546631	246.693843841553	10	19	104	5.2	16.8704319000199	-4.14908409118027	17.3731508739461	17.3731508739556	17.3731508739515	32.4411659311306	56.3356546904996
106	338.235638141632	246.486389636993	10	19	105	5.25	16.870431900021	-4.1490840911996	17.3731508739518	17.3731508739509	17.3731508739534	44.7284575598515	56.3188880053302
107	339.079159736634	246.278935432434	10	19	106	5.3	16.8704319000392	-4.14908409118027	17.3731508739648	17.3731508739521	17.3731508739538	57.0157491885732	56.5438386133819
108	339.922681331635	246.071481227875	10	19	107	5.35	16.8704319000199	-4.1490840911797	17.3731508739459	17.3731508739521	17.3731508739515	69.3030408172952	56.1908179442742
109	340.766202926636	245.864027023315	10	19	108	5.4	16.870431900021	-4.14908409120017	17.3731508739519	17.3731508739547	22.934597730866	81.590332446015	55.8377972751662
110	341.609724521637	245.656572818756	10	19	109	5.45	16.8704319000199	-4.14908409118027	17.3731508739461	17.3731508739519	47.5091809883098	93.8776240747367	55.6252102473421
111	342.453246116639	245.449118614197	10	19	110	5.5	16.8704319000392	-4.1490840911797	17.3731508739647	17.3731508739521	72.0837642457509	94.8818232582545	55.4126232195179
112	343.29676771164	245.241664409637	10	19	111	5.55	16.8704319000199	-4.14908409120017	17.3731508739508	28.4960445877798	96.6583475031929	94.8441051608475	55.2000361916943
113	344.140289306641	245.034210205078	10	19	112	5.6	16.870431900021	-4.1490840911797	17.373150873947	77.6452111026676	121.232930760637	95.3652252477219	55.0493856616557
114	347.223541259766	243.081893920898	10	19	113	5.65	61.6650390625	-39.0463256836	72.9876194430906	126.794377617547	145.807514018078	95.331691877384	54.8987351316168
115	360.225423177084	241.074391682942	10	19	114	5.7	260.037638346359	-40.1500447591201	263.118983448385	175.943544132434	170.382097275522	95.2981585070469	54.7480846015782
116	373.227305094401	239.066889444987	10	19	115	5.75	260.03763834634	-40.1500447591002	263.118983448363	225.092710647322	172.390495642556	95.2646251367087	54.8100290830737
117	386.229187011719	237.059387207031	10	19	116	5.8	260.037638346359	-40.1500447591201	263.118983448385	263.118983448376	172.315059447741	95.7145263528112	54.8719735645691
118	399.231068929037	235.051884969075	10	19	117	5.85	260.037638346361	-40.1500447591201	263.118983448386	263.118983448376	173.357299621492	95.0084850145961	55.0381873467456
119	412.232950846354	233.04438273112	10	19	118	5.9	260.03763834634	-40.1500447590996	263.118983448363	217.986613667564	167.728786023902	94.3024436763797	55.3755095502796
120	425.234832763672	231.036880493164	10	19	119	5.95	260.037638346359	-40.1500447591201	263.118983448385	168.686574763048	143.087136025784	93.8772696207324	55.8731693126353
121	426.853668212891	230.095092773438	10	19	120	6	32.3767089843807	-18.8357543945199	37.4571345443021	121.621888595663	118.445486027666	93.4520955650834	55.5067310694345
122	427.522277832031	230.588470458984	10	19	121	6.05	13.3721923828	9.86755371091988	16.6187889258063	72.338588599428	94.7707052024295	93.0269215094359	55.1402928262337
123	426.287139892578	231.2255859375	10	19	122	6.1	-24.7027587890602	12.7423095703199	27.7955526114585	23.0552886031917	68.7840392685552	92.7256204493587	54.7738545830323
124	425.764892578125	230.573903401693	10	19	123	6.15	-10.4449462890602	-13.03365071614	16.702483467188	18.9043583877689	42.7973733346814	89.6435959608248	54.4074163398315
125	425.242645263672	229.922220865885	10	19	124	6.2	-10.4449462890602	-13.0336507161599	16.7024834672035	20.8548356418107	17.372441965943	77.0550032720257	54.0691841970016
126	424.720397949219	229.270538330078	10	19	125	6.25	-10.4449462890602	-13.03365071614	16.702483467188	15.9461899414476	14.5136954876112	64.891600606296	54.4634868715706
127	424.691284179688	230.588775634766	10	19	126	6.3	-0.582275390619316	26.3647460937597	26.3711751960154	13.2561580699349	13.7387835711307	52.728197940565	54.917463209461
128	424.73942565918	230.744102478028	10	19	127	6.35	0.962829589839203	3.10653686524006	3.25232410964305	11.6895953286944	12.0939412772252	40.7733338761961	55.5938994481052
129	424.787567138672	230.899429321289	10	19	128	6.4	0.962829589840339	3.10653686522016	3.25232410962438	10.1230325874536	11.5584058977476	29.1606866545442	55.8998540726449
130	425.019765218099	231.277267456055	10	19	129	6.45	4.64396158854015	7.55676269531989	8.86966976100095	6.62273150045067	11.0228705182676	17.8687145505339	55.8375925297993
131	425.251963297526	231.65510559082	10	19	130	6.5	4.64396158854015	7.55676269529999	8.869669760984	8.24169261300273	11.3377151849256	16.1316388806145	56.1562960280674
132	425.484161376953	232.032943725586	10	19	131	6.55	4.64396158854015	7.55676269531989	8.86966976100095	9.86065372556027	10.6856906787004	15.4364804916199	56.4479912060703
133	424.983551025391	231.765955607096	10	19	132	6.6	-10.0122070312398	-5.33976236979981	11.3471296724034	10.3561457078408	12.762628483837	14.1824839183427	56.188786433517
134	424.482940673828	231.498967488607	10	19	133	6.65	-10.0122070312602	-5.33976236977992	11.3471296724121	12.5523977823976	15.5239999744069	13.483140802279	54.539219946735
135	423.982330322266	231.231979370117	10	19	134	6.7	-10.0122070312398	-5.33976236980038	11.3471296724036	14.7486498569502	18.3649871351248	12.8402098869564	48.7190066708497
136	423.773040771484	230.261749267578	10	19	135	6.75	-4.18579101564092	-19.4046020507795	19.850930133768	17.2835643546713	17.7495822736178	13.6623486064326	42.5684900391076
137	423.563751220703	229.291519165039	10	19	136	6.8	-4.18579101561932	-19.4046020507801	19.850930133764	21.1873462232536	17.1341774121091	14.1204000661108	36.3399048984988
138	424.326324462891	230.219467163086	10	19	137	6.85	15.2514648437602	18.5589599609398	24.0217021610089	26.3738285624088	16.2710265594603	16.1793138816142	30.414473055996
139	423.168914794922	229.198593139648	10	19	138	6.9	-23.1481933593807	-20.4174804687597	30.8660390153233	22.946766764838	15.4078757068103	17.49726446891	24.1389867068462
140	424.426666259766	230.574264526367	10	19	139	6.95	25.1550292968807	27.5134277343795	37.2795413681801	19.5197049672679	14.6575492556452	17.7979154388662	18.8209822092231
141	424.291572570801	230.587909698486	10	19	140	7	-2.70187377930029	0.27290344237997	2.71562114591363	15.2584887642493	15.9869820279396	18.8604964910515	20.8315455304252
142	424.156478881836	230.601554870605	10	19	141	7.05	-2.70187377930029	0.272903442380539	2.71562114591369	9.62840519036711	17.5551094535212	19.8690609027048	23.3630674920897
143	424.021385192871	230.615200042725	10	19	142	7.1	-2.70187377930029	0.272903442399866	2.71562114591563	2.94126994888155	19.5959992793915	19.6519524176752	25.6151703616134
144	423.886291503906	230.628845214844	10	19	143	7.15	-2.70187377929915	0.27290344237997	2.7156211459125	9.02719729104115	19.4705289634131	19.4348439326452	28.1445999597433
145	423.707153320312	230.559219360352	10	19	144	7.2	-3.58276367188068	-1.39251708984034	3.84386516075231	15.5905139397745	17.2308437426077	20.3830100696737	30.6740295578729
146	424.33154296875	232.094360351562	10	19	145	7.25	12.4877929687602	30.7028198242	33.1452578567117	23.9335097945336	19.9714107084851	20.2453794719192	33.2034591560029
147	425.815551757812	231.117599487305	10	19	146	7.3	29.6801757812398	-19.5352172851398	35.5322043895804	29.3126527364592	22.6039443933005	19.9516118564326	35.4911714609126
148	424.557647705078	229.286514282227	10	19	147	7.35	-25.1580810546795	-36.6217041015602	44.4306004197114	31.5204175363338	23.0328782758901	20.0556122357959	38.3568550429812
149	424.051483154297	230.677871704102	10	19	148	7.4	-10.1232910156205	27.8271484375	29.6113358555402	30.9156241259291	23.4618121584802	19.1172867591482	41.2225386250502
150	424.600799560547	230.175888061523	10	19	149	7.45	10.986328125	-10.0396728515796	14.8826891601252	29.6173748468264	26.1084708837022	19.7732498679124	41.5921552086987
151	424.843353271484	231.662292480469	10	19	150	7.5	4.85107421873977	29.7280883789199	30.1212908046882	22.1322467572465	24.5037769158988	25.531452180236	41.4704823847438
152	424.460998535156	230.261489868164	10	19	151	7.55	-7.64709472655909	-28.0160522461	29.0409579940672	17.6109715805011	22.3481142593439	31.2896544925596	42.2069215144076
153	424.195251464844	230.489639282227	10	19	152	7.6	-5.31494140624091	4.56298828125966	7.00495997181191	20.6965242310706	20.5152251922003	37.0478568048841	42.3423149107396
154	423.929504394531	230.717788696289	10	19	153	7.65	-5.31494140625909	4.56298828124034	7.00495997181312	18.0919297058686	18.7640445548832	42.8060591172078	42.7698660395077
155	425.147796630859	231.619216918945	10	19	154	7.7	24.3658447265591	18.0285644531199	30.3104524129727	15.0788536718614	22.3156559932171	48.5078492287894	42.9527284875371
156	424.644714355469	232.310440063477	10	19	155	7.75	-10.0616455078	13.8244628906398	17.0983181786779	18.898203627154	31.0914936519869	52.7445697055731	42.9229959240325
157	424.004272460938	232.03092956543	10	19	156	7.8	-12.8088378906193	-5.59020996093977	13.9755778240313	19.9171175292654	39.9753645918187	56.8619428557144	42.8932633605279
158	424.530364990234	230.836578369141	10	19	157	7.85	10.5218505859193	-23.8870239257801	26.1017097482752	23.9347877553635	51.062835333878	60.5343962043481	42.8350340822795
159	424.864105224609	231.341171264648	10	19	158	7.9	6.6748046875	10.0918579101403	12.0995294823697	44.0910575981052	62.1503060759353	64.9478127811904	42.8202548214504
160	423.619903564453	229.149810791016	10	19	159	7.95	-24.8840332031193	-43.8272094726403	50.3988035434636	64.871875511776	70.9072275738766	65.3863949785313	42.9746584137726
161	417.727010091146	229.03646850586	10	19	160	8	-117.857869466141	-2.26684570311988	117.879667392386	83.227467040602	80.9853624952474	64.0804682784361	43.069435351574
162	411.834116617839	228.923126220703	10	19	161	8.05	-117.857869466139	-2.26684570313978	117.879667392385	104.383494622605	91.3757714520848	64.5447821261105	43.1642122893753
163	405.941223144531	228.809783935547	10	19	162	8.1	-117.85786946616	-2.26684570312045	117.879667392405	117.87966739239	100.553567216496	65.0326774038041	43.4276019899243
164	400.048329671224	228.696441650391	10	19	163	8.15	-117.857869466141	-2.26684570311988	117.879667392386	117.87966739239	111.131581007497	66.1048881463701	44.0504734103325
165	394.155436197917	228.583099365234	10	19	164	8.2	-117.857869466139	-2.26684570313978	117.879667392385	117.879667392394	108.457133963845	65.5224469054005	44.3127747460543
166	388.26254272461	228.469757080078	10	19	165	8.25	-117.857869466141	-2.26684570311988	117.879667392386	117.87966739239	97.0694429048853	65.6006123761458	43.8425412643777
167	382.369649251302	228.356414794922	10	19	166	8.3	-117.85786946616	-2.26684570312045	117.879667392405	117.87966739239	89.1141996604023	65.8349148646232	43.3126341193788
168	376.476755777995	228.243072509765	10	19	167	8.35	-117.857869466141	-2.26684570313978	117.879667392386	99.0346005353012	79.0025194737301	65.6144559287632	43.5989000186594
169	370.583862304688	228.129730224609	10	19	168	8.4	-117.857869466139	-2.26684570311988	117.879667392385	76.2592184173809	70.0594702168049	66.5232228837526	43.5475149172415
170	371.765930175781	228.090560913086	10	19	169	8.45	23.6413574218602	-0.783386230460223	23.654333106943	60.3487319284109	60.1376662369244	66.1760669596327	43.8643459832087
171	371.943939208984	227.999084472656	10	19	170	8.5	3.56018066405909	-1.8295288086	4.0027568027845	40.1253715550703	50.2158622570441	60.6074185229119	43.753882800587
172	373.817352294922	227.595642089844	10	19	171	8.55	37.4682617187602	-8.06884765623977	38.3272349475555	22.2392730412201	40.2940582771617	55.0387700861911	43.2341910209089
173	374.653167724609	227.658065795898	10	19	172	8.6	16.7163085937398	1.24847412108011	16.7628655256834	21.2407319385477	30.6753446410305	49.8073471749645	43.0862433482206
174	375.566986083984	226.567962646484	10	19	173	8.65	18.2763671875	-21.8020629882801	28.4491748231343	24.1725060967074	21.9148647600076	45.2948877034573	42.9382956755321
175	376.484405517578	226.397720336914	10	19	174	8.7	18.3483886718807	-3.4048461914	18.6616275935806	20.2393846259124	23.89499995542	40.1177002633193	42.8538671509359
176	377.401824951172	226.227478027343	10	19	175	8.75	18.3483886718795	-3.40484619141989	18.6616275935832	21.2253177269907	24.1453941409386	34.9405128231822	42.7794979542073
177	378.319244384766	226.057235717773	10	19	176	8.8	18.3483886718807	-3.4048461914	18.6616275935806	21.5904564787951	20.9633405119799	29.7633253830432	43.7906337285524
178	378.809600830078	225.089782714844	10	19	177	8.85	9.80712890623977	-19.3490600585801	21.6925310310748	26.5492679722924	20.6121748761988	26.6634038329708	44.0550881348154
179	379.689300537109	223.857894897461	10	19	178	8.9	17.5939941406193	-24.6377563476602	30.274868582156	24.1182821851697	20.5303051901097	22.1472170532927	44.9734041145328
180	381.558868408203	222.750778198242	10	19	179	8.95	37.3913574218807	-22.1423339843801	43.4556850610673	21.6872963980474	20.0977342897141	22.3422969878862	43.9579125461631
181	381.378387451172	222.480094909668	10	19	180	9	-3.60961914062045	-5.41366577147983	6.50669865796979	19.9990320254069	19.6651633893204	23.4272973227378	41.4928420277067
182	381.197906494141	222.209411621094	10	19	181	9.05	-3.60961914061932	-5.41366577147983	6.50669865796916	19.4701539014244	19.2325924889248	21.9235999157074	38.6994704629249
183	381.716705322266	222.621520996094	10	19	182	9.1	10.3759765625	8.2421875	13.2512091678724	13.6462006071358	22.6514630249111	21.139809292637	36.3510620939604
184	381.294219970703	221.306182861328	10	19	183	9.15	-8.44970703126023	-26.3067626953199	27.6304779622431	15.212044593471	22.3795693465778	19.7717032046942	33.9694985681856
185	381.317728678385	222.022593180338	10	19	184	9.2	0.470174153639391	14.3282063801996	14.3359185896246	16.7778885798022	20.7895940203524	20.1852873964713	31.5737211120989
186	381.341237386068	222.739003499349	10	19	185	9.25	0.470174153659855	14.3282063802201	14.3359185896457	25.3038940244152	22.7092005045371	19.9583835322688	29.0006978619985
187	381.36474609375	223.455413818359	10	19	186	9.3	0.470174153640528	14.3282063802002	14.3359185896252	25.2889847917313	22.8838593194348	21.7463525924815	26.506274446627
188	383.357696533203	221.497116088867	10	19	187	9.35	39.8590087890602	-39.1659545898403	55.8812363909373	27.932987433569	21.6674437090753	22.4957203408676	24.0034946671417
189	382.213424682617	222.264556884766	10	19	188	9.4	-22.8854370117199	15.3488159179801	27.555931798824	30.2063564156033	19.0131012192786	23.423585345313	21.9329567632907
190	381.069152832031	223.031997680664	10	19	189	9.45	-22.8854370117199	15.3488159179602	27.5559317988129	28.9898300590674	20.2728405032285	21.7397581326934	21.5787953005558
191	382.348693847656	223.151809692383	10	19	190	9.5	25.5908203125	2.39624023438012	25.702763499817	18.0309933937354	20.2516036752172	22.3782655325015	22.5723171569075
192	382.366912841797	222.739547729492	10	19	191	9.55	0.364379882819321	-8.24523925782046	8.25328680694589	12.7372176468259	24.2601126960383	22.3601708396587	22.1431340363146
193	382.328414916993	222.701179504394	10	19	192	9.6	-0.769958496080108	-0.767364501959946	1.08705306427707	12.6126935728879	22.3399776568242	22.8947770129563	22.0315946125298
194	382.289916992188	222.662811279297	10	19	193	9.65	-0.769958496099434	-0.767364501940051	1.08705306427672	10.2968509348312	24.4676013440482	22.6441094329138	21.5991585557212
195	380.958770751953	222.866668701172	10	19	194	9.7	-26.6229248047	4.0771484375	26.9333114291228	19.5303953330091	22.6899222450344	23.0297419608785	22.0530478555927
196	381.537292480469	223.271636962891	10	19	195	9.75	11.5704345703193	8.09936523438012	14.1235503095336	26.6489619199131	22.047330560466	23.0608829008148	22.6434312696839
197	383.691955566406	221.609848022461	10	19	196	9.8	43.0932617187409	-33.2357788086	54.4210087978355	36.1979850412704	21.8364823598826	23.2492235102108	22.5024689410806
198	382.574035644531	220.155960083008	10	19	197	9.85	-22.3583984375	-29.0777587890597	36.6798859987969	32.7671509171809	24.1221103168374	21.3435855013125	22.6481817194207
199	382.27197265625	222.578811645508	10	19	198	9.9	-6.04125976562045	48.45703125	48.8321686710634	33.7978101861007	26.275117646549	21.7186964732887	22.2413857927617
200	382.428588867188	222.115615844727	10	19	199	9.95	3.13232421876023	-9.26391601562045	9.77914080867542	24.1425693867561	25.7866434185286	20.8152936132253	21.5554156261331
201	382.247222900391	223.062240600586	10	19	200	10	-3.62731933593977	18.9324951171801	19.2768466541323	21.5952587137617	25.8701621264123	21.7173369910772	21.8966326711355
202	382.533843994141	222.951583862305	10	19	201	10.05	5.732421875	-2.21313476561988	6.14480480111239	16.3522502518276	22.2383343243834	22.3626681569219	22.1935205913861
203	381.478424072266	223.516647338867	10	19	202	10.1	-21.1083984375	11.3012695312398	23.9433326338248	18.8061359198763	20.3471933458009	22.9233799324225	22.8869674821559
204	382.233123779297	222.674468994141	10	19	203	10.15	15.0939941406193	-16.8435668945199	22.617126361393	17.9425140667239	18.9697916025293	23.4266139067482	22.9989418358941
205	381.297668457031	222.09114074707	10	19	204	10.2	-18.7091064453193	-11.6665649414199	22.0485691489189	20.3340992620106	18.9406649814162	23.9208083147141	23.6898624314058
206	381.910736083984	221.662704467773	10	19	205	10.25	12.2613525390591	-8.56872558593977	14.9587373883704	19.0991279778401	21.3873434216884	25.328479007099	23.6776065342395
207	381.866455078125	222.566757202148	10	19	206	10.3	-0.885620117179542	18.0810546875	18.1027307775462	21.587332953231	22.8888539539613	23.2585852896796	23.8878633112301
208	381.735321044922	223.445449829102	10	19	207	10.35	-2.62268066406023	17.5738525390796	17.7684762129719	19.0751940429562	21.7246495480077	22.8006430979737	22.6467572410921
209	380.854370117188	221.929992675781	10	19	208	10.4	-17.6190185546795	-30.3091430664199	35.0581512383476	24.832172776653	20.5781101669474	21.0591862402104	22.5508047499726
210	381.030181884766	222.37060546875	10	19	209	10.45	3.51623535156023	8.81225585938012	9.48787459754507	25.4436086459119	22.0549732108997	21.3710731195728	22.4529371918141
211	383.197723388672	222.663055419922	10	19	210	10.5	43.3508300781193	5.84899902343977	43.7436310568541	24.3501711181753	24.7867958877857	21.4149998097695	22.4177394936676
212	382.141143798828	222.7177734375	10	19	211	10.55	-21.1315917968795	1.09436035156023	21.1599101238406	19.5688873806638	24.2788362549759	22.0268703431136	23.2137606972796
213	381.720886230469	222.268676757812	10	19	212	10.6	-8.40515136718068	-8.98193359376023	12.3012885742892	25.0347523788431	25.2540928501465	22.8791579513555	23.8373428991072
214	381.488098144531	222.775344848633	10	19	213	10.65	-4.65576171875909	10.1333618164205	11.1517325507901	24.7414189989183	23.1485808778916	23.3537742388744	24.6101204088273
215	382.50830078125	221.243041992188	10	19	214	10.7	20.4040527343795	-30.6460571289	36.8171995884416	23.1140638640398	23.8014812577294	24.349982901933	24.7511061411473
216	382.505126953125	223.356887817383	10	19	215	10.75	-0.0634765625	42.2769165039	42.2769641572301	26.1580145821176	21.4426561978506	24.2943301676641	24.7356553177923
217	381.980255126953	222.97151184082	10	19	216	10.8	-10.4974365234398	-7.70751953126023	13.0231344494482	26.7282743751193	21.1648867322658	24.5265031122493	23.6907366663274
218	381.322998046875	221.762573242188	10	19	217	10.85	-13.1451416015602	-24.1787719726398	27.5210421646779	22.5682101366156	24.0336663547033	23.9499289808716	23.4883946434188
219	381.650207519531	221.143585205078	10	19	218	10.9	6.54418945312045	-12.3797607422	14.0030315157986	18.1438933967828	26.1294383108014	23.3829130266565	23.0645357177613
220	381.385101318359	220.387893676758	10	19	219	10.95	-5.30212402344091	-15.1138305664	16.0168783959233	19.2157096004919	26.6449925929663	24.090580770403	23.1040852845387
221	382.248016357422	219.867340087891	10	19	220	11	17.2583007812602	-10.4110717773403	20.1553804580658	21.9093181272889	23.8018644475426	23.1181419962579	23.5241055928208
222	382.964294433594	219.291397094727	10	19	221	11.05	14.3255615234398	-11.5188598632801	18.3822154679936	25.5306022464835	24.7741699695228	24.0648532376373	25.0976106930956
223	384.469787597656	217.900802612305	10	19	222	11.1	30.1098632812409	-27.8118896484398	40.9890847986633	30.721775049317	22.6457651115967	24.751305865792	26.2873872026865
224	383.089813232422	218.721298217773	10	19	223	11.15	-27.5994873046807	16.4099121093602	32.1094521117717	29.4598354983025	23.6172451754214	25.7936269109064	27.6647256724425
225	383.305053710938	216.633728027344	10	19	224	11.2	4.30480957032046	-41.7514038085801	41.9727424100909	30.3326303385537	24.3796802830765	25.5814039675805	28.4764222001026
226	382.724395751953	217.010681152344	10	19	225	11.25	-11.6131591797	7.5390625	13.8456827029929	23.3822120959045	24.7936277946653	24.1428316284857	28.8109701186819
227	382.414855957031	215.916305541992	10	19	226	11.3	-6.19079589843977	-21.8875122070403	22.7461896692496	21.7038881043593	26.9648197430088	24.1228880429752	28.5357732702408
228	382.653411865234	216.117156982422	10	19	227	11.35	4.77111816405909	4.0170288086	6.23699358541733	18.037585516836	25.4689453768806	24.1761461888639	28.4933844555971
229	382.926940917969	214.963241577148	10	19	228	11.4	5.47058105470001	-23.0783081054796	23.7178321540457	20.1274200910281	25.4578155110113	25.0698851953122	28.0377975717327
230	383.813903808594	214.181854248047	10	19	229	11.45	17.7392578125	-15.6277465820204	23.6412294724744	23.597009147464	24.5178153421946	24.8370974495045	28.2291533872229
231	382.724273681641	213.644912719727	10	19	230	11.5	-21.7926025390591	-10.7388305664	24.2948555739533	27.5556786578568	24.4837988094288	25.6332113758722	27.8012461395765
232	384.497985839844	212.710678100586	10	19	231	11.55	35.4742431640591	-18.6846923828199	40.094134951429	29.2117429176634	23.4716061164277	28.1683510430777	27.5985704777966
233	383.856170654297	211.578414916992	10	19	232	11.6	-12.8363037109398	-22.6452636718801	26.0303411373816	30.9980451675532	25.706527266131	29.6956164540176	27.6044285281673
234	384.661468505859	210.195953369141	10	19	233	11.65	16.1059570312398	-27.6492309570199	31.9981534530786	28.8401775278295	26.5225252152029	31.9756771060107	27.7712388112104
235	383.071807861328	209.841781616211	10	19	234	11.7	-31.7932128906193	-7.0834350586	32.5727407219234	23.3462030853915	25.2945146159325	32.6028614982722	27.4114430892544
236	383.641632080078	210.204132080078	10	19	235	11.75	11.396484375	7.24700927734034	13.505517375335	23.8573758744052	26.472794957079	33.3276100696996	26.9389096202253
237	384.087493896484	209.75732421875	10	19	236	11.8	8.91723632811932	-8.93615722656023	12.6242627392389	23.8333075127424	29.3718823431466	32.5450434282322	27.0103629255367
238	383.764617919922	208.364959716797	10	19	237	11.85	-6.45751953123977	-27.8472900390602	28.5862050824499	19.5909840643118	33.9222875311545	33.0368399303226	26.6477864270399
239	383.133972167969	206.901138305664	10	19	238	11.9	-12.6129150390602	-29.2764282226597	31.8778116447647	24.1054123863285	38.49353870101	32.692682116809	27.2884348514307
240	382.57568359375	206.796249389648	10	19	239	11.95	-11.1657714843795	-2.09777832031989	11.3611234797703	35.3975616009018	40.6879076543497	32.3677260040429	28.0079225828528
241	383.501281738281	208.34455871582	10	19	240	12	18.5119628906205	30.9661865234398	36.0776589854188	43.9871991879039	42.1714213299704	32.4843502828951	28.0778607355996
242	380.519683837891	210.088668823242	10	19	241	12.05	-59.6319580078	34.8822021484398	69.0850088121051	53.1537698892775	41.6184807400367	31.1322877179559	27.8287718625199
243	383.987426757812	209.212493896484	10	19	242	12.1	69.3548583984193	-17.5234985351597	71.5343930174607	61.7848312443877	40.3671525945143	30.4575511905426	27.2671658041228
244	383.679229736328	213.085784912109	10	19	243	12.15	-6.16394042967954	77.4658203125	77.7106651516327	60.2374302736122	38.862839018415	29.7488507115145	27.1700108519342
245	383.382385253906	210.376174926758	10	19	244	12.2	-5.93688964843977	-54.1921997070199	54.516430255321	47.8393998791717	39.4409373921533	29.2414822109284	26.9358199273118
246	382.089660644531	210.956558227539	10	19	245	12.25	-25.8544921875	11.6076660156199	28.3406541315418	36.7471060011246	38.4959056087113	29.734987611965	27.3607829950218
247	382.399536132812	210.783874511719	10	19	246	12.3	6.19750976561932	-3.4536743164	7.09485683990225	24.5719081475525	32.8926930927652	29.8978378080982	27.6002530950824
248	382.717468261719	211.521957397461	10	19	247	12.35	6.35864257813978	14.7616577148398	16.0729236272254	17.0970435399189	26.9928148499306	29.119426665216	28.0291023137784
249	383.095092773438	210.769683837891	10	19	248	12.4	7.55249023438068	-15.0454711914	16.8346758837722	16.7543809438103	21.004162722019	29.5069845075492	27.8522204155958
250	382.316833496094	210.410598754883	10	19	249	12.45	-15.5651855468807	-7.18170166015966	17.1421072171528	17.9459863063586	17.7950567675071	31.1787477162011	28.0744278682423
251	382.523193359375	211.725875854492	10	19	250	12.5	4.12719726562045	26.3055419921795	26.6273411509987	17.2385236987366	17.2985538939595	30.522510095327	27.5777191055494
252	382.630187988281	212.369689941406	10	19	251	12.55	2.13989257812045	12.8762817382801	13.052883652644	17.4364172964854	18.1771948761597	27.4891926819621	26.9248612706638
253	383.018981933594	211.878067016602	10	19	252	12.6	7.77587890625909	-9.83245849608011	12.5356105891154	18.4930699950954	17.8717007359178	24.838715154228	26.8878476994197
254	382.13232421875	211.788131713867	10	19	253	12.65	-17.7331542968795	-1.79870605470001	17.8241438725161	17.8427268441088	20.1511299966833	22.3643445978577	26.9880801440937
255	383.220825195312	211.51904296875	10	19	254	12.7	21.7700195312398	-5.38177490233977	22.4253707102027	18.4084034459607	22.9165580402489	21.2687783563515	26.2133820289984
256	382.079315185547	211.268035888672	10	19	255	12.75	-22.8302001953	-5.02014160156023	23.3756253960657	18.504877773099	22.5491145819428	21.3939559203441	26.8652405671272
257	381.825469970703	212.020431518555	10	19	256	12.8	-5.07690429687955	15.0479125976602	15.8812666619037	22.8658426968813	22.085692271159	22.6554627619326	27.0151921278737
258	382.224487304688	212.534683227539	10	19	257	12.85	7.98034667970001	10.2850341796801	13.0179822248068	27.3400460854025	22.6846154585254	23.0213646972341	27.13684904912
259	381.729614257812	210.616027832031	10	19	258	12.9	-9.89746093752046	-38.3731079101602	39.6289684914274	27.2555023197769	23.7245264736964	23.0117587143827	26.5625647168487
260	382.920532226562	212.513000488281	10	19	259	12.95	23.818359375	37.939453125	44.7963876528088	25.7629810963574	24.7424999451958	23.7811297324417	26.967687682752
261	383.010620117188	211.368896484375	10	19	260	13	1.80175781252046	-22.8820800781199	22.9529065679375	26.8643531439517	25.4893579467287	22.6710879282037	26.257006943294
262	382.706695556641	211.077667236328	10	19	261	13.05	-6.07849121093977	-5.82458496093977	8.41866054480627	24.5832102505114	27.1337306477056	22.7174348233717	24.9856529895111
263	383.604064941406	210.848205566406	10	19	262	13.1	17.9473876953	-4.58923339844034	18.5248424627786	22.1449538049892	28.1710286585504	23.3181442082968	23.6074564658112
264	382.658416748047	211.895645141602	10	19	263	13.15	-18.9129638671807	20.9487915039199	28.223254024226	23.7232135736805	25.872387432082	24.227309576673	22.3319530749768
265	382.60498046875	210.266265869141	10	19	264	13.2	-1.06872558593977	-32.5875854492199	32.6051054251976	28.5044801990538	24.6457014246345	23.1852818470685	21.4237977583173
266	383.980224609375	209.568328857422	10	19	265	13.25	27.5048828125	-13.9587402343801	30.8442054113939	29.4777041731491	22.7930612744646	23.9954935222895	21.1958814906935
267	383.399139404297	211.076507568359	10	19	266	13.3	-11.6217041015602	30.1635742187403	32.3249936716727	27.1615646136526	23.3491773755844	24.1325464476492	21.3973346540681
268	382.290496826172	210.704010009766	10	19	267	13.35	-22.1728515625	-7.44995117186022	23.3909623332551	27.1464490442798	23.9516729580683	25.154271433024	21.6600704268206
269	382.023864746094	209.915756225586	10	19	268	13.4	-5.33264160156023	-15.7650756836	16.6425562267437	21.8629089752488	24.7300926796496	23.6181449261483	21.7724298432676
270	383.568054199219	210.426544189453	10	19	269	13.45	30.8837890625	10.2157592773403	32.5295275783335	18.193874552115	21.6280637489411	22.7566276493028	21.561858048247
271	383.606781005859	210.644454956055	10	19	270	13.5	0.774536132799994	4.35821533203978	4.42650506623898	18.4256417429875	22.5016290978503	21.9915037912609	21.1753042301126
272	382.907928466797	210.63053894043	10	19	271	13.55	-13.9770507812398	-0.2783203125	13.9798215560037	22.2986207456466	21.1313622475929	22.48211329706	21.0557038773696
273	383.017608642578	209.407958984375	10	19	272	13.6	2.19360351562045	-24.4515991211	24.5497982876178	16.1096784536024	22.1375142074975	22.3761977773944	21.9518691342921
274	383.517120361328	211.137649536133	10	19	273	13.65	9.990234375	34.5938110351602	36.0074512400393	23.1403492204519	21.3639024202145	22.2995615520959	22.9176504572719
275	383.498901367188	211.060531616211	10	19	274	13.7	-0.364379882799994	-1.54235839844034	1.58481611811238	24.0688499430708	20.8675538739711	21.5788171602832	23.8703274998411
276	382.790649414062	209.212615966797	10	19	275	13.75	-14.1650390625205	-36.9583129882801	39.5798589004863	25.8493866720075	21.1899463080572	20.9978070610428	24.3524018705371
277	383.429321289062	208.535064697266	10	19	276	13.8	12.7734375	-13.5510253906199	18.6223251690983	20.4291840947824	21.6150492185356	20.1392065462036	24.3177510811086
278	382.257873535156	209.728958129883	10	19	277	13.85	-23.4289550781193	23.8778686523403	33.4524819323014	25.6254292943399	20.8007225967206	20.298776156407	24.1921227150964
279	381.813537597656	209.758575439453	10	19	278	13.9	-8.88671875	0.592346191399997	8.90643835391385	19.2395433956625	19.8690304245423	20.5331009721525	23.9690728396408
280	383.190277099609	209.692962646484	10	19	279	13.95	27.5347900390591	-1.31225585938012	27.5660421158995	19.1612484940005	21.5295705716252	19.3425863640524	23.4379183685262
281	383.572723388672	209.68537902832	10	19	280	14	7.64892578126023	-0.151672363280113	7.65042940709935	15.7520585214337	19.4939850242353	19.6795205320214	23.8296024275271
282	382.672088623047	209.544784545898	10	19	281	14.05	-18.0126953125	-2.81188964843977	18.2308506607882	19.3088767543021	19.1470508448143	19.3939729313675	24.1613997244712
283	382.181304931641	210.202102661133	10	19	282	14.1	-9.81567382811932	13.1463623047	16.4065320694674	17.4337118489106	18.4600381053165	20.5855940602874	24.4618284407553
284	382.837158203125	209.039855957031	10	19	283	14.15	13.1170654296795	-23.2449340820403	26.690529518256	19.7484266528082	19.7022995240904	21.6079913378708	24.104795387378
285	382.437042236328	209.856628417969	10	19	284	14.2	-8.00231933593977	16.3354492187602	18.1902175889419	19.1328531956281	17.8176188541336	24.5553731526137	23.8038525754651
286	382.896179199219	209.012176513672	10	19	285	14.25	9.18273925781932	-16.8890380859403	19.2240034265873	21.1680176891993	18.1690947559856	24.7093102187847	23.7868061309804
287	382.440399169922	209.617401123047	10	19	286	14.3	-9.11560058593977	12.1044921875	15.1529833748881	20.0957222938787	17.1728966441994	24.502955714568	23.8207626111746
288	383.330627441406	208.630462646484	10	19	287	14.35	17.8045654296807	-19.7387695312597	26.5823545373235	18.2015258593566	20.3704655238542	23.2299739971689	24.2494056657901
289	382.731292724609	209.512573242188	10	19	288	14.4	-11.9866943359409	17.6422119140801	21.3290525416529	16.5897628591631	23.3469522511993	24.3200007531332	24.3827850423257
290	382.994689941406	209.165176391602	10	19	289	14.45	5.26794433594091	-6.94793701172046	8.71923541633135	15.2129400927706	27.5811757336021	24.1192090877496	24.1429948313657
291	383.348052978516	208.732986450195	10	19	290	14.5	7.06726074220001	-8.64379882813978	11.1651884256197	19.5729133585091	29.9246354133341	25.6677010637933	25.5324082695812
292	383.752685546875	208.817886352539	10	19	291	14.55	8.09265136717954	1.69799804688012	8.26886954292554	26.5981822085198	29.8588605843216	25.8406861518823	26.3542278987153
293	385.10107421875	206.809417724609	10	19	292	14.6	26.9677734375	-40.1693725586	48.3822208660158	36.9608256078476	27.9999098890214	26.5474591041162	26.5424678845195
294	383.100555419922	204.817947387695	10	19	293	14.65	-40.0103759765602	-39.8294067382801	56.4553967917068	43.2595079675051	28.9377019821761	25.91002922266	26.1743067514821
295	384.430908203125	207.536514282227	10	19	294	14.7	26.6070556640602	54.3713378906398	60.5324524129704	44.5047810758726	30.4207993213655	26.028887990647	29.2943030962874
296	382.768463134766	206.200225830078	10	19	295	14.75	-33.2489013671795	-26.7257690429796	42.658600223907	36.4269064195337	33.166307371601	26.5758052009181	31.4644233715342
297	382.102935791016	206.487197875977	10	19	296	14.8	-13.310546875	5.73944091797955	14.4952350847632	31.2772217558323	34.5084756595653	27.5023186761457	34.1584819900649
298	382.494262695312	206.406097412109	10	19	297	14.85	7.82653808591931	-1.62200927735967	7.99284758432102	23.8807730348834	32.7244526843782	28.2000351751733	36.481786689516
299	382.430206298828	207.94010925293	10	19	298	14.9	-1.28112792967954	30.6802368164199	30.7069734732	23.0731067756968	28.4731061941208	28.2324691124989	39.4187424784267
300	383.555389404297	207.592987060547	10	19	299	14.95	22.5036621093795	-6.94244384766023	23.5502088082259	24.512170243258	24.4766002476918	28.9434032986791	41.8892081732877
301	384.778869628906	206.099029541016	10	19	300	15	24.4696044921807	-29.8791503906199	38.6202689279739	29.0219989492227	23.226974988502	31.3852960071411	44.8575641858688
302	384.239196777344	205.158309936523	10	19	301	15.05	-10.7934570312409	-18.8143920898597	21.6905524225691	25.6689906324092	25.1457767679697	33.3144828660631	47.5614096671077
303	383.491516113281	206.489852905273	10	19	302	15.1	-14.9536132812591	26.630859375	30.5419911141444	25.0724274605002	28.4001604613252	32.4993417087516	50.3108631131292
304	382.859893798828	206.784805297852	10	19	303	15.15	-12.6324462890602	5.89904785157955	13.9419318891328	23.3808432013072	27.5272362428216	30.7406221650933	52.8032166229317
305	383.112762451172	205.788009643555	10	19	304	15.2	5.05737304687955	-19.9359130859398	20.5673929486809	25.7793832926814	27.4660072759926	34.0332330399612	55.5080779309664
306	383.505432128906	207.244110107422	10	19	305	15.25	7.85339355468068	29.1220092773398	30.1623476320091	27.7783219734277	29.6042846426812	38.2195365242837	55.2739694898548
307	383.327850341797	205.5693359375	10	19	306	15.3	-3.55163574218068	-33.4954833984398	33.6832528794398	29.3854818532341	32.1204900725608	43.8140082655619	55.1416365500362
308	382.562255859375	207.446014404297	10	19	307	15.35	-15.3118896484398	37.5335693359398	40.5366845178759	29.859587091485	32.274230733125	49.733599381863	54.723569331156
309	383.57275390625	207.877807617188	10	19	308	15.4	20.2099609375	8.63586425782046	21.9777312881648	35.8277260840551	33.0081381360659	54.5174842037201	54.4368346621682
310	383.028930664062	206.868041992188	10	19	309	15.45	-10.8764648437602	-20.1953125	22.9379191399353	38.4615968524402	43.5898658322306	59.6592072588259	54.4653454213131
311	384.729766845703	204.396591186523	10	19	310	15.5	34.0167236328205	-49.4290161133	60.0030425948598	36.7701394928224	53.2120980600654	64.0474273079443	54.4327073552262
312	384.126800537109	206.660293579102	10	19	311	15.55	-12.0593261718807	45.2740478515796	46.8526067213653	36.6307944188978	62.4822397631542	69.282133182333	54.4724772612062
313	385.637298583984	206.120742797852	10	19	312	15.6	30.2099609375	-10.791015625	32.0793977197869	57.3201445729763	71.0670383024008	74.0742671221422	53.5094133841091
314	384.585754394531	205.958084106445	10	19	313	15.65	-21.0308837890591	-3.25317382813978	21.2810059185416	70.5964700360756	81.5077321646185	79.6964040232033	52.3445201088696
315	389.202409224076	210.273082386363	10	19	314	15.7	92.3330965908997	86.29996559836	126.384669910328	86.5028826738681	91.8524072416593	84.9872678712857	51.0777004430989
316	393.819064053622	214.588080666282	10	19	315	15.75	92.3330965909201	86.2999655983799	126.384669910356	105.363937111979	98.4905699732074	83.9721337787915	50.2577270820543
317	398.435718883167	218.9030789462	10	19	316	15.8	92.3330965908997	86.29996559836	126.384669910328	126.384669910339	106.443776292105	82.7809544239267	50.1418378494881
318	403.052373712713	223.218077226118	10	19	317	15.85	92.3330965909201	86.29996559836	126.384669910343	126.384669910342	115.874303511159	81.2471034871387	50.1885083044337
319	407.669028542258	227.533075506037	10	19	318	15.9	92.3330965908997	86.2999655983799	126.384669910341	126.384669910339	126.384669910341	80.6412002118376	49.6673256121568
320	412.285683371804	231.848073785955	10	19	319	15.95	92.3330965909201	86.29996559836	126.384669910343	126.384669910342	126.384669910341	79.9872875439471	49.3250620365047
321	416.902338201349	236.163072065874	10	19	320	16	92.3330965908997	86.2999655983799	126.384669910341	126.384669910339	114.732169497518	77.4801187033113	48.6060469578585
322	421.518993030895	240.478070345792	10	19	321	16.05	92.3330965909201	86.29996559836	126.384669910343	126.384669910342	103.079669084699	75.6304716563493	48.3102747918476
323	426.13564786044	244.79306862571	10	19	322	16.1	92.3330965908997	86.29996559836	126.384669910328	126.384669910339	91.4271686718766	74.5194850594666	47.7932166585472
324	430.752302689986	249.108066905629	10	19	323	16.15	92.3330965909201	86.2999655983799	126.384669910356	103.079669084696	79.7746682590567	73.9484180526458	47.6911600058724
325	435.368957519531	253.423065185547	10	19	324	16.2	92.3330965909008	86.29996559836	126.384669910329	79.7746682590562	68.1221678462349	68.1221678462365	47.4234668267085
326	435.137670823085	252.987704430098	10	19	325	16.25	-4.62573392892068	-8.70721510897965	9.85966578212525	56.4696674334139	56.4696674334151	62.295917639825	46.9158997804619
327	434.906384126639	252.552343674648	10	19	326	16.3	-4.62573392891954	-8.70721510900012	9.85966578214279	33.164666607771	44.8171670205933	56.4696674334144	46.3203101030288
328	434.675097430194	252.116982919199	10	19	327	16.35	-4.62573392890022	-8.70721510898022	9.85966578211615	9.85966578213045	33.1646666077739	50.6434172270044	45.5533846346355
329	434.443810733748	251.681622163749	10	19	328	16.4	-4.62573392891954	-8.70721510899955	9.85966578214229	9.85966578213395	21.5121661949508	44.8171670205935	45.2504329969845
330	434.212524037302	251.2462614083	10	19	329	16.45	-4.62573392892068	-8.70721510898022	9.85966578212575	9.85966578213045	9.8596657821322	38.9909168141836	44.9234766630392
331	433.981237340856	250.81090065285	10	19	330	16.5	-4.62573392891954	-8.70721510900012	9.85966578214279	9.85966578213385	9.8596657821322	33.1646666077728	43.6698922427213
332	433.74995064441	250.375539897401	10	19	331	16.55	-4.62573392892068	-8.70721510897965	9.85966578212525	9.85966578213055	9.85966578212948	27.3384164013623	42.7450687192401
333	433.518663947965	249.940179141951	10	19	332	16.6	-4.62573392889908	-8.70721510900012	9.85966578213319	9.85966578213395	9.8596657821322	21.5121661949522	42.1895754207989
334	433.287377251519	249.504818386502	10	19	333	16.65	-4.62573392892068	-8.70721510898022	9.85966578212575	9.85966578213045	9.85966578213044	15.6859159885415	41.9040419173885
335	433.056090555073	249.069457631052	10	19	334	16.7	-4.62573392891954	-8.70721510900012	9.85966578214279	9.85966578212852	9.8596657821322	9.8596657821313	38.9909168141839
336	432.824803858627	248.634096875603	10	19	335	16.75	-4.62573392892068	-8.70721510897965	9.85966578212525	9.85966578213055	9.85966578213044	9.85966578213217	36.0777917109779
337	432.593517162182	248.198736120154	10	19	336	16.8	-4.62573392889908	-8.70721510898022	9.85966578211562	9.85966578213034	9.85966578213124	9.85966578213084	33.1646666077733
338	432.362230465736	247.763375364704	10	19	337	16.85	-4.62573392892068	-8.70721510900012	9.85966578214332	9.85966578213045	9.85966578213044	9.8596657821322	30.2515415045678
339	432.13094376929	247.328014609255	10	19	338	16.9	-4.62573392891954	-8.70721510897965	9.85966578212472	9.85966578213044	9.8596657821322	9.85966578213132	27.3384164013629
340	431.899657072844	246.892653853805	10	19	339	16.95	-4.62573392892068	-8.70721510900012	9.85966578214332	9.85966578213396	9.85966578213039	9.85966578213129	24.4252912981574
341	431.668370376398	246.457293098356	10	19	340	17	-4.62573392891954	-8.70721510898022	9.85966578212522	9.85966578213034	9.85966578213215	9.85966578213132	21.5121661949518
342	431.437083679953	246.021932342906	10	19	341	17.05	-4.62573392890022	-8.70721510899955	9.85966578213322	9.85966578213406	9.8596657821322	9.85966578213084	18.5990410917468
343	431.205796983507	245.586571587457	10	19	342	17.1	-4.62573392891954	-8.70721510898022	9.85966578212522	9.85966578213034	9.8596657821322	9.85966578213132	15.6859159885417
344	430.974510287061	245.151210832007	10	19	343	17.15	-4.62573392892068	-8.70721510900012	9.85966578214332	9.85966578213385	9.8596657821322	9.85966578213129	12.7727908853364
345	430.743223590615	244.715850076558	10	19	344	17.2	-4.62573392891954	-8.70721510897965	9.85966578212472	9.85966578213044	9.85966578213039	9.8596657821313	9.85966578213131
346	430.511936894169	244.280489321108	10	19	345	17.25	-4.62573392891954	-8.70721510900012	9.85966578214279	9.85966578213406	9.8596657821322	9.85966578213084	9.85966578213152
347	430.280650197724	243.845128565659	10	19	346	17.3	-4.62573392890022	-8.70721510898022	9.85966578211615	9.85966578213034	9.85966578213044	9.8596657821322	9.85966578213108
348	430.049363501278	243.409767810209	10	19	347	17.35	-4.62573392892068	-8.70721510900012	9.85966578214332	9.85966578213044	9.8596657821322	9.85966578213127	9.85966578213175
349	429.818076804832	242.97440705476	10	19	348	17.4	-4.62573392891954	-8.70721510897965	9.85966578212472	9.85966578213055	9.85966578213039	9.8596657821322	9.85966578213132
350	429.586790108386	242.539046299311	10	19	349	17.45	-4.62573392891954	-8.70721510898022	9.85966578212522	9.85966578213045	9.8596657821322	9.85966578213129	9.85966578213175
351	429.35550341194	242.103685543861	10	19	350	17.5	-4.62573392892068	-8.70721510900012	9.85966578214332	9.85966578213034	9.85966578212954	9.85966578213082	9.85966578213108
352	429.124216715495	241.668324788412	10	19	351	17.55	-4.62573392890022	-8.70721510897965	9.85966578211565	9.85966578213044	9.8596657821322	9.85966578213129	9.85966578213107
353	428.892930019049	241.232964032962	10	19	352	17.6	-4.62573392891954	-8.70721510900012	9.85966578214279	9.85966578213396	9.85966578213034	9.85966578213132	9.85966578213132
354	428.661643322603	240.797603277513	10	19	353	17.65	-4.62573392891954	-8.70721510898022	9.85966578212522	9.85966578212853	9.8596657821322	9.85966578213129	9.85966578213131
355	428.430356626157	240.362242522063	10	19	354	17.7	-4.62573392892068	-8.70721510899955	9.85966578214282	9.85966578213395	9.8596657821322	9.85966578213132	9.85966578213131
356	428.199069929712	239.926881766614	10	19	355	17.75	-4.62573392890022	-8.70721510898022	9.85966578211615	9.85966578213034	9.85966578212943	9.85966578213087	9.85966578213107
357	427.967783233266	239.491521011164	10	19	356	17.8	-4.62573392891954	-8.70721510900012	9.85966578214279	9.85966578213396	9.85966578213215	9.85966578213132	9.85966578213176
358	427.73649653682	239.056160255715	10	19	357	17.85	-4.62573392891954	-8.70721510897965	9.85966578212472	9.85966578213044	9.85966578213044	9.85966578213129	9.85966578213129
359	427.505209840374	238.620799500265	10	19	358	17.9	-4.62573392892068	-8.70721510900012	9.85966578214332	9.85966578213034	9.8596657821322	9.85966578213132	9.85966578213176
360	427.273923143928	238.185438744816	10	19	359	17.95	-4.62573392891954	-8.70721510898022	9.85966578212522	9.85966578213034	9.85966578213044	9.8596657821322	9.85966578213107
361	427.042636447483	237.750077989367	10	19	360	18	-4.62573392890022	-8.70721510897965	9.85966578211565	9.85966578213055	9.8596657821322	9.85966578213084	9.85966578213152
362	426.811349751037	237.314717233917	10	19	361	18.05	-4.62573392891954	-8.70721510900012	9.85966578214279	9.85966578213044	9.85966578213044	9.85966578213129	9.85966578213131
363	426.580063054591	236.879356478468	10	19	362	18.1	-4.62573392892068	-8.70721510898022	9.85966578212575	9.85966578213045	9.85966578213225	9.85966578213132	9.85966578213132
364	426.348776358145	236.443995723018	10	19	363	18.15	-4.62573392891954	-8.70721510900012	9.85966578214279	9.85966578213406	9.85966578213044	9.85966578213132	9.85966578213131
365	426.117489661699	236.008634967569	10	19	364	18.2	-4.62573392892068	-8.70721510897965	9.85966578212525	9.85966578213055	9.8596657821322	9.85966578213132	9.85966578213108
366	425.886202965254	235.573274212119	10	19	365	18.25	-4.62573392890022	-8.70721510900012	9.85966578213372	9.85966578213395	9.85966578213225	9.85966578213129	9.85966578213108
367	425.654916268808	235.13791345667	10	19	366	18.3	-4.62573392891954	-8.70721510898022	9.85966578212522	9.85966578213045	9.85966578213044	9.85966578213132	9.85966578213132
368	425.423629572362	234.70255270122	10	19	367	18.35	-4.62573392891954	-8.70721510900012	9.85966578214279	9.85966578213395	9.8596657821322	9.85966578213132	9.85966578213129
369	425.192342875916	234.267191945771	10	19	368	18.4	-4.62573392892068	-8.70721510897965	9.85966578212525	9.85966578213044	9.85966578213044	9.85966578213132	9.85966578213131
370	424.96105617947	233.831831190321	10	19	369	18.45	-4.62573392891954	-8.70721510900012	9.85966578214279	9.85966578213034	9.8596657821322	9.85966578213084	9.85966578213152
371	424.729769483025	233.396470434872	10	19	370	18.5	-4.62573392890022	-8.70721510898022	9.85966578211615	9.85966578213045	9.85966578213039	9.85966578213223	9.85966578213107
372	424.498482786579	232.961109679423	10	19	371	18.55	-4.62573392891954	-8.70721510897965	9.85966578212472	9.85966578213044	9.8596657821322	9.85966578213132	9.85966578213175
373	424.267196090133	232.525748923973	10	19	372	18.6	-4.62573392892068	-8.70721510900012	9.85966578214332	9.85966578213045	9.85966578213039	9.85966578213132	9.85966578213131
374	424.035909393687	232.090388168524	10	19	373	18.65	-4.62573392891954	-8.70721510898022	9.85966578212522	9.85966578213034	9.8596657821322	9.85966578213132	9.85966578213176
375	423.804622697241	231.655027413074	10	19	374	18.7	-4.62573392892068	-8.70721510899955	9.85966578214282	9.85966578213406	9.85966578212948	9.85966578213084	9.85966578213108
376	423.573336000796	231.219666657625	10	19	375	18.75	-4.62573392889908	-8.70721510898022	9.85966578211562	9.85966578213034	9.8596657821322	9.85966578213129	9.85966578213131
377	423.34204930435	230.784305902175	10	19	376	18.8	-4.62573392892068	-8.70721510900012	9.85966578214332	9.85966578213396	9.8596657821322	9.85966578213132	9.85966578213131
378	423.110762607904	230.348945146726	10	19	377	18.85	-4.62573392891954	-8.70721510897965	9.85966578212472	9.85966578212852	9.85966578213044	9.8596657821313	9.85966578213132
379	422.879475911458	229.913584391276	10	19	378	18.9	-4.62573392892068	-8.70721510900012	9.85966578214332	9.85966578213406	9.8596657821322	9.85966578213129	9.85966578213108
380	422.648189215013	229.478223635827	10	19	379	18.95	-4.62573392889908	-8.70721510898022	9.85966578211562	9.85966578213034	9.85966578212948	9.85966578213084	9.85966578213108
381	422.416902518567	229.042862880377	10	19	380	19	-4.62573392892068	-8.70721510900012	9.85966578214332	9.85966578213055	9.8596657821322	9.8596657821313	9.85966578213175
382	422.185615822121	228.607502124928	10	19	381	19.05	-4.62573392891954	-8.70721510897965	9.85966578212472	9.85966578213044	9.85966578213044	9.8596657821322	9.85966578213132
383	421.954329125675	228.172141369479	10	19	382	19.1	-4.62573392892068	-8.70721510898022	9.85966578212575	9.85966578213045	9.8596657821322	9.85966578213129	9.85966578213175
384	421.723042429229	227.736780614029	10	19	383	19.15	-4.62573392891954	-8.70721510900012	9.85966578214279	9.85966578213034	9.85966578213039	9.8596657821322	9.85966578213107
385	421.491755732784	227.30141985858	10	19	384	19.2	-4.62573392890022	-8.70721510897965	9.85966578211565	9.85966578213055	9.8596657821322	9.85966578213084	9.85966578213151
386	421.260469036338	226.86605910313	10	19	385	19.25	-4.62573392891954	-8.70721510900012	9.85966578214279	9.85966578213385	9.85966578213039	9.85966578213132	9.85966578213131
387	421.029182339892	226.430698347681	10	19	386	19.3	-4.62573392892068	-8.70721510898022	9.85966578212575	9.85966578213034	9.8596657821322	9.85966578213129	16.033921929173
388	420.797895643446	225.995337592231	10	19	387	19.35	-4.62573392891954	-8.70721510899955	9.85966578214229	9.85966578213395	9.85966578213215	9.85966578213132	22.208178076214
389	420.566608947	225.559976836782	10	19	388	19.4	-4.62573392891954	-8.70721510898022	9.85966578212522	9.85966578213045	9.8596657821322	9.85966578213084	28.3824342232553
390	420.335322250555	225.124616081332	10	19	389	19.45	-4.62573392890022	-8.70721510900012	9.85966578213372	9.85966578213385	9.8596657821322	9.85966578213132	34.5566903702966
391	420.104035554109	224.689255325883	10	19	390	19.5	-4.62573392892068	-8.70721510897965	9.85966578212525	9.85966578213044	9.85966578213044	9.85966578213127	40.7309465173385
392	419.872748857663	224.253894570433	10	19	391	19.55	-4.62573392891954	-8.70721510900012	9.85966578214279	9.85966578213406	9.85966578213215	9.85966578213132	46.90520266438
393	419.641462161217	223.818533814984	10	19	392	19.6	-4.62573392891954	-8.70721510898022	9.85966578212522	9.85966578213045	9.85966578213044	9.85966578213217	53.0794588114213
394	419.410175464771	223.383173059534	10	19	393	19.65	-4.62573392892068	-8.70721510900012	9.85966578214332	9.85966578213044	9.85966578213129	9.85966578213082	59.2537149584625
395	419.178888768326	222.947812304085	10	19	394	19.7	-4.62573392890022	-8.70721510897965	9.85966578211565	9.85966578213044	9.85966578213044	9.85966578213217	65.4279711055036
396	418.94760207188	222.512451548636	10	19	395	19.75	-4.62573392891954	-8.70721510898022	9.85966578212522	9.85966578213045	9.85966578213215	9.85966578213132	71.6022272525455
397	418.716315375434	222.077090793186	10	19	396	19.8	-4.62573392891954	-8.70721510900012	9.85966578214279	9.85966578212853	9.85966578213044	22.2081780762147	75.2461817211245
398	418.485028678988	221.641730037737	10	19	397	19.85	-4.62573392892068	-8.70721510897965	9.85966578212525	9.85966578213044	9.8596657821322	34.5566903702968	77.6152864784356
399	418.253741982543	221.206369282287	10	19	398	19.9	-4.62573392890022	-8.70721510900012	9.85966578213372	9.85966578213385	9.85966578212943	46.9052026643794	79.6885024489653
400	418.022455286097	220.771008526838	10	19	399	19.95	-4.62573392891954	-8.70721510898022	9.85966578212522	9.85966578213045	9.85966578213215	59.2537149584624	80.3838067302666
401	417.791168589651	220.335647771388	10	19	400	20	-4.62573392891954	-8.70721510899955	9.85966578214229	9.85966578213395	9.8596657821322	71.6022272525458	80.8199661341216
402	417.559881893205	219.900287015939	10	19	401	20.05	-4.62573392892068	-8.70721510898022	9.85966578212575	9.85966578213034	34.5566903702973	83.9507395466278	81.6161670130366
403	417.328595196759	219.464926260489	10	19	402	20.1	-4.62573392891954	-8.70721510900012	9.85966578214279	9.85966578213385	59.2537149584631	96.2992518407112	82.198616739223
404	417.097308500314	219.02956550504	10	19	403	20.15	-4.62573392890022	-8.70721510897965	9.85966578211565	9.85966578213055	83.9507395466274	108.647764134793	82.6434498886085
405	416.866021803868	218.59420474959	10	19	404	20.2	-4.62573392891954	-8.70721510900012	9.85966578214279	59.2537149584641	108.647764134794	120.996276428876	82.9093017109743
406	416.634735107422	218.158843994141	10	19	405	20.25	-4.62573392892068	-8.70721510898022	9.85966578212575	108.647764134792	133.344788722959	133.34478872296	83.0614584026816
407	405.442202758789	224.454177856446	10	19	406	20.3	-223.85064697266	125.9066772461	256.829911663794	158.041813311125	158.041813311125	140.632697660118	84.2409790941643
408	394.249670410156	230.74951171875	10	19	407	20.35	-223.85064697266	125.90667724608	256.829911663784	207.435862487455	182.73883789929	145.37090717474	84.5430121382984
409	383.057138061524	237.044845581055	10	19	408	20.4	-223.850646972641	125.9066772461	256.829911663777	256.829911663788	207.435862487456	149.5173391158	84.4874781084251
410	371.864605712891	243.34017944336	10	19	409	20.45	-223.85064697266	125.9066772461	256.829911663794	256.829911663786	232.13288707562	150.907947678402	84.4319440785516
411	360.672073364258	249.635513305665	10	19	410	20.5	-223.85064697266	125.9066772461	256.829911663794	256.829911663788	256.829911663787	151.780266486112	85.0268783079545
412	349.479541015625	255.930847167969	10	19	411	20.55	-223.85064697266	125.90667724608	256.829911663784	256.829911663788	246.708704949938	153.372668243942	85.248585929224
413	338.287008666992	262.226181030274	10	19	412	20.6	-223.85064697266	125.9066772461	256.829911663794	256.829911663786	231.488099391017	154.537567696314	85.3571215826931
414	327.09447631836	268.521514892579	10	19	413	20.65	-223.850646972639	125.906677246099	256.829911663775	256.829911663786	215.083938684972	155.427233995086	85.7070765035011
415	315.901943969727	274.816848754883	10	19	414	20.7	-223.850646972661	125.90667724608	256.829911663785	236.58749823609	193.168131222009	155.958937639816	85.9537721539654
416	304.709411621094	281.112182617188	10	19	415	20.75	-223.85064697266	125.906677246101	256.829911663794	206.146287118245	170.215744249264	156.263251023232	86.0067482090488
417	300.1279296875	287.401245117188	10	19	416	20.8	-91.6296386718795	125.78125	155.617844525304	173.337965706156	148.703523176758	146.273780112114	86.7434433584638
418	297.917236328125	292.142364501953	10	19	417	20.85	-44.2138671875	94.8223876953	104.623856074567	129.506350780233	126.336297493337	134.5293339063	87.3148244701835
419	294.358856201172	295.119293212891	10	19	418	20.9	-71.1676025390602	59.5385742187602	92.7883046033307	83.6015768347424	103.418605502716	122.069753552471	87.6389801501298
420	293.281646728516	296.664459228516	10	19	419	20.95	-21.5441894531193	30.9033203125	37.6718370341675	60.8195481174266	79.7849882040125	109.610173198641	88.2928551768189
421	292.062774658203	297.279602050781	10	19	420	21	-24.3774414062602	12.3028564453	27.3060419363428	46.5263078684294	55.6965903826765	98.4515293633632	88.9327814964086
422	290.827484130859	298.959747314453	10	19	421	21.05	-24.7058105468807	33.6029052734398	41.7077009387251	33.4992452992759	45.8388552742895	86.5464323118201	89.3056721960747
423	289.205902099609	298.614715576172	10	19	422	21.1	-32.431640625	-6.90063476562045	33.1576548295811	30.0636256277925	37.5705684215834	74.414991324675	89.1387167754473
424	288.497741699219	299.80224609375	10	19	423	21.15	-14.1632080078	23.7506103515602	27.652991757563	27.7916039306107	29.0555684199698	62.7663888722093	89.2577684310663
425	287.473754882812	299.840118408203	10	19	424	21.2	-20.4797363281398	0.757446289060226	20.4937386767505	30.8581624311525	26.0522151752724	50.9112678790544	89.0239073223191
426	287.212463378906	299.086853027344	10	19	425	21.25	-5.22583007811932	-15.0653076171807	15.9459334504336	28.6148289747375	26.6873144774621	38.6687076951378	89.030684879729
427	288.215240478516	296.416931152344	10	19	426	21.3	20.0555419922	-53.3984375	57.0404934414343	24.6118915406637	24.3893414468818	32.8541890568097	82.9147532351765
428	287.449676513672	295.631164550781	10	19	427	21.35	-15.3112792968807	-15.7153320312591	21.9409875475058	22.0408047227523	22.4936851560128	29.2587417656272	77.1591431690454
429	287.263122558594	295.297912597656	10	19	428	21.4	-3.73107910156023	-6.6650390625	7.63830458719409	25.5830250243134	22.1141722417027	25.7606211844599	71.5173258812976
430	287.076568603516	294.964660644531	10	19	429	21.45	-3.73107910155909	-6.6650390625	7.63830458719354	17.9205204626111	22.0375475540964	25.677762675236	65.3914430869135
431	285.408264160156	294.743865966797	10	19	430	21.5	-33.3660888672	-4.41589355468068	33.6570349582395	16.3725413372881	21.6408250075992	26.0852965067053	59.4631442523695
432	286.344085693359	294.776733398438	10	19	431	21.55	18.7164306640591	0.657348632820458	18.7279706329224	19.6164529427416	19.8695228393299	25.2386761482076	53.2954650980136
433	285.701141357422	295.078063964844	10	19	432	21.6	-12.8588867187398	6.02661132811932	14.2010919208911	22.0342903854405	20.946915109671	23.7398658545809	47.1075114038774
434	285.658721923828	296.270202636719	10	19	433	21.65	-0.848388671879547	23.8427734375	23.8578626144617	17.6986249908849	22.46567394895	23.0883028670464	40.8273682963937
435	284.739074707031	295.91357421875	10	19	434	21.7	-18.3929443359398	-7.13256835937955	19.7274918006877	21.8185252160488	25.3033101751997	22.0888770048216	34.664356750602
436	285.035430908203	296.434051513672	10	19	435	21.75	5.92712402343977	10.4095458984398	11.9787079854616	25.5212888820538	25.4832785359485	21.7981187362262	28.6811935388693
437	286.308227539062	294.935180664062	10	19	436	21.8	25.4559326171795	-29.9774169922	39.3274717587417	25.3148949551583	26.0880108495334	19.5557263582392	25.0108708881039
438	284.725341796875	295.34765625	10	19	437	21.85	-31.6577148437398	8.24951171876023	32.7149102509162	28.5723299649589	24.986046553149	19.7889524317908	22.6908420596652
439	284.0166015625	296.242218017578	10	19	438	21.9	-14.1748046875	17.8912353515602	22.8258929799842	33.2679320810122	24.0624334923902	20.9648982101244	20.5833720139024
440	285.809204101562	296.0712890625	10	19	439	21.95	35.8520507812398	-3.41857910156023	36.0146668496908	30.3574964830181	22.1402064555469	21.1727129751861	20.0213312280095
441	284.041229248047	296.202484130859	10	19	440	22	-35.3594970703	2.62390136717954	35.456718565728	24.4508042242442	21.9554124648532	20.4747591413757	19.3786094918265
442	285.126586914062	295.605377197266	10	19	441	22.05	21.7071533203	-11.9421386718591	24.7752937687714	22.8099720296221	19.2419298771484	20.044497884207	18.7212213912566
443	285.279754638672	295.648315429688	10	19	442	22.1	3.06335449220001	0.858764648439774	3.18144895704643	15.7080829461349	18.6309897539107	19.8000314830797	18.3498875200201
444	284.683990478516	295.224578857422	10	19	443	22.15	-11.9152832031193	-8.47473144532046	14.6217320068739	10.6428928486942	19.4641224712988	18.8883477205781	18.050701880481
445	284.708923339844	295.220520019531	10	19	444	22.2	0.498657226559089	-0.0811767578193212	0.505221432254868	8.12636327127872	17.0421157751724	18.4174456221496	18.3221425275153
446	284.266693115234	294.973510742188	10	19	445	22.25	-8.84460449220001	-4.94018554686022	10.1307680785245	12.8111752835772	15.4662397468029	18.6936793826007	18.3174950510248
447	284.830657958984	295.205017089844	10	19	446	22.3	11.279296875	4.63012695311932	12.1926458816939	16.1182729129755	14.0009849188805	17.1675527193981	17.269783856291
448	285.807769775391	294.302307128906	10	19	447	22.35	19.5422363281409	-18.0541992187591	26.6055090185389	18.3761486042099	14.6140164130104	16.1229423537031	17.4396902093903
449	284.313751220703	294.743713378906	10	19	448	22.4	-29.8803710937602	8.828125	31.1572201538656	20.2895866449117	13.7142619487659	15.406122843345	17.529586150131
450	283.783020019531	295.000823974609	10	19	449	22.45	-10.6146240234398	5.14221191405909	11.7945998884267	19.8756065664824	14.6946847887522	14.3648997807829	17.7376480987293
451	284.765441894531	295.070617675781	10	19	450	22.5	19.6484375	1.39587402344091	19.6979582820333	16.4168575424437	15.4319463003482	12.6719224769476	17.1285992091338
452	284.315856933594	294.838134765625	10	19	451	22.55	-8.99169921874091	-4.64965820312045	10.1227454895473	11.3102509845563	15.0931755616477	12.2037666343055	16.8051032452277
453	284.065643310547	294.445495605469	10	19	452	22.6	-5.00427246093977	-7.85278320312045	9.31176389834552	11.0132209732946	13.6148949534956	12.9599091854594	16.7381866246218
454	284.346832275391	294.448883056641	10	19	453	22.65	5.62377929688068	0.0677490234409106	5.62418736442884	10.5743059557847	11.3481232153912	13.0131008939155	16.4902241476529
455	283.916931152344	294.733306884766	10	19	454	22.7	-8.59802246094091	5.6884765625	10.3094498321179	10.3107445568131	11.6876837863933	14.5554080502089	16.1586487558446
456	284.551910400391	295.335571289062	10	19	455	22.75	12.6995849609409	12.0452880859193	17.503383194484	10.8129323645475	9.87760520709228	14.8368713658234	16.3077270101928
457	284.429168701172	294.912780761719	10	19	456	22.8	-2.45483398438068	-8.45581054686022	8.80493849468938	11.3859954462261	10.4065483497305	14.9838413543428	15.6784162218377
458	283.877746582031	294.699768066406	10	19	457	22.85	-11.0284423828193	-4.26025390625909	11.8227029370175	12.3621465994921	11.3058019579083	15.0904279869898	15.4754650516231
459	284.193634033203	294.416229248047	10	19	458	22.9	6.31774902343977	-5.67077636718068	8.4895027728218	9.18090445839982	12.3119398390651	14.0942740901375	15.4323758853086
460	283.911743164062	295.121490478516	10	19	459	22.95	-5.63781738282046	14.1052246093807	15.1902055984477	10.5023521426478	14.4161313116656	14.3025832222726	15.0157652300262
461	283.991577148438	295.123474121094	10	19	460	23	1.59667968752046	0.0396728515590894	1.5971724890228	11.7986715512691	14.2417964312986	13.7824392768919	14.6529136028143
462	283.317535400391	295.496978759766	10	19	461	23.05	-13.4808349609398	7.47009277344091	15.4121769159295	13.2378842319041	14.8745071470379	13.5657086062484	14.4375392412689
463	283.66015625	294.648315429688	10	19	462	23.1	6.85241699217954	-16.9732666015602	18.3042999801235	16.4701160238391	16.5659610204841	13.6763417661638	15.1862485530603
464	283.954925537109	293.921539306641	10	19	463	23.15	5.89538574217954	-14.5355224609398	15.6855661759969	19.3026884041974	16.8404249648838	14.0921005747277	15.500658411113
465	283.100921630859	295.236053466797	10	19	464	23.2	-17.080078125	26.2902832031193	31.3513645581228	19.246662151428	16.9174826581518	13.8998518895397	15.8779441055691
466	283.834350585938	294.947906494141	10	19	465	23.25	14.6685791015807	-5.76293945311932	15.7600343908143	21.3332504896991	17.6872733466915	13.9217746377849	15.6892982262134
467	283.117950439453	295.191253662109	10	19	466	23.3	-14.3280029297	4.86694335935908	15.1320456520823	20.4429656978636	16.7248688627664	14.1892797242774	15.4662337554284
468	283.201202392578	293.756805419922	10	19	467	23.35	1.6650390625	-28.6889648437398	28.737241671479	17.3648492924645	16.0468815744194	14.8279877495431	15.0351836791326
469	283.110412597656	294.311126708984	10	19	468	23.4	-1.81579589843977	11.0864257812398	11.2341422168196	16.0718582891856	15.8722613103903	15.4586289272722	14.3654255158769
470	282.526611328125	293.767028808594	10	19	469	23.45	-11.6760253906205	-10.8819580078	15.9607825311272	14.2030755741048	13.3835724674138	15.6666306792695	14.5848207622606
471	282.777709960938	294.158111572266	10	19	470	23.5	5.02197265626023	7.82165527344091	9.29507937442018	10.7605126591397	13.6017528442712	16.633904728681	15.0619672881768
472	282.946472167969	293.923004150391	10	19	471	23.55	3.37524414061932	-4.7021484375	5.788132076678	11.301556922917	13.5040523015169	16.6713118482324	15.0149845728593
473	283.304290771484	294.374664306641	10	19	472	23.6	7.15637207029999	9.033203125	11.5244270966534	9.40229564236313	13.090014478602	17.4125879206612	15.4534077351829
474	282.614013671875	294.471008300781	10	19	473	23.65	-13.8055419921795	1.92687988279999	13.9393635357061	11.1316473993568	14.0768328896605	17.9882159283106	15.9455606596204
475	282.58251953125	294.792694091797	10	19	474	23.7	-0.6298828125	6.43371582031932	6.46447612835797	12.8050290289289	14.4157787003873	17.2004801609292	15.8372183574215
476	282.298248291016	293.941833496094	10	19	475	23.75	-5.68542480467954	-17.0172119140602	17.9418381593888	15.4195162980644	15.5805361106705	16.5417250866034	15.4969271586125
477	283.005798339844	293.958740234375	10	19	476	23.8	14.1510009765591	0.338134765620453	14.1550402245383	16.8521088564041	16.6177548336984	15.948626156514	15.5374996067894
478	282.190826416016	294.879791259766	10	19	477	23.85	-16.2994384765591	18.4210205078205	24.5968634423309	19.4292617584114	18.7782942669031	14.9799393712753	15.5110807630203
479	282.381469726562	293.842041015625	10	19	478	23.9	3.81286621091931	-20.7550048828205	21.1023263274046	20.0294248219842	20.1041705462308	14.6365769416162	15.4445592078816
480	283.089111328125	294.501831054688	10	19	479	23.95	14.1528320312602	13.1958007812602	19.3502406383945	20.4304806384678	21.0173878544446	14.8670583022486	15.1585214448439
481	282.042358398438	294.530029296875	10	19	480	24	-20.9350585937398	0.563964843739768	20.9426534772529	22.1370722357418	19.4816973289355	16.3414952994618	15.2940020375595
482	282.696075439453	294.055114746094	10	19	481	24.05	13.0743408203	-9.49829101562045	16.1603193069561	23.3562322360576	18.3932000115111	16.4642605394702	15.112658041603
483	282.368957519531	295.678985595703	10	19	482	24.1	-6.54235839843977	32.4774169921807	33.1298214287011	22.6055139504779	16.8698642639486	17.2304737042019	14.7966574097254
484	282.419189453125	294.320007324219	10	19	483	24.15	1.00463867187955	-27.1795654296807	27.1981263289832	18.9339698358868	15.1963209935719	17.7990207445131	14.6965370029626
485	282.130340576172	293.595642089844	10	19	484	24.2	-5.77697753906023	-14.4873046875	15.596649210496	16.3559193845545	15.3183379041099	17.7745848253033	14.1939599459654
486	282.159362792969	293.469696044922	10	19	485	24.25	0.580444335939774	-2.51892089843977	2.58493290429775	11.6026562921554	17.102454488253	17.07207967944	14.317157778971
487	282.02587890625	293.564117431641	10	19	486	24.3	-2.66967773437955	1.88842773438068	3.27006705029424	7.03640975108624	16.3107662452421	16.8857194893013	14.3280500409714
488	282.363739013672	293.888214111328	10	19	487	24.35	6.75720214843977	6.48193359373977	9.36350596670559	8.03116185774187	15.6826531415007	16.1941737764976	13.9013276055688
489	282.349273681641	294.106079101562	10	19	488	24.4	-0.289306640619316	4.35729980467954	4.36689362363761	15.2709391406191	15.4938709427954	15.4304894884911	14.4664531010173
490	282.27392578125	295.1318359375	10	19	489	24.45	-1.50695800782046	20.5151367187602	20.5704097437741	16.2656131059297	14.5317817961619	14.6504122104183	14.9123613406884
491	281.486572265625	293.359680175781	10	19	490	24.5	-15.7470703125	-35.4431152343795	38.783819318684	19.7626499908461	14.6624620299444	13.954099346438	14.9863931607117
492	281.879516601562	293.484100341797	10	19	491	24.55	7.85888671873977	2.48840332031932	8.24343687684697	23.9513321345046	15.3782389670915	13.5540042349736	14.8780255821435
493	282.138427734375	294.801330566406	10	19	492	24.6	5.17822265626023	26.3446044921807	26.8486903912879	21.032401734582	15.5184832890466	12.1807268987895	14.9027901722766
494	281.6982421875	293.614837646484	10	19	493	24.65	-8.8037109375	-23.7298583984409	25.3103043419299	14.0539849192697	15.6646579834102	11.4048580776146	14.8829398624696
495	281.429992675781	293.746429443359	10	19	494	24.7	-5.36499023437955	2.6318359375	5.97575774416136	14.4908648282534	13.9824865167267	11.1874397310015	15.0682752750993
496	281.520935058594	293.574401855469	10	19	495	24.75	1.81884765625909	-3.44055175779999	3.8917352421227	11.274316587247	10.805744204623	12.0925904713386	15.4873584319806
497	281.64453125	294.080932617188	10	19	496	24.8	2.47192382812045	10.1306152343807	10.4278364217653	7.37798383231587	10.797242224705	12.7074739254288	16.1828899328502
498	281.236999511719	293.729248046875	10	19	497	24.85	-8.15063476562045	-7.03369140626023	10.7659491862557	6.93257129887145	8.67880065607827	12.8227158398622	16.006795466958
499	281.485198974609	293.576507568359	10	19	498	24.9	4.96398925779999	-3.05480957032046	5.82864056727426	7.55750348997622	7.31584521243372	14.2963292604183	15.7994902687389
500	281.316284179688	293.657745361328	10	19	499	24.95	-3.37829589841931	1.62475585938068	3.74869507693925	7.10361962115668	7.84309766584108	14.9576643791281	15.8261098427168
501	281.386657714844	294.001434326172	10	19	500	25	1.40747070311932	6.87377929687955	7.01639619764656	6.08328472490956	9.52271891273267	13.6312910219616	15.5442246469145
502	281.293823242188	293.604217529297	10	19	501	25.05	-1.85668945311932	-7.9443359375	8.15841707766761	7.25370659255157	10.0367088837661	13.2917906248168	15.5234187858157
503	281.069427490234	293.431427001953	10	19	502	25.1	-4.48791503908069	-3.45581054687955	5.6642747050201	8.7536240328107	10.1269483906779	12.5751066403512	15.1289906848122
504	281.349761962891	293.943786621094	10	19	503	25.15	5.60668945314092	10.2471923828193	11.6807499054843	11.4879343354891	12.9280005374264	11.9668589804261	14.681502882865
505	281.828308105469	294.2392578125	10	19	504	25.2	9.57092285155909	5.90942382812045	11.2482822782349	12.9697981463756	15.9328422415296	12.3619657248953	14.3480013508674
506	281.082122802734	293.522888183594	10	19	505	25.25	-14.9237060547	-14.3273925781205	20.6879477110387	14.1706120564463	16.4568378393002	13.9026371845213	14.6746308071261
507	280.851898193359	294.266448974609	10	19	506	25.3	-4.6044921875	14.8712158203	15.5677361320999	18.6022944823012	15.7863390249286	15.480060376399	15.5696094570484
508	281.356475830078	293.973571777344	10	19	507	25.35	10.0915527343807	-5.85754394529999	11.6683442553735	23.1120604502484	16.4714126246241	15.8194171574185	16.2711955852552
509	280.320098876953	295.310974121094	10	19	508	25.4	-20.7275390625	26.748046875	33.8391620347588	21.4257413431112	16.6178727484185	16.1684910489867	16.5773091863002
510	280.713470458984	293.667541503906	10	19	509	25.45	7.86743164061932	-32.8686523437591	33.7971121179712	18.6028799034817	16.8808337839495	17.0018074750153	16.4927695133412
511	281.169860839844	294.076507568359	10	19	510	25.5	9.12780761720001	8.17932128905909	12.2563521753526	18.772213192802	18.2825554563099	17.1343499473911	16.7451779421282
512	281.125732421875	294.018768310547	10	19	511	25.55	-0.882568359379547	-1.15478515623977	1.45342893395226	14.6334510145358	20.923411869032	17.4928333366578	17.5515828638798
513	281.112487792969	294.644378662109	10	19	512	25.6	-0.264892578120453	12.5122070312398	12.515010701975	10.6496071176505	21.5118859241591	18.0772544708348	17.2864387885591
514	280.968475341797	294.003082275391	10	19	513	25.65	-2.88024902343977	-12.8259277343591	13.1453511434281	15.1393695695086	19.4089815605471	17.9581476881155	17.3050798269225
515	280.358215332031	293.672821044922	10	19	514	25.7	-12.2052001953193	-6.60522460938068	13.8778926335446	23.2439438345822	18.0707727085011	17.5085629707333	17.3513843604331
516	280.660247802734	291.964050292969	10	19	515	25.75	6.04064941405909	-34.1754150390602	34.7051644346428	24.2515586555162	17.811862055482	17.2566711429136	17.3743304550368
517	280.917846679688	294.046997070312	10	19	516	25.8	5.15197753908069	41.6589355468602	41.9763002593207	24.1845121065583	19.199327648387	18.4317449886679	17.324059699292
518	280.377532958984	293.355377197266	10	19	517	25.85	-10.8062744140807	-13.8323974609193	17.5530848066447	25.4919382993516	19.6830963170455	19.7196753306481	17.2245558566994
519	280.801605224609	293.835388183594	10	19	518	25.9	8.4814453125	9.60021972655909	12.8101183986387	20.4843545414555	19.2984226278125	18.8582891121821	17.7805418525062
520	279.882934570312	293.390441894531	10	19	519	25.95	-18.3734130859398	-8.89892578125909	20.4150235975112	15.1547114621918	18.1362921575172	18.0278746475543	18.4383238244787
521	280.209075927734	293.747192382812	10	19	520	26	6.52282714843977	7.13500976561932	9.66724564516212	15.1146339785749	16.2307868295173	19.8590648622948	18.9906097549647
522	280.911315917969	293.440216064453	10	19	521	26.05	14.0447998047	-6.13952636717954	15.3280848630021	14.4123331490667	15.9400781083038	21.8113751029429	19.6533614986483
523	280.071685791016	293.221557617188	10	19	522	26.1	-16.7926025390591	-4.37316894529999	17.3526973885604	10.7806460156828	17.9274647371372	21.9977709367669	20.381130605178
524	280.500732421875	293.400665283203	10	19	523	26.15	8.58093261717954	3.58215332029999	9.29861425109742	11.9772191175791	18.3075966638171	22.6433006734189	20.3727053532932
525	280.43603515625	293.308227539062	10	19	524	26.2	-1.2939453125	-1.84875488282046	2.25658793059194	16.7254447544158	17.9849765866076	22.340802995971	20.6907262872861
526	281.117340087891	293.693115234375	10	19	525	26.25	13.6260986328205	7.69775390626023	15.6501111546435	20.7402954956994	21.9062676691075	20.8460237255522	21.2206336964648
527	279.609222412109	292.451507568359	10	19	526	26.3	-30.1623535156409	-24.8321533203205	39.0692130471859	22.2028601785676	24.4234225574987	19.1680590221849	21.5118008314201
528	280.613067626953	294.030822753906	10	19	527	26.35	20.0769042968807	31.5863037109409	37.4269510949784	25.1893071575323	24.3124455564883	18.6296945559803	21.3177734163945
529	279.934600830078	294.509918212891	10	19	528	26.4	-13.5693359375	9.58190917970001	16.6114376654385	31.835316220636	25.9881787190253	19.3925926560257	20.570667063523
530	279.089324951172	294.354522705078	10	19	529	26.45	-16.9055175781205	-3.10791015626023	17.1888228254155	32.1214003605816	26.5453138344248	19.8748401739422	19.8737092265803
531	279.627838134766	291.970581054688	10	19	530	26.5	10.7702636718807	-47.6788330078	48.8801564701619	27.8845956172771	25.4612606215872	20.8468695625383	19.6550553418637
532	279.664031982422	293.995239257812	10	19	531	26.55	0.723876953119316	40.4931640624795	40.4996337469136	29.773497259483	22.396039936066	21.8138896606389	19.7567365430961
533	280.429718017578	294.265991210938	10	19	532	26.6	15.3137207031205	5.41503906252046	16.2429273784562	27.9013205113172	19.3319243748235	22.6850067395211	NA
534	279.296813964844	293.622711181641	10	19	533	26.65	-22.6580810546807	-12.8656005859398	26.0559458764677	19.0872050225384	20.4775886482343	22.787263018471	NA
535	279.666107177734	293.752380371094	10	19	534	26.7	7.38586425779999	2.59338378905909	7.82793908458682	12.6706795115504	21.7647037612768	23.8728896038389	NA
536	279.666564941406	293.511901855469	10	19	535	26.75	0.00915527344091061	-4.8095703125	4.80957902626759	10.7792531323699	19.7874714559691	25.184596250016	NA
537	280.072540283203	293.622802734375	10	19	536	26.8	8.11950683593977	2.21801757812045	8.41700619197373	11.1816800369857	19.204356763779	24.5918566741722	NA
538	279.820831298828	293.850311279297	10	19	537	26.85	-5.0341796875	4.55017089843977	6.78579548255367	15.6280870112363	21.0575679225539	22.9158715021409	NA
539	278.808044433594	294.821807861328	10	19	538	26.9	-20.2557373046807	19.4299316406205	28.0680803995467	20.4877378893998	19.5863473179166	22.2830450148639	NA
540	279.283508300781	293.39599609375	10	19	539	26.95	9.50927734374091	-28.5162353515602	30.0599739558396	25.7380340160076	21.2004653732531	21.7195438056063	NA
541	279.068298339844	294.835388183594	10	19	540	27	-4.30419921874091	28.7878417968795	29.1078334170851	31.3358827127379	24.9079318784448	19.4510458214325	NA
542	279.652740478516	293.203460693359	10	19	541	27.05	11.6888427734409	-32.6385498047	34.6684868250131	27.9910145988475	26.7876734122785	17.7020979832494	NA
543	278.727111816406	294.675354003906	10	19	542	27.1	-18.5125732422	29.4378662109409	34.775038966205	26.7728437352699	26.4998186294582	NA	NA
544	278.501220703125	294.155090332031	10	19	543	27.15	-4.51782226562045	-10.4052734375	11.3437398300948	29.3281258674899	24.0885013814935	NA	NA
545	278.991058349609	295.248870849609	10	19	544	27.2	9.79675292967954	21.8756103515591	23.9691196379513	27.8373128085494	21.6743838499358	NA	NA
546	279.059020996094	293.15576171875	10	19	545	27.25	1.35925292970001	-41.8621826171795	41.8842440781851	21.6637545461785	19.114620186896	NA	NA
547	278.772155761719	294.485900878906	10	19	546	27.3	-5.7373046875	26.6027832031205	27.2144215303107	20.1859881641395	16.1998392027197	NA	NA
548	278.96533203125	294.515045166016	10	19	547	27.35	3.86352539062045	0.582885742200006	3.90724765435069	16.5759239646017	NA	NA	NA
549	278.769439697266	294.488037109375	10	19	548	27.4	-3.91784667967954	-0.540161132820458	3.95490791989977	8.90111450630215	NA	NA	NA
550	278.827178955078	294.778289794922	10	19	549	27.45	1.15478515623977	5.80505371093977	5.918798640262	4.56236559689	NA	NA	NA
551	278.850524902344	294.604339599609	10	19	550	27.5	0.466918945319321	-3.47900390626023	3.51019678668762	NA	NA	NA	NA
552	279.047698974609	294.411163330078	10	19	551	27.55	3.94348144529999	-3.86352539061932	5.52067698324992	NA	NA	NA	NA
553	NA	NA	10	19	552	27.6	NA	NA	NA	NA	NA	NA	NA
554	NA	NA	10	19	553	27.65	NA	NA	NA	NA	NA	NA	NA
555	NA	NA	10	19	554	27.7	NA	NA	NA	NA	NA	NA	NA
556	NA	NA	10	19	555	27.75	NA	NA	NA	NA	NA	NA	NA
557	NA	NA	10	19	556	27.8	NA	NA	NA	NA	NA	NA	NA
558	NA	NA	10	19	557	27.85	NA	NA	NA	NA	NA	NA	NA
559	NA	NA	10	19	558	27.9	NA	NA	NA	NA	NA	NA	NA
560	NA	NA	10	19	559	27.95	NA	NA	NA	NA	NA	NA	NA
561	NA	NA	10	19	560	28	NA	NA	NA	NA	NA	NA	NA
562	NA	NA	10	19	561	28.05	NA	NA	NA	NA	NA	NA	NA
563	NA	NA	10	19	562	28.1	NA	NA	NA	NA	NA	NA	NA
564	NA	NA	10	19	563	28.15	NA	NA	NA	NA	NA	NA	NA
565	NA	NA	10	19	564	28.2	NA	NA	NA	NA	NA	NA	NA
566	NA	NA	10	19	565	28.25	NA	NA	NA	NA	NA	NA	NA
567	NA	NA	10	19	566	28.3	NA	NA	NA	NA	NA	NA	NA
568	NA	NA	10	19	567	28.35	NA	NA	NA	NA	NA	NA	NA
569	NA	NA	10	19	568	28.4	NA	NA	NA	NA	NA	NA	NA
570	NA	NA	10	19	569	28.45	NA	NA	NA	NA	NA	NA	NA
571	NA	NA	10	19	570	28.5	NA	NA	NA	NA	NA	NA	NA
572	NA	NA	10	19	571	28.55	NA	NA	NA	NA	NA	NA	NA
573	NA	NA	10	19	572	28.6	NA	NA	NA	NA	NA	NA	NA
574	NA	NA	10	19	573	28.65	NA	NA	NA	NA	NA	NA	NA
575	NA	NA	10	19	574	28.7	NA	NA	NA	NA	NA	NA	NA
576	NA	NA	10	19	575	28.75	NA	NA	NA	NA	NA	NA	NA
577	NA	NA	10	19	576	28.8	NA	NA	NA	NA	NA	NA	NA
578	NA	NA	10	19	577	28.85	NA	NA	NA	NA	NA	NA	NA
579	NA	NA	10	19	578	28.9	NA	NA	NA	NA	NA	NA	NA
580	NA	NA	10	19	579	28.95	NA	NA	NA	NA	NA	NA	NA
581	NA	NA	10	19	580	29	NA	NA	NA	NA	NA	NA	NA
582	NA	NA	10	19	581	29.05	NA	NA	NA	NA	NA	NA	NA
583	NA	NA	10	19	582	29.1	NA	NA	NA	NA	NA	NA	NA
584	NA	NA	10	19	583	29.15	NA	NA	NA	NA	NA	NA	NA
585	NA	NA	10	19	584	29.2	NA	NA	NA	NA	NA	NA	NA
586	NA	NA	10	19	585	29.25	NA	NA	NA	NA	NA	NA	NA
587	NA	NA	10	19	586	29.3	NA	NA	NA	NA	NA	NA	NA
588	NA	NA	10	19	587	29.35	NA	NA	NA	NA	NA	NA	NA
589	NA	NA	10	19	588	29.4	NA	NA	NA	NA	NA	NA	NA
590	NA	NA	10	19	589	29.45	NA	NA	NA	NA	NA	NA	NA
591	NA	NA	10	19	590	29.5	NA	NA	NA	NA	NA	NA	NA
592	NA	NA	10	19	591	29.55	NA	NA	NA	NA	NA	NA	NA
593	NA	NA	10	19	592	29.6	NA	NA	NA	NA	NA	NA	NA
594	NA	NA	10	19	593	29.65	NA	NA	NA	NA	NA	NA	NA
595	NA	NA	10	19	594	29.7	NA	NA	NA	NA	NA	NA	NA
596	NA	NA	10	19	595	29.75	NA	NA	NA	NA	NA	NA	NA
597	NA	NA	10	19	596	29.8	NA	NA	NA	NA	NA	NA	NA
598	NA	NA	10	19	597	29.85	NA	NA	NA	NA	NA	NA	NA
599	NA	NA	10	19	598	29.9	NA	NA	NA	NA	NA	NA	NA
600	NA	NA	10	19	599	29.95	NA	NA	NA	NA	NA	NA	NA
601	NA	NA	10	19	600	30	NA	NA	NA	NA	NA	NA	NA
