# Supplementary material for: An automated feeding system for the African killifish reveals the impact of diet on lifespan and allows scalable assessment of associative learning
Source: eLife. 2022 Nov 10;11:e69008. doi: 10.7554/eLife.69008 (PMC9788828; doi:10.7554/eLife.69008)
Supplement: Figure 6—source data 3. [file elife-69008-fig6-data3.zip › Filtered and Interpolated Trajectories with Kinematics/t1_REC0019 DLC_likelihood-euclidean-filtered_splines-interpolated_kinematics_02_resnet50_TrainAllTheThingsJun28shuffle1_1030000.csv]

	x2	y2	fishnum	recording_num	bodyparts_coords	seconds	velocity_x	velocity_y	velocity_xy	velocity_xy_5frame	velocity_xy_10frame	velocity_xy_20frame	velocity_xy_40frame
1	73.99511	337.2422	1	19	0	0	0	0	0	NA	NA	NA	NA
2	71.91953	335.2549	1	19	1	0.05	-41.5116	-39.7460000000001	57.4713620036972	NA	NA	NA	NA
3	68.07803	332.8531	1	19	2	0.1	-76.8299999999999	-48.0360000000007	90.6107399594555	56.1400979734693	NA	NA	NA
4	66.60966	334.5976	1	19	3	0.15	-29.3673999999999	34.8900000000003	45.6043449986952	81.4093137306188	NA	NA	NA
5	62.63903	336.376	1	19	4	0.2	-79.4126000000001	35.5679999999995	87.0140429054988	100.139228793768	104.720991574334	NA	NA
6	56.3222679517126	336.293257709413	1	19	5	0.25	-126.335240965748	-1.65484581173928	126.346078785747	114.348250470961	123.418942480374	NA	NA
7	49.0508609430718	334.238875964104	1	19	6	0.3	-145.428140172816	-41.08763490618	151.120937319445	137.673185856626	138.653653178961	NA	NA
8	42.0164449585747	330.257855364089	1	19	7	0.35	-140.688319689942	-79.6204120003006	161.655848345418	153.301885175199	150.631718931504	NA	NA
9	36.4106559827184	324.395196509383	1	19	8	0.4	-112.115779517126	-117.253177094119	162.22902192702	165.42857123013	164.559602857958	NA	NA
10	33.42513	316.6959	1	19	9	0.45	-59.710519654368	-153.985930187661	165.157539498364	177.168077564155	170.456606608688	121.521306708476	NA
11	33.7694756793895	307.353268246888	1	19	10	0.5	6.88691358778996	-186.85263506224	186.979509060401	186.915187392047	170.966869319495	127.172166988194	NA
12	36.2251924277491	297.153810904723	1	19	11	0.55	49.114334967192	-203.9891468433	209.818468989569	191.44601985929	165.739034882005	128.777801960923	NA
13	39.091752336414	287.032339439114	1	19	12	0.6	57.3311981732979	-202.42942931218	210.39139748488	187.611328042177	155.264773268086	134.868407161112	NA
14	40.6686274967192	277.92366531567	1	19	13	0.65	31.5375032061041	-182.17348246888	184.883184263238	176.505167408861	145.165114660413	146.321014693695	NA
15	39.25529	270.7626	1	19	14	0.7	-28.266749934384	-143.2213063134	145.984080412796	154.309992199855	138.321621842618	145.135166611975	NA
16	35.50856	265.3627	1	19	15	0.75	-74.9346	-107.998	131.44870589382	123.614359144124	130.925391496015	148.606623815289	NA
17	35.27696	260.426	1	19	16	0.8	-4.63200000000001	-98.7340000000006	98.8425929445405	98.8842094615351	118.901950742885	146.528182777012	NA
18	33.05194	262.2	1	19	17	0.85	-44.5004	35.48	56.9132322062278	89.0319156430588	119.10509539072	144.079138118702	NA
19	30.89096	264.3688	1	19	18	0.9	-43.2196	43.3760000000007	61.2324358502915	85.3456155831687	128.082426529432	167.05928840441	NA
20	29.1565	268.8832	1	19	19	0.95	-34.6892	90.2879999999993	96.722611320414	83.4939092859155	119.813726615262	191.523475109206	133.367973200082
21	27.95753	274.4054	1	19	20	1	-23.9794000000001	110.444	113.01720559437	114.595831637316	126.246378311083	189.224602448656	136.351200550239
22	30.85975	270.9936	1	19	21	1.05	58.0444	-68.2359999999994	89.5840614582746	157.280643597329	127.317330672019	181.115938151349	136.41599819024
23	26.927899741142	280.860170586353	1	19	22	1.1	-78.63700517716	197.331411727059	212.42284396323	150.595537587466	132.893502969319	170.921723653424	135.946493584567
24	21.32918	293.3999	1	19	23	1.15	-111.97439482284	250.79458827294	274.656495650358	167.147141038997	188.953462148407	161.709132888118	137.841896488012
25	20.73512	296.5085	1	19	24	1.2	-11.8812	62.1720000000005	63.2970812710986	171.140752058123	244.725328375794	155.549735016961	140.360924698462
26	19.15325	306.1686	1	19	25	1.25	-31.6374	193.202	195.775222852025	151.191174301322	247.523813401298	149.69557000016	142.66559317581
27	15.73869	310.4517	1	19	26	1.3	-68.2912	85.6619999999998	109.552116553903	220.626280699484	243.329925559812	148.508354463748	144.087396297937
28	11.70715	314.3869	1	19	27	1.35	-80.6308	78.7040000000002	112.674955179224	338.855119164123	222.738351916128	147.587980300651	143.997567165791
29	33.3864567778997	336.673562696118	1	19	28	1.4	433.586135557994	445.733253922359	621.83202764117	327.9004857636	195.335839246803	147.443843571954	142.408052902157
30	59.65925	356.1793	1	19	29	1.45	525.455864442006	390.114746077641	654.441273594291	315.519099061501	191.28574341866	145.214639691688	140.414951165248
31	66.37713	354.0406	1	19	30	1.5	134.3576	-42.7740000000006	141.00205584941	294.285529530934	173.144761689237	145.530234112284	138.171558760296
32	68.75172	354.2316	1	19	31	1.55	47.4918000000002	3.82000000000062	47.6451830434098	170.045397794122	169.699378255477	144.054194419558	133.683744389212
33	69.03225	354.3964	1	19	32	1.6	5.61059999999998	3.29600000000028	6.50710752639001	43.7163676731968	162.282457631983	137.024580008021	129.477765820689
34	69.00362	354.3831	1	19	33	1.65	-0.572600000000136	-0.266000000000304	0.631368957108534	18.3890376148744	105.934224995502	129.362778282328	125.254374641956
35	68.0854	353.7078	1	19	34	1.7	-18.3643999999998	-13.5059999999999	22.7961229896662	23.8796574494538	45.7039510075819	135.58668278495	122.757408160544
36	68.67901	353.3034	1	19	35	1.75	11.8722	-8.08800000000019	14.3654055577976	30.279385733032	43.5366548232691	136.724562536331	120.979608739354
37	67.07315	349.9092	1	19	36	1.8	-32.1172000000001	-67.8840000000002	75.0982822163067	41.8230521968815	44.7784632793034	141.646609818862	120.918787650822
38	68.15953	351.4987	1	19	37	1.85	21.7276000000001	31.7899999999997	38.5057489442809	47.691534341967	51.3108080999146	143.915996212881	125.247266117911
39	70.91329	350.5351	1	19	38	1.9	55.0752	-19.2719999999997	58.3497012763561	68.6842720316638	63.3897173178527	117.756817399905	128.63070937259
40	72.82036	348.7577	1	19	39	1.95	38.1413999999998	-35.548	52.1385337150939	65.677269109153	79.8876221512394	89.3064272212907	130.403514009119
41	77.94839	345.7078	1	19	40	2	102.5606	-60.9979999999996	119.329094006282	72.3422304667971	100.304363383425	87.1185150719357	130.977788564156
42	80.52998	347.2422	1	19	41	2.05	51.6317999999998	30.6880000000001	60.0632676037525	84.956382438824	113.593841382248	86.2515506270747	131.080370637603
43	84.00637	348.1443	1	19	42	2.1	69.5278000000002	18.0419999999992	71.8305557325015	112.083709960512	125.549534793778	88.0338079879534	127.624850859241
44	88.5036201381655	344.066057467822	1	19	43	2.15	89.94500276331	-81.5648506435593	121.42046113649	131.924454735185	129.579409804309	88.7996163957942	121.948150317549
45	93.4796188961353	336.104385295807	1	19	44	2.2	99.5199751593961	-159.233443440301	187.775171323533	161.510413655342	132.908903435	89.965081304126	122.247329995474
46	98.6878655850225	326.498884389881	1	19	45	2.25	104.164933777744	-192.110018118519	218.532817879648	178.75683912076	130.700375320602	92.2636474785484	122.622517027403
47	103.88185951594	317.489155655971	1	19	46	2.3	103.87987861835	-180.194574678201	207.993062204538	174.202437169794	127.724637974846	93.3292208378962	125.848152079533
48	108.8151	311.3148	1	19	47	2.35	98.6648096812002	-123.48711311942	158.062683059588	153.734096909487	124.756807875992	102.90655193517	129.576100217232
49	113.0765	308.831	1	19	48	2.4	85.2279999999999	-49.6759999999995	98.648451381661	129.47629590602	114.209515473736	109.817575173226	120.758724284163
50	116.5168	306.2989	1	19	49	2.45	68.8060000000002	-50.6420000000003	85.4334700220004	93.9388622943497	100.042540457013	115.59238832655	111.154923338422
51	120.4997	303.5101	1	19	50	2.5	79.658	-55.7759999999996	97.24381286231	70.7567766312247	84.2229315736723	116.425343016029	114.205339490467
52	121.9824	303.8227	1	19	51	2.55	29.6539999999999	6.2519999999995	30.3058941461886	54.2165937776775	73.0646002935447	118.106546855648	119.169191152901
53	124.002	304.4254	1	19	52	2.6	40.3919999999999	12.0540000000005	42.1522547439637	46.3509840045378	80.263569076562	118.22512171046	124.495513886549
54	124.3844	303.7257	1	19	53	2.65	7.64800000000008	-13.9940000000001	15.9475371139247	38.969567241325	90.0557405421433	114.533522352769	129.126072356881
55	126.6896	303.7076	1	19	54	2.7	46.104	-0.36200000000008	46.1054211563022	52.1903382927398	98.2758732181008	108.907977205999	132.542228279759
56	128.7123	301.4693	1	19	55	2.75	40.454	-44.7660000000008	60.3367290462457	89.7703615218993	102.150310711455	108.520471518475	135.714625613056
57	133.5014	300.9201	1	19	56	2.8	95.7819999999998	-10.9839999999997	96.4097494032629	125.894887306609	108.48845573645	110.049694340204	140.12494322464
58	144.2541	296.8348	1	19	57	2.85	215.054	-81.7060000000004	230.052370889761	150.200762431664	111.693435544928	115.236204221583	148.295554752405
59	153.3279	293.0578	1	19	58	2.9	181.476	-75.5399999999997	196.570166037474	165.331054181585	114.857529231803	123.76063116842	157.423037486947
60	161.6046	291.735	1	19	59	2.95	165.534	-26.4559999999994	167.634796781575	164.786573180159	117.773413954986	133.003419455552	166.706042579765
61	168.0767	289.6508	1	19	60	3	129.442	-41.6840000000002	135.988187795852	133.616509567956	132.818011463277	141.292163908999	172.84702079359
62	172.6455	288.6167	1	19	61	3.05	91.3760000000002	-20.6820000000005	93.6873443961353	103.820171156997	147.034788386863	152.086831678728	178.064963557526
63	176.299	287.9711	1	19	62	3.1	73.0700000000002	-12.912	74.2020528287461	85.3460654783075	150.208839366603	160.957219785145	181.75562993234
64	178.4375	286.9278	1	19	63	3.15	42.7699999999999	-20.8659999999998	47.5884739826776	100.304968744969	157.465521794697	169.452528317968	185.505650314252
65	181.2385	284.4146	1	19	64	3.2	56.0199999999998	-50.2639999999997	75.2642683881265	129.283003593566	167.730965693004	175.119375255391	190.95074669009
66	187.7358	276.1165	1	19	65	3.25	129.946	-165.962000000001	210.782704129158	166.80116916525	180.434017106543	179.165603747563	196.565216512042
67	199.3108	273.2325	1	19	66	3.3	231.5	-57.6799999999992	238.57751863912	211.110872432396	195.685207621006	186.920665611384	199.751821135689
68	212.126658848505	270.569317144579	1	19	67	3.35	256.3171769701	-53.2636571084208	261.792880687167	250.115865907701	210.221004025362	193.68455756964	199.139480944546
69	224.897879586432	266.328713442596	1	19	68	3.4	255.42441475854	-84.8120740396598	269.136990318409	260.563065468117	224.047527404133	205.028499800669	198.810654193419
70	237.365518142162	261.113479385598	1	19	69	3.45	249.3527711146	-104.30468113996	270.28923576465	262.087411648447	232.465336555797	217.81969683298	199.746576373538
71	249.270630444079	255.526405465134	1	19	70	3.5	238.10224603834	-111.74147840928	263.018701931239	253.640838885474	225.513196031849	229.26869857115	199.704096064022
72	260.354272420564	250.170282172752	1	19	71	3.55	221.6728395297	-107.12246584764	246.199249540771	236.98418237587	226.806542835905	238.023380259403	200.076619304154
73	270.3575	245.6479	1	19	72	3.6	200.064551588721	-90.4476434550401	219.560016872303	214.814807203892	237.160275772677	245.286138154219	200.566918755395
74	279.2468	242.9397	1	19	73	3.65	177.786	-54.1640000000001	185.853707770386	190.463326595581	252.591477806641	256.477778275734	203.812888410538
75	287.2181	242.8255	1	19	74	3.7	159.426	-2.28399999999965	159.442359904763	191.525674023362	267.908427972956	272.993516174181	204.51174817086
76	294.2556	242.2251	1	19	75	3.75	140.75	-12.0080000000002	141.261298889682	220.679712659879	278.103380035758	284.609961505609	208.182675688345
77	306.482916563457	245.164006379671	1	19	76	3.8	244.54633126914	58.7781275934202	251.510986679677	268.198773237413	280.3615528978	289.453947931175	219.615139470129
78	323.490873011978	251.826950428069	1	19	77	3.85	340.15912897042	133.25888096796	365.330210054887	321.002048742019	280.351272283076	283.04275766751	225.249817497772
79	342.674101178769	260.786661286632	1	19	78	3.9	383.664563335819	179.19421717126	423.449010658055	365.743433475935	288.908029147335	273.860677218418	221.122813175352
80	361.427232897041	270.615868096797	1	19	79	3.95	375.06263436544	196.5841362033	423.458737427794	369.197431772239	313.521695792566	266.489733291524	217.689369036005
81	377.1449	279.8873	1	19	80	4	314.35334205918	185.42863806406	364.968222559263	340.022831906274	343.706726979369	258.116028219045	214.998379213254
82	388.410718322741	287.21460326056	1	19	81	4.05	225.31636645482	146.546065211201	268.780978161194	309.617285057257	352.101353026445	248.06640692958	213.019680307293
83	398.564239707901	291.375092634319	1	19	82	4.1	203.0704277032	83.2097874751798	219.457210725064	306.041342843113	328.925239562343	240.176617725645	212.397328887199
84	412.134	291.187	1	19	83	4.15	271.395205841981	-3.76185268637983	271.421276412969	321.670020482803	295.129876630194	238.173248503107	218.261509883389
85	431.820313830111	286.320285057221	1	19	84	4.2	393.72627660222	-97.3342988555805	405.579026357078	335.005274280651	265.071038610093	233.904121086328	226.286304277193
86	453.010610975504	279.851818789188	1	19	85	4.25	423.80594290786	-129.36932536066	443.11161075771	317.827647218413	238.128676402333	237.199747629128	227.346031135045
87	469.2641	275.7102	1	19	86	4.3	325.06978048992	-82.8323757837597	335.457247150433	280.642468203131	215.771260961359	252.309613328875	221.964126022218
88	475.873674504963	276.666897251295	1	19	87	4.35	132.19149009926	19.1339450258999	133.569075413873	224.100734377073	200.001963168213	256.815077425905	216.610267742942
89	475.066968241934	280.864858134855	1	19	88	4.4	-16.1341252605803	83.9592176712006	85.4953813365619	154.587332321862	187.43846785888	237.217126550036	211.441781333122
90	470.8053	285.2899	1	19	89	4.45	-85.2333648386798	88.5008373028995	122.870357226785	96.5372476420674	154.286546380091	217.559041239031	205.057909666159
91	466.691151113	287.718007419081	1	19	90	4.5	-82.28297774	48.5621483816203	95.544600481659	82.1762791180129	130.692768278887	200.728059855358	198.89669253731
92	464.891653093795	289.085833856578	1	19	91	4.55	-35.9899603840995	27.35652874994	45.2068237514575	94.2344675146292	152.517873631306	188.015980355183	194.453404992914
93	467.2151	291.1202	1	19	92	4.6	46.4689381240999	40.6873228684401	61.7642327936008	84.4723583831083	184.704915289466	179.508519620179	190.080089912051
94	473.699276598591	294.45030270201	1	19	93	4.65	129.68353197182	66.6020540401996	145.786323319643	106.798204235912	179.304376469878	180.045241491044	186.440470932489
95	477.299930493995	295.314843475871	1	19	94	4.7	72.0130779080807	17.2908154772199	74.0598115691808	208.498499620544	170.047043867969	179.579092380205	183.012870694674
96	469.2023	288.8549	1	19	95	4.75	-161.952609879901	-129.19886951742	207.173829745677	287.233551460919	163.327443308384	170.082100764481	180.628572907446
97	446.173081043023	273.488141076221	1	19	96	4.8	-460.58437913954	-307.33517847558	553.708300674617	264.374285425126	160.260699749007	154.474304113261	182.034776670072
98	427.3048	260.7386	1	19	97	4.85	-377.36562086046	-254.990821524419	455.439491995477	255.621729352829	159.015076072146	150.177777818374	180.913384037516
99	427.0479	259.1852	1	19	98	4.9	-5.13799999999947	-31.0680000000002	31.489993140679	219.856682380856	172.652015123209	149.022885447827	171.011758088184
100	427.1142	257.6718	1	19	99	4.95	1.32599999999911	-30.2679999999998	30.297031207694	112.022899877471	204.87163838032	143.626086040793	161.031536939081
101	428.52	257.4906	1	19	100	5	28.116	-3.62400000000093	28.3485948858141	30.7966006833729	209.471433250075	139.677356855575	152.834680275191
102	428.7934	258.1642	1	19	101	5.05	5.46800000000076	13.4720000000004	14.5393881576915	80.9297448212913	156.430734595217	140.840403056248	147.603487068733
103	429.3191	260.5729	1	19	102	5.1	10.5139999999994	48.1740000000002	49.3079960249857	154.121547407811	115.650640347281	139.983562098458	143.708721090744
104	442.482955868978	265.646608286692	1	19	103	5.15	263.277117379561	101.47416573384	282.155713830271	199.086184119294	118.741394425776	134.70769336187	137.6381589088
105	461.451299633537	271.369288264098	1	19	104	5.2	379.36687529118	114.453599548119	396.256044140294	200.838569312962	117.205128213617	132.121620303019	128.13431252862
106	473.5807	274.9911	1	19	105	5.25	242.588007329259	72.4362347180409	253.17177844323	200.50468001119	116.027270402766	124.057398185764	117.969849349224
107	472.59	275.6042	1	19	106	5.3	-19.8140000000001	12.2619999999995	23.3013141260314	156.553044030261	121.420106363488	111.759940011269	110.395352849178
108	472.3057	277.9691	1	19	107	5.35	-5.68599999999947	47.2980000000007	47.6385495161225	80.2887090194234	120.95204812477	105.011690649128	107.698307015015
109	472.8103	281.0479	1	19	108	5.4	10.0919999999996	61.576	62.3975339256288	32.9683566862374	96.7633716005322	104.806389626332	106.913332945366
110	473.5569	281.0346	1	19	109	5.45	14.932	-0.266000000000304	14.9343690861047	42.0016434140141	59.3716022257181	104.504032639132	106.115589868313
111	473.8627	281.8046	1	19	110	5.5	6.11600000000067	15.3999999999996	16.5700167772998	41.3994162383512	38.6433631214527	104.941300695023	105.269034915089
112	473.4727	285.2057	1	19	111	5.55	-7.80000000000086	68.0219999999997	68.4677477649146	36.973699170803	67.0891454273216	107.190993782283	105.900943753394
113	474.2141	287.3103	1	19	112	5.6	14.828	42.0920000000001	44.6274136378079	38.4544954320128	94.372740950975	107.908922561309	105.728426353052
114	472.429508402407	288.242610774761	1	19	113	5.65	-35.6918319518593	18.6462154952198	40.2689485878877	44.3183695566679	90.8713848268887	95.2310763265559	104.015946673444
115	472.6799	289.3311	1	19	114	5.7	5.00783195185932	21.7697845047803	22.3383503921538	92.1766474406291	91.8029370646456	76.6895326770345	102.818084679725
116	474.9236	289.8111	1	19	115	5.75	44.8740000000009	9.60000000000036	45.8893874005754	147.346065663599	93.8553309872797	65.8575979339666	98.3476700751929
117	460.627689017105	284.117582153286	1	19	116	5.8	-285.9182196579	-113.870356934281	307.759137184721	144.769070482974	92.9618812010773	66.316401585095	85.8556069647129
118	445.8129	278.0117	1	19	117	5.85	-296.2957803421	-122.117643065719	320.474504752656	145.151378697279	94.8657969978478	65.2188362116572	75.5051779804219
119	446.9712	277.2816	1	19	118	5.9	23.1659999999999	-14.6019999999999	27.3839726847657	143.392292417892	93.6987810525797	64.803780442905	76.6808719373965
120	448.1782	277.1663	1	19	119	5.95	24.1399999999999	-2.30600000000095	24.2498914636746	93.7471149615255	94.007463128351	68.6050936958331	77.7271052491614
121	449.877	277.9106	1	19	120	6	33.9760000000001	14.8860000000002	37.0939560036405	42.3855283320968	93.0718327464805	70.860712974603	78.6642709354103
122	448.1189	275.5086	1	19	121	6.05	-35.1620000000003	-48.0399999999997	59.5332499028903	42.6284916221851	65.5436577428684	70.9614844505403	80.1734145481662
123	445.2628	274.1028	1	19	122	6.1	-57.1219999999994	-28.116	63.6665716055131	42.8635475594234	36.0649314723395	71.4732906076451	80.3240540419058
124	443.8562	274.3601	1	19	123	6.15	-28.1320000000005	5.14599999999973	28.5987891352069	42.7513730750695	38.7361760589213	73.3241999850169	75.3765782726085
125	442.6868	273.8615	1	19	124	6.2	-23.3879999999999	-9.97200000000021	25.4251711498664	37.3402005242114	45.4072503270206	73.5145490564304	67.3865026405438
126	444.1613	272.7833	1	19	125	6.25	29.4899999999996	-21.5639999999996	36.5330835818708	29.7443346125821	47.8660949619262	72.6379419646219	63.1279643197413
127	443.8726	274.3813	1	19	126	6.3	-5.77400000000011	31.9600000000003	32.4773871485995	34.8438604956575	48.9610877000033	59.9512739181565	65.7827609605561
128	445.0321	274.9337	1	19	127	6.35	23.1900000000007	11.0479999999995	25.6872420473671	47.9509530946177	48.0807842174425	45.9986653117157	68.2162698029053
129	447.3581	273.5532	1	19	128	6.4	46.5199999999993	-27.6099999999997	54.0964185505835	52.980816848783	52.9496189174541	48.5553542484606	67.6401049055651
130	446.7016	269.0528	1	19	129	6.45	-13.1299999999999	-90.0080000000003	90.9606341446675	60.5819748757952	53.0216349845098	50.9501778591913	67.9007369914444
131	446.4633	265.9779	1	19	130	6.5	-4.76599999999962	-61.4980000000003	61.6824023526972	66.4172338223028	52.2040511827632	52.3872411757977	69.0963743010167
132	445.4314	262.6082	1	19	131	6.55	-20.6380000000001	-67.3939999999993	70.4831772836605	71.0553773392508	54.3588900934446	53.1558353140496	68.3901936351535
133	443.7188	260.4653	1	19	132	6.6	-34.2520000000002	-42.8579999999999	54.8635367799052	58.0923168744018	55.9323991510919	52.7391855225024	68.328847784126
134	445.8481	257.2405	1	19	133	6.65	42.586	-64.4960000000003	77.2871361353236	51.4272855167434	58.3745324379999	55.522080218661	67.7118477920838
135	445.6394	255.95	1	19	134	6.7	-4.1739999999993	-25.8100000000002	26.1453318204226	48.135805311094	56.4931053913621	58.083472604053	67.6626827049286
136	445.7682	254.538	1	19	135	6.75	2.57599999999911	-28.2399999999996	28.3572455644051	45.4475644798809	56.9083873896691	60.3983307055159	68.0655027907207
137	446.7437	252.019	1	19	136	6.8	19.5100000000002	-50.3800000000001	54.0257762554137	45.6936875367489	57.3505829280959	65.2491203360172	60.8958149866149
138	448.5138	250.9437	1	19	137	6.85	35.4020000000003	-21.506	41.4223326238397	54.8938939083223	57.3975868275623	71.2137033941533	53.767525095422
139	445.5759	248.3396	1	19	138	6.9	-58.7580000000003	-52.0820000000003	78.5177514196635	62.3894892625948	58.0945415198678	70.4764293682252	53.6958606708486
140	446.2551	244.7968	1	19	139	6.95	13.5840000000007	-70.856	72.1463636782896	66.5653605450978	63.1453102235962	67.1963802870558	53.3162358125378
141	446.9641	241.5823	1	19	140	7	14.1799999999989	-64.2899999999997	65.8352223357675	69.3476091752437	68.5926102282686	67.3320356274304	52.5348186773234
142	447.3835	237.8606	1	19	141	7.05	8.38800000000106	-74.434	74.9051326679288	70.4953955029867	76.1393505785899	65.8189028197667	51.221954898246
143	446.6719	235.187	1	19	142	7.1	-14.2320000000007	-53.4719999999999	55.3335757745693	71.3967265388701	86.4950076372148	65.184404960607	49.9793923697766
144	445.6677	231.0956	1	19	143	7.15	-20.0839999999994	-81.8280000000004	84.2566830583785	74.7957311939425	82.5783262984505	62.0994955991506	50.1913412597228
145	447.4915	227.7247	1	19	144	7.2	36.475999999999	-67.4179999999996	76.6530188577062	85.713340612082	77.8996551827495	61.8108163534269	50.3864130132374
146	446.3669	223.7388	1	19	145	7.25	-22.4919999999997	-79.7180000000003	82.8302456111295	103.642406099186	77.7556838651916	63.4930636168196	50.6943958863946
147	446.9604	217.2914	1	19	146	7.3	11.8700000000001	-128.948	129.493179758626	94.6612570939143	74.2872227114375	61.8403560550734	52.5365963304644
148	447.8141	210.0929	1	19	147	7.35	17.0740000000001	-143.97	144.978903210088	84.4025838266289	72.9712230936516	61.5363848791283	54.4717846847982
149	447.3582	208.1789	1	19	148	7.4	-9.11799999999971	-38.2799999999997	39.3509380320212	80.7156365364408	66.1044496784334	58.8363670932366	54.7275503253518
150	447.2969	206.9124	1	19	149	7.45	-1.22600000000034	-25.3300000000002	25.3596525212789	62.8611048107931	60.4763224832576	55.6822937658842	54.3098946873183
151	449.0739	204.2274	1	19	150	7.5	35.5399999999997	-53.7	64.395509160189	42.3000400881174	58.3935170053706	52.6823961788491	53.1331968357692
152	447.1033	203.8262	1	19	151	7.55	-39.4119999999998	-8.02399999999977	40.2205211303879	37.5476422629524	47.5413615315569	49.2880744824424	52.6401724862096
153	448.5493	202.2914	1	19	152	7.6	28.9200000000005	-30.6959999999998	42.1735795967098	36.5500611398863	36.5777621210419	47.2195992170508	52.9160508569691
154	449.3287	202.3	1	19	153	7.65	15.5880000000002	0.172000000000025	15.5889489061965	36.0713974743004	35.0944078880226	44.8606023007845	52.8331881709528
155	450.3124	202.0357	1	19	154	7.7	19.674	-5.2860000000004	20.371746905948	32.2216182523207	33.4649323490189	42.6893534224218	54.2164915098273
156	449.6823	199.0003	1	19	155	7.75	-12.6020000000005	-60.7079999999996	62.0021908322599	30.8554841539665	27.6091084925065	40.9904610672733	54.9844594092435
157	449.9881	197.9973	1	19	156	7.8	6.11599999999953	-20.0600000000003	20.9716250204891	32.6411735130927	24.2889262534472	39.8240723249116	54.1781710559154
158	449.454	196.3128	1	19	157	7.85	-10.6819999999993	-33.6899999999997	35.3429091049388	30.3798035581516	21.46797534045	37.7298659754431	54.3482278468107
159	448.2312	196.2261	1	19	158	7.9	-24.4560000000001	-1.73400000000015	24.5173957018279	19.1468195107126	23.6167549231357	38.9786712824785	52.6148284470051
160	447.8119	196.3982	1	19	159	7.95	-8.38600000000042	3.44200000000001	9.06489713124243	16.3562342545737	24.9023843615861	41.4234090875809	51.5982921948893
161	448.0763	196.5218	1	19	160	8	5.28800000000047	2.47200000000021	5.83727059506461	12.0804665269335	23.5874051291761	38.9343580441081	50.4461550617678
162	448.099	196.1716	1	19	161	8.05	0.453999999999724	-7.00400000000002	7.01869873979501	14.5923363331787	32.1067831182664	39.4614421526525	48.7453418928302
163	448.7386	195.8916	1	19	162	8.1	12.7920000000006	-5.60000000000002	13.9640704667377	19.4249651650206	38.8819698298444	40.6476967533311	47.9464992264294
164	449.1371	194.0811	1	19	163	8.15	7.96999999999912	-36.2100000000004	37.0767447330535	28.0279907476396	42.8629346769343	43.566880742755	46.8437720784339
165	449.002	195.737	1	19	164	8.2	-2.70199999999932	33.1180000000001	33.2280412904522	47.8573319819591	49.3818858261428	46.6221666662277	47.4636127574041
166	451.3167	194.9569	1	19	165	8.25	46.2940000000003	-15.6020000000001	48.8523985081596	65.6834731327552	50.2596075957097	46.4758552016674	48.0972344036971
167	452.8963	189.8891	1	19	166	8.3	31.5919999999994	-101.356	106.165404911392	71.13353302069	54.6339580518578	46.5159860567573	47.1757081019307
168	451.7849	184.8556	1	19	167	8.35	-22.2280000000001	-100.67	103.094776220718	79.338806487265	59.8274181662123	47.160070814493	43.6892777344251
169	452.0326	181.6488	1	19	168	8.4	4.95400000000018	-64.1360000000003	64.3270441727276	72.4912244437798	63.5170065623743	46.3932898007737	43.9973861367753
170	452.152	177.938	1	19	169	8.45	2.38799999999969	-74.2160000000001	74.254408623327	61.4105841217564	68.3419489708694	47.5142906238944	44.7653593382728
171	451.8164	177.2889	1	19	170	8.5	-6.71199999999999	-12.9819999999995	14.6144882907335	53.9713631996694	69.3643052741587	48.2099139446865	45.3987873795064
172	452.9389	175.0125	1	19	171	8.55	22.45	-45.5280000000005	50.7622033012757	55.9004801040586	60.9251889952483	48.202609303218	46.1384520284475
173	453.2512	171.7324	1	19	172	8.6	6.24599999999987	-65.6019999999995	65.8986716102831	57.3450914544738	55.4381717991416	48.673399235808	47.093780451395
174	453.8144	168.0769	1	19	173	8.65	11.2639999999999	-73.1100000000004	73.9726286946736	66.2373861045377	49.9236449246131	48.8269418560833	48.2120828889906
175	453.0473	164.0759	1	19	174	8.7	-15.3419999999994	-80.0200000000001	81.477465375403	60.4397938687401	45.646695421646	52.2378720923864	49.1015968407135
176	453.5045	161.1577	1	19	175	8.75	9.14400000000001	-58.3639999999997	59.0759615410529	56.9049803986137	46.1602202936633	55.2040077401209	48.0780070853639
177	453.4263	160.0718	1	19	176	8.8	-1.56399999999962	-21.7180000000002	21.7742421222877	43.9468097451676	41.7712605545782	54.5273438789497	48.3254021795588
178	454.7046	158.0273	1	19	177	8.85	25.566	-40.89	48.2246042596515	33.9482993888183	37.5193803054038	49.6486894934071	47.7614203192955
179	455.1521	157.9248	1	19	178	8.9	8.94999999999982	-2.04999999999984	9.181775427443	26.083054482789	34.1368771497922	49.0161009910721	47.9193470372221
180	453.6582	158.4213	1	19	179	8.95	-29.8779999999999	9.92999999999995	31.4849135936562	23.1027272404164	36.1337952139034	48.1073095889648	47.9697732057612
181	454.556	158.0101	1	19	180	9	17.9559999999992	-8.22400000000016	19.7497370109066	18.1337802121938	41.0437102060831	51.8632167149048	47.9782713036055
182	454.7643	157.7368	1	19	181	9.05	4.16600000000017	-5.46600000000012	6.87260591042457	24.3269445544168	48.1294987626511	52.8154619042426	48.0227073650959
183	455.515	156.8407	1	19	182	9.1	15.0139999999999	-17.9219999999998	23.3798691185385	38.3192910389886	43.8592071876727	53.5398641494588	48.6462683880039
184	454.0208	158.1812	1	19	183	9.15	-29.8839999999996	26.8099999999998	40.1475971385582	56.0043659293772	48.1085570575311	52.8572850352262	48.5678686468983
185	452.1284	162.8873	1	19	184	9.2	-37.8480000000002	94.1220000000004	101.446646016515	73.1562702848858	50.5679237562836	51.5810270151992	48.2797031733795
186	451.3798	168.244	1	19	185	9.25	-14.9720000000002	107.134	108.17511146285	69.5846341631516	57.5662131361462	49.6801589690603	48.0249203468698
187	452.3855	172.7651	1	19	186	9.3	20.1139999999998	90.4219999999998	92.6321276879677	71.8901695606454	63.859663253907	50.1348183023603	46.053988453366
188	452.4985	173.017	1	19	187	9.35	2.25999999999999	5.03800000000012	5.52168850986736	62.8165564735786	69.5603479935139	48.362769824098	44.5956949903113
189	454.8152	171.873	1	19	188	9.4	46.3340000000005	-22.8800000000001	51.6752741260272	59.1280603429153	71.5776929206603	49.4454042736705	45.2309286574125
190	455.0122	169.076	1	19	189	9.45	3.94000000000005	-55.9399999999999	56.0785805811808	54.5630562229282	67.028258816495	48.4252557876279	45.4574951598153
191	452.0625	165.6953	1	19	190	9.5	-58.9940000000001	-67.6139999999998	89.7326308095332	69.5360618238763	58.3166077320375	47.7466286625244	47.3819941410255
192	450.9172	162.3982	1	19	191	9.55	-22.9060000000004	-65.942	69.8071070880324	71.2652162806752	52.1401378420695	47.8428054269738	48.0053006650583
193	446.9404	161.815	1	19	192	9.6	-79.5359999999994	-11.6640000000001	80.3867165146077	71.2399611594115	52.8663324605233	48.6191375401997	48.0576226035849
194	445.7366	159.0496	1	19	193	9.65	-24.076	-55.308	60.3210464100218	57.5051551211598	50.7822514898099	48.3087954377134	47.3882434607846
195	445.6884	156.2524	1	19	194	9.7	-0.964000000000169	-55.9440000000001	55.9523049748624	49.7172194612108	46.2825878189723	44.3215342543726	46.2224661301437
196	444.9606	155.4915	1	19	195	9.75	-14.556	-15.2179999999998	21.0586006182746	36.1966030971703	37.9270441889026	40.8458329536187	45.0733617872731
197	445.6412	154.1063	1	19	196	9.8	13.6120000000005	-27.704	30.8674287882877	30.2992866989447	31.8259476000405	37.5806330277824	44.7966139553153
198	445.9397	154.6715	1	19	197	9.85	5.9699999999998	11.3040000000001	12.7836346944052	21.3252144785331	27.6779270868856	39.5427004872155	44.8705717824624
199	445.029	155.9155	1	19	198	9.9	-18.2140000000004	24.88	30.8344644188936	18.3489332566455	25.0398979547665	41.4457563237529	45.5892102325206
200	444.7017	156.3626	1	19	199	9.95	-6.54599999999959	8.94199999999955	11.0819438728044	13.9346757388702	21.6148096922501	42.8076807306659	46.8857807488379
201	444.8625	156.6263	1	19	200	10	3.21599999999989	5.274	6.17719450883646	19.1592510766008	23.3750581751999	42.9007715671462	47.6810718081699
202	445.1928	156.3359	1	19	201	10.05	6.60599999999931	-5.80799999999954	8.79614119941157	19.7805092105883	23.0211282134952	43.1951394258739	48.0708015740182
203	446.2342	154.6928	1	19	202	10.1	20.8280000000002	-32.8620000000001	38.9065113830579	21.9044049059671	26.2190685139077	42.5753810577109	48.5634141870689
204	445.9409	153.0213	1	19	203	10.15	-5.86599999999976	-33.4300000000002	33.940755088831	28.4011830937544	32.1092611576959	41.919201886343	48.0821213872341
205	445.8382	151.9411	1	19	204	10.2	-2.05400000000054	-21.6039999999998	21.7014223496985	32.1075806881202	39.3327736423595	40.8639052450882	45.8669296166399
206	445.7513	150.01	1	19	205	10.25	-1.73799999999915	-38.6220000000003	38.6610854477732	33.2788859512146	47.8744989453897	40.4665646054858	44.0380953669645
207	445.6563	148.6469	1	19	206	10.3	-1.90000000000055	-27.2620000000001	27.3281291712405	44.4380131048035	54.5643312517073	39.4584096082703	42.4295871097111
208	445.4382	146.4194	1	19	207	10.35	-4.36199999999985	-44.5499999999998	44.7630376985296	56.7611423787519	57.4728350285362	41.3783737408269	43.6085438766527
209	444.4538	142.0419	1	19	208	10.4	-19.6879999999999	-87.55	89.7363908567755	67.347814797025	58.7985058179195	41.7330161913707	43.292616059305
210	444.4327	137.8761	1	19	209	10.45	-0.421999999999798	-83.3159999999998	83.3170687194405	77.0210818152943	60.1130007979263	45.3463057100479	42.9734153463499
211	442.8515	133.578	1	19	210	10.5	-31.6240000000005	-85.9620000000001	91.5944475391388	81.6667841058579	57.5580710357717	47.6155149538154	42.6863945398121
212	445.3287	130.7166	1	19	211	10.55	49.5440000000008	-57.2280000000001	75.6944642625872	73.1589985310356	55.8956910030454	48.2987977210626	41.4078230348808
213	442.6527	128.6199	1	19	212	10.6	-53.5200000000009	-41.934	67.9915491513474	63.4648592171008	56.537678967746	48.507690833938	41.1718573609779
214	440.8299	127.1211	1	19	213	10.65	-36.4559999999994	-29.9760000000001	47.1974629826643	47.7683272745185	51.3567712250455	47.8554473367548	41.1766466760911
215	442.3681	126.3028	1	19	214	10.7	30.7640000000004	-16.3659999999999	34.8463721497664	34.7703001907964	51.3598377777363	47.4123249789073	40.7222611236768
216	442.1333	126.9149	1	19	215	10.75	-4.69600000000014	12.242	13.1117878262272	31.4085738296342	47.356530962241	47.2303577803102	41.2649180762386
217	442.5553	127.2441	1	19	216	10.8	8.43999999999937	6.584	10.7043288439766	29.5545439190553	42.0332641904179	47.2785411916398	41.4933401519715
218	440.0447	127.7402	1	19	217	10.85	-50.2120000000002	9.92199999999997	51.1829173455365	39.2548163383717	39.5425466393398	47.67438726609	42.3602824025646
219	439.4117	125.9526	1	19	218	10.9	-12.6599999999996	-35.752	37.9273134297697	46.9447346499635	36.9123888555901	45.139475794857	41.9778799276523
220	435.3582	126.9202	1	19	219	10.95	-81.0699999999997	19.3519999999998	83.3477342463486	49.2962281900394	34.7116491598883	43.1391499620339	42.1449172740909
221	434.8857	124.3858	1	19	220	11	-9.4500000000005	-50.6879999999998	51.5613793841863	47.6765194490455	36.9026445248487	42.472017512478	42.7782793159997
222	435.9997	124.5284	1	19	221	11.05	22.2800000000007	2.85200000000003	22.4617965443557	44.2702337921249	38.6613913802343	39.6205066438877	43.2551505631124
223	434.4275	126.0011	1	19	222	11.1	-31.4440000000002	29.4539999999998	43.0843736405672	30.1684819814048	38.8110955644339	39.768333664245	44.8820582286296
224	434.2523	127.0311	1	19	223	11.15	-3.50400000000036	20.6	20.8958851451668	26.860554399734	38.9221803646686	40.4340914658393	45.3059095815305
225	434.2193	127.6722	1	19	224	11.2	-0.660000000000309	12.8220000000002	12.8389751927482	28.0265545704292	34.9184621463316	40.5806170022654	45.8408907105939
226	433.9568	129.4035	1	19	225	11.25	-5.24999999999977	34.6260000000001	35.0217414758319	29.9456716798222	37.587504062715	42.0632715469913	45.0448744538178
227	433.1657	130.5762	1	19	226	11.3	-15.8219999999994	23.4539999999998	28.291797397832	33.5741269372123	37.2077490973576	43.5282706956726	45.457206168069
228	431.6439	132.7261	1	19	227	11.35	-30.4360000000008	42.998	52.6799591875322	39.6684423112584	39.9941206891502	43.3421910643024	47.0012797613998
229	433.4635	133.4325	1	19	228	11.4	36.3920000000007	14.128	39.0381614321174	48.3144537256961	43.9557940760885	42.2227436639339	46.285240004908
230	435.5587	132.8851	1	19	229	11.45	41.9039999999995	-10.9480000000002	43.3105520629784	46.3889436242859	46.4495848446426	38.943528838134	44.6605895409435
231	439.4102	132.1964	1	19	230	11.5	77.0299999999997	-13.7739999999997	78.2517985480203	50.0425696984781	47.2238985691339	37.941043678184	44.0765041620309
232	440.3174	131.9776	1	19	231	11.55	18.1440000000009	-4.37600000000032	18.6642468907812	54.3374612149646	48.395150011111	38.2115034051622	43.4370926444662
233	440.0307	128.4418	1	19	232	11.6	-5.73399999999992	-70.7159999999999	70.9480895584933	53.2307273780269	47.873286564171	41.2564256233211	42.7067061579044
234	439.472	125.4682	1	19	233	11.65	-11.1740000000009	-59.4720000000001	60.5126190145496	46.1333434125718	45.5233069631993	42.7563718263062	44.0139412081408
235	440.4202	123.8346	1	19	234	11.7	18.9640000000009	-32.672	37.7768828782899	50.4013563979361	42.9685955299364	44.2694564422804	44.9617184589801
236	438.5319	122.8314	1	19	235	11.75	-37.7660000000003	-20.0639999999999	42.7648787207449	45.704003429864	38.2945832936529	42.8593911273255	46.6097988407838
237	438.0464	120.891	1	19	236	11.8	-9.71000000000004	-38.8079999999999	40.0043118176028	36.709152711434	39.2152577129669	43.6358711444982	47.3006564464226
238	439.5504	119.0554	1	19	237	11.85	30.0800000000004	-36.712	47.4613247181326	32.7064636818459	42.518730557492	46.3281722567096	47.6921339142084
239	438.7838	118.9292	1	19	238	11.9	-15.3320000000008	-2.52400000000023	15.5383654223997	30.4558231747341	41.5569495765239	47.431004214959	49.0206706715684
240	439.1175	119.7523	1	19	239	11.95	6.67400000000043	16.4620000000002	17.7634377303497	28.0291590279977	42.0893280399182	46.1820291198531	48.1947805057479
241	440.3272	118.7428	1	19	240	12	24.194	-20.1900000000001	31.5116761851857	39.3334576851201	38.494883685517	45.6809908115838	47.7430565876148
242	441.6828	118.4198	1	19	241	12.05	27.1119999999996	-6.46000000000015	27.8709910839206	46.4047464416139	38.8765922778853	47.2536786450446	47.666228779878
243	437.0215	116.1169	1	19	242	12.1	-93.2259999999997	-46.0579999999999	103.982818003745	51.4721923979905	44.7830579492482	45.6450786515638	46.9470717150635
244	438.623	114.1393	1	19	243	12.15	32.0299999999997	-39.5519999999999	50.8948092048686	46.5339441962999	49.3387014667187	47.5937909504423	46.8725756482591
245	439.3679	112.1171	1	19	244	12.2	14.8980000000006	-40.4440000000002	43.1006675122328	49.724025527773	49.3954627097698	49.3428199156947	47.0719679751809
246	439.0739	112.2899	1	19	245	12.25	-5.88000000000079	3.45600000000019	6.82043517673254	50.2326582133763	53.0673983295146	51.1563261345762	46.7220145945628
247	437.7453	110.5476	1	19	246	12.3	-26.5719999999999	-34.846	43.8213977412861	52.2726564918235	55.2920995771223	51.0730421971725	46.4693881641205
248	434.1205	106.645	1	19	247	12.35	-72.4959999999999	-78.0520000000001	106.525981431762	47.3187330215491	48.7714267456356	52.0420767641143	45.4749341303455
249	433.9654	103.5942	1	19	248	12.4	-3.10200000000009	-61.0159999999999	61.0948005971047	59.6008524627293	53.6306323243606	55.8185976792029	44.7481781248754
250	433.1623	103.1525	1	19	249	12.45	-16.0619999999994	-8.83399999999995	18.3310501608604	60.8601736264716	56.5963117914713	57.4460321733618	44.1417931722684
251	431.3029	100.2922	1	19	250	12.5	-37.1879999999999	-57.2060000000002	68.2310323826337	47.310195277895	63.8177685836354	57.5450694970457	43.0780606121467
252	432.3128	97.99881	1	19	251	12.55	20.1979999999992	-45.8677999999998	50.1180035599977	54.9886081568977	63.2694921164597	57.1209541545938	44.033253991681
253	430.374	98.00298	1	19	252	12.6	-38.7759999999992	0.0833999999997559	38.7760896888783	65.8738905613935	59.3010955789804	52.6377178068059	44.1492388575312
254	435.3158	97.43491	1	19	253	12.65	98.836	-11.3613999999998	99.4868649921184	68.0346847045415	62.298493891687	50.988779470212	44.3377713945738
255	433.6388	94.20663	1	19	254	12.7	-33.5400000000004	-64.5656	72.7574621833391	65.6788106064478	65.4966016369538	49.8744795080813	44.6366429408895
256	429.6965	94.47976	1	19	255	12.75	-78.8459999999998	5.4625999999999	79.0350030983738	71.2919958800658	62.0227406645768	50.5846380618001	45.2634902960014
257	431.6093	94.35397	1	19	256	12.8	38.2560000000001	-2.5157999999999	38.3386330695293	69.6083796264763	58.9498087320654	49.3029051837428	45.1810592464801
258	428.3036	93.86205	1	19	257	12.85	-66.114	-9.83840000000015	66.8420160569683	65.1193127125141	56.5040088679762	44.6216960039814	47.087627265796
259	432.8316	93.3814	1	19	258	12.9	90.5599999999993	-9.61299999999994	91.0687837241712	56.0107966246122	48.3469266160633	42.0653520347918	50.104139875085
260	430.319	93.25845	1	19	259	12.95	-50.2519999999993	-2.45900000000006	50.312127613528	52.220806857683	43.1526472246914	42.1015572246837	52.1864887543578
261	430.2493	94.93162	1	19	260	13	-1.39400000000023	33.4634	33.4924226588642	41.7160218558866	37.3515075399648	40.4751304127097	54.2603290802043
262	431.1134	95.37109	1	19	261	13.05	17.2820000000002	8.7894	19.3886842348831	27.0854736056502	35.3363182510259	40.8128293383174	54.3592651708214
263	431.681001014341	94.9348006273754	1	19	262	13.1	11.3520202868199	-8.725787452492	14.3180910479867	21.1859817368686	29.9422964289823	42.6533990634986	53.2425200315786
264	432.026596873047	94.1083473938648	1	19	263	13.15	6.91191717412039	-16.5290646702118	17.916042472989	18.6922184553175	21.8322101778966	41.0817518387054	52.1690498265952
265	432.167925258285	93.0772546116857	1	19	264	13.2	2.8265677047591	-20.621855643582	20.8146682696199	18.4518296443689	18.7065128124136	39.9304659660842	52.123804464556
266	432.122723852225	92.0270465930559	1	19	265	13.25	-0.90402812119919	-21.0041603725961	21.0236062511086	18.168571002078	18.9275201608426	39.3706544574266	52.6254346733773
267	431.908730337033	91.143247650193	1	19	266	13.3	-4.27987030384088	-17.6759788572579	18.1867401801403	16.5789467501431	22.6758499445694	39.2890762957877	52.3235297963749
268	431.543682394879	90.6113820953147	1	19	267	13.35	-7.30095884307957	-10.6373110975662	12.9017978365322	16.2270438879586	28.8027892590209	42.1331777674778	51.9474654759806
269	431.04531770793	90.6169742406386	1	19	268	13.4	-9.96729373898006	0.111842906478046	9.96792121331427	19.1628218663677	33.8165770613475	44.389682070967	50.818987981038
270	430.431373958355	91.3455483983823	1	19	269	13.45	-12.2788749915003	14.5714831548742	19.0551539586977	26.89987024477	36.708284707477	46.9269453353537	50.8865270486837
271	429.719588828322	92.9826288807636	1	19	270	13.5	-14.2357026006596	32.7416096476259	35.7024961431541	39.4370075159639	41.3898013748884	50.9755886633628	50.0374242922718
272	428.9277	95.71374	1	19	271	13.55	-15.8377765664397	54.622222384728	56.8719820721518	51.0542073725519	43.2418343405494	51.597576187049	49.3362392121297
273	428.227060409372	99.4276023534568	1	19	272	13.6	-14.0127918125609	74.2772470691361	75.5874841925014	57.1895255269955	54.3240591059732	53.8473222563514	49.3289828073462
274	428.403484007684	102.825721679089	1	19	273	13.65	3.52847196624111	67.9623865126439	68.0539204962547	63.6167808834092	66.9471539640374	53.3493201829784	47.9162912300545
275	430.3964	104.3128	1	19	274	13.7	39.85831984632	29.7415664182199	49.7317447309154	59.5837984363287	75.1473778582938	54.3731294210307	47.7683069384038
276	433.7181	103.6261	1	19	275	13.75	66.4339999999993	-13.734	67.8387729252225	69.2111106959826	83.0236571658831	54.6662312849546	46.6782132462196
277	434.5919	105.2401	1	19	276	13.8	17.4760000000003	32.2800000000001	36.7070698367497	82.8401005555229	80.5193024295285	55.344154409007	47.1804288743168
278	435.939641845763	111.277706355062	1	19	277	13.85	26.9548369152596	120.75212710124	123.72404549077	93.1052301895922	78.8918552536818	59.2732349479799	46.8007421803739
279	436.8922	118.0207	1	19	278	13.9	19.0511630847402	134.85987289876	136.198869793957	102.430533448357	72.8820633046093	59.5726239272842	46.2933319581825
280	435.9885	122.9921	1	19	279	13.95	-18.0740000000003	99.4279999999998	101.057392901262	101.454806422728	72.0379741345843	59.6714968726837	48.3098198334797
281	435.2445	128.6668	1	19	280	14	-14.8799999999994	113.494	114.465289219047	88.5725998113811	67.9426611950207	59.5997181718338	50.6139737065649
282	435.122	127.0801	1	19	281	14.05	-2.45000000000005	-31.7339999999999	31.828434708606	62.9240260536957	67.4464744774646	57.8596490859421	53.4226004564874
283	433.6695	129.6657	1	19	282	14.1	-29.0499999999997	51.7119999999997	59.3130124340347	50.9707180795765	64.2224107899865	56.0045665511937	56.2469625601849
284	433.9577	129.3915	1	19	283	14.15	5.76399999999921	-5.48399999999958	7.9560010055295	33.4547889416844	52.198093890531	54.7508306214037	58.2471001673766
285	433.2433	127.4545	1	19	284	14.2	-14.2880000000002	-38.7400000000002	41.2908530306656	33.4381425322011	44.1956158870736	55.6061479107234	58.6056227724951
286	433.1312	128.7941	1	19	285	14.25	-2.24199999999996	26.7919999999998	26.8856435295864	39.872221768592	36.1757791777845	53.9857720350126	59.5787652341316
287	432.344	127.4158	1	19	286	14.3	-15.7439999999997	-27.5659999999996	31.7452026611891	41.4721617273663	35.1999957423557	55.0717814528459	61.290369254612
288	436.5948	129.1051	1	19	287	14.35	85.0160000000005	33.7859999999998	91.4834086159894	37.4205136945708	33.1172778487057	51.4683065932701	62.9878888577911
289	436.2872	129.8412	1	19	288	14.4	-6.15200000000073	14.7219999999999	15.955700799401	38.8967694138846	36.6195979381981	48.1969818453979	65.3346952250855
290	435.9322	128.8513	1	19	289	14.45	-7.09999999999923	-19.7979999999995	21.032612866688	36.9618489525103	39.1743216868624	49.6926943316057	67.668949903012
291	435.187	130.3941	1	19	290	14.5	-14.9040000000002	30.856	34.2669221261555	26.3623339288193	40.0288828750045	50.252358749767	68.8061704348723
292	435.7119	131.3648	1	19	291	14.55	10.498	19.4139999999999	22.0706003543174	31.76703414903	42.6970884282271	55.2476247259259	69.5306191969874
293	437.1801	132.6087	1	19	292	14.6	29.3639999999994	24.8779999999999	38.4858334975346	40.9281296791541	38.7142023965536	58.6466028640184	68.7737163456848
294	435.7383	134.2022	1	19	293	14.65	-28.836	31.8700000000001	42.9792019004542	41.1609963361244	44.1958698002648	63.1448801517749	67.8010219718475
295	438.2152	136.4457	1	19	294	14.7	49.538	44.8699999999997	66.8380905173088	48.432327903944	55.1897727761377	62.8381161239596	68.0086349710039
296	437.8301	138.1749	1	19	295	14.75	-7.70199999999932	34.5840000000004	35.4312554110071	51.0660708642879	64.3289383217495	64.4912991833087	66.576213935669
297	438.5666	141.0019	1	19	296	14.8	14.7299999999996	56.54	58.427258193415	56.6247054514997	75.2952537094961	67.236584100217	66.0420901358998
298	440.1067	143.0752	1	19	297	14.85	30.8019999999999	41.4659999999998	51.6545482992541	69.4514158731214	84.1759278793311	66.7025427676024	63.759152701224
299	440.9985	146.4996	1	19	298	14.9	17.8359999999998	68.4879999999998	70.7723748365135	87.4968803073745	89.6701623653516	71.0967665228868	62.4894289536813
300	440.1958	152.9988	1	19	299	14.95	-16.0539999999992	129.984	130.971642625417	102.158179515048	86.5019105610568	75.6664029333402	61.6844198810733
301	440.0821	159.2807	1	19	300	15	-2.27399999999989	125.638	125.658577582273	117.285784894374	88.9537154916129	78.0126226979108	61.7304604459784
302	444.312	164.3297	1	19	301	15.05	84.5979999999997	100.98	131.733754231784	122.715619279204	91.7760797722069	81.2015893080328	64.2289923444388
303	441.4402	170.0096	1	19	302	15.1	-57.4360000000001	113.598	127.292575195885	103.552405248992	94.6908831386512	81.5428661401759	64.4230838845379
304	439.9379	174.6695	1	19	303	15.15	-30.0459999999998	93.1979999999999	97.9215467606592	90.4105506758514	97.9976632455088	80.8512133222914	64.9631398425272
305	440.8054	176.1983	1	19	304	15.2	17.3500000000001	30.5759999999998	35.1555724743602	81.3939800293656	96.1430330905426	80.4111220312845	66.0646159742869
306	443.2776	177.8933	1	19	305	15.25	49.4439999999997	33.9000000000004	59.9493047165687	72.0959813829279	91.696307074072	79.1666558363254	69.2312287528639
307	442.547	182.1638	1	19	306	15.3	-14.6119999999996	85.41	86.6509009993548	73.2797072118141	87.1079249065695	77.0123988189537	72.867184581765
308	442.1363	186.183	1	19	307	15.35	-8.2140000000004	80.3839999999997	80.8025819636969	88.7336609320931	78.9098044010206	76.049998809178	73.7691484291738
309	439.3206	190.5452	1	19	308	15.4	-56.3139999999999	87.244	103.84017590509	92.9820634722927	72.0322642792311	76.7818760619647	77.0636860662379
310	440.9086	195.9375	1	19	309	15.45	31.7599999999993	107.846	112.425341075756	92.8218697837735	74.3203335015122	73.676145430541	82.4484177786869
311	441.6521	199.9284	1	19	310	15.5	14.8700000000008	79.8180000000002	81.1913174175666	85.7236274191133	69.3795961810378	73.2085621421898	84.9580307996064
312	440.4602	204.0521	1	19	311	15.55	-23.8380000000006	82.4739999999997	85.8499325567585	70.7848213466482	62.2487178657006	73.2103599629517	89.5452591172668
313	438.9707	205.7592	1	19	312	15.6	-29.7899999999993	34.1419999999999	45.3113701403958	59.9070060709312	57.4091144797048	70.1995649050574	91.124265225797
314	438.1118	206.9365	1	19	313	15.65	-17.1780000000001	23.546	29.1461455427644	45.7771288897829	55.5660888784206	66.7813995332796	91.8941569419222
315	435.4095	205.8791	1	19	314	15.7	-54.0460000000007	-21.148	58.0362646971709	31.6755659476277	51.2092577705393	69.2911158246142	91.1845479943561
316	435.8557	206.1597	1	19	315	15.75	8.92400000000066	5.61199999999985	10.5419315118251	29.0946015402964	54.7208172103075	73.9711583224191	90.8087922603966
317	436.5325	205.7986	1	19	316	15.8	13.5360000000003	-7.22199999999987	15.3421178459822	40.3473564101929	59.3127950193339	78.497785063313	90.0324979492891
318	436.6522	204.1827	1	19	317	15.85	2.39399999999932	-32.3179999999996	32.4065481037394	42.5115094701474	61.4893254090942	80.8357540907453	89.3206801524136
319	434.8152	200.3275	1	19	318	15.9	-36.7399999999998	-77.1040000000005	85.4099198922471	63.6645055308321	61.530534787328	83.030605609589	88.9038524357202
320	433.045	197.3746	1	19	319	15.95	-35.4039999999998	-59.058	68.8570299969435	86.9500240910402	64.2618981477161	89.2304326240337	86.9919506114545
321	430.8985	191.9699	1	19	320	16	-42.9300000000001	-108.094	116.306911815248	93.8840492778921	78.5627204638003	91.903438901302	85.6536351459151
322	431.6705	185.4268	1	19	321	16.05	15.4399999999998	-130.862	131.769710647023	82.7137131644631	94.7468522609255	97.8889289265008	83.8155136940849
323	431.521	182.0763	1	19	322	16.1	-2.98999999999978	-67.0099999999996	67.0766740379989	86.0122868252847	104.262393701786	100.705664311418	83.202248097298
324	432.9877	181.8946	1	19	323	16.15	29.3340000000001	-3.63400000000013	29.558239325102	93.4609353967685	110.495122340758	102.937100561553	81.9901384654839
325	435.7863	185.1163	1	19	324	16.2	55.9719999999993	64.434	85.349898301052	102.543680430811	127.251607477528	101.957973957428	82.5024083546152
326	437.3813	192.6263	1	19	325	16.25	31.9000000000005	150.2	153.550154672667	114.640738125679	129.086060592296	102.450928684468	83.2111646743856
327	440.2962	200.9922	1	19	326	16.3	58.2979999999998	167.318	177.183435817234	138.276531517052	136.465062833668	103.052597079625	83.0139298591727
328	441.1335	207.3151	1	19	327	16.35	16.7460000000005	126.458	127.561962512342	168.490928129771	139.922003213742	102.591361495649	82.4667808380383
329	445.2342	213.4592	1	19	328	16.4	82.0139999999992	122.882	147.737206281965	164.711185787824	144.343666335778	101.025828809476	80.4205170383298
330	445.6106	225.2743	1	19	329	16.45	7.52799999999979	236.302	236.421881364649	170.386445236524	139.654049767139	100.307755792368	78.5896514354873
331	439.7099	228.5161	1	19	330	16.5	-118.013999999999	64.8359999999997	134.651442962932	165.203268301805	126.339136905135	98.0987081496404	77.4413571046257
332	429.5041	229.7321	1	19	331	16.55	-204.116	24.3200000000002	205.559733060734	150.410801154504	111.358341898323	94.4206674252181	76.2432751395084
333	424.7792	227.8599	1	19	332	16.6	-94.4979999999998	-37.4439999999998	101.646077838744	110.817171404507	100.920329289513	96.2049312895385	77.2122531775053
334	421.7687	229.9915	1	19	333	16.65	-60.2099999999996	42.6319999999998	73.7748705454638	87.9670880224465	91.5565352781938	97.1988773976882	79.019087470282
335	420.0159	229.2013	1	19	334	16.7	-35.0560000000007	-15.804	38.4537326146637	52.3302385601227	73.3639041072079	95.7137008846163	79.9576330829674
336	420.088	230.2188	1	19	335	16.75	1.44200000000069	20.3499999999997	20.4010260526276	36.6373902772209	67.1113557069843	92.4511710263521	80.8674883169834
337	419.5561	228.9576	1	19	336	16.8	-10.6380000000001	-25.2239999999995	27.3754857491146	32.7022694018832	52.3762720167686	87.5300746550323	81.0178092627784
338	418.798	229.8344	1	19	337	16.85	-15.1620000000003	17.5359999999995	23.181836424235	35.9106368099083	52.487859365335	84.0978075853314	80.8905728183904
339	418.2935	227.1769	1	19	338	16.9	-10.0900000000001	-53.15	54.0992661687753	46.2556233915221	50.0540884595981	77.8104284670705	78.855246115111
340	418.1208	224.4576	1	19	339	16.95	-3.45400000000041	-54.3859999999995	54.4955696547889	52.4223054734145	51.7733520020931	67.9488702469409	77.6659735033911
341	421.3123	222.7784	1	19	340	17	63.8300000000004	-33.5840000000002	72.1259589606964	68.3383284534491	58.5632051475688	62.9792753079493	75.251543452508
342	423.664	221.0637	1	19	341	17.05	47.0339999999999	-34.2939999999999	58.2088961585768	67.405907517313	63.7018074117412	54.5976213525161	72.6647096380711
343	428.4294	219.1425	1	19	342	17.1	95.308	-38.424	102.761951324408	67.6360671942779	67.27528588115	53.7188420435925	71.6731702834689
344	430.3341	217.567	1	19	343	17.15	38.0939999999998	-31.5100000000001	49.4371614880951	70.8707869036155	64.0643216559472	55.1010743790109	71.8048455440376
345	432.8278	216.333	1	19	344	17.2	49.8740000000009	-24.6800000000002	55.6463680396133	74.9813093500679	62.5338363866739	57.957292208507	71.3028351586219
346	436.8338	218.1888	1	19	345	17.25	80.1199999999994	37.1159999999998	88.2995575073844	66.2122433088508	58.8471949089143	59.284047949499	68.1807920301788
347	440.4118	219.8339	1	19	346	17.3	71.5600000000006	32.9020000000003	78.7615083908384	60.7227357945813	56.8189706882636	58.9830214459323	64.8801170723333
348	441.8824	222.3864	1	19	347	17.35	29.4119999999998	51.0500000000002	58.9166211183229	57.4316055790699	54.9498247218501	59.1897841411314	63.6289555352858
349	442.3707	223.3715	1	19	348	17.4	9.76599999999962	19.7019999999998	21.9896239167473	46.8236029142131	60.1480602984236	56.6846634207463	61.5579387490731
350	442.46	221.414	1	19	349	17.45	1.7859999999996	-39.1500000000002	39.1907169620564	38.6566320264593	64.141232414921	55.0241912144142	56.7569734518395
351	443.49	222.8448	1	19	350	17.5	20.6000000000006	28.6160000000001	35.2595441831007	43.6874061348493	60.0048907514291	52.4043787553756	55.010823726295
352	445.3849	222.7711	1	19	351	17.55	37.8980000000001	-1.47400000000005	37.9266539520693	59.5733848022659	54.2642354801233	50.9087518509241	51.4306550371237
353	447.8915	226.1455	1	19	352	17.6	50.1319999999998	67.4880000000002	84.0704916602729	70.8508592507721	51.1042824011129	47.1414092773993	51.2328447702535
354	450.6587	230.3949	1	19	353	17.65	55.3440000000001	84.9880000000002	101.419517253831	73.1861785886451	49.3050051855455	46.410813690387	50.0539822781636
355	450.2667	235.1577	1	19	354	17.7	-7.83999999999992	95.256	95.578089204587	69.8718389337874	47.5145460421546	46.8919694326274	49.9274521173987
356	451.3304	237.2496	1	19	355	17.75	21.2739999999997	41.8379999999996	46.9361408724658	58.5211586673764	45.9615626018368	43.9104130340054	50.7176244836941
357	451.0042	236.2329	1	19	356	17.8	-6.52399999999943	-20.3339999999997	21.3549556777808	39.0366255688251	44.9985330135846	42.2301594896343	52.1355789891755
358	450.5902	234.9313	1	19	357	17.85	-8.28000000000088	-26.0320000000002	27.317090328218	24.178232833537	39.3329938329486	43.1601034852401	52.5699115685772
359	450.5443	235.1258	1	19	358	17.9	-0.917999999999211	3.8900000000001	3.99685176107387	18.7369466150286	32.6735670823503	45.3054490310757	52.2273274797079
360	449.6271	234.5859	1	19	359	17.95	-18.3440000000007	-10.7979999999998	21.2861255281468	20.1252270933818	29.6427064503339	45.5650766567382	51.5189783785437
361	450.606	234.708	1	19	360	18	19.5780000000002	2.44199999999978	19.7297097799234	20.1448289985207	27.8159353165817	47.0423721446407	49.9651675885254
362	450.9011	236.0917	1	19	361	18.05	5.90199999999982	27.6740000000001	28.2963580695467	26.3105085958755	30.1960834991453	48.2636887217312	48.9134297722468
363	452.2568	235.8891	1	19	362	18.1	27.1140000000003	-4.05199999999979	27.4150998539129	35.1071800671308	35.2159245693674	48.7468474969145	47.4430604976831
364	453.1857	237.3619	1	19	363	18.15	18.578	29.4559999999996	34.8252497478478	36.8949240181348	41.3058928766059	45.0068901773163	50.1652898788617
365	454.5675	240.3184	1	19	364	18.2	27.636	59.1300000000001	65.2694828844232	40.2669399049089	43.6156072713218	41.8976120262903	50.6087247671729
366	453.1527	240.5487	1	19	365	18.25	-28.2960000000003	4.60599999999999	28.6684295349434	50.2870201402141	48.1231816874446	42.1512010178893	54.2316390970591
367	454.5656	238.7876	1	19	366	18.3	28.2580000000007	-35.222	45.1564375034174	56.3012771573362	51.5288444298779	45.2881365324188	53.8922286245727
368	452.0744	235.8185	1	19	367	18.35	-49.8239999999998	-59.3819999999999	77.5155010304389	52.1240344755128	58.1607011608804	45.950038996023	53.042449440042
369	450.035459346815	233.294292877701	1	19	368	18.4	-40.7788130637005	-50.4841424459801	64.896534833458	59.3514393567543	57.3402132722823	47.7699915386695	54.6652362044367
370	450.067267223884	231.075357371146	1	19	369	18.45	0.636157541380271	-44.3787101311	44.3832694753062	62.7907489548468	54.1525176022466	48.0137655426731	55.5130559910027
371	451.9681	228.4512	1	19	370	18.5	38.0166555223195	-52.48314742292	64.8054539411511	66.0343821815466	56.4864667191969	47.5259564216752	57.9153797444171
372	453.3871	225.6752	1	19	371	18.55	28.3799999999997	-55.5200000000002	62.3529854938799	58.3791493872285	60.3801895656923	46.9181076935696	59.5453615706627
373	448.706	225.4465	1	19	372	18.6	-93.6219999999992	-4.57400000000007	93.7336671639376	56.1810007289804	56.6841534226786	47.7447117179669	58.8320750621639
374	447.554249291895	226.113643664017	1	19	373	18.65	-23.0350141621	13.3428732803401	26.6203708618674	53.6214940816394	54.2340902007331	53.9197660673364	57.3636863869795
375	449.2118	225.9132	1	19	374	18.7	33.1510141620993	-4.00887328034003	33.392526184066	57.9696301765377	52.4119238140244	54.3254801017183	74.0107457064628
376	449.8395	223.3897	1	19	375	18.75	12.5540000000001	-50.4699999999997	52.0079207044463	47.3339246638106	46.9287311559059	64.5528651601127	91.1400464160762
377	449.9153	219.1857	1	19	376	18.8	1.5160000000003	-84.0800000000002	84.0936659683714	50.0890310142377	42.3073709572612	65.5542977595111	91.8807990625734
378	451.9119	218.8316	1	19	377	18.85	39.932	-7.08199999999977	40.5551396003022	48.6428468990683	37.3287222750535	62.9247953948439	92.454799432555
379	450.3593	217.5397	1	19	378	18.9	-31.0519999999997	-25.838	40.3959026140026	40.2359682301724	50.4993188623906	64.0250233777977	93.6887068869063
380	449.9062	216.3126	1	19	379	18.95	-9.06200000000013	-24.5420000000001	26.1616056082193	26.6451117379847	54.49844260119	65.4610353252673	94.4161128233395
381	449.5446	215.9692	1	19	380	19	-7.2320000000002	-6.86800000000005	9.97352735996666	27.3235198862964	72.6192636010285	68.7883873441934	97.3148076552865
382	448.9373	215.4378	1	19	381	19.05	-12.1460000000002	-10.6279999999998	16.139383507433	50.9096067105435	70.72840595333	70.8270344195941	99.6952118232978
383	448.42	213.3022	1	19	382	19.1	-10.3459999999995	-42.7120000000002	43.9471803418605	60.3540383033117	69.1654373670092	68.9173026274134	100.987609494278
384	449.8801	205.5217	1	19	383	19.15	29.2020000000002	-155.61	158.326336735238	105.002558971885	73.8159565548622	69.7204825966426	101.007404555786
385	451.3731	202.17	1	19	384	19.2	29.8599999999999	-67.0340000000004	73.3837635720604	114.811700168675	78.5101468365102	106.123879386635	101.164483978596
386	444.9958	192.4076	1	19	385	19.25	-127.546000000001	-195.248	233.216130702831	111.007354847722	90.6480435324809	140.128891814263	101.30972742259
387	446.3476	189.4419	1	19	386	19.3	27.0360000000005	-59.314	65.1850894913862	96.722306399181	99.346697881927	138.473461592728	100.589691802185
388	445.5721	188.4663	1	19	387	19.35	-15.5100000000004	-19.5120000000003	24.9254537370942	96.6662553697087	100.505882979773	138.959559869087	99.2533751575349
389	448.5151	191.6629	1	19	388	19.4	58.8600000000008	63.9320000000004	86.901094492533	76.2935280930772	88.9416463308947	139.607422235143	97.866871138993
390	445.7307	189.2949	1	19	389	19.45	-55.6880000000001	-47.3599999999999	73.1035084246987	83.8816955951787	157.749316172081	140.818460104006	96.974529879462
391	440.3602	185.5145	1	19	390	19.5	-107.41	-75.6080000000003	131.352494319674	90.0044111118246	207.638520027498	147.103658888898	95.5535538181393
392	445.5105	185.7631	1	19	391	19.55	103.005999999999	4.97200000000021	103.125927001893	81.1609862626084	206.218517232126	152.472315953026	94.4856512214464
393	442.8833	184.8635	1	19	392	19.6	-52.5439999999992	-17.9920000000004	55.539031320324	218.832376974453	208.753682371165	154.230507270589	92.2737363756051
394	445.0156	184.7735	1	19	393	19.65	42.6459999999997	-1.7999999999995	42.6839702464517	338.983511961918	205.398887915424	148.095043044236	92.4329430672846
395	448.799388791752	222.658035503175	1	19	394	19.7	75.6757758350398	757.6907100635	761.460461983921	328.555338869073	203.126773371502	148.003487855474	91.9775229970954
396	450.1984	259.2367	1	19	395	19.75	27.98022416496	731.5732899365	732.108169256999	327.502953630505	203.559274245314	138.066589685067	91.2554623031367
397	448.5089	257.3277	1	19	396	19.8	-33.7900000000002	-38.1799999999998	50.98506153767	329.63678956824	205.597934024125	135.62508584486	89.4812064506331
398	448.1278	259.8125	1	19	397	19.85	-7.62200000000007	49.6960000000001	50.2771051274834	187.42116976855	207.955131561405	135.581954920226	88.8909638331623
399	449.5284	262.0829	1	19	398	19.9	28.0119999999999	45.4079999999999	53.3531499351256	68.1350365287111	207.248439757578	131.708718900188	88.5224222571037
400	451.7448	263.2802	1	19	399	19.95	44.3280000000004	23.9459999999997	50.3823629854736	82.6405291791767	138.257659538868	128.488024433657	88.615453567631
401	445.0048	264.0505	1	19	400	20	-134.8	15.4060000000004	135.677503057803	88.4073094923054	68.4946593426361	122.318720292085	89.5393831333378
402	438.8347	263.7893	1	19	401	20.05	-123.402	-5.22399999999948	123.512524789998	84.8600899469156	65.0316544575937	118.144268023299	89.633901560201
403	435.1778	265.2971	1	19	402	20.1	-73.1380000000001	30.1559999999995	79.111006693127	89.0941493091856	62.4102274692871	115.630170123797	88.7645238178928
404	435.7829	263.6222	1	19	403	20.15	12.1019999999999	-33.4979999999996	35.6170522081765	68.8542821565612	58.0185498849525	115.145403537926	86.190900039743
405	432.4663	264.9637	1	19	404	20.2	-66.3319999999999	26.8299999999999	71.5526597968236	47.4227797360108	53.849275495812	77.8311666075554	86.4211650352218
406	432.2462	266.6735	1	19	405	20.25	-4.40200000000004	34.1959999999995	34.4781672946803	36.4131454462688	41.078166338856	42.3820327920104	86.0478519632132
407	431.7483	266.0248	1	19	406	20.3	-9.95800000000031	-12.9739999999993	16.3550126872463	31.1770098229894	30.6906020224726	40.4889513085382	85.2391019396456
408	431.1204	267.0511	1	19	407	20.35	-12.5579999999991	20.5259999999998	24.0628352444173	18.6044016824385	23.3052086861884	38.8223677972376	86.1018105384091
409	430.7212	266.7996	1	19	408	20.4	-7.98400000000015	-5.03000000000043	9.43637409177946	13.3020505211509	23.0423673182753	37.4374222790642	86.1290985902111
410	430.5299	267.1897	1	19	409	20.45	-3.82600000000025	7.80200000000036	8.68961909406894	13.9584243089344	17.4046736762428	36.4124470312561	86.2171692892062
411	430.2297	267.4515	1	19	410	20.5	-6.00400000000036	5.23599999999988	7.96641148824256	10.1972719261079	16.2694062413846	31.9751073777778	86.0590814163242
412	429.2549	267.5689	1	19	411	20.55	-19.4959999999992	2.3479999999995	19.6368816261637	14.9077248135611	15.9462481594826	26.7954871673761	87.4344670082988
413	429.2303	267.3072	1	19	412	20.6	-0.492000000000417	-5.23399999999924	5.25707333028487	16.2049456700472	15.2345081251881	23.2985403651963	90.0367799366896
414	430.2945	268.5674	1	19	413	20.65	21.2840000000006	25.204	32.9886385290454	19.2367619616183	16.8562946731759	24.2867570352498	92.1698255522279
415	429.9094	267.9136	1	19	414	20.7	-7.70200000000045	-13.0760000000009	15.1757233764994	17.9340720100309	18.9756185667002	24.8388422149693	75.2379587309629
416	430.5985	268.8421	1	19	415	20.75	13.7819999999999	18.5700000000008	23.125492946098	20.2717443242683	22.8720484166996	34.0291142413595	60.125373223794
417	430.8965	269.4267	1	19	416	20.8	5.96000000000004	11.6919999999993	13.1234318682266	18.8048645327908	22.9003723122796	34.8531180344315	62.2486180564665
418	430.0986	269.7117	1	19	417	20.85	-15.9580000000005	5.7000000000005	16.9454349014719	21.7462914633532	23.2918720442043	36.6216661565923	62.920070709496
419	431.0005	268.7996	1	19	418	20.9	18.0380000000002	-18.2420000000002	25.6542395716578	26.5073348717809	25.5311467522243	40.5494782802338	62.6724444193511
420	429.888	267.8022	1	19	419	20.95	-22.2500000000002	-19.9479999999994	29.8828580293115	27.8666726145284	32.2730107536958	43.9463141447556	62.4969969944941
421	431.8241	269.128	1	19	420	21	38.7220000000002	26.5159999999992	46.9307099882366	26.3119997641403	51.7888222413344	49.7994425405632	61.3366580490757
422	431.3392	268.258	1	19	421	21.05	-9.69799999999964	-17.4000000000001	19.9201205819643	32.2574289716578	53.7599879093803	56.7246659932989	60.0747020978907
423	431.589	267.8734	1	19	422	21.1	4.99599999999987	-7.69199999999955	9.17207064953121	42.7997300440385	58.0088241879964	64.4433897495824	60.6491152592327
424	430.1392	265.5142	1	19	423	21.15	-28.9959999999996	-47.1839999999997	55.3813856092456	77.0703096108879	64.2426618872917	69.1942475665292	62.4849672862974
425	428.6096	261.6782	1	19	424	21.2	-30.5920000000003	-76.7200000000003	82.5943633912149	79.6533032042321	68.9170097228109	72.6447508543703	63.6715628435134
426	438.2881	256.6338	1	19	425	21.25	193.57	-100.888	218.283607822484	89.7056486118526	76.7268366644267	77.8687136555775	66.133123069871
427	438.9473	255.1302	1	19	426	21.3	13.184	-30.0720000000001	32.8350885486853	96.2278948029256	90.5489596743182	84.0082848043947	68.6333186460336
428	440.993592985539	252.975292626986	1	19	427	21.35	40.9258597107805	-43.09814746028	59.4337976876333	95.0342894015834	105.594907454961	87.0177736217545	68.4571665615225
429	443.8386	249.6193	1	19	428	21.4	56.9001402892195	-67.1198525397199	87.9926165646107	76.3833637179655	112.857348380834	87.9074665596381	70.1280074629319
430	442.465995007691	246.042297888683	1	19	429	21.45	-27.4520998461799	-71.54004222634	76.6263363845039	101.444616144404	113.016490955045	88.5815469577322	71.8451631478231
431	437.318432672613	242.495014951878	1	19	430	21.5	-102.951246701559	-70.9456587361001	125.028979404394	121.484166298069	103.948605069821	90.6982087203737	72.0688942946755
432	430.203312833689	239.045843070733	1	19	431	21.55	-142.302396778481	-68.9834376228998	158.141350680879	129.486801958743	114.256581699409	93.3539170284053	72.5118515850915
433	422.928035329843	235.763174126391	1	19	432	21.6	-145.50555007692	-65.6533788868404	159.631548455955	130.998692508506	116.026723055513	97.999690153269	72.5833540252279
434	417.3	232.7154	1	19	433	21.65	-112.56070659686	-60.9554825278201	128.005794867981	131.513846421676	111.572271231984	100.683177537345	73.099335436505
435	414.9613	229.2156	1	19	434	21.7	-46.7740000000003	-69.9959999999999	84.1857891333211	127.068547254414	108.246084192653	102.504283472058	73.0409629199694
436	416.15743112829	222.948487409394	1	19	435	21.75	23.9226225658001	-125.34225181212	127.604748970242	110.569279812956	104.669580776321	98.2371318983825	73.2556670511489
437	418.0271	216.415	1	19	436	21.8	37.3933774342004	-130.66974818788	135.91485484457	93.657740505226	96.1588743824925	102.413519257636	73.2971008344387
438	417.946502124595	212.559081689348	1	19	437	21.85	-1.61195750810066	-77.1183662130397	77.1352112486666	85.4934758768006	90.4044728515775	100.292666966453	74.7743625393637
439	417.183271089116	210.525163916288	1	19	438	21.9	-15.2646207095802	-40.6783554612002	43.4480983293297	77.8253151309654	88.5090066938557	99.7065366456301	74.9726639876621
440	417.9779	208.5078	1	19	439	21.95	15.89257821768	-40.3472783257598	43.3644659911938	65.2492015105708	91.9920759890702	99.7440121508906	75.6321375282111
441	421.3405	205.573	1	19	440	22	67.2520000000009	-58.6959999999999	89.2639452410664	70.2396658901986	92.5256587269443	94.3383460487878	75.22747763203
442	423.6789	202.7682	1	19	441	22.05	46.7679999999996	-56.096	73.0342867425975	83.3602728824854	90.5704568158624	88.2990371768841	75.919075829022
443	423.378	197.6727	1	19	442	22.1	-6.01800000000026	-101.91	102.087533146805	98.4906761013399	84.558610877393	80.7233183008733	76.7198568616402
444	423.9793	192.2534	1	19	443	22.15	12.0260000000007	-108.386	109.051133290764	107.226002322923	87.8408020592757	77.0044233064808	76.7214525074933
445	422.8589	186.409	1	19	444	22.2	-22.4080000000004	-116.888	119.016482085466	115.891712121154	91.2419401091279	73.4371749855685	77.079447868403
446	423.0562	179.7649	1	19	445	22.25	3.94599999999969	-132.882	132.940576348983	98.8775558645874	84.007111321255	68.6426204467203	73.9437904292437
447	417.589	177.7748	1	19	446	22.3	-109.344	-39.8020000000002	116.362835733751	92.321331236066	80.4391999712758	62.5859168644826	74.95238568389
448	416.8325	177.3854	1	19	447	22.35	-15.1300000000003	-7.7879999999999	17.0167518639724	83.9932041169159	71.0421637501691	62.5309514569728	77.0012392100979
449	413.9671	179.9018	1	19	448	22.4	-57.3079999999993	50.3280000000001	76.2700101481567	60.7882203195867	65.4998399191058	62.0378614156861	76.932502472381
450	410.4869	181.5917	1	19	449	22.45	-69.6040000000005	33.7979999999999	77.3758464897158	44.9866878213976	54.8822739820668	62.68272809869	76.9161616481132
451	410.4248	182.4352	1	19	450	22.5	-1.24199999999973	16.8700000000001	16.9156573623375	43.2067716357508	44.7595821664962	59.7567465436864	77.3583758732393
452	410.6737	184.2863	1	19	451	22.55	4.97799999999984	37.022	37.3551732428054	38.6783486021457	34.6013769131028	58.4842346296386	75.6240596175262
453	410.4983	184.6523	1	19	452	22.6	-3.50800000000049	7.31999999999971	8.11717093573859	25.7713438472177	40.5032920365527	55.4400235700113	73.281448509573
454	410.3191	187.3277	1	19	453	22.65	-3.58399999999961	53.5079999999999	53.6278949801313	28.7309440134057	36.2349207720965	52.7597274776416	71.8636257243663
455	409.941	186.8088	1	19	454	22.7	-7.56200000000035	-10.378	12.8408227150758	24.2160660048081	34.1235160882522	51.6546122647484	70.2040790329869
456	411.476	186.4111	1	19	455	22.75	30.7000000000005	-7.95399999999972	31.7136581932773	37.7998124373545	35.5063817661177	49.6504489601049	68.1514829612525
457	412.1652	186.6779	1	19	456	22.8	13.7840000000006	5.33599999999979	14.7807831998177	33.7914929420472	36.5292692880014	47.4912521101443	65.3240166939899
458	413.0608	190.3727	1	19	457	22.85	17.9119999999989	73.8960000000003	76.0359030984706	42.4756883292867	39.8378833898535	53.709811453743	63.8332956209478
459	411.8279	191.5129	1	19	458	22.9	-24.6579999999994	22.8039999999999	33.5862975035946	42.2818195188297	40.0196150361774	54.158468299132	63.592622944863
460	411.3257	194.2808	1	19	459	22.95	-10.0440000000003	55.3579999999999	56.2617996512732	48.8424725711947	48.42695054743	54.0883111453358	62.7358801144055
461	412.855	194.4366	1	19	460	23	30.5860000000007	3.11599999999999	30.7443141409927	41.8759543423525	54.5413157537135	60.3784056976908	60.7424082248422
462	414.5381	196.1182	1	19	461	23.05	33.6619999999994	33.6320000000001	47.5840484616427	46.2477371303076	60.3811273071858	62.9490820581683	60.3551067938141
463	415.6911	194.4109	1	19	462	23.1	23.0600000000004	-34.1460000000001	41.2033119542595	54.3782127655733	66.9163308709334	65.8395787182728	57.8948493087167
464	417.1323	192.0427	1	19	463	23.15	28.8239999999996	-47.364	55.4452114433698	66.8008119885974	72.0820158261676	66.7228281422518	55.7608750727529
465	420.6802	188.7422	1	19	464	23.2	70.9580000000005	-66.01	96.9141778276021	71.9197820431768	74.0531062024195	66.9709830804053	53.3414915383201
466	419.3766	184.2861	1	19	465	23.25	-26.0720000000003	-89.1219999999998	92.8573102561128	91.9567073995143	85.2504296292639	67.6603454757848	51.3449604019091
467	419.774	180.6488	1	19	466	23.3	7.94800000000009	-72.7460000000002	73.1788987345398	97.9162945220277	89.3688948283352	68.0621165234972	49.3759436905144
468	422.5228	174.1357	1	19	467	23.35	54.9760000000003	-130.262	141.387938735947	93.7279996392656	91.8412740466921	65.1356397849228	50.5372518560923
469	423.9899	170.134	1	19	468	23.4	29.3419999999992	-80.0340000000006	85.2431470559367	103.70004726993	93.4260412483262	65.14738447404	50.7507162188836
470	420.8449	172.2644	1	19	469	23.45	-62.8999999999996	42.6080000000002	75.9727034137918	106.818007613494	85.5150156133806	62.7890321301209	51.1601017705595
471	414.3365	175.1904	1	19	470	23.5	-130.168	58.5200000000003	142.717548409437	91.7258406938698	80.7793751978561	61.7280699059981	51.4029001816993
472	410.9942	178.1108	1	19	471	23.55	-66.8460000000005	58.408	88.7687004523558	88.9357879746248	75.7431057398087	62.2259789579895	51.3002155826264
473	407.6989	178.1942	1	19	472	23.6	-65.9059999999999	1.66799999999967	65.9271041378278	77.3020315874956	63.3549486989123	60.3496750474221	52.4760942581511
474	404.2711	179.1724	1	19	473	23.65	-68.5559999999998	19.5640000000003	71.2928834597114	57.8587031257816	58.2127531219124	58.7620226678642	53.1062689450714
475	404.9047	179.7977	1	19	474	23.7	12.672	12.5059999999996	17.8039214781461	44.6682038661236	51.5249580578222	55.0283708118919	54.5619536038712
476	402.7422	179.091	1	19	475	23.75	-43.2499999999993	-14.1339999999997	45.5009061008672	34.9840567039547	38.2057101827323	53.0394718437134	54.7785220769179
477	402.2369	180.1138	1	19	476	23.8	-10.1060000000007	20.4559999999998	22.8162041540657	27.4897182692	35.0830630876439	51.2606352708846	55.0982428994671
478	401.7836	179.365	1	19	477	23.85	-9.06600000000026	-14.9759999999998	17.5063683269831	25.7478845281489	28.8580760481521	47.3646922584416	53.4876927389045
479	401.2195	180.9592	1	19	478	23.9	-11.2819999999999	31.884	33.8211912859379	18.552717239683	24.0980040874021	47.3429641386352	54.1669938071666
480	401.6149	180.7346	1	19	479	23.95	7.9079999999999	-4.49200000000019	9.09475277289054	25.4979223091641	24.5417260104032	48.2318923957832	54.5688795223261
481	401.1432	180.6689	1	19	480	24	-9.43399999999997	-1.31399999999985	9.52506965853788	22.7320953923496	25.2995684895707	42.4273946657077	55.7528236252163
482	401.2812	183.5427	1	19	481	24.05	2.76000000000067	57.4759999999998	57.5422295014712	20.7062899056042	26.7781648019605	39.6513491070844	58.5569480630533
483	401.4128	183.6711	1	19	482	24.1	2.63199999999983	2.56799999999998	3.67723374291043	23.3355674926574	31.3744358179709	39.1126097980294	58.5501447177187
484	402.3867	184.3455	1	19	483	24.15	19.4780000000003	13.4879999999998	23.6921638522109	32.0464197394584	36.4731751553581	39.4897097478911	58.9041667820049
485	401.6824	185.2061	1	19	484	24.2	-14.0860000000009	17.2120000000001	22.2411407081568	28.058407294757	44.9388267337441	42.152924127337	57.3593847849203
486	401.3185	187.835	1	19	485	24.25	-7.27800000000002	52.5780000000003	53.0793308925427	40.0167762435922	46.6490791486831	41.8966986780509	56.6817489723339
487	401.019	189.6911	1	19	486	24.3	-5.98999999999933	37.122	37.602167277964	52.240060405112	44.219635126525	42.1343692754371	55.7761763389092
488	401.0005	192.8645	1	19	487	24.35	-0.370000000000346	63.4679999999997	63.4690784870867	66.5420859748307	49.3671435479068	41.8397456928862	52.8941985841393
489	402.0667	196.9687	1	19	488	24.4	21.3240000000008	82.0840000000004	84.8085846598096	61.2517385579078	54.88141540838	43.1866031402932	51.5589438738288
490	400.9362	201.5179	1	19	489	24.45	-22.6100000000008	90.9839999999997	93.7512685567506	60.3808629582931	59.7641222442708	46.3487269145314	52.0092126435687
491	401.0684	202.8427	1	19	490	24.5	2.64400000000023	26.4960000000002	26.6275938079281	58.7175108522213	58.4938288665311	49.7775773444345	48.7001696362712
492	402.4147	203.8179	1	19	491	24.55	26.9259999999997	19.504	33.2477892798902	57.5227704116481	57.4905737489136	54.887917168117	46.8557455347229
493	404.8635	202.5499	1	19	492	24.6	48.9760000000001	-25.36	55.1523179567279	52.9861585137109	52.3050555678015	56.7506143880152	46.3237397840849
494	408.0907	200.2866	1	19	493	24.65	64.5440000000008	-45.2660000000003	78.8348824569437	55.7359191751545	49.9000311252284	59.0463108961457	45.7279738930586
495	409.8038	197.1734	1	19	494	24.7	34.2619999999999	-62.2640000000001	71.0682090670647	54.6002845395342	47.7586270953187	59.6903987579488	48.4912656960402
496	411.6069	196.2654	1	19	495	24.75	36.0619999999994	-18.1599999999997	40.3763971151458	45.8926002833817	52.9060755401859	60.3240261009544	49.0435201804511
497	410.4831	195.4671	1	19	496	24.8	-22.4760000000003	-15.9660000000002	27.569616101789	42.2772918388087	65.556199209709	60.2917174069338	49.0645565910369
498	410.4071	196.0428	1	19	497	24.85	-1.5199999999993	11.5140000000002	11.6138966759655	42.5310956769265	64.1340852281237	58.423704909837	49.0314799578702
499	412.461	193.8044	1	19	498	24.9	41.078	-44.7680000000003	60.7583402340783	50.0762319052173	63.2112063839113	55.7749236090224	49.7167578555104
500	414.3768	190.7366	1	19	499	24.95	38.3159999999998	-61.3559999999995	72.3372282576539	76.5121138798838	59.6166752716267	55.7865328913542	50.7732966750002
501	415.9772	187.1745	1	19	500	25	32.0079999999996	-71.2420000000003	78.1020782565997	82.3755701728657	62.1542233353776	54.9729446068347	NA
502	418.6539	179.6489	1	19	501	25.05	53.5340000000008	-150.512	159.749025975122	84.145120929014	63.092861064954	54.0601419623615	NA
503	417.3083	178.1069	1	19	502	25.1	-26.9120000000009	-30.84	40.9311781408751	76.7022548663269	64.5423542518724	53.5348697701403	NA
504	414.4042	180.0249	1	19	503	25.15	-58.0819999999994	38.3600000000001	69.6060940148199	74.232214765538	61.6498160928165	51.9662380382261	NA
505	412.7753	180.6812	1	19	504	25.2	-32.5779999999997	13.1259999999997	35.1228979442183	49.6736082500243	63.8144386873897	54.8296072647435	NA
506	409.5972	181.5226	1	19	505	25.25	-63.5620000000006	16.8280000000004	65.751877752655	46.7091383308791	57.0398136734836	56.1903416828513	NA
507	408.9091	183.2375	1	19	506	25.3	-13.7619999999993	34.298	36.955993397553	39.1545112566189	42.5640847150139	55.9947439066367	NA
508	407.9537	184.1271	1	19	507	25.35	-19.1079999999999	17.792	26.1088285451492	50.9266225084525	42.9356543121568	56.2232142228541	NA
509	409.5452	184.1054	1	19	508	25.4	31.8299999999999	-0.434000000000196	31.8329586435191	39.8474125814292	40.7212696925409	56.2469125707276	NA
510	406.3056	187.5094	1	19	509	25.45	-64.7919999999999	68.0799999999999	93.9834542033861	35.4545611800035	50.0425392578602	55.1978664354691	NA
511	406.4691	187.0181	1	19	510	25.5	3.26999999999998	-9.82599999999991	10.3558281175384	39.1621702934346	50.226460030325	NA	NA
512	407.0849	187.4455	1	19	511	25.55	12.3159999999996	8.54800000000012	14.9917363904249	42.2880281284629	48.8966267483193	NA	NA
513	408.0028	189.4804	1	19	512	25.6	18.3579999999995	40.6979999999999	44.6468741123046	49.1584560072679	47.9040741938359	NA	NA
514	406.6179	191.4075	1	19	513	25.65	-27.6979999999992	38.5419999999999	47.4622478186606	60.6055074792208	50.8440090486387	NA	NA
515	409.109	197.321	1	19	514	25.7	49.8219999999992	118.27	128.335593597411	62.3386923166351	46.5812941835484	NA	NA
516	409.3112	200.6945	1	19	515	25.75	4.0440000000001	67.4700000000001	67.5910854773026	56.6459780942372	NA	NA	NA
517	410.3217	201.3094	1	19	516	25.8	20.2100000000007	12.2980000000001	23.6576605774965	59.3999899688145	NA	NA	NA
518	410.1387	202.0976	1	19	517	25.85	-3.66000000000099	15.7639999999998	16.1833030003149	44.0041323598289	NA	NA	NA
519	411.8406	204.6426	1	19	518	25.9	34.0380000000005	50.8999999999997	61.2323071915472	NA	NA	NA	NA
520	413.3705	206.7049	1	19	519	25.95	30.598	41.2460000000004	51.3563055524834	NA	NA	NA	NA
521	NA	NA	1	19	520	26	NA	NA	NA	NA	NA	NA	NA
522	NA	NA	1	19	521	26.05	NA	NA	NA	NA	NA	NA	NA
523	NA	NA	1	19	522	26.1	NA	NA	NA	NA	NA	NA	NA
524	NA	NA	1	19	523	26.15	NA	NA	NA	NA	NA	NA	NA
525	NA	NA	1	19	524	26.2	NA	NA	NA	NA	NA	NA	NA
526	NA	NA	1	19	525	26.25	NA	NA	NA	NA	NA	NA	NA
527	NA	NA	1	19	526	26.3	NA	NA	NA	NA	NA	NA	NA
528	NA	NA	1	19	527	26.35	NA	NA	NA	NA	NA	NA	NA
529	NA	NA	1	19	528	26.4	NA	NA	NA	NA	NA	NA	NA
530	NA	NA	1	19	529	26.45	NA	NA	NA	NA	NA	NA	NA
531	NA	NA	1	19	530	26.5	NA	NA	NA	NA	NA	NA	NA
532	NA	NA	1	19	531	26.55	NA	NA	NA	NA	NA	NA	NA
533	NA	NA	1	19	532	26.6	NA	NA	NA	NA	NA	NA	NA
534	NA	NA	1	19	533	26.65	NA	NA	NA	NA	NA	NA	NA
535	NA	NA	1	19	534	26.7	NA	NA	NA	NA	NA	NA	NA
536	NA	NA	1	19	535	26.75	NA	NA	NA	NA	NA	NA	NA
537	NA	NA	1	19	536	26.8	NA	NA	NA	NA	NA	NA	NA
538	NA	NA	1	19	537	26.85	NA	NA	NA	NA	NA	NA	NA
539	NA	NA	1	19	538	26.9	NA	NA	NA	NA	NA	NA	NA
540	NA	NA	1	19	539	26.95	NA	NA	NA	NA	NA	NA	NA
541	NA	NA	1	19	540	27	NA	NA	NA	NA	NA	NA	NA
542	NA	NA	1	19	541	27.05	NA	NA	NA	NA	NA	NA	NA
543	NA	NA	1	19	542	27.1	NA	NA	NA	NA	NA	NA	NA
544	NA	NA	1	19	543	27.15	NA	NA	NA	NA	NA	NA	NA
545	NA	NA	1	19	544	27.2	NA	NA	NA	NA	NA	NA	NA
546	NA	NA	1	19	545	27.25	NA	NA	NA	NA	NA	NA	NA
547	NA	NA	1	19	546	27.3	NA	NA	NA	NA	NA	NA	NA
548	NA	NA	1	19	547	27.35	NA	NA	NA	NA	NA	NA	NA
549	NA	NA	1	19	548	27.4	NA	NA	NA	NA	NA	NA	NA
550	NA	NA	1	19	549	27.45	NA	NA	NA	NA	NA	NA	NA
551	NA	NA	1	19	550	27.5	NA	NA	NA	NA	NA	NA	NA
552	NA	NA	1	19	551	27.55	NA	NA	NA	NA	NA	NA	NA
553	NA	NA	1	19	552	27.6	NA	NA	NA	NA	NA	NA	NA
554	NA	NA	1	19	553	27.65	NA	NA	NA	NA	NA	NA	NA
555	NA	NA	1	19	554	27.7	NA	NA	NA	NA	NA	NA	NA
556	NA	NA	1	19	555	27.75	NA	NA	NA	NA	NA	NA	NA
557	NA	NA	1	19	556	27.8	NA	NA	NA	NA	NA	NA	NA
558	NA	NA	1	19	557	27.85	NA	NA	NA	NA	NA	NA	NA
559	NA	NA	1	19	558	27.9	NA	NA	NA	NA	NA	NA	NA
560	NA	NA	1	19	559	27.95	NA	NA	NA	NA	NA	NA	NA
561	NA	NA	1	19	560	28	NA	NA	NA	NA	NA	NA	NA
562	NA	NA	1	19	561	28.05	NA	NA	NA	NA	NA	NA	NA
563	NA	NA	1	19	562	28.1	NA	NA	NA	NA	NA	NA	NA
564	NA	NA	1	19	563	28.15	NA	NA	NA	NA	NA	NA	NA
565	NA	NA	1	19	564	28.2	NA	NA	NA	NA	NA	NA	NA
566	NA	NA	1	19	565	28.25	NA	NA	NA	NA	NA	NA	NA
567	NA	NA	1	19	566	28.3	NA	NA	NA	NA	NA	NA	NA
568	NA	NA	1	19	567	28.35	NA	NA	NA	NA	NA	NA	NA
569	NA	NA	1	19	568	28.4	NA	NA	NA	NA	NA	NA	NA
570	NA	NA	1	19	569	28.45	NA	NA	NA	NA	NA	NA	NA
571	NA	NA	1	19	570	28.5	NA	NA	NA	NA	NA	NA	NA
572	NA	NA	1	19	571	28.55	NA	NA	NA	NA	NA	NA	NA
573	NA	NA	1	19	572	28.6	NA	NA	NA	NA	NA	NA	NA
574	NA	NA	1	19	573	28.65	NA	NA	NA	NA	NA	NA	NA
575	NA	NA	1	19	574	28.7	NA	NA	NA	NA	NA	NA	NA
576	NA	NA	1	19	575	28.75	NA	NA	NA	NA	NA	NA	NA
577	NA	NA	1	19	576	28.8	NA	NA	NA	NA	NA	NA	NA
578	NA	NA	1	19	577	28.85	NA	NA	NA	NA	NA	NA	NA
579	NA	NA	1	19	578	28.9	NA	NA	NA	NA	NA	NA	NA
580	NA	NA	1	19	579	28.95	NA	NA	NA	NA	NA	NA	NA
581	NA	NA	1	19	580	29	NA	NA	NA	NA	NA	NA	NA
582	NA	NA	1	19	581	29.05	NA	NA	NA	NA	NA	NA	NA
583	NA	NA	1	19	582	29.1	NA	NA	NA	NA	NA	NA	NA
584	NA	NA	1	19	583	29.15	NA	NA	NA	NA	NA	NA	NA
585	NA	NA	1	19	584	29.2	NA	NA	NA	NA	NA	NA	NA
586	NA	NA	1	19	585	29.25	NA	NA	NA	NA	NA	NA	NA
587	NA	NA	1	19	586	29.3	NA	NA	NA	NA	NA	NA	NA
588	NA	NA	1	19	587	29.35	NA	NA	NA	NA	NA	NA	NA
589	NA	NA	1	19	588	29.4	NA	NA	NA	NA	NA	NA	NA
590	NA	NA	1	19	589	29.45	NA	NA	NA	NA	NA	NA	NA
591	NA	NA	1	19	590	29.5	NA	NA	NA	NA	NA	NA	NA
592	NA	NA	1	19	591	29.55	NA	NA	NA	NA	NA	NA	NA
593	NA	NA	1	19	592	29.6	NA	NA	NA	NA	NA	NA	NA
594	NA	NA	1	19	593	29.65	NA	NA	NA	NA	NA	NA	NA
595	NA	NA	1	19	594	29.7	NA	NA	NA	NA	NA	NA	NA
596	NA	NA	1	19	595	29.75	NA	NA	NA	NA	NA	NA	NA
597	NA	NA	1	19	596	29.8	NA	NA	NA	NA	NA	NA	NA
598	NA	NA	1	19	597	29.85	NA	NA	NA	NA	NA	NA	NA
599	NA	NA	1	19	598	29.9	NA	NA	NA	NA	NA	NA	NA
600	NA	NA	1	19	599	29.95	NA	NA	NA	NA	NA	NA	NA
601	NA	NA	1	19	600	30	NA	NA	NA	NA	NA	NA	NA
