# Supplementary material for: An automated feeding system for the African killifish reveals the impact of diet on lifespan and allows scalable assessment of associative learning
Source: eLife. 2022 Nov 10;11:e69008. doi: 10.7554/eLife.69008 (PMC9788828; doi:10.7554/eLife.69008)
Supplement: Figure 6—source data 3. [file elife-69008-fig6-data3.zip › Filtered and Interpolated Trajectories with Kinematics/t20_REC0012 DLC_likelihood-euclidean-filtered_splines-interpolated_kinematics_02_resnet50_TrainAllTheThingsJun28shuffle1_1030000.csv]

	x2	y2	fishnum	recording_num	bodyparts_coords	seconds	velocity_x	velocity_y	velocity_xy	velocity_xy_5frame	velocity_xy_10frame	velocity_xy_20frame	velocity_xy_40frame
1	205.0733	177.073	20	12	0	0	0	0	0	NA	NA	NA	NA
2	223.980178438375	178.873142516899	20	12	1	0.05	378.1375687675	36.00285033798	379.847635435387	NA	NA	NA	NA
3	238.818781943277	179.045828061063	20	12	2	0.1	296.77207009804	3.45371088327965	296.792165848665	220.279314071291	NA	NA	NA
4	250.491216228991	178.115882346777	20	12	3	0.15	233.44868571428	-18.5989142857198	234.188403799873	253.064833689285	NA	NA	NA
5	259.899587009804	176.608131088328	20	12	4	0.2	188.16741561626	-30.1550251689798	190.56836527253	208.896189852835	171.94414708157	NA	NA
6	267.946	175.0474	20	12	5	0.25	160.92825980392	-31.21462176656	163.927598089972	183.338492497578	173.623917125355	NA	NA
7	275.8471	174.165	20	12	6	0.3	158.022	-17.6480000000004	159.004416253134	155.417540592244	136.93054811487	NA	NA
8	284.2953	174.3481	20	12	7	0.35	168.964	3.66199999999992	169.00367907238	123.608980091848	109.160848767422	NA	NA
9	288.8748	173.1677	20	12	8	0.4	91.5899999999999	-23.6079999999998	94.5836442732039	94.1830005614253	87.590284091977	NA	NA
10	290.3214	172.5416	20	12	9	0.45	28.9319999999998	-12.5220000000002	31.5255627705516	64.9649063769051	72.2221740495695	98.4323097650699	NA
11	290.8603	171.8974	20	12	10	0.5	10.7780000000002	-12.8839999999997	16.7977004378575	34.9832050372671	56.6794441224	100.285270401457	NA
12	290.8083	171.2538	20	12	11	0.55	-1.04000000000042	-12.8719999999998	12.9139453305331	19.7630275917102	43.1838678737761	82.2666860829601	NA
13	291.2334	172.1087	20	12	12	0.6	8.50200000000086	17.0979999999997	19.0951723741894	20.8353680072907	29.8912348625635	68.464404788151	NA
14	291.4248	173.0128	20	12	13	0.65	3.82799999999975	18.082	18.4827570454193	19.1758876833746	25.08774941541	57.6757045175683	NA
15	292.5532	171.5539	20	12	14	0.7	22.568	-29.178	36.8872648484541	21.402829370647	24.9204724485702	49.5353855155222	NA
16	292.5129	171.1308	20	12	15	0.75	-0.80600000000004	-8.4620000000001	8.50029881827703	24.7992646878599	26.9466236775586	43.0921766637164	NA
17	293.0055	172.2277	20	12	16	0.8	9.85199999999963	21.9380000000001	24.0486537668951	30.4124712391099	27.6028240510503	36.3733758322197	NA
18	291.2379	171.8678	20	12	17	0.85	-35.3519999999992	-7.19800000000021	36.0773489602541	29.0055768898497	27.7679608088797	29.5806137621295	NA
19	293.2672	173.0075	20	12	18	0.9	40.5859999999996	22.7940000000001	46.5487898016691	34.7173596717426	27.7611249431596	25.7015424177093	NA
20	292.6189	171.663	20	12	19	0.95	-12.9660000000001	-26.8899999999996	29.8527931021535	33.8028187314536	26.848596981475	24.7935491361103	117.631624367776
21	292.4655	173.5096	20	12	20	1	-3.06799999999953	36.9319999999999	37.0592127277414	30.7366569298995	29.5049092050329	24.3568221725518	122.244113931795
22	292.7993	172.5948	20	12	21	1.05	6.67599999999993	-18.2960000000003	19.4759490654502	25.1097786472093	29.5628837906634	24.9406114411283	114.683504220265
23	291.869	172.1359	20	12	22	1.1	-18.6059999999998	-9.178	20.7465399524834	24.6916170731002	29.2699926616955	33.2724077846379	109.815427644245
24	291.7201	173.0445	20	12	23	1.15	-2.97800000000052	18.1720000000001	18.4143983882181	24.2924587383231	26.3153354200086	48.693741815058	108.286250378723
25	291.7035	174.4325	20	12	24	1.2	-0.331999999999653	27.7600000000001	27.7619852316077	25.3229488498731	24.6666258236503	67.0481057589601	108.706561588251
26	292.3192	172.791	20	12	25	1.25	12.3140000000001	-32.8300000000002	35.0634210538563	27.8033283934914	21.7670206675451	87.4935237774295	109.733669792451
27	291.1133	173.0404	20	12	26	1.3	-24.1180000000008	4.98800000000017	24.6283996232001	27.5208921928079	22.2783988312064	104.716922324499	107.512062856321
28	289.664	172.2363	20	12	27	1.35	-28.9859999999999	-16.0820000000001	33.148437670575	24.6416345742005	38.776854760396	116.990722295279	104.273233528353
29	290.3697	171.7623	20	12	28	1.4	14.1140000000007	-9.47999999999979	17.0022173848006	19.241582596767	69.6263586869565	126.620597848049	103.104562679107
30	290.9585	172.0784	20	12	29	1.45	11.7759999999998	6.32199999999955	13.3656971385705	19.2338488125396	107.247614536445	136.830938970482	102.902467816794
31	290.5606	172.1433	20	12	30	1.5	-7.95799999999986	1.29800000000046	8.06316116668884	49.7503811273006	145.482138349826	144.202957462133	104.13827656283
32	291.7323	172.5158	20	12	31	1.55	23.4339999999997	7.45000000000005	24.5897307020632	111.731825181105	179.870960858335	147.10032235757	106.432946613836
33	300.713726182438	174.876750400947	20	12	32	1.6	179.62852364876	47.2190080189398	185.73109924438	189.85359449869	204.711451928862	151.166450500339	107.274252165432
34	316.593390566995	178.751116168615	20	12	33	1.65	317.593287691141	77.4873153533599	326.909437653823	271.722694102885	226.925860276089	158.896796239878	108.480570875609
35	336.331471860333	183.04025673581	20	12	34	1.7	394.76162586676	85.7828113439001	403.974543726496	340.50807290413	248.995252117314	167.87773766098	108.590903663498
36	356.888148769114	186.645531535336	20	12	35	1.75	411.13353817562	72.10549599052	417.408659187664	359.672522730424	266.638894256721	176.375162921185	110.38905926029
37	375.2236	188.4683	20	12	36	1.8	366.709024617719	36.4553692932799	368.516624708287	342.119895371073	271.922245883934	178.650749880423	119.839062532673
38	389.283336727811	187.758002105611	20	12	37	1.85	281.19473455622	-14.2059578877797	281.55334837585	308.136909735939	263.556046240281	178.965853294577	125.980275081344
39	400.9542	185.1564	20	12	38	1.9	233.41726544378	-52.0320421122204	239.14630085707	261.555094410556	248.1672337928	180.507582940505	135.549702816259
40	412.166334286291	181.802625436068	20	12	39	1.95	224.242685725819	-67.0754912786396	234.059615550824	203.336418863738	228.507860785514	181.011386497478	146.542735216114
41	421.081767872861	179.432966414988	20	12	40	2	178.308671731401	-47.3931804216005	184.499582560749	167.439569750139	207.268187492544	183.919730953109	146.041452499043
42	424.9205	179.933	20	12	41	2.05	76.7746425427799	10.0006717002401	77.4232469741977	154.214572214528	177.430538902511	187.925281786544	146.679544266811
43	423.4714	184.8264	20	12	42	2.1	-28.9819999999997	97.8680000000003	102.069102807853	148.878811835089	153.220254660292	181.276096546226	146.899093220481
44	424.805946009189	193.373909811918	20	12	43	2.15	26.6909201837791	170.95019623836	173.021313179014	152.981280574532	134.089305604922	168.26739993616	147.626037502535
45	431.593	201.2131	20	12	44	2.2	135.741079816221	156.78380376164	207.380813653631	151.524658941284	113.027520877641	150.133701568036	147.05446693118
46	441.0516	205.164	20	12	45	2.25	189.172	79.0179999999998	205.011926257962	139.000939570446	101.200567649497	133.284594743151	146.94252116969
47	442.7254	208.2458	20	12	46	2.3	33.4759999999994	61.6360000000003	70.1401388079607	113.964038995316	103.928317689155	134.961202740846	147.184111386155
48	443.8092	209.8939	20	12	47	2.35	21.6759999999999	32.962	39.450505953663	77.1762299201922	98.9961468521717	134.969827867408	146.981550138953
49	444.0215	212.2763	20	12	48	2.4	4.24600000000055	47.6479999999998	47.8368103033635	49.4198547244619	88.3675660795198	144.478807784469	147.712201792007
50	443.368	213.2493	20	12	49	2.45	-13.0700000000002	19.4600000000003	23.4417682780121	56.3319764370259	71.7595423505583	156.254531461746	148.342124208353
51	446.2057	214.9562	20	12	50	2.5	56.7539999999997	34.1379999999998	66.2300502793101	58.9913541338972	59.301001993759	147.879947535953	149.423803953752
52	444.7494	219.9846	20	12	51	2.55	-29.126	100.568	104.700747370781	62.7710931637235	92.4918665791818	146.258766176051	149.614611683965
53	446.449	222.0013	20	12	52	2.6	33.9920000000006	40.3339999999997	52.7473944380196	66.3428547809245	116.719401074524	142.631735940624	145.89933784509
54	449.4431	223.4742	20	12	53	2.65	59.8820000000001	29.4580000000002	66.7355054524952	69.182149263056	154.868309964016	136.355278765192	138.130792978609
55	451.497	223.2601	20	12	54	2.7	41.078	-4.28200000000004	41.300576364017	128.651756721338	199.481542045851	126.23119620138	128.156846868279
56	454.3468	220.4229	20	12	55	2.75	56.9959999999992	-56.7439999999999	80.4265226899678	174.447448015151	194.559327422409	117.509879418195	117.765467359285
57	474.426858242748	219.47457300539	20	12	56	2.8	401.60116485496	-18.9665398922	402.048784662189	246.965526764308	188.589214662948	115.717472891887	109.426951870238
58	487.7143	214.7983	20	12	57	2.85	265.74883514504	-93.5254601077997	281.725850907085	332.620229310778	186.267325029075	114.997246983328	104.763018505066
59	470.812434075801	201.564678137999	20	12	58	2.9	-338.03731848398	-264.67243724002	429.32589919828	319.936505581762	184.342991450864	114.916820643508	99.1109013678191
60	450.1783	190.3628	20	12	59	2.95	-412.68268151602	-224.03756275998	469.574089096369	248.526672604558	180.702850052201	115.672861919229	94.1751275973317
61	450.0775	189.5184	20	12	60	3	-2.01599999999985	-16.8879999999996	17.0079040448841	198.087202043	175.718756842631	114.927876954395	91.3569700496912
62	448.3542	188.0718	20	12	61	3.05	-34.4659999999999	-28.9320000000004	44.9996197761716	121.72045613742	138.943079204593	111.303941581386	90.4031466458683
63	449.6897	187.4423	20	12	62	3.1	26.7100000000005	-12.5900000000001	29.5284980992943	28.7854707936232	113.275092892132	110.522579143953	88.2097305358571
64	447.4985	186.5272	20	12	63	3.15	-43.8240000000008	-18.3019999999999	47.492169670379	31.5010081034995	74.9653313230005	107.994186021057	84.8375854370559
65	447.7017	186.664	20	12	64	3.2	4.06400000000076	2.73599999999988	4.89916237738713	29.3594858046281	31.8641817926066	106.179992168521	80.4167980758855
66	448.9365	187.5662	20	12	65	3.25	24.6960000000001	18.0440000000004	30.5855905942655	28.4629837412649	35.2964264863812	102.246339975419	77.0735169928676
67	447.7082	186.3699	20	12	66	3.3	-24.5660000000009	-23.9260000000002	34.2920082818148	28.2102065085813	34.0186684998236	83.892700999629	76.9791812959814
68	448.6958	185.5999	20	12	67	3.35	19.7520000000009	-15.4000000000002	25.0459877824781	34.94289279159	34.7778332588311	74.5562091427247	77.7434625661833
69	449.4201	183.4049	20	12	68	3.4	14.4859999999994	-43.8999999999999	46.2282835069611	39.0918448692629	31.6453805912506	53.7429949511694	77.2666629000163
70	450.2464	181.6628	20	12	69	3.45	16.5260000000001	-34.8419999999999	38.5625937924304	38.6778511950191	31.6571342848413	32.0957237329173	76.966524315606
71	449.9321	179.1156	20	12	70	3.5	-6.28600000000006	-50.9440000000001	51.3303509826302	41.0926827763972	28.7739231082078	34.8339925634296	76.3635383042977
72	450.2431	177.5348	20	12	71	3.55	6.22000000000071	-31.6160000000002	32.2220399105957	35.0805546739198	28.8423227946649	34.5475271156851	76.0672423586942
73	451.2879	176.0008	20	12	72	3.6	20.895999999999	-30.6799999999998	37.1201456893686	28.3713757780925	35.837325393317	33.7877251310906	77.0812822746944
74	450.741	175.4055	20	12	73	3.65	-10.9379999999999	-11.9060000000002	16.1676429945741	18.4560013471526	32.5206585793383	33.31989210892	76.9692180575338
75	450.8707	175.6202	20	12	74	3.7	2.59400000000028	4.29400000000044	5.01669931329407	19.0067943943106	32.327265673228	34.6023999503914	76.54924598076
76	450.9583	175.6166	20	12	75	3.75	1.75200000000018	-0.0720000000001164	1.75347882793054	30.5819680102368	34.371558640478	36.6371545675404	75.4119713936078
77	451.808	177.1451	20	12	76	3.8	16.9939999999997	30.5700000000002	34.9760051463857	29.9607624847567	35.0763857315465	38.2408897000754	65.6354358974445
78	455.5293	180.0968	20	12	77	3.85	74.4259999999997	59.0339999999998	94.9960137689994	36.2831555683635	32.7976170033501	40.4896781490384	59.1149262145695
79	456.0968	180.42	20	12	78	3.9	11.3499999999999	6.46399999999971	13.0616153671739	50.2871159338033	34.9944036265894	39.6165051565245	49.0077718116509
80	457.0661	181.9739	20	12	79	3.95	19.3860000000006	31.078	36.6286647313279	51.1459770687825	37.5476656159416	38.260186711983	37.9989828532335
81	455.2488	185.0684	20	12	80	4	-36.3459999999998	61.8900000000002	71.7732806551297	35.0132659964635	44.500386026873	37.7991996542004	39.0790712888831
82	453.2856	185.1036	20	12	81	4.05	-39.2640000000006	0.704000000000065	39.2703108212813	40.028044768422	47.639456605486	40.8305431360026	40.2280637869394
83	452.6301	185.3932	20	12	82	4.1	-13.1099999999992	5.79200000000014	14.3324584074045	38.8121756635196	45.1420309047599	43.6399854054357	40.7270414057477
84	451.2286	186.6861	20	12	83	4.15	-28.0300000000011	25.8580000000001	38.1355092269667	38.7136561199427	46.7123517337106	45.9442500940104	40.8840240325546
85	449.7037	186.5976	20	12	84	4.2	-30.4979999999989	-1.77000000000021	30.549319206816	44.1329361421895	44.1931077507379	46.9184997929991	41.3992670999373
86	447.1673	189.1014	20	12	85	4.25	-50.7280000000003	50.0760000000002	71.280682937245	55.2707958130563	41.2268406679228	48.5776028117965	41.7644371880416
87	450.0787	187.5092	20	12	86	4.3	58.2280000000003	-31.8440000000004	66.3667109325154	53.3966586989992	46.5847005404586	47.37817079526	41.4236236216753
88	446.6465	186.8181	20	12	87	4.35	-68.6440000000005	-13.8220000000001	70.0217567617385	49.5740398379562	54.4823538075212	43.6736432864143	42.0182668845799
89	446.4264	185.3968	20	12	88	4.4	-4.40200000000004	-28.4259999999995	28.7648236566813	43.7400252159029	56.8940965614313	44.2725486721324	43.0451747514959
90	446.5163	185.9615	20	12	89	4.45	1.798	11.2939999999998	11.4362249016008	49.0364649387277	56.2893339700565	43.9022419735496	44.0772343842666
91	448.4447	186.8068	20	12	90	4.5	38.5680000000002	16.9060000000002	42.1106098269786	53.693911801986	52.65481959672	43.3241500143367	43.6835322661315
92	452.9592	185.7244	20	12	91	4.55	90.29	-21.6480000000001	92.8489095466392	60.3915344238634	47.116884985034	45.9086004581938	43.241447996555
93	456.1617	182.3317	20	12	92	4.6	64.0499999999997	-67.8539999999998	93.3089910780303	63.0046281021569	42.2052556680687	47.6663576804047	56.1733786946164
94	458.6942	180.522	20	12	93	4.65	50.6500000000005	-36.1940000000004	62.2529367660682	61.569613977537	41.8327456105541	48.4481559561891	70.9696385095881
95	458.588018760961	179.301525510285	20	12	94	4.7	-2.12362478078035	-24.4094897943	24.5016932930682	45.1973050313403	43.6113761963613	48.1961342494833	71.4481055542111
96	457.078086424635	178.423269233119	20	12	95	4.75	-30.1986467265203	-17.5651255433201	34.9355392038791	30.7165995341513	45.4214593607505	46.8917198085427	84.8105883896931
97	456.5518	178.2657	20	12	96	4.8	-10.5257284926995	-3.15138466237954	10.9873648156556	23.2739567972449	45.2325003759289	44.6063575432752	101.60864421818
98	457.5099	178.6836	20	12	97	4.85	19.162	8.35800000000006	20.9054635920853	24.2181242905658	40.8503615532883	43.5468556201214	112.7913675535
99	456.3682	178.1698	20	12	98	4.9	-22.8340000000003	-10.2760000000001	25.0397230815362	29.2733047439641	40.002215350947	46.4738443464674	120.894383402343
100	457.2662	177.0172	20	12	99	4.95	17.9600000000005	-23.0520000000001	29.2225307596728	45.2676957205176	40.10293452891	49.8942820565503	124.098924562615
101	455.9572	174.3061	20	12	100	5	-26.1800000000005	-54.2220000000003	60.2114414708705	50.9841235724253	41.1286200203655	49.5678648780626	122.933256319433
102	458.9966	170.9229	20	12	101	5.05	60.788	-67.6639999999998	90.9593196984233	56.7304739046491	42.0958301015164	45.6523528571075	124.088932231149
103	460.7481	169.1751	20	12	102	5.1	35.0300000000004	-34.9560000000002	49.4876028516238	55.9877447672543	44.8884555721742	68.7067719837971	127.814817900685
104	463.3138	168.3716	20	12	103	5.15	51.3139999999999	-16.0699999999997	53.7714747426549	52.9839352967669	51.1149430823807	95.9950269251659	132.09769569353
105	462.044012546765	168.251608884757	20	12	104	5.2	-25.3957490647008	-2.39982230486021	25.5088850726988	38.9239644825151	56.1771879167393	95.9777113154232	136.929496651971
106	459.786	168.1664	20	12	105	5.25	-45.1602509352995	-1.70417769513961	45.1923941184336	38.7927875719231	53.7142703953746	121.04357396759	140.320900369908
107	460.4944	167.4146	20	12	106	5.3	14.1679999999997	-15.0360000000001	20.6594656271645	45.4994122601123	46.072205338286	155.839117641101	142.670656509954
108	461.6397	165.2583	20	12	107	5.35	22.9060000000004	-43.1260000000003	48.8317182986637	56.3666310662243	96.563182414306	181.909091820585	143.354601244098
109	461.9793	160.9063	20	12	108	5.4	6.79200000000037	-87.0400000000001	87.3045981836009	54.4446054939824	151.987838499385	197.516218132553	143.741792550767
110	465.8189	159.8129	20	12	109	5.45	76.7919999999992	-21.8679999999995	79.844979103259	53.2204461940569	151.852488101936	204.295607151681	143.809726994857
111	464.2502	160.6522	20	12	110	5.5	-31.3739999999996	16.7859999999996	35.5822662572237	154.333577256689	200.958527914814	202.542362624529	143.222383595283
112	463.5466	160.8349	20	12	111	5.55	-14.0719999999999	3.65400000000022	14.538669127537	258.476264738657	269.582405180685	202.269264004103	141.629967614269
113	436.10756657552	164.770705432118	20	12	112	5.6	-548.7806684896	78.71610864236	554.397373611823	247.338345137648	318.929728068996	207.963278120965	139.930351801084
114	405.9481	168.5945	20	12	113	5.65	-603.1893315104	76.4758913576401	608.018035593443	347.472450335646	343.917493182725	215.747235430871	138.67102936257
115	405.4353	167.501	20	12	114	5.7	-10.2560000000005	-21.8700000000001	24.1553810982153	485.944364167312	352.414026386623	225.662859054459	138.726014325565
116	431.944629797947	163.479423611816	20	12	115	5.75	530.186595958941	-80.43152776368	536.252792247209	483.525878881303	351.370454853684	233.750080931274	138.621538234821
117	467.0407	159.2927	20	12	116	5.8	701.92140404106	-83.7344722363201	706.898238285871	429.358721626793	358.466322669921	240.734955476632	139.269439376072
118	494.051792036412	156.918348226347	20	12	117	5.85	540.22184072824	-47.4870354730598	542.304947181774	457.489707635597	319.363373827625	243.162346868074	139.690200032927
119	510.894677023405	156.178822393351	20	12	118	5.9	336.85769973986	-14.7905166599202	337.182249320893	355.268459371722	279.506632362356	241.009740755066	139.408082562031
120	519.133248498696	156.357810363679	20	12	119	5.95	164.771429505821	3.5797594065599	164.810311142236	230.988281172529	299.473230006981	237.725171933164	139.351955103551
121	520.3314	156.739	20	12	120	6	23.9630300260797	7.62379272642022	25.1465509278353	155.200868773947	266.541633947733	236.876902312503	139.141181270275
122	516.056649011022	156.770543085753	20	12	121	6.05	-85.4950197795597	0.630861715059723	85.4973472899062	129.65454309792	211.88750577258	237.607582371431	137.353725720514
123	507.891008799427	156.558447087468	20	12	122	6.1	-163.3128042319	-4.24191996569959	163.367885188866	141.456752378365	167.394965667153	211.15393161837	136.539325174283
124	497.420116578872	156.373183392448	20	12	123	6.15	-209.4178444111	-3.70527390040024	209.450620940757	177.814808523744	138.101988327407	181.347031799974	135.862242646605
125	486.229609563012	156.485223387995	20	12	124	6.2	-223.8101403172	2.24079991094015	223.821357544462	192.78673037263	123.036317479705	181.474317335708	136.491974275354
126	475.905124965503	157.165038461412	20	12	125	6.25	-206.48969195018	13.5963014683398	206.936831654731	179.589062560359	122.383349771321	156.199502502053	136.248606841561
127	468.0323	158.6831	20	12	126	6.3	-157.456499310059	30.36123077176	160.356956534335	146.549433556894	116.748842072941	122.699761111044	137.226627321139
128	463.6699	160.8456	20	12	127	6.35	-87.2480000000007	43.2499999999999	97.3795461275114	104.615882581045	102.944489409116	97.4713082452692	136.552894113609
129	461.882579059808	162.149895948064	20	12	128	6.4	-35.7464188038398	26.0859189612802	44.2524759234327	66.9518910188982	83.1874312375922	81.2999469915099	134.423747140091
130	461.66162451935	162.82219815843	20	12	129	6.45	-4.41909080915934	13.4460442073203	14.1536026652159	40.7109537732515	63.4754046644344	74.4083030554207	133.068753787944
131	462.1117	163.637	20	12	130	6.5	9.00150961299914	16.2960368313998	18.6168738439958	26.2999162578717	45.8573710563719	75.7399999160208	133.34610280465
132	462.8163	164.913	20	12	131	6.55	14.0920000000006	25.5200000000002	29.1522703061018	19.8254289182901	33.5120164495084	72.4381874369251	133.735169570733
133	463.9735	165.427	20	12	132	6.6	23.1439999999998	10.2799999999996	25.3243585506125	22.3349267478236	27.5476508233852	65.1153722276008	120.409155264244
134	463.5938	164.9702	20	12	133	6.65	-7.59400000000028	-9.13599999999974	11.8800392255244	24.7628510938456	24.4979056556126	55.9772498623392	105.881621748608
135	464.8614	164.5512	20	12	134	6.7	25.3520000000003	-8.38000000000022	26.7010918128832	26.3130791257652	25.7802886311361	47.3210894962494	105.547964255329
136	463.5081	163.8208	20	12	135	6.75	-27.0659999999998	-14.6080000000001	30.7564955741058	28.7953853888986	29.0966500607204	38.7471327518484	92.602237849015
137	465.2406	163.1859	20	12	136	6.8	34.6499999999992	-12.6979999999998	36.9034104657	29.1703823929351	28.1275328009094	33.7182991656464	75.757641670152
138	464.0881	164.6798	20	12	137	6.85	-23.0499999999995	29.8779999999999	37.7358898662795	29.2256505144487	27.286255046086	29.9434413591428	62.4090632548448
139	463.5108	165.0536	20	12	138	6.9	-11.5459999999996	7.47599999999977	13.755024245707	33.4304490275952	28.7670684870862	27.8377535251168	54.7013654082114
140	463.41	166.3987	20	12	139	6.95	-2.01599999999985	26.902	26.977432420451	29.9419864760536	31.1667743280644	28.4123356427236	51.0320604209763
141	464.9183	168.503	20	12	140	7	30.1659999999993	42.0859999999999	51.7804881398384	25.7771247032734	31.636894447325	29.8153032967984	50.8928230288634
142	465.5578	169.2364	20	12	141	7.05	12.79	14.6680000000003	19.4610977079919	28.3637545812373	33.9245818817845	29.8627567700356	48.8839825035098
143	465.9655	169.9772	20	12	142	7.1	8.15400000000068	14.8160000000001	16.9115810023787	33.1078981416802	32.3392318949004	29.6643789101181	45.1788225751287
144	464.6317	169.9369	20	12	143	7.15	-26.6759999999999	-0.80600000000004	26.6881736355262	29.8433398670547	31.177601394621	30.4162116972416	40.348686008962
145	466.2189	171.9134	20	12	144	7.2	31.7439999999999	39.5299999999997	50.6981502226657	37.9071772875155	31.044382654311	29.621611174951	35.533218186138
146	464.6022	171.1858	20	12	145	7.25	-32.3340000000007	-14.5519999999999	35.4576967667113	38.9013390865275	30.5339565328763	29.0049731959775	31.4609320754515
147	466.6464	173.3665	20	12	146	7.3	40.8840000000009	43.614	59.7802848102958	33.9914482080046	31.5979807391619	28.8155222292599	28.1512423860839
148	467.4356	174.1243	20	12	147	7.35	15.7839999999999	15.1560000000001	21.8823899974385	28.9808671669418	32.0425027741503	27.3468182644204	26.6052688214005
149	467.3545	174.194	20	12	148	7.4	-1.62200000000098	1.39399999999966	2.13871924291204	31.2245731986979	32.065354907397	28.1027838249129	25.8905004394148
150	466.2217	174.7948	20	12	149	7.45	-22.6559999999995	12.0160000000004	25.6452450173514	25.2887841908082	28.0764480218377	27.6558177865318	26.4976842070361
151	464.8413	176.6766	20	12	150	7.5	-27.6080000000002	37.636	46.6762269254918	25.183666461773	26.37305194463	26.0456461417059	26.7967607471347
152	464.8555	178.1816	20	12	151	7.55	0.284000000000333	30.0999999999999	30.1013397708473	30.1392616067893	23.7064625767353	25.3297775700946	26.6826161426199
153	465.4959	179.0361	20	12	152	7.6	12.808	17.09	21.3568013522625	27.1720288767336	22.3544046339403	25.2422729226566	26.623377029082
154	466.1965	180.1852	20	12	153	7.65	14.0120000000002	22.9820000000001	26.9166949679935	21.521530690562	25.0279662552048	24.7201221555847	27.4648426103156
155	466.3719	180.6964	20	12	154	7.7	3.50799999999936	10.224	10.8090813670726	22.1241409626624	24.2672529187527	23.7453468760267	27.369484540398
156	465.4535	180.6248	20	12	155	7.75	-18.3679999999993	-1.43200000000036	18.423735994634	19.5251428061076	21.5573357505355	24.1747313990545	26.7875246182663
157	465.3456	182.277	20	12	156	7.8	-2.15800000000058	33.0439999999999	33.1143911313494	19.9166709036202	19.0615744010273	22.5841856065213	26.1012074776219
158	465.7536	182.3683	20	12	157	7.85	8.16000000000031	1.82600000000036	8.36181056948831	21.3624769607718	18.4420430711629	23.2670962836582	25.5231319556133
159	465.4792	180.9509	20	12	158	7.9	-5.48800000000028	-28.3480000000003	28.8743354555567	21.593140810509	17.3748894037724	23.9432473537127	25.7622270262632
160	464.5774	180.9647	20	12	159	7.95	-18.0359999999996	0.276000000000067	18.0381116528307	15.9990078393922	19.4142457302157	24.5830327713487	25.3989625712781
161	465.5482	181.09	20	12	160	8	19.4159999999999	2.5060000000002	19.5770552433199	17.3589433362182	21.9764108534791	23.778218197471	24.3198347044921
162	465.7346	181.2672	20	12	161	8.05	3.72799999999984	3.54399999999998	5.14372627576533	14.8331079039247	21.4619086363073	23.5024755152042	24.9461065305286
163	464.979	181.206	20	12	162	8.1	-15.1120000000003	-1.22400000000027	15.1614880536183	17.4660144996595	24.1797879333761	23.5823751480459	25.4620181573273
164	465.7774	181.3554	20	12	163	8.15	15.9680000000003	2.98800000000028	16.2451582940891	22.3596808964492	22.8585284522207	24.5134735233896	25.6245246244922
165	464.3507	180.7241	20	12	164	8.2	-28.5339999999997	-12.6260000000002	31.202644631505	26.9248094332225	24.8988126239448	25.1173579058449	24.7969622759796
166	465.4972	182.6044	20	12	165	8.25	22.9300000000001	37.6060000000001	44.0453872272683	31.0006325305341	25.9991006444065	24.5700760405551	25.2744099082823
167	464.9966	183.9102	20	12	166	8.3	-10.0120000000004	26.1160000000001	27.9693689596318	30.8839490005167	27.9433766293811	23.386892725984	24.8153543525608
168	463.8826	185.2947	20	12	167	8.35	-22.2799999999995	27.6900000000001	35.5406035401761	32.33161074823	28.7227072249288	23.6994456468061	25.3950076284216
169	463.9177	186.077	20	12	168	8.4	0.701999999999998	15.6459999999998	15.6617406440023	29.6385203923637	31.6520576430067	23.4216702276135	25.7906808333917
170	462.5359	187.413	20	12	169	8.45	-27.636	26.7200000000003	38.4409533700715	28.9619438255398	30.8204700814742	23.1421073560243	25.9948002285138
171	462.2162	188.9082	20	12	170	8.5	-6.39400000000023	29.9039999999997	30.5799354479368	26.4447819193236	27.1637412276312	22.5940232672783	25.5127997331201
172	461.3611	189.7914	20	12	171	8.55	-17.1019999999999	17.6640000000003	24.5864861255123	32.4201662854967	25.3118768156606	24.5624354909626	25.333197004736
173	460.6462	190.6893	20	12	172	8.6	-14.298	17.9579999999999	22.9547940090952	29.3093294147184	23.2191033602362	25.6817633919981	25.0680187149887
174	462.8504	190.1184	20	12	173	8.65	44.0839999999992	-11.4179999999999	45.5386624748677	24.6889620628986	23.9848120030063	26.5289270933997	24.8599603866296
175	461.9524	190.8277	20	12	174	8.7	-17.9599999999994	14.1859999999997	22.8867690161798	21.6618098057814	21.3854020881038	25.8485776759326	24.804699210207
176	462.3181	190.9056	20	12	175	8.75	7.31400000000008	1.55799999999999	7.47809868883803	19.9934248011487	19.1889458901501	26.37408841751	25.1821430917314
177	462.4308	190.4467	20	12	176	8.8	2.25399999999922	-9.178	9.45072483992611	15.5494577205159	21.181494352544	27.0465230986004	24.4110017407884
178	463.0627	190.0799	20	12	177	8.85	12.6380000000006	-7.33599999999967	14.6128689859319	13.4614747614893	22.6408195590674	27.522918973185	24.7569735798912
179	462.0395	190.6389	20	12	178	8.9	-20.4640000000006	11.1799999999999	23.3188270717038	13.6889297174016	21.4057965437927	27.6381143130706	24.9492256914729
180	461.4241	190.5462	20	12	179	8.95	-12.3079999999993	-1.85400000000016	12.4468542210465	20.7011788993066	20.876685270391	27.4065676856788	25.054229114705
181	461.6895	190.8855	20	12	180	9	5.30799999999999	6.78600000000017	8.61537346839951	25.288214316986	25.5844356073888	27.2473812687692	25.2443538152193
182	460.0584	192.3997	20	12	181	9.05	-32.6220000000001	30.2839999999998	44.5119707494511	27.2621353670694	28.7811693815401	27.1639184942678	25.3274707549195
183	461.703	191.4942	20	12	182	9.1	32.8919999999994	-18.1099999999998	37.5480460743292	28.2918957792926	31.8267345861339	26.5536622819315	25.0282253138053
184	460.9253	192.9601	20	12	183	9.15	-15.5539999999996	29.3180000000001	33.1884323221208	37.4799414973761	31.2914166231349	25.2064472498696	24.8805537513946
185	461.7151	193.3477	20	12	184	9.2	15.7960000000003	7.75199999999984	17.5956562821625	36.8611598637737	33.4277332832539	24.492040514569	24.7984842777909
186	461.5066	196.0675	20	12	185	9.25	-4.1700000000003	54.3959999999998	54.5556020588169	38.3652548552817	35.3058166473883	25.7942101429077	24.2949115708826
187	461.8765	198.1051	20	12	186	9.3	7.39800000000059	40.752	41.4180625814391	35.3206978792004	33.1463426359916	25.4351107555928	23.7937668279351
188	461.1349	200.233	20	12	187	9.35	-14.8320000000001	42.5580000000002	45.068521031869	38.5635707872151	30.4665050047956	25.8145015129763	23.2003508837873
189	460.9748	201.1169	20	12	188	9.4	-3.202	17.6779999999997	17.9656474417146	33.1316917974005	29.0070979559466	26.4767811553322	23.0824293057697
190	461.3669	202.7613	20	12	189	9.45	7.84199999999942	32.8880000000004	33.8100208222358	29.4315254082095	28.1073957587471	26.9663508733857	22.3479757531084
191	462.7329	202.8634	20	12	190	9.5	27.3199999999997	2.04200000000014	27.3962071097439	22.5677551543095	26.0039846784266	27.8946843631602	21.7753981969416
192	461.735	203.4266	20	12	191	9.55	-19.9579999999992	11.2639999999999	22.917230635484	22.6934980326927	22.0890521296454	26.0925060188765	21.7221833276159
193	462.0829	203.0169	20	12	192	9.6	6.95799999999963	-8.1940000000003	10.7496697623694	17.6512207302792	19.8022684398187	24.3746872356124	21.9490225272312
194	461.1532	203.0227	20	12	193	9.65	-18.5939999999994	0.115999999999872	18.5943618336306	18.8762775594526	21.6621456875295	23.2321804093896	21.3627295906804
195	461.2504	203.4415	20	12	194	9.7	1.94399999999973	8.37600000000009	8.59863431016812	14.7465788510813	20.5049684635175	23.7483908796493	21.0699125623319
196	461.7041	205.055	20	12	195	9.75	9.07399999999939	32.2700000000003	33.5214912556111	17.0367817253279	20.4835520789322	22.2157347242553	21.0320877753047
197	461.7987	205.1176	20	12	196	9.8	1.89200000000028	1.25200000000007	2.26873709362747	20.6307933423663	19.0386694017613	20.5410105572699	21.0747373885939
198	460.7812	204.6739	20	12	197	9.85	-20.3499999999997	-8.87400000000014	22.2006841336025	23.3587161967559	18.2828694664293	18.8777827943896	21.242208517689
199	462.4627	203.9563	20	12	198	9.9	33.6299999999994	-14.3520000000001	36.5644199188222	22.0908265984117	17.4572628628326	18.5267442984688	20.8452092903181
200	461.6646	204.7305	20	12	199	9.95	-15.9619999999995	15.4840000000002	22.2382485821161	23.3307599524413	19.3893860005514	17.289383820538	20.5995812410864
201	462.7259	205.5795	20	12	200	10	21.2260000000003	16.9799999999998	27.1820432638904	19.5289572075306	18.427484770084	16.303415125114	20.6278508598132
202	462.4834	205.9266	20	12	201	10.05	-4.85000000000014	6.94200000000023	8.46840386377531	14.283732383299	18.9929689848944	16.280448160964	20.0991372440423
203	462.5291	206.0795	20	12	202	10.1	0.914000000000215	3.05799999999977	3.19167040904899	15.4200558043468	17.9532971489605	17.3443827725309	19.4895053857986
204	462.8272	206.5018	20	12	203	10.15	5.96199999999953	8.44600000000014	10.338295797664	14.7641429417562	15.3913429094081	17.5190119314911	19.2171012482602
205	464.0062	205.7543	20	12	204	10.2	23.5799999999995	-14.95	27.9198656873556	14.6551780173475	14.0737991775585	17.6477846100947	19.3584227217413
206	463.5219	206.8469	20	12	205	10.25	-9.68599999999924	21.8520000000001	23.9024789509371	16.3776370903904	12.1232781712957	16.2699654077018	18.7423227009613
207	463.6015	207.235	20	12	206	10.3	1.59199999999942	7.76200000000017	7.92357924173166	16.4989534355173	13.5222269201666	16.7143640215951	18.5865668693353
208	463.6726	207.8209	20	12	207	10.35	1.42200000000003	11.7179999999996	11.8039657742638	12.7275425507702	16.4058960786325	16.6699155224018	17.991876317218
209	464.0895	207.4664	20	12	208	10.4	8.33799999999997	-7.09000000000003	10.9448775232983	9.48241340083524	17.5807610001496	15.213637425304	18.2150200782028
210	463.6624	207.6178	20	12	209	10.45	-8.54199999999992	3.02799999999991	9.06281126362003	12.3892758229858	15.9061832196379	14.232811608787	17.5517105645694
211	463.7953	207.9779	20	12	210	10.5	2.65800000000013	7.20200000000034	7.67683320126246	16.4341550668746	14.1124460453196	13.3610173564661	17.256474108306
212	462.6863	207.8018	20	12	211	10.55	-22.1799999999996	-3.52200000000039	22.4578913524842	18.6625685647819	14.4357590582959	14.1057684692081	17.4067462409889
213	461.1931	208.3805	20	12	212	10.6	-29.864	11.5740000000005	32.0283619937082	19.0848238885057	15.386533895843	14.6043235359848	18.8702637514871
214	461.9085	209.2218	20	12	213	10.65	14.3079999999998	16.8259999999998	22.0869450128348	18.742478689804	15.0359319411999	15.2020220871307	18.8901200086851
215	461.6361	209.7096	20	12	214	10.7	-5.44800000000009	9.75599999999986	11.1740878822389	16.482242293606	14.3918240400155	14.9684545638333	19.1517930918495
216	461.5096	209.4395	20	12	215	10.75	-2.53000000000043	-5.4019999999997	5.96510720775402	14.3389127248114	14.5987565416365	15.2689106776673	19.1230855485759
217	461.0176	209.7024	20	12	216	10.8	-9.83999999999924	5.25800000000004	11.1567093714941	11.4092953176179	14.6893100182496	16.6321231814006	19.1824334061762
218	459.9663	209.5285	20	12	217	10.85	-21.0260000000005	-3.47800000000007	21.3117141497352	9.6988241915253	12.8027509933372	17.1059698400463	19.2776785768457
219	460.2597	209.2999	20	12	218	10.9	5.86800000000039	-4.572	7.43885797686746	10.4550343934689	12.8232831741118	17.9032958579367	18.4764430761065
220	460.2348	209.1712	20	12	219	10.95	-0.498000000000047	-2.57400000000018	2.62173225177572	12.8963777428931	14.0307259080286	17.8140373086009	18.6626945043329
221	460.6968	209.0162	20	12	220	11	9.23999999999978	-3.10000000000002	9.74615821747195	11.2665892618629	16.4253753100149	18.2095330914981	23.3984109807609
222	461.7084	209.6004	20	12	221	11.05	20.2319999999997	11.6840000000002	23.3634261186153	14.2372710306057	18.8284873045053	18.5330443210138	26.7836765582571
223	462.3568	209.4876	20	12	222	11.1	12.9680000000008	-2.25600000000043	13.1627717445841	18.3626276245319	18.8254057842496	20.3961447304433	29.0181616354037
224	462.7991	208.4645	20	12	223	11.15	8.84599999999978	-20.462	22.2922668205814	22.3957162265609	20.7706597746735	20.2612280858792	31.7804259725155
225	463.7704	207.8259	20	12	224	11.2	19.4259999999997	-12.7719999999999	23.2485152214069	24.7605968661176	21.2362505771862	20.6558015736044	36.0561395279607
226	465.2648	207.7665	20	12	225	11.25	29.8879999999997	-1.18799999999965	29.911601227617	26.3842223066363	21.8203096413598	21.9762056894501	41.1368931416047
227	463.6936	206.9748	20	12	226	11.3	-31.4239999999995	-15.8340000000004	35.1878293163983	27.3040485187413	22.376778623778	21.6505027907573	47.0722369543603
228	463.935	205.9385	20	12	227	11.35	4.82799999999997	-20.7259999999997	21.2808989471776	24.1098735298405	27.9895384675495	21.8854416312896	50.717189955915
229	464.1814	204.6167	20	12	228	11.4	4.92799999999988	-26.4359999999999	26.8913978811068	21.2449030561586	27.6991729976465	21.739248726909	52.2062646905474
230	464.5218	204.4881	20	12	229	11.45	6.80799999999977	-2.57200000000012	7.27764027690277	19.9929603814385	27.2808772391803	23.0925773998789	55.0374400949158
231	464.612	203.714	20	12	230	11.5	1.80400000000077	-15.4820000000001	15.5867488592075	29.5948546284627	27.5270360688853	33.4358046050556	55.093551122717
232	465.5653	204.8018	20	12	231	11.55	19.0659999999991	21.7559999999997	28.9281159427979	28.0942974765517	24.4725182770093	39.4615846473062	56.6928723948822
233	463.882	201.7737	20	12	232	11.6	-33.6659999999995	-60.5619999999999	69.2903701822984	30.45188094852	24.9454774783295	43.4319997348225	61.7091426685372
234	464.6909	202.308	20	12	233	11.65	16.1779999999999	10.686	19.3886121215521	33.8091690816119	22.7078376791446	48.3588298579003	63.3401050559283
235	464.8345	203.2504	20	12	234	11.7	2.87199999999984	18.8480000000004	19.0655576367442	28.9520761725801	24.9489042225715	57.1438244920882	67.6498632083845
236	464.4402	201.6805	20	12	235	11.75	-7.88599999999974	-31.3980000000004	32.3731895246671	20.2961003281964	45.0512995687515	67.004875605542	68.3704583403555
237	464.297	201.4978	20	12	236	11.8	-2.86399999999958	-3.65399999999966	4.64265139763854	17.3213778817374	56.5463906708343	77.51235072732	69.8305957662055
238	464.2567	200.1979	20	12	237	11.85	-0.80600000000004	-25.9980000000002	26.01049096038	19.4459274966231	58.8744610020955	84.3284100717837	72.0356910607435
239	464.3982	200.3738	20	12	238	11.9	2.82999999999902	3.51799999999969	4.51499988925717	56.2934300558911	69.0184867181541	86.509233523158	74.7477784530295
240	465.8777	200.2531	20	12	239	11.95	29.5900000000006	-2.41399999999999	29.6883057111725	84.1407051690886	87.0067717449962	92.2608428812306	80.16151363895
241	466.662	189.451	20	12	240	12	15.6859999999995	-216.042	216.610702321007	97.4528216759946	106.482715142199	91.9775691539359	88.0835554282927
242	469.256	182.741	20	12	241	12.05	51.8799999999999	-134.2	143.879026963626	120.715595554571	130.552183177631	94.8527004687505	93.761819240923
243	470.2416	178.2186	20	12	242	12.1	19.7120000000007	-90.4480000000001	92.5710734949101	154.567615993369	143.711342665238	103.022140606631	96.3406924175096
244	471.6323	172.3394	20	12	243	12.15	27.8139999999996	-117.584	120.828869282138	156.672000228507	150.310629367172	106.418982025977	97.3781163086553
245	464.2097	165.717	20	12	244	12.2	-148.452	-132.448	198.948407905165	176.963661186173	159.57278153989	114.643924843165	97.7431286972891
246	462.035759590272	154.570383709117	20	12	245	12.25	-43.4788081945601	-222.93232581766	227.132623496693	189.969863654481	138.90383873912	114.764710991261	98.2708568573794
247	464.8517	142.6311	20	12	246	12.3	56.31880819456	-238.78567418234	245.337331751958	179.905663179772	133.159010266667	118.010688741654	99.3933651706395
248	466.8994	135.0217	20	12	247	12.35	40.9540000000004	-152.188	157.602085836451	164.57794708641	147.169820211167	122.185940490197	100.402900071825
249	467.1454	131.5049	20	12	248	12.4	4.91999999999962	-70.3360000000004	70.5078669085943	121.135677249734	143.819477333801	127.75630817915	100.708689606879
250	472.403	128.3813	20	12	249	12.45	105.152	-62.4719999999996	122.309827438355	89.3543593471606	142.281077941333	137.230449878021	115.168967297223
251	472.2925	127.8977	20	12	250	12.5	-2.21000000000004	-9.6720000000002	9.92127431331298	104.369776767852	123.046706840323	142.73130625153	131.463794776722
252	470.9251	123.7982	20	12	251	12.55	-27.3480000000006	-81.9900000000001	86.4307422390902	107.733291487829	105.469194305676	148.06205383454	131.811654345985
253	459.6663	126.7288	20	12	252	12.6	-225.176	58.6120000000003	232.679172939909	119.984208796256	100.660538315157	149.249385100197	150.504700088415
254	459.3699	122.3726	20	12	253	12.65	-5.92800000000011	-87.124	87.3254405084796	124.957736430912	105.201986991128	146.39740275941	163.296291362363
255	451.3647	126.8622	20	12	254	12.7	-160.103999999999	89.7919999999999	183.564413980487	121.584029264192	114.888118216153	138.34243290249	178.449411831682
256	450.6455	128.446	20	12	255	12.75	-14.384	31.6759999999999	34.7889124865954	96.9512998624621	146.558773763939	129.536838109217	197.045074295114
257	448.3427	131.0526	20	12	256	12.8	-46.0560000000009	52.1320000000003	69.5622064054909	102.670682494428	162.965097402413	121.274379613959	197.631949006986
258	444.7374	135.174	20	12	257	12.85	-72.106	82.4279999999999	109.515525931258	109.792027636049	151.328949989227	116.477390071866	197.847868129972
259	439.8868	138.3468	20	12	258	12.9	-97.0119999999997	63.4559999999999	115.922353668306	168.159811096966	148.97532818502	114.9081456906	216.084973166007
260	442.475115741034	148.995301904292	20	12	259	12.95	51.7663148206805	212.97003808584	219.171139688596	204.346165540634	134.403787863647	138.077091713216	234.225562579943
261	449.151969008001	163.899461673854	20	12	260	13	133.53706533934	298.08319539124	326.627829791179	205.706600115992	136.02696937811	170.950020399508	229.133129608046
262	452.6212	175.9341	20	12	261	13.05	69.3846198399797	240.69276652292	250.493978623829	195.279973875612	137.079564922242	168.770608223219	226.102393322377
263	449.2152	180.6483	20	12	262	13.1	-68.1200000000001	94.2840000000001	116.317698808049	159.015548091244	132.294241828575	197.987259570198	224.342924203948
264	446.947332235036	182.890940866882	20	12	263	13.15	-45.3573552992793	44.85281733764	63.789222466407	103.894127659255	124.614304390072	220.173600698749	232.465156609038
265	446.126581450405	184.596149707342	20	12	264	13.2	-16.41501569262	34.1041768091998	37.8490107667575	69.8129643038496	161.266065210279	242.254898820199	244.741665554654
266	444.2287	186.3008	20	12	265	13.25	-37.9576290081002	34.0930058531603	51.0207276312304	58.8818835411582	195.341267035077	279.325437598968	251.804962685603
267	440.5171	187.8039	20	12	266	13.3	-74.2319999999995	30.0619999999998	80.0881618468043	53.9486349045328	174.576119044025	277.253209272319	248.08046589558
268	437.4341	187.7773	20	12	267	13.35	-61.6600000000005	-0.532000000000039	61.6622949945918	163.516582329314	244.645569151169	273.509795769746	265.784063588723
269	435.7782	188.8187	20	12	268	13.4	-33.1179999999995	20.8280000000002	39.1229792832802	286.788406410899	291.371873212479	304.413638152863	283.079229759203
270	464.998806475227	186.886232475241	20	12	269	13.45	584.41212950454	-38.6493504951801	585.688747890661	279.3392737842	350.106009776751	331.220675281866	281.190564601908
271	498.2041	183.585	20	12	270	13.5	664.105870495459	-66.0246495048199	667.379848039155	430.409254761181	422.623905819826	315.534952964562	281.935482598045
272	496.6031	182.1618	20	12	271	13.55	-32.02	-28.4640000000002	42.8424987133105	528.795111520424	417.426853622396	304.142732810213	300.17235228006
273	455.766929442987	183.247852999802	20	12	272	13.6	-816.723411140259	21.7210599960401	817.012199879495	536.695437224188	414.725349710916	299.436463307699	315.1226737636
274	429.215	183.4384	20	12	273	13.65	-531.038588859741	3.8109400039599	531.0522630795	558.459405228753	484.212971915655	318.532910458666	313.446570602387
275	460.282969491912	179.983144794202	20	12	274	13.7	621.359389838241	-69.1051041159602	625.190376409481	555.514433460592	501.175285353453	351.140898206817	309.53351546142
276	498.9232	176.3572	20	12	275	13.75	772.80461016176	-72.5188958840397	776.199688061977	399.041444660652	435.728638894047	374.07308726199	309.541995729413
277	499.9319	175.3779	20	12	276	13.8	20.1739999999995	-19.5859999999999	28.1176398725067	439.630832310885	433.709346576402	374.886552177201	308.15753628273
278	499.6208	173.6737	20	12	277	13.85	-6.22200000000021	-34.0840000000003	34.6472558797955	465.655133482717	354.227357464229	415.09073710558	305.708683166927
279	462.928489259215	174.422967233238	20	12	278	13.9	-733.8462148157	14.9853446647603	733.999201330663	312.99787255934	345.693947704853	451.250313827806	303.541965374252
280	425.1897	175.8456	20	12	279	13.95	-754.775785184299	28.4526553352396	755.311882268644	311.904259692211	352.175786636883	424.3040374906	298.85814975515
281	424.8385	175.3038	20	12	280	14	-7.02400000000011	-10.8359999999999	12.9133834450929	309.413270267806	325.522268704154	392.920944796583	291.554490826579
282	424.4832	174.2285	20	12	281	14.05	-7.10599999999999	-21.506	22.6495755368616	251.757063098822	332.346250732007	431.574096336902	285.710564845626
283	423.4353	173.8636	20	12	282	14.1	-20.9580000000005	-7.29800000000012	22.1923087577662	238.69643979105	415.456124500244	432.258087957001	283.507162977519
284	445.701776628561	172.933155934143	20	12	283	14.15	445.32953257122	-18.6088813171398	445.718165485744	338.046664848968	418.287655739957	406.719540506026	282.877537866056
285	480.173691490059	171.530541325107	20	12	284	14.2	689.43829722996	-28.0522921807199	690.008765729784	352.788241771802	347.432789627747	376.81213210264	282.155557602406
286	505.625910606527	170.273831053517	20	12	285	14.25	509.044382329359	-25.1342054318002	509.664508734684	521.498978732682	350.113250699119	339.758553859859	299.010098091439
287	500.8333	169.7811	20	12	286	14.3	-95.8522121305396	-9.85462107033982	96.3574601510332	584.818248381093	429.438846097401	339.061863293141	325.703489316102
288	457.54825647925	170.223051161472	20	12	287	14.35	-865.700870415	8.83902322943982	865.745993562164	456.169139464444	510.288818449773	337.907570564109	349.605241015609
289	419.4333	169.9809	20	12	288	14.4	-762.299129585001	-4.84302322944018	762.314513727799	362.179836549271	467.745133307198	302.670292595641	367.976951631622
290	418.0606	168.0881	20	12	289	14.45	-27.453999999999	-37.8559999999999	46.7632211465371	506.089450423	401.448477568397	266.495624228433	366.493622103933
291	417.3152	166.2474	20	12	290	14.5	-14.9080000000004	-36.814	39.7179941588194	499.078658166864	353.994839015563	267.574028688597	356.679482279087
292	457.895629798989	162.066096365808	20	12	291	14.55	811.608595979779	-83.6260726838401	815.905529519682	350.672018233303	345.777475854276	267.278396881038	356.096293917869
293	499.2599	158.3084	20	12	292	14.6	827.285404020221	-75.1539273161598	830.692032281484	346.727815672351	260.359016627974	267.577862647339	341.673225177671
294	498.5601	157.5745	20	12	293	14.65	-13.9960000000008	-14.6780000000001	20.2813140599919	345.809841481855	187.052929451325	247.222165273446	340.982796352342
295	498.6408	156.2248	20	12	294	14.7	1.61400000000071	-26.9940000000003	27.0422083417759	185.465501285551	185.55845882912	213.170216997994	344.621684663635
296	498.2086	154.5224	20	12	295	14.75	-8.64400000000046	-34.0479999999997	35.1281232063426	21.6393750890847	185.034806678075	223.947108920887	351.267428135451
297	497.5038	154.6012	20	12	296	14.8	-14.0959999999995	1.57600000000002	14.1838285381623	23.4338406693467	105.117947664675	276.520426455002	380.525358334683
298	497.4424	154.0264	20	12	297	14.85	-1.22799999999984	-11.4960000000002	11.5614012991507	24.3891019858895	24.8669068449052	284.119744925637	398.772014075761
299	496.2188	154.8278	20	12	298	14.9	-24.4720000000007	16.028	29.2536419613017	24.2597718742941	26.6991972396941	284.703589435439	380.791277925315
300	496.192	156.4185	20	12	299	14.95	-0.535999999999603	31.814	31.8185149244901	24.7703940437982	24.8919564275906	308.683206717266	362.059788708779
301	495.1078	157.759	20	12	300	15	-21.6840000000002	26.8099999999998	34.4814726483658	28.0944386007258	93.8993788262112	320.438019761591	362.6808770141
302	495.8004	158.2287	20	12	301	15.05	13.8520000000005	9.39400000000035	16.7369393856828	29.9645538100416	207.263377055729	280.618491498837	362.849488272068
303	497.0026	157.4937	20	12	302	15.1	24.043999999999	-14.7000000000003	28.1816240837883	25.3948108692918	307.8804732233	251.08836239834	362.585031513171
304	495.8862	159.0683	20	12	303	15.15	-22.328	31.4920000000001	38.604218007881	163.538985778128	382.354249419553	275.246052198659	352.006215767736
305	496.3062	159.2256	20	12	304	15.2	8.40000000000032	3.14599999999984	8.96980022074095	389.756360067659	431.807954605412	312.43123722463	334.94240320297
306	460.062347744038	160.311548701345	20	12	305	15.25	-724.87704511924	21.7189740269004	725.202347192549	587.666507845874	455.841232845108	362.776302411043	323.499521890629
307	402.7083	162.376	20	12	306	15.3	-1147.08095488076	41.2890259731	1147.82381083334	734.743945029065	456.119035333	421.988853376225	347.467580822904
308	351.863275243835	164.433027992265	20	12	307	15.35	-1016.9004951233	41.1405598453001	1017.73236297486	838.221098341533	477.309817951775	459.636457587413	346.432669659753
309	313.203787541053	166.193920927231	20	12	308	15.4	-773.189754055641	35.2178586993199	773.991403923834	748.143479912088	523.792907157624	458.912263254988	345.801938247286
310	286.920674854554	167.544270592189	20	12	309	15.45	-525.662253729979	27.0069932991601	526.355566783084	522.481710598341	599.97051802167	457.623953189124	370.070863010519
311	273.204775147242	168.369668774429	20	12	310	15.5	-274.31799414624	16.5079636447996	274.814255045321	366.953128057677	631.653225995874	457.787725339602	369.54688945659
312	272.246926382015	168.55570726124	20	12	311	15.55	-19.1569753045405	3.72076973622029	19.5149642646034	312.841869286183	636.714329696722	458.420579663099	349.459467566491
313	284.237966521777	167.987977839912	20	12	312	15.6	239.820802795241	-11.3545884265602	240.08945027154	361.719937701807	611.392441951527	457.592200379002	335.807085634446
314	309.368733529427	166.552072297737	20	12	313	15.65	502.615340153	-28.7181108434999	503.435110066367	515.16297207966	535.470277090424	456.790266262026	340.071783552991
315	347.830065367868	164.133582422002	20	12	314	15.7	769.226636768819	-48.3697975146998	770.745908861203	750.946948795102	483.439951772836	456.714589407946	351.298142039021
316	399.8128	160.6181	20	12	315	15.75	1039.65469264264	-70.3096484400402	1042.02942693459	855.831755845377	459.734217834097	423.051934860372	381.776403761938
317	459.582746701607	156.355626235725	20	12	316	15.8	1195.39893403214	-85.2494752855	1198.43484784181	758.098684894664	460.722123993197	418.414735190805	401.586179764523
318	497.7056	153.5538	20	12	317	15.85	762.45706596786	-56.0365247145	764.513485522915	605.159965843865	437.87458280623	408.74559439387	418.710695689794
319	496.9709	153.6285	20	12	318	15.9	-14.6940000000006	1.49400000000014	14.7697553128012	404.305463588534	389.787625366429	406.900287059134	445.958407503523
320	497.004	153.3277	20	12	319	15.95	0.662000000000944	-6.01600000000019	6.0523136072087	170.497299191292	313.458660794222	431.458519303772	452.231317699946
321	496.6969	151.465	20	12	320	16	-6.14199999999983	-37.2539999999998	37.7569156579292	19.917409767082	214.45064372487	418.655759151588	462.466097692819
322	495.3686	152.094	20	12	321	16.05	-26.5660000000003	12.5799999999998	29.3940258556056	21.4765658381937	200.115140684888	418.300443634144	479.577528689294
323	494.8462	152.3476	20	12	322	16.1	-10.4480000000001	5.07200000000012	11.6140384018654	21.7573557445786	206.098746836213	420.525808870551	491.253983153845
324	495.1037	153.4461	20	12	323	16.15	5.14999999999986	21.97	22.5655356683594	24.595823861206	278.330297027844	404.897514907323	491.43483676269
325	495.2735	153.778	20	12	324	16.2	3.39600000000019	6.63799999999981	7.45626313913335	229.732982178485	379.477086834709	390.165046853412	494.244075955114
326	495.0976	151.1865	20	12	325	16.25	-3.51800000000026	-51.8299999999999	51.9492562410666	392.280083905343	377.577300469079	400.776505112834	479.394669676083
327	442.349342634984	150.408748183773	20	12	326	16.3	-1054.96514730032	-15.5550363245396	1055.079817442	535.184028217495	375.87876327509	381.18350615282	454.113047829938
328	401.1348	149.9169	20	12	327	16.35	-824.29085269968	-9.83696367546031	824.349547036158	737.196817924839	403.177034934873	377.784933792175	432.0327431714
329	437.88637091686	147.167586230295	20	12	328	16.4	735.031418337201	-54.9862753940999	737.085257229116	730.558777076952	420.007404448216	433.004551752057	415.786146273349
330	488.6757	144.199	20	12	329	16.45	1015.7865816628	-59.3717246058998	1017.52021167585	522.024544371695	466.871432912603	446.838682210769	405.271433528587
331	489.1785	143.4072	20	12	330	16.5	10.0559999999996	-15.8360000000005	18.7590520016339	414.073985964403	587.102366500798	467.144470046035	400.46145800081
332	488.6052	143.17	20	12	331	16.55	-11.4659999999992	-4.74400000000003	12.4086539157147	304.830780678938	562.251871620752	500.734477715489	401.620747406029
333	502.307070046944	139.329812555675	20	12	332	16.6	274.037400938879	-76.8037488864996	284.596754999695	196.546047900367	549.471120748138	524.915765928687	396.972091019437
334	510.05637358206	133.759718042311	20	12	333	16.65	154.986070702321	-111.40189026728	190.869230801792	443.645955924644	587.678806476271	526.079407263353	385.740934670327
335	486.5412	130.0575	20	12	334	16.7	-470.3034716412	-74.0443608462198	476.096547783	602.479198869809	514.200277586829	531.773562502282	367.806947384086
336	423.828516312546	130.233126032721	20	12	335	16.75	-1254.25367374908	3.51252065441997	1254.25859212302	684.868255531872	556.71163962299	535.737404491794	342.405928188579
337	383.5008	129.9453	20	12	336	16.8	-806.55432625092	-5.75652065442	806.574868641542	870.526832273603	625.590192155887	489.811360469071	313.245725111685
338	417.991519923626	125.116504396265	20	12	337	16.85	689.81439847252	-96.5759120747001	696.542038310011	831.85450727329	646.654496922501	455.31989194893	294.45173497693
339	473.6226	119.0756	20	12	338	16.9	1112.62160152748	-120.8180879253	1119.16211451045	669.777323321337	632.151410078489	424.672005487563	294.489299495695
340	487.40476649295	115.929256382217	20	12	339	16.95	275.643329859	-62.9268723556598	282.734922781433	648.701185441965	596.675692091961	379.084347753402	294.428109633743
341	465.2155	115.489	20	12	340	17	-443.785329858999	-8.80512764434002	443.872672363251	608.44073831313	484.372442482789	382.267156850032	294.368979533065
342	430.174089104574	116.621570074865	20	12	341	17.05	-700.82821790852	22.6514014973	701.194179244682	393.775987883375	417.370849317391	384.941051177915	294.213423969427
343	405.5003	118.7097	20	12	342	17.1	-493.475782091481	41.7625985026999	495.239802665836	361.496876910631	361.168663149723	373.418373168322	294.861942502441
344	405.1318	120.9718	20	12	343	17.15	-7.36999999999966	45.2420000000001	45.8383623616726	298.967561644241	261.665204498856	366.584354433331	296.327328387847
345	411.130864590134	121.876968249595	20	12	344	17.2	119.981291802681	18.1033649918999	121.339367917712	186.040513192816	243.968417919975	345.448847914759	297.301244261276
346	417.666476174524	121.296880396741	20	12	345	17.25	130.7122316878	-11.6017570570799	131.226096031302	113.896587986315	207.822674077074	284.035351264324	296.396329417274
347	424.261098457451	119.527186885578	20	12	346	17.3	131.89244565854	-35.39387022326	136.558936987558	129.554421114337	144.291910199943	245.307944070549	270.890331602403
348	430.437195143197	116.863538160244	20	12	347	17.35	123.52193371492	-53.27297450668	134.520176633331	126.43995892932	100.182249414144	211.118536161685	250.322647490497
349	435.717229936043	113.60158466488	20	12	348	17.4	105.60069585692	-65.2390699072802	124.12752800178	116.677786509908	101.017298788173	155.974047239332	232.296598740646
350	439.623666540271	110.036976843625	20	12	349	17.45	78.1287320845604	-71.2921564250999	105.767056992629	102.54330720707	94.2220037375569	142.017537056717	207.062908652541
351	441.678968660163	106.465365140618	20	12	350	17.5	41.1060423978392	-71.4322340601399	82.4152339342403	86.4679108419721	83.6982600458581	121.593489020096	206.832792274839
352	441.4056	103.1824	20	12	351	17.55	-5.46737320325974	-65.6593028123601	65.8865404733692	72.4801764620102	73.2450388237067	87.692370223365	206.687305083139
353	440.3991	100.6693	20	12	352	17.6	-20.1300000000003	-50.2619999999999	54.1431948078427	62.004048545794	61.0684091736464	64.8081190761945	200.116040706979
354	442.9246	99.68801	20	12	353	17.65	50.5100000000004	-19.6258	54.1888561019703	50.7187335818086	50.2828899798077	66.5752495123413	196.226268331644
355	440.2767	99.35052	20	12	354	17.7	-52.9579999999999	-6.74980000000005	53.3864174115475	43.9467704403437	40.0666561934589	62.8289260202701	184.783469312885
356	441.3153	98.5696	20	12	355	17.75	20.7719999999995	-15.6184000000002	25.9886591143134	35.6689075053207	35.3643039631182	57.0552543427546	153.736918569711
357	440.1529	97.46819	20	12	356	17.8	-23.2479999999998	-22.0281999999997	32.0267247660447	28.0856034976051	31.092830246787	51.9693027357353	133.851335030834
358	439.6428	97.0855	20	12	357	17.85	-10.2019999999993	-7.65380000000022	12.7538801327278	18.1292638411239	29.4339887382454	45.3254030320631	116.879070387765
359	440.4292	96.87682	20	12	358	17.9	15.7279999999992	-4.17360000000002	16.2723360633922	20.0098743444277	32.1332002365093	39.9211919937294	89.1560882623013
360	440.2688	96.79462	20	12	359	17.95	-3.20799999999963	-1.64400000000001	3.60471912914136	18.2388900532303	31.4358483029833	35.0414695516792	82.6259489086362
361	438.6427	96.0966	20	12	360	18	-32.5220000000002	-13.9604	35.3917116308326	23.1990699711701	30.4122486396511	31.3984276996461	71.9585864381056
362	437.7459	96.83014	20	12	361	18.05	-17.9359999999997	14.6708000000001	23.1718033100575	36.1807969754134	30.6935666477638	28.4335589883633	54.6674741671233
363	437.164	95.04484	20	12	362	18.1	-11.6380000000004	-35.7060000000001	37.554779722427	44.7424327648428	29.5823968904798	26.8137082456347	42.5658895519641
364	433.2449	96.1015	20	12	363	18.15	-78.3820000000003	21.1332000000002	81.1809710846086	40.8146229348745	29.5594940076512	25.8681822299568	41.813525643934
365	430.9259	96.01414	20	12	364	18.2	-46.3799999999992	-1.74720000000008	46.4128980762883	43.1482432422973	30.0162829098995	24.1180907110104	39.210533098059
366	430.21	95.68573	20	12	365	18.25	-14.3180000000007	-6.56819999999982	15.7526624809908	35.9657238097895	27.432551436174	23.4384858750989	37.0492447302098
367	428.5263	96.13261	20	12	366	18.3	-33.6739999999998	8.93759999999986	34.8399048471717	22.9381910398889	25.7742877299396	22.3947259911196	34.7007841677614
368	428.5093	96.05228	20	12	367	18.35	-0.339999999999918	-1.60660000000007	1.64218255988796	15.2901330549563	24.1934277530239	22.6396046138458	32.0448384327496
369	427.7072	96.06252	20	12	368	18.4	-16.0419999999999	0.204800000000205	16.0433072351058	14.0504799374736	19.6031642234043	22.3381292852709	30.686660497152
370	428.0572	95.85162	20	12	369	18.45	7.00000000000045	-4.21800000000019	8.17260815162503	8.40033221758188	16.8003331190375	23.2343607605553	28.5460874798158
371	427.9132	95.39612	20	12	370	18.5	-2.88000000000011	-9.11000000000001	9.55439689357737	12.4211316962583	16.4647231105468	22.323683856115	27.1015158957617
372	427.7953	95.70376	20	12	371	18.55	-2.3580000000004	6.15280000000013	6.58916624771325	16.2681374069197	14.0958853344754	21.6425781108815	26.0914127079157
373	428.1744	94.68468	20	12	372	18.6	7.58199999999988	-20.3816	21.74617995327	18.3105331831187	15.6968123372119	20.3236600277336	25.1769465770856
374	429.8524	94.14088	20	12	373	18.65	33.5599999999999	-10.8760000000001	35.2783357884127	18.87896628362	15.1167645628907	17.0518017755267	24.2985324227753
375	428.966	94.38435	20	12	374	18.7	-17.7279999999996	4.86940000000004	18.3845870326202	19.791438451369	16.452438611211	15.5921401758478	23.9328768849975
376	428.5555	94.84876	20	12	375	18.75	-8.21000000000026	9.28820000000002	12.396562396084	18.9724929781655	17.2148162760561	17.0432351176651	24.0531317646589
377	428.857	94.37973	20	12	376	18.8	6.03000000000065	-9.38060000000007	11.1515270864581	13.9653917188616	17.5108684918235	17.4322655997876	23.8094274235041
378	428.1039	94.83992	20	12	377	18.85	-15.0620000000004	9.20380000000023	17.6514525872523	14.5943440393034	16.4538923024433	18.7642738334361	24.4786710805633
379	427.7034	95.15912	20	12	378	18.9	-8.01000000000045	6.3839999999999	10.2428294918936	15.5506662684921	14.5004393276492	21.4521290005746	25.8320904355203
380	428.6551	94.65608	20	12	379	18.95	19.0340000000003	-10.0608	21.529348634829	15.230298532278	14.3839472326581	22.0507054079524	27.1289406328459
381	429.3962	94.22192	20	12	380	19	14.8220000000003	-8.68320000000011	17.1781735420275	13.9352916267211	17.6217471247834	22.8046040918773	28.8142070291367
382	429.7996	94.47738	20	12	381	19.05	8.06799999999953	5.10919999999999	9.54968840538749	15.0354869364368	20.7686458650997	23.7492664274681	29.0263814167377
383	430.356	94.52934	20	12	382	19.1	11.1279999999999	1.03920000000016	11.1764180594678	14.1735504260128	21.8317353296604	23.5401849085366	28.7483495209731
384	431.0462	94.90788	20	12	383	19.15	13.8040000000001	7.57080000000002	15.743806040472	19.6928279810747	27.7874934382586	22.7288826155939	27.5094649927322
385	431.6755	95.49548	20	12	384	19.2	12.586	11.7519999999999	17.219666082709	26.3069931979215	27.6489722046938	23.7476630589845	27.0660499616263
386	433.6413	96.56671	20	12	385	19.25	39.316	21.4246	44.7745613173374	29.7281790325997	28.3943919076985	24.6677776542188	28.1850999907126
387	435.7393	96.94043	20	12	386	19.3	41.9600000000003	7.47440000000012	42.6205144896214	40.5394999400804	29.9876643631127	25.2241288558886	28.445735654878
388	434.3276	96.85778	20	12	387	19.35	-28.2339999999999	-1.65300000000002	28.2823472328588	41.1243939833749	30.6264775146299	26.3177375472808	29.3537231987453
389	437.8068	97.13239	20	12	388	19.4	69.5839999999998	5.49219999999991	69.8004105778754	37.0959558343223	30.9573259035386	29.3260515857696	29.2223739510939
390	436.7998	97.11198	20	12	389	19.45	-20.1400000000001	-0.408199999999965	20.1441362991816	33.6683355283039	33.111378885311	31.0235205051364	29.8458446631656
391	437.1254	95.92418	20	12	390	19.5	6.51200000000017	-23.7559999999999	24.6323705720744	31.5247759966601	31.7138081836542	35.3047302021584	29.6920125304011
392	437.0492	97.19602	20	12	391	19.55	-1.52400000000057	25.4367999999999	25.4824129595295	21.3751518669968	29.6796118466775	36.4101847225939	30.9398621454631
393	436.1856	97.35564	20	12	392	19.6	-17.2719999999993	3.19239999999979	17.5645495746396	25.0983637872471	30.8037397649011	37.1730390142126	31.8012952382071
394	437.1097	97.12431	20	12	393	19.65	18.4819999999991	-4.6266	19.0522899295587	26.3316605329861	30.8646097332806	37.9671282099376	32.5295967495368
395	435.283	97.77165	20	12	394	19.7	-36.5339999999992	12.9468	38.760195900433	25.6908881650511	34.398068805579	38.5399597474048	33.1892660379145
396	434.2077	96.66931	20	12	395	19.75	-21.5060000000005	-22.0468	30.7988543007694	30.0827035331422	42.2150684966182	39.32696486376	32.9992314278776
397	433.1125	96.87271	20	12	396	19.8	-21.9039999999995	4.06800000000004	22.2785511198547	40.3540675995644	42.8327050820751	39.4592057099683	33.285569966595
398	431.2094	97.40516	20	12	397	19.85	-38.0619999999999	10.6489999999999	39.5236264150949	43.697773823911	43.7196005137953	39.9431725640545	32.9248685760621
399	428.8983	100.0608	20	12	398	19.9	-46.2220000000002	53.1128000000001	70.4091102616702	58.0984764602504	44.9769305163366	36.9926189016132	33.6561664958529
400	428.1931	102.7436	20	12	399	19.95	-14.1039999999998	53.656	55.4787270221659	59.9745219990992	43.9685406094986	37.6409839183787	33.6989105979752
401	424.731	106.5429	20	12	400	20	-69.2420000000004	75.986	102.802367482466	57.3564974944485	46.9401215438659	36.5794209689248	33.7335757187236
402	425.363	107.9942	20	12	401	20.05	12.6400000000001	29.0260000000001	31.6587788140984	49.5997934331088	49.2387995732592	38.1304578634582	34.5863472796884
403	424.4926	108.9888	20	12	402	20.1	-17.4080000000004	19.8919999999998	26.4335038918416	44.2393073950862	49.0826053632079	40.0624055678776	34.7500620926586
404	425.2127	110.3966	20	12	403	20.15	14.402	28.1560000000002	31.6255899549718	35.7817666274813	43.1206280699457	42.3303108834797	34.5764897813703
405	424.5893	111.6878	20	12	404	20.2	-12.4680000000001	25.8239999999998	28.6762968320526	38.5030771474192	40.8838990311784	42.6308690168444	34.8210448869424
406	423.562	114.5338	20	12	405	20.25	-20.5459999999994	56.9200000000001	60.5146636444423	40.8087132319673	30.9437734412315	41.3306852015365	34.7648947482936
407	422.5789	116.5724	20	12	406	20.3	-19.6620000000007	40.772	45.2653314137877	36.6414627067826	33.4282106448412	41.3470110773014	34.6251030603275
408	422.2902	118.4484	20	12	407	20.35	-5.77399999999898	37.5200000000001	37.9616843145822	37.5284906672705	36.4052106219599	39.5319996048434	36.4028270365004
409	422.2337	118.9849	20	12	408	20.4	-1.13000000000056	10.7299999999998	10.7893373290484	26.1057802549816	39.6836912506228	37.9862814059362	35.2205948477637
410	422.2037	120.6402	20	12	409	20.45	-0.599999999999454	33.1059999999999	33.1114366344923	28.3533441422632	41.2931974241902	36.374300690814	35.3213843133394
411	422.2648	120.7989	20	12	410	20.5	1.22199999999907	3.17400000000021	3.40111158299739	32.0017080119525	35.7212488592071	32.1624212352887	35.4351362613426
412	423.7415	118.3904	20	12	411	20.55	29.5339999999999	-48.1700000000001	56.503150850196	42.725919794463	33.4552225813437	32.7625098367829	35.062718928004
413	426.1685	116.9738	20	12	412	20.6	48.5400000000004	-28.3320000000001	56.2035036630284	45.0579041811099	29.981393846479	32.3270851711046	35.1300760565071
414	428.461	114.7119	20	12	413	20.65	45.8500000000004	-45.2379999999999	64.4103962416008	45.3367174634326	32.8519347419266	31.1858513528031	34.7451122535721
415	429.8864	112.9858	20	12	414	20.7	28.5079999999994	-34.522	44.7713585677268	38.5571010204241	31.8647023504497	31.10213002648	34.2097807498728
416	430.0367	113.1726	20	12	415	20.75	3.00600000000031	3.7360000000001	4.79517799461111	27.9610796810055	33.381069029346	30.2028246328273	34.3381578005449
417	430.6948	112.2537	20	12	416	20.8	13.1619999999998	-18.3780000000002	22.6050686351535	22.9779496893903	32.0968090287246	29.7910004106867	33.9517682952276
418	430.8434	112.3161	20	12	417	20.85	2.97199999999975	1.24800000000022	3.22339696593502	18.6715005197896	28.2489597202493	32.8624815089464	33.5594126850194
419	432.8173	112.3736	20	12	418	20.9	39.4780000000003	1.14999999999981	39.4947462835251	21.4254205952594	22.6880114549834	33.4485707939142	32.1312827943244
420	431.6712	112.1823	20	12	419	20.95	-22.9219999999998	-3.82599999999996	23.239112719723	25.6365170370251	20.9110626287699	33.0017847083001	31.3108422747589
421	431.5555	113.1033	20	12	420	21	-2.31400000000008	18.4200000000001	18.5647783719603	28.5368397594932	24.6844004064474	34.2908515537603	29.2138366708144
422	429.4238	113.5739	20	12	421	21.05	-42.6339999999993	9.41199999999981	43.660550843982	22.3980732205764	26.1267782400298	31.9949799925499	29.6359861820621
423	430.2758	113.8179	20	12	422	21.1	17.0399999999995	4.88	17.7250105782756	23.1506247377501	35.7435691714138	30.1977465451365	30.112043366617
424	429.9104	114.0631	20	12	423	21.15	-7.30800000000045	4.90400000000022	8.80091358894114	27.9433802176355	34.0452068459018	27.1599136236644	29.8310813713283
425	429.7693	115.4058	20	12	424	21.2	-2.82199999999989	26.8539999999999	27.0018703055917	26.6170394430344	34.1388670661505	25.7886924829011	30.3617042006612
426	429.071	117.4143	20	12	425	21.25	-13.9659999999992	40.17	42.528555771387	42.9502985833343	35.2006340781746	27.3456303995534	30.3742619587068
427	428.0119	118.9329	20	12	426	21.3	-21.182	30.3720000000001	37.0288469709767	45.6923404712272	31.8931509563751	26.5565255131538	29.6358765659184
428	424.6173	122.5624	20	12	427	21.35	-67.8920000000005	72.5899999999999	99.391306279775	45.1271093945509	32.1465333700237	27.5868257651953	29.9168635715305
429	424.4425	123.6743	20	12	428	21.4	-3.49600000000009	22.2380000000001	22.5111230284054	42.4578879387138	31.6318157923454	26.2762841827126	31.1244855466269
430	423.3152	124.1106	20	12	429	21.45	-22.5459999999998	8.72600000000006	24.1757149222105	37.1692624697159	30.6663223370324	26.2473838587038	33.071243309462
431	422.7991	125.4754	20	12	430	21.5	-10.3219999999999	27.2959999999998	29.1824484922014	21.342768156713	30.0068603926593	26.2652521063401	34.8257635193967
432	422.8493	126.0023	20	12	431	21.55	1.00400000000036	10.5380000000002	10.585719625987	17.5712911134637	26.9862727862779	26.5094625273412	35.2869263772092
433	422.5303	126.9637	20	12	432	21.6	-6.38000000000034	19.228	20.2588347147609	16.2055352795138	19.4300823589769	27.8970015621294	35.4996946916091
434	422.4974	127.1434	20	12	433	21.65	-0.657999999999674	3.59399999999994	3.65373781215882	17.5558328466048	18.5073615195235	28.4763113898535	36.5510721805761
435	421.6501	126.958	20	12	434	21.7	-16.9460000000004	-3.70800000000003	17.3469357524611	16.8032831028399	18.355900651257	29.6212783748424	37.2414991946886
436	420.3633	128.2119	20	12	435	21.75	-25.7360000000006	25.0780000000003	35.9339363276561	17.5173965612407	17.3298701345056	30.5456992845863	39.3382877539081
437	420.0246	128.2527	20	12	436	21.8	-6.77399999999921	0.815999999999804	6.82297090716272	19.4434319255832	21.1257740983073	29.4807527211502	40.5434139218004
438	419.9148	129.4391	20	12	437	21.85	-2.19600000000014	23.7279999999998	23.8294020067645	20.5062660230002	23.6474697542352	26.9712456341146	44.0413654897113
439	419.2902	129.665	20	12	438	21.9	-12.4919999999997	4.51799999999992	13.2839146338718	17.1039074224064	25.3208069873615	28.8004002993395	44.4953316809495
440	419.7699	130.6915	20	12	439	21.95	9.5939999999996	20.53	22.661106239546	25.4482650937746	28.5762344126524	33.1407019106239	48.9278382288799
441	418.834	130.8301	20	12	440	22	-18.7180000000001	2.77199999999993	18.9221433246871	29.7775429472298	31.0845381765134	35.3606754850331	57.1108731735018
442	416.5583	131.6743	20	12	441	22.05	-45.5140000000006	16.884	48.5447592640035	31.1981820491397	31.9752326560224	38.5788727618685	65.3915020984903
443	418.826	131.8406	20	12	442	22.1	45.354000000001	3.32600000000014	45.4757912740404	36.6462028023045	34.5124089092523	40.8016428380816	72.3537929928811
444	419.0282	132.8397	20	12	443	22.15	4.0440000000001	19.982	20.3871101434215	45.0651689306203	39.0934390791555	45.9422307374878	73.8889439978236
445	418.4415	135.2648	20	12	444	22.2	-11.7340000000002	48.5020000000003	49.9012100053699	38.5022002182703	47.9255031699908	48.694305906476	95.0764737361592
446	417.3288	138.1055	20	12	445	22.25	-22.2540000000004	56.814	61.0169739662662	39.2472748712748	53.3914808355607	51.3309451082628	109.040036326769
447	418.0179	138.4846	20	12	446	22.3	13.7819999999999	7.58199999999988	15.7299157022533	46.9886961091713	56.0319714254298	54.530302330447	125.680016117489
448	420.4161	137.9364	20	12	447	22.35	47.9639999999995	-10.9640000000002	49.201164539063	59.2048035376771	57.955815921928	60.4959052142273	145.242593372772
449	423.3401	137.5115	20	12	448	22.4	58.4800000000007	-8.49799999999959	59.0942163329041	61.7177927405011	66.5636544876141	62.7143791791865	145.008499587073
450	427.8362	134.2592	20	12	449	22.45	89.9220000000003	-65.0460000000004	110.981747147899	73.5617426325893	68.8123774002997	71.6082925990561	145.418314332062
451	429.4646	130.9601	20	12	450	22.5	32.568	-65.9819999999996	73.5819199803861	76.6643569725812	71.5773520400123	87.9564942406636	151.401720547759
452	429.9975	127.2507	20	12	451	22.55	10.6579999999997	-74.1880000000003	74.9496651626946	86.1386128660569	77.0853720048715	104.273541669639	164.314195158029
453	426.7733	127.5234	20	12	452	22.6	-64.4839999999999	5.45400000000001	64.7142362390223	78.4199512629224	86.4794015192024	116.810584423633	177.081990078604
454	422.3865	130.5389	20	12	453	22.65	-87.7359999999999	60.3100000000003	106.465495800283	81.4369113395236	86.3353192792174	119.301576605794	184.005096453324
455	421.0038	133.8838	20	12	454	22.7	-27.654	66.8979999999999	72.388439132226	80.6090013771537	95.2910820281214	160.531669097476	184.645223937236
456	418.0451	137.1854	20	12	455	22.75	-59.1740000000004	66.0319999999996	88.6667203633922	96.2944460658236	122.521507645766	187.534373368952	185.180524708586
457	414.9976	138.9876	20	12	456	22.8	-60.9500000000003	36.044	70.8101153508454	86.5320256923779	152.515111913849	221.879279513829	205.248798182907
458	408.4935	141.9743	20	12	457	22.85	-130.082	59.7340000000003	143.141459682372	112.16221279332	175.665352925337	263.513941111429	224.261884786113
459	406.6652	144.203	20	12	458	22.9	-36.5659999999991	44.5740000000001	57.6533939330543	163.606103952009	172.039498723974	261.216598874806	224.974783820979
460	415.473236729289	148.994512383886	20	12	459	22.95	176.160734585779	95.8302476777197	200.539374636939	224.421222450545	252.250960794652	257.6959267535	225.370568227162
461	431.631492536231	155.159241608955	20	12	460	23	323.16511613884	123.29458450138	345.886176156836	255.036259784851	303.491394697893	267.442765610484	226.395507447765
462	449.790002075058	159.808625029547	20	12	461	23.05	363.17019077654	92.9876684118398	374.885707843522	257.546971755569	366.673187022786	290.049517554189	226.275102563449
463	464.5988	160.0541	20	12	462	23.1	296.17595849884	4.90949940906034	296.216646353904	392.339708795984	440.548480703656	313.362337319127	243.63409088338
464	462.5261	157.221	20	12	463	23.15	-41.454	-56.662	70.2069537866442	443.376685443776	436.097878470394	322.067962169159	259.02344394744
465	419.21110633147	163.195975118333	20	12	464	23.2	-866.2998733706	119.49950236666	874.503059839013	508.925151595027	420.100771478879	320.596141967995	262.752498465247
466	389.7043	168.9025	20	12	465	23.25	-590.1361266294	114.13049763334	601.071059395796	626.06070162246	412.364023575202	319.030104308909	261.662059380208
467	424.467015054164	163.826178139694	20	12	466	23.3	695.25430108328	-101.52643720612	702.628038599776	614.648785185219	427.583923194529	355.967294035368	263.585782339864
468	468.0109	156.8782	20	12	467	23.35	870.87769891672	-138.95956279388	881.894396491069	447.861834161774	451.059321712917	388.027864357998	263.48011887532
469	468.6108	157.147	20	12	468	23.4	11.9979999999998	5.37599999999998	13.1473716004377	381.351361706628	472.096425614345	387.235188462772	264.967079840126
470	470.3029	158.2656	20	12	469	23.45	33.8420000000008	22.3720000000003	40.5683047217907	346.242694794031	388.941323141338	379.132843855267	264.561543570134
471	457.170133680603	161.055971938964	20	12	470	23.5	-262.655326387941	55.80743877928	268.518697120068	276.057941803375	334.568813919925	364.834520654867	266.115485845032
472	431.096943268134	164.894520465297	20	12	471	23.55	-521.46380824938	76.77097052666	527.084704036791	329.544066043472	345.26140104795	348.276663457259	267.203276015558
473	404.728431221597	167.980958758982	20	12	472	23.6	-527.37024093074	61.7287658737001	530.970631537787	330.020812120903	335.507248012341	370.457597343127	269.478641457643
474	390.7097	168.515	20	12	473	23.65	-280.37462443194	10.6808248203595	280.577992800923	287.786266133221	338.37249845515	398.745311289086	267.388208067044
475	392.0616	166.8463	20	12	474	23.7	27.038	-33.3739999999995	42.9520351089441	344.280107301869	338.164916231655	364.973327833017	270.062868679048
476	394.5604	168.2525	20	12	475	23.75	49.9760000000003	28.1239999999997	57.3459671816599	394.956554221307	317.305017734532	335.789745391464	272.805984485202
477	435.037070791396	167.964482378911	20	12	476	23.8	809.533415827919	-5.76035242178023	809.553909880029	347.200930866827	268.969403719988	305.292285165899	273.810608135621
478	474.252	167.5031	20	12	477	23.85	784.29858417208	-9.22764757821994	784.35286613498	346.309020342408	289.855872973337	263.446296639211	271.606604663354
479	473.1967	169.3071	20	12	478	23.9	-21.1059999999998	36.08	41.7998760285242	346.823769335844	325.394196963828	268.717560805447	271.311030697586
480	472.8276	171.196	20	12	479	23.95	-7.38200000000006	37.7780000000001	38.4924824868442	193.658700138108	341.005332524696	271.427160386768	267.666906734369
481	473.0516	174.1836	20	12	480	24	4.47999999999979	59.7520000000003	59.9197121488416	184.755191725366	337.010676863003	264.78820607958	260.626572906928
482	470.8956	174.5471	20	12	481	24.05	-43.1200000000001	7.26999999999975	43.7285638913515	303.587463060828	265.323169283848	244.357034476926	252.230793479557
483	433.960179997861	172.506140391214	20	12	482	24.1	-738.70840004278	-40.8191921757202	739.83532407127	335.701644706985	191.385345266082	225.59494559616	245.862633866844
484	402.1636	172.8131	20	12	483	24.15	-635.931599957221	6.13919217572004	635.961232705832	327.197584390163	199.062623155745	212.708453964929	244.690861993378
485	410.9761	177.4397	20	12	484	24.2	176.25	92.5319999999999	199.06339071763	336.987638429589	204.689404541881	219.5295953901	223.832669298547
486	411.6695	177.9651	20	12	485	24.25	13.8680000000011	10.5080000000004	17.39941056473	198.015498806797	212.271394424628	226.581864661495	209.737768777769
487	407.2751	176.4945	20	12	486	24.3	-87.8880000000004	-29.4120000000004	92.6788340884805	94.5377832506615	219.744665233864	191.653922235874	192.518265823312
488	405.9065	174.7102	20	12	487	24.35	-27.3720000000003	-35.686	44.9746259573109	73.6771643767767	161.334018218982	155.18534496871	170.947916288281
489	410.7897	178.0722	20	12	488	24.4	97.6639999999998	67.2400000000005	118.572654925156	97.3452044590927	100.02271096603	155.3868729324	170.863424038476
490	406.3718	176.3602	20	12	489	24.45	-88.3579999999995	-34.2400000000004	94.7602963482066	102.50169203814	98.0538582555039	156.20096961347	170.700801683338
491	412.0034	180.1481	20	12	490	24.5	112.632	75.7580000000002	135.73961097631	124.652537631168	116.153052459986	156.418625158988	165.44336480122
492	416.7318	183.7153	20	12	491	24.55	94.5680000000004	71.3440000000003	118.461271983717	105.507638681399	117.9846751879	156.184923501855	153.229107771723
493	410.3749	179.2188	20	12	492	24.6	-127.138	-89.9300000000005	155.728853922451	122.430552134231	118.985344671339	121.267670390562	141.653089651464
494	409.947680483361	180.278318543117	20	12	493	24.65	-8.54439033278027	21.1903708623402	22.8481601763123	134.96090046088	111.711122709055	90.63641269767	136.408558220803
495	415.69961562126	187.159713489586	20	12	494	24.7	115.03870275798	137.62789892938	179.374863612365	133.467658337659	107.71253468506	82.6920107640761	135.441217664326
496	421.6613	195.0879	20	12	495	24.75	119.233687574799	158.56373020828	198.391352609555	113.318151711509	100.565855893349	83.6857921640746	135.563538578488
497	423.7379	200.2345	20	12	496	24.8	41.5320000000008	102.932	110.995061367613	117.914606736711	92.625181769846	79.7442464807253	115.646144315681
498	424.5182	202.8705	20	12	497	24.85	15.6059999999991	52.7199999999999	54.9813207917013	92.9945172358881	81.2013225621411	78.4495359373509	96.8925733887017
499	425.1966	205.0593	20	12	498	24.9	13.5680000000002	43.7760000000003	45.8304353023188	66.1708113258182	81.2501144293097	73.0092872715052	97.3804006078732
500	426.134	207.6326	20	12	499	24.95	18.7480000000005	51.4659999999998	54.7744161082526	51.7827052020328	67.3301632726482	69.9744429799085	96.8803965409823
501	427.4901	210.5461	20	12	500	25	27.1219999999994	58.27	64.2728230592057	49.0844934127728	51.2185318681629	66.09852352286	95.6657071964706
502	428.5999	212.1528	20	12	501	25.05	22.1960000000001	32.1340000000004	39.0545307486856	44.5856221219087	41.5038177735509	62.1011810665191	95.2146856248363
503	429.4778	214.0324	20	12	502	25.1	17.5580000000002	37.5919999999996	41.4902618454015	41.6658093094084	37.9137272033632	57.7112337067691	77.6457089166564
504	430.364	214.7914	20	12	503	25.15	17.7239999999995	15.1800000000003	23.3360788479982	36.2662524105075	34.3074518339555	60.1086624766764	62.2854005971485
505	431.5542	216.4096	20	12	504	25.2	23.8040000000001	32.364	40.1753520457507	31.224930345069	32.2363512747574	51.352839938552	58.1795552994284
506	429.8524	215.6497	20	12	505	25.25	-34.0359999999998	-15.1980000000003	37.2750385647017	26.7429609939535	31.6311911523709	44.5452124954815	59.8680935470707
507	430.1057	216.2941	20	12	506	25.3	5.06600000000049	12.8879999999998	13.8479204214929	24.0292815460023	31.5771803631922	39.6383663954874	61.2679363315642
508	430.7963	216.9523	20	12	507	25.35	13.8119999999992	13.1640000000004	19.0804150898242	22.8068932401064	34.221144851397	38.5998018086933	62.0878646856052
509	430.3437	216.7688	20	12	508	25.4	-9.05199999999923	-3.67000000000019	9.76768160824191	26.9961298942342	38.9672105240432	39.3739282833466	61.2422556754692
510	430.5367	218.461	20	12	509	25.45	3.85999999999967	33.8440000000003	34.0634105162712	31.9294303813154	35.3755166044558	37.5598234684943	61.1929309713596
511	430.4659	221.3712	20	12	510	25.5	-1.41600000000039	58.2039999999995	58.2212218353406	41.6993287088406	37.8718931228001	34.9127892339528	61.0132115805868
512	431.4843	223.0056	20	12	511	25.55	20.3680000000008	32.688	38.5144228568991	53.9051395020841	37.7729150174239	34.2444477478174	59.946613163728
513	432.5319	226.2365	20	12	512	25.6	20.9519999999998	64.6180000000004	67.9299067274499	47.9441399688053	39.2858764140235	34.0237474427511	58.6043947248183
514	435.289	228.4566	20	12	513	25.65	55.1419999999996	44.402	70.7967355744596	48.747656351366	44.4404047327377	33.9343884966271	59.0098556808755
515	435.3526	228.6598	20	12	514	25.7	1.27200000000016	4.06399999999962	4.25841284987698	43.6163996535325	42.8832956622313	33.6670998347807	56.0449821030692
516	437.3344	231.0591	20	12	515	25.75	39.6360000000004	47.9860000000002	62.2388037481446	36.8724241192064	38.1943873155348	36.0503949300667	51.8978074389601
517	436.9085	231.5407	20	12	516	25.8	-8.51800000000026	9.63199999999972	12.8581393677312	34.9756699633913	36.9117151324426	42.7916261824031	51.0964740592258
518	436.3934	233.1718	20	12	517	25.85	-10.3020000000004	32.6220000000001	34.2100290558195	37.8224513556574	33.8263500341051	45.7261934338595	50.4255412952604
519	438.5897	235.3106	20	12	518	25.9	43.9260000000002	42.7760000000001	61.3129647953842	27.6411182797035	28.9015664692109	49.4752240794331	49.9048915740808
520	437.701	235.5658	20	12	519	25.95	-17.7739999999994	5.10400000000004	18.4923198112076	30.2070306113528	31.9586830651055	52.4114189628107	49.2601054634178
521	438.0432	236.0174	20	12	520	26	6.84399999999982	9.03200000000027	11.3321383683752	30.7802759490038	34.2288967373334	55.9278996383137	47.9588880741107
522	437.3232	237.081	20	12	521	26.05	-14.4000000000005	21.2719999999996	25.6877010259774	22.8274629750305	47.8103373473822	57.7920452609369	47.7086450138732
523	438.832	236.0039	20	12	522	26.1	30.1760000000002	-21.542	37.0762557440744	26.0949147745537	52.1665104536956	59.4975557428676	48.9693487875598
524	437.8306	236.4015	20	12	523	26.15	-20.0279999999998	7.95200000000023	21.5488999255181	40.8166751949632	54.5100434261285	57.9110488850745	52.8390648370816
525	439.1059	237.5874	20	12	524	26.2	25.5060000000003	23.7180000000001	34.8295788088231	65.4136440834117	61.9395422633902	60.7371242675863	NA
526	441.635	240.9993	20	12	525	26.25	50.5819999999994	68.2380000000001	84.940940470423	73.5527449583875	73.6614119610925	59.2504023824388	NA
527	447.164	245.9681	20	12	526	26.3	110.58	99.3759999999997	148.67254546822	86.1926238772264	78.6723753894311	62.5545817229642	NA
528	444.9172	249.1419	20	12	527	26.35	-44.9360000000001	63.476	77.7717601189533	97.7841697522267	85.1687614516301	62.2512807818274	NA
529	440.7052	248.6785	20	12	528	26.4	-84.2399999999998	-9.26799999999957	84.7482945197126	106.506148727222	86.9205313009381	60.435854864815	NA
530	438.9674	244.3769	20	12	529	26.45	-34.7559999999999	-86.0320000000002	92.7873081838245	91.9311066954506	89.5155654700671	60.9603874583413	NA
531	433.1403	241.6643	20	12	530	26.5	-116.541999999999	-54.2520000000002	128.550835345399	96.7847779448728	84.2719080275442	61.0049869142686	NA
532	431.6112	245.132	20	12	531	26.55	-30.5820000000006	69.3540000000002	75.7973353093633	87.6484387246498	77.2988260985461	61.1728422799289	NA
533	426.5636	244.3889	20	12	532	26.6	-100.952	-14.862	102.040116366064	81.2469611879074	72.3360511099592	63.9149501323686	NA
534	425.4959	246.0246	20	12	533	26.65	-21.354	32.7139999999997	39.0665984185977	62.0376673278665	66.3616663035015	71.7437411775361	NA
535	422.4579	245.9468	20	12	534	26.7	-60.7600000000002	-1.55599999999993	60.7799205001128	62.6665455016416	59.9812326532923	NA	NA
536	420.8566	246.2246	20	12	535	26.75	-32.0259999999996	5.55600000000027	32.5043660451943	47.8873242750457	48.3485618674447	NA	NA
537	418.6243	249.4798	20	12	536	26.8	-44.6460000000002	65.104	78.9417261782387	45.0748938823533	43.6733091704266	NA	NA
538	418.5131	250.8826	20	12	537	26.85	-2.22399999999993	28.0559999999997	28.1440102330848	38.7155041186772	42.661138813107	NA	NA
539	419.763315426831	250.878447550947	20	12	538	26.9	25.0043085366201	-0.0830489810601875	25.0044464551357	34.6594564070229	56.5669510541341	NA	NA
540	421.162408854532	250.500864183564	20	12	539	26.95	27.9818685540192	-7.55166734765965	28.9829716817327	24.6800728392117	NA	NA	NA
541	421.769554568818	250.430527040706	20	12	540	27	12.142914285721	-1.40674285715988	12.2241274869226	37.4349533511684	NA	NA	NA
542	420.643926855403	251.348113265233	20	12	541	27.05	-22.5125542683008	18.3517244905397	29.0448083391829	68.0590082259149	NA	NA	NA
543	416.8447	253.9343	20	12	542	27.1	-75.9845371080598	51.7237346953402	91.9184127928679	NA	NA	NA	NA
544	409.431048288325	258.869764387865	20	12	543	27.15	-148.2730342335	98.7092877573002	178.124720828868	NA	NA	NA	NA
545	NA	NA	20	12	544	27.2	NA	NA	NA	NA	NA	NA	NA
546	NA	NA	20	12	545	27.25	NA	NA	NA	NA	NA	NA	NA
547	NA	NA	20	12	546	27.3	NA	NA	NA	NA	NA	NA	NA
548	NA	NA	20	12	547	27.35	NA	NA	NA	NA	NA	NA	NA
549	NA	NA	20	12	548	27.4	NA	NA	NA	NA	NA	NA	NA
550	NA	NA	20	12	549	27.45	NA	NA	NA	NA	NA	NA	NA
551	NA	NA	20	12	550	27.5	NA	NA	NA	NA	NA	NA	NA
552	NA	NA	20	12	551	27.55	NA	NA	NA	NA	NA	NA	NA
553	NA	NA	20	12	552	27.6	NA	NA	NA	NA	NA	NA	NA
554	NA	NA	20	12	553	27.65	NA	NA	NA	NA	NA	NA	NA
555	NA	NA	20	12	554	27.7	NA	NA	NA	NA	NA	NA	NA
556	NA	NA	20	12	555	27.75	NA	NA	NA	NA	NA	NA	NA
557	NA	NA	20	12	556	27.8	NA	NA	NA	NA	NA	NA	NA
558	NA	NA	20	12	557	27.85	NA	NA	NA	NA	NA	NA	NA
559	NA	NA	20	12	558	27.9	NA	NA	NA	NA	NA	NA	NA
560	NA	NA	20	12	559	27.95	NA	NA	NA	NA	NA	NA	NA
561	NA	NA	20	12	560	28	NA	NA	NA	NA	NA	NA	NA
562	NA	NA	20	12	561	28.05	NA	NA	NA	NA	NA	NA	NA
563	NA	NA	20	12	562	28.1	NA	NA	NA	NA	NA	NA	NA
564	NA	NA	20	12	563	28.15	NA	NA	NA	NA	NA	NA	NA
565	NA	NA	20	12	564	28.2	NA	NA	NA	NA	NA	NA	NA
566	NA	NA	20	12	565	28.25	NA	NA	NA	NA	NA	NA	NA
567	NA	NA	20	12	566	28.3	NA	NA	NA	NA	NA	NA	NA
568	NA	NA	20	12	567	28.35	NA	NA	NA	NA	NA	NA	NA
569	NA	NA	20	12	568	28.4	NA	NA	NA	NA	NA	NA	NA
570	NA	NA	20	12	569	28.45	NA	NA	NA	NA	NA	NA	NA
571	NA	NA	20	12	570	28.5	NA	NA	NA	NA	NA	NA	NA
572	NA	NA	20	12	571	28.55	NA	NA	NA	NA	NA	NA	NA
573	NA	NA	20	12	572	28.6	NA	NA	NA	NA	NA	NA	NA
574	NA	NA	20	12	573	28.65	NA	NA	NA	NA	NA	NA	NA
575	NA	NA	20	12	574	28.7	NA	NA	NA	NA	NA	NA	NA
576	NA	NA	20	12	575	28.75	NA	NA	NA	NA	NA	NA	NA
577	NA	NA	20	12	576	28.8	NA	NA	NA	NA	NA	NA	NA
578	NA	NA	20	12	577	28.85	NA	NA	NA	NA	NA	NA	NA
579	NA	NA	20	12	578	28.9	NA	NA	NA	NA	NA	NA	NA
580	NA	NA	20	12	579	28.95	NA	NA	NA	NA	NA	NA	NA
581	NA	NA	20	12	580	29	NA	NA	NA	NA	NA	NA	NA
582	NA	NA	20	12	581	29.05	NA	NA	NA	NA	NA	NA	NA
583	NA	NA	20	12	582	29.1	NA	NA	NA	NA	NA	NA	NA
584	NA	NA	20	12	583	29.15	NA	NA	NA	NA	NA	NA	NA
585	NA	NA	20	12	584	29.2	NA	NA	NA	NA	NA	NA	NA
586	NA	NA	20	12	585	29.25	NA	NA	NA	NA	NA	NA	NA
587	NA	NA	20	12	586	29.3	NA	NA	NA	NA	NA	NA	NA
588	NA	NA	20	12	587	29.35	NA	NA	NA	NA	NA	NA	NA
589	NA	NA	20	12	588	29.4	NA	NA	NA	NA	NA	NA	NA
590	NA	NA	20	12	589	29.45	NA	NA	NA	NA	NA	NA	NA
591	NA	NA	20	12	590	29.5	NA	NA	NA	NA	NA	NA	NA
592	NA	NA	20	12	591	29.55	NA	NA	NA	NA	NA	NA	NA
593	NA	NA	20	12	592	29.6	NA	NA	NA	NA	NA	NA	NA
594	NA	NA	20	12	593	29.65	NA	NA	NA	NA	NA	NA	NA
595	NA	NA	20	12	594	29.7	NA	NA	NA	NA	NA	NA	NA
596	NA	NA	20	12	595	29.75	NA	NA	NA	NA	NA	NA	NA
597	NA	NA	20	12	596	29.8	NA	NA	NA	NA	NA	NA	NA
598	NA	NA	20	12	597	29.85	NA	NA	NA	NA	NA	NA	NA
599	NA	NA	20	12	598	29.9	NA	NA	NA	NA	NA	NA	NA
600	NA	NA	20	12	599	29.95	NA	NA	NA	NA	NA	NA	NA
601	NA	NA	20	12	600	30	NA	NA	NA	NA	NA	NA	NA
