# Supplementary material for: An automated feeding system for the African killifish reveals the impact of diet on lifespan and allows scalable assessment of associative learning
Source: eLife. 2022 Nov 10;11:e69008. doi: 10.7554/eLife.69008 (PMC9788828; doi:10.7554/eLife.69008)
Supplement: Figure 6—source data 3. [file elife-69008-fig6-data3.zip › Filtered and Interpolated Trajectories with Kinematics/t16_REC0015 DLC_likelihood-euclidean-filtered_splines-interpolated_kinematics_02_resnet50_TrainAllTheThingsJun28shuffle1_1030000.csv]

	x2	y2	fishnum	recording_num	bodyparts_coords	seconds	velocity_x	velocity_y	velocity_xy	velocity_xy_5frame	velocity_xy_10frame	velocity_xy_20frame	velocity_xy_40frame
1	398.9846	23.40003	16	15	0	0	0	0	0	NA	NA	NA	NA
2	399.7444	23.0887	16	15	1	0.05	15.1959999999997	-6.22660000000003	16.4222094603616	NA	NA	NA	NA
3	398.5701	23.32509	16	15	2	0.1	-23.4859999999992	4.7278	23.9571344037629	28.4973286033812	NA	NA	NA
4	401.3923	22.40968	16	15	3	0.15	56.4439999999991	-18.3082	59.3389865370137	40.8236017323363	NA	NA	NA
5	403.1352	21.17068	16	15	4	0.2	34.8580000000004	-24.78	42.7683126157676	69.8524213085836	61.9815102260127	NA	NA
6	405.7495	19.53927	16	15	5	0.25	52.2860000000003	-32.6282	61.6313656447757	85.3110090539986	72.1794290926247	NA	NA
7	413.3074	16.68667	16	15	6	0.3	151.157999999999	-57.052	161.566307341598	85.7638919502211	75.5093416376831	NA	NA
8	417.3463	13.63442	16	15	7	0.35	80.7780000000002	-61.045	101.250073130838	95.4656918486442	77.1871680842631	NA	NA
9	420.4191	13.42147	16	15	8	0.4	61.4560000000006	-4.25900000000002	61.6034010181262	103.535256452913	74.6800684244334	NA	NA
10	424.9813	13.29818	16	15	9	0.45	91.2439999999992	-2.46579999999998	91.2773121078829	81.1662619667825	71.140375901494	47.3222908250865	NA
11	429.7481	11.48793	16	15	10	0.5	95.3360000000009	-36.205	101.97918866612	69.0633271145275	66.505881109179	48.0288534337773	NA
12	431.7106	9.961784	16	15	11	0.55	39.2499999999995	-30.52292	49.7213349109451	63.5962448986456	52.7296053509839	47.5525086928151	NA
13	432.2251	11.9325	16	15	12	0.6	10.29	39.41432	40.735398869563	46.8150599543439	43.7796677762561	46.9317555561369	NA
14	433.1065	10.46319	16	15	13	0.65	17.6279999999997	-29.3862	34.2679899387167	29.4765057654448	39.6911759477492	44.0925741830148	NA
15	433.0812	10.83089	16	15	14	0.7	-0.505999999999176	7.35399999999998	7.37138738637436	24.2929487351852	32.6630714241603	43.9666160762751	NA
16	432.4914	10.34476	16	15	15	0.75	-11.7960000000005	-9.72259999999999	15.286417721625	18.4960084379847	23.8782777749299	41.4602285344128	NA
17	433.3646	11.15349	16	15	16	0.8	17.4639999999999	16.1746	23.8035497596471	15.7861069968528	19.5956757479472	36.2737155865787	NA
18	433.9406	11.03764	16	15	17	0.85	11.5200000000004	-2.317	11.7506973835603	18.5110828939768	16.6763430280107	33.1975140386487	NA
19	434.7706	11.65751	16	15	18	0.9	16.5999999999997	12.3974	20.7184827330572	18.2800497844151	13.5050799415963	31.3950390663996	NA
20	435.214	10.70593	16	15	19	0.95	8.86799999999994	-19.0316	20.9962668719941	14.8984027607091	16.7928562510562	27.0232543370551	41.9171059840696
21	434.6476	11.12833	16	15	20	1	-11.3279999999997	8.44799999999999	14.1312521738165	14.8566776180368	16.4145759596466	22.4321535723027	46.10719197146
22	434.4822	11.43083	16	15	21	1.05	-3.30800000000067	6.05	6.89531464111715	11.2240528863399	19.8178258221735	20.6081656486195	49.3344152080063
23	434.7991	10.94852	16	15	22	1.1	6.33800000000065	-9.6462	11.5420716701989	15.0746296081357	22.6153603010413	20.1349697384651	50.1046158202976
24	434.7679	10.82462	16	15	23	1.15	-0.624000000000251	-2.47800000000002	2.55535907457257	14.5491021348782	23.0989021850501	19.994690105011	51.0436212336737
25	436.7126	11.34243	16	15	24	1.2	38.8940000000002	10.3562	40.2491504809731	24.737248883638	21.38343724995	20.8090503639019	51.5086065508821
26	436.3424	10.90222	16	15	25	1.25	-7.40400000000022	-8.80420000000001	11.5036148075291	30.3740429840458	20.9860293696754	20.5232092108293	53.3595854649783
27	437.9949	8.529086	16	15	26	1.3	33.0499999999995	-47.46268	57.8360483849162	34.9737514837603	21.6206555492919	20.2957790799453	50.940272373552
28	438.6866	10.39106	16	15	27	1.35	13.8340000000005	37.23948	39.7260421722378	27.6922448917643	23.5935964489194	21.0243871255376	57.8302288707143
29	439.7754	9.722465	16	15	28	1.4	21.7759999999998	-13.3719	25.5539015731452	27.4229566044726	26.4843002684257	27.1291109052085	69.1605426546927
30	439.6819	9.890253	16	15	29	1.45	-1.87000000000012	3.35576	3.841617520993	18.5040622149459	24.8252444767475	36.5119211430528	76.1706642987743
31	439.1766	9.941168	16	15	30	1.5	-10.1059999999995	1.0183	10.1571733710708	16.813149913793	24.6318424620119	44.1855305091426	80.0663421895918
32	439.1677	9.279149	16	15	31	1.55	-0.177999999999656	-13.24038	13.2415764372827	17.9948490530912	20.7737323377171	51.1163217231975	84.2550396662222
33	437.6168	9.477827	16	15	32	1.6	-31.0180000000003	3.97355999999998	31.2714806664733	21.9582440617308	19.4334139500339	53.2774760844583	88.4466689741818
34	439.1279	9.915186	16	15	33	1.65	30.222	8.74718000000001	31.462397269636	21.8407283195512	31.159319625367	57.9946682843326	93.5587324821787
35	438.5382	10.94065	16	15	34	1.7	-11.7939999999999	20.50928	23.6585925641911	23.0434024604884	51.6404050361556	59.0505970254891	99.1922873537893
36	438.0811	10.79922	16	15	35	1.75	-9.14200000000051	-2.82859999999999	9.56959466017288	22.0536779862748	67.3850316486099	65.2589423955438	101.73165469915
37	438.0333	11.76078	16	15	36	1.8	-0.955999999999904	19.2312	19.2549471419685	44.3237901976429	80.6119878971031	65.6068291605254	103.009453041478
38	438.1955	10.45467	16	15	37	1.85	3.24399999999969	-26.1222	26.3228582954055	81.3225660105803	82.9613557199973	82.4629437027798	107.703651450811
39	432.3811	14.59974	16	15	38	1.9	-116.288	82.9014	142.812958326476	112.929334977669	89.5050363002395	106.926046242986	114.391108502054
40	424.4791	21.41135	16	15	39	1.95	-158.04	136.2322	208.652471628878	138.180573333718	93.2759495742308	125.318074260494	120.908643241815
41	421.052	29.05872	16	15	40	2	-68.5419999999999	152.9474	167.603439495614	143.86903345372	105.886042329076	137.700530806881	125.050548788493
42	414.9568	33.03141	16	15	41	2.05	-121.904000000001	79.4538	145.511138922215	134.686282402836	110.439925983334	147.901913683825	125.579902369164
43	412.9222	34.86402	16	15	42	2.1	-40.6920000000002	36.6521999999999	54.7651588954146	105.229333137881	145.492473455526	156.758368209898	125.920752468274
44	409.0455	37.77002	16	15	43	2.15	-77.5339999999994	58.1200000000001	96.899203072058	98.8427496804827	182.692772860605	167.122774859346	126.848599488909
45	407.2466	40.25577	16	15	44	2.2	-35.9780000000001	49.7149999999999	61.3677253041042	82.6992786329493	198.995743484831	177.575524343677	126.494538956255
46	402.7063	45.2958	16	15	45	2.25	-90.806	100.8006	135.670522208621	147.115913457332	208.016029965152	182.94010018747	127.043874443535
47	399.9448	46.98982	16	15	46	2.3	-55.2300000000002	33.8804	64.7937836845482	230.699263318373	215.191839470546	185.72312700301	127.108714326299
48	385.084660109507	58.574849463917	16	15	47	2.35	-297.202797809859	231.70058927834	376.848333017327	292.762153831782	230.5553806998	194.382915776084	127.414014788069
49	363.9421	73.25752	16	15	48	2.4	-422.851202190141	293.65341072166	514.815952377266	317.189310249822	244.740513418453	201.653106098899	128.279952088019
50	346.725128828932	80.2535908302739	16	15	49	2.45	-344.33942342136	139.921416605478	371.682177871146	347.684400308144	261.875099113123	205.305365340577	128.366315091917
51	333.838961160947	80.5805605125371	16	15	50	2.5	-257.7233533597	6.53939364526423	257.806304298821	313.994847942268	259.994158045865	205.915567067843	128.846048751272
52	323.238112912488	78.2063624385318	16	15	51	2.55	-212.01696496918	-47.4839614801061	217.269233976158	258.781763518533	261.006328022686	200.04348301513	129.126731676474
53	312.8771	77.09893	16	15	52	2.6	-207.220258249761	-22.148648770636	208.400571187947	230.988044394464	243.273358096643	198.56402885209	128.638635641117
54	301.358	80.2318	16	15	53	2.65	-230.382	62.6574000000002	238.750530258594	202.799005841909	220.613439337194	195.702530693484	129.061613188126
55	290.6376	84.7553	16	15	54	2.7	-214.408	90.47	232.7135822508	174.328255737228	211.614987196322	193.93848088702	129.101848267582
56	284.853	83.93086	16	15	55	2.75	-115.692	-16.4888000000002	116.861111536045	172.551868251018	203.815104170535	188.828806491527	129.685726509386
57	281.1075	83.97618	16	15	56	2.8	-74.9099999999999	0.906400000000076	74.9154834527548	182.445115155855	184.895126559713	188.610599492072	130.373166666526
58	271.131753223168	83.9154405147257	16	15	57	2.85	-199.51493553664	-1.21478970548594	199.518633756896	192.24192999818	166.57267700438	172.365085873358	131.547653192562
59	256.734155946067	83.2978229947019	16	15	58	2.9	-287.95194554202	-12.352350400476	288.216764782777	204.83120249916	146.664547968516	149.633857933053	128.792470881232
60	242.667005695933	82.5912764773271	16	15	59	2.95	-281.34300500268	-14.1309303474961	281.697656462428	195.461997382197	126.001862660917	131.41455592334	124.179260336675
61	233.6826	82.26375	16	15	60	3	-179.68811391866	-6.55052954654195	179.807474040946	160.593485757741	117.663454937188	119.991566695663	120.550791609881
62	232.2902	82.4397	16	15	61	3.05	-27.8480000000002	3.51900000000001	28.0694578679391	110.883980781177	116.214870961458	110.351549669122	117.100023294036
63	233.5462	82.35573	16	15	62	3.1	25.12	-1.67940000000016	25.1760756346179	59.7617953236536	101.456813650072	100.518903072335	116.625667269443
64	235.5189	82.14939	16	15	63	3.15	39.4540000000001	-4.12679999999995	39.6692398999528	30.4957073752153	78.6542765289121	91.0004515169049	115.138835908453
65	236.1836	81.02713	16	15	64	3.2	13.2940000000002	-22.4451999999999	26.0867291748123	36.9677445407191	51.2141246503575	80.6281721914869	113.790011152401
66	237.833	80.74207	16	15	65	3.25	32.9879999999997	-5.70120000000003	33.4770342987544	42.3201415424033	36.1680292207907	76.4313528313012	111.050280879893
67	239.531	78.24284	16	15	66	3.3	33.9600000000002	-49.9845999999999	60.429643695458	46.4245722766476	35.807972778532	75.0232063300432	109.775184049519
68	242.1182	78.46712	16	15	67	3.35	51.7439999999999	4.48559999999986	51.9380606430389	42.6664539770614	34.465129140291	68.7123906090404	101.295430942419
69	241.7713	81.45663	16	15	68	3.4	-6.9380000000001	59.7902000000002	60.1913935711745	41.8403510663661	35.3363550652942	55.9318356635655	95.4279592196204
70	241.4073	81.48088	16	15	69	3.45	-7.28000000000009	0.4849999999999	7.29613767688091	34.648201016345	35.2544817220571	43.0531553327729	98.2269016086746
71	242.7823	80.96861	16	15	70	3.5	27.5	-10.2454	29.3465197452782	26.6101167381786	35.1992507254147	35.1860161519187	104.11335469495
72	243.2532	82.0978	16	15	71	3.55	9.41800000000001	22.5838000000002	24.4688934453524	24.2481378539408	33.8315416986283	34.1565635729433	106.408823419087
73	243.4106	82.6637	16	15	72	3.6	3.14799999999991	11.318	11.7476392522072	27.8425094670527	35.9679675680084	34.687305686796	102.522195980036
74	244.4172	80.464	16	15	73	3.65	20.1320000000004	-43.9940000000001	48.3814991499853	28.5581503844634	33.209394798219	34.5751411234217	96.9592276594684
75	244.2089	81.71011	16	15	74	3.7	-4.16600000000017	24.9222	25.2679957424407	33.0148823809117	34.8921860151883	33.6415414177823	91.960132156612
76	244.2941	83.35414	16	15	75	3.75	1.70399999999972	32.8806	32.9247243323312	45.3258183978381	34.2040030830468	33.2717552682591	89.3511485770838
77	245.9058	85.04734	16	15	76	3.8	32.2340000000003	33.8640000000001	46.7525534275939	42.1706517424971	32.5051543673547	30.939768606967	88.5489466102094
78	245.6945	88.70636	16	15	77	3.85	-4.22599999999989	73.1804	73.3023193368395	41.9418625633239	34.9094822333011	30.2257760114795	85.3686747777904
79	246.0513	90.29712	16	15	78	3.9	7.13599999999985	31.8152000000001	32.6056658732804	39.8498557816302	33.8139271815492	41.2220605061879	78.2991371967941
80	246.9378	91.11507	16	15	79	3.95	17.7300000000002	16.3589999999999	24.1240498465744	31.9954263537977	32.0286011135075	65.0392472940093	72.3478092829961
81	247.0663	92.23093	16	15	80	4	2.57000000000005	22.3172	22.4646904238629	24.4931460687641	31.3442598111035	88.2351426942367	68.1088242291949
82	247.2025	91.88259	16	15	81	4.05	2.72399999999948	-6.96680000000015	7.48040628843108	25.4572026206012	28.0479955153056	102.466097169051	67.8290633989721
83	248.7509	90.98541	16	15	82	4.1	30.9680000000003	-17.9435999999998	35.7909179116716	22.1153396636911	24.4835844549506	104.525488887736	74.6174608784729
84	249.3086	92.77167	16	15	83	4.15	11.1540000000002	35.7252	37.4259486324663	22.8386638405768	49.2347262141568	102.918003802032	88.6201884246859
85	248.939	92.74266	16	15	84	4.2	-7.39200000000039	-0.580199999999991	7.41473506202385	24.1005646768136	95.1863085728304	103.292092121737	107.738780163916
86	250.0365	93.44699	16	15	85	4.25	21.9499999999999	14.0866	26.0813113082912	24.4740228411371	142.266282305427	102.270944322866	128.644191884909
87	249.3783	93.24162	16	15	86	4.3	-13.1639999999999	-4.10740000000004	13.789910469615	73.0122498077123	172.427039970747	102.074686890376	148.511589709634
88	249.649	95.10497	16	15	87	4.35	5.4140000000001	37.2669999999999	37.6582087332894	168.25727748197	174.141495542172	102.02495894654	167.769455762112
89	236.15914509531	98.8716350731429	16	15	88	4.4	-269.7970980938	75.3333014628581	280.117083465342	261.693900770276	172.022080422515	100.666438730023	186.01110263661
90	212.339065676664	103.039684308201	16	15	89	4.45	-476.40158837292	83.3609847011621	483.63987343331	320.753515264681	174.555583129966	101.642463233219	204.777180545387
91	187.866203419685	106.098033889158	16	15	90	4.5	-489.45724513958	61.16699161914	493.264427749826	323.808968243206	173.197628834629	101.031632306471	222.205984029943
92	172.418	106.5356	16	15	91	4.55	-308.9640683937	8.75132221683998	309.087982941637	271.031911037317	176.101378265446	101.501563225001	238.982648790103
93	170.5326	104.678	16	15	92	4.6	-37.7080000000001	-37.1520000000001	52.9354736259157	180.853888777963	179.56633343813	114.54761607015	255.315201015317
94	169.863	105.1366	16	15	93	4.65	-13.3920000000001	9.17200000000008	16.2317974358973	84.7013568989817	152.098151245889	142.66523572595	269.98169834874
95	168.3627	104.4805	16	15	94	4.7	-30.0060000000002	-13.1219999999999	32.7497621365409	31.4492412662106	108.098617893608	181.83601891005	284.487760373968
96	168.8674	104.1117	16	15	95	4.75	10.0940000000003	-7.37600000000015	12.5017683549171	35.3236986330542	59.7969823075155	224.016628501559	298.076066800325
97	168.9857	101.9736	16	15	96	4.8	2.3660000000001	-42.7619999999999	42.8274047777821	33.1643914544598	30.5760864792544	266.083410812302	310.604275636167
98	169.0469	98.35873	16	15	97	4.85	1.22399999999971	-72.2974000000002	72.3077604601334	35.3433470092534	54.953736598128	305.313135512745	321.766273998159
99	169.306	98.27674	16	15	98	4.9	5.18200000000036	-1.63979999999981	5.43526154292533	34.8926077160493	113.308391029385	330.800144767032	333.255157929029
100	169.4555	96.09964	16	15	99	4.95	2.98999999999978	-43.5420000000002	43.644539910509	29.7029316922981	189.116454690133	344.515113796764	344.277487079439
101	169.9434	95.94308	16	15	100	5	9.75799999999992	-3.13119999999998	10.2480718888969	74.5837745632018	274.835628168489	356.17682536565	354.674640657661
102	170.4479	95.26652	16	15	101	5.05	10.0900000000001	-13.5311999999999	16.8790246590258	193.452390604311	356.065443359158	375.499200411154	364.791677452696
103	155.696431990399	96.8442340291399	16	15	102	5.1	-295.02936019202	31.554280582798	296.711974814652	342.889562371014	431.059937587359	406.104913142898	373.558163303792
104	125.993981962378	100.97940154803	16	15	103	5.15	-594.04900056042	82.703350377802	599.778341748472	514.778648620929	509.502138288175	437.045392895449	381.652921047338
105	86.8739084531686	106.737148292905	16	15	104	5.2	-782.401470184188	115.1549348975	790.830398744021	682.427955026017	580.931609699919	465.683428626199	389.87904270957
106	43.86957	113.1826	16	15	105	5.25	-860.086769063372	128.9090341419	869.693503138472	787.536100611516	652.556668423784	493.881189277783	397.03151960198
107	1.58815998125774	119.537256644093	16	15	106	5.3	-845.628200374845	127.09313288186	855.12555668447	825.551885972038	720.422314343054	519.133864381959	403.896237391188
108	-39.0677888600504	125.648115154142	16	15	107	5.35	-813.118976826163	122.21717020098	822.252702742144	818.973657028825	757.256089687668	541.507589049779	409.581140083495
109	-78.1219089397611	131.518546697647	16	15	108	5.4	-781.082401594214	117.4086308701	789.857268551082	790.334688226638	760.782394761512	565.843877128034	408.63340008274
110	-115.597832673711	137.151922442111	16	15	109	5.45	-749.518474678998	112.66751488928	757.939254027958	758.416673660091	742.250402562265	586.912510925658	402.0383567817
111	-151.519192477737	142.551613555034	16	15	110	5.5	-718.42719608052	107.99382225846	726.498659127537	726.97607876382	712.926750387077	608.317649008852	394.655403991821
112	-185.909620767675	147.720991203919	16	15	111	5.55	-687.80856579876	103.3875529777	695.535483851733	696.012903550986	682.202285404761	628.081791680391	391.341505548076
113	-218.792749959363	152.663426556266	16	15	112	5.6	-657.66258383376	98.8487070469398	665.049728260789	665.527148095705	651.955240512198	632.568710537435	393.908003322321
114	-250.192212468636	157.382290779577	16	15	113	5.65	-627.98925018546	94.3772844662203	635.041392486911	635.518812547516	622.185615967894	620.640606368725	396.880618932872
115	-280.131640711332	161.880955041354	16	15	114	5.7	-598.78856485392	89.9732852355402	605.510476751553	605.98789714943	592.893412151396	597.92206650909	398.940757399062
116	-308.634667103288	166.162790509097	16	15	115	5.75	-570.06052783912	85.6367093548596	576.456981386594	576.934402260576	564.07862959392	570.046410702402	401.01952005355
117	-335.724924060339	170.231168350309	16	15	116	5.8	-541.80513914102	81.36755682424	547.880906861305	548.358328384803	535.741269017728	541.709063970074	401.864530744258
118	-361.426043998323	174.08945973249	16	15	117	5.85	-514.02239875968	77.1658276436204	519.782253816519	520.259676207087	507.881331387202	513.849144654246	401.508913132152
119	-385.761659333076	177.741035823143	16	15	118	5.9	-486.71230669506	73.0315218130596	492.161023108045	492.638446640325	480.498817975939	486.466655398448	402.373554025946
120	-408.755402480435	181.189267789768	16	15	119	5.95	-459.87486294718	68.9646393325	465.017215862971	465.494640886025	453.593730455914	459.561599766635	401.843772292582
121	-430.430905856236	184.437526799867	16	15	120	6	-433.51006751602	64.9651802019798	438.350833552783	438.828260513827	427.166071017726	433.133982617993	401.726027703003
122	-450.811801876317	187.489184020942	16	15	121	6.05	-407.61792040162	61.0331444215001	412.161878089808	412.639307567074	401.215842535388	407.183810684998	401.591508100255
123	-469.921722956514	190.347610620493	16	15	122	6.1	-382.198421603939	57.1685319910199	386.450351955527	386.927784704741	375.743048796294	381.711093501743	394.863407573016
124	-487.784301512663	193.016177766022	16	15	123	6.15	-357.25157112298	53.3713429105802	361.216258374283	361.693695395127	350.747694829001	356.715844970296	380.950334827863
125	-504.423169960602	195.498256625031	16	15	124	6.2	-332.777368958781	49.6415771801799	336.459601551307	336.937044184751	326.229787381875	332.198086171924	362.640972218219
126	-519.861960716166	197.797218365022	16	15	125	6.25	-308.775815111279	45.97923479982	312.180387004712	312.657837078762	302.189335642066	308.157850829318	342.728202701323
127	-534.124306195193	199.916434153494	16	15	126	6.3	-285.24690958054	42.3843157694404	288.378622037925	288.856082090929	278.626352352268	284.595197106558	323.535912588196
128	-547.23383881352	201.859275157951	16	15	127	6.35	-262.190652366542	38.8568200891399	265.054316425582	265.531790059008	255.540855616285	261.510237214526	305.509814916333
129	-559.214190986982	203.629112545893	16	15	128	6.4	-239.607043469239	35.3967477588401	242.207483435117	242.684975889004	232.932871964654	238.903230923858	288.626055144955
130	-570.088995131417	205.229317484822	16	15	129	6.45	-217.496082888701	32.0040987785796	219.838141391702	220.315660519785	210.802441887933	216.775033659506	272.860773711459
131	-579.881883662662	206.663261142239	16	15	130	6.5	-195.857770624898	28.6788731483404	197.946316154693	198.423874153809	189.14963064091	195.134406397155	258.190108150436
132	-588.616488996552	207.934314685646	16	15	131	6.55	-174.692106677801	25.4210708681399	176.532045191832	177.009661838379	167.974551677727	175.101224520118	244.590194224234
133	-596.316443548925	209.045849282543	16	15	132	6.6	-153.99909104746	22.23069193794	155.595384595699	156.073093716859	147.277425632758	157.158104608597	232.037166572631
134	-603.005379735617	210.001236100434	16	15	133	6.65	-133.77872373384	19.1077363578199	135.136421857969	135.614285392816	127.058767018715	141.260063287001	220.507159109154
135	-608.706929972465	210.803846306818	16	15	134	6.7	-114.03100473696	16.0522041276801	115.155300784103	115.633442835669	107.320279937137	127.359877927348	209.976305275212
136	-613.444726675306	211.457051069197	16	15	135	6.75	-94.7559340568205	13.0640952475801	95.6522745344739	96.1309771117074	88.0794771522441	115.409994700244	200.420738210218
137	-617.242402259976	211.964221555074	16	15	136	6.8	-75.9535116933989	10.14340971754	76.6278324060988	77.1078721990514	71.5760966879687	105.362761206317	191.816590869876
138	-620.123589142313	212.328728931948	16	15	137	6.85	-57.6237376467407	7.29014753748004	58.0830559758922	58.5674661574147	58.7753536009093	97.1704851784208	184.139996111274
139	-622.111919738152	212.553944367322	16	15	138	6.9	-39.7666119167798	4.50430870747994	40.0208972946891	40.5446689116725	49.5872546093479	90.7854548914611	177.367086755945
140	-623.23102646333	212.643239028697	16	15	139	6.95	-22.3821345035594	1.78589322749986	22.4532705759196	27.5187505402686	43.9173139667626	86.1599476562833	171.473995637798
141	-623.504541733684	212.599984083575	16	15	140	7	-5.47030540708192	-0.86509890243974	5.53828830576309	21.4197300901111	41.6703587595789	83.2462336828792	166.436855640193
142	-622.956097965051	212.427550699456	16	15	141	7.05	10.9688753726618	-3.44866768238035	11.4982405490789	22.0666370196444	42.7509707349065	81.99657776347	162.231799724751
143	-621.609327573267	212.129310043843	16	15	142	7.1	26.9354078356787	-5.96481311226	27.5879537251049	29.2671617761105	47.0635447240835	82.3632396435178	158.834960953335
144	-619.487862974169	211.708633284236	16	15	143	7.15	42.4292919819595	-8.4135351921401	43.2554319423556	42.7960486074852	54.5121427642068	84.2984732480118	156.222472503719
145	-616.615336583594	211.168891588138	16	15	144	7.2	57.4505278115021	-10.7948339219598	58.4558943582499	57.9831909295445	64.9996153754295	87.7545243785011	154.37046767854
146	-613.015380817378	210.513456123049	16	15	145	7.25	71.99911532432	-13.10870930178	73.1827224626366	72.7073593580559	78.4129902135143	92.6836255911173	153.25507990623
147	-608.711628091358	209.745698056471	16	15	146	7.3	86.0750545203996	-15.3551613315597	87.4339521593756	86.9576485087693	92.4170588389713	99.0379846331949	152.852442731244
148	-603.727710821371	208.868988555906	16	15	147	7.35	99.6783453997386	-17.5341900113006	101.208795867662	100.732068974749	105.951125686126	106.769755008023	153.138689789018
149	-598.087261423254	207.886698788855	16	15	148	7.4	112.808987962342	-19.6457953410197	114.506877695923	114.029931819544	119.009691886676	115.830942588031	154.089954758029
150	-591.813912312842	206.802199922818	16	15	149	7.45	125.466982208238	-21.6899773207399	127.327996688146	126.850926748398	131.59173479024	126.17295761609	155.682371276076
151	-584.931295905973	205.618863125299	16	15	150	7.5	137.652328137381	-23.6667359503804	139.672036686611	139.194892014197	143.696892422656	137.739304883232	157.89207279883
152	-577.463044618483	204.340059563798	16	15	151	7.55	149.365025749801	-25.5760712300196	151.538926803649	151.061735264582	155.324998531483	149.362374929383	160.695192361527
153	-569.43279086621	202.969160405816	16	15	152	7.6	160.60507504546	-27.4179831596399	162.928622196654	162.451400605731	166.475965291962	160.511817298074	164.067862171229
154	-560.864167064989	201.509536818855	16	15	153	7.65	171.372476024419	-29.1924717392203	173.84109394785	173.363853025768	177.149742411855	171.184881720437	167.986212886823
155	-551.780805630657	199.964559970416	16	15	154	7.7	181.66722868664	-30.8995369687801	184.276323393889	183.799070314568	187.34629985675	181.381057429731	172.426372284503
156	-542.206338979052	198.337601028002	16	15	155	7.75	191.4893330321	-32.5391788482796	194.234298786797	193.757038569727	197.065619552949	191.100165112215	177.364462607122
157	-532.16439952601	196.632031159112	16	15	156	7.8	200.83878906084	-34.1113973778005	203.715013247652	203.237749559129	206.307691019795	200.34212425617	182.77659475567
158	-521.678619687366	194.85122153125	16	15	157	7.85	209.71559677288	-35.61619255724	212.718463472449	212.241199107769	215.072508910021	209.106894399616	188.638853591028
159	-510.772631878959	192.998543311915	16	15	158	7.9	218.11975616814	-37.0535643866998	221.244648894857	220.76738608013	223.360071554198	217.394454624597	194.927251297338
160	-499.470068516625	191.07736766861	16	15	159	7.95	226.051267246679	-38.4235128660998	229.293571137092	228.816311725021	231.170380069223	225.204794895869	201.617503472797
161	-487.7945620162	189.091065768836	16	15	160	8	233.5101300085	-39.7260379954804	236.865233648598	236.387979250314	238.503437801775	232.537911914782	208.68137434128
162	-475.76974479352	187.043008780094	16	15	161	8.05	240.496344453601	-40.9611397748398	243.959641472107	243.482393549267	245.359249980857	239.393806959584	215.535072509708
163	-463.419249264424	184.936567869886	16	15	162	8.1	247.009910581919	-42.1288182041599	250.576801098918	250.099561030677	251.73782350727	245.77248469894	221.913437790457
164	-450.766707844747	182.775114205714	16	15	163	8.15	253.050828393541	-43.22907328344	256.71672038962	256.239489523421	257.639166837338	251.673952525634	227.815112032355
165	-437.835752950326	180.562018955078	16	15	164	8.2	258.619097888419	-44.26190501272	262.379408544144	261.902188236694	263.063289934988	257.098220190506	233.239859069216
166	-424.650016996999	178.30065328548	16	15	165	8.25	263.714719066541	-45.2273133919601	267.564876112316	267.087667764226	268.010204276615	262.045299623126	238.187611049949
167	-411.2331324006	175.994388364421	16	15	166	8.3	268.337691927979	-46.1252984211797	272.273135038472	271.795940125409	272.479922899373	266.515204878144	242.658352545946
168	-397.608731576968	173.646595359404	16	15	167	8.35	272.48801647264	-46.9558601003405	276.504198736577	276.027018839299	276.47246048786	270.507952174034	246.652091705538
169	-383.800446941938	171.260645437928	16	15	168	8.4	276.1656927006	-47.71899842952	280.258082195534	279.780919029809	279.98783349707	274.023560006646	250.168850655318
170	-369.831910911348	168.839909767497	16	15	169	8.45	279.370720611799	-48.4147134086197	283.534802113594	283.057657562053	283.026060311788	277.062049329505	253.208661981821
171	-355.726755901034	166.387759515611	16	15	170	8.5	282.103100206281	-49.0430050377199	286.334377064866	285.857253211493	285.587161444477	279.623443799328	255.771567675452
172	-341.508614326832	163.907565849771	16	15	171	8.55	284.36283148404	-49.6038733168001	288.656827699692	288.179726868731	287.671159775431	281.707770090033	257.857619335811
173	-327.201118604581	161.40269993748	16	15	172	8.6	286.14991444502	-50.0973182458199	290.50217698378	290.025101784278	289.278080840797	283.31505828284	259.466879219495
174	-312.827901150115	158.876532946237	16	15	173	8.65	287.46434908932	-50.52333982486	291.870450481724	291.393403859146	290.407953175953	284.445342344273	260.599422026908
175	-298.412594379272	156.332436043546	16	15	174	8.7	288.30613541686	-50.8819380538199	292.761676691328	292.28466198881	291.060808724021	285.098660708701	261.255337493652
176	-283.978830707889	153.773780396907	16	15	175	8.75	288.675273427659	-51.1731129327802	293.175887439204	292.698908470102	291.23668332204	285.275056987683	261.43473398477
177	-269.550242551801	151.203937173822	16	15	176	8.8	288.571763121761	-51.3968644617	293.113118348013	292.636179483175	290.935617280692	284.974580835722	261.13774343978
178	-255.150462326847	148.626277541792	16	15	177	8.85	287.99560449908	-51.5531926405998	292.57340939024	292.096515663764	290.15765607782	284.197289011459	260.364528226688
179	-240.803122448861	146.044172668319	16	15	178	8.9	286.94679755972	-51.6420974694603	291.556805547091	291.079962784935	288.902851191476	282.943246686039	259.115290792617
180	-226.531855333682	143.460993720904	16	15	179	8.95	285.42534230358	-51.6635789482996	290.063357594273	289.586572572574	287.171261105613	281.212529067773	257.390287547819
181	-212.360293397146	140.880111867048	16	15	180	9	283.43123873072	-51.6176370771205	288.093123045059	287.616403685539	284.962952530889	279.005223436121	255.189849379188
182	-198.31206905509	138.304898274253	16	15	181	9.05	280.96448684112	-51.5042718558999	285.646167286208	285.169522899776	282.278001896013	276.321431712038	252.514412945506
183	-184.410814723349	135.73872411002	16	15	182	9.1	278.02508663482	-51.3234832846598	282.722564955063	282.246006547462	279.116497182121	273.161273740049	249.364570291453
184	-170.680162817762	133.184960541851	16	15	183	9.15	274.61303811174	-51.0752713633798	279.322401618278	278.845942276842	275.478540196125	269.524891528182	245.741151245769
185	-157.143745754163	130.646978737247	16	15	184	9.2	270.72834127198	-50.7596360920803	275.4457758327	274.969431219453	271.364249411524	265.412454796799	241.645368309184
186	-143.825195948391	128.12814986371	16	15	185	9.25	266.37099611544	-50.3765774707398	271.092801691961	270.616590678703	266.773763550202	260.824168346413	237.079090348309
187	-130.748145816282	125.63184508874	16	15	186	9.3	261.54100264218	-49.9260954994003	266.263611999259	265.787557492473	261.707246143385	255.760282001415	232.045409613594
188	-117.936227773672	123.16143557984	16	15	187	9.35	256.2383608522	-49.4081901779998	260.958362251313	260.482492275586	256.164891402278	250.221104279342	226.549970049308
189	-105.4130742364	120.720292504511	16	15	188	9.4	250.46307074544	-48.8228615065802	255.177235687132	254.701584823562	250.146931864889	244.207021578589	220.604652889645
190	-93.2023176202983	118.311787030254	16	15	189	9.45	244.215132322034	-48.17010948514	248.920449748266	248.445061067317	243.653648487984	237.718525766134	214.868363071527
191	-81.3275903412072	115.939290324571	16	15	190	9.5	237.494545581822	-47.4499341136598	242.18826443184	241.713192125854	236.685384161937	230.756254959048	210.861047631448
192	-69.8125248149626	113.606173554963	16	15	191	9.55	230.301310524892	-46.6623353921602	234.980993218033	234.506306237305	229.242562106817	223.321055800979	205.498029926867
193	-58.6807534574008	111.315807888932	16	15	192	9.6	222.635427151236	-45.8073133206199	227.299017543998	226.824804700382	221.325711376563	215.414082300066	200.851624692533
194	-47.9559086843578	109.071564493978	16	15	193	9.65	214.49689546086	-44.8848678990799	219.142806244387	218.669183500313	212.935502961053	207.036960147264	193.988789303537
195	-37.6616229116714	106.876814537604	16	15	194	9.7	205.885715453728	-43.8949991274799	210.512942063653	210.040063146318	204.072802120745	198.192075909668	187.876116449487
196	-27.8215285551778	104.734929187311	16	15	195	9.75	196.801887129872	-42.8377070058602	201.410158431492	200.938230627272	194.738746367894	188.883123708934	181.424001952553
197	-18.4592580307142	102.6492796106	16	15	196	9.8	187.245410489272	-41.7129915342198	191.835391448059	191.364699684801	184.934865458573	179.116238391466	174.662392759281
198	-9.59844375411672	100.623236974972	16	15	197	9.85	177.21628553195	-40.52085271256	181.789854948769	181.320799541107	174.663273197854	168.902651087158	167.534903304133
199	-1.26271814122195	98.6601724479301	16	15	198	9.9	166.714512257895	-39.2612905408382	171.275151532031	170.808309235476	163.92698842964	158.266059093251	160.331865803006
200	6.52428639213341	96.7634571969743	16	15	199	9.95	155.740090667107	-37.9343050191159	160.293441345184	159.829667770829	152.730503331351	148.524197075281	153.135125666853
201	13.738937430112	94.9364623896063	16	15	200	10	144.293020759572	-36.5398961473599	148.847706903338	148.388315768435	141.080863255932	142.716871826774	145.944913319989
202	20.3576025568786	93.1825591933279	16	15	201	10.05	132.373302535332	-35.078063925568	136.942184124822	136.489277174479	128.989914676115	134.674628141696	138.906163952295
203	26.356649356595	91.5051187756402	16	15	202	10.1	119.980935994328	-33.5488083537541	124.583094936801	124.140207121595	116.479590797753	128.541975645017	132.100605891444
204	31.7124454134254	89.9075123040446	16	15	203	10.15	107.115921136608	-31.9521294319119	111.779958562247	111.353417276387	103.59661522545	118.452687078892	125.394489880214
205	36.4013583115331	88.3931109460428	16	15	204	10.2	93.778257962154	-30.2880271600361	98.5480910807682	98.1501615814007	92.9755920298182	110.339778102175	118.74705766416
206	40.3997556350806	86.9652858691358	16	15	205	10.25	79.96794647095	-28.55650153814	84.9137576772958	84.5708658270702	90.694997285654	102.023835558693	113.103048919618
207	43.6840049682327	85.6274082408255	16	15	206	10.3	65.6849866630419	-26.7575525662059	70.9259056498912	70.7039532764209	84.4143908248185	93.5645035171463	107.566898718727
208	46.2304738951506	84.3828492286132	16	15	207	10.35	50.9293785383581	-24.8911802442461	56.6866161651489	61.810976938041	82.4206780921799	84.848702328925	102.682440018475
209	48.0155299999999	83.23498	16	15	208	10.4	35.7011220969859	-22.9573845722641	42.4453958090006	70.036577294921	72.978385728145	76.456710027424	96.7816204583033
210	50.38511	81.93207	16	15	209	10.45	47.391600000002	-26.0581999999999	54.0832093888684	70.6786200682363	67.949052872999	68.5517255675719	91.2244010448635
211	56.3629	79.93649	16	15	210	10.5	119.5558	-39.9115999999998	126.041759461696	80.2704903572895	62.966807861454	61.1335716809289	86.4617550729115
212	59.7759	78.49017	16	15	211	10.55	68.2599999999999	-28.9264	74.1361195164677	75.252818179869	58.1390923581779	54.4912721036118	81.3589373403288
213	64.72542	76.79335	16	15	212	10.6	98.9904	-33.9364	104.645967610415	74.0871288079571	53.2178138600972	48.7871294828222	76.1043192639967
214	65.57318	76.60769	16	15	213	10.65	16.9551999999999	-3.71319999999997	17.3570349218983	55.897038427987	49.3168048293983	43.7520196131636	70.9981623667302
215	65.51556	79.01974	16	15	214	10.7	-1.1524	48.2409999999999	48.2547625293088	45.5995646481194	44.1278591053256	39.3020394186515	65.9169139176446
216	67.20318	79.49978	16	15	215	10.75	33.7524000000002	9.60080000000005	35.0913075618452	26.1651373629049	31.5721460762039	37.3229741303019	61.2472151312497
217	68.3349526734978	79.4609808142352	16	15	216	10.8	22.6354534699558	-0.775983715296036	22.6487506171299	23.3807914789275	24.5681533824051	36.0175590459884	56.9169675739346
218	68.70853	79.47022	16	15	217	10.85	7.47154653004401	0.184783715295964	7.47383118434256	14.168589402694	15.1535808734645	36.4622289497925	52.6862831145332
219	68.8616119434415	79.3923147477859	16	15	218	10.9	3.06163886883013	-1.55810504428189	3.43530550201115	7.24725372442074	14.5256534981823	35.2971818233554	48.4857509884258
220	68.9175691649615	79.2979740854051	16	15	219	10.95	1.11914443040007	-1.88681324761603	2.19375214814137	3.53674211669086	10.655025964304	33.9246050144456	44.9196902091727
221	68.89619	79.30938	16	15	220	11	-0.427583299230037	0.228118291898056	0.484629170478759	4.1420243840241	11.6791403991498	30.2066383190488	41.4018474606733
222	68.97459	79.49859	16	15	221	11.05	1.56800000000004	3.78419999999977	4.09619257848046	5.67051551743709	13.896025733799	28.0432465389616	38.2158139187241
223	69.39169	79.81744	16	15	222	11.1	8.34199999999981	6.37700000000024	10.5002425210087	7.14146252591391	19.7066440394878	23.6666628829766	35.4118930289802
224	69.0307910622419	80.237611319848	16	15	223	11.15	-7.21797875516188	8.4034263969599	11.0777611690761	16.1110270738789	21.2775588173125	23.543637654568	32.7747734614472
225	69.23596	79.80652	16	15	224	11.2	4.10337875516205	-8.62182639695988	9.54848719052549	24.2553093509071	23.7213509235656	21.4940497331142	30.8994118597387
226	71.13232	78.56499	16	15	225	11.25	37.9272	-24.8306000000002	45.3324519103039	35.2712636949515	28.8411305618937	20.4705947038066	29.6681293279879
227	72.73077	80.1355	16	15	226	11.3	31.969	31.4102	44.8176039636212	36.8846021171879	31.5183396955181	20.2694316307229	28.0327873674109
228	74.11201	83.10939	16	15	227	11.35	27.6247999999998	59.4778000000002	65.5800142412307	40.3012393212172	32.1797448924886	20.5238639001415	26.7125903800476
229	74.7407	83.83121	16	15	228	11.4	12.5738000000001	14.4363999999999	19.1444532802585	41.5712340499085	32.5616218109537	20.5147919494276	26.150073605081
230	73.47527	84.2457	16	15	229	11.45	-25.3086000000002	8.28980000000001	26.6316732106717	38.7813700401291	32.3330735019244	21.2876548507734	25.1959155307427
231	76.04974	84.02257	16	15	230	11.5	51.4894000000001	-4.46259999999995	51.6824255537606	29.0882260900257	29.2620490084633	21.6701232404177	22.4928610349522
232	74.7131	84.79427	16	15	231	11.55	-26.7328000000001	15.4339999999999	30.8682839147239	28.2386415047194	26.6428375276467	21.9403557338365	20.7453250193454
233	73.8803992101962	84.5971479960346	16	15	232	11.6	-16.6540157960759	-3.94244007930808	17.1142944907139	24.3649076826316	21.3410837607951	22.0366565751382	18.6209771789459
234	74.3715	84.03716	16	15	233	11.65	9.8220157960759	-11.1997599206919	14.8965303537267	16.952863967018	19.7520250815427	21.7975273097308	18.3156995909628
235	74.72783	84.10721	16	15	234	11.7	7.1266	1.4009999999999	7.26300410023288	14.5043050151644	18.8539587779813	22.4967843008258	17.4560991215358
236	73.99673	84.10332	16	15	235	11.75	-14.622	-0.0777999999999679	14.6222069756928	13.5939414315646	14.4991159189416	22.0132845256738	16.9959733195538
237	74.30984	84.98038	16	15	236	11.8	6.26219999999989	17.5412	18.6254891554557	11.2654086583661	12.3623717721549	20.0480156888333	16.9143407558776
238	74.64663	85.51058	16	15	237	11.85	6.73580000000015	10.6040000000002	12.5624765727147	13.3430098733311	11.8935682577879	16.9629518103027	16.8913558276279
239	74.49616	85.44871	16	15	238	11.9	-3.00939999999997	-1.23739999999998	3.25386648773421	12.0453678708651	11.0334328085079	17.0029653868066	17.2211334197124
240	74.91959	86.22305	16	15	239	11.95	8.46859999999992	15.4867999999999	17.6510101750578	10.2204385291454	12.6604950997273	16.4672260470397	17.5470741471088
241	75.30672	86.34769	16	15	240	12	7.74259999999998	2.49279999999999	8.13399696336307	10.1931950840112	14.7645200428844	14.7790837508557	17.75745698964
242	74.8352	86.40543	16	15	241	12.05	-9.43039999999996	1.15479999999991	9.50084244685697	10.8014569586498	13.45319385002	13.4474034997292	18.0415687038349
243	74.30875	86.7354	16	15	242	12.1	-10.5289999999999	6.59940000000006	12.426259347044	11.9779803261235	12.5848198598103	13.5752914749153	17.9458532294231
244	74.12488	86.99087	16	15	243	12.15	-3.67739999999998	5.10940000000005	6.29517586092719	17.4836722149036	14.2539056920704	13.0877615273577	18.3469496474595
245	74.68748	85.9574	16	15	244	12.2	11.2519999999998	-20.6693999999999	23.5336270124261	16.6859491708945	14.0804933160982	13.4181485099575	19.0127922360769
246	74.92893	87.7241	16	15	245	12.25	4.82900000000001	35.334	35.6624564072639	14.9764446356094	15.0590515827698	13.5213519353011	18.5556028641027
247	74.95193	87.44945	16	15	246	12.3	0.460000000000207	-5.49300000000017	5.5122272268115	17.706354425491	14.5324352273036	13.5592498810324	17.9621033863823
248	75.11666	87.5518	16	15	247	12.35	3.29459999999983	2.04700000000003	3.87873667061828	16.1830063060728	15.2570146920428	13.2588477551144	16.7925752004053
249	75.57941	88.43517	16	15	248	12.4	9.255	17.6674	19.9447248103352	12.634430950636	15.1420902462075	13.9274748899972	16.4242206238608
250	74.8637957236785	88.7834003697577	16	15	249	12.45	-14.3122855264298	6.96460739515402	15.9168864153353	12.3789212837126	14.1758019201878	13.8064934434442	15.8338102298034
251	73.97041	88.85152	16	15	250	12.5	-17.8677144735701	1.36239260484587	17.9195796300797	15.5375847484761	12.2781838277177	13.8447907388624	15.4115383203213
252	74.18213	88.85395	16	15	251	12.55	4.23439999999999	0.0486000000000786	4.23467889219477	12.577826066924	13.6653059120449	14.1427816738334	14.7788152435672
253	74.79635	88.0857	16	15	252	12.6	12.2844000000001	-15.3649999999999	19.6720539944358	12.1685975343027	13.9328756504186	13.8550498837079	14.6528948055898
254	75.04676	88.14483	16	15	253	12.65	5.00820000000004	1.18259999999992	5.1459314025743	11.9219367047995	13.601044087924	14.8963719851882	14.648735840985
255	75.40417	87.55048	16	15	254	12.7	7.14819999999975	-11.8870000000001	13.870743752229	14.9516905403772	13.5324935707902	15.528800171328	15.1923671072116
256	75.34426	88.38264	16	15	255	12.75	-1.19819999999976	16.6432	16.6862754825635	12.328166552361	12.6305298949549	15.0979212025315	15.5022509759053
257	75.9531043485372	89.1366981588766	16	15	256	12.8	12.1768869707438	15.0811631775321	19.3834480700834	14.624262108924	13.7531281203631	15.8761910839313	15.7968527161102
258	76.21809	89.32953	16	15	257	12.85	5.29971302925617	3.85663682246815	6.55443405435472	14.8963896072777	12.4530850753731	16.6221985905078	17.6918290296021
259	75.44401	89.02639	16	15	258	12.9	-15.4816	-6.06279999999998	16.6264091853893	13.3391230851103	14.6506537241688	15.845475860915	20.6244444688004
260	75.78427	88.34506	16	15	259	12.95	6.80520000000001	-13.6266000000001	15.2313812439976	12.5545657003491	16.8817984224682	15.2003944125671	23.3127789116945
261	76.2267	88.29733	16	15	260	13	8.84859999999975	-0.954600000000028	8.89994287172651	12.5780035983852	17.9176585773453	16.0439928897869	24.5563137986614
262	76.96661	88.52119	16	15	261	13.05	14.7982000000002	4.47720000000004	15.4606611462772	14.6770453394137	18.0870762558177	16.1102269874051	25.9918787802639
263	77.28798	88.43176	16	15	262	13.1	6.42740000000003	-1.78860000000014	6.67162354453554	18.8672072376587	19.3115215305971	15.7304981362643	26.3525263650993
264	78.02767	89.56834	16	15	263	13.15	14.7937999999999	22.7316000000002	27.1216178905316	22.4961940695802	18.089907633906	16.2097101546123	26.8355934686056
265	79.79085	89.16328	16	15	264	13.2	35.2636000000001	-8.10120000000012	36.1821907352223	23.6195868112863	16.868295254344	16.9665857044656	26.7292969551981
266	80.24556	87.88978	16	15	265	13.25	9.09419999999983	-25.47	27.0448770313343	26.0450394628089	19.457455884619	17.4831500165095	26.2921660677865
267	80.99389	87.14771	16	15	266	13.3	14.9665999999999	-14.8414	21.0776248548074	21.5027699283983	18.4673258544471	18.034455551188	27.2262951871974
268	80.49729	87.94576	16	15	267	13.35	-9.93199999999973	15.9610000000001	18.7988868021486	14.8693832710294	19.0079111971555	22.1248103040898	29.9845431142534
269	80.71778	87.94898	16	15	268	13.4	4.40979999999996	0.0643999999999778	4.41027021847864	16.4187176996578	17.7687665850558	27.3214140476036	35.4176390787284
270	80.82819	88.05164	16	15	269	13.45	2.20820000000003	2.0532	3.01525744837819	13.3150648976078	17.051372986463	32.8190643799448	42.4241406670721
271	82.53629	88.38107	16	15	270	13.5	34.1619999999998	6.58859999999976	34.791549174476	11.9707829315021	17.0486414556738	35.2678368584605	49.6460934917532
272	82.64663	88.6362	16	15	271	13.55	2.20680000000016	5.10260000000017	5.5593608445578	14.0347632417133	17.9818348465583	37.8409758866945	56.099221816504
273	83.20368	88.40305	16	15	272	13.6	11.1410000000001	-4.66300000000018	12.0774769716197	19.2333627018966	24.9380990775825	38.8500028464906	59.5472762039818
274	83.91208	88.20152	16	15	273	13.65	14.1679999999999	-4.03059999999982	14.7301717695347	17.6785652116899	36.5529204613012	38.7748149520229	60.7262886925511
275	82.54967	87.70399	16	15	274	13.7	-27.2481999999999	-9.95059999999995	29.008254749295	22.6486047955087	48.7698335055456	37.9297937390683	61.9016151806062
276	83.50521	86.7491	16	15	275	13.75	19.1108	-19.0978000000001	27.0175617234421	37.905415223663	51.0782178323019	37.4864109330416	63.0551451511064
277	83.03474	88.19496	16	15	276	13.8	-9.40940000000012	28.9171999999999	30.4095587636519	59.0710776808891	57.2146259189419	38.5763992904635	63.6535624917769
278	87.44823	87.9937	16	15	277	13.85	88.2697999999999	-4.02519999999981	88.3615291123913	78.3063043091947	58.6920944958257	43.3468876379989	64.5231428604325
279	92.97996	85.59874	16	15	278	13.9	110.6346	-47.8992	120.558484055665	84.477870452914	59.7808633189901	54.9898022965419	64.6849738407092
280	99.19213	84.83273	16	15	279	13.95	124.2434	-15.3202000000002	125.184387890823	91.7806470423752	58.8082144916736	69.6478869215771	64.6671600043286
281	102.0369	85.363	16	15	280	14	56.8953999999999	10.6054	57.8753924420387	79.4787737679884	57.9241804104093	83.2481940937195	64.8294791360003
282	105.225	84.34669	16	15	281	14.05	63.7619999999998	-20.3262000000001	66.9234417109579	60.4906489570912	59.1709637343687	96.088216645603	65.1256098076599
283	106.5674	84.37033	16	15	282	14.1	26.8480000000002	0.472800000000007	26.8521627404575	39.3101246741525	61.7556761984153	103.364054271699	65.8472718069909
284	107.8459	84.44859	16	15	283	14.15	25.5699999999999	1.5652	25.6178600011787	31.3704903679047	73.4266841317825	105.24286723049	65.1956134085487
285	108.6973	84.9009	16	15	284	14.2	17.028	9.04619999999994	19.2817664761297	26.5612804263622	90.5259403376085	106.836644656747	64.5765067850211
286	109.1277	85.70139	16	15	285	14.25	8.60800000000012	16.0098000000002	18.1772209107996	44.0325786288421	115.418170355137	108.627140285703	64.2202507664552
287	111.1481	84.98434	16	15	286	14.3	40.4079999999999	-14.341	42.8773920032456	86.3627193064739	134.961807372264	109.272669432366	64.3322865061696
288	116.6719	83.53635	16	15	287	14.35	110.476	-28.9598000000001	114.208653752857	141.741756001065	148.036014047573	106.921475416775	64.5354953733563
289	128.4541	82.15046	16	15	288	14.4	235.644	-27.7178000000001	237.268563389338	199.465850342369	150.70487114199	102.048533633815	65.6605076438963
290	142.359291813433	77.0565808461046	16	15	289	14.45	278.10383626866	-101.877583077908	296.176949949083	243.362334318166	154.86507482182	96.5152556287123	66.3259436686886
291	155.70988247777	69.5018611688696	16	15	290	14.5	267.01181328674	-151.0943935447	306.797692617323	252.039449466304	159.330100160997	94.3911214135402	66.210992103886
292	166.732556903222	62.3897359071998	16	15	291	14.55	220.45348850904	-142.242505233396	262.359811882228	215.047022977505	159.374375130363	92.4102437286253	66.7636716913276
293	173.654	58.62364	16	15	292	14.6	138.42886193556	-75.321918143996	157.594229493548	167.988393642575	152.087274635135	92.8445407674912	66.6249724496505
294	176.0142	59.7503	16	15	293	14.65	47.2039999999998	22.5332	52.3064309453435	119.194349979625	130.670383135847	91.6164118650745	66.773702327341
295	177.9226	62.12203	16	15	294	14.7	38.168	47.4346	60.8838032744342	75.3864159425603	102.504570919816	91.2232198309739	66.4615743962268
296	181.0021	62.74244	16	15	295	14.75	61.5900000000005	12.4082	62.8274743025697	52.1350998039664	73.3640724719433	90.9540905998687	66.1547902188349
297	183.1681	62.7369	16	15	296	14.8	43.3199999999999	-0.110800000000069	43.3201416969058	46.2937432941893	49.8586800849867	90.0881737218758	65.6734910838028
298	185.2287	62.89793	16	15	297	14.85	41.2119999999999	3.22060000000008	41.3376488005788	37.0207481970568	37.6530674874093	85.7241031087136	66.3805772943916
299	186.094	63.66294	16	15	298	14.9	17.3059999999998	15.3001999999999	23.0996483964581	27.533794964262	32.5279525881594	76.3312129912508	70.5662384696661
300	186.598	63.14047	16	15	299	14.95	10.0800000000004	-10.4494	14.5188277887716	24.3309442274131	27.5813648401279	63.0040004158	73.4031632974755
301	187.29	63.47733	16	15	300	15	13.8399999999996	6.73720000000003	15.3927081385956	23.1710351708521	22.5780810387405	49.1737901140526	72.4255542783635
302	188.6377	63.69581	16	15	301	15.05	26.9540000000001	4.36959999999999	27.3058880126614	18.7621618821295	20.8019723133885	37.4391267370522	71.5524711512093
303	189.7167	65.1076	16	15	302	15.1	21.5800000000002	28.2358000000001	35.5381035177739	18.141981483199	19.3609315822921	29.8858906276016	74.8453175549586
304	189.7504	65.067	16	15	303	15.15	0.674000000000206	-0.812000000000239	1.05528195284515	17.6223671132189	21.9920428466544	28.3045374241922	82.5113978828536
305	189.9471	65.60294	16	15	304	15.2	3.93399999999986	10.7188000000002	11.4179257941188	17.273000399364	23.503429911784	26.0865041357067	91.812875181664
306	189.9094	66.24156	16	15	305	15.25	-0.754000000000019	12.7724000000001	12.7946362886954	15.550827993732	24.9835077561618	23.6824401519666	98.5970107304913
307	191.185	66.16405	16	15	306	15.3	25.5119999999999	-1.55020000000007	25.5590544433865	25.2219238111792	25.0195733891176	22.0743127352398	100.496485328743
308	192.5294	66.23671	16	15	307	15.35	26.8880000000001	1.45319999999998	26.9272414896143	28.864878340369	22.1187137677939	25.8396791720079	100.435173178877
309	194.8793	66.99929	16	15	308	15.4	46.9979999999998	15.2516	49.410761040081	32.3446483991048	24.081122260225	39.0839433055174	95.2055620958459
310	196.1592	67.74568	16	15	309	15.45	25.598	14.9277999999998	29.6326984400677	32.7661463788713	24.5916434312855	50.2910709662386	90.5605194893498
311	197.6579	67.56398	16	15	310	15.5	29.9740000000003	-3.63399999999984	30.1934865823743	28.6865995418558	24.7867992651928	50.4599871431869	83.7321064856463
312	199.0204	67.80312	16	15	311	15.55	27.2499999999997	4.78280000000012	27.6665443422192	22.9403207092708	23.3466531570911	50.6946985737932	77.5479489975493
313	199.3442	67.84483	16	15	312	15.6	6.47600000000011	0.834199999999896	6.52950730453694	20.3184085222021	32.3184267617237	56.846094342426	74.0675484797098
314	200.1382	68.50714	16	15	313	15.65	15.8800000000002	13.2462000000001	20.6793668771558	17.2289501312807	56.1758437643804	73.4063839006327	73.5442549701974
315	199.3138	68.56099	16	15	314	15.7	-16.4880000000005	1.07699999999994	16.523137504724	13.9271599353109	77.0787120206933	92.402530532354	78.061077989194
316	199.6746	69.20399	16	15	315	15.75	7.21600000000024	12.86	14.7461946277677	35.9502539815915	75.936466530212	106.239930861114	85.796715576356
317	199.1908	68.9262	16	15	316	15.8	-9.67600000000004	-5.5558000000002	11.15759336237	89.41136681949	76.3698237584688	110.90479693561	92.1315666030593
318	194.1526	71.86417	16	15	317	15.85	-100.764	58.7594000000001	116.64497753594	133.839015519185	91.573474917058	115.14624324904	94.2993632602729
319	181.589768904679	78.9007583902706	16	15	318	15.9	-251.25662190642	140.731767805412	287.984931066648	134.643982929143	122.73164554104	114.079911200441	95.1929569149767
320	170.9863	84.37475	16	15	319	15.95	-212.06937809358	109.479832194588	238.661381003197	138.812487581627	160.213417633422	118.1170385629	95.2729258574824
321	170.0478	84.36491	16	15	320	16	-18.7700000000001	-0.196800000000223	18.7710316775611	147.196695852525	187.693062457035	118.29042285724	95.4514864415828
322	168.6303	85.10701	16	15	321	16.05	-28.3499999999998	14.8420000000002	32.0001166247874	156.051924262591	198.462940714129	117.656771258046	95.1873804914436
323	161.219	87.92314	16	15	322	16.1	-148.226	56.3226	158.56601889043	186.58781974766	197.974059736355	118.249206331818	94.5469402267818
324	146.547117874651	95.7160487426955	16	15	323	16.15	-293.43764250698	155.85817485391	332.261073116978	240.742141984927	171.983978636502	118.783972516203	95.382874544557
325	129.556905757418	105.421813055742	16	15	324	16.2	-339.80424234466	194.11528626093	391.340858428546	258.113393846631	159.155365105106	130.035651842681	95.3845416678892
326	116.7234	112.1217	16	15	325	16.25	-256.67011514836	133.99773888516	289.542642863893	248.751423620186	160.644379184268	147.910991000745	95.6184320141128
327	110.8939	113.2767	16	15	326	16.3	-116.59	23.1	118.856375933309	187.916033010412	158.943718757624	162.188820470879	95.2773384825098
328	105.3482	113.9614	16	15	327	16.35	-110.914	13.6939999999998	111.756167758205	131.722910462551	144.924937746578	162.759047348538	95.5707552437487
329	104.0303	113.4767	16	15	328	16.4	-26.3580000000002	-9.69400000000007	28.0841200681099	80.5466163836088	114.836299491365	151.301970524436	94.5864442411789
330	99.55348	110.2495	16	15	329	16.45	-89.5364000000001	-64.5439999999999	110.37524568924	59.7740436686172	99.8578860519403	140.254780748726	94.4469453825212
331	97.94678	110.7507	16	15	330	16.5	-32.1339999999998	10.0239999999999	33.6611724691815	41.0984518729694	108.128919544456	140.442985739979	93.8570109881023
332	97.30617	111.1401	16	15	331	16.55	-12.8122000000002	7.78800000000018	14.9935123583505	41.7565659723171	125.914700227629	139.680062409094	93.939899464771
333	97.09324	112.034	16	15	332	16.6	-4.2586	17.878	18.3782087799655	67.9928616413294	127.544034960721	132.247786111138	93.9700791371829
334	95.77423	111.1848	16	15	333	16.65	-26.3801999999998	-16.9840000000002	31.3746905648486	135.711222705303	130.61996241237	117.359365188481	94.2547476959454
335	86.1656177324913	118.502497561948	16	15	334	16.7	-192.172245350174	146.35395123896	241.556724034301	192.05535678664	121.354196392346	98.3665528034243	96.6746621714141
336	71.7030646333782	130.218523190862	16	15	335	16.75	-289.251061982262	234.32051257828	372.252977789049	213.989618048472	120.24159229569	84.9969331671116	99.7216014137193
337	59.02969	137.9311	16	15	336	16.8	-253.467492667564	154.25153618276	296.714182765036	219.483358852424	120.416406060564	79.6498800294095	104.215226036325
338	52.63311	137.6564	16	15	337	16.85	-127.9316	-5.49399999999991	128.049515089125	174.715531143364	119.570634475697	75.9952672384579	103.732232535366
339	49.93645	138.833	16	15	338	16.9	-53.9332	23.5320000000002	58.8433945846092	104.771961886076	119.882430885598	75.0929772819168	99.4539840458893
340	50.43978	139.562	16	15	339	16.95	10.0666	14.5800000000003	17.7175854889995	48.7774553344877	96.8752195549084	70.7768522021429	95.9633915092302
341	49.41214	139.0999	16	15	340	17	-20.5528	-9.24200000000042	22.5351315026118	25.151650902923	61.8649467897674	69.4235991189648	96.387616625237
342	48.59132	138.9357	16	15	341	17.05	-16.4164	-3.28399999999988	16.741650007093	20.2815029187723	33.3850598311905	70.2230276714954	97.5159333887421
343	48.86362	138.5211	16	15	342	17.1	5.44599999999988	-8.29200000000014	9.9204929313014	19.0349079664532	24.4464995161952	69.6909519425479	95.9360186985298
344	47.14624	138.3631	16	15	343	17.15	-34.3476	-3.15999999999974	34.4926546638556	18.9579316934587	19.5659921514631	69.7255228756883	89.166567617893
345	47.64441	138.0775	16	15	344	17.2	9.96340000000004	-5.71200000000033	11.4846107274041	17.9926643278934	20.1995080119393	63.3136725001468	83.3724337996033
346	46.74068	137.4373	16	15	345	17.25	-18.0746000000001	-12.8039999999999	22.1502501376395	23.7413481294674	18.60560594224	51.5322118266931	81.8408574752394
347	47.2427	137.7581	16	15	346	17.3	10.0404	6.41600000000039	11.9153131792667	18.8504813841539	20.0296492824271	46.2416316017719	85.1433592926107
348	46.80589	139.6413	16	15	347	17.35	-8.73620000000003	37.6639999999998	38.6639119391712	21.3641080574255	19.8112694093984	44.7054177221946	88.6575472756647
349	46.34498	139.84	16	15	348	17.4	-9.21819999999997	3.97400000000005	10.0383209372883	18.2532801910213	19.5686148657785	47.6059975673426	93.9726207148948
350	47.43229	139.3261	16	15	349	17.45	21.7462	-10.2780000000001	24.052744093762	22.0666342369608	29.7521254453852	51.6720022697342	97.1558501660057
351	47.23841	139.0593	16	15	350	17.5	-3.8776	-5.33599999999979	6.59611080561854	15.8811906893293	41.1994768636188	52.3322475104953	102.229246063913
352	45.75638	138.6084	16	15	351	17.55	-29.6406	-9.01800000000037	30.9820834089641	20.286748347403	59.0982033723533	55.3518043683902	106.049609516423
353	45.36965	138.5994	16	15	352	17.6	-7.7346	-0.179999999999723	7.73669420101376	38.140142833345	64.964335928194	59.624251285922	108.090367199703
354	43.7864	138.8522	16	15	353	17.65	-31.665	5.05600000000015	32.0661092276566	64.1456735362162	75.6460029832222	60.9737700473046	108.132036673022
355	48.68308	136.0016	16	15	354	17.7	97.9335999999999	-57.0120000000003	113.319716523472	96.1297725077458	83.1444965275291	68.3783147957823	102.747144458521
356	54.96426	133.3161	16	15	355	17.75	125.6236	-53.7099999999998	136.623764319975	114.047481167059	86.0588890787505	78.6847817833671	94.5471506170053
357	62.76565	127.8163	16	15	356	17.8	156.0278	-109.996	190.902578266612	131.005257619041	90.6739594543533	90.6368385558119	87.6931796665455
358	66.99522	130.2228	16	15	357	17.85	84.5914	48.1300000000002	97.3252374975783	128.148850221713	99.4372331624456	101.319827312871	85.2307072953475
359	72.83539	130.0492	16	15	358	17.9	116.8034	-3.47199999999987	116.85499148757	107.972104621285	102.378925228831	112.852264147873	83.9821405030321
360	77.75188	130.6402	16	15	359	17.95	98.3297999999999	11.8199999999996	99.0376795368307	85.2181464009608	107.004504146179	123.534848129869	84.0416600567868
361	78.49688	132.2645	16	15	360	18	14.9000000000001	32.4860000000001	35.7400363178328	84.8269851578324	116.170086703115	135.034893008862	83.6806462313313
362	81.84574	130.3517	16	15	361	18.05	66.9772	-38.2560000000001	77.1327871649924	73.75259283862	122.17547373927	141.87619136135	83.5536191019098
363	86.08898	128.1761	16	15	362	18.1	84.8648	-43.5120000000001	95.3694312819365	85.8601580706454	137.675318697549	146.489782456858	84.0073984631925
364	89.16244	128.1109	16	15	363	18.15	61.4691999999999	-1.30400000000009	61.4830298915074	124.368068784946	150.058525312523	146.538550470355	83.4992201072643
365	94.16975	121.899	16	15	364	18.2	100.1462	-124.238	159.575505696958	159.13280107758	163.925199732208	142.180616416895	89.0392198307989
366	100.710854192917	112.545236915684	16	15	365	18.25	130.82208385834	-187.07526168632	228.279589889337	190.523652237265	184.010896938973	137.562089407317	91.5683241888842
367	108.455555077733	102.672676154925	16	15	366	18.3	154.89401769632	-197.45121521518	250.956448628162	226.364457786427	193.078423268347	129.144727731319	93.0116152766205
368	117.429965923682	93.8054298167045	16	15	367	18.35	179.48821691898	-177.34492676441	252.323687080363	241.990241393771	193.542331751271	125.7559968685	94.1691712736325
369	127.6602	87.46761	16	15	368	18.4	204.60468152636	-126.75639633409	240.687057637315	243.653725093	190.698175711879	120.358283438721	95.7604246151527
370	139.2191	84.70169	16	15	369	18.45	231.178	-55.3183999999999	237.704423733678	227.024045459114	177.356728687611	116.411317843839	96.1484845886798
371	150.9835	83.45901	16	15	370	18.5	235.288	-24.8535999999999	236.597008385482	196.561011265277	158.954092111519	115.029044952167	96.3240190944274
372	158.5555	79.84464	16	15	371	18.55	151.44	-72.2874000000002	167.808050458731	155.031893637332	136.113981723368	111.755433835429	96.4598806699779
373	163.5079	79.15327	16	15	372	18.6	99.0480000000002	-13.8273999999998	100.008516111179	112.723215981452	113.836675039452	108.390545640463	97.3411043532649
374	165.1133	79.54319	16	15	373	18.65	32.1080000000001	7.79839999999979	33.0414694975874	74.2544591300388	90.6580415649196	106.024670167224	97.0917359385059
375	166.2947	80.1047	16	15	374	18.7	23.6279999999999	11.2302	26.1610354542781	45.2039179876215	68.8974359554707	109.700124865816	95.285235181697
376	168.1703	81.27858	16	15	375	18.75	37.5119999999998	23.4776000000002	44.253224128418	31.112338813627	46.0471929653618	104.451866594401	92.3661405122673
377	169.2976	81.31104	16	15	376	18.8	22.5459999999998	0.649200000000008	22.5553447466447	26.2841894925076	30.4324444025117	95.3863919974291	90.4757118917702
378	170.7433	81.006	16	15	377	18.85	28.9140000000003	-6.10080000000011	29.5506202412068	25.0716559294898	23.238759529655	87.0185152343935	88.9651788759629
379	171.0002	80.6426	16	15	378	18.9	5.13800000000003	-7.26799999999997	8.90072289199029	17.8399268006848	21.3511646225689	78.6685850824327	87.1079277434774
380	171.9165	81.05522	16	15	379	18.95	18.3260000000001	8.25240000000008	20.0983676391892	15.6609708174019	42.04352104402	68.7621210474909	85.4403491773488
381	172.3204	81.08111	16	15	380	19	8.07799999999986	0.517799999999795	8.09457848439297	15.3651802456829	49.9496410772832	57.613145179993	85.5912291027201
382	172.0933	80.54413	16	15	381	19.05	-4.54200000000014	-10.7396	11.6605648302302	16.4181397526301	54.6588022714905	51.0435699786056	84.2050093636432
383	172.2092	81.94292	16	15	382	19.1	2.31800000000021	27.9758000000001	28.0716673826121	59.0153861585502	60.2003554293349	48.1924262496713	82.503272052289
384	172.6183	82.5211	16	15	383	19.15	8.1819999999999	11.5636000000001	14.1655204267263	82.0593553538816	66.6791285999458	47.6449214066569	82.245818031333
385	174.4184	94.03547	16	15	384	19.2	36.0019999999997	230.2874	233.08459966879	93.656633725579	68.6268061395111	48.3898539464987	79.0055107083675
386	179.1169	98.02799	16	15	385	19.25	93.9699999999999	79.8504	123.31442446105	105.035530612987	69.1790973946242	47.1701916172172	74.025561737157
387	182.5557	97.47899	16	15	386	19.3	68.7760000000003	-10.9800000000001	69.6469566887172	116.940117447261	71.6546955546996	51.8066960522214	68.1018124447114
388	186.6372	98.65775	16	15	387	19.35	81.6300000000001	23.5751999999999	84.9661518196512	78.238226120472	73.1460929696877	52.1743608834254	62.5947241269314
389	189.992045365428	100.180899180713	16	15	388	19.4	67.0969073085598	30.4629836142601	73.6884545980993	56.2988394353668	73.938678190745	53.8575720482333	57.1699748840575
390	191.830861054439	100.911814174004	16	15	389	19.45	36.77631378022	14.6182998658199	39.5751430348423	49.6527573838201	54.7361868489775	54.4693805108583	51.9864654384555
391	191.9004	100.2345	16	15	390	19.5	1.39077891121985	-13.5462834800799	13.6174910355241	41.2566553263885	44.3907421571512	56.1534132532727	46.4053881620156
392	191.2857	98.52057	16	15	391	19.55	-12.294	-34.2785999999998	36.4165464309836	30.9372389342285	48.9545898329523	56.6545848918571	42.7371746447122
393	193.3955	98.93064	16	15	392	19.6	42.1960000000001	8.20139999999981	42.9856415324932	31.234147577483	44.1483663375159	56.615998464115	41.593398710612
394	193.7461	99.97809	16	15	393	19.65	7.01200000000028	20.949	22.091372637299	32.4826448789355	41.0360154965208	58.466965895442	41.7248204801062
395	194.2063	97.97735	16	15	394	19.7	9.20399999999972	-40.0147999999999	41.0596862511148	48.2564222820844	40.3119548822054	48.3108965509194	41.4507095612091
396	193.7712	98.86995	16	15	395	19.75	-8.70200000000011	17.852	19.859977542787	47.0400773486432	43.1277291119212	43.5992568799128	40.8144686728404
397	196.9955	103.6481	16	15	396	19.8	64.486	95.5629999999999	115.285433446728	51.1347920588131	41.6544742290146	40.8172328919937	41.3546788296299
398	198.8186	103.3634	16	15	397	19.85	36.4620000000002	-5.69400000000002	36.903916865287	49.3897621869279	40.0859039585423	38.1709330194694	41.3735050094702
399	200.4776	104.6965	16	15	398	19.9	33.1799999999998	26.662	42.5649461881487	53.7728133449068	42.995253600139	35.6713646856824	42.6972347965061
400	199.9301	106.2177	16	15	399	19.95	-10.9499999999997	30.4239999999999	32.3345368916888	35.0525261759448	41.8856062528614	35.21080982942	42.5894234612154
401	199.1502	104.28	16	15	400	20	-15.598	-38.7539999999998	41.7752333326815	33.1317305684415	42.8077716026744	35.1976311440381	42.5261962065664
402	199.5929	105.2697	16	15	401	20.05	8.85399999999947	19.794	21.6839976019181	34.8557151414649	32.6798759510351	34.4307793108187	42.6297767200441
403	200.0922	106.5401	16	15	402	20.1	9.9860000000001	25.4079999999999	27.2999388277702	34.3814503187949	32.193499701423	34.9943711715527	42.1029413228765
404	200.1579	103.9817	16	15	403	20.15	1.31400000000042	-51.1679999999998	51.184869053266	31.8427298604419	30.306713874844	35.8047195535555	42.8546841240502
405	200.326	105.4704	16	15	404	20.2	3.36199999999963	29.7739999999999	29.9632127783386	30.3072257261253	30.1096647766346	34.5115651759194	37.5191213294571
406	201.78	105.455	16	15	405	20.25	29.0800000000002	-0.307999999999993	29.0816310409167	31.2552688344045	27.267533176155	34.4587457284635	35.662062130273
407	201.0818	105.5095	16	15	406	20.3	-13.9640000000003	1.09000000000009	14.0064769303351	25.757712608223	27.2070843926228	30.9026616070385	34.7073682986262
408	200.3191	104.1007	16	15	407	20.35	-15.2539999999999	-28.176	32.0401543691661	25.8378792344743	29.9028383845631	30.572649135515	32.8924870851722
409	201.4936	104.257	16	15	408	20.4	23.4899999999999	3.12600000000003	23.6970879223586	22.6923364918682	28.6141855069719	31.5368975447788	31.4609943891404
410	200.015	103.9125	16	15	409	20.45	-29.572	-6.89000000000021	30.3640459095952	24.1069430591202	27.1375240989774	30.7094664115726	31.156714778748
411	200.5694	104.2846	16	15	410	20.5	11.0880000000003	7.44200000000006	13.3539173278858	28.5504079347218	26.1097198542527	28.8989791598602	31.5352812059102
412	201.4382	104.8813	16	15	411	20.55	17.3759999999999	11.934	21.0795097665955	31.4706584057209	29.1254472630419	28.604968548231	30.6907681141772
413	202.0106	107.5331	16	15	412	20.6	11.4480000000003	53.0360000000002	54.2574787471739	28.4371689634804	28.9517985696071	27.589884181638	30.5615763883613
414	202.094	105.62	16	15	413	20.65	1.66799999999967	-38.262	38.298340277354	29.5271032166373	32.7670812147137	27.2424023526584	30.4130175515603
415	202.6153	106.1728	16	15	414	20.7	10.4259999999999	11.0559999999998	15.1965986983928	34.1439514669636	31.3092680465106	26.7273461079947	30.3374792769192
416	203.3247	105.5558	16	15	415	20.75	14.1880000000003	-12.3399999999998	18.8035885936702	29.3531892044924	30.5304251435653	27.7248673806331	29.9574049752402
417	205.3412	104.6559	16	15	416	20.8	40.3299999999996	-17.998	44.1637510182272	34.0635040237065	30.0028527038392	28.5975037052587	28.7563175972968
418	206.7304	104.051	16	15	417	20.85	27.7840000000003	-12.098	30.3036674348175	34.1813671295408	25.2769299787128	27.6140411508749	30.5901331877487
419	207.3105	101.0134	16	15	418	20.9	11.6019999999997	-60.752	61.8499143734249	31.5337470704934	25.8706191983448	27.2506240925984	31.3291727949891
420	208.0851	101.165	16	15	419	20.95	15.4920000000004	3.03200000000004	15.7859142275642	25.8617539407148	26.317168117012	27.1026197280761	34.5348056505477
421	208.3354	101.0434	16	15	420	21	5.00599999999963	-2.43200000000002	5.56548829843316	21.2006707529333	29.3400149070136	27.8729312677823	35.1885714986234
422	207.5456	101.0186	16	15	421	21.05	-15.7959999999997	-0.495999999999981	15.8037853693345	17.6777343729831	28.0695601474754	26.9507569175356	34.8418601330239
423	207.2365	100.8546	16	15	422	21.1	-6.18200000000002	-3.28000000000003	6.99825149590956	18.4529691044832	26.2762837321428	26.1287816051698	34.7624514219218
424	207.9807	102.9374	16	15	423	21.15	14.8840000000001	41.6559999999998	44.2352324736741	27.1462827435337	21.7341669704831	25.0213155495652	33.8695392766714
425	207.0183	102.7367	16	15	424	21.2	-19.248	-4.01399999999995	19.6620878850645	30.277366354236	22.8959714096415	26.1633933779191	33.2822087427615
426	206.7604	100.2987	16	15	425	21.25	-5.15800000000013	-48.76	49.0320564936859	31.3518967113523	25.2154373919993	25.4560642220168	33.2650756984897
427	207.1895	101.812	16	15	426	21.3	8.58200000000011	30.266	31.459203422846	25.7905995679831	23.898661131232	26.609973587555	33.2544505745624
428	207.2029	102.4304	16	15	427	21.35	0.267999999999802	12.3680000000002	12.370903281491	27.3389737147999	26.9806332316268	30.6076172399824	32.8403638962647
429	207.6422	103.1245	16	15	428	21.4	8.78600000000006	13.8819999999998	16.4287467568283	23.2845920404648	24.1720119007856	31.1214480451995	32.3490737186286
430	207.8201	101.7659	16	15	429	21.45	3.55799999999988	-27.1719999999999	27.4039586191483	17.519955908228	26.0096186388262	38.3601448895228	32.5532184602648
431	206.8642	102.8402	16	15	430	21.5	-19.1179999999997	21.4859999999999	28.7601481220105	22.6093697519014	21.57211353702	41.4781638373865	32.7527902755772
432	206.8065	102.7217	16	15	431	21.55	-1.15400000000022	-2.36999999999995	2.63602276166202	22.5534242335881	25.1503870276346	41.0787517178167	33.0196877332677
433	206.5696	100.8457	16	15	432	21.6	-4.73799999999983	-37.5200000000001	37.8179724998579	24.6802635628524	34.9389507478221	41.9350186622057	32.1330948043771
434	207.3533	101.0401	16	15	433	21.65	15.6739999999996	3.88800000000003	16.1490191652617	19.8596350335752	40.5087291199158	40.4966762006844	31.7835526652317
435	206.8068	102.8618	16	15	434	21.7	-10.9299999999996	36.4340000000001	38.03815526547	32.7808181470413	53.8243183694041	39.8370713775283	31.9700580108124
436	206.9714	103.0265	16	15	435	21.75	3.29199999999958	3.29399999999993	4.65700547562452	47.2685317437428	57.7408902827738	38.8052840163462	31.7729236187343
437	208.1805	99.88934	16	15	436	21.8	24.1820000000001	-62.7431999999999	67.2419383289922	58.4640340062435	58.2588423044014	37.9113974438661	31.1815778867659
438	211.6957	95.64262	16	15	437	21.85	70.3039999999999	-84.9344000000002	110.256540483365	82.9683731759559	56.8894040927845	38.0666866416545	34.1481237184993
439	214.9401	94.06799	16	15	438	21.9	64.8880000000003	-31.4926	72.1265304777655	95.6221455319724	56.8213405005832	37.4475233446587	37.990654504555
440	220.191	87.99537	16	15	439	21.95	105.018	-121.4524	160.559851114032	83.7368664617617	53.6645241162304	38.0038171924535	44.2127404639671
441	223.5837	87.83918	16	15	440	22	67.8539999999998	-3.1237999999999	67.9258672557073	66.5102764418263	56.0384544956724	37.6326492833721	48.7166436190763
442	223.8203	87.52817	16	15	441	22.05	4.7320000000002	-6.22019999999992	7.81554297793831	55.1786469949229	50.6724078600975	39.0886185489999	49.20967824396
443	224.5084	86.53752	16	15	442	22.1	13.7619999999998	-19.813	24.1235903836887	24.3606750565049	41.194422535487	38.1374080035844	49.6141387810721
444	224.8264	87.24254	16	15	443	22.15	6.36000000000024	14.1004000000001	15.4683832432483	16.4547634593723	34.3863175694016	38.5457897808981	49.1190192387947
445	224.9443	87.54379	16	15	444	22.2	2.35799999999983	6.02499999999992	6.46999142194163	17.6079492584333	22.1833160155029	37.7767226437058	49.4126884034668
446	226.0937	86.71027	16	15	445	22.25	22.9880000000003	-16.6704000000001	28.3963092700445	15.8785686291477	17.5244082839705	38.0897830154518	48.7092501239164
447	226.3352	86.07559	16	15	446	22.3	4.82999999999947	-12.6935999999998	13.5814719732432	13.5939881438804	19.9183947935983	35.7531821859767	48.7005758139248
448	226.6752	86.77073	16	15	447	22.35	6.80000000000007	13.9027999999999	15.476687237261	20.005956974501	19.3854119143844	37.6886301970162	49.0788625748537
449	226.5376	86.62247	16	15	448	22.4	-2.75199999999984	-2.96519999999987	4.04548081691143	18.5940531085686	20.270239061213	44.8598609639105	48.9619350824512
450	228.1093	85.50841	16	15	449	22.45	31.4339999999999	-22.2812000000002	38.5298355750449	22.2288403287633	21.8889211711812	50.0653360384113	48.8392011587603
451	228.895	86.23009	16	15	450	22.5	15.7140000000004	14.4336000000001	21.3367899403827	22.892255199621	20.1411115352312	55.955123400766	48.4899058068465
452	227.3289	86.49152	16	15	451	22.55	-31.3220000000001	5.2285999999998	31.7554080742164	26.9464899785456	20.8339565118559	57.3406047701034	49.1849717644012
453	228.018	87.13039	16	15	452	22.6	13.7819999999999	12.7774000000002	18.7937615915496	23.7718853678613	34.1828378585454	57.2932588999385	49.0336569922221
454	227.6308	85.97786	16	15	453	22.65	-7.74400000000014	-23.0506	24.3166547115347	21.6881699618938	55.3334043584194	57.741362276905	49.3900430741295
455	226.5378	85.68007	16	15	454	22.7	-21.8599999999998	-5.95580000000012	22.6568125216234	19.4390726949485	77.9473560613196	58.9883054294053	48.7588713277426
456	226.9058	86.0833	16	15	455	22.75	7.3599999999999	8.06459999999987	10.9182129105452	45.4734205174699	94.3858385175615	58.6132162314865	48.9304732689628
457	227.9081	85.86642	16	15	456	22.8	20.0459999999998	-4.33759999999978	20.5099217394897	83.7203187382931	94.7628147466085	59.4897541839836	47.4588959450262
458	232.2775	91.89843	16	15	457	22.85	87.3880000000003	120.6402	148.965500704156	132.122826754778	95.2011058854926	60.0910385080528	44.9437895586139
459	241.4709	86.27374	16	15	458	22.9	183.868	-112.4938	215.551145815651	167.083507073229	95.212485492597	60.4763468202438	43.2985635785256
460	253.735799553264	81.3041419812506	16	15	459	22.95	245.29799106528	-99.3919603749882	264.669352604047	170.086556798268	96.0876896876294	59.6745851250672	41.4673297115947
461	262.9269	79.97939	16	15	460	23	183.82200893472	-26.495039625012	185.721614502801	144.928791253515	97.0853209277418	59.3471623303208	42.8560501924759
462	264.6661	80.34033	16	15	461	23.05	34.7839999999997	7.21879999999999	35.5251703646862	106.704652246901	98.1455518561113	59.2813249798026	43.8887621440533
463	264.4996	81.48714	16	15	462	23.1	-3.3299999999997	22.9362	23.1766729803913	60.052552620481	85.9992391575601	59.9299059808598	43.9092581173199
464	265.4292	82.27958	16	15	463	23.15	18.5919999999999	15.8488	24.4304507825786	27.0871347822546	65.6192892820682	60.2342963673608	43.8821265710587
465	266.0526	80.83817	16	15	464	23.2	12.4680000000001	-28.8281999999998	31.4088544719477	26.2045469139542	41.4018141888147	59.7410200117795	44.23813184268
466	265.6802	81.81427	16	15	465	23.25	-7.44799999999941	19.5219999999998	20.8945253116691	27.0696870616049	24.3084861430802	59.7711635224737	44.0282336889622
467	267.0305	81.04186	16	15	466	23.3	27.0060000000001	-15.4481999999999	31.1122310231844	24.5339263172355	23.7998352129967	59.1646097040757	44.2567542670368
468	266.946	82.41438	16	15	467	23.35	-1.68999999999983	27.4503999999999	27.5023737186446	22.7510757571484	24.6587060762269	52.1989489202115	44.4011775259599
469	267.2225	82.93284	16	15	468	23.4	5.52999999999997	10.3692000000001	11.7516470607316	21.5298375039058	25.2561072421246	41.7372661931406	44.4066795645165
470	267.7663	83.91737	16	15	469	23.45	10.8759999999995	19.6906000000001	22.4946016715121	21.3951235120392	23.3943503359296	32.8693233847781	43.8690955795904
471	267.3275	84.51251	16	15	470	23.5	-8.77600000000029	11.9028	14.7883340454564	22.2477250908489	22.4570061172056	29.7569769841859	43.6074449603063
472	267.8224	83.07329	16	15	471	23.55	9.89800000000059	-28.7844000000001	30.4386610638513	25.9782881670138	20.1836675520401	30.4369195180033	43.1197414855347
473	267.3639	81.55264	16	15	472	23.6	-9.1700000000003	-30.4130000000001	31.7653816126929	24.0376249147107	18.3986586828629	30.5252573347013	42.9001520760727
474	267.4633	83.06961	16	15	473	23.65	1.98800000000006	30.3394	30.4044624415562	23.3841747305053	17.855243104213	30.0228908652123	42.5847845736044
475	266.9807	83.4893	16	15	474	23.7	-9.65199999999982	8.39380000000006	12.7912854099968	18.9722115920409	24.3368325807415	29.4879582559547	42.5194105938754
476	266.4756	83.21233	16	15	475	23.75	-10.1020000000005	-5.53940000000011	11.5210831244294	14.549592274877	35.2054678252915	29.4432511464378	42.6209339924365
477	266.6656	82.83895	16	15	476	23.8	3.79999999999995	-7.46759999999995	8.37884537152935	9.73219804141222	37.0740038230099	29.0237543500899	42.5079879169284
478	266.5471	83.30679	16	15	477	23.85	-2.36999999999966	9.35680000000019	9.65228502687327	24.6360402467723	36.3918085931756	28.7113165438671	39.0470574009885
479	266.5156	82.99249	16	15	478	23.9	-0.629999999999882	-6.28600000000006	6.31749127423225	47.0267609200778	34.7896744883	28.3370123087892	33.7599823415714
480	270.1463	80.56848	16	15	479	23.95	72.6139999999998	-48.4802000000002	87.3104964367973	55.1757960539788	35.5815661759799	28.0636060341136	27.5314787565206
481	275.461	77.42699	16	15	480	24	106.294	-62.8297999999998	123.474686490957	58.2340249114743	36.42949617567	27.8677275902919	26.7288117639792
482	276.8806	75.42258	16	15	481	24.05	28.3920000000001	-40.0882000000001	49.1240210410346	59.8471509351877	37.8638411481397	26.9581579912668	31.179105837001
483	276.1702	74.39751	16	15	482	24.1	-14.2079999999999	-20.5014	24.9434293143504	46.5270921051875	39.0239744048713	25.8703981712857	35.0270454470806
484	275.9269	75.07426	16	15	483	24.15	-4.86600000000067	13.535	14.3831213927995	25.8322314312622	38.8187815133654	24.9352727798479	36.9775272087414
485	276.9601	75.14339	16	15	484	24.2	20.6640000000004	1.38260000000002	20.7102022867962	20.5518862423006	31.7903794874858	25.2978011759713	37.9707695891933
486	276.747	74.16634	16	15	485	24.25	-4.26199999999994	-19.5409999999998	20.0003831213303	19.8139238982683	20.5299873552922	25.4707044623992	39.1035281815324
487	275.9278	74.95353	16	15	486	24.3	-16.3840000000005	15.7437999999999	22.7222950962268	17.7904120915432	16.8423121595237	25.851366129781	38.961670684117
488	276.7466	74.27614	16	15	487	24.35	16.3760000000002	-13.5478000000001	21.2536175941887	17.053666869784	15.3489877493958	25.8951658817655	38.7416688777172
489	276.8242	74.07748	16	15	488	24.4	1.55200000000036	-3.97320000000008	4.26556235917396	15.2277432793221	15.0808710713958	25.7826984900022	39.5800055263582
490	276.0458	73.73274	16	15	489	24.45	-15.5680000000007	-6.89479999999975	17.0264761780005	13.1327380767469	15.0140361759626	22.1936341282632	39.7257080678561
491	275.6406	74.09502	16	15	490	24.5	-8.10399999999959	7.24559999999997	10.8707651690207	10.8840516005234	14.5119127491284	23.7006465437726	39.8748210057972
492	275.9256	74.63702	16	15	491	24.55	5.69999999999936	10.84	12.2472690833505	12.3713300512484	13.8388911114223	31.9212921559986	39.3818628605997
493	275.471	74.42762	16	15	492	24.6	-9.09199999999942	-4.18800000000005	10.0101852130712	12.9744054821412	12.7663573586598	39.5288335594599	39.0768657294017
494	274.9951	74.768	16	15	493	24.65	-9.51800000000048	6.80759999999992	11.701954612799	13.7960822189347	12.7466154666389	43.9321635522704	38.7079606899086
495	275.855	75.28255	16	15	494	24.7	17.1980000000008	10.291	20.0418533324647	14.5450441460978	12.5968887690406	46.4535809224319	38.9663103475918
496	276.5859	75.11908	16	15	495	24.75	14.6179999999993	-3.26940000000008	14.9791488529882	14.6486631167963	26.871305732253	48.763805216627	39.3690127280971
497	275.8225	75.35696	16	15	496	24.8	-15.2679999999998	4.75760000000008	15.9920787191658	13.1219008820295	47.0002721524735	48.899587018144	39.6306614564765
498	275.9394	75.87023	16	15	497	24.85	2.33799999999974	10.2654000000001	10.5282800665636	12.2193720559399	63.708679369524	48.7720212115673	43.0111155850151
499	275.7423	75.92049	16	15	498	24.9	-3.94199999999955	1.00519999999989	4.06814343896528	39.9465292455712	72.7834560331451	50.8229987439273	49.9150974188267
500	276.3802	76.36318	16	15	499	24.95	12.758	8.85379999999998	15.5292092020167	79.4555001588493	77.8931256689011	51.3878101015986	56.9521853166494
501	274.6854	83.85461	16	15	500	25	-33.8959999999997	149.8286	153.614934801145	112.768695622252	83.0156976841255	51.8819144213024	61.5109189707081
502	278.2267	93.92706	16	15	501	25.05	70.8259999999996	201.449	213.536933285556	132.445011184261	83.9602829248657	51.8055677299325	64.2456946668849
503	284.2089	100.4554	16	15	502	25.1	119.644000000001	130.5668	177.094257383576	143.566879281862	84.7776850644748	52.2833332875177	66.7124255670753
504	286.5834	104.9943	16	15	503	25.15	47.4899999999991	90.778	102.44972124901	126.08486612268	88.8993820212156	52.4806485999694	68.7731422937461
505	289.0787	107.5291	16	15	504	25.2	49.9060000000009	50.6960000000001	71.1385496900246	88.4650656908822	90.1787314341565	52.6348195192123	71.2965884010012
506	292.309	108.2522	16	15	505	25.25	64.606	14.462	66.2048690052325	56.7866745066978	76.8925231103519	53.2673209937949	71.5565482713671
507	292.4072	109.5203	16	15	506	25.3	1.96399999999926	25.3620000000001	25.4379311265677	45.3537528581704	56.6108633073915	53.409956783172	71.2555470303822
508	292.602	110.4349	16	15	507	25.35	3.89599999999973	18.2919999999999	18.7023014626541	36.7905835864508	40.8579872055114	60.1270652882647	71.2712595358627
509	291.4763	112.3995	16	15	508	25.4	-22.5139999999999	39.2920000000001	45.2851130063733	27.700180098024	32.1778411667937	74.0474963476512	73.5929911677994
510	291.7547	113.788	16	15	509	25.45	5.56800000000067	27.7699999999999	28.3227033314265	24.7566609239008	27.3765133695235	91.7107365050356	76.2910820912793
511	292.1451	114.7494	16	15	510	25.5	7.80799999999999	19.228	20.7528515630985	24.9292999043249	23.5189443034644	99.3211913976435	77.0521257584985
512	292.198	115.2828	16	15	511	25.55	1.05799999999931	10.668	10.7203352559516	19.0019294754169	22.8596306414783	96.5700971777713	79.160984265034
513	292.9079	115.9559	16	15	512	25.6	14.1980000000001	13.4620000000001	19.5654963647745	17.9624431525962	35.4764455120546	93.8960175746907	80.7582171211331
514	292.3295	116.4828	16	15	513	25.65	-11.5679999999998	10.538	15.6482608618336	19.3377085089047	59.1956106740869	93.6141210352218	NA
515	292.1293	117.6216	16	15	514	25.7	-4.00399999999991	22.7760000000001	23.1252717173226	20.9626003590557	93.2427415759146	96.1395958795706	NA
516	292.8488	118.8009	16	15	515	25.75	14.3899999999996	23.586	27.6291783446412	46.0235911197844	121.749859684935	94.3492913261071	NA
517	292.8235	119.7428	16	15	516	25.8	-0.505999999999176	18.8380000000001	18.8447945067067	99.3892918727568	136.529331048151	93.6115070426203	NA
518	290.8918	126.724	16	15	517	25.85	-38.6340000000007	139.624	144.870450168418	168.523039999233	146.93404794387	93.7704978601582	NA
519	297.069505078606	139.425132482841	16	15	518	25.9	123.554101572121	254.02264965682	282.476764626695	224.162010860966	155.05040090365	96.3629835916715	NA
520	308.47257331186	153.916253686193	16	15	519	25.95	228.06136466508	289.82242406704	368.794012349704	252.096061737246	164.902678389618	101.19435408096	NA
521	317.9758	165.8958	16	15	520	26	190.0645337628	239.59092627614	305.824032653304	247.844504767956	165.17963834875	102.222337095695	NA
522	321.6417	172.9228	16	15	521	26.05	73.3180000000004	140.54	158.51504888811	210.711509934543	164.363383443762	106.516400800136	NA
523	325.8066	177.4894	16	15	522	26.1	83.2979999999998	91.3319999999999	123.612665321964	161.282316780002	152.064550208262	109.233100954748	NA
524	330.5904	178.2287	16	15	523	26.15	95.6759999999997	14.7860000000003	96.8117904596333	106.197265836534	133.530356509256	NA	NA
525	334.6201	182.7847	16	15	524	26.2	80.5939999999998	91.1199999999997	121.648046577	76.6307051502784	109.145966586005	NA	NA
526	335.1296	184.2167	16	15	525	26.25	10.1900000000001	28.6400000000003	30.3987779359635	56.2845956485677	82.6948145064539	NA	NA
527	335.537	184.5621	16	15	526	26.3	8.14799999999991	6.90799999999967	10.6822454568314	56.3492030839692	76.5034705521201	NA	NA
528	334.5297	184.135	16	15	527	26.35	-20.1459999999997	-8.54199999999992	21.8821178134107	57.0096163920084	71.5321539656269	NA	NA
529	329.8079	182.9981	16	15	528	26.4	-94.4359999999995	-22.7379999999999	97.1348276366407	59.1923631763736	NA	NA	NA
530	324.9565	179.0617	16	15	529	26.45	-97.0280000000002	-78.7279999999998	124.950113117196	76.3762359539618	NA	NA	NA
531	326.6687	180.2172	16	15	530	26.5	34.2439999999999	23.1099999999998	41.3125118577893	86.7797122826861	NA	NA	NA
532	331.2901	181.6216	16	15	531	26.55	92.4279999999999	28.0880000000002	96.6016093447723	NA	NA	NA	NA
533	334.4038	183.611	16	15	532	26.6	62.2739999999999	39.7879999999998	73.8994994570326	NA	NA	NA	NA
534	NA	NA	16	15	533	26.65	NA	NA	NA	NA	NA	NA	NA
535	NA	NA	16	15	534	26.7	NA	NA	NA	NA	NA	NA	NA
536	NA	NA	16	15	535	26.75	NA	NA	NA	NA	NA	NA	NA
537	NA	NA	16	15	536	26.8	NA	NA	NA	NA	NA	NA	NA
538	NA	NA	16	15	537	26.85	NA	NA	NA	NA	NA	NA	NA
539	NA	NA	16	15	538	26.9	NA	NA	NA	NA	NA	NA	NA
540	NA	NA	16	15	539	26.95	NA	NA	NA	NA	NA	NA	NA
541	NA	NA	16	15	540	27	NA	NA	NA	NA	NA	NA	NA
542	NA	NA	16	15	541	27.05	NA	NA	NA	NA	NA	NA	NA
543	NA	NA	16	15	542	27.1	NA	NA	NA	NA	NA	NA	NA
544	NA	NA	16	15	543	27.15	NA	NA	NA	NA	NA	NA	NA
545	NA	NA	16	15	544	27.2	NA	NA	NA	NA	NA	NA	NA
546	NA	NA	16	15	545	27.25	NA	NA	NA	NA	NA	NA	NA
547	NA	NA	16	15	546	27.3	NA	NA	NA	NA	NA	NA	NA
548	NA	NA	16	15	547	27.35	NA	NA	NA	NA	NA	NA	NA
549	NA	NA	16	15	548	27.4	NA	NA	NA	NA	NA	NA	NA
550	NA	NA	16	15	549	27.45	NA	NA	NA	NA	NA	NA	NA
551	NA	NA	16	15	550	27.5	NA	NA	NA	NA	NA	NA	NA
552	NA	NA	16	15	551	27.55	NA	NA	NA	NA	NA	NA	NA
553	NA	NA	16	15	552	27.6	NA	NA	NA	NA	NA	NA	NA
554	NA	NA	16	15	553	27.65	NA	NA	NA	NA	NA	NA	NA
555	NA	NA	16	15	554	27.7	NA	NA	NA	NA	NA	NA	NA
556	NA	NA	16	15	555	27.75	NA	NA	NA	NA	NA	NA	NA
557	NA	NA	16	15	556	27.8	NA	NA	NA	NA	NA	NA	NA
558	NA	NA	16	15	557	27.85	NA	NA	NA	NA	NA	NA	NA
559	NA	NA	16	15	558	27.9	NA	NA	NA	NA	NA	NA	NA
560	NA	NA	16	15	559	27.95	NA	NA	NA	NA	NA	NA	NA
561	NA	NA	16	15	560	28	NA	NA	NA	NA	NA	NA	NA
562	NA	NA	16	15	561	28.05	NA	NA	NA	NA	NA	NA	NA
563	NA	NA	16	15	562	28.1	NA	NA	NA	NA	NA	NA	NA
564	NA	NA	16	15	563	28.15	NA	NA	NA	NA	NA	NA	NA
565	NA	NA	16	15	564	28.2	NA	NA	NA	NA	NA	NA	NA
566	NA	NA	16	15	565	28.25	NA	NA	NA	NA	NA	NA	NA
567	NA	NA	16	15	566	28.3	NA	NA	NA	NA	NA	NA	NA
568	NA	NA	16	15	567	28.35	NA	NA	NA	NA	NA	NA	NA
569	NA	NA	16	15	568	28.4	NA	NA	NA	NA	NA	NA	NA
570	NA	NA	16	15	569	28.45	NA	NA	NA	NA	NA	NA	NA
571	NA	NA	16	15	570	28.5	NA	NA	NA	NA	NA	NA	NA
572	NA	NA	16	15	571	28.55	NA	NA	NA	NA	NA	NA	NA
573	NA	NA	16	15	572	28.6	NA	NA	NA	NA	NA	NA	NA
574	NA	NA	16	15	573	28.65	NA	NA	NA	NA	NA	NA	NA
575	NA	NA	16	15	574	28.7	NA	NA	NA	NA	NA	NA	NA
576	NA	NA	16	15	575	28.75	NA	NA	NA	NA	NA	NA	NA
577	NA	NA	16	15	576	28.8	NA	NA	NA	NA	NA	NA	NA
578	NA	NA	16	15	577	28.85	NA	NA	NA	NA	NA	NA	NA
579	NA	NA	16	15	578	28.9	NA	NA	NA	NA	NA	NA	NA
580	NA	NA	16	15	579	28.95	NA	NA	NA	NA	NA	NA	NA
581	NA	NA	16	15	580	29	NA	NA	NA	NA	NA	NA	NA
582	NA	NA	16	15	581	29.05	NA	NA	NA	NA	NA	NA	NA
583	NA	NA	16	15	582	29.1	NA	NA	NA	NA	NA	NA	NA
584	NA	NA	16	15	583	29.15	NA	NA	NA	NA	NA	NA	NA
585	NA	NA	16	15	584	29.2	NA	NA	NA	NA	NA	NA	NA
586	NA	NA	16	15	585	29.25	NA	NA	NA	NA	NA	NA	NA
587	NA	NA	16	15	586	29.3	NA	NA	NA	NA	NA	NA	NA
588	NA	NA	16	15	587	29.35	NA	NA	NA	NA	NA	NA	NA
589	NA	NA	16	15	588	29.4	NA	NA	NA	NA	NA	NA	NA
590	NA	NA	16	15	589	29.45	NA	NA	NA	NA	NA	NA	NA
591	NA	NA	16	15	590	29.5	NA	NA	NA	NA	NA	NA	NA
592	NA	NA	16	15	591	29.55	NA	NA	NA	NA	NA	NA	NA
593	NA	NA	16	15	592	29.6	NA	NA	NA	NA	NA	NA	NA
594	NA	NA	16	15	593	29.65	NA	NA	NA	NA	NA	NA	NA
595	NA	NA	16	15	594	29.7	NA	NA	NA	NA	NA	NA	NA
596	NA	NA	16	15	595	29.75	NA	NA	NA	NA	NA	NA	NA
597	NA	NA	16	15	596	29.8	NA	NA	NA	NA	NA	NA	NA
598	NA	NA	16	15	597	29.85	NA	NA	NA	NA	NA	NA	NA
599	NA	NA	16	15	598	29.9	NA	NA	NA	NA	NA	NA	NA
600	NA	NA	16	15	599	29.95	NA	NA	NA	NA	NA	NA	NA
601	NA	NA	16	15	600	30	NA	NA	NA	NA	NA	NA	NA
