# Supplementary material for: An automated feeding system for the African killifish reveals the impact of diet on lifespan and allows scalable assessment of associative learning
Source: eLife. 2022 Nov 10;11:e69008. doi: 10.7554/eLife.69008 (PMC9788828; doi:10.7554/eLife.69008)
Supplement: Figure 6—source data 3. [file elife-69008-fig6-data3.zip › Filtered and Interpolated Trajectories with Kinematics/t19_REC0012 DLC_likelihood-euclidean-filtered_splines-interpolated_kinematics_02_resnet50_TrainAllTheThingsJun28shuffle1_1030000.csv]

	x2	y2	fishnum	recording_num	bodyparts_coords	seconds	velocity_x	velocity_y	velocity_xy	velocity_xy_5frame	velocity_xy_10frame	velocity_xy_20frame	velocity_xy_40frame
1	378.5825	125.1357	19	12	0	0	0	0	0	NA	NA	NA	NA
2	376.9466	124.3223	19	12	1	0.05	-32.7179999999998	-16.268	36.5392302600916	NA	NA	NA	NA
3	380.3105	124.4507	19	12	2	0.1	67.278	2.56799999999998	67.3269924176032	31.5569185209585	NA	NA	NA
4	379.7098	125.2423	19	12	3	0.15	-12.0140000000004	15.8320000000001	19.8743155857003	38.8560566399421	NA	NA	NA
5	381.397	125.4678	19	12	4	0.2	33.7440000000004	4.50999999999993	34.0440543413975	34.1598983487407	30.7706886353321	NA	NA
6	382.5397	124.0451	19	12	5	0.25	22.8539999999998	-28.4539999999998	36.4956905949179	31.6996740737458	31.0209915717911	NA	NA
7	383.1856	124.1406	19	12	6	0.3	12.9180000000008	1.91000000000003	13.0584388040845	34.0909874417497	38.4801764855079	NA	NA
8	380.5031	124.752	19	12	7	0.35	-53.6500000000001	12.2279999999998	55.0258710426287	29.9844587497057	32.8479145386444	NA	NA
9	379.9669	126.2505	19	12	8	0.4	-10.7240000000002	29.9700000000001	31.83088242572	23.1859265036401	41.6558654966877	NA	NA
10	380.4439	125.7721	19	12	9	0.45	9.53999999999951	-9.56800000000015	13.5114108811772	42.8004546222751	39.3917859808713	35.7883335633093	NA
11	380.4022	125.6541	19	12	10	0.5	-0.833999999999833	-2.3599999999999	2.50302936458989	33.996155003543	39.6603318150496	35.9896959729095	NA
12	385.6361	123.7882	19	12	11	0.55	104.678	-37.3179999999999	111.13107939726	49.2207435516256	41.3721965024124	36.213059217108	NA
13	385.1027	123.9232	19	12	12	0.6	-10.6679999999994	2.69999999999982	11.0043729489684	48.7991132120368	38.0225321835741	33.4078427355095	NA
14	390.3903	122.8386	19	12	13	0.65	105.752	-21.6919999999999	107.953825166133	56.1347371264592	35.1670090795623	33.316154677528	NA
15	390.3509	123.4074	19	12	14	0.7	-0.788000000000011	11.3759999999999	11.4032591832335	39.9439383825497	40.8059784912865	32.2701615687389	NA
16	392.2821	123.0782	19	12	15	0.75	38.6239999999998	-6.584	39.1811489367015	42.0489093636051	40.958400374028	33.593294118587	NA
17	393.7907	123.0505	19	12	16	0.8	30.172	-0.553999999999917	30.1770856777125	21.113274607499	33.9459419487082	36.0422046319495	NA
18	393.946	121.9853	19	12	17	0.85	3.10600000000022	-21.3040000000001	21.5292278542451	32.8128437705363	33.9677709323745	35.5954008823558	NA
19	393.9512	121.8216	19	12	18	0.9	0.103999999998905	-3.27399999999983	3.27565138560236	25.7820636215967	24.9764438583683	35.1931664768293	NA
20	396.86	119.884	19	12	19	0.95	58.1760000000008	-38.7520000000001	69.9011049984198	27.9479455148667	25.1485371566065	35.2366837577265	35.0034246264556
21	396.8961	120.0821	19	12	20	1	0.721999999999525	3.96199999999993	4.02724819200391	25.8866325011439	27.5262564221244	37.7095710151514	35.4052566871476
22	397.0292	118.0361	19	12	21	1.05	2.66200000000026	-40.9199999999998	41.0064951440621	28.8396131092376	30.7122127614867	35.9749665805387	35.4068000969928
23	396.9596	118.5929	19	12	22	1.1	-1.3919999999996	11.1359999999999	11.2226627856314	17.4842305426768	33.1682695811375	36.665191095835	34.8873006289485
24	396.2297	118.0629	19	12	23	1.15	-14.5980000000009	-10.6	18.0405544260709	29.2704492226522	35.2193238740963	32.8804857798105	34.944559378652
25	396.724	117.6313	19	12	24	1.2	9.88600000000019	-8.63200000000006	13.1241921656156	33.4764800081067	29.6673890241664	34.0064179978132	34.7504286149689
26	394.1725	119.475	19	12	25	1.25	-51.0299999999995	36.874	62.9583415918808	40.449906661131	34.4607416562748	34.0686237797536	34.3121264602016
27	396.3474	117.2634	19	12	26	1.3	43.4979999999996	-44.2319999999998	62.0366490713348	41.5990346389549	38.0039912123693	36.3334063689654	34.7493818576077
28	394.7575	118.9316	19	12	27	1.35	-31.798	33.364	46.0897960507529	41.850547505656	39.3626112592955	36.3360724478708	33.7956858962112
29	395.0303	117.774	19	12	28	1.4	5.45600000000036	-23.152	23.7861943151906	39.6510340898974	40.7845277012528	36.7687183319696	33.3002480535655
30	395.1632	118.4807	19	12	29	1.45	2.65800000000013	14.134	14.3817564991207	42.5315024166318	42.8642988390198	34.2185156896018	33.6572489680711
31	397.6451	117.7126	19	12	30	1.5	49.6379999999999	-15.3620000000001	51.9607745130882	38.27531585746	40.6109911373828	34.8208174013856	34.0240244916697
32	394.1319	119.2175	19	12	31	1.55	-70.2640000000008	30.0980000000001	76.4389907050068	39.9700207635506	41.9545999764441	34.6005409768776	31.5634933564357
33	395.3101	118.8295	19	12	32	1.6	23.5640000000001	-7.7600000000001	24.8088632548935	43.8780501723837	39.5038753146042	36.3667585223876	32.2632264571577
34	394.185	117.6737	19	12	33	1.65	-22.5019999999995	-23.116	32.2597188456437	41.5709481848681	38.318112789843	36.5729640797759	30.9436748983534
35	394.8741	119.2235	19	12	34	1.7	13.7819999999999	30.9960000000001	33.9219035432861	41.3776975362563	38.7696423550372	37.2306956611989	31.1062290965285
36	396.8643	118.8705	19	12	35	1.75	39.8040000000003	-7.05999999999989	40.4252645755105	40.7324347717484	35.1808931464965	35.0309588018162	30.9778297771971
37	393.1409	119.4842	19	12	36	1.8	-74.4680000000005	12.2739999999999	75.4727374619476	36.6662048161354	31.1970907413859	33.456559083266	31.1855510697486
38	394.0088	118.8429	19	12	37	1.85	17.3580000000004	-12.826	21.5825494323542	33.6612345376908	33.3709057854798	31.9959709100667	30.9273338953874
39	394.4067	119.2872	19	12	38	1.9	7.95799999999986	8.88599999999997	11.9285690675788	28.7908381081249	32.3614004582991	31.4073296303016	31.2657014357588
40	393.4653	119.3679	19	12	39	1.95	-18.8279999999997	1.61400000000015	18.8970521510629	21.0164839465156	31.5970924833779	32.0778141784158	31.512736134342
41	393.9704	118.7428	19	12	40	2	10.1019999999994	-12.5020000000001	16.0732824276807	26.0093767992111	29.4509264662496	30.338477968188	33.1113998216989
42	395.7637	118.3779	19	12	41	2.05	35.8659999999998	-7.29800000000012	36.6009666539012	28.0565961004627	24.9585181900878	27.1520201323327	32.1918023638807
43	393.7426	119.5319	19	12	42	2.1	-40.4219999999998	23.0799999999999	46.5470136958321	29.5329504290651	24.4880665055293	27.8612618184803	32.2578851163221
44	394.7726	119.1229	19	12	43	2.15	20.6000000000006	-8.17999999999984	22.1646655738367	30.1110148243743	24.4965464707603	29.0068640168962	32.6836690316711
45	393.5175	118.7341	19	12	44	2.2	-25.1020000000005	-7.77600000000007	26.2788237940747	28.9005524336601	25.3859860017944	28.2060401952438	33.0026948171338
46	394.1313	119.4568	19	12	45	2.25	12.2760000000005	14.4540000000001	18.9636044042269	22.9667562118474	25.4960627898796	27.8870357746405	31.6604966115185
47	395.4053	118.6142	19	12	46	2.3	25.48	-16.8520000000001	30.5486547003302	20.9364968410578	23.1069495232795	26.0376957705319	30.4004060541661
48	394.6117	118.9012	19	12	47	2.35	-15.8720000000005	5.74000000000012	16.8780325867685	21.2390215745238	22.3516178514809	25.518595342904	29.5490235176091
49	394.6933	119.4963	19	12	48	2.4	1.63200000000074	11.902	12.0133687198888	20.8811107553848	25.6523275754934	25.762684539548	29.2903532203865
50	393.3396	119.81	19	12	49	2.45	-27.0740000000001	6.27399999999994	27.7914474614044	17.313346612899	24.8149879071097	28.8069565790822	29.3067672211116
51	393.7996	119.0849	19	12	50	2.5	9.19999999999959	-14.502	17.1740503085321	21.7364794911143	26.3231450830315	31.4019822420121	28.2913687408019
52	394.1619	118.5628	19	12	51	2.55	7.24600000000009	-10.4420000000002	12.7098339879011	30.368158309929	27.1168733509759	29.7830637508838	27.3664473502816
53	393.3889	120.3527	19	12	52	2.6	-15.4600000000005	35.7980000000001	38.9936969778453	28.3909542396955	26.5491241802788	28.1490117102565	27.4277343473586
54	395.2216	118.2909	19	12	53	2.65	36.6540000000009	-41.2360000000001	55.171762813962	31.7651794106781	27.0288226083357	28.7943739835663	27.0482284515488
55	394.3662	118.5551	19	12	54	2.7	-17.1080000000006	5.28400000000005	17.9054271102373	36.9204000890529	32.22792715637	28.7746939730687	27.1252236903536
56	393.7699	120.1495	19	12	55	2.75	-11.9259999999997	31.8880000000001	34.045176163445	31.3617688694432	37.3079016941447	28.2900344212207	26.7018605260804
57	395.6939	120.1833	19	12	56	2.8	38.4799999999996	0.675999999999988	38.485937379775	23.6894869067424	36.4591779784881	27.3442530250663	25.5377624106104
58	395.6429	120.741	19	12	57	2.85	-1.01999999999975	11.1539999999999	11.2005408797967	36.0649000730445	33.9464055690322	27.1020761251515	25.440871900782
59	396.3845	120.3454	19	12	58	2.9	14.8320000000001	-7.91200000000003	16.8103530004579	42.8506239776113	31.9364203916393	27.1733768104714	25.4649589694669
60	392.9917	122.4435	19	12	59	2.95	-67.8560000000004	41.962	79.782492941748	35.9979558679233	32.7344000390278	26.5357202638073	25.4347101187564
61	396.1482	121.1835	19	12	60	3	63.1299999999999	-25.2000000000001	67.9737956862789	36.5310422686211	30.25692375941	26.2442595134157	25.0734249753332
62	396.1047	121.3901	19	12	61	3.05	-0.869999999999891	4.13200000000018	4.2225968313351	40.1833538765362	27.5716326991566	27.5808745682305	24.5775811997484
63	396.6637	121.8002	19	12	62	3.1	11.1800000000005	8.202	13.8659728832856	29.4039000050111	27.6550280700242	26.9942068762368	23.827128364
64	397.4743	120.2452	19	12	63	3.15	16.2120000000004	-31.1000000000001	35.0719110400335	17.6632235412087	27.3179310126072	25.0895928862014	23.3455981731139
65	396.6771	121.2648	19	12	64	3.2	-15.9440000000006	20.3919999999999	25.8852235841226	19.1453095303898	20.8435133712447	26.0444071854634	22.9518527385336
66	396.7676	121.7194	19	12	65	3.25	1.8100000000004	9.09199999999998	9.27041336726692	18.7790138714274	15.1806173326867	25.5166852775203	22.6487774596561
67	397.1264	122.1772	19	12	66	3.3	7.17599999999948	9.15600000000012	11.6330267772405	14.4525081486782	18.7025711579728	25.0378290506889	21.9719856571453
68	396.6956	122.5973	19	12	67	3.35	-8.61599999999953	8.4020000000001	12.0344945884733	12.2831267374782	20.0420081834415	25.3631484586601	21.9044028503436
69	396.0741	122.3418	19	12	68	3.4	-12.4300000000005	-5.10999999999996	13.4393824262878	12.6980111241647	18.2427653807635	25.1672333993859	22.1802690575458
70	396.7256	122.7172	19	12	69	3.45	13.03	7.50799999999998	15.0383165281224	18.2598327855559	19.354414331899	22.0624636584307	21.6028248605115
71	396.2815	123.0701	19	12	70	3.5	-8.88199999999983	7.05799999999982	11.3448353006994	21.3050024954556	20.7764467956307	18.7448677086543	22.5578566657544
72	397.9468	122.0137	19	12	71	3.55	33.306	-21.1279999999999	39.4421350841964	22.0330226128488	22.5040254022211	19.372098648613	25.6770668271952
73	398.7872	120.9406	19	12	72	3.6	16.8079999999998	-21.4619999999999	27.2603431379722	26.4257019263197	23.0712688472959	19.5052450177436	27.1039751771843
74	399.1639	120.1742	19	12	73	3.65	7.53400000000056	-15.3280000000001	17.0794830132534	28.8548824670967	23.0165357861646	17.8968223626614	28.8612023685199
75	399.0177	118.3299	19	12	74	3.7	-2.92400000000043	-36.8860000000001	37.0017130954772	26.7482180188864	23.2814139456167	17.1290115039984	32.0007121871859
76	399.6775	117.3582	19	12	75	3.75	13.1960000000004	-19.434	23.490738004584	24.8375351991362	22.3091180846218	17.0075204980914	34.7759244670155
77	401.0371	116.8675	19	12	76	3.8	27.192	-9.81399999999979	28.9088128431452	24.0000489594805	20.0416261392531	16.5997182892244	37.4700737828208
78	400.3268	116.339	19	12	77	3.85	-14.2060000000004	-10.5700000000002	17.7069290392212	20.1371259649136	18.9684818520457	16.7067295755358	41.5788014804323
79	400.3609	115.6953	19	12	78	3.9	0.682000000000471	-12.8739999999999	12.8920518149749	15.763353702147	17.5508793445593	17.1871613046202	46.6949877005239
80	400.7023	116.5111	19	12	79	3.95	6.82799999999929	16.3159999999999	17.6870981226426	13.3350342596198	14.9036086760979	16.6699294572156	51.6698391542634
81	400.7833	116.515	19	12	80	4	1.62000000000035	0.0780000000000314	1.62187669075091	13.0994285049551	13.2385942005522	18.8714538180931	58.6457284008188
82	399.9617	116.3482	19	12	81	4.05	-16.4319999999998	-3.3359999999999	16.7672156305092	11.1017097296381	10.6954111762276	23.7732590861599	69.2245753013518
83	400.7837	116.2626	19	12	82	4.1	16.4400000000001	-1.71199999999999	16.528900265898	9.6700913872822	10.3421903037756	27.2137434781317	81.6482225855321
84	400.7791	116.1175	19	12	83	4.15	-0.0919999999996435	-2.90199999999999	2.90345793838999	10.7138346989573	11.3577868230758	32.6328118508384	94.6525424948631
85	401.1286	116.5112	19	12	84	4.2	6.98999999999955	7.87399999999991	10.5290064108629	8.05578809283545	10.0584449688146	37.9570171889083	107.739438556063
86	400.8876	116.7539	19	12	85	4.25	-4.81999999999971	4.85399999999998	6.84059324912665	7.58495210259611	15.4337895515643	44.0351636565106	119.82896737924
87	400.756	116.8675	19	12	86	4.3	-2.63200000000097	2.27200000000011	3.47698259989975	11.6138639165134	27.5048920330668	49.9023185149527	129.180455902146
88	401.4403	116.683	19	12	87	4.35	13.6860000000001	-3.69	14.1747203147012	10.446798550347	35.4590051042177	57.7944545022046	134.590781226333
89	400.3319	116.3676	19	12	88	4.4	-22.1679999999992	-6.30800000000022	23.0480170079764	20.1537444041714	47.7147443571174	68.2227420016619	136.308088237762
90	400.4083	116.5895	19	12	89	4.45	1.52799999999957	4.4380000000001	4.69367958003096	46.9539959732981	61.0104257017188	81.2772146500962	138.224640802724
91	399.1602	119.061	19	12	90	4.5	-24.9620000000004	49.4300000000001	55.3753225182485	63.3330581058394	74.831733112469	98.5465890929834	139.867830258564
92	394.5997	124.2042	19	12	91	4.55	-91.2099999999998	102.864	137.478240445534	83.8156247977214	89.1092258536777	119.077051954091	142.241878032466
93	390.1885	126.1055	19	12	92	4.6	-88.2240000000002	38.0260000000001	96.0700309774075	111.574052853091	105.246718700634	143.791200153321	142.940969020329
94	385.121	129.803	19	12	93	4.65	-101.35	73.9499999999998	125.460850467387	129.509721820767	125.087697180248	171.408262627065	144.146893125987
95	378.4505	127.162	19	12	94	4.7	-133.41	-52.8199999999998	143.485819856876	131.264455734057	152.495984331378	198.349865608129	144.646879359707
96	371.556289876076	124.910049112169	19	12	95	4.75	-137.88420247848	-45.03901775662	145.053667356629	147.160379295428	181.659388634402	222.650414260388	144.750700704771
97	364.248501455931	125.175155433822	19	12	96	4.8	-146.1557684029	5.30212643305987	146.251910011987	166.359769562775	210.649211875115	241.761193515067	145.6678170562
98	355.775715170653	127.467771959693	19	12	97	4.85	-169.45572570556	45.8523305174199	175.549648784259	193.417915809665	252.123395202423	252.47483287713	146.036689300295
99	345.386511451331	131.298351684514	19	12	98	4.9	-207.78407438644	76.6115944964199	221.457801804121	233.809055448038	295.101780897012	255.429015170903	146.846801058978
100	332.329470729055	136.177347603017	19	12	99	4.95	-261.14081444552	97.5799183700605	278.77655109133	290.033968016172	335.689305514538	259.779352148233	147.781668126797
101	315.853173434915	141.615212709935	19	12	100	5	-329.5259458828	108.75730213836	347.009365548494	357.086411109419	370.469095408306	260.864206699035	149.906625392161
102	295.2062	147.1224	19	12	101	5.05	-412.939468698299	110.1437458013	427.376472852654	423.84379223125	394.413161176457	260.710496978773	151.688780689111
103	270.186898149032	152.256252017522	19	12	102	5.1	-500.38603701936	102.67704035044	510.811864250495	477.960695219411	399.702947053626	258.668194562526	153.204812891542
104	242.792684781267	156.761669505114	19	12	103	5.15	-547.8842673553	90.1083497518403	555.244707413275	507.129135368574	385.770333161558	255.660974401135	154.807708669189
105	215.570744089592	160.430442754968	19	12	104	5.2	-544.4388138335	73.3754649970797	549.361066032137	498.792354336741	367.062719965088	251.336741530506	165.104436391978
106	191.068260266898	163.054362059273	19	12	105	5.25	-490.04967645388	52.4783860860998	492.85156629431	442.319482997832	340.069024763668	245.466237753031	176.244292144279
107	171.832417506071	164.42521771022	19	12	106	5.3	-384.71685521654	27.4171130189404	385.69256769349	347.696874091866	310.771782082431	241.433315597447	180.461758484509
108	160.4104	164.3348	19	12	107	5.35	-228.44035012142	-1.80835420440019	228.447507555949	256.164744710765	265.212993922628	234.278924098385	186.163808099502
109	156.8948	162.2124	19	12	108	5.4	-70.3120000000001	-42.448	82.131662883446	173.008914158761	216.220167905258	225.470860116294	193.456188193695
110	153.5342	159.0933	19	12	109	5.45	-67.2120000000001	-62.3820000000001	91.7004191266322	122.75120982812	166.984177546473	214.286121603498	201.564551961892
111	149.7926	160.0157	19	12	110	5.5	-74.8320000000001	18.4480000000002	77.0724135342862	88.106504847424	120.463380097756	201.266661691338	207.808713789357
112	150.5293	153.336	19	12	111	5.55	14.7340000000003	-133.594	134.404046040289	84.7434617186495	88.4534700184367	184.300509424132	210.445245530699
113	150.2957	156.0873	19	12	112	5.6	-4.67199999999991	55.0259999999997	55.2239826524669	77.8036103821804	68.8549011431436	162.618425629764	211.794901502992
114	148.9984	159.0844	19	12	113	5.65	-25.9460000000001	59.9419999999998	65.3164472395734	67.9178460367519	65.1713870710294	138.207154711314	210.681485955921
115	146.6485	157.4717	19	12	114	5.7	-46.9979999999998	-32.2539999999998	57.0011624442868	54.155730208753	61.509523241907	131.859007175828	210.870053402626
116	147.9254	156.9426	19	12	115	5.75	25.5379999999997	-10.582	27.6435918071437	49.6032974388633	62.4642986190095	129.838170028171	213.202766871008
117	144.8225	158.0048	19	12	116	5.8	-62.0580000000001	21.2439999999998	65.5934669002943	45.5993124234093	57.8292367658337	119.16232345395	212.888160062492
118	146.0597	156.9542	19	12	117	5.85	24.744	-21.0120000000001	32.4618188030185	45.2154361016337	60.0238573368994	119.852783321875	212.103211164441
119	143.8156	157.2599	19	12	118	5.9	-44.8820000000001	6.11400000000003	45.296522162303	57.0107512012671	60.1941415173695	131.483361216486	209.960791821215
120	145.0763	154.8113	19	12	119	5.95	25.2140000000003	-48.972	55.0817808354088	61.5027433229143	96.7338368051833	143.34975177555	205.155944914145
121	142.9902	158.6068	19	12	120	6	-41.7220000000003	75.9100000000001	86.6201673053108	70.4444172349354	139.212959958586	154.75322087968	196.988535003291
122	144.4084	154.4388	19	12	121	6.05	28.3640000000003	-83.3600000000001	88.0534275085305	74.7889706113298	149.871176889464	160.179994082625	186.863634561863
123	148.1962	155.1741	19	12	122	6.1	75.7560000000001	14.7060000000005	77.1701883631239	148.252237508733	170.850665500606	164.921608443459	175.100152042572
124	150.1038	152.4191	19	12	123	6.15	38.152	-55.1000000000005	67.0192890442748	221.415168715904	197.795335361943	165.701997510706	161.600973587518
125	165.002787800561	137.450112656543	19	12	124	6.2	297.97975601122	-299.379746869139	422.398115322425	238.239610456013	225.189980309193	170.403365274747	148.534829276296
126	182.0336	122.5607	19	12	125	6.25	340.61624398878	-297.78825313086	452.434823341167	271.256913766276	247.04214314035	180.939295988985	136.883489947825
127	189.3511	118.0258	19	12	126	6.3	146.35	-90.6979999999999	172.175636209076	320.801700112556	262.530751399416	184.343004527537	128.244692615785
128	199.2923	111.1053	19	12	127	6.35	198.824	-138.41	242.256704914436	302.127723109653	269.819359550018	189.927498230497	126.778170535035
129	212.348363533479	102.319092480804	19	12	128	6.4	261.12127066958	-175.72415038392	314.743220775677	272.669117564795	271.209853504042	194.450723526135	130.608370599332
130	226.271485534977	93.5557817719288	19	12	129	6.45	278.46244002996	-175.266214177504	329.028230307908	286.821892342819	244.07289374431	196.025768224791	134.090881842286
131	239.358164768986	85.7124651770891	19	12	130	6.5	261.73358468018	-156.866331896794	305.141795616878	268.38180533376	222.665632019383	192.710408315243	135.223306285962
132	249.9049	79.68624	19	12	131	6.55	210.93470462028	-120.524503541782	242.939510099197	221.618006895529	218.814832165611	189.426759699594	133.456867860533
133	256.5968	76.2935	19	12	132	6.6	133.838	-67.8548000000001	150.056269869139	186.018064378967	209.004330960388	187.581878455381	133.722008681525
134	260.6426	76.3512	19	12	133	6.65	80.9160000000008	1.15400000000022	80.924228584523	172.662146473972	191.106111690328	184.994792463723	133.630039024929
135	267.5602	79.37954	19	12	134	6.7	138.352	60.5668	151.028517725097	150.807771988403	166.86155614039	165.210651376765	134.568867128902
136	279.4661	78.84019	19	12	135	6.75	238.117999999999	-10.787	238.362206091905	149.626856587017	138.378673490136	143.928809867479	136.348498358546
137	286.0605	77.75323	19	12	136	6.8	131.888	-21.7392000000001	133.667637671353	160.594216485126	116.322767999771	137.327061777619	139.627914730264
138	292.6393	74.80897	19	12	137	6.85	131.576	-58.8852	144.151692862207	147.705047901813	105.344397360745	133.703557748194	142.675955194897
139	299.2762	73.38447	19	12	138	6.9	132.738000000001	-28.4900000000002	135.761028075071	104.0952005063	98.7797314234027	129.733379982179	143.523657817694
140	303.5534	72.71592	19	12	139	6.95	85.5439999999999	-13.3709999999999	86.5826748085318	81.837764011139	86.3484090092195	124.832011909022	143.370338598143
141	304.4886	72.31976	19	12	140	7	18.7040000000002	-7.92319999999989	20.3129691143369	61.0619381344727	65.1919877155748	115.693391692244	142.426616631332
142	305.5322	71.91589	19	12	141	7.05	20.8719999999994	-8.07739999999995	22.3804551955489	36.9652463616789	55.8392913896268	106.733741638442	141.762107177299
143	307.4893	71.44212	19	12	142	7.1	39.1420000000005	-9.47540000000004	40.2725634788753	24.9917701166255	58.4027845360007	102.522408919591	140.267741990283
144	308.1311	71.02787	19	12	143	7.15	12.8359999999998	-8.2850000000002	15.2775692111015	26.2887749248498	68.3606482740294	101.558080539152	139.050933442187
145	309.4666	71.05446	19	12	144	7.2	26.7100000000005	0.53180000000026	26.7152935832647	29.8408187681146	82.8024676776536	98.7343689830568	129.158518854732
146	310.797	71.21373	19	12	145	7.25	26.6079999999999	3.18539999999985	26.7979931554584	55.7436309375286	93.0081098943516	91.7577007281066	118.301133142946
147	312.5051	70.15989	19	12	146	7.3	34.162	-21.0767999999999	40.140674411873	99.75605018638	97.1447152771129	94.9128249329906	114.739128806917
148	320.1914	66.55579	19	12	147	7.35	153.725999999999	-72.0820000000001	169.786624325946	140.613165238682	99.700420478437	95.4244121592973	109.522738460116
149	331.3393	62.78933	19	12	148	7.4	222.958	-75.3292	235.339665455358	159.727444863853	104.336429654901	92.5965921092528	101.985681387256
150	341.5236	57.34107	19	12	149	7.45	203.686	-108.9652	231.000868844773	164.448611786111	111.120328956894	90.7149089714942	95.1300281565072
151	346.1544	53.34215	19	12	150	7.5	92.6160000000004	-79.9784000000001	122.369391281317	143.657210019345	118.323413740638	92.1428249474222	90.8271988923866
152	348.4759	51.15819	19	12	151	7.55	46.4300000000003	-43.6792	63.7465090231616	108.916809123421	133.986358476354	94.0974546550035	86.2811104598293
153	351.6003	50.12283	19	12	152	7.6	62.4879999999996	-20.7071999999999	65.8296154921168	81.6274926751065	132.446039782594	92.9536055251853	84.1199526544304
154	354.3857	48.80391	19	12	153	7.65	55.7079999999996	-26.3784	61.6376609757375	76.9193826174233	116.832535944476	93.1070744206519	84.5459410427511
155	358.905	47.41567	19	12	154	7.7	90.3859999999997	-27.7648000000001	94.5542866031993	103.524105166597	98.6273502653349	93.1063863326998	81.902798518803
156	363.5597	45.75687	19	12	155	7.75	93.094000000001	-33.176	98.8288409929013	121.234869545842	91.2775400004929	92.6734564184134	77.1569424363307
157	371.1454	39.49162	19	12	156	7.8	151.713999999999	-125.305	196.770121769032	124.748262765531	91.0501940328941	92.151195836215	74.8091599595098
158	376.8465	34.28748	19	12	157	7.85	114.022	-104.0828	154.383437388342	115.627207855563	86.2067905719335	85.341919172038	71.9841097608843
159	379.8966	31.76155	19	12	158	7.9	61.0019999999997	-50.5186	79.2046270741803	105.635697383562	81.8777191864032	74.2379827923327	69.9722361286167
160	382.0883	30.6723	19	12	159	7.95	43.8340000000005	-21.785	48.9490120533606	78.5762828991907	75.0924437085055	65.4280444039925	68.3531448664969
161	384.5257	30.49884	19	12	160	8	48.7479999999994	-3.46919999999997	48.8712886328971	51.1787115980246	67.0234990961885	65.9610060925294	68.6549539627582
162	387.593	30.30133	19	12	161	8.05	61.3460000000009	-3.95020000000002	61.4730493471742	39.0071756072754	50.3160331960757	65.8284792812165	68.2810546581771
163	388.4586	30.38649	19	12	162	8.1	17.3119999999994	1.70319999999997	17.395580882511	34.5576795614478	38.237798561482	65.7174963892699	69.0175373662533
164	389.0704	31.07003	19	12	163	8.15	12.2360000000003	13.6708	18.3469471204342	28.4113008088145	31.6434296401893	67.5338015463505	70.625956090346
165	390.3744	31.35641	19	12	164	8.2	26.0799999999995	5.72760000000002	26.7015318242226	22.0557834929607	32.2287385426501	65.0712280545492	71.537076603865
166	391.13	31.85807	19	12	165	8.25	15.1120000000003	10.0332	18.1393948697306	25.2968855249395	40.6444721845659	62.5561841445548	72.8352544194671
167	392.3475	31.00822	19	12	166	8.3	24.3500000000006	-16.997	29.6954627679049	24.2796836731031	40.6067645295388	54.705494986029	73.2378983420824
168	393.8138	31.82831	19	12	167	8.35	29.3259999999998	16.4017999999999	33.6010910424049	29.8997975238524	45.2282022066062	48.5438073624713	70.3479624165735
169	394.473	31.75699	19	12	168	8.4	13.184	-1.4264	13.2609378612525	52.8776435603173	53.1898839062979	47.3478801479807	66.272781835871
170	396.8293	33.15557	19	12	169	8.45	47.1259999999995	27.9716	54.8021010779692	59.157745566117	55.0500124005929	45.9913807614997	61.6792739864011
171	403.0221	30.72848	19	12	170	8.5	123.856000000001	-48.5417999999999	133.028625052055	65.1595188882729	58.0888691929211	45.1670829780941	59.9236095334644
172	406.0509	31.12618	19	12	171	8.55	60.5759999999998	7.95400000000001	61.0959727969035	82.1000841394926	59.0949567759824	42.4646546613506	61.858746495984
173	409.0462	32.19564	19	12	172	8.6	59.9059999999997	21.3891999999999	63.6099576531848	80.2002272773334	58.8498161634605	45.0814692073213	62.8085581501551
174	413.7016	30.67265	19	12	173	8.65	93.1079999999997	-30.4597999999999	97.9637641173508	63.3000948255249	63.0523306557721	48.1448377600401	63.1333454504372
175	415.867	30.00789	19	12	174	8.7	43.3080000000007	-13.2952	45.3028167671731	59.0321679858477	59.7540229803493	49.9677668750303	61.4488390893605
176	418.1614	29.2185	19	12	175	8.75	45.8879999999999	-15.7878	48.5279627930124	52.540113438648	49.6896937716223	52.9970524205209	59.9471577927741
177	420.1483	29.15813	19	12	176	8.8	39.7379999999998	-1.20739999999998	39.7563385985177	44.0045771720516	44.3225447931625	54.3246008479498	55.3374405314556
178	421.5057	29.92182	19	12	177	8.85	27.1479999999997	15.2738	31.1496849171863	39.3078186833651	44.9347362080364	55.3540056611089	51.8742878499247
179	424.2694	29.86403	19	12	178	8.9	55.2740000000006	-1.15580000000001	55.2860827843686	36.0792927177198	43.0997916137824	58.3075808794093	51.582123208764
180	425.3494	29.70984	19	12	179	8.95	21.5999999999997	-3.0838	21.8190243237407	29.6129216004772	44.8855213494677	57.9305035688097	51.9677314815298
181	426.8475	30.32443	19	12	180	9	29.9620000000004	12.2918	32.3853329647856	37.3293589774247	47.9052356481206	53.8862129743994	52.6178299074418
182	426.8379	30.69553	19	12	181	9.05	-0.192000000000689	7.42200000000004	7.42448301230469	42.1950060555132	49.5542449199173	57.8890137107515	53.9526026144399
183	430.2621	31.35218	19	12	182	9.1	68.4839999999997	13.133	69.731871801924	50.4632240155702	51.8581951587574	59.8996199110403	56.2316946528046
184	433.0014	34.24049	19	12	183	9.15	54.7860000000003	57.7662	79.6143181748109	59.7311785785215	53.5628311030466	58.7328893545238	57.739338225002
185	434.2779	37.12901	19	12	184	9.2	25.53	57.7704	63.1601141240261	69.4955682393575	56.1069841572702	57.8264501241718	57.3064648754366
186	436.98	39.99131	19	12	185	9.25	54.0420000000006	57.246	78.7251057795419	66.3870313400901	58.0827321771765	57.3381314409935	58.4525470007662
187	439.6643	40.83017	19	12	186	9.3	53.6860000000001	16.7772000000001	56.2464313164846	64.93065615058	71.4554826283406	55.9693860768821	59.3501199682722
188	440.0483	43.51228	19	12	187	9.35	7.67999999999915	53.6421999999999	54.1891873055869	61.7507442989702	74.8645036140443	55.204768337378	59.9817452397331
189	443.6593	43.71386	19	12	188	9.4	72.2199999999998	4.0316	72.3324422272605	56.4342857758315	74.3659870952652	55.8163662695473	61.1203649041012
190	445.971	44.2037	19	12	189	9.45	46.2340000000006	9.79680000000002	47.2605548659774	73.4153970173237	70.7673788988759	57.94408220156	60.1372465338246
191	446.8173	41.73774	19	12	190	9.5	16.9259999999997	-49.3191999999999	52.1428131638482	83.3419758879985	66.7710272338664	60.0685768367895	58.3014083212809
192	448.7688	34.95531	19	12	191	9.55	39.0300000000002	-135.6486	141.151987523945	83.8013180399503	62.3845272338469	65.4405505675292	56.9493584197348
193	448.2712	29.78811	19	12	192	9.6	-9.95199999999954	-103.344	103.822081658961	79.7840134987816	58.5513415159987	67.381920098288	57.5544491710325
194	449.8138	26.39044	19	12	193	9.65	30.8519999999999	-67.9534	74.6291529870197	77.1077686919013	58.0699014360481	67.3338386899639	56.5388118888733
195	451.1395	26.68808	19	12	194	9.7	26.5139999999997	5.95279999999995	27.1740321601337	51.3536574503701	59.7811802458498	64.6451628758428	55.7193286670128
196	453.0636	26.92044	19	12	195	9.75	38.4820000000002	4.6472	38.7615891294464	33.7607071439989	62.0544214964025	63.9080415810116	55.3564839507367
197	453.4216	27.4255	19	12	196	9.8	7.16000000000008	10.1012	12.3814313162898	32.3384848321459	59.4256185067179	64.3756390885946	55.0328280636315
198	454.0132	26.89763	19	12	197	9.85	11.8319999999994	-10.5574	15.8573301271048	39.7783469929179	59.8993365825317	64.6094848183572	55.8545234707932
199	451.9131	29.54079	19	12	198	9.9	-42.002	52.8632	67.5180414277547	47.0010743009038	60.3016902846626	63.933148928793	54.995379131146
200	449.2792	31.39076	19	12	199	9.95	-52.6779999999997	36.9994	64.3733429639937	67.4975795630657	58.5229468528097	62.3439894988395	56.8658295903194
201	446.0468	29.50202	19	12	200	10	-64.6479999999997	-37.7748	74.8752256693758	86.0379660210645	61.0450559281569	62.7166036681623	57.3259876492722
202	443.156	24.5394	19	12	201	10.05	-57.8160000000003	-99.2524	114.863957627099	88.2648957371794	66.3667509433422	56.0097031287182	62.675628736025
203	438.796679355137	21.3053457090778	19	12	202	10.1	-87.1864128972607	-64.681085818444	108.559262417099	77.2675467127015	70.6676281207157	55.2092784310247	63.9324202584103
204	434.9802	20.35661	19	12	203	10.15	-76.329587102739	-18.974714181556	78.6526900083294	75.08903755541	69.7963964215379	54.3447344232227	62.561603892636
205	434.5655	20.13685	19	12	204	10.2	-8.29400000000078	-4.39520000000002	9.38659784160444	65.2359223236188	64.9067987518292	53.6122072098538	61.2303335763293
206	437.5114	18.8894	19	12	205	10.25	58.9179999999999	-24.949	63.9826798829182	55.297290220367	63.3787858399221	53.3748364604798	59.7875571978999
207	440.0666	20.94581	19	12	206	10.3	51.1040000000003	41.1282000000001	65.5983814681432	51.3278971058964	52.5937877507184	54.0962700503809	59.7815365996982
208	442.9922	21.26816	19	12	207	10.35	58.5120000000006	6.447	58.86610190084	52.546050790957	50.5192202795177	56.5042786042084	60.1681967077501
209	444.7677	23.61185	19	12	208	10.4	35.5099999999993	46.8738	58.805724435976	51.6685341244341	48.3877785617829	54.1743919927446	59.0822630672748
210	444.9581	24.36193	19	12	209	10.45	3.80800000000022	15.0016	15.4773662669074	39.951653177818	48.701467566898	55.7875769790789	59.0970623877807
211	447.7893	25.29104	19	12	210	10.5	56.6240000000005	18.5822	59.595096550304	45.7411503386684	45.7046169928027	54.5833984617549	58.7634755652913
212	447.4408	25.25183	19	12	211	10.55	-6.97000000000003	-0.784199999999942	7.01397673506266	45.4476600176693	41.8257891574195	59.9107069045208	55.5561541454023
213	451.6964	26.33254	19	12	212	10.6	85.1119999999992	21.6142	87.8135877050918	44.856884342839	42.340929087701	60.4829204185326	53.0996261352263
214	448.8574	25.93345	19	12	213	10.65	-56.78	-7.98180000000002	57.3382728309809	39.7406998611714	38.5523875639514	57.789369095308	51.5145021579068
215	449.3529	26.3163	19	12	214	10.7	9.90999999999985	7.65699999999995	12.5234878927556	43.6999251370211	46.6683552063285	57.8155042768157	51.330686201922
216	447.7602	25.71988	19	12	215	10.75	-31.8539999999996	-11.9284	34.0141741419658	38.9407078367336	45.7880110835878	55.6670728147881	51.445806085004
217	447.6897	27.05853	19	12	216	10.8	-1.40999999999963	26.773	26.8101031143112	31.6571151102334	67.2276260583233	55.1874341108017	53.4275389312918
218	450.5476	28.50006	19	12	217	10.85	57.1579999999994	28.8306	64.0175012036547	48.479826069818	70.4466205575474	55.726908597143	57.1705325550952
219	451.513	28.90274	19	12	218	10.9	19.3079999999998	8.0536	20.9203091984796	51.8353223060043	67.1909596288332	54.2313772057566	61.6984093945422
220	452.3523	33.66114	19	12	219	10.95	16.7860000000007	95.168	96.6370426906786	90.7553269796255	66.9295409867334	55.850135276722	67.006099153249
221	452.8886	36.14345	19	12	220	11	10.7259999999997	49.6462	50.7916553228972	101.952533278361	65.6295286367735	54.8103474624202	70.9781276132933
222	461.7142	42.82663	19	12	221	11.05	176.512	133.6636	221.410126482417	102.724804147433	68.549079064184	55.1026051620865	72.4131164640117
223	464.858	47.93727	19	12	222	11.1	62.876	102.2128	120.003532697333	85.3792559036488	69.112888106585	50.989973839428	74.4396928712712
224	466.0966	47.97187	19	12	223	11.15	24.7720000000004	0.692000000000093	24.7816635438386	79.4237349675428	69.9103668475618	48.6842698925909	73.6545352927416
225	466.481320138135	47.6596584459876	19	12	224	11.2	7.69440276269961	-6.244231080248	9.90930147175746	46.3428311487424	65.0319153471155	49.0491651939901	76.5898517386027
226	466.297653642975	48.6941836653784	19	12	225	11.25	-3.67332990320051	20.6905043878159	21.0140506423672	36.2732429348087	63.8326838412526	49.5167757095281	76.9467592858313
227	466.2929	51.49446	19	12	226	11.3	-0.0950728595000783	56.005526692432	56.0056073884154	37.0959295476906	42.9775842658496	52.7588078122027	76.2786549492476
228	466.3476	54.97681	19	12	227	11.35	1.09400000000051	69.6470000000001	69.6555916276648	44.6845747905821	31.5333271213086	57.836786505982	76.0742070931636
229	464.9522	55.35121	19	12	228	11.4	-27.9079999999999	7.48800000000003	28.8950966082482	48.2416327149624	30.1775801563486	69.2224267963398	76.229384692155
230	465.8087	57.58528	19	12	229	11.45	17.1299999999997	44.6813999999999	47.8525276862151	39.6123373829568	31.1687894012468	78.2246213274191	80.4226704660643
231	466.706782053372	59.3048498990641	19	12	230	11.5	17.9616410674407	34.3913979812821	38.7993402642688	26.7934113078084	33.4040227822826	87.3728567648317	80.4750308614658
232	466.920830681322	59.9111306035213	19	12	231	11.55	4.28097255899957	12.125614089144	12.8591307283873	23.2592307650066	36.9685365602215	84.9155260235026	81.3840406294293
233	466.653768282586	59.9885153584465	19	12	232	11.6	-5.34124797472032	1.54769509850397	5.56096125192283	17.6530040119115	46.560684905379	88.3964653240098	79.4022001873861
234	466.1085172559	60.1213974089144	19	12	233	11.65	-10.9050205337201	2.65764100935797	11.2241938942392	18.5664128496028	68.5344867451177	89.5197014901751	78.6837022273162
235	465.488	60.89417	19	12	234	11.7	-12.4103451179997	15.4554518217121	19.8213939207393	34.3247357374861	91.4173273077227	95.3641992003897	79.7485246106665
236	464.974054660126	63.0006999520481	19	12	235	11.75	-10.27890679748	42.130599040962	43.3663844527254	66.3279585029495	110.913029688411	98.2264457568744	79.3519623901475
237	464.664182367538	67.5727483864832	19	12	236	11.8	-6.19744585176022	91.4409686887019	91.6507451678035	113.809742725229	126.853467781156	97.3698757876934	79.0366961570975
238	464.6348	75.85155	19	12	237	11.85	-0.587647350760108	165.576032270336	165.57707507924	165.181650603534	145.259603526711	96.4215055891842	77.9121399567513
239	464.893544389894	88.2805127899601	19	12	238	11.9	5.17488779787982	248.579255799202	248.633115005636	203.259646527219	148.861822824002	98.2273921785534	79.2830451102134
240	465.172932188071	102.111737956394	19	12	239	11.95	5.58775596354053	276.624503328678	276.680933312265	219.382199824825	159.559608999533	104.995205655407	80.0100825568931
241	465.1367	113.7995	19	12	240	12	-0.724643761419657	233.75524087212	233.75636407115	224.191248550472	163.048868731466	106.139714260511	81.4845363277747
242	465.0678	122.4124	19	12	241	12.05	-1.37800000000084	172.258	172.263511655835	183.913902922774	157.771215015165	107.665476096772	77.9627382589557
243	466.6645	131.7581	19	12	242	12.1	31.934	186.914	189.622318707477	153.937567395531	146.282326272989	107.814426535344	77.1259341345955
244	467.9903	133.7133	19	12	243	12.15	26.5160000000003	39.1039999999998	47.2463868671457	122.838090935714	127.920297611989	108.683134562041	77.2957661093395
245	467.6404	140.0436	19	12	244	12.2	-6.99799999999982	126.606	126.799255676049	96.1602302055057	118.57308400309	110.447884027343	77.2850510613518
246	468.6808	143.8157	19	12	245	12.25	20.8079999999995	75.4419999999999	78.2589817720622	68.3734039955064	101.366398832612	109.187149070767	78.1008028496848
247	469.4034	145.6201	19	12	246	12.3	14.452	36.0880000000003	38.8742080047944	71.9266923012038	88.4774844123886	105.314584501992	77.41445557787
248	471.043	147.5527	19	12	247	12.35	32.7920000000006	38.6519999999996	50.688187657481	83.2086006106497	70.3692495439776	97.9874934075206	75.7846187454538
249	468.8738	145.1317	19	12	248	12.4	-43.3839999999998	-48.4199999999998	65.0128283956326	79.8947067295104	68.5044463000813	89.3436634240871	75.4330710384696
250	459.8624	143.486	19	12	249	12.45	-180.228000000001	-32.9140000000001	183.208797223278	80.7947386192717	61.3361590551533	81.7955437863672	75.4718922934494
251	457.1502	142.017	19	12	250	12.5	-54.2439999999999	-29.3799999999999	61.6895123663657	72.3650950924487	55.3254294100675	75.5962158907177	75.3792934188599
252	455.3295	140.8387	19	12	251	12.55	-36.4139999999998	-23.5660000000001	43.3743674536009	65.0822002989588	52.8579539888192	71.0099504944089	75.7593151666873
253	455.6269	140.5323	19	12	252	12.6	5.94799999999964	-6.12799999999993	8.53997002336629	39.4637174996569	49.6926605420518	65.8554029451813	76.2294281355789
254	454.3139	139.966	19	12	253	12.65	-26.2599999999998	-11.3259999999997	28.5983544281831	30.7561520906246	50.7670292361851	65.0718307285039	76.4815837057654
255	452.8805	137.6123	19	12	254	12.7	-28.6680000000001	-47.0740000000001	55.1163832267685	24.9211693583668	45.0180035696439	59.2059029223138	76.4244324711496
256	453.7583	137.8429	19	12	255	12.75	17.5560000000007	4.61199999999963	18.1516853212043	27.0202259916548	49.8260329488234	57.9751599424951	76.1186776516975
257	453.1612	137.4588	19	12	256	12.8	-11.9420000000002	-7.68199999999979	14.199453792312	36.4518581734114	53.5424165764291	57.4590353680466	74.6424707410243
258	452.2612	137.7684	19	12	257	12.85	-18.0000000000007	6.19200000000035	19.0352531898062	50.572289639631	61.341556346385	55.1477319017234	71.4587763854635
259	452.091	141.5524	19	12	258	12.9	-3.40399999999931	75.6799999999998	75.756515336966	68.8959138070221	61.6392151569265	52.6387498983857	65.8806301413109
260	449.4682	147.265	19	12	259	12.95	-52.4559999999997	114.252	125.718540557866	82.1636637944914	57.0756467894744	45.9485789314923	59.3566291615582
261	449.1117	152.7419	19	12	260	13	-7.13000000000079	109.538	109.76980615816	95.6628867011152	60.6248904749227	44.6188725772084	54.0057522722159
262	446.8036	156.0417	19	12	261	13.05	-46.1619999999994	65.9960000000001	80.5382037296583	86.8265721404415	62.060116747274	43.8531542366025	50.3535793053006
263	443.7906	159.1467	19	12	262	13.1	-60.2600000000007	62.1000000000004	86.5313677229253	63.5790039393178	60.6028032613951	44.6444297358135	46.973267545107
264	442.4949	160.0487	19	12	263	13.15	-25.9140000000002	18.0399999999997	31.5749425335978	52.3538671428233	54.5104705605864	44.2800328494892	46.5512649339238
265	442.2189	160.4341	19	12	264	13.2	-5.51999999999907	7.70800000000008	9.48069955224777	41.9565697000565	46.8791542933406	42.4009809149562	43.6106560992303
266	440.1509	158.726	19	12	265	13.25	-41.3600000000008	-34.162	53.6441221756873	25.542719821675	39.4117122055935	43.0502062326281	42.3835801171017
267	440.6229	157.3787	19	12	266	13.3	9.44000000000074	-26.9459999999998	28.5517165158245	22.1943689807312	34.163891896776	43.9703569800564	41.4933036519561
268	440.4017	157.4078	19	12	267	13.35	-4.42400000000021	0.581999999999994	4.46211833101743	30.1793046473634	27.9473031252419	44.9300593634063	40.9533143515828
269	440.0707	158.0715	19	12	268	13.4	-6.62000000000035	13.2739999999995	14.833188328879	26.4695572683638	26.920850542052	42.4175968585347	40.4853607269333
270	439.3878	160.4455	19	12	269	13.45	-13.6579999999992	47.4800000000005	49.4053778854086	26.3712140934954	27.726315040438	36.9177145367491	36.2432998122004
271	439.6064	158.7044	19	12	270	13.5	4.37199999999962	-34.8220000000003	35.0953852806893	30.3518864288089	25.4755219903334	32.415288653714	34.8419772435229
272	439.5194	160.1047	19	12	271	13.55	-1.73999999999978	28.0060000000003	28.0600006414828	31.6473321033728	25.8805972128389	29.6972081161924	34.603211761334
273	438.9419	159.032	19	12	272	13.6	-11.5500000000009	-21.454	24.3654800075849	25.2733254335127	29.2573154654175	28.0911321450328	36.20688537677
274	439.9943	158.8653	19	12	273	13.65	21.0480000000007	-3.3340000000004	21.3104167016985	24.4814867123031	30.3247231564831	28.0306991393437	35.974970181276
275	439.1434	158.6539	19	12	274	13.7	-17.0180000000005	-4.22799999999995	17.5353445361081	25.3899803321823	26.9562747801576	28.0154092761467	36.3577093908259
276	438.3712	160.0057	19	12	275	13.75	-15.444	27.0359999999999	31.1361916746412	28.1627445020261	25.4188651018346	26.7920002917083	37.9550631936082
277	439.3223	158.6818	19	12	276	13.8	19.0219999999999	-26.4779999999996	32.6024687408788	29.0021142095933	25.2305243356088	25.5275719358656	38.73378289646
278	439.2648	156.7712	19	12	277	13.85	-1.15000000000009	-38.2120000000003	38.2293008568039	28.6392241268025	28.2349611648236	26.7588968014422	39.1404654355085
279	438.1892	157.4565	19	12	278	13.9	-21.511999999999	13.7060000000002	25.5072652395345	26.356243491366	29.1405477366354	28.3319715554809	39.0050153673011
280	438.8164	156.9827	19	12	279	13.95	12.5439999999992	-9.47600000000023	15.7208941221542	25.0710683390353	28.3045035118554	26.5380206929086	37.663235692528
281	439.2981	156.1223	19	12	280	14	9.63399999999979	-17.208	19.7212884974587	28.3071778276212	28.1084785930831	25.0650819098374	36.7266373244534
282	439.5262	157.4111	19	12	281	14.05	4.56200000000081	25.7760000000002	26.1765929792251	29.2789812636774	25.1745466588922	25.3532692860655	37.1485478300492
283	438.6009	154.8528	19	12	282	14.1	-18.5059999999999	-51.1660000000001	54.4098482997334	27.9697828969083	24.2604781374669	27.7693410177266	37.6417457962423
284	438.1898	156.3144	19	12	283	14.15	-8.22200000000066	29.2320000000001	30.3662824198158	29.8607136948003	26.3392199544787	27.6699075130627	38.5433283684955
285	438.442	155.9312	19	12	284	14.2	5.04400000000032	-7.66400000000033	9.17490228830849	25.2780249787492	26.1197666056595	30.3144378666955	39.8336887389632
286	437.4671	154.846	19	12	285	14.25	-19.4979999999998	-21.7039999999997	29.1759424869186	20.2137784473126	24.7112987178402	32.8599201545884	39.4204435467999
287	437.6291	154.8654	19	12	286	14.3	3.23999999999955	0.387999999999806	3.2631493989698	23.39945864528	25.4760142365222	33.4972088128637	39.2823409716728
288	438.5382	153.7301	19	12	287	14.35	18.1820000000005	-22.706	29.0886156425502	24.2697503144107	27.3037208706296	33.3508715076108	40.8775779162559
289	439.0164	155.9949	19	12	288	14.4	9.56399999999917	45.2960000000002	46.294683409653	19.5618837408802	26.19926728949	35.5924338760675	41.6532292698051
290	438.5236	155.5317	19	12	289	14.45	-9.85599999999977	-9.26400000000001	13.526360633962	25.6740034942952	32.3243722215356	38.4087568483069	43.9323109205358
291	438.6277	155.7936	19	12	290	14.5	2.08200000000033	5.23799999999994	5.63660961926589	34.3936632939466	37.6113617160936	41.0379859951927	46.4298186649508
292	437.4323	154.5973	19	12	291	14.55	-23.9080000000001	-23.9260000000002	33.8237481660447	28.9990759337	41.8198709668351	44.599887543906	46.6258857007265
293	440.4232	156.662	19	12	292	14.6	59.8180000000002	41.2940000000003	72.6869146408076	40.3789941286605	42.4412648777546	47.1923594474519	48.1845981164328
294	440.8044	157.5497	19	12	293	14.65	7.62399999999957	17.7539999999999	19.32174660842	55.660839691307	44.8456477976563	49.0559575976473	49.0312780428342
295	443.5608	159.741	19	12	294	14.7	55.1279999999997	43.8260000000002	70.4259516087642	57.9657384393751	50.6977470909544	51.6519682017796	50.8169269943909
296	445.3922	163.4118	19	12	295	14.75	36.6280000000006	73.4159999999997	82.0458374324987	50.4888664615627	57.3646732725452	52.0488868018915	51.5520302599861
297	446.6803	165.2778	19	12	296	14.8	25.7619999999997	37.3200000000003	45.3482419063849	60.6922196616126	63.7237608512898	53.03711000748	51.4790815399354
298	447.959	166.4946	19	12	297	14.85	25.5740000000003	24.3359999999996	35.3025547517456	61.0165000532483	67.0809980242741	54.9962590310697	51.4665392008221
299	448.9273	169.8756	19	12	298	14.9	19.366	67.62	70.3385126086698	59.0685068537834	71.9126479058046	54.9744869841293	51.5768060339675
300	452.4633	170.5639	19	12	299	14.95	70.72	13.766	72.0473535669424	69.4817832632046	70.9795641820236	61.3266011481631	51.9118158041747
301	455.8268	169.2383	19	12	300	15	67.2699999999998	-26.5119999999996	72.3058714351742	83.6731295869855	66.4864118876894	67.7945554200642	52.0345270143584
302	457.6476	164.7207	19	12	301	15.05	36.4160000000004	-90.3520000000003	97.4146239534911	83.1330761499965	64.2543490481249	67.8985021153876	51.8922883729437
303	462.5284	162.6218	19	12	302	15.1	97.6159999999993	-41.9779999999997	106.25928637065	80.9426283107989	67.5512531843847	68.599855215139	50.9491329139692
304	465.6554	163.9099	19	12	303	15.15	62.5400000000002	25.7619999999997	67.6382454237247	73.9043169215955	65.1033261706024	70.3926485726057	51.4291154420594
305	468.2809	165.4714	19	12	304	15.2	52.5099999999998	31.2299999999999	61.0951143709542	59.0269148330451	71.9554552053718	71.3194161220863	53.2821795849701
306	470.0898	165.0572	19	12	305	15.25	36.178000000001	-8.28399999999988	37.1143144891573	51.4293767817838	78.2244375675831	70.2441403653838	56.751527043598
307	470.9423	165.8311	19	12	306	15.3	17.0499999999993	15.478	23.0276135107391	47.0735761912082	72.0732433794853	69.4609542670071	62.0490772797822
308	474.0753	164.4758	19	12	307	15.35	62.6600000000008	-27.106	68.2715961143439	62.9682820999448	70.1187124060038	69.5822068940335	65.8390551945614
309	476.34	164.1169	19	12	308	15.4	45.293999999999	-7.17800000000011	45.8592424708467	82.5445582135708	68.8726492394069	67.5611781918675	66.9041060296267
310	481.4588	159.3006	19	12	309	15.45	102.376	-96.3259999999997	140.568643914637	85.1195719259256	71.6592680621491	65.4148747600425	67.2659262848993
311	474.8513	157.922	19	12	310	15.5	-132.15	-27.5720000000001	134.995695057287	88.8080480302238	74.0018688430782	63.0310680335241	68.3573783040038
312	473.5839	156.6507	19	12	311	15.55	-25.347999999999	-25.4259999999999	35.902682072513	90.6717222876055	74.6675594858894	59.1846892019814	67.8904386902068
313	469.2589	156.3463	19	12	312	15.6	-86.5000000000009	-6.08799999999974	86.7139766358351	80.3502540243534	71.6131606036823	54.7059063804866	66.7309040043695
314	467.1778	154.5351	19	12	313	15.65	-41.6219999999998	-36.2240000000003	55.1776137577551	65.4591794725857	70.0190302131326	53.8022732864715	67.2262897086195
315	462.9014	153.3113	19	12	314	15.7	-85.5279999999993	-24.4760000000002	88.9613025983764	64.2155470458532	58.8742943147131	54.9123909681606	66.6479933471201
316	460.2434	154.7597	19	12	315	15.75	-53.1600000000003	28.9680000000004	60.5403222984488	54.4182731771408	47.8376984994651	61.4541672853045	66.163811341355
317	459.2599	153.6481	19	12	316	15.8	-19.6699999999998	-22.2320000000002	29.6845199388503	49.3663381386597	46.2961350244775	71.0610445520843	66.8287851105726
318	457.4807	154.2749	19	12	317	15.85	-35.5840000000001	12.5360000000001	37.7276072922735	37.3983346050728	39.2931003549693	76.6818513580531	67.7852150597403
319	456.0308	153.9068	19	12	318	15.9	-28.9980000000003	-7.36199999999997	29.9179385653493	30.2162175263445	38.7318973335361	78.833725075124	67.7046959868761
320	455.6043	155.299	19	12	319	15.95	-8.52999999999952	27.8440000000001	29.1212849304421	28.3767230031019	38.165513874172	73.2052514216355	67.4889889608411
321	454.4004	155.5582	19	12	320	16	-24.0780000000007	5.18399999999986	24.6297369048074	24.1679275327978	48.9064657275307	68.9202011879435	66.8430688424701
322	453.3813	155.4546	19	12	321	16.05	-20.3819999999996	-2.072	20.4870473226374	28.0974565284126	67.4545296182793	67.882375265026	65.9773904608834
323	452.9134	154.764	19	12	322	16.1	-9.35799999999972	-13.8119999999998	16.683629940753	38.9326931432713	81.750542112424	64.8619527936001	65.0062511762276
324	450.6962	155.8712	19	12	323	16.15	-44.344000000001	22.1439999999996	49.5655835434232	67.5967139287168	87.6484199371155	64.0599308446332	66.5510989384317
325	447.2932	158.2724	19	12	324	16.2	-68.0599999999993	48.0240000000003	83.2974680047355	106.532336233457	87.5362085285579	61.9765705721538	68.9671022609611
326	439.114772018267	160.177967720227	19	12	325	16.25	-163.56855963466	38.11135440454	167.949840832035	139.33315669205	90.0027038764219	62.0834823173261	72.116206253165
327	428.447601876601	161.574962753208	19	12	326	16.3	-213.343402833319	27.9399006596202	215.165158846337	147.199383345818	89.4686155055745	64.1966159541382	74.0395380226416
328	419.5179	162.9463	19	12	327	16.35	-178.594037532021	27.4267449358399	180.68773223372	136.139723913844	90.4308052322308	65.9882232254471	74.5156608602516
329	415.218	164.0721	19	12	328	16.4	-85.9979999999996	22.516	88.8967168122644	112.408693824127	89.3879643557303	67.8482137818847	75.3277996760983
330	413.8206	163.9875	19	12	329	16.45	-27.9480000000001	-1.69199999999989	27.9991708448662	72.4048947776922	85.7876272701357	69.5631031616397	73.821514758577
331	414.3514	166.3944	19	12	330	16.5	10.616	48.1379999999996	49.2946903834476	41.5284537724115	75.2604989071216	70.655069651416	71.3773710189958
332	414.312806820748	167.150724167988	19	12	331	16.55	-0.771863585040364	15.12648335976	15.1461636141634	31.5765453656423	60.938702289997	72.7700917197854	72.4656012101058
333	413.899693094598	165.902009247198	19	12	332	16.6	-8.26227452300031	-24.9742984157996	26.3055272073158	35.4355306264269	50.2259043384703	75.3065959719685	71.0604440404666
334	414.1742	163.9645	19	12	333	16.65	5.49013810804013	-38.7501849439604	39.1371747784187	38.1123039901163	48.048007626654	79.2999245903919	70.1020662245396
335	415.899314778734	162.347154006407	19	12	334	16.7	34.5022955746799	-32.3469198718595	47.2940971487889	49.4725098023018	51.5899977947216	83.0218135537616	68.4277251821636
336	418.641408925918	160.829780116999	19	12	335	16.75	54.8418829436798	-30.3474777881604	62.6785572018946	58.9233549045292	51.3074354264102	82.7782452210255	68.1890609631783
337	421.6677	158.8849	19	12	336	16.8	60.5258214816411	-38.89760233998	71.9471926750912	64.5194698876657	56.0715679339963	77.0180314931989	68.9593103237334
338	424.1325	156.155	19	12	337	16.85	49.2959999999994	-54.5979999999997	73.5597527184527	67.7444649630163	60.1823867117063	72.34947036245	69.578298246412
339	425.6709	153.1725	19	12	338	16.9	30.7680000000005	-59.6499999999997	67.117749694101	64.5025668627041	69.2118848250535	71.8218742770727	71.5300455036788
340	428.2732	151.3606	19	12	339	16.95	52.0459999999991	-36.2380000000002	63.4190725255417	62.6706260656908	80.2559998373876	74.4377780955185	72.4819584635338
341	430.4766	150.6234	19	12	340	17	44.0680000000009	-14.744	46.4690667003339	61.4414185188834	90.2959915349293	73.8345408500481	73.5513574688704
342	432.3526	148.1062	19	12	341	17.05	37.5199999999995	-50.3440000000001	62.7874886900246	73.9042997624413	93.0973606964008	77.0488271551856	78.6340696307583
343	435.4975	146.8933	19	12	342	17.1	62.8980000000001	-24.2579999999998	67.4137149844155	92.767534711759	94.4730363864298	77.2589352873332	80.8664161908958
344	441.2686	143.9648	19	12	343	17.15	115.422	-58.5700000000003	129.432155911891	116.089416207155	95.5957409274913	76.1442016044461	81.7865096015486
345	447.6243	139.2951	19	12	344	17.2	127.114	-93.3940000000001	157.73524727213	123.524095327111	97.2855583963154	74.8788797921733	82.2885950404835
346	455.778	139.3555	19	12	345	17.25	163.074	1.20800000000031	163.078474177312	127.504654253976	96.3616462736861	74.2946396090304	80.4047560020653
347	460.4234	137.5114	19	12	346	17.3	92.9079999999999	-36.8819999999999	99.960884289806	117.287182092541	98.026086376375	73.7220046933287	77.1322987274362
348	464.7532	138.0711	19	12	347	17.35	86.5959999999995	11.1939999999998	87.3165096187423	101.803582080872	94.3354838629601	73.1683732673768	74.5727934198239
349	468.1495	136.1192	19	12	348	17.4	67.9259999999999	-39.0379999999999	78.3447951047163	76.6338763402176	83.0765183838386	75.2118772254728	74.2120532965149
350	472.0968	135.3803	19	12	349	17.45	78.9459999999997	-14.778	80.3172472137831	72.5280774256392	69.501759746959	75.400813765428	75.3204538213587
351	472.9025	133.7022	19	12	350	17.5	16.114	-33.562	37.2299454740401	61.1663134719439	58.2932876831315	76.4476452863248	75.8732012276598
352	476.8151	134.3842	19	12	351	17.55	78.252	13.6399999999998	79.431889716914	48.8658546751359	54.3466486902566	84.4980475417312	77.2734775267564
353	477.4107	132.9799	19	12	352	17.6	11.9120000000009	-28.0860000000001	30.5076898502661	37.1999374130462	51.8637101483238	86.426236409823	78.3941303836894
354	477.2626	132.1509	19	12	353	17.65	-2.96199999999999	-16.5799999999996	16.8425011206764	39.9526990260454	54.8280135234543	84.2730946127053	79.1895843952736
355	477.2984	131.0521	19	12	354	17.7	0.715999999999894	-21.9760000000002	21.9876609033342	36.165219954874	53.5160691345405	81.5553765272054	79.7659587959946
356	479.8478	131.0904	19	12	355	17.75	50.9879999999998	0.765999999999849	50.9937535390364	42.5611068247037	56.5336442989636	78.0312667831052	79.9269519406996
357	482.1559	133.0453	19	12	356	17.8	46.1619999999994	39.0980000000002	60.494494361057	60.7901723717727	70.9700087070874	77.2465659616734	79.8068424731196
358	483.836460734926	130.411421236084	19	12	357	17.85	33.6112146985204	-52.6775752783198	62.4871241994147	69.8322008560348	78.516988956686	76.7961164771978	79.5771478618668
359	484.765187789271	125.092502735945	19	12	358	17.9	18.5745410869004	-106.37837000278	107.987828856021	73.1145895718817	85.4696708415719	76.6022323159572	79.4199453784498
360	484.6057	121.7364	19	12	359	17.95	-3.18975578541995	-67.1220547189	67.1978033246447	105.774797459301	93.6089933074518	76.203129547199	79.2503628025553
361	481.2381	121.6019	19	12	360	18	-67.3520000000008	-2.69000000000005	67.4056971182711	114.472871088668	97.769245883079	77.9118616052715	79.3899914365058
362	470.7747	117.636	19	12	361	18.05	-209.268	-79.3180000000001	223.795533798152	110.149169311371	100.14648323309	77.4981278983271	79.0098342494902
363	465.4812	117.3974	19	12	362	18.1	-105.87	-4.77199999999982	105.977492346252	117.385785758869	101.728522806072	79.5293254800456	78.4262133098439
364	467.2719	121.3271	19	12	363	18.15	35.8140000000003	78.5939999999999	86.3693199695356	122.423902194276	98.3764511084601	82.2349671861012	76.2596460132132
365	469.732135123886	125.873116045311	19	12	364	18.2	49.2047024777196	90.9203209062198	103.380885562133	94.5181690068795	98.8901899598575	84.653037799816	73.4411504445953
366	471.317656241451	130.222978127503	19	12	365	18.25	31.7104223513002	86.9972416438404	92.5962792953075	88.9841745234752	99.2900789115795	85.5592642723689	70.648983708967
367	472.103043174253	134.362474463244	19	12	366	18.3	15.70773865604	82.78992671482	84.266867861169	86.603732905549	84.0262470895668	85.8916802529104	69.6922037145838
368	472.162875743849	138.277393269207	19	12	367	18.35	1.19665139191966	78.29837611926	78.3075199292308	80.3945941608461	80.5416620034052	85.9859224563568	69.3899030562553
369	471.571733771799	141.953522762059	19	12	368	18.4	-11.8228394409994	73.52258985704	74.4671118799042	76.1562556288829	79.0002635306305	83.6280135314268	69.7164123520501
370	470.404197079661	145.376651158473	19	12	369	18.45	-23.3507338427603	68.46256792828	72.3351918386188	73.5343251722541	75.6970822921801	83.0999118396827	70.4542126159775
371	468.734845488992	148.532566675117	19	12	370	18.5	-33.3870318133802	63.11831033288	71.4045866354915	72.0991494833351	73.3492826616588	82.3323375866867	72.7795682906155
372	466.638258821351	151.407057528662	19	12	371	18.55	-41.9317333528204	57.4898170708997	71.1572155780251	71.396794155712	71.6368772727307	73.5216209572492	74.6060957852911
373	464.189016898297	153.985911935778	19	12	372	18.6	-48.9848384610798	51.5770881423202	71.1316414846357	70.9995704235142	70.2433221066418	70.4261902098648	78.2553173414277
374	461.461699541387	156.254918113135	19	12	373	18.65	-54.5463471381993	45.38012354714	70.9553352417888	70.5423096944347	68.8795759543935	68.2461974137212	82.7834988920225
375	458.530886572179	158.199864277403	19	12	374	18.7	-58.6162593841607	38.8989232853601	70.3490731776299	69.7394293732074	67.3096337195079	65.3269243619852	87.2447222498486
376	455.471157812233	159.806538645253	19	12	375	18.75	-61.1945751989197	32.1334873569998	69.1182829900939	68.3874947299485	65.3745962617939	63.2667006348288	90.5562847851651
377	452.357093083105	161.060729433355	19	12	376	18.8	-62.2812945825603	25.0838157620399	67.1428139718885	66.3623577530749	63.0169948249316	62.1378414674942	93.067723031987
378	449.263272206355	161.948224858378	19	12	377	18.85	-61.8764175349997	17.7499085004604	64.3719682683413	63.6196970155016	60.3107184163245	61.9836896353128	94.4077299766668
379	446.264275003541	162.454813136992	19	12	378	18.9	-59.9799440562799	10.1317655722795	60.8296503574211	60.2068828291531	57.4921312968118	62.830592388143	92.2904801602437
380	443.434681296221	162.566282485869	19	12	379	18.95	-56.5918741463997	2.22938697754046	56.635769489763	56.2945602766559	54.9567664317902	64.705295684756	93.0895792039232
381	440.849070905953	162.268421121678	19	12	380	19	-51.7122078053603	-5.95722728382043	52.0542120583519	52.2339421027006	53.1841186079989	67.6472749759595	95.3344198902463
382	438.582023654295	161.547017261088	19	12	381	19.05	-45.3409450331594	-14.4280772117997	47.5812012094024	48.6219048405488	52.6388056622576	71.714063672255	91.7830580376336
383	436.708119362806	160.387859120771	19	12	382	19.1	-37.4780858297811	-23.1831628063401	44.0688773985645	46.2938358480789	53.7240571639838	76.9813092028099	92.0911955840275
384	435.301937853043	158.776734917397	19	12	383	19.15	-28.1236301952595	-32.2224840674801	42.7694640466621	46.1613543868446	56.7816088218925	83.3320305979438	94.8552433706168
385	434.438058946566	156.699432867634	19	12	384	19.2	-17.27757812954	-41.5460409952601	44.9954245274138	48.9830510478593	62.1009576500041	89.8364066998812	95.1670313199561
386	434.191062464932	154.141741188155	19	12	385	19.25	-4.93992963268056	-51.1538335895796	51.3918047521804	55.2141722252671	69.919953690125	95.5533052979613	95.758432583136
387	434.6355282297	151.089448095628	19	12	386	19.3	8.8893152953608	-61.0458618505402	61.6896845144759	64.9413128032362	80.4111325195784	100.243765811063	98.6037571880997
388	435.846036062427	147.528341806724	19	12	387	19.35	24.2101566545398	-71.22212577808	75.2244832856033	77.9080794519292	93.6518999892952	102.829537496977	109.012596446928
389	437.897165784673	143.444210538113	19	12	388	19.4	41.0225944449201	-81.6826253722201	91.4051669365077	93.6785529934054	109.171929899076	100.952946789061	126.860578112512
390	440.863497217994	138.822842506464	19	12	389	19.45	59.3266286664198	-92.4273606329797	109.829257770879	111.839213991298	124.716046967972	103.079246568164	138.998115791808
391	444.819610183951	133.65002592845	19	12	390	19.5	79.1222593191401	-103.45633156028	130.244172459561	132.089627753323	137.922491987924	108.336502193806	140.972513349604
392	449.8400845041	127.911549020738	19	12	391	19.55	100.40948640298	-114.76953815424	152.492989503937	153.402546994915	147.848725959869	110.044495118018	140.072147766016
393	455.9995	121.5932	19	12	392	19.6	123.188309918	-126.36698041476	176.476552095732	171.524014484015	151.93501782997	113.75620095819	140.545018818244
394	463.107299761439	114.704132548597	19	12	393	19.65	142.155995228779	-137.78134902806	197.969763144468	182.166430982442	145.124284756229	121.464289327512	139.961062231387
395	469.912379951127	107.346962211657	19	12	394	19.7	136.10160379376	-147.1434067388	200.436595216377	183.858237928441	144.057535486323	125.007138277927	139.035965721932
396	474.8985	99.64767	19	12	395	19.75	99.7224009774607	-153.98584423314	183.456254951698	171.780407906616	146.753050697487	128.250164531443	137.752444820888
397	477.7711	92.13022	19	12	396	19.8	57.4519999999995	-150.349	160.952024233931	136.846022517542	139.677857716458	135.069672908705	137.384956055627
398	480.8514	87.21062	19	12	397	19.85	61.6060000000004	-98.3919999999998	116.087401986607	116.591056488632	133.860501927085	156.041503258543	136.453266875501
399	481.9752	86.90395	19	12	398	19.9	22.4759999999992	-6.13340000000022	23.2978361990973	111.339670412531	133.756648755949	190.890563836881	135.389242553297
400	486.7229	85.47497	19	12	399	19.95	94.9540000000002	-28.5795999999999	99.1617650718261	95.497477504474	125.298229587882	213.29093589886	134.341964333045
401	491.1992	79.01418	19	12	400	20	89.5260000000007	-129.2158	157.199324571196	95.940595947554	118.577837074962	214.297751723249	133.84428284359
402	492.5392	75.15304	19	12	401	20.05	26.7999999999995	-77.2227999999998	81.7410596936445	130.667274994356	122.290619857541	208.430231859777	133.022351868033
403	492.298	69.24281	19	12	402	20.1	-4.82399999999984	-118.2046	118.302994202007	134.005402687132	160.147988687117	204.108728433679	132.559994620004
404	497.6375	60.96969	19	12	403	20.15	106.79	-165.4624	196.931231433107	125.816003737393	236.656842917534	196.59009386483	131.802155017217
405	497.7588	55.17834	19	12	404	20.2	2.42600000000039	-115.827	115.852403535706	149.083762210608	282.524336311397	188.235524743983	131.145198792428
406	497.4286	49.37511	19	12	405	20.25	-6.60399999999981	-116.0646	116.252329822503	224.355381426679	281.842452749011	179.951584343814	135.065868845479
407	500.1984	39.86631	19	12	406	20.3	55.3959999999995	-190.176	198.079852059718	342.646410840712	277.182606003096	174.52614630019	136.242457245467
408	475.610390544143	37.1916555181972	19	12	407	20.35	-491.76018911714	-53.4930896360559	494.661090282363	431.043269935663	274.356954940272	170.076996254025	136.91442480606
409	436.214234743022	38.5428078477129	19	12	408	20.4	-787.92311602242	27.023046590314	788.38637850327	437.868901760629	259.423538973711	169.825538317534	135.955110685964
410	408.395	36.53168	19	12	409	20.45	-556.384694860441	-40.222556954258	557.836699010458	405.281449795585	251.172819900084	165.604682097927	135.025945272697
411	406.9178	29.15919	19	12	410	20.5	-29.5439999999996	-147.4498	150.380488947337	324.358528453865	241.325331612665	159.352063493374	134.988679060103
412	407.7771	27.62651	19	12	411	20.55	17.1860000000004	-30.6536	35.1425922344953	176.200667106709	226.76167274284	156.000208618047	134.820619015773
413	406.1422	23.43151	19	12	412	20.6	-32.6980000000003	-83.9	90.0464835737633	71.3023698645061	180.006003820933	151.363788281818	133.867474510818
414	404.3895	25.0414	19	12	413	20.65	-35.0540000000001	32.1978	47.5970717674943	44.7817614647009	102.994233717533	142.140020706922	131.752965578735
415	403.2331	23.84036	19	12	414	20.7	-23.1280000000004	-24.0208	33.3452127994412	48.2418956900948	48.6850278844569	137.28325930693	129.028403495986
416	402.7798	24.60496	19	12	415	20.75	-9.06599999999912	15.292	17.7774469483102	35.6534791880013	36.8616742377367	141.881573159515	126.267920984422
417	404.547	22.66776	19	12	416	20.8	35.3440000000001	-38.7439999999999	52.4432633614652	29.7878003283573	34.8178112329983	137.415241582228	123.718085060046
418	405.1257	21.44231	19	12	417	20.85	11.5739999999994	-24.509	27.1044010632958	26.0676859044077	28.3706216233635	117.787346353578	122.073452934263
419	404.219900053097	21.3244630764873	19	12	418	20.9	-18.1159989380603	-2.35693847025395	18.2686774692742	28.9415870107725	24.8565024401336	81.0196575350468	122.682701302239
420	403.7671	20.74267	19	12	419	20.95	-9.05600106193901	-11.635861529746	14.7446406796932	21.3937267759017	23.393698713775	56.7609546465332	121.456422445439
421	404.5552	19.34179	19	12	420	21	15.7619999999997	-28.0176	32.146952480134	21.0877640587257	42.4378147063657	55.679606396957	118.916145706539
422	404.0117	19.83689	19	12	421	21.05	-10.8699999999999	9.90200000000002	14.7039621871113	19.9252045519099	48.0688104216161	61.2110061717683	118.431124374314
423	405.2692	19.60485	19	12	422	21.1	25.1499999999999	-4.64080000000003	25.5745874774158	20.7197115231422	55.5686888862225	63.6262205879577	117.207569399572
424	405.8919	19.59403	19	12	423	21.15	12.4540000000002	-0.216399999999979	12.4558799351954	55.934042401959	59.0450813525602	66.9158372926402	114.189704740159
425	405.992	20.52452	19	12	424	21.2	2.00199999999995	18.6098	18.7171755358547	74.7438940673305	64.8368814086095	69.821282247989	113.363947412486
426	408.4789	30.63406	19	12	425	21.25	49.7379999999998	202.1908	208.218606874218	90.0496137137194	74.4975385561773	72.5842576250294	112.690278662864
427	409.0411	36.04258	19	12	426	21.3	11.2439999999992	108.1704	108.753220513969	98.1649581532104	87.6042011105383	72.9100238199016	110.136704342713
428	413.9758	37.35078	19	12	427	21.35	98.6940000000004	26.164	102.10318570936	108.954051294077	98.8818195525519	74.0699096145004	100.347192420313
429	415.4094	39.58146	19	12	428	21.4	28.6720000000003	44.6136	53.0326021326506	93.0610347103957	108.975172145147	75.5398642869443	83.4164209184181
430	415.7097	43.20216	19	12	429	21.45	6.00599999999986	72.414	72.6626412401861	100.464508153746	116.248865782203	77.3081627929509	72.4853142641148
431	417.2579	49.4509	19	12	430	21.5	30.9640000000002	124.9748	128.753523955813	107.714025391384	102.730700543693	78.4802279197046	72.0206249365679
432	423.5458	53.13668	19	12	431	21.55	125.758	73.7156	145.770587730721	119.785386137083	97.7512372181871	80.8620401305808	74.7694583068943
433	429.925815494216	55.8102062305024	19	12	432	21.6	127.60030988432	53.4705246100481	138.350771897552	123.543680270329	92.5711303427783	83.0513505173255	76.2676091979508
434	435.008779826486	58.3214543267147	19	12	433	21.65	101.659286645399	50.224961924246	113.389405861145	112.400366376991	92.0346472213284	86.2393887733957	78.0324230438196
435	438.904940199343	60.7151065175012	19	12	434	21.7	77.9232074571405	47.8730438157299	91.4541119064165	95.037966282628	89.7794441772924	89.4446355180415	79.4971679336286
436	441.724543815316	63.0358450317259	19	12	435	21.75	56.3920723194599	46.414770284494	73.0369544891183	77.4282352941721	82.4629172832318	83.4989841662125	81.1092711255786
437	443.577837876937	65.3283520982529	19	12	436	21.8	37.06588123242	45.8501413305402	58.9585872589089	64.2839083055736	74.1198791506233	82.8581671031979	82.1603473728479
438	444.575069586737	67.6373099459461	19	12	437	21.85	19.9446341960004	46.1791569538639	50.302116955272	56.0152080842554	67.2208814820992	82.9070384870476	83.4903009847338
439	444.826486147246	70.0074008036698	19	12	438	21.9	5.02833121017943	47.4018171544739	47.6677709181523	52.5254681894731	63.5036054016445	85.8131843017895	84.5933945693474
440	444.442334760996	72.483306900288	19	12	439	21.95	-7.68302772499965	49.5181219323641	50.1106107998255	53.2017920186186	62.6404052538799	88.2096738816964	86.7680736207653
441	443.532862630517	75.1097104646648	19	12	440	22	-18.1894426095801	52.528071287536	55.5882550152069	57.0135276700262	64.2672677887318	88.3616434761788	86.7395757404059
442	442.208316958341	77.9312937256641	19	12	441	22.05	-26.4909134435197	56.4316652199861	62.3402064046362	62.7233024977154	67.9650969882086	88.3279104420203	87.9340852422952
443	440.578944946997	80.9927389121502	19	12	442	22.1	-32.5874402268801	61.2289037297219	69.3607952123102	69.2656024235045	73.2429466313169	88.9089978079438	91.2802447868756
444	438.754993799018	84.3387282529872	19	12	443	22.15	-36.4790229595803	66.9197868167399	76.2166450565984	76.0090673879905	79.5917213822505	89.1490087949991	93.5618320817378
445	436.846710716933	88.0139439770389	19	12	444	22.2	-38.1656616417001	73.5043144810342	82.8221104287709	82.7284019577987	86.6399035861005	89.1730536192681	96.3334976714984
446	434.964342903275	92.0630683131696	19	12	445	22.25	-37.6473562731599	80.9824867226138	89.3055798376369	89.4723655926076	94.2603696691259	89.6342846261277	93.2052426117886
447	433.218137560573	96.5307834902434	19	12	446	22.3	-34.9241068540402	89.354303541476	95.9368792536772	96.4601402667855	102.535941733417	91.4106709257942	92.779708033833
448	431.718341891359	101.461771737124	19	12	447	22.35	-29.9959133842799	98.619764937612	103.080613386354	104.014204748696	110.597114133788	92.9106923549671	94.6256737739501
449	430.575203098164	106.900715282676	19	12	448	22.4	-22.8627758638993	108.77887091104	111.155518427488	112.511671950261	114.794412188354	93.6469248517504	96.2391910776496
450	429.898968383519	112.892296355763	19	12	449	22.45	-13.5246942929007	119.83162146174	120.592432838326	122.343481509036	115.705701984656	96.2279844485797	97.2275866190199
451	429.799884949954	119.48119718525	19	12	450	22.5	-1.98166867129999	131.77801658974	131.79291584546	131.721862674969	115.001301463524	94.9989235611072	97.2310994899135
452	430.3882	126.7121	19	12	451	22.55	11.7663010009198	144.618056295	145.095927047551	133.128684109922	114.85624486338	95.0061303540095	96.4271126175637
453	431.4963	134.1284	19	12	452	22.6	22.1620000000007	148.326	149.972519216022	127.397199220616	112.578438078617	99.5091390564257	94.5279348744652
454	432.2851	139.985	19	12	453	22.65	15.7759999999996	117.132	118.18962560225	117.490930976786	107.70212832125	100.88427539008	93.411300807998
455	433.699	144.3589	19	12	454	22.7	28.2780000000002	87.4779999999998	91.9350083917981	107.369008217723	105.816065311059	103.222359824955	94.6208065495166
456	436.5566	147.3172	19	12	455	22.75	57.1519999999998	59.1660000000002	82.2615746263102	93.4350134822654	95.7374774530885	102.911501057365	98.0745261165365
457	437.6064	151.9234	19	12	456	22.8	20.9960000000001	92.1239999999995	94.4863132522372	82.2755725325791	87.4763189746017	102.701248964468	99.1293381679922
458	440.0273	155.1266	19	12	457	22.85	48.4180000000003	64.0640000000002	80.3025455387316	84.2349314015016	88.4211639790629	106.344309060853	100.893633323101
459	441.618	157.8102	19	12	458	22.9	31.8139999999994	53.6720000000003	62.3924208538184	73.9840239293909	86.9741385918061	106.66519785351	100.746833104585
460	444.5591	161.9603	19	12	459	22.95	58.8220000000001	83.0019999999996	101.731802736411	67.5836297314799	90.7390176652542	106.245499356343	100.731569353781
461	444.502	163.5096	19	12	460	23	-1.14199999999983	30.9860000000003	31.0070372657566	83.4073144758604	90.8217006512057	106.100555503648	101.284116442807
462	445.2796	166.5355	19	12	461	23.05	15.5520000000001	60.5180000000001	62.4843422626823	91.672704651033	90.5462530655568	104.526314793107	100.434686906303
463	446.5348	174.4071	19	12	462	23.1	25.104	157.432	159.420969260634	97.2431039290068	100.110180043088	100.146871940987	99.027518096821
464	448.1601	179.3318	19	12	463	23.15	32.5059999999996	98.4939999999995	103.719371729682	107.65937737302	105.628267385769	97.673592820997	97.3985628175435
465	448.5606	185.7986	19	12	464	23.2	8.01000000000045	129.336	129.58379912628	113.508876399634	106.674933401628	100.068559479765	95.9415296184521
466	447.2384	189.737	19	12	465	23.25	-26.4440000000002	78.768	83.0884044858247	116.813045610315	116.463633554208	106.514767606945	94.9757927726781
467	443.1411	191.7983	19	12	466	23.3	-81.9460000000004	41.2260000000003	91.7318373957487	119.583830120505	121.576310611613	106.84800541019	93.5209463977398
468	434.5216	190.0396	19	12	467	23.35	-172.39	-35.1740000000001	175.941815314041	116.106762874249	111.87257990291	108.876574291235	92.2184650965614
469	430.8777	194.6527	19	12	468	23.4	-72.8779999999995	92.2620000000001	117.573294280631	125.267889735395	108.373047050188	107.84674135742	92.3162480590074
470	426.3862	198.0139	19	12	469	23.45	-89.8300000000006	67.2239999999999	112.198462894997	129.643744823591	109.398101294276	105.235154258982	91.0044609078789
471	421.9452	202.6842	19	12	470	23.5	-88.8199999999995	93.4059999999999	128.894038791559	106.932114195506	122.207834562685	107.569309324507	88.6188272109743
472	417.1238	205.688	19	12	471	23.55	-96.4279999999997	60.0759999999997	113.611112836729	97.1622639798706	123.149757754824	105.863243458596	86.6039376587935
473	414.978157496355	207.951961464343	19	12	472	23.6	-42.9128500729007	45.27922928686	62.3836621736115	102.689439714304	117.642968539383	98.5458971372162	84.8382215461963
474	413.410166240708	211.009556713464	19	12	473	23.65	-31.3598251129395	61.1519049824204	68.7240432024566	119.147779389974	110.065215329072	93.9128502450072	84.0016116159207
475	408.6047	216.0881	19	12	474	23.7	-96.1093248141606	101.57086573072	139.834341567162	116.655770686056	103.795375116336	88.6606994119489	83.5141728161129
476	400.4261	222.7671	19	12	475	23.75	-163.571999999999	133.58	211.185737169913	128.35382288326	98.6749850948069	87.0400844879915	83.0662705171983
477	397.9786	227.193	19	12	476	23.8	-48.950000000001	88.5180000000003	101.151069317136	122.968166678273	90.1501763055799	84.3406438310113	82.0702518085662
478	395.5592	232.7313	19	12	477	23.85	-48.3879999999999	110.766	120.873923159629	104.901310518368	85.2192143715221	78.0926211322702	84.0727939598496
479	394.3727	234.4516	19	12	478	23.9	-23.7299999999993	34.4060000000002	41.795762177522	78.2021907996393	79.4526534398266	77.9672982645051	83.6675146041727
480	393.5079	236.7706	19	12	479	23.95	-17.296	46.3799999999998	49.5000607676393	63.6445819251038	67.9232975296217	75.7634224594145	84.7361527695031
481	391.6711	240.1934	19	12	480	24	-36.7359999999996	68.4559999999999	77.6901385762695	42.0846058597847	51.872334413298	71.1370989183004	86.462331363911
482	392.4211	238.9898	19	12	481	24.05	15	-24.0719999999999	28.3630249444588	35.9371402013805	45.5315299071989	68.6815605244798	88.367849951372
483	391.7966	238.7966	19	12	482	24.1	-12.4900000000002	-3.86399999999981	13.0740428330339	30.9452845408752	38.5422737251579	69.5295711514061	85.7369961373378
484	391.8402	239.3478	19	12	483	24.15	0.871999999999389	11.0239999999999	11.058433885501	25.5424780269568	45.8693811999385	70.3296304108444	85.5635045770876
485	390.6228	239.1943	19	12	484	24.2	-24.348	-3.07000000000016	24.540782465113	27.4184778892941	47.7314698024931	66.9597861524607	85.9714953748209
486	390.0009	241.6506	19	12	485	24.25	-12.4379999999996	49.126	50.6761060066772	34.9999415905311	43.5992127417939	59.6177734274513	88.9972570897611
487	391.3812	240.3637	19	12	486	24.3	27.6059999999995	-25.7380000000001	37.7430242561454	55.8016221984965	47.2129447433798	57.2924982069421	93.0234017241959
488	391.9157	242.8561	19	12	487	24.35	10.6900000000007	49.8480000000001	50.9813613392191	64.517655064111	53.83992793129	59.2690136284641	93.6582330871322
489	388.1209	247.1805	19	12	488	24.4	-75.8960000000002	86.4879999999999	115.066836925328	61.655947456631	61.2066073818623	59.4882878509251	93.1559078931137
490	388.3271	250.5803	19	12	489	24.45	4.12399999999934	67.996	68.1209467931854	67.0074115974655	65.9962747752997	64.2371512800244	93.3003658759224
491	387.3051	249.0763	19	12	490	24.5	-20.4399999999998	-30.0799999999998	36.367567969277	72.6799142720488	67.3632124416046	65.3553534033146	91.2507842973609
492	385.7822	246.2335	19	12	491	24.55	-30.4579999999999	-56.8560000000002	64.500344960318	66.6115925652281	69.0534665066853	70.8724564441478	90.4279772228229
493	383.517031952081	242.976562811394	19	12	492	24.6	-45.3033609583792	-65.1387437721201	79.3438747121358	67.4748944864884	79.9957535317703	72.9280951374594	91.8987659754738
494	381.017431931025	239.556341977939	19	12	493	24.65	-49.9920004211208	-68.4044166690995	84.7252283912243	73.0704774265783	73.1071945019118	77.2141589091679	94.1153986157549
495	379.2622	236.3882	19	12	494	24.7	-35.1046386204996	-63.36283955878	72.4374563994869	71.0995214159052	80.7428327575557	83.282291337693	94.3115532218666
496	378.8911	233.1924	19	12	495	24.75	-7.42200000000025	-63.9160000000004	64.3454826697264	87.3115927914917	87.1114940648354	90.9544296915308	92.1780538106987
497	380.7132	231.1564	19	12	496	24.8	36.4419999999996	-40.72	54.6455649069526	79.6027964385954	94.5319681449158	101.706159617381	91.9422904837494
498	385.8339	237.3291	19	12	497	24.85	102.414000000001	123.454	160.404231590068	94.0107710286231	92.0162623436289	109.223845041994	92.3772987081795
499	384.3985	235.5204	19	12	498	24.9	-28.7080000000003	-36.1740000000003	46.1812466267428	101.152510703093	93.2217104364735	108.344517521722	94.5398116516137
500	388.961	241.1211	19	12	499	24.95	91.25	112.014	144.477329349625	117.964414873926	100.568307900086	110.83730929243	94.2409162332445
501	391.0005	236.553	19	12	500	25	40.7899999999995	-91.3620000000003	100.054181042073	96.720931895766	114.545646941457	111.364469676421	96.5167087767661
502	397.6005	234.4228	19	12	501	25.05	132	-42.604	138.705085761122	106.840624434352	134.358852728076	112.174393921166	97.1973807498426
503	400.1135	235.4354	19	12	502	25.1	50.2599999999995	20.2519999999998	54.1868166992669	107.125844771549	138.451936552218	114.267960799542	102.766665542869
504	402.2788	231.1079	19	12	503	25.15	43.306	-86.5499999999997	96.7797093196707	127.938783179821	143.581840541533	117.901166820665	107.192628169324
505	407.962254137976	226.534293432811	19	12	504	25.2	113.66908275952	-91.4721313437798	145.903431035615	150.753290582225	140.931785827305	121.663320291272	108.096741007192
506	416.661	221.1964	19	12	505	25.25	173.97491724048	-106.75786865622	204.118873083433	180.18294120867	135.617445288007	124.738334193946	107.811501853342
507	426.651247143468	213.454547608645	19	12	506	25.3	199.804942869361	-154.8370478271	252.777622773141	180.323056648714	129.816819697416	126.592082760557	107.451289619974
508	434.6392	207.3282	19	12	507	25.35	159.75905713064	-122.5269521729	201.33506983149	174.73772688306	136.519659255454	125.485583787895	107.464525513538
509	439.0966	205.3565	19	12	508	25.4	89.1480000000001	-39.434	97.4802865198909	143.296107396193	142.580623204857	129.591335452302	105.491164282593
510	443.9523	202.0071	19	12	509	25.45	97.1139999999991	-66.9880000000001	117.976782207347	108.880348812607	142.758332682459	124.244681186465	104.955180588514
511	446.0306	200.9198	19	12	510	25.5	41.5660000000003	-21.746	46.9107756490982	92.8563773022387	134.931021446435	127.678064150218	105.90895557372
512	450.0552	200.6311	19	12	511	25.55	80.4920000000004	-5.77400000000011	80.6988298552096	104.838189761	118.825312793037	123.522305055537	104.741026101832
513	454.3473	196.352	19	12	512	25.6	85.8420000000001	-85.582	121.215212279648	110.778938481857	112.519231023572	132.605235948278	103.549287636775
514	458.5561	189.7026	19	12	513	25.65	84.1759999999999	-132.988	157.389348813699	126.565935496677	115.600830363072	137.171097429481	102.263415780958
515	464.3796	185.1627	19	12	514	25.7	116.469999999999	-90.7979999999998	147.680525811631	128.770276773468	107.557576545624	132.911190676692	101.796364546497
516	469.2943	181.2335	19	12	515	25.75	98.2940000000008	-78.5840000000002	125.845760723197	132.182084744905	119.738683012428	124.668574015153	102.08410449989
517	470.8547	176.9211	19	12	516	25.8	31.2079999999992	-86.2479999999999	91.7205362391648	126.363470965143	117.227790413659	113.196419622568	101.191019795333
518	476.2871	172.6446	19	12	517	25.85	108.648000000001	-85.53	138.274252136832	104.336214609392	128.690812641101	105.705205985082	98.9309010062475
519	478.7667	166.7284	19	12	518	25.9	49.5920000000001	-118.324	128.296279914891	112.911430528179	131.761571654104	102.637811043463	98.525033311372
520	480.3788	165.7666	19	12	519	25.95	32.242	-19.2359999999996	37.5442440328739	105.68530405385	123.064048670925	99.0730518845967	95.2859861527267
521	484.7291	158.5387	19	12	520	26	87.0060000000001	-144.558	168.721840317133	125.199540537298	114.406126583871	100.453441471018	93.4087270861199
522	483.7563	155.935	19	12	521	26.05	-19.4560000000001	-52.0740000000001	55.5899038675191	137.159672343065	107.567526452098	97.3076582824985	90.2407966429413
523	491.5308	147.0685	19	12	522	26.1	155.49	-177.33	235.845434554074	141.791882732459	98.8911809465929	92.8306144740089	91.4542062962518
524	482.1985	145.9026	19	12	523	26.15	-186.646	-23.3179999999999	188.096938943726	115.900822639563	89.674791723854	86.6256647412502	91.6897392321566
525	479.8511	143.9784	19	12	524	26.2	-46.948000000001	-38.4840000000003	60.7052959798411	109.449748850347	90.5885272235691	81.9294088017218	88.5911573383108
526	478.3889	142.6682	19	12	525	26.25	-29.2439999999999	-26.2039999999996	39.2665398526529	72.5828213558876	81.1681999296091	79.429874805834	NA
527	477.4508	143.3619	19	12	526	26.3	-18.7619999999993	13.8739999999996	23.3345349214412	42.1899111046429	77.3875261513384	75.7899568301097	NA
528	475.4963	141.6846	19	12	527	26.35	-39.0899999999999	-33.546	51.5107970817769	39.3851717146796	56.9704163069165	72.3762182246001	NA
529	475.7887	139.9018	19	12	528	26.4	5.84799999999973	-35.6559999999996	36.1323876875023	46.4355772196556	41.4897578283963	67.4587311704418	NA
530	473.5586	140.5907	19	12	529	26.45	-44.6019999999999	13.7779999999998	46.6815990300245	45.3253034523297	40.7947689325184	66.3272911189888	NA
531	476.2856	138.0518	19	12	530	26.5	54.5399999999995	-50.7780000000002	74.5185673775333	41.3580112579453	44.4536230277973	59.1393900220223	NA
532	475.8699	137.2658	19	12	531	26.55	-8.31400000000031	-15.7199999999995	17.7831660848114	40.7896045521498	44.0123872081211	56.9592882303451	NA
533	477.3663	137.7844	19	12	532	26.6	29.928000000001	10.3719999999998	31.6743361098549	42.2043661503573	45.8612555026074	50.3031766442258	NA
534	478.2155	136.3528	19	12	533	26.65	16.9839999999999	-28.6320000000001	33.2903541585247	42.4716688359389	45.2426706170296	46.2083810348327	NA
535	477.9294	133.6803	19	12	534	26.7	-5.72200000000066	-53.4500000000003	53.755407021062	42.6994709639125	42.0660550144084	44.2711239999298	NA
536	475.8058	136.8228	19	12	535	26.75	-42.4720000000002	62.8500000000003	75.8550808054414	50.3644997472695	37.1105801144355	NA	NA
537	475.5566	137.7355	19	12	536	26.8	-4.98399999999947	18.254	18.9221767246793	49.6957366819095	36.5310503093519	NA	NA
538	476.3342	134.323	19	12	537	26.85	15.5520000000001	-68.2499999999999	69.9994800266401	41.9277438784596	43.6359369815351	NA	NA
539	477.0193	135.6544	19	12	538	26.9	13.7019999999995	26.628	29.9465388317246	31.7494913929321	50.9270042412691	NA	NA
540	476.302	135.4503	19	12	539	26.95	-14.3459999999993	-4.08200000000022	14.9154430038126	30.3626296547913	47.7474790673411	NA	NA
541	477.3576	134.7842	19	12	540	27	21.1119999999994	-13.322	24.9638183778038	36.9073742158007	NA	NA	NA
542	477.9418	134.6501	19	12	541	27.05	11.6840000000002	-2.68199999999979	11.9878680339752	52.1582718006287	NA	NA	NA
543	481.436	130.8857	19	12	542	27.1	69.8839999999996	-75.2879999999999	102.723202831687	53.5672142562227	NA	NA	NA
544	477.6405	134.5993	19	12	543	27.15	-75.9100000000001	74.2719999999997	106.201026755865	NA	NA	NA	NA
545	477.4986	133.5105	19	12	544	27.2	-2.83799999999928	-21.7759999999998	21.9601552817823	NA	NA	NA	NA
546	NA	NA	19	12	545	27.25	NA	NA	NA	NA	NA	NA	NA
547	NA	NA	19	12	546	27.3	NA	NA	NA	NA	NA	NA	NA
548	NA	NA	19	12	547	27.35	NA	NA	NA	NA	NA	NA	NA
549	NA	NA	19	12	548	27.4	NA	NA	NA	NA	NA	NA	NA
550	NA	NA	19	12	549	27.45	NA	NA	NA	NA	NA	NA	NA
551	NA	NA	19	12	550	27.5	NA	NA	NA	NA	NA	NA	NA
552	NA	NA	19	12	551	27.55	NA	NA	NA	NA	NA	NA	NA
553	NA	NA	19	12	552	27.6	NA	NA	NA	NA	NA	NA	NA
554	NA	NA	19	12	553	27.65	NA	NA	NA	NA	NA	NA	NA
555	NA	NA	19	12	554	27.7	NA	NA	NA	NA	NA	NA	NA
556	NA	NA	19	12	555	27.75	NA	NA	NA	NA	NA	NA	NA
557	NA	NA	19	12	556	27.8	NA	NA	NA	NA	NA	NA	NA
558	NA	NA	19	12	557	27.85	NA	NA	NA	NA	NA	NA	NA
559	NA	NA	19	12	558	27.9	NA	NA	NA	NA	NA	NA	NA
560	NA	NA	19	12	559	27.95	NA	NA	NA	NA	NA	NA	NA
561	NA	NA	19	12	560	28	NA	NA	NA	NA	NA	NA	NA
562	NA	NA	19	12	561	28.05	NA	NA	NA	NA	NA	NA	NA
563	NA	NA	19	12	562	28.1	NA	NA	NA	NA	NA	NA	NA
564	NA	NA	19	12	563	28.15	NA	NA	NA	NA	NA	NA	NA
565	NA	NA	19	12	564	28.2	NA	NA	NA	NA	NA	NA	NA
566	NA	NA	19	12	565	28.25	NA	NA	NA	NA	NA	NA	NA
567	NA	NA	19	12	566	28.3	NA	NA	NA	NA	NA	NA	NA
568	NA	NA	19	12	567	28.35	NA	NA	NA	NA	NA	NA	NA
569	NA	NA	19	12	568	28.4	NA	NA	NA	NA	NA	NA	NA
570	NA	NA	19	12	569	28.45	NA	NA	NA	NA	NA	NA	NA
571	NA	NA	19	12	570	28.5	NA	NA	NA	NA	NA	NA	NA
572	NA	NA	19	12	571	28.55	NA	NA	NA	NA	NA	NA	NA
573	NA	NA	19	12	572	28.6	NA	NA	NA	NA	NA	NA	NA
574	NA	NA	19	12	573	28.65	NA	NA	NA	NA	NA	NA	NA
575	NA	NA	19	12	574	28.7	NA	NA	NA	NA	NA	NA	NA
576	NA	NA	19	12	575	28.75	NA	NA	NA	NA	NA	NA	NA
577	NA	NA	19	12	576	28.8	NA	NA	NA	NA	NA	NA	NA
578	NA	NA	19	12	577	28.85	NA	NA	NA	NA	NA	NA	NA
579	NA	NA	19	12	578	28.9	NA	NA	NA	NA	NA	NA	NA
580	NA	NA	19	12	579	28.95	NA	NA	NA	NA	NA	NA	NA
581	NA	NA	19	12	580	29	NA	NA	NA	NA	NA	NA	NA
582	NA	NA	19	12	581	29.05	NA	NA	NA	NA	NA	NA	NA
583	NA	NA	19	12	582	29.1	NA	NA	NA	NA	NA	NA	NA
584	NA	NA	19	12	583	29.15	NA	NA	NA	NA	NA	NA	NA
585	NA	NA	19	12	584	29.2	NA	NA	NA	NA	NA	NA	NA
586	NA	NA	19	12	585	29.25	NA	NA	NA	NA	NA	NA	NA
587	NA	NA	19	12	586	29.3	NA	NA	NA	NA	NA	NA	NA
588	NA	NA	19	12	587	29.35	NA	NA	NA	NA	NA	NA	NA
589	NA	NA	19	12	588	29.4	NA	NA	NA	NA	NA	NA	NA
590	NA	NA	19	12	589	29.45	NA	NA	NA	NA	NA	NA	NA
591	NA	NA	19	12	590	29.5	NA	NA	NA	NA	NA	NA	NA
592	NA	NA	19	12	591	29.55	NA	NA	NA	NA	NA	NA	NA
593	NA	NA	19	12	592	29.6	NA	NA	NA	NA	NA	NA	NA
594	NA	NA	19	12	593	29.65	NA	NA	NA	NA	NA	NA	NA
595	NA	NA	19	12	594	29.7	NA	NA	NA	NA	NA	NA	NA
596	NA	NA	19	12	595	29.75	NA	NA	NA	NA	NA	NA	NA
597	NA	NA	19	12	596	29.8	NA	NA	NA	NA	NA	NA	NA
598	NA	NA	19	12	597	29.85	NA	NA	NA	NA	NA	NA	NA
599	NA	NA	19	12	598	29.9	NA	NA	NA	NA	NA	NA	NA
600	NA	NA	19	12	599	29.95	NA	NA	NA	NA	NA	NA	NA
601	NA	NA	19	12	600	30	NA	NA	NA	NA	NA	NA	NA
