# Supplementary material for: An automated feeding system for the African killifish reveals the impact of diet on lifespan and allows scalable assessment of associative learning
Source: eLife. 2022 Nov 10;11:e69008. doi: 10.7554/eLife.69008 (PMC9788828; doi:10.7554/eLife.69008)
Supplement: Figure 6—source data 3. [file elife-69008-fig6-data3.zip › Filtered and Interpolated Trajectories with Kinematics/t15_REC0013 DLC_likelihood-euclidean-filtered_splines-interpolated_kinematics_02_resnet50_TrainAllTheThingsJun28shuffle1_1030000.csv]

	x2	y2	fishnum	recording_num	bodyparts_coords	seconds	velocity_x	velocity_y	velocity_xy	velocity_xy_5frame	velocity_xy_10frame	velocity_xy_20frame	velocity_xy_40frame
1	314.6506	76.43242	15	13	0	0	0	0	0	NA	NA	NA	NA
2	318.7281	74.95078	15	13	1	0.05	81.5499999999997	-29.6328	86.7669599319923	NA	NA	NA	NA
3	323.1112	73.10857	15	13	2	0.1	87.6620000000003	-36.8441999999999	95.0900695006584	61.5895327075001	NA	NA	NA
4	327.6203	71.11277	15	13	3	0.15	90.1819999999998	-39.9160000000001	98.620891194513	68.0128442028582	NA	NA	NA
5	328.9656	70.83594	15	13	4	0.2	26.9060000000002	-5.53660000000008	27.469742910337	52.5725891186181	39.4122886945431	NA	NA
6	330.4754	71.38292	15	13	5	0.25	30.1959999999997	10.9396000000001	32.1165574767904	38.3858984361569	40.3165755738021	NA	NA
7	330.6928	71.80894	15	13	6	0.3	4.34799999999996	8.52040000000017	9.56568451079182	21.0085948590971	33.3749835198526	NA	NA
8	331.8996	71.85883	15	13	7	0.35	24.1360000000009	0.997799999999813	24.1566160883523	17.2350446815861	24.891551135774	NA	NA
9	332.1858	71.34665	15	13	8	0.4	5.72399999999902	-10.2436	11.7343733092138	12.6203069447459	15.7352303990093	NA	NA
10	332.5219	71.07828	15	13	9	0.45	6.72200000000089	-5.3673999999998	8.60199202278227	14.1773779210871	13.9220411144948	25.6815113552177	NA
11	332.9231	70.86978	15	13	10	0.5	8.02399999999921	-4.17000000000002	9.04286879258941	11.3972038353911	11.4903710333507	30.1220093264367	NA
12	333.4172	71.58288	15	13	11	0.55	9.88200000000006	14.2619999999999	17.3510393924975	10.4618659389215	10.9935406102831	30.1813393678021	NA
13	333.3067	72.08362	15	13	12	0.6	-2.21000000000004	10.0147999999999	10.2557456598727	10.6090375474035	8.94619456234638	32.2273630343664	NA
14	333.2892	72.43607	15	13	13	0.65	-0.349999999999682	7.04900000000009	7.05768382686566	10.3604351219555	9.19368702560907	30.6606154258773	NA
15	333.653	72.14343	15	13	14	0.7	7.27600000000052	-5.85280000000012	9.33785006519214	7.80970329947916	11.9507340158923	33.0583289162456	NA
16	333.6726	72.53293	15	13	15	0.75	0.391999999999371	7.78999999999996	7.79985666534962	6.49518528930164	19.9274430790713	35.2794170225263	NA
17	333.8862	72.44799	15	13	16	0.8	4.27199999999971	-1.69879999999978	4.5973802801157	7.92550811229663	26.9876952157516	43.0789404048561	NA
18	333.7068	72.48958	15	13	17	0.85	-3.58799999999974	0.831799999999987	3.68315560898506	13.2924304843811	39.5631749329587	44.8908437253078	NA
19	333.1549	72.93698	15	13	18	0.9	-11.0379999999998	8.94800000000004	14.2092979418406	29.4944510361871	45.5860004527454	47.5952086898997	NA
20	334.0217	71.3496	15	13	19	0.95	17.3360000000002	-31.7476000000002	36.1724619256144	46.1656871320241	52.1946167179963	50.3956863613853	43.2602910852107
21	333.8376	66.91292	15	13	20	1	-3.68200000000002	-88.7335999999999	88.8099594243798	72.6311645766158	59.068463011702	52.2232720034891	43.5390598962352
22	335.1229	62.70726	15	13	21	1.05	25.7060000000001	-84.1132	87.9535607593008	83.2464927931941	75.1643401994291	54.2036747316078	42.0699091464957
23	336.8675	56.13432	15	13	22	1.1	34.8919999999998	-131.4588	136.010542831944	91.0968029516115	80.8354928882692	55.2544252668009	40.2148430696642
24	338.7381	53.33801	15	13	23	1.15	37.4119999999994	-55.9262000000001	67.2859390247321	88.6424749872168	85.9967303541902	57.9821537548446	38.1845275729517
25	338.6187	49.5687	15	13	24	1.2	-2.38799999999969	-75.3861999999999	75.4240127177014	104.162993266834	88.8406387068784	59.6965849373547	38.0426556701532
26	341.9234	51.49853	15	13	25	1.25	66.0940000000005	38.5966000000001	76.5383196024062	89.0398211999225	84.5191009279068	60.1529456767742	37.2764552647988
27	345.6236	58.9033	15	13	26	1.3	74.0039999999999	148.0954	165.556152157387	88.7469679151864	81.419654247464	61.4958267495908	37.3136995953019
28	348.5824	58.29973	15	13	27	1.35	59.1759999999999	-12.0714000000001	60.3946824973854	86.5844744621452	70.945675600643	62.3286692580304	37.1205926045211
29	351.3369	56.49863	15	13	28	1.4	55.0900000000001	-36.022	65.8216726010515	80.3957268685969	70.3783070569438	62.1158246981434	37.1625246180853
30	354.2544	55.11125	15	13	29	1.45	58.3499999999992	-27.7476	64.6115454524956	58.6763152280938	67.1985531567131	60.8390708152037	37.5116504777714
31	356.4381	54.45656	15	13	30	1.5	43.6740000000009	-13.0937999999999	45.5945816346644	52.8515300013635	61.2374283418464	56.9561104660336	37.7762597128806
32	357.2691	57.18058	15	13	31	1.55	16.6199999999992	54.4803999999999	56.9590939548723	52.0096461987012	47.8273132997525	53.9584789251893	37.4003576893979
33	358.1701	58.45841	15	13	32	1.6	18.0200000000002	25.5566	31.270756363734	47.812631851281	43.8218456277917	48.2023231049621	37.4661068780634
34	360.7245	56.73643	15	13	33	1.65	51.0879999999997	-34.4396	61.61225358774	42.079129815096	38.2349190420965	45.708439720026	40.0127546228855
35	362.6862	57.69032	15	13	34	1.7	39.2340000000002	19.0778	43.6264737153946	36.9783113714112	32.837502923529	43.0269824240609	42.3020513535519
36	362.2316	56.97642	15	13	35	1.75	-9.09199999999942	-14.278	16.9270714537391	34.7921612542198	29.3931200041604	39.2734935070714	43.6972924942976
37	363.6479	57.66026	15	13	36	1.8	28.3259999999996	13.6768000000001	31.4550017364485	24.4601918854917	26.4973036029147	31.5484587857476	43.9904078514045
38	364.3026	58.4385	15	13	37	1.85	13.0939999999998	15.5647999999999	20.3400057777768	17.8623739957769	25.4589706092811	29.3503414837344	44.7409570751928
39	364.2516	57.9435	15	13	38	1.9	-1.01999999999975	-9.89999999999995	9.95240674409956	16.7071101932249	21.0385723831082	26.7298405462709	44.9910266654051
40	364.2896	58.47401	15	13	39	1.95	0.760000000000218	10.6102	10.6373842668205	16.0162958344181	18.8554116914088	24.6276145941576	45.167813913918
41	363.9708	58.93141	15	13	40	2	-6.3760000000002	9.148	11.1507524409792	16.1257799643425	17.3095586722963	23.3292474222721	43.8567052928287
42	365.1635	58.1982	15	13	41	2.05	23.854	-14.6642	28.0009299424144	17.6169528807248	15.2696042717427	20.597040647188	43.423961147862
43	366.1153	57.76833	15	13	42	2.1	19.0359999999998	-8.59740000000002	20.8874264273987	19.8484493870406	14.8788373396771	19.677788489326	41.0997628271761
44	366.9329	58.06691	15	13	43	2.15	16.3520000000005	5.97160000000002	17.408271326011	17.9120071513677	15.2247620504453	22.0433554909264	41.230550214054
45	367.4004	59.05128	15	13	44	2.2	9.34999999999945	19.6874	21.7948667983998	14.5229127090674	16.4177262647862	24.9075177697492	40.4046587259794
46	367.4365	59.11522	15	13	45	2.25	0.722000000000662	1.27880000000005	1.46854126261439	13.6318947150117	17.2653748403837	27.241639311821	39.2817435863707
47	367.9589	58.93451	15	13	46	2.3	10.4480000000001	-3.61419999999995	11.0554577309129	12.8325712201658	14.6967776914614	26.4849889532181	35.4222607129334
48	367.6803	58.16157	15	13	47	2.35	-5.5720000000008	-15.4588000000001	16.4323364571205	12.9870031425317	13.8966063693708	27.1532448923551	34.5525309125176
49	368.243	57.79681	15	13	48	2.4	11.2540000000001	-7.29519999999994	13.4116538517814	16.6187425293998	23.0481385987445	27.8662286326669	33.8295598515395
50	367.4572	58.60656	15	13	49	2.45	-15.7159999999999	16.195	22.5670264102295	14.8706426738554	30.9596238480896	29.4965570126322	32.9953107914331
51	367.4341	59.58765	15	13	50	2.5	-0.461999999999989	19.6217999999999	19.6272381969547	14.16131802373	37.1737199513457	30.7573001196237	32.7301707850486
52	367.4112	59.47419	15	13	51	2.55	-0.457999999999856	-2.26919999999993	2.3149584531908	33.2637059773232	37.7003736346936	32.8894433705347	32.079412783597
53	367.1886	60.0788	15	13	52	2.6	-4.452	12.0922	12.8857132064935	48.9322445536475	39.4276524450332	33.9972025493901	31.9268185726003
54	372.1049	57.73554	15	13	53	2.65	98.3259999999996	-46.8652	108.923593619748	57.7286973732917	40.5076952148885	36.752660708082	30.9340870949349
55	377.0674	58.64687	15	13	54	2.7	99.2500000000007	18.2266	100.909719291851	60.5301045955317	42.5753877604783	37.7823350278978	30.3130329311024
56	379.9418	60.00821	15	13	55	2.75	57.4879999999996	27.2268	63.6095022951756	64.6939868663364	44.2492253988638	39.2899936656701	30.8249910997788
57	380.5402	60.56313	15	13	56	2.8	11.9680000000005	11.0984000000001	16.3219945643911	47.7516844524537	51.082109049608	39.2960626401191	30.2577582533539
58	382.2181	60.72042	15	13	57	2.85	33.5579999999993	3.14579999999992	33.7051245605168	36.2185309673091	54.0977987294093	39.7547203413008	30.623778585528
59	383.3792	60.37777	15	13	58	2.9	23.2220000000007	-6.85299999999998	24.2120815503341	30.7697534244358	50.4571828174195	40.9292791568081	31.2229217290836
60	385.5253	60.64112	15	13	59	2.95	42.9219999999998	5.26700000000005	43.2439518661279	41.6341135036842	44.605046207706	41.3630069887086	31.867670005872
61	387.3003	61.03548	15	13	60	3	35.4999999999995	7.88719999999998	36.3656145808093	43.5016105924821	41.4062673799945	42.1310941478251	32.109730551643
62	390.7485	61.80117	15	13	61	3.05	68.9639999999997	15.3138	70.643794960633	53.1626811823853	40.8917516455447	43.561784920006	31.7421385148017
63	392.2905	63.30247	15	13	62	3.1	30.8400000000006	30.026	43.0426100045064	52.9915614481028	40.0817882375685	44.1758486558747	31.7112230699858
64	395.7536	62.22828	15	13	63	3.15	69.2619999999999	-21.4838	72.5174344998497	52.0427813355531	41.3508630987277	39.8248186989434	31.4413607567309
65	397.0585	60.5582	15	13	64	3.2	26.0979999999995	-33.4016	42.3883531947158	40.1493897874053	40.1506262169388	35.7185480924556	31.3408972147626
66	398.6389	60.60476	15	13	65	3.25	31.6079999999999	0.93119999999999	31.6217140180604	36.6619658826548	40.0129628967864	34.4083428877366	32.0158203012123
67	399.1977	60.59792	15	13	66	3.3	11.1760000000004	-0.136799999999937	11.176837219894	29.5390450150702	36.0414607904041	34.0305275534897	32.0039783540077
68	399.5525	61.82805	15	13	67	3.35	7.09600000000023	24.6025999999999	25.6054904807543	27.3096909857748	34.2538985823401	34.0943122787008	32.4369259772841
69	401.1635	60.92848	15	13	68	3.4	32.2199999999998	-17.9913999999999	36.9028301619264	27.9831444580198	29.1924545804673	34.5796148255004	32.7846024335981
70	402.7201	61.0592	15	13	69	3.45	31.1320000000001	2.61439999999993	31.2415830482388	31.933531793403	26.8320499772053	34.2387829991118	32.9491120250801
71	401.4707	62.28377	15	13	70	3.5	-24.9879999999996	24.4914	34.9889813792854	31.8458312820254	27.4104183954787	33.4621609836623	33.4249364276685
72	402.9311	61.77514	15	13	71	3.55	29.2079999999999	-10.1725999999999	30.9287738968099	28.8458641458643	27.1693034614346	30.5948336590688	34.6495107758624
73	401.9376	62.54741	15	13	72	3.6	-19.8700000000008	15.4454	25.1669879238663	26.3544089686358	28.1068363198331	29.4252435905815	34.7635588529012
74	402.8437	61.93232	15	13	73	3.65	18.1220000000008	-12.3018	21.9029944811213	26.8376923329376	27.8083665522731	26.1300608053799	33.0821181783939
75	403.6717	62.37565	15	13	74	3.7	16.5599999999995	8.86660000000006	18.7843071620964	22.4050751294663	28.3269397812848	24.8994594016273	32.3605392541723
76	401.961	63.13157	15	13	75	3.75	-34.2139999999995	15.1184000000001	37.4053982007941	24.3678413576408	26.9113590705382	24.7416469367546	32.3829291405086
77	401.8485	62.70797	15	13	76	3.8	-2.25000000000023	-8.47200000000001	8.76568787945368	26.7708689586819	25.1482065277335	24.7118940678963	33.0679567489047
78	402.6909	64.24078	15	13	77	3.85	16.848	30.6562	34.9808190647388	30.2994705939338	24.5965885988229	25.1191316132673	34.2769961160215
79	403.4615	62.73006	15	13	78	3.9	15.412	-30.2144	33.9181324863265	26.9850258081388	23.0676670302925	24.6399257103882	34.9306770939179
80	403.3877	64.54993	15	13	79	3.95	-1.47600000000011	36.3974	36.4273153383557	27.8913379260006	22.9668688260493	24.5352170614516	35.517067696099
81	403.9539	63.67559	15	13	80	4	11.3239999999996	-17.4868000000001	20.8331742718193	24.8253358400051	22.0728754780304	24.7187787075119	34.8975673110792
82	404.3668	64.1967	15	13	81	4.05	8.25800000000072	10.4222000000001	13.2972484687628	19.3644651019032	22.254484674358	25.7372366317187	34.2279499664729
83	404.5041	65.1696	15	13	82	4.1	2.74599999999964	19.4579999999999	19.6508086347609	15.6342670581649	22.1314269067015	25.3512690499278	33.6385416107941
84	404.4482	65.49553	15	13	83	4.15	-1.11800000000017	6.51859999999999	6.61377879581713	17.1607251479221	21.4714848685032	26.3394176578444	32.2126484340897
85	404.6118	64.6219	15	13	84	4.2	3.27200000000062	-17.4726000000001	17.7763251196643	16.6176314227155	20.7434943416184	29.0025304158889	32.4231386244643
86	404.2346	65.99428	15	13	85	4.25	-7.54400000000032	27.4476000000001	28.4654647206051	19.437517973398	22.5261983444857	30.3575153932806	32.3315141480201
87	404.2274	65.46524	15	13	86	4.3	-0.144000000000233	-10.5808000000002	10.5817798427299	23.5785046351033	26.3262667357039	32.1053859443198	32.3367828917735
88	405.5777	64.45312	15	13	87	4.35	27.0060000000001	-20.2423999999999	33.7502413881738	25.8527216250718	26.1059495010326	34.4596799533422	32.1506566015384
89	404.9156	65.64786	15	13	88	4.4	-13.2420000000002	23.8947999999999	27.3187121043434	27.8916715410494	29.6111682853962	35.2817393623353	31.6773715082897
90	405.2875	64.23874	15	13	89	4.45	7.43800000000078	-28.1823999999997	29.147410069507	36.0349020486924	35.0381920057284	36.7953523930862	31.6751274319584
91	403.5045	64.98536	15	13	90	4.5	-35.6600000000003	14.9323999999999	38.6602143004927	32.7743810286672	38.6421553085307	36.3329736384961	31.0430137999518
92	405.9626	64.25294	15	13	91	4.55	49.162	-14.6484000000001	51.297932380945	35.6438319356892	41.9562872142815	37.861066273877	30.6246992590994
93	406.0447	65.12145	15	13	92	4.6	1.64199999999937	17.3702	17.4476362880477	44.223662386385	46.7879329999829	37.8518396310067	30.2670236678613
94	408.0534	64.56895	15	13	93	4.65	40.1740000000007	-11.0499999999999	41.6659666394535	49.3926390760121	49.0919938561673	38.2952360627996	30.3600028375901
95	410.0567	67.56287	15	13	94	4.7	40.0659999999993	59.8784000000001	72.0465623229863	47.8776723798706	52.8472104445541	39.9468178473014	30.9722062133088
96	411.8065	70.2722	15	13	95	4.75	34.996000000001	54.1865999999999	64.505097748628	60.8014849712986	50.1397489325065	39.9213813592857	30.7948363131708
97	413.981	70.49764	15	13	96	4.8	43.4899999999993	4.50880000000012	43.7230989002374	62.5401557766455	49.3958658120501	39.9616717156507	31.6568161146772
98	418.0785	70.27889	15	13	97	4.85	81.9500000000005	-4.375	82.0666992451876	61.4707585027232	49.5977297609807	39.1821815898095	32.0426656087915
99	420.5951	70.19596	15	13	98	4.9	50.3319999999997	-1.65860000000009	50.3593206661882	50.8868587890009	46.979303840203	38.7148173061912	32.1767259253066
100	423.9253	70.37443	15	13	99	4.95	66.6039999999998	3.56940000000009	66.6995759533745	50.9140592442296	44.8554436888743	38.8150378024651	31.9079343079707
101	424.0438	70.94146	15	13	100	5	2.36999999999966	11.3406000000001	11.5855991800165	38.3939745506629	41.2006074100407	37.3672488923916	32.4406766776846
102	425.8268	69.66476	15	13	101	5.05	35.6600000000003	-25.5340000000001	43.859101176381	31.4184519037604	37.9670562170199	35.5121618864801	32.7250766738539
103	425.0857	69.0338	15	13	102	5.1	-14.8220000000003	-12.6192	19.4662757773543	28.2401288750254	31.576430179636	35.1827782857948	32.5154908436455
104	425.0931	68.25975	15	13	103	5.15	0.148000000000366	-15.4810000000001	15.4817074316757	31.5143560310805	28.337640756215	34.3805880173359	33.7621203804956
105	427.0397	66.62746	15	13	104	5.2	38.9319999999998	-32.6458	50.8079608096997	25.0200531898103	24.7828651603762	32.9418820107288	33.8131834146315
106	426.2118	67.75375	15	13	105	5.25	-16.558	22.5257999999999	27.9567349602917	24.7588858086092	24.5947488522766	31.2321572330609	33.4949064571054
107	426.072	68.3057	15	13	106	5.3	-2.79599999999959	11.0390000000001	11.3875869700301	25.2568296086697	21.6284579609101	31.2082462850346	34.4665702595148
108	425.1673	68.2281	15	13	107	5.35	-18.0939999999998	-1.55200000000008	18.1604388713487	21.3256014457269	20.7678268106089	29.6256512642408	34.1295069670369
109	426.0654	68.2572	15	13	108	5.4	17.962	0.581999999999994	17.9714264319781	17.6751416734728	21.7818721944688	29.0717124882779	33.6087306561904
110	427.4614	67.56635	15	13	109	5.45	27.9200000000003	-13.817	31.1518199949861	18.23686273201	21.0283203325832	27.0205162228552	33.0279514581659
111	427.8468	67.86115	15	13	110	5.5	7.70799999999895	5.8959999999999	9.70443609902104	16.7767678126086	21.2637070560812	28.5483797168732	34.9930928147931
112	427.6747	67.17252	15	13	111	5.55	-3.44200000000001	-13.7725999999998	14.1961922627159	18.3069147802679	24.4494363530492	27.5890870738308	37.5542610581529
113	427.2893	67.55503	15	13	112	5.6	-7.70799999999895	7.65019999999993	10.8599642743419	20.7310392194395	27.6748723488456	27.1791420562844	39.7872708174482
114	428.2329	66.68851	15	13	113	5.65	18.8719999999989	-17.3304000000002	25.6221612702747	24.8522724386895	29.8057842203408	29.2290046981917	39.9465106200597
115	426.3421	67.74024	15	13	114	5.7	-37.8159999999991	21.0346000000001	43.272442190844	30.6620099740885	29.2581672853342	27.6795489819617	40.366622363546
116	427.2949	66.56168	15	13	115	5.75	19.0559999999994	-23.5712000000001	30.3106021952712	38.5729768850825	32.5020105814697	27.0684315549251	40.7113915491635
117	426.2697	68.46543	15	13	116	5.8	-20.5039999999997	38.075	43.2448799397107	41.3046536604136	33.5497161867515	28.9714688033789	41.951650409149
118	427.4132	70.71188	15	13	117	5.85	22.8700000000003	44.9289999999999	50.4147988293121	37.7852953512289	33.5904573019599	29.0768323442644	56.3180452794007
119	429.3593	70.97664	15	13	118	5.9	38.922	5.29520000000019	39.28054514693	40.1517487242499	36.6761372019145	28.5026440061896	68.6245331722496
120	429.6664	72.22315	15	13	119	5.95	6.14199999999983	24.9302	25.6756506449203	36.4374223994146	34.3307776313402	27.2408651138666	74.9748049923694
121	431.2085	70.78719	15	13	120	6	30.8420000000001	-28.7192000000002	42.1428690603762	28.6079377188372	32.873156053769	32.6189367371946	92.0749570219928
122	430.7535	69.6405	15	13	121	6.05	-9.10000000000082	-22.9337999999998	24.6732483155341	32.0476207434154	33.4935012537085	39.5963602298258	98.3570242167389
123	431.0826	70.09775	15	13	122	6.1	6.58200000000079	9.14500000000004	11.2673754264252	30.8762599114515	30.4787923396832	44.3917633491015	114.13815385576
124	428.4271	69.13702	15	13	123	6.15	-53.1100000000004	-19.2146	56.4789602698212	25.5945633832881	27.1995037920384	45.5124332227835	142.804288274914
125	429.3556	69.48322	15	13	124	6.2	18.5699999999997	6.92399999999992	19.8188464851007	30.5495801080025	25.223562942399	47.7913627163631	166.63170176177
126	430.0679	69.81722	15	13	125	6.25	14.2460000000005	6.68000000000006	15.7343864195594	32.3496469605292	32.7358628929195	50.190625865266	175.474244936539
127	428.7373	71.90105	15	13	126	6.3	-26.6120000000001	41.6765999999998	49.4483319391058	22.3513868406614	45.6430042729	52.6950545332635	177.676614907448
128	429.7227	71.66454	15	13	127	6.35	19.7079999999994	-4.73019999999991	20.267709689059	19.5708659733466	55.1930693962432	83.0104392945606	181.719267872684
129	429.4011	71.62214	15	13	128	6.4	-6.43199999999979	-0.848000000000013	6.4876596704819	39.8771624025509	54.3487292436525	108.177353856221	186.428046605628
130	429.675	71.51041	15	13	129	6.45	5.47800000000052	-2.23460000000017	5.91624214852692	60.7364284377976	61.2519478013861	122.929093761884	190.811685377006
131	426.6769	76.54922	15	13	130	6.5	-59.9620000000004	100.7762	117.265868565581	78.0364918319572	67.508095676763	155.601534327112	195.050301504039
132	421.1575	81.8999	15	13	131	6.55	-110.387999999999	107.0136	153.744662115339	86.3460716466437	71.8966078128185	169.124961359647	199.169150611691
133	415.9469	83.06101	15	13	132	6.6	-104.212	23.2221999999999	106.768026659857	102.933029629426	135.542086249438	201.097165655236	203.000500539954
134	413.6612	83.79865	15	13	133	6.65	-45.7140000000004	14.7528	48.0355587439142	95.139028950975	189.155203920404	256.379571851636	206.645581288775
135	409.3633	84.92307	15	13	134	6.7	-85.9580000000005	22.4884	88.8510320624363	83.0567871878394	220.634624581368	305.583854541577	207.875857460408
136	406.3016	87.36266	15	13	135	6.75	-61.2339999999995	48.7918000000002	78.295865173328	193.047680666919	278.467205761305	323.880058318153	210.062850196925
137	402.4703	90.02705	15	13	136	6.8	-76.626	53.2877999999999	93.3334532996609	291.964336194164	292.606918446394	326.381761011516	211.564687779997
138	374.78951894512	107.690159739997	15	13	137	6.85	-553.6156210976	353.26219479994	656.722494055253	338.336219533311	347.001261914229	334.361703401104	212.738032937417
139	352.7016	123.4449	15	13	138	6.9	-441.7583789024	315.09480520006	542.618836380143	461.795382571635	458.41041445962	344.353449205066	213.682255655224
140	367.835975240204	118.145025855705	15	13	139	6.95	302.68750480408	-105.9974828859	320.71044875817	502.157049704948	549.915761281769	354.382505640144	215.625567301833
141	398.839479899216	102.384246581159	15	13	140	7	620.07009318024	-315.21558549092	695.59168036495	500.95484316154	580.252020959542	357.481666270883	217.369699713095
142	411.1133	94.19126	15	13	141	7.05	245.47640201568	-163.85973162318	295.141788966226	624.856492725075	580.866914210214	358.741940993556	220.044679898649
143	380.839295151349	106.109655245004	15	13	142	7.1	-605.480096973019	238.36790490008	650.711461338211	761.495303030227	533.181320552771	361.609237730807	223.648317442057
144	327.32201930537	128.742586685511	15	13	143	7.15	-1070.34551691958	452.65862881014	1162.12708419782	698.708659347449	499.551694489729	367.778729354767	225.807489191578
145	280.6467	147.2081	15	13	144	7.2	-933.5063861074	369.31026628978	1003.90450028393	659.57677871548	488.130386698921	367.960352204453	229.403707873512
146	262.027222127821	151.388171496346	15	13	145	7.25	-372.38955744358	83.6014299269198	381.658461951063	565.407797944001	436.496126780461	369.935074528583	235.103785644386
147	257.1921	150.2205	15	13	146	7.3	-96.7024425564205	-23.3534299269201	99.4823858063796	374.246896254382	424.876963540719	370.434321026731	238.51717170891
148	248.4528	152.3429	15	13	147	7.35	-174.786	42.448	179.866557480817	214.765470367615	376.217213547385	342.465626580274	241.40620208739
149	238.1908	151.2875	15	13	148	7.4	-205.24	-21.1079999999998	206.322575749723	174.283594213472	277.147044249915	319.187157454226	243.339076458555
150	227.9047	152.1814	15	13	149	7.45	-205.722	17.878	206.497370850091	190.177148365957	186.004943127138	308.322040841783	246.415309265452
151	218.9671	152.8484	15	13	150	7.5	-178.752	13.34	179.249081180351	187.026629150768	159.618128097624	279.137865099077	245.298985698854
152	210.3876	155.3881	15	13	151	7.55	-171.59	50.7940000000002	178.950156568805	180.047192245448	160.001727843247	270.964398437651	245.551862539716
153	202.5817	152.858	15	13	152	7.6	-156.118	-50.6020000000001	164.113961404872	157.244415886661	151.749932607777	246.199469228877	244.913386848444
154	194.3867	155.3697	15	13	153	7.65	-163.9	50.2339999999998	171.425391223121	144.952661981776	138.822620418724	195.235406531519	245.992485513585
155	190.1823	153.4446	15	13	154	7.7	-84.0879999999999	-38.5019999999997	92.4834890561551	129.826307320537	128.513694984644	153.223561205447	245.08243857458
156	184.2947	153.5948	15	13	155	7.75	-117.752	3.00399999999968	117.790311655925	116.473236064785	121.779603417693	146.327512970619	244.056445988882
157	179.1551	153.074	15	13	156	7.8	-102.792	-10.4159999999996	103.318383262612	97.5980485919999	117.051833334583	150.652582406304	242.488057933335
158	174.4238	151.9309	15	13	157	7.85	-94.6260000000001	-22.8620000000001	97.3486051261138	99.782974082628	116.18172491037	148.450700773676	227.152611010268
159	170.8466	153.361	15	13	158	7.9	-71.5440000000001	28.6019999999996	77.0494538591935	98.6065448536095	113.323768813124	142.324703712043	214.247435262586
160	165.9508	151.6984	15	13	159	7.95	-97.9160000000002	-33.252	103.408116509295	104.27735934863	120.442179283756	138.44811289076	206.840271949704
161	160.3907	152.326	15	13	160	8	-111.202	12.552	111.908165510833	115.890213755954	133.036897843614	133.116305126826	190.058468503898
162	154.2133	150.0492	15	13	161	8.05	-123.548	-45.5359999999996	131.672455737713	129.049489034247	141.303436969362	132.361784085876	184.680320035388
163	146.4614	149.5098	15	13	162	8.1	-155.038	-10.788	155.412877162737	141.101384484884	145.151468939576	128.217535966081	169.897539663165
164	140.1152	146.2329	15	13	163	8.15	-126.924	-65.5380000000002	142.845830250659	167.467250833619	145.826787005362	124.206241672402	141.996359995101
165	134.9086	139.9195	15	13	164	8.2	-104.132	-126.268	163.667593762479	178.329514590093	148.382530796876	122.204524944706	118.037599978816
166	130.970157553821	128.386564986836	15	13	165	8.25	-78.7688489235802	-230.65870026328	243.737497254508	174.412724123197	144.453006835958	118.17781744918	109.621736906861
167	125.9378	120.5667	15	13	166	8.3	-100.64715107642	-156.39729973672	185.983774520083	162.604084976477	147.671734837169	114.541794839938	108.246905481332
168	119.2964	121.9864	15	13	167	8.35	-132.828	28.3940000000001	135.828924828256	155.663677108867	140.253347021793	111.839595440262	104.848976306928
169	116.0162	119.3792	15	13	168	8.4	-65.6040000000002	-52.1440000000001	83.8026345170606	121.438762838297	135.08871453168	109.307713070946	100.776023286798
170	109.6796	118.1843	15	13	169	8.45	-126.732	-23.8980000000001	128.965554424428	117.013955084244	123.966870605657	105.358503057626	96.6849405666492
171	107.0192	115.7137	15	13	170	8.5	-53.2079999999999	-49.4119999999998	72.61292590166	106.093969920388	103.318737054746	100.979071908719	93.2611625680261
172	102.9275	122.8118	15	13	171	8.55	-81.8340000000001	141.962	163.859735749818	107.573344086883	87.7801527105152	98.3962416331242	89.8308064471675
173	104.6758	119.1459	15	13	172	8.6	34.966	-73.3180000000002	81.2289990089748	92.2700641024459	78.5277219409484	93.5956100974534	86.7571494835797
174	102.7998	123.3021	15	13	173	8.65	-37.5199999999998	83.124	91.1995053495357	85.1987112711955	72.7886391365287	88.7573134586832	83.4863410628912
175	101.3654	121.1067	15	13	174	8.7	-28.6880000000002	-43.9079999999998	52.4491545022415	58.5463503367861	62.3344753183755	82.8516387521852	82.1745492608058
176	100.7805	119.3381	15	13	175	8.75	-11.6979999999998	-35.3720000000001	37.256161745408	50.9614739615087	57.5051369814799	72.9159608431031	80.2153857826738
177	99.26334	119.5351	15	13	176	8.8	-30.3432000000001	3.94000000000005	30.5979310777707	38.0039341861743	49.1207484290796	65.8412285563593	78.6031445714419
178	97.22189	120.2567	15	13	177	8.85	-40.829	14.4319999999999	43.3046171325875	32.3988865343052	46.9378731731142	61.2472518401789	77.1250926918709
179	97.45362	118.9566	15	13	178	8.9	4.63459999999998	-26.002	26.4118064728636	29.8115626917644	42.4259123856861	59.2273428615535	76.1392812722254
180	96.39958	118.3399	15	13	179	8.95	-21.0808	-12.3339999999999	24.423916242896	39.6951465213732	41.7364068987138	54.9217682425383	74.4790780878085
181	97.05923	119.3614	15	13	180	9	13.193	20.4300000000001	24.3195425327041	42.9142723847198	42.5131846314597	53.4060200092267	72.5907582920706
182	93.48251	117.5688	15	13	181	9.05	-71.5343999999999	-35.8520000000001	80.0158502258146	46.8478905851979	43.9023044022034	47.299828808459	70.1925227459971
183	90.65135	116.6713	15	13	182	9.1	-56.6232000000002	-17.9499999999999	59.4002464493206	51.0739272631225	43.9667817394094	45.2967630010781	67.184772559371
184	88.3848094961482	116.257553069227	15	13	183	9.15	-45.330810077036	-8.27493861546003	46.0798974752542	55.214806571155	45.6660465865782	42.7664404533805	64.4749967799941
185	86.1412921285582	115.864399403791	15	13	184	9.2	-44.8703473517998	-7.86307330872006	45.554099632519	48.1094622830336	47.509061166701	42.1445735769054	61.2282759257955
186	83.9212737395422	115.491028172275	15	13	185	9.25	-44.4003677803201	-7.46742463032007	45.0239390728665	45.019291094099	49.3069030369735	42.2529541161672	55.9632062486
187	81.7252301714125	115.136628543264	15	13	186	9.3	-43.9208713625939	-7.08799258021998	44.4891287852075	44.4842025879586	45.4789091878383	42.6644943029454	52.1251777132515
188	79.5536372664811	114.800389685342	15	13	187	9.35	-43.431858098628	-6.72477715843996	43.9493905046479	43.9441950702796	43.655652829042	42.4105899434797	49.5240180057749
189	77.4069708670605	114.481500767092	15	13	188	9.4	-42.9333279884122	-6.37777836499993	43.4044549445519	43.3989995027919	43.1069685210749	42.9708494735052	48.206313571939
190	75.2857068154628	114.179150957098	15	13	189	9.45	-42.4252810319538	-6.04699619987997	42.8540620441239	42.848356092643	42.5527402550969	43.5996531179913	45.7421363024751
191	73.1903209540003	113.892529423944	15	13	190	9.5	-41.9077172292501	-5.73243066308009	42.2979612354284	42.292014563985	41.9927236008747	44.2024446754221	44.6691796649638
192	71.1212891249851	113.620825336214	15	13	191	9.55	-41.380636580304	-5.43408175460002	41.7359117344628	41.7297344541912	41.4266842036874	41.98880385887	41.2972660768065
193	69.0790871707295	113.363227862492	15	13	192	9.6	-40.8440390851121	-5.15194947444002	41.1676828613579	41.1612854399142	40.8543981475501	40.7739350212887	39.973147344
194	67.0641909335457	113.118926171361	15	13	193	9.65	-40.2979247436758	-4.88603382261999	40.5930543955828	40.5864476989575	40.2756523604321	40.1926801013051	38.381611601063
195	65.0770762557461	112.887109431406	15	13	194	9.7	-39.7422935559919	-4.63633479909987	40.0118169727392	40.0050123147319	39.6902450692816	39.6049130994059	37.7405070569056
196	63.1182189796427	112.66696681121	15	13	195	9.75	-39.1771455220682	-4.40285240392001	39.4237725306446	39.4167817311152	39.0979863138706	39.0104516540969	37.4607358325703
197	61.1880949475478	112.457687479358	15	13	196	9.8	-38.6024806418979	-4.18558663704005	38.8287348133347	38.821570266673	38.4986985299018	38.4091268701438	37.3287762442117
198	59.2871800017737	112.258460604432	15	13	197	9.85	-38.0182989154821	-3.98453749851996	38.2265299432745	38.219204698649	37.8922172135353	37.8007841713709	36.8603663683603
199	57.4159499846325	112.068475355018	15	13	198	9.9	-37.424600342824	-3.79970498828015	37.6169970733718	37.6095249287838	37.2783916815353	37.1852842823246	36.7953709729579
200	55.5748807384366	111.886920899698	15	13	199	9.95	-36.821384923918	-3.63108910639994	36.9999891326194	36.9923847450717	36.6570859437149	36.562504362412	36.761063963625
201	53.7644481054981	111.712986407057	15	13	200	10	-36.20865265877	-3.47868985281991	36.3753736813186	36.3676526959555	36.0281797073192	35.932339320701	36.7102777045988
202	51.9851279281293	111.545861045679	15	13	201	10.05	-35.5864035473759	-3.34250722755996	35.7430338947742	35.7352130963976	35.3915695366001	35.2947033451541	35.2479433026182
203	50.2373960486423	111.384733984147	15	13	202	10.1	-34.95463758974	-3.22254123063999	35.1028696976933	35.0949671887807	34.7471701951917	34.6495316869219	34.2818399170593
204	48.5217283093495	111.228794391045	15	13	203	10.15	-34.3133547858561	-3.1187918620401	34.4547990755825	34.4468344858546	34.0949162042171	33.9967827487456	33.6296071967893
205	46.8386005525631	111.077231434957	15	13	204	10.2	-33.662555135728	-3.03125912176	33.7987595945351	33.7907543281286	33.4347636555423	33.3364405369059	32.9714497191026
206	45.1884886205952	110.929234284467	15	13	205	10.25	-33.002238639358	-2.95994300979999	33.1347101666877	33.1266876944279	32.7666923275313	32.6685175489735	32.3076014784588
207	43.5718683557582	110.783992108159	15	13	206	10.3	-32.3324052967401	-2.90484352616005	32.4626331061443	32.4546193120367	32.0907081604063	31.993058185478	31.6383713081023
208	41.9892156003642	110.640694074617	15	13	207	10.35	-31.65305510788	-2.86596067083991	31.7825365291899	31.774560122304	31.4068461603084	31.310142793241	30.9641559671839
209	40.4410061967255	110.498529352424	15	13	208	10.4	-30.9641880727739	-2.84329444386003	31.0944571636264	31.086550169208	30.715173815956	30.6198924724106	30.2854558141818
210	38.9277159871542	110.356687110165	15	13	209	10.45	-30.265804191426	-2.83684484518005	30.3984636458714	30.3906619926841	30.015795130097	29.9224748092587	29.6028934301167
211	37.4498208139627	110.214356516423	15	13	210	10.5	-29.55790346383	-2.84661187484005	29.694660401208	29.6870046261889	29.3088553906278	29.2181107337756	28.9172354641238
212	36.0077965194632	110.070726739783	15	13	211	10.55	-28.8404858899901	-2.87259553279995	28.9831922235246	28.9757283198752	28.5945468343559	28.5070827463664	28.2294177498838
213	34.6021189459679	109.924986948827	15	13	212	10.6	-28.1135514699059	-2.91479581912	28.2642496967142	28.25703013789	27.8731153912902	27.7897448128299	27.5405733039661
214	33.2332639357889	109.77632631214	15	13	213	10.65	-27.3771002035801	-2.97321273373996	27.5380756320578	27.5311606120475	27.1448687406041	27.0665342922735	26.8520620711903
215	31.9017073312387	109.623933998306	15	13	214	10.7	-26.6311320910039	-3.04784627667999	26.8049727359453	26.7984316760277	26.4101859629751	26.3379863387993	26.1655001511482
216	30.6079249746293	109.466999175908	15	13	215	10.75	-25.875647132188	-3.13869644796	26.0653127719954	26.0592261563915	25.6695291400199	25.6047513028206	25.4827847442372
217	29.352392708273	109.304711013531	15	13	216	10.8	-25.110645327126	-3.24576324753991	25.3195475434257	25.314009161333	24.9234573323265	24.8676157460609	24.8061094416802
218	28.135586374482	109.136258679759	15	13	217	10.85	-24.33612667582	-3.36904667544019	24.5682220985332	24.5633417880602	24.1726434653514	24.127527762997	24.1379633609152
219	26.9579818155687	108.960831343174	15	13	218	10.9	-23.552091178266	-3.50854673170005	23.8119906567653	23.8078976679923	23.4178947685909	23.385627346039	23.4811079576143
220	25.8200548738451	108.777618172362	15	13	219	10.95	-22.758538834472	-3.66426341623992	23.0516358695813	23.0484829886254	22.6601775475017	22.6432824978213	22.8385280669467
221	24.7222813916235	108.585808335905	15	13	220	11	-21.955469644432	-3.83619672913994	22.2880921716561	22.2860607743114	21.9006472150134	21.9021316075467	22.2133589567128
222	23.6651372112162	108.384591002388	15	13	221	11.05	-21.142883608146	-4.02434667033987	21.5224741465911	21.5217803758489	21.1406846577659	21.1641321546135	21.6087974800803
223	22.6490981749353	108.173155340395	15	13	222	11.1	-20.320780725618	-4.22871323986016	20.7561110269631	20.7570133069432	20.3819401347037	20.4316149210103	21.0280100835393
224	21.6746401250932	107.95069051851	15	13	223	11.15	-19.489160996842	-4.44929643769996	19.990588664453	19.9933967620346	19.6263859514739	19.7073413936351	20.4740510791168
225	20.7422389040021	107.716385705316	15	13	224	11.2	-18.648024421822	-4.68609626388002	19.2278005250528	19.2328863269064	18.8763790326676	18.9945597653904	19.9498009535778
226	19.8523703539741	107.469430069397	15	13	225	11.25	-17.79737100056	-4.93911271837987	18.4700094471128	18.4778194950961	18.1347340750734	18.2970519395009	19.457928570822
227	19.0055103173215	107.209012779337	15	13	226	11.3	-16.9372007330519	-5.2083458012001	17.7199219709505	17.7309915270989	17.4048069769004	17.6191606978825	19.0008756514448
228	18.2021346363565	106.93432300372	15	13	227	11.35	-16.0675136193	-5.49379551234011	16.9807768679115	16.995744758392	16.6905863766691	16.9657839285894	18.5808586014364
229	17.4427191533914	106.64454991113	15	13	228	11.4	-15.188309659302	-5.79546185179993	16.256448824467	16.2760713881123	15.9967880186792	16.3423234428179	18.1998818034844
230	16.7277397107383	106.338882670151	15	13	229	11.45	-14.299588853062	-6.11334481958011	15.551566681518	15.5767276268944	15.3289419832791	15.7545813246348	17.859757125157
231	16.0576721507096	106.016510449366	15	13	230	11.5	-13.401351200574	-6.44744441569998	14.8716425957144	14.9033532582421	14.6934566639883	15.20860717965	17.5621257218247
232	15.4329923156175	105.676622417359	15	13	231	11.55	-12.493596701842	-6.79776064013993	14.223203164861	14.2625845102594	14.097636737999	14.7105122137942	17.3084795751999
233	14.8541760477741	105.318407742715	15	13	232	11.6	-11.576325356868	-7.16429349288006	13.6139050246499	13.6621392081663	13.5496277224751	14.2662753542487	17.1001813071011
234	14.3216991894917	104.941055594017	15	13	233	11.65	-10.649537165648	-7.54704297395989	13.0526050845536	13.1108419398644	13.0582609341619	13.8815678659601	16.9384815735577
235	13.8360375830826	104.543755139849	15	13	234	11.7	-9.71323212818199	-7.94600908336008	12.5493401710523	12.6185458491036	12.6327836166019	13.5616155683562	16.8245338209569
236	13.3976670708589	104.125695548795	15	13	235	11.75	-8.76741024447401	-8.36119182108007	12.1151562542051	12.1959021867082	12.2824802842266	13.3111058388233	16.7594064509587
237	13.0070634951329	103.686065989439	15	13	236	11.8	-7.81207151451998	-8.79259118711985	11.7617227110569	11.8539373580644	12.0162174506879	13.1341355568288	16.7440925663197
238	12.6647026982168	103.224055630364	15	13	237	11.85	-6.84721593832201	-9.2402071814999	11.500686712673	11.6034280250376	11.8419643318282	13.0341894398759	16.7795175098794
239	12.3710605224229	102.738853640155	15	13	238	11.9	-5.87284351587801	-9.70403980418013	11.3427809413346	11.4541186285887	11.766347713241	13.0141362609299	16.8665444002603
240	12.1266128100634	102.229649187395	15	13	239	11.95	-4.88895424719001	-10.1840890552	11.2967935059185	11.4138890522722	11.7942891534334	13.0762317524926	17.0059778328627
241	11.9318354034504	101.695631440668	15	13	240	12	-3.89554813225999	-10.68035493454	11.3686092719606	11.4880264769483	11.9287550136583	13.2221198361028	17.1985658664667
242	11.7872041448964	101.135989568558	15	13	241	12.05	-2.89262517108	-11.1928374421998	11.5605748294744	11.6787580684176	12.1706343756586	13.4528269957864	17.4450003609765
243	11.6931948767134	100.549912739649	15	13	242	12.1	-1.88018536365998	-11.72153657818	11.8713738360534	11.9851502818291	12.5187511572766	13.768747693192	17.7459156737027
244	11.6502834412136	99.936590122525	15	13	243	12.15	-0.858228709995998	-12.26645234248	12.2964388986809	12.4033913987278	12.9700115876979	14.1696217534803	18.1018856612381
245	11.6589456807095	99.2952108857695	15	13	244	12.2	0.173244789917995	-12.82758473511	12.8287545729763	12.9273796990449	13.5196798883833	14.6545078765233	18.5134188718972
246	11.719657437513	98.6249641979665	15	13	245	12.25	1.21423513606999	-13.40493375606	13.4598148564542	13.5494758376049	14.1617593879791	15.2217609624166	18.9809517506939
247	11.8328945539366	97.9250392276999	15	13	246	12.3	2.26474232847199	-13.9984994053322	14.1805163310599	14.2612651069782	14.8894365408849	15.8690244347569	19.5048396173668
248	11.9991328722923	97.1946251435534	15	13	247	12.35	3.32476636711402	-14.6082816829301	14.9818545288533	15.0542094949375	15.6955310545558	16.5932510911694	20.0853451239023
249	12.2188482348926	96.4329111141111	15	13	248	12.4	4.39430725200602	-15.2342805888458	15.8553852455472	15.9201273772304	16.5728957937196	17.3907653577027	20.7226238631654
250	12.4925164840494	95.6390863079567	15	13	249	12.45	5.47336498313598	-15.8764961230881	16.7934765127728	16.8514933827248	17.5147265996133	18.2573743410907	21.4167068063089
251	12.8206134620752	94.8123398936742	15	13	250	12.5	6.56193956051599	-16.5349282856499	17.7894042679189	17.8415862715067	18.5147669111749	19.1885245532834	22.1674793301767
252	13.2036150112822	93.9518610398473	15	13	251	12.55	7.66003098414	-17.2095770765381	18.8373463585318	18.8845264804611	19.5674144938553	20.1794885081588	22.9746568139219
253	13.6419969739825	93.0568389150599	15	13	252	12.6	8.76763925400603	-17.9004424957481	19.9323189727631	19.9752437042891	20.6677510250622	21.2255559931568	23.8377572165362
254	14.1362351924883	92.1264626878959	15	13	253	12.65	9.88476437011599	-18.6075245432801	21.0700862903189	21.1094064451193	21.8115191277076	22.322203456516	24.7560717888229
255	14.686805509112	91.1599215269392	15	13	254	12.7	11.011406332474	-19.3308232191339	22.2470626319129	22.2833356049858	22.9950687937982	23.4652221754382	25.728636200903
256	15.2941837661658	90.1564046007736	15	13	255	12.75	12.147565141076	-20.070338523312	23.4602179720698	23.4939157786177	24.2152897185876	24.6507976625646	26.7542058592752
257	15.9588458059618	89.115101077983	15	13	256	12.8	13.29324079592	-20.826070455812	24.7069921578641	24.7385117749541	25.4695404754328	25.8755436779048	27.8312407989238
258	16.6812674708124	88.0352001271513	15	13	257	12.85	14.448433297012	-21.598019016634	25.9852198409228	26.0148938833072	26.7555809317577	27.1365008079287	28.9579066569896
259	17.4619246030296	86.9158909168622	15	13	258	12.9	15.613142644344	-22.3861842057821	27.293066272001	27.3211729920559	28.0715111193125	28.4311114654009	30.1320979028562
260	18.3012930449259	85.7563626156998	15	13	259	12.95	16.787368837926	-23.1905660232479	28.6289731736782	28.6557453458798	29.4157177512631	29.7571818601253	31.3514867765632
261	19.1998486388133	84.5558043922477	15	13	260	13	17.971111877748	-24.0111644690421	29.9916135158135	30.0172460848978	30.7868284139543	31.1128388242505	32.6135961560092
262	20.1580672270042	83.31340541509	15	13	261	13.05	19.164371763818	-24.8479795431538	31.3798539269834	31.4045104636708	32.1836728619543	32.4964866320574	33.9158882669653
263	21.1764246518107	82.0283548528105	15	13	262	13.1	20.36714849613	-25.7010112455902	32.7927235360127	32.816541619219	33.6052505907951	33.9067667398803	35.2558564807619
264	22.2553967555451	80.6998418739929	15	13	263	13.15	21.579442074688	-26.570259576352	34.2293881658662	34.2524838358526	35.0507038030942	35.3425218241655	36.6311067898121
265	23.3954593805196	79.3270556472213	15	13	264	13.2	22.80125249949	-27.4557245354319	35.689128951419	35.7116003780288	36.5192949264524	36.8027645252827	38.0394191861608
266	24.5970883690465	77.9091853410794	15	13	265	13.25	24.032579770538	-28.3574061228381	37.1713245989815	37.1932550966924	38.0103879299134	38.2866507561339	39.4787850833956
267	25.8607595634379	76.4454201241511	15	13	266	13.3	25.273423887828	-29.2753043385659	38.6754366378647	38.6968971425175	39.5234327886821	39.7934571630906	40.9474223930119
268	27.1869488060061	74.9349491650203	15	13	267	13.35	26.523784851364	-30.209419182616	40.2009971293307	40.2220482336859	41.0579525480029	41.3225622228098	42.4437731766639
269	28.5761319390634	73.3769616322708	15	13	268	13.4	27.783662661146	-31.1597506549899	41.7475983949916	41.7682920239742	42.6135325290185	42.8734304480096	43.9664897523497
270	30.0287848049219	71.7706466944865	15	13	269	13.45	29.05305731717	-32.1262987556861	43.3148844072608	43.3352651993353	44.1898112993024	44.4455992120358	45.5144144895806
271	31.5453832458939	70.1151935202513	15	13	270	13.5	30.3319688194399	-33.1090634847041	44.9025435504231	44.9226499993135	45.7864730983135	46.038667758735	47.0865572024218
272	33.1264031042917	68.4097912781491	15	13	271	13.55	31.620397167956	-34.1080448420439	46.5103025146704	46.5301679155195	47.403241464227	47.6522880257718	49.1472657936984
273	34.7723202224274	66.6536291367636	15	13	272	13.6	32.9183423627141	-35.12324282771	48.1379211292214	48.1575743649189	49.0398738548244	49.286156968367	52.7908219439403
274	36.4836104426132	64.8458962646788	15	13	273	13.65	34.2258044037159	-36.154657441696	49.7851879760216	49.8046541726528	50.6961570929251	50.9400101231082	55.7889097406814
275	38.2607496071615	62.9857818304785	15	13	274	13.7	35.542783290966	-37.202288684006	51.4519166542578	51.4712177291186	52.3719034976191	52.6136161968835	58.579443859181
276	40.1042135583844	61.0724750027465	15	13	275	13.75	36.869279024458	-38.26613655464	53.1379425890926	53.1570977103354	54.0669475875567	54.3067725042265	61.9329604115258
277	42.0144781385941	59.1051649500669	15	13	276	13.8	38.205291604194	-39.346201053592	54.8431202969997	54.8621462703308	55.7811432628616	56.019301108119	65.9261220757037
278	43.992019190103	57.0830408410233	15	13	277	13.85	39.550821030178	-40.442482180872	56.5673210353056	56.5862326303194	57.5143613887311	57.7510455453992	70.3438045312106
279	46.0373125552232	55.0052918441997	15	13	278	13.9	40.905867302404	-41.554979936472	58.3104307759982	58.3292410024605	59.2664877171979	59.5018680392985	74.9007566224622
280	48.1508340762669	52.8711071281799	15	13	279	13.95	42.2704304208739	-42.6836943203959	60.0723484542009	60.0910687966045	61.0374210944645	61.271647119036	79.347719423526
281	50.3330595955464	50.6796758615478	15	13	280	14	43.6445103855901	-43.828625332642	61.8529844497983	61.8716250671267	62.8270719101396	63.0602755805931	83.574633639491
282	52.5844649553739	48.4301872128873	15	13	281	14.05	45.02810719655	-44.9897729732101	63.6522592677195	63.6708291640651	64.6353607520109	65.7980449553394	87.8072220813627
283	54.9055259980617	46.1218303507822	15	13	282	14.1	46.4212208537559	-46.167137242102	65.4701023879165	65.4886095586097	66.462217235974	71.6748771480002	92.4509488181713
284	57.2967185659219	43.7537944438164	15	13	283	14.15	47.823851357204	-47.3607181393159	67.3064512606902	67.3249028178187	68.3075789856719	76.2352976571974	96.9858474820901
285	59.7585185012669	41.3252686605737	15	13	284	14.2	49.2359987069	-48.5705156648541	69.161250426924	69.1796527074174	70.1713907404528	80.3561231930794	99.2411817442173
286	62.2914016464088	38.835442169638	15	13	285	14.25	50.657662902838	-49.796529818714	71.0344507458433	71.0528094048213	72.0536035736295	85.5792700669177	101.919124298788
287	64.8958438436598	36.2835041395932	15	13	286	14.3	52.0888439450201	-51.038760600896	72.9260087157129	72.9443288072787	75.8149466478173	92.0587869883168	105.487036548846
288	67.5723209353322	33.6686437390232	15	13	287	14.35	53.5295418334479	-52.2972080113999	74.8358858749362	74.8541719222959	85.8353929072695	99.3650468396115	109.631385293682
289	70.3213087637382	30.9900501365117	15	13	288	14.4	54.97975656812	-53.57187205023	76.7640482729771	76.7823043294402	93.2041075971968	106.928082796915	111.483913282547
290	73.14328317119	28.2469125006427	15	13	289	14.45	56.4394881490361	-54.86275271738	78.71046600201	82.4502405882172	99.6748252916942	114.249839635016	114.738366215131
291	76.03872	25.43842	15	13	290	14.5	57.9087365761998	-56.169850012854	80.6751127815649	100.617976409718	108.331468223696	121.110599520247	116.408539468023
292	79.68824	21.92874	15	13	291	14.55	72.9903999999999	-70.1936	101.265690009598	113.463886387115	119.482213224623	127.962156136954	120.233901952391
293	86.04826	16.62117	15	13	292	14.6	127.2004	-106.1514	165.674564982438	124.495478661093	132.267876443249	135.615740667976	122.422228653192
294	92.7707409195457	14.4983800689005	15	13	293	14.65	134.449618390914	-42.45579862199	140.993598159964	139.880632117951	145.548586608158	143.031684841072	122.803364242786
295	99.2409936775614	16.2123575672805	15	13	294	14.7	129.405055160314	34.2795499676	133.868427371898	156.514185861028	158.32828852958	145.868747291551	125.033822062279
296	105.638862580591	20.8126148419859	15	13	295	14.75	127.957378060592	92.005145494108	157.600880065859	163.91777647678	170.167595466864	149.531476093349	125.036333259302
297	112.144191935179	27.3486642398626	15	13	296	14.8	130.10658709176	130.720987957534	184.433458724982	177.6332868292	180.10936562609	154.954771989573	126.389080660911
298	118.93682604787	34.8700181077564	15	13	297	14.85	135.85268225382	150.427077357876	202.6925180612	192.161098398067	185.396088428682	161.511725041965	127.708345589188
299	126.196609225208	42.4261887925134	15	13	298	14.9	145.19566354676	151.12341369514	209.571149922064	200.454558815778	192.859262084947	163.465958525795	128.905355854289
300	134.103385773736	49.0666886409793	15	13	299	14.95	158.13553097056	132.809996969318	206.507485216229	203.704545391152	192.062669291408	168.205085311225	131.283713640509
301	142.837	53.84103	15	13	300	15	174.67228452528	95.4868271804141	199.068182154413	206.874400380583	190.731483963003	169.756803355453	133.05283126526
302	152.538331371554	56.4039831367853	15	13	301	15.05	194.02662743108	51.2590627357059	200.683391601852	208.085237340694	190.427330754523	174.669758949442	135.704836349891
303	163.1924	58.83135	15	13	302	15.1	213.08137256892	48.547337264294	218.541793008358	191.964240184749	190.755573640681	173.169580158384	141.135942120772
304	173.3711	62.38519	15	13	303	15.15	203.574	71.0768	215.625334722616	181.008409110228	181.383330443432	169.371430828375	147.833128044776
305	179.2826	64.54916	15	13	304	15.2	118.23	43.2794	125.902499436508	177.150116117895	178.081882092871	169.711520931478	152.36280441111
306	186.2178	66.53695	15	13	305	15.25	138.704	39.7558000000001	144.289026781804	174.636746900779	169.346011244041	164.493396451687	154.057344544679
307	194.921	63.98511	15	13	306	15.3	174.064	-51.0368000000001	181.391926640189	154.68142354617	169.230152272794	160.719374333506	154.181501331344
308	204.399	59.95625	15	13	307	15.35	189.56	-80.5772	205.974946922775	164.199524000992	160.943071888087	156.051644338765	153.589152410477
309	210.0627	58.74183	15	13	308	15.4	113.274	-24.2883999999999	115.848717949574	157.683613377854	145.883599571804	150.882628911664	153.866092053114
310	217.6258	54.49341	15	13	309	15.45	151.262	-84.9684000000001	173.493001710616	161.310188427694	147.360372571548	148.317587646002	153.927197006989
311	222.5693	51.89354	15	13	310	15.5	98.87	-51.9973999999999	111.709473666113	147.249396875395	138.255308940371	144.995063010273	155.038302492508
312	231.4733	47.39419	15	13	311	15.55	178.08	-89.987	199.524801889389	137.085775597437	131.011417912489	143.447516562828	157.010497144389
313	238.175	46.34359	15	13	312	15.6	134.034	-21.0120000000001	135.67098916128	130.521221142104	121.34771503685	146.656143573568	156.336372454517
314	241.1875	45.11995	15	13	313	15.65	60.2499999999998	-24.4727999999999	65.0306115597875	118.827004502888	120.381927379896	152.634571248479	155.284430582734
315	248.1625	44.2146	15	13	314	15.7	139.5	-18.1070000000001	140.670229433949	100.712647397284	118.553293199133	158.856861530668	152.832273234129
316	250.7296	43.51046	15	13	315	15.75	51.3420000000002	-14.0827999999999	53.238390470036	95.4460331983056	120.644114776505	158.583212996009	151.667608719479
317	256.1639	43.89162	15	13	316	15.8	108.686	7.62320000000003	108.953016361366	103.678079162355	117.664880852862	153.408230673115	148.354078728406
318	260.3878	40.42094	15	13	317	15.85	84.4780000000003	-69.4136	109.337918166389	106.585365256162	132.36921525905	145.66657977899	144.189660301392
319	265.4852	38.93509	15	13	318	15.9	101.948	-29.717	106.190841380036	122.461225050121	159.385542925155	144.266225580432	140.265172036887
320	272.2715	35.17093	15	13	319	15.95	135.726	-75.2832000000001	155.206659902982	134.617114308441	170.353350489788	139.649308702753	137.218332913094
321	276.4011	29.98296	15	13	320	16	82.5919999999996	-103.7594	132.617689439833	169.292397319794	178.911117051647	140.319801629564	134.410068921562
322	282.1402	23.73112	15	13	321	16.05	114.782	-125.0368	169.732462652965	215.093006687954	175.805043433742	139.351235339335	131.269753074147
323	295.865879593229	20.3511488124675	15	13	322	16.1	274.51359186458	-67.59942375065	282.714333223155	234.121335723414	169.98544452113	139.50316475065	127.5185929871
324	312.619629488256	20.7974908409476	15	13	323	16.15	335.07499790054	8.92684056960199	335.193888220836	235.361009053172	168.150523780969	141.197430337092	124.068961955356
325	324.4406	24.91457	15	13	324	16.2	236.41941023488	82.341583181048	250.348305080282	216.992972559042	160.745324206373	135.953025536781	123.003008414232
326	327.3012	31.23847	15	13	325	16.25	57.2119999999995	126.478	138.816056088624	170.678491722465	159.995488482624	138.841820987271	121.372395095213
327	329.6734	34.32727	15	13	326	16.3	47.4440000000004	61.776	77.8922801823136	121.208040873983	161.037589825809	135.988783123306	118.727197311663
328	332.225	34.49484	15	13	327	16.35	51.0320000000002	3.3514000000001	51.14192904027	87.3693126893324	146.637114242251	132.327676264018	115.397534245242
329	335.9236	36.86354	15	13	328	16.4	73.972	47.3739999999999	87.8416339784273	84.629967912076	123.009317749029	129.647715162109	114.266998962685
330	339.5367	35.01673	15	13	329	16.45	72.2619999999995	-36.9362	81.1546641570275	105.082207092575	101.552700583774	126.119078180187	111.655570614475
331	345.477	33.0546	15	13	330	16.5	118.806	-39.2426	125.119332202342	122.595736762037	98.7725249228959	123.825074832852	110.561291750437
332	351.7571	26.59716	15	13	331	16.55	125.602	-129.1488	180.15347608481	124.810594624075	96.1725228128708	119.091989585466	107.254484412969
333	356.7977	21.83342	15	13	332	16.6	100.812000000001	-95.2748	138.709577387577	115.736088478216	94.6699080069058	108.381042400632	105.535082677417
334	361.3741	19.95793	15	13	333	16.65	91.5279999999996	-37.5098	98.9159232886188	112.915081933716	91.1449065432499	95.5033526622328	105.578947934345
335	362.4637	18.53889	15	13	334	16.7	21.7920000000004	-28.3808000000001	35.782133427732	87.2628385331665	91.492832154001	87.1491552977968	103.733438044586
336	366.5591	14.79214	15	13	335	16.75	81.9079999999997	-74.935	111.014299479842	66.744079251775	87.6546611830797	84.1615771944166	104.078086663813
337	367.8434	12.53768	15	13	336	16.8	25.6859999999995	-45.0892	51.8922590820632	57.4792184624249	77.1463893451235	84.0461639502108	103.035631925241
338	369.6084	12.15604	15	13	337	16.85	35.3000000000009	-7.63279999999998	36.1157809806193	67.2495758297863	70.124970559014	85.1284887114949	101.989646445941
339	372.1632	11.53339	15	13	338	16.9	51.096	-12.453	52.5916193418685	62.3942404324436	67.9973875754365	84.2677723449372	101.027967830351
340	375.9183	9.582371	15	13	339	16.95	75.1019999999994	-39.02038	84.6339202645388	67.0299401570806	72.7456100118194	83.6618325261963	98.8455446629628
341	380.1649	10.46267	15	13	340	17	84.932	17.60598	86.7376224931281	73.5058618662529	69.5506294659374	80.8027818713094	97.2312683553253
342	383.8781	9.91386	15	13	341	17.05	74.2640000000006	-10.9762	75.0707577052482	78.5155566884481	71.9198050875508	75.1577334866026	94.6913305377781
343	387.0867	8.716391	15	13	342	17.1	64.1719999999998	-23.94938	68.4953895264811	78.2416441938526	75.5870694160841	71.5670006041833	89.3281127978108
344	388.5582	5.124087	15	13	343	17.15	29.4299999999998	-71.84608	77.6400934528443	76.7070184994312	77.3906381466245	69.9604655315975	82.6537659460469
345	389.844118973202	1.16444110794577	15	13	344	17.2	25.71837946404	-79.1929178410846	83.2643577915613	76.809670018021	75.8308328983916	71.5138505523902	78.1018060942235
346	391.43437621824	-2.45482227451264	15	13	345	17.25	31.8051449007601	-72.3852676491682	79.064494021021	77.6682769659153	73.9509025595391	69.3143523403544	76.3408419038188
347	393.305017100276	-5.7385794384867	15	13	346	17.3	37.4128176407203	-65.6751432794812	75.5840152981976	76.2657196048009	73.1690776280816	70.0824807271749	76.1084101727277
348	395.43208698447	-8.69170667508788	15	13	347	17.35	42.5413976838797	-59.0625447320236	72.7884242659525	73.4200216029307	73.0090306493526	71.6516166278647	76.5544639724888
349	397.791631235985	-11.3190802754276	15	13	348	17.4	47.1908850302998	-52.5474720067944	70.6273066472721	71.194786619647	71.9235434877585	72.4082204985926	76.0987782960757
350	400.359695219982	-13.6255765306174	15	13	349	17.45	51.3612796799396	-46.129925103796	69.0358677822101	69.5284852381422	70.2820910929609	71.5720111457385	75.8339245228608
351	403.112324301622	-15.6160717317688	15	13	350	17.5	55.0525816328002	-39.809904023028	67.9383191046027	68.3497843327899	69.0780752147715	70.6374618777988	74.5034550806764
352	406.025563846066	-17.2954421699931	15	13	351	17.55	58.2647908888805	-33.587408764486	67.2525083906737	67.5813673707162	68.245156366799	70.2906714900902	71.8423784770417
353	409.075459218476	-18.6685641364018	15	13	352	17.6	60.9979074481998	-27.462439328174	66.8949197391909	67.1441605829911	67.7161638396453	70.2751831949893	70.2761518324127
354	412.238055784014	-19.7403139221065	15	13	353	17.65	63.2519313107605	-21.434995714094	66.7852218369033	66.961363809896	67.4258028505606	69.8041792298609	69.7785486504874
355	415.48939890784	-20.5155678182185	15	13	354	17.7	65.0268624765192	-15.50507792224	66.8498338435847	66.9618274954557	67.3131893930854	69.0544568906502	70.9498251246904
356	418.805533955116	-20.9992021158494	15	13	355	17.75	66.3227009455204	-9.672685952618	67.0243352391272	67.0825433465007	67.3240211960585	68.5201066132211	70.3470787532433
357	422.162506291003	-21.1960931061106	15	13	356	17.8	67.1394467177402	-3.93781980522398	67.2548268184722	67.2702383304051	67.4122653520987	68.1706563952447	71.3392983615951
358	425.536361280663	-21.1111170801136	15	13	357	17.85	67.4770997932001	1.69952051993995	67.498498994416	67.4822182031797	67.5413357406259	67.9804392334827	72.8475551898481
359	428.903144289257	-20.7491503289699	15	13	358	17.9	67.3356601718797	7.23933502287402	67.7236967564255	67.686678582221	67.6848149719633	67.9297842472142	74.0663447224151
360	432.238900681947	-20.1150691437908	15	13	359	17.95	66.7151278537995	12.681623703582	67.9097332074575	67.8627032087417	67.8268226883396	68.0060165195252	74.6046226537582
361	435.519675823894	-19.2137498156879	15	13	360	18	65.6155028389401	18.026386562058	68.0466371343338	68.0001281347512	67.9621380116706	68.2041282900434	75.2072368603623
362	438.721515080259	-18.0500686357727	15	13	361	18.05	64.0367851273004	23.273623598304	68.1349499510756	68.0993916135216	68.0961564236904	68.5270234674807	76.2138392367334
363	441.820463816203	-16.6289018951566	15	13	362	18.1	61.9789747188804	28.423334812322	68.1856236244633	68.1714271734995	68.2447146273202	68.9853030606421	77.4921170995738
364	444.792567396888	-14.955125884951	15	13	363	18.15	59.4420716136995	33.475520204112	68.2200141502776	68.2375974411202	68.4337656438678	69.5966317693773	78.6441008418409
365	447.613871187476	-13.0336168962675	15	13	364	18.2	56.4260758117598	38.43017977367	68.2699110073469	68.3296096386391	68.6988436459651	70.3857996969908	79.7532833264953
366	450.260420553128	-10.8692512202176	15	13	365	18.25	52.9309873130399	43.287313520998	68.3774884724378	68.4893011198892	69.0842353840283	71.3798051661321	81.0615366587956
367	452.708260859004	-8.46690514791256	15	13	366	18.3	48.9568061175203	48.0469214461008	68.59501093867	68.7681396742141	69.6417815828628	72.5961159960154	82.5482298551636
368	454.933437470268	-5.83145497046399	15	13	367	18.35	44.5035322252807	52.7090035489714	68.9840810307137	69.2262601184308	70.4292703806584	74.0434937518315	84.1949459322011
369	456.911995752079	-2.96777697898333	15	13	368	18.4	39.5711656362198	57.2735598296132	69.6142069219023	69.9308733269363	71.5084485667912	75.7244689462377	85.9861193435416
370	458.619981069599	0.119252535417969	15	13	369	18.45	34.1597063504003	61.740590288026	70.5605132284301	70.9539535270865	72.944776705642	77.6372341617778	87.9096070801614
371	460.03343878799	3.4247572816284	15	13	370	18.5	28.2691543678197	66.1100949242086	71.9005545149653	72.3692396414275	74.7974723205937	79.7770118429259	89.9571432971976
372	461.128414272413	6.94386096853655	15	13	371	18.55	21.8995096884601	70.382073738163	73.7104119394212	74.2487574593683	77.0960755683404	82.1370069833766	91.9959679256478
373	461.880952888029	10.6716873050309	15	13	372	18.6	15.0507723123201	74.556526729887	76.0605116024186	76.6632932928531	79.8422728763429	84.7090510041584	93.3778201532212
374	462.2671	14.60336	15	13	373	18.65	7.72294223942026	78.633453899382	79.0117960116061	79.664071314251	83.0151722486076	87.4840224538209	93.6910752148287
375	462.273960456555	18.7350139240311	15	13	374	18.7	0.13720913109978	82.633078480622	82.6331923958544	83.2381976095943	86.5756246775905	90.4521097623403	94.0035473477441
376	461.932877038195	23.0668285945065	15	13	375	18.75	-6.82166836720057	86.636293409508	86.9044446219549	87.3153061112583	90.4697883018235	93.6029667043701	95.4799203839592
377	461.28625200849	27.5999946905072	15	13	376	18.8	-12.9325005940996	90.663321920014	91.5810434161375	91.7815870378469	94.6322323838903	96.9258033150825	97.9754268151751
378	460.376487631008	32.3357028911139	15	13	377	18.85	-18.1952875496404	94.714164012134	96.4460541107386	96.4879560623279	98.9888316276585	100.409452630919	101.008016327796
379	459.245986169319	37.2751438754078	15	13	378	18.9	-22.6100292337799	98.7888196858781	101.343200644549	101.275505289396	103.459596340851	104.042454439869	104.105165297754
380	457.937149886991	42.4195083224698	15	13	379	18.95	-26.17672564656	102.88728894124	106.16503751826	106.026267158186	107.959442819039	107.813197640798	106.824038943822
381	456.492381047593	47.7699869113809	15	13	380	19	-28.8953767879593	107.009571778222	110.842190757295	110.662357144059	112.408461088146	111.710158304352	108.80537010649
382	454.954081914695	53.3277703212219	15	13	381	19.05	-30.7659826579606	111.15566819682	115.334852760089	115.137605643854	116.755531061825	115.464912383815	109.975120635196
383	453.364654751867	59.094049231074	15	13	382	19.1	-31.7885432565595	115.325578197042	119.626504040101	119.43092957575	120.976632385496	117.7703372458	111.147674930386
384	451.766501822675	65.0700143200179	15	13	383	19.15	-31.9630585838399	119.519301778878	123.719443143527	123.541416886897	125.06973663113	117.78551866028	113.899141500329
385	450.202025390691	71.2568562671347	15	13	384	19.2	-31.2895286396804	123.736838942336	127.631657177735	127.484794965463	129.050770604005	117.621294998498	117.380350263369
386	448.713627719483	77.6557657515054	15	13	385	19.25	-29.7679534241604	127.978189687414	131.394627313033	131.290907626933	132.95052830688	119.580035601786	118.200926847963
387	447.34371107262	84.2679334522109	15	13	386	19.3	-27.3983329372595	132.24335401411	135.051743152919	135.001867618406	136.29759238374	123.354737634335	118.803636256876
388	446.134677713671	91.0945500483321	15	13	387	19.35	-24.18066717898	136.532331922424	138.657067347451	138.67061163226	136.551842863942	127.97253890376	119.580110409476
389	445.128929906205	98.1368062189501	15	13	388	19.4	-20.1149561493207	140.84512341236	142.274243100893	142.359639726864	132.11144097971	132.48586164927	119.41321040341
390	444.368869913792	105.395892643146	15	13	389	19.45	-15.201199848259	145.181728483918	145.975377247003	145.110389802016	127.283147177956	136.010843725866	120.154603765814
391	443.8969	112.873	15	13	390	19.5	-9.43939827584018	149.54214713708	149.839767786052	141.812778100951	126.751610115426	137.833728370055	120.249663318293
392	443.708004995579	120.310876440093	15	13	391	19.55	-3.77790008841998	148.75752880186	148.805493528681	129.221014341013	129.953944206845	137.813234287016	119.439619855392
393	443.6075	126.4185	15	13	392	19.6	-2.01009991158003	122.15247119814	122.169008842124	115.895682723653	134.968445422024	137.586298856614	121.419591261164
394	443.495076342168	130.382677373852	15	13	393	19.65	-2.24847315664078	79.2835474770402	79.3154243012053	111.143580503988	139.901986667409	140.314260546836	122.216060175668
395	443.8376	134.3353	15	13	394	19.7	6.85047315664065	79.0524525229597	79.3487191602023	114.797498611674	142.970916847728	144.308590764397	120.537254738389
396	445.057766439793	140.520050704477	15	13	395	19.75	24.4033287958598	123.69501408954	126.07925668773	128.124112743097	142.71692843323	142.798886991556	119.622551318182
397	446.834414432353	148.682693119811	15	13	396	19.8	35.5329598512003	163.25284830668	167.075084067107	150.582958993804	139.328876190292	140.681469198669	117.64136075214
398	448.660418574611	157.944511080155	15	13	397	19.85	36.52008284516	185.23635920688	188.802079499241	170.046150971803	138.620754849286	138.750768188032	116.960046624373
399	450.028653463499	167.426788419663	15	13	398	19.9	27.3646977777594	189.64554679016	191.609655554742	174.290276362471	148.517080113963	134.78396636695	115.572380540455
400	450.431993695948	176.250808972487	15	13	399	19.95	8.06680464898022	176.48041105648	176.664679050196	163.86025376891	161.334034350838	132.49600989083	114.743731156716
401	449.363313868891	183.537856572779	15	13	400	20	-21.3735965411399	145.74095200584	147.299883641067	149.117396955475	158.846163867686	128.789168332233	112.971890251279
402	446.31548857926	188.409215054694	15	13	401	20.05	-60.9565057926204	97.4271696382999	114.924971099304	146.451201234122	151.408994190493	123.414327326969	110.59095910782
403	440.781392423985	189.986168252383	15	13	402	20.1	-110.6819231055	31.5390639537804	115.087795432063	152.621917729873	142.533090954041	125.068845276528	109.731369167474
404	432.2539	187.39	15	13	403	20.15	-170.5498484797	-51.9233650476605	178.278676947977	143.4020513729	129.665946066492	126.646601691055	107.598551295504
405	422.6955	183.3531	15	13	404	20.2	-191.168	-80.7379999999995	207.518261528955	138.957734612076	122.021102933933	123.45321447828	104.974335882584
406	419.0937	186.9071	15	13	405	20.25	-72.0359999999994	71.08	101.200551856202	135.948784952607	114.861408231237	119.665067034577	102.420415047199
407	414.5497	185.9923	15	13	406	20.3	-90.8800000000008	-18.2960000000003	92.7033872951801	112.880690898862	107.499778463645	111.927983869945	99.882574939059
408	409.6975	187.2079	15	13	407	20.35	-97.0439999999996	24.3119999999999	100.043047134721	91.4202881379922	111.51693570377	105.947554344986	97.3257484711269
409	406.7779	188.3822	15	13	408	20.4	-58.3920000000001	23.4860000000003	62.9382066792503	86.3207650895739	104.776123268148	98.6588994316397	93.9584235585881
410	402.0553	190.0571	15	13	409	20.45	-94.452	33.4979999999996	100.216247724608	76.0418223152152	85.5723946057223	93.4766185875661	90.7408288042234
411	398.4111	191.0804	15	13	410	20.5	-72.8840000000002	20.4660000000001	75.7029366141106	87.0850864549337	80.483970201469	88.1100521325021	87.5186528270865
412	396.8074	192.382	15	13	411	20.55	-32.0740000000001	26.0320000000002	41.3086734233867	96.6715556374336	72.4469735493974	83.3686839286236	84.8709307279443
413	389.0515	192.0508	15	13	412	20.6	-155.118	-6.62399999999991	155.259367833313	79.7245010734523	69.3620177359304	81.8764394783345	82.6560223779238
414	388.6148	197.5771	15	13	413	20.65	-8.73399999999947	110.526	110.87055259175	74.6471753133642	67.6518527967877	74.8828420441717	82.2261296502872
415	389.3859	197.5096	15	13	414	20.7	15.4219999999998	-1.34999999999991	15.4809749047014	68.8521247835797	64.9321342411994	65.6400810007715	82.7223464209278
416	386.8701	197.5008	15	13	415	20.75	-50.3160000000003	-0.176000000000158	50.3163078136704	51.638949016927	61.3586960337671	62.0419431028426	84.5995748054648
417	386.3362	197.1922	15	13	416	20.8	-10.6779999999992	-6.17199999999968	12.333420774464	38.6321499561419	59.2375893936017	59.0836806794492	85.6555378662454
418	382.9501	197.9019	15	13	417	20.85	-67.722	14.194	69.1934890000497	50.1397674089465	52.2359432528987	55.9007287542215	83.4877304051568
419	383.6211	200.0933	15	13	418	20.9	13.4199999999998	43.8279999999997	45.836557287824	48.07021675417	44.9895608201956	53.132880750226	79.8648212440623
420	383.1899	203.7187	15	13	419	20.95	-8.6239999999998	72.5080000000003	73.0190621687244	49.6230540036237	45.7077673958207	48.9856477176163	77.9587192274322
421	382.8442	201.7504	15	13	420	21	-6.91400000000044	-39.366	39.968554539788	52.8329374888703	43.5999160042162	46.2481373219396	76.4593896345605
422	382.1596	201.0148	15	13	421	21.05	-13.6919999999998	-14.7120000000001	20.0976070217326	51.3469716842494	45.7203878095009	46.32753412892	74.3164129260665
423	381.5321	205.2305	15	13	422	21.1	-12.55	84.314	85.2429064262827	41.275767382695	42.4394397725126	40.2431994793196	72.6325994085032
424	383.3716	205.7818	15	13	423	21.15	36.7899999999997	11.026	38.4067282647192	39.1296152542623	38.6139087036642	37.8056576095192	69.2787946024561
425	382.4784	206.4791	15	13	424	21.2	-17.8639999999996	13.9459999999997	22.6630406609523	41.817721615378	33.0391611940332	41.9914783635754	65.100331997743
426	382.2862	205.0299	15	13	425	21.25	-3.84400000000028	-28.9839999999998	29.2377938976249	32.0459420561548	31.1375786101121	49.5340825763523	63.4734807806945
427	382.577	206.6814	15	13	426	21.3	5.8159999999998	33.03	33.5381388273112	25.880845723079	33.4174788642383	59.3830918625456	61.9328238417379
428	380.8384	207.2169	15	13	427	21.35	-34.7720000000004	10.7100000000003	36.3840086301665	24.8025550053714	28.2504557057405	61.027906465328	60.0571778864263
429	381.166	207.0262	15	13	428	21.4	6.55200000000036	-3.81400000000042	7.58124659934024	23.1455419659618	30.6217543988427	61.0707430564849	58.9289762774209
430	381.6629	206.3199	15	13	429	21.45	9.93799999999965	-14.126	17.2715870724144	25.0172361130986	38.2751893313301	62.4408198672983	56.6609642257372
431	380.6236	206.188	15	13	430	21.5	-20.7859999999994	-2.63800000000003	20.9527287005768	24.4549693553262	55.4682491484884	64.8087271366188	54.8607015594589
432	379.8429	208.1857	15	13	431	21.55	-15.6140000000005	39.9540000000002	42.8966095629949	35.3626630746063	73.0457959155904	65.2641419235094	54.1586746026973
433	378.9119	206.7889	15	13	432	21.6	-18.6199999999997	-27.9359999999997	33.5726748413047	51.7478236572887	79.6163731581434	63.3887593386719	50.9291377430466
434	375.9492	205.8564	15	13	433	21.65	-59.2539999999997	-18.6500000000001	62.1197151957409	87.7909563310149	83.5275774093056	63.6747471607406	49.1738886940676
435	371.626	208.2875	15	13	434	21.7	-86.4640000000009	48.6219999999997	99.1973899858263	121.074355718082	91.8424785405635	64.5605829947146	49.6108105954874
436	364.558316548733	215.444290869654	15	13	435	21.75	-141.35366902534	143.13581739308	201.168392069208	134.777776960961	98.4798756631255	64.9050184585464	52.2407243627388
437	358.2197	223.7721	15	13	436	21.8	-126.77233097466	166.55618260692	209.313606498332	131.692491744005	97.1108049827805	64.7819670040267	56.707005246792
438	355.9629	228.3506	15	13	437	21.85	-45.136	91.5699999999998	102.089781055696	131.937133423838	98.5270629716033	64.213627018631	59.6598870614945
439	354.4863	226.5422	15	13	438	21.9	-29.5319999999992	-36.1679999999996	46.6932891109624	109.168794995236	96.7277399226385	64.7250718046158	63.0966807762438
440	350.3875	223.6421	15	13	439	21.95	-81.9760000000008	-58.0020000000002	100.420598384993	73.1472542474788	90.8459766580991	64.3362807338581	65.7415039160018
441	347.5684	220.3078	15	13	440	22	-56.3819999999998	-66.6860000000003	87.3266999261968	62.2763489822461	74.3417877686045	63.4732657969781	69.0840754633232
442	346.8151	221.5588	15	13	441	22.05	-15.0660000000005	25.0200000000001	29.2059027595454	61.7629881012722	56.5181380924629	61.9898150764746	72.7756163055879
443	346.762771815081	223.944989037209	15	13	442	22.1	-1.04656369837926	47.7237807441804	47.7352547295327	49.75481989236	48.8108808791187	61.6150760067736	74.6687184187749
444	347.012942781816	226.137084180832	15	13	443	22.15	5.0034193346994	43.8419028724599	44.1264847060929	39.5147805419729	45.9225661999261	60.5421197786161	77.5386237647441
445	347.485073328431	228.100093287824	15	13	444	22.2	9.44261093230011	39.2601821398398	40.3797573404322	39.889021937447	36.8300829271528	57.2301428273995	80.5818033286047
446	348.098623883155	229.799024215142	15	13	445	22.25	12.2710110944809	33.9786185463601	36.1265031742614	35.3454127759913	28.4666559308308	54.9473661491254	83.2124928065544
447	348.773054874212	231.198884819739	15	13	446	22.3	13.4886198211393	27.9972120919399	31.0771097369157	30.08214429858	26.8688251701687	54.0309186310383	85.458479494937
448	349.42782672983	232.264682958572	15	13	447	22.35	13.0954371123596	21.3159627766601	25.0172089222543	23.9053459619456	24.7030890419439	58.2918676576609	87.3261119158716
449	349.982399878235	232.961426488595	15	13	448	22.4	11.0914629681008	13.9348706004603	17.8101423190362	17.4185313196886	24.3564996345937	65.1226184960027	89.5760550153582
450	350.356234747654	233.254123266764	15	13	449	22.45	7.47669738837999	5.85393556337976	9.49576565726064	13.8486284028904	23.6143089966999	69.0421879647052	91.2155166179855
451	350.468791766313	233.107781150033	15	13	450	22.5	2.25114037318008	-2.92684233462012	3.6924299629764	14.0607653078966	35.5529445296464	73.3594237900275	92.3656170033436
452	350.23953136244	232.487407995359	15	13	451	22.55	-4.58520807746027	-12.4074630934797	13.2275951529243	18.6308549706075	51.5436991696138	80.2870906876664	92.5454841577382
453	349.58791396426	231.358011659696	15	13	452	22.6	-13.0323479636002	-22.5879267132603	26.0778934472855	23.3232720314541	67.7728544362032	85.9486774988779	92.5305988384468
454	348.4334	229.6846	15	13	453	22.65	-23.0902792851998	-33.46823319392	40.6605906325909	53.6873577396041	84.3226707920793	91.4025003687476	91.4644172691904
455	346.7955	229.5034	15	13	454	22.7	-32.758	-3.6239999999998	32.9578509614932	89.2387699363372	101.254293002258	96.6030236624948	89.5762838147948
456	344.9282	237.0515	15	13	455	22.75	-37.346	150.962	155.512858503726	121.48494356451	118.252191649224	101.519967154562	85.6143662423951
457	342.614562606315	246.316214200102	15	13	456	22.8	-46.2727478736997	185.29428400204	190.98465613659	150.014486613551	133.705356205164	106.134991985847	82.0346753715795
458	339.839629844873	255.261110990378	15	13	457	22.85	-55.4986552288403	178.89793580552	187.308761588148	179.185313973061	147.194265955812	110.438596813112	81.77817358506
459	336.68036982227	263.86482609602	15	13	458	22.9	-63.1852004520601	172.07430211284	183.308305877797	182.817025558845	158.448501102902	114.427038226101	83.594147618561
460	333.2137506451	272.105995242223	15	13	459	22.95	-69.3323835434001	164.82338292406	178.811987759044	178.171942473991	169.59173832829	118.094752502113	84.7957647995987
461	329.51674041996	279.963254154179	15	13	460	23	-73.9402045027998	157.14517823912	173.671416432644	172.903588347114	167.486989779479	121.257968209709	87.0933795702371
462	325.666307253445	287.415238557084	15	13	461	23.05	-77.0086633303004	149.0396880581	167.759240712324	166.882515592252	160.726284802081	123.101153239002	91.4392526637022
463	321.739419252149	294.44058417613	15	13	462	23.1	-78.5377600259199	140.50691238092	160.966990953762	159.998162683518	153.104339190021	123.44612167012	96.1061237595885
464	317.813044522669	301.017926736512	15	13	463	23.15	-78.5274945896003	131.546851207639	153.202942103487	152.156954000113	144.531405660122	122.386714759765	98.1020366043241
465	313.964151171598	307.125901963422	15	13	464	23.2	-76.9778670214191	122.1595045382	144.390223215375	143.28062713017	134.935212001968	121.92242480219	120.653688264864
466	310.269707305534	312.743145582055	15	13	465	23.25	-73.8888773212807	112.34487237266	134.465373015615	133.305090032929	124.263744770194	116.281366335665	144.819005100517
467	306.80668103107	317.848293317605	15	13	466	23.3	-69.2605254892794	102.102954711	123.377606362612	122.180295727992	112.496950272839	110.038432112121	148.646110261516
468	303.652040454802	322.419980895264	15	13	467	23.35	-63.0928115253607	91.4337515531804	111.089305467553	109.872261320418	99.6979773844283	105.264479512459	154.023135891049
469	300.882753683325	326.436844040228	15	13	468	23.4	-55.3857354295394	80.3372628992793	97.5789705788027	96.3705355402747	86.3249284166278	102.065676741119	158.970215643082
470	298.575788823235	329.877518477689	15	13	469	23.45	-46.1392972018007	68.8134887492208	82.8500511775052	81.7132734155086	74.2531112760907	100.549341634492	164.609468530569
471	296.808113981126	332.720639932841	15	13	470	23.5	-35.3534968421798	56.8624291030392	66.9567441148998	66.0908647359279	65.0757428918508	100.827335350447	170.463687874578
472	295.656697263595	334.944844130878	15	13	471	23.55	-23.0283343506198	44.48408396074	50.0912957387818	50.4695611052639	59.3505794221607	102.591414639738	174.657634183501
473	295.198506777236	336.528766796994	15	13	472	23.6	-9.16380972718002	31.6784533223199	32.9772620696498	38.6339612317637	57.4246198348969	106.263570020299	177.032174279971
474	295.510510628645	337.451043656382	15	13	473	23.65	6.24007702818062	18.4455371877607	19.4724524254828	33.7809502434269	59.5999478221167	104.801572839901	180.62214931497
475	296.669676924417	337.690310434237	15	13	474	23.7	23.1833259154394	4.78533555709987	23.6720518100043	36.9878854288127	66.1634712670163	144.704352867234	185.219855058768
476	298.752973771146	337.225202855751	15	13	475	23.75	41.6659369345803	-9.30215156972054	42.6916891732158	48.758374933866	77.3909259306997	188.118043046471	186.364339793387
477	301.837369275429	336.034356646119	15	13	476	23.8	61.6879100856602	-23.8169241926391	66.125971665711	68.7303345389696	92.6858790066364	191.157228537184	185.647427249607
478	305.999831543861	334.096407530534	15	13	477	23.85	83.2492453686393	-38.7589823117003	91.829709594916	93.6929813022688	112.82916265617	197.607674968985	184.58141351757
479	311.317328683036	331.38999123419	15	13	478	23.9	106.349942783501	-54.1283259268801	119.332250451001	121.000901617973	123.278217263173	203.513393060063	185.021625996657
480	317.866828799551	327.893743482281	15	13	479	23.95	130.9900023303	-69.9249550381796	148.4852856265	148.38387258446	215.155594458378	211.124184559025	185.117061077337
481	325.7253	323.5863	15	13	480	24	157.16942400898	-86.1488696456206	179.231290751734	176.899950378474	311.160343201091	219.669407539446	184.198977044416
482	335.079719381093	319.641837919404	15	13	481	24.05	187.08838762186	-78.8892416119199	203.040826498149	177.826099987377	322.963877652207	226.214115128	182.696358347998
483	346.5571	322.0167	15	13	482	24.1	229.54761237814	47.4972416119203	234.410098564985	336.618207614486	337.790730103073	230.618226889821	181.767107457305
484	352.5614	323.5547	15	13	483	24.15	120.086	30.7600000000002	123.962998495519	501.319784784209	347.426838298009	238.857583870174	180.336541281243
485	328.123746364817	283.264361063437	15	13	484	24.2	-488.75307270366	-805.806778731261	942.445823762045	497.543882719955	356.084897851034	248.517285315345	177.955708466943
486	303.7799	239.4341	15	13	485	24.25	-486.87692729634	-876.60522126874	1002.73917660035	498.681509827672	361.947889148193	256.447313251109	176.40121734631
487	310.1086	232.7456	15	13	486	24.3	126.574000000001	-133.77	184.161316176878	517.02757660864	359.742351249363	261.256422387094	174.603124155407
488	321.944811773567	230.740108563866	15	13	487	24.35	236.724235471339	-40.1098287226802	240.09823410357	375.551588087581	348.407291123473	263.89834752268	173.219233387213
489	329.8951	223.453	15	13	488	24.4	159.005764528661	-145.74217127732	215.693332400358	222.575993512176	354.436950477175	267.977575252195	172.053739490131
490	334.1515	212.4975	15	13	489	24.45	85.1279999999997	-219.11	235.065881156751	221.940819778772	281.878976172313	269.684780520181	171.094839644578
491	339.755373625474	202.007434176494	15	13	490	24.5	112.07747250948	-209.80131647012	237.861203723324	198.133072419273	201.734283301127	267.570618738384	170.533927754399
492	346.1935	195.6482	15	13	491	24.55	128.762527490519	-127.18468352988	180.985447509855	191.846324345711	199.548967121981	262.801302056258	169.684668784566
493	351.8181	193.4116	15	13	492	24.6	112.492000000001	-44.7320000000002	121.059497306078	188.206364257045	190.005964942288	257.270644894311	169.76946947076
494	357.9314	186.5191	15	13	493	24.65	122.266	-137.85	184.259592032545	180.892573090077	188.528312206381	255.871509722586	170.169215087229
495	366.3394	179.672	15	13	494	24.7	168.16	-136.942	216.866080713421	177.157114465189	183.284663189329	211.207064066652	170.035565210726
496	374.7743	174.1812	15	13	495	24.75	168.697999999999	-109.816	201.292247888486	181.878857465302	173.193348328576	164.684391646149	169.811195234631
497	382.2006	170.9086	15	13	496	24.8	148.526000000001	-65.4519999999997	162.308154385416	185.210300067052	165.860252863152	158.049019773629	168.901275628214
498	389.3418	169.7573	15	13	497	24.85	142.823999999999	-23.0260000000004	144.668212306643	178.362962121613	166.133998665149	148.83079180544	167.014777683665
499	398.8052	166.3864	15	13	498	24.9	189.268000000001	-67.4179999999996	200.916805041291	165.494123567075	157.306068967997	140.594085920199	164.242467085853
500	403.7594	158.7157	15	13	499	24.95	99.0840000000003	-153.414	182.629390986227	154.563391261115	140.535151960991	131.065494730132	160.968737343555
501	409.7961	155.4838	15	13	500	25	120.734	-64.6379999999999	136.948055115799	150.389139864997	127.634499991171	121.398447969352	157.009019296159
502	414.0864	152.2331	15	13	501	25.05	85.806	-65.0139999999999	107.654492855617	129.401837868942	116.549072425278	113.155222441133	154.085341792335
503	419.4348	149.1172	15	13	502	25.1	106.967999999999	-62.3180000000002	123.796955326049	102.70734180037	107.655618668592	108.920712051699	149.861255323433
504	424.1944	148.5034	15	13	503	25.15	95.1919999999996	-12.276	95.9802950610172	89.7748764152676	92.6598596340175	101.480846304284	147.698275860762
505	426.6223	148.1209	15	13	504	25.2	48.5580000000004	-7.64999999999986	49.1569106433678	78.5347535894415	78.8463262709348	91.553845106107	125.009388406248
506	429.4071	145.817	15	13	505	25.25	55.6960000000004	-46.078	72.2857281902869	64.9220974721883	69.6035476101275	83.1750772181541	101.826555526179
507	431.3499	144.1305	15	13	506	25.3	38.8559999999995	-33.7299999999999	51.4538787264863	55.9178813990932	60.4501920191134	76.5461288693338	99.5790429929828
508	433.4786	142.3321	15	13	507	25.35	42.5739999999996	-35.9680000000003	55.7336747397836	54.9853107414995	51.7074254382478	70.1312078446501	94.8651081840712
509	434.718763464025	144.557880422338	15	13	508	25.4	24.8032692805009	44.5156084467601	50.9592146955416	49.4322188049873	45.655623640571	60.5073589195107	90.9785359623884
510	434.1483	146.7082	15	13	509	25.45	-11.4092692805002	43.0063915532401	44.4940573553993	42.3656304487852	42.5725382512227	52.2526941669283	86.2108091830729
511	432.5507	145.1581	15	13	510	25.5	-31.952	-31.0020000000003	44.520268507726	38.4927534043073	38.7156544451369	46.4474198539331	81.4846698221217
512	433.2271	145.5965	15	13	511	25.55	13.528	8.76800000000003	16.1209369454756	35.3933658820487	36.5431853133891	45.3693815284117	78.532146649274
513	431.4455	145.2322	15	13	512	25.6	-35.6320000000005	-7.28599999999972	36.3692895173941	30.1597657609459	32.6067970207078	42.4518657525558	77.5793717415828
514	431.06	143.5015	15	13	513	25.65	-7.70999999999958	-34.6140000000003	35.4622770842484	27.9990900852864	28.3548582050039	39.5250419989379	75.7654356306186
515	430.2292	143.888	15	13	514	25.7	-16.6160000000002	7.73000000000025	18.3260567498851	30.720740177993	25.6590620629217	38.8117127458443	74.1499987843733
516	428.6265	143.3651	15	13	515	25.75	-32.0539999999994	-10.4579999999999	33.7168901294286	26.7208406371083	23.2912920977388	38.9687194062099	73.7563114234269
517	429.986	142.764	15	13	516	25.8	27.1899999999994	-12.022	29.7291874090088	21.316350527959	30.2885710377099	41.1090662123363	73.6396395665242
518	429.808	141.9651	15	13	517	25.85	-3.55999999999995	-15.9780000000001	16.3697918129707	21.1583583648976	33.1963060668638	40.8994245627023	74.2769757798708
519	430.0262	141.6039	15	13	518	25.9	4.36400000000049	-7.22399999999993	8.43982653850204	18.5834941101912	33.3944603573049	41.3629860045776	70.3038655461524
520	429.308128208339	142.107049633397	15	13	519	25.95	-14.3614358332206	10.0629926679397	17.536095934578	29.8564018974269	35.0508872404659	41.3561236360141	66.166376143651
521	430.1426	142.7313	15	13	520	26	16.6894358332206	12.4850073320601	20.8425688558964	39.6717714966193	39.221784367283	41.5708916748916	63.7682271343418
522	434.4431	142.9211	15	13	521	26.05	86.01	3.79599999999982	86.0937263451873	45.4725701866507	45.6749471112834	43.9090708574151	62.2504109645562
523	437.662727658686	143.50603965084	15	13	522	26.1	64.3925531737193	11.6987930168	65.4466398089329	48.9434161160343	49.1920521046967	46.238031431467	59.828820515475
524	439.475208287529	143.975095200244	15	13	523	26.15	36.2496125768598	9.38111098808008	37.4438199886591	59.8600746243748	54.3711138041514	50.0500249569533	60.4012039162999
525	441.110459772607	143.367403149525	15	13	524	26.2	32.7050297015603	-12.1538410143802	34.8903255814957	61.4934923251399	57.0531852091065	56.7461524626396	66.1569682054817
526	443.7984	140.7221	15	13	525	26.25	53.7588045478606	-52.9060629904995	75.4258613975988	58.7123327127741	59.8504912520445	64.3375456286997	NA
527	447.1434	137.4019	15	13	526	26.3	66.8999999999994	-66.404	94.260814849013	63.269657421652	57.5295706771203	70.7331502637146	NA
528	446.923	139.9695	15	13	527	26.35	-4.40799999999967	51.352	51.5408417471038	65.1629543021786	59.2797567960702	78.4227437150915	NA
529	446.700131694161	142.972764147344	15	13	528	26.4	-4.45736611678058	60.06528294688	60.2304435330487	59.8409078797142	66.7055895566017	80.1003721727941	NA
530	447.551130763019	145.020840577735	15	13	529	26.45	17.0199813771603	40.9615286078196	44.3568099841288	53.5656490291008	78.4414176848132	80.0800581203738	NA
531	449.261844728638	146.761780520447	15	13	530	26.5	34.2142793123799	34.8187988542401	48.8156292852768	59.8471808793664	89.4533068901164	81.0890344147504	NA
532	451.618121113081	148.843635204754	15	13	531	26.55	47.1255276888598	41.6370936861404	62.8845205959458	70.1415216915514	95.7913534161459	79.1314404007008	NA
533	454.405807438413	151.914455859933	15	13	532	26.6	55.7537265066401	61.4164131035801	82.9485009984317	91.7198810674477	107.653435325486	77.2057752783941	NA
534	457.410751226698	156.622293715256	15	13	533	26.65	60.0988757657001	94.1567571064598	111.702147593974	119.065705900519	105.829630541437	81.2773658336618	NA
535	460.4188	163.6152	15	13	534	26.7	60.1609754660399	139.85812569488	152.24860686361	138.017057803191	103.106931031641	93.502223665119	NA
536	462.472150956644	172.662348096582	15	13	535	26.75	41.0670191328802	180.94296193164	185.544753450631	155.459689771606	102.327577577456	NA	NA
537	459.6384	180.0174	15	13	536	26.8	-56.6750191328799	147.10103806836	157.641280109308	141.517739391322	100.733310124281	NA	NA
538	451.5821	182.753	15	13	537	26.85	-161.125999999999	54.7119999999995	170.161660840507	114.493980995834	95.131793760718	NA	NA
539	449.6703	183.621	15	13	538	26.9	-38.2360000000006	17.3600000000005	41.9923956925544	85.5894492543942	95.849142110722	NA	NA
540	449.199716314732	182.905369236096	15	13	539	26.95	-9.4116737053605	-14.3126152780803	17.1298148861718	63.4495624453715	108.563029645425	NA	NA
541	448.7223	180.9106	15	13	540	27	-9.54832629463908	-39.8953847219201	41.0220947434296	34.8038977498298	NA	NA	NA
542	448.569838864544	178.568464674712	15	13	541	27.05	-3.04922270912016	-46.8427065057597	46.9418460641947	50.1805448301218	NA	NA	NA
543	447.2783	178.1871	15	13	542	27.1	-25.8307772908802	-7.62729349424035	26.9333373627988	102.632078295015	NA	NA	NA
544	443.0309	182.345	15	13	543	27.15	-84.9480000000005	83.1580000000002	118.875631094014	NA	NA	NA	NA
545	434.395674183271	193.325723479539	15	13	544	27.2	-172.704516334579	219.61446959078	279.38748221064	NA	NA	NA	NA
546	NA	NA	15	13	545	27.25	NA	NA	NA	NA	NA	NA	NA
547	NA	NA	15	13	546	27.3	NA	NA	NA	NA	NA	NA	NA
548	NA	NA	15	13	547	27.35	NA	NA	NA	NA	NA	NA	NA
549	NA	NA	15	13	548	27.4	NA	NA	NA	NA	NA	NA	NA
550	NA	NA	15	13	549	27.45	NA	NA	NA	NA	NA	NA	NA
551	NA	NA	15	13	550	27.5	NA	NA	NA	NA	NA	NA	NA
552	NA	NA	15	13	551	27.55	NA	NA	NA	NA	NA	NA	NA
553	NA	NA	15	13	552	27.6	NA	NA	NA	NA	NA	NA	NA
554	NA	NA	15	13	553	27.65	NA	NA	NA	NA	NA	NA	NA
555	NA	NA	15	13	554	27.7	NA	NA	NA	NA	NA	NA	NA
556	NA	NA	15	13	555	27.75	NA	NA	NA	NA	NA	NA	NA
557	NA	NA	15	13	556	27.8	NA	NA	NA	NA	NA	NA	NA
558	NA	NA	15	13	557	27.85	NA	NA	NA	NA	NA	NA	NA
559	NA	NA	15	13	558	27.9	NA	NA	NA	NA	NA	NA	NA
560	NA	NA	15	13	559	27.95	NA	NA	NA	NA	NA	NA	NA
561	NA	NA	15	13	560	28	NA	NA	NA	NA	NA	NA	NA
562	NA	NA	15	13	561	28.05	NA	NA	NA	NA	NA	NA	NA
563	NA	NA	15	13	562	28.1	NA	NA	NA	NA	NA	NA	NA
564	NA	NA	15	13	563	28.15	NA	NA	NA	NA	NA	NA	NA
565	NA	NA	15	13	564	28.2	NA	NA	NA	NA	NA	NA	NA
566	NA	NA	15	13	565	28.25	NA	NA	NA	NA	NA	NA	NA
567	NA	NA	15	13	566	28.3	NA	NA	NA	NA	NA	NA	NA
568	NA	NA	15	13	567	28.35	NA	NA	NA	NA	NA	NA	NA
569	NA	NA	15	13	568	28.4	NA	NA	NA	NA	NA	NA	NA
570	NA	NA	15	13	569	28.45	NA	NA	NA	NA	NA	NA	NA
571	NA	NA	15	13	570	28.5	NA	NA	NA	NA	NA	NA	NA
572	NA	NA	15	13	571	28.55	NA	NA	NA	NA	NA	NA	NA
573	NA	NA	15	13	572	28.6	NA	NA	NA	NA	NA	NA	NA
574	NA	NA	15	13	573	28.65	NA	NA	NA	NA	NA	NA	NA
575	NA	NA	15	13	574	28.7	NA	NA	NA	NA	NA	NA	NA
576	NA	NA	15	13	575	28.75	NA	NA	NA	NA	NA	NA	NA
577	NA	NA	15	13	576	28.8	NA	NA	NA	NA	NA	NA	NA
578	NA	NA	15	13	577	28.85	NA	NA	NA	NA	NA	NA	NA
579	NA	NA	15	13	578	28.9	NA	NA	NA	NA	NA	NA	NA
580	NA	NA	15	13	579	28.95	NA	NA	NA	NA	NA	NA	NA
581	NA	NA	15	13	580	29	NA	NA	NA	NA	NA	NA	NA
582	NA	NA	15	13	581	29.05	NA	NA	NA	NA	NA	NA	NA
583	NA	NA	15	13	582	29.1	NA	NA	NA	NA	NA	NA	NA
584	NA	NA	15	13	583	29.15	NA	NA	NA	NA	NA	NA	NA
585	NA	NA	15	13	584	29.2	NA	NA	NA	NA	NA	NA	NA
586	NA	NA	15	13	585	29.25	NA	NA	NA	NA	NA	NA	NA
587	NA	NA	15	13	586	29.3	NA	NA	NA	NA	NA	NA	NA
588	NA	NA	15	13	587	29.35	NA	NA	NA	NA	NA	NA	NA
589	NA	NA	15	13	588	29.4	NA	NA	NA	NA	NA	NA	NA
590	NA	NA	15	13	589	29.45	NA	NA	NA	NA	NA	NA	NA
591	NA	NA	15	13	590	29.5	NA	NA	NA	NA	NA	NA	NA
592	NA	NA	15	13	591	29.55	NA	NA	NA	NA	NA	NA	NA
593	NA	NA	15	13	592	29.6	NA	NA	NA	NA	NA	NA	NA
594	NA	NA	15	13	593	29.65	NA	NA	NA	NA	NA	NA	NA
595	NA	NA	15	13	594	29.7	NA	NA	NA	NA	NA	NA	NA
596	NA	NA	15	13	595	29.75	NA	NA	NA	NA	NA	NA	NA
597	NA	NA	15	13	596	29.8	NA	NA	NA	NA	NA	NA	NA
598	NA	NA	15	13	597	29.85	NA	NA	NA	NA	NA	NA	NA
599	NA	NA	15	13	598	29.9	NA	NA	NA	NA	NA	NA	NA
600	NA	NA	15	13	599	29.95	NA	NA	NA	NA	NA	NA	NA
601	NA	NA	15	13	600	30	NA	NA	NA	NA	NA	NA	NA
