# Supplementary material for: An automated feeding system for the African killifish reveals the impact of diet on lifespan and allows scalable assessment of associative learning
Source: eLife. 2022 Nov 10;11:e69008. doi: 10.7554/eLife.69008 (PMC9788828; doi:10.7554/eLife.69008)
Supplement: Figure 6—source data 3. [file elife-69008-fig6-data3.zip › Filtered and Interpolated Trajectories with Kinematics/t2_REC0020 DLC_likelihood-euclidean-filtered_splines-interpolated_kinematics_02_resnet50_TrainAllTheThingsJun28shuffle1_1030000.csv]

	x2	y2	fishnum	recording_num	bodyparts_coords	seconds	velocity_x	velocity_y	velocity_xy	velocity_xy_5frame	velocity_xy_10frame	velocity_xy_20frame	velocity_xy_40frame
1	-4870.00205903706	6255.42543668254	2	20	0	0	0	0	0	NA	NA	NA	NA
2	-4067.01213025516	5341.72386594004	2	20	1	0.05	16059.798575638	-18274.03141485	24328.11859641	NA	NA	NA	NA
3	-3349.52349728396	4526.42380524121	2	20	2	0.1	14349.772659424	-16306.0012139766	21720.9956256006	16451.9443641868	NA	NA	NA
4	-2712.72776012346	3803.93365458606	2	20	3	0.15	12735.91474321	-14449.803013103	19261.3688886277	19408.8654667034	NA	NA	NA
5	-2151.81651877366	3168.66181397459	2	20	4	0.2	11218.224826996	-12705.4368122294	16949.2387102956	17096.7357181978	13748.6381407078	NA	NA
6	-1661.98137323456	2615.01668340679	2	20	5	0.25	9796.702910782	-11072.902611356	14784.605512583	14932.1030908584	14366.0304511163	NA	NA
7	-1238.41392350617	2137.40666288267	2	20	6	0.3	8471.3489945678	-9552.2004104824	12767.469853882	12914.9682057616	12422.6481279364	NA	NA
8	-876.305769588471	1730.24015240222	2	20	7	0.35	7242.16307835398	-8143.330209609	10897.8324889037	11045.3319172288	10626.766521332	NA	NA
9	-570.848511481474	1387.92555196546	2	20	8	0.4	6109.14516213994	-6846.2920087352	9175.69446314388	9323.19543552916	8978.38815951128	NA	NA
10	-317.233749185178	1104.87126157237	2	20	9	0.45	5072.29524592592	-5661.0858078618	7601.05726763172	7748.56053767513	7477.51736265412	7970.41886450961	NA
11	-110.653082699582	875.485681222951	2	20	10	0.5	4131.61332971192	-4587.71160698838	6173.92310408456	6321.42995180558	6124.16235689808	7973.37754209597	NA
12	53.7018879753144	694.177210917214	2	20	11	0.55	3287.09941349793	-3626.16940611474	4894.29536461184	5041.80811326094	4918.34170166256	6758.93212145678	NA
13	180.639562839511	555.354250655153	2	20	12	0.6	2538.75349728393	-2776.45920524122	3762.17955955588	3909.7028080794	3860.11247008429	5673.77263655998	NA
14	274.968341893008	453.425200436769	2	20	13	0.65	1886.57558106994	-2038.58100436768	2777.58527042072	2925.129278267	2949.86651155647	4711.71776039961	NA
15	341.496625135805	382.798460262061	2	20	14	0.7	1330.56566485594	-1412.53480349416	1940.53074172398	2088.12286564999	2192.19958831142	3867.71660715045	NA
16	385.032812567903	337.882430131031	2	20	15	0.75	870.72374864196	-898.320602620599	1251.05545502258	1398.794988363	1580.72463307567	3132.21769380336	NA
17	410.385304189301	313.085510043677	2	20	16	0.8	507.049832427959	-495.93840174708	709.263301526781	857.924909851992	1095.21611497711	2495.75070721206	NA
18	422.3625	302.8161	2	20	17	0.85	239.54391621398	-205.38820087354	315.540173120951	474.696368543439	720.778751787987	1956.60159087571	NA
19	425.7728	301.4826	2	20	18	0.9	68.2060000000001	-26.6700000000003	73.234877865673	236.319987884344	445.047361287937	1499.56176335149	NA
20	426.1817	302.6314	2	20	19	0.95	8.1779999999992	22.9759999999999	24.3880351812109	102.309364304227	257.915851646771	1124.07549634905	4010.43711585288
21	428.3976	300.6709	2	20	20	1	44.3180000000007	-39.2099999999994	59.1735517271019	42.7625152129733	140.273030708638	817.111348895959	4012.02730606949
22	426.7941	301.7989	2	20	21	1.05	-32.0699999999999	22.5599999999997	39.2101836261957	32.1698127238823	73.159712761553	575.589517886798	3404.03199833465
23	426.2495	301.0946	2	20	22	1.1	-10.8920000000001	-14.0859999999998	17.805927664685	41.1353347501028	53.0907116671216	394.085260622252	2861.75226422182
24	427.0403	300.4606	2	20	23	1.15	15.8159999999998	-12.6800000000003	20.2713654202178	44.226073532933	49.2570151465184	256.949539472367	2380.7837003173
25	424.047	302.1976	2	20	24	1.2	-59.8659999999995	34.7400000000005	69.2156453123134	44.0100612188794	55.9514043866829	161.241533178376	1958.28438572233
26	427.6422	303.1964	2	20	25	1.25	71.9039999999995	19.9759999999992	74.6272456412529	63.4189081212699	53.4980647162474	100.172391547169	1591.17992369825
27	429.2068	302.107	2	20	26	1.3	31.2919999999997	-21.7879999999991	38.1301220559277	66.3442175691546	55.96292079649	64.8204582109043	1274.63276981217
28	423.5331	302.9933	2	20	27	1.35	-113.474	17.725999999999	114.850162176638	70.767474023263	67.3917694565164	50.6813886318679	1003.49225711938
29	421.8025	302.7704	2	20	28	1.4	-34.6119999999996	-4.45799999999963	34.8979126596416	62.7700558995619	68.8517176567973	50.1146277756945	776.627452549538
30	426.2385	301.6861	2	20	29	1.45	88.7199999999996	-21.6859999999997	91.3319275828552	67.9157803741007	64.5672147099814	50.455367196143	588.35834369192
31	427.8246	302.3819	2	20	30	1.5	31.7219999999998	13.9159999999993	34.6401550227473	71.364630791763	60.0717523856995	50.6770700430066	436.481143677324
32	431.0157	302.4902	2	20	31	1.55	63.8220000000001	2.16600000000085	63.8587444286217	71.35921774444	56.4812036602557	49.1318752125204	315.056500368737
33	424.4308	301.9789	2	20	32	1.6	-131.698	-10.2260000000001	132.094414264949	58.3669553966999	48.2720655966142	49.7318918836476	221.738168363778
34	426.0388	302.6529	2	20	33	1.65	32.1600000000001	13.4799999999996	34.8708474230265	57.3734488718371	50.9722404048705	49.8496402349843	153.013602028588
35	425.714	303.9308	2	20	34	1.7	-6.49599999999964	25.5579999999998	26.3706158441547	45.0466269464108	44.9593300056032	48.8521642942093	105.176213069808
36	426.8367	302.9609	2	20	35	1.75	22.4540000000002	-19.3979999999999	29.6726223984333	25.1795004014653	47.8560753697657	50.1421535931455	74.6373537869665
37	426.7394	303.0148	2	20	36	1.8	-1.94600000000037	1.07799999999997	2.22463480149021	30.585263065301	42.3008296285507	53.5148324122854	57.0425993252287
38	425.1275	302.7239	2	20	37	1.85	-32.2379999999998	-5.8179999999993	32.7587815402219	31.5517046145065	32.0720143107787	50.3829233630565	49.8788588484006
39	422.9855	300.4899	2	20	38	1.9	-42.8399999999999	-44.6800000000007	61.8996607422049	38.3387018676944	30.8475628131713	53.6931417475819	49.0793585321617
40	423.731	301.8604	2	20	39	1.95	14.9099999999999	27.410000000001	31.2028235901825	39.5550323106907	33.1371138784371	52.6411910347902	48.8035947724609
41	426.8379	302.5401	2	20	40	2	62.1379999999999	13.5939999999994	63.6076086643726	38.9645282200921	40.2125548005915	55.8509384586893	47.5978393897819
42	427.1399	302.255	2	20	41	2.05	6.04000000000042	-5.702	8.30628701647162	31.1098625610416	50.5484611643151	54.523482850676	47.5904112019348
43	426.5129	303.607	2	20	42	2.1	-12.5400000000002	27.0400000000006	29.8062610872286	34.7225231423676	52.4937811294989	49.3910761053037	48.2425296962241
44	426.615	302.4803	2	20	43	2.15	2.04200000000014	-22.5340000000006	22.6263324469527	42.0864077334885	56.4140430902933	49.077664584809	48.4043958430038
45	428.9761	303.1825	2	20	44	2.2	47.2219999999993	14.0440000000001	49.2661264968126	61.5418900179395	60.3230520639771	49.1108929612404	47.3006974937829
46	424.7748	300.4324	2	20	45	2.25	-84.0259999999989	-55.0020000000006	100.427031619977	66.0230340389058	63.8458015476128	49.1023160267642	45.6976328507101
47	422.0288	295.9236	2	20	46	2.3	-54.9200000000008	-90.175999999999	105.583698438726	81.7182236195449	66.7461360728013	49.264740439553	45.2019624257303
48	424.3136	294.6607	2	20	47	2.35	45.6960000000004	-25.258	52.2119811920601	85.9235809855866	66.7101378998286	49.0763290649333	43.0314767531639
49	424.5779	289.6125	2	20	48	2.4	5.28599999999983	-100.964	101.102280350149	85.6051953617371	67.3077663564466	48.044089288629	42.8192006491841
50	423.7909	286.1871	2	20	49	2.45	-15.7399999999996	-68.5080000000005	70.2929133270208	71.9503821276631	65.0846720440437	47.1518223487788	41.3265925142485
51	425.5019	281.551	2	20	50	2.5	34.2199999999991	-92.722	98.8351035007296	67.3972417607515	57.9920772529368	44.5186087365571	40.7716145861505
52	426.3972	279.9144	2	20	51	2.55	17.9060000000004	-32.7319999999997	37.3096322683566	52.8973090933483	47.981019714791	46.0489471913491	40.2317515025831
53	427.0923	278.6165	2	20	52	2.6	13.9020000000005	-25.9580000000005	29.4462793575019	44.2457631025008	45.6588770003678	46.7531675088005	38.402371961347
54	427.8143	277.382	2	20	53	2.65	14.4399999999996	-24.6899999999994	28.6026170131329	30.3789591441366	39.6741354869647	46.9591514510232	38.6158252652204
55	427.5625	276.0539	2	20	54	2.7	-5.03600000000006	-26.5620000000001	27.0351833727831	24.0116573019189	33.9805926335804	45.7492306933566	38.5071628045428
56	427.7202	277.5205	2	20	55	2.75	3.15399999999954	29.3320000000006	29.5010837089086	23.9205122399841	25.1914159255015	41.2531121082747	38.073016693829
57	427.9702	277.6318	2	20	56	2.8	5	2.22599999999943	5.47312305726789	26.450961880581	25.351758309897	36.8890924391753	39.0259846849555
58	428.1818	276.1978	2	20	57	2.85	4.23200000000065	-28.6800000000005	28.990554047828	23.71542216466	26.7961971177725	35.6800301432713	38.4791134558898
59	428.5694	278.2238	2	20	58	2.9	7.75199999999927	40.5200000000002	41.2548652161173	20.0038727068663	26.6105365455998	31.9452595507863	37.0429183096924
60	428.021	278.605	2	20	59	2.95	-10.9679999999992	7.62400000000071	13.3574847931784	26.6918593178751	26.4137893426695	30.0119939937069	36.3919372334546
61	427.7022	279.0497	2	20	60	3	-6.3760000000002	8.8939999999991	10.9433364199401	29.6718819955608	24.5141469636126	25.6922907136117	35.1770906260889
62	428.675	277.3647	2	20	61	3.05	19.4560000000001	-33.6999999999989	38.9130561123119	26.7701112106186	25.7971651635595	25.9400201544902	35.2031291556013
63	429.1976	275.2333	2	20	62	3.1	10.4520000000002	-42.6280000000008	43.8906674362566	29.1121565206789	25.7011832861748	27.4136678173903	34.5682006761217
64	428.2572	276.1841	2	20	63	3.15	-18.8080000000002	19.0160000000003	26.746011291406	29.0244212203589	24.216383614608	28.1539859456318	34.1360115561494
65	428.1099	277.4288	2	20	64	3.2	-2.94600000000059	24.8940000000005	25.0677113434798	24.902471009244	26.0433953538334	27.9034326478451	33.405579285652
66	427.5862	277.3887	2	20	65	3.25	-10.4739999999993	-0.802000000001044	10.5046599183403	21.7304845767888	26.1931655017219	27.0437173608939	31.3650554333598
67	427.9424	276.5457	2	20	66	3.3	7.12400000000002	-16.8599999999992	18.303305056737	21.6626560185974	26.5282819990833	28.787228930358	28.8628577776064
68	428.4377	275.2346	2	20	67	3.35	9.90599999999972	-26.2220000000002	28.030735273981	22.974634186988	28.0311385170081	27.8818978468462	27.745970382499
69	429.4197	276.1172	2	20	68	3.4	19.6399999999994	17.6520000000005	26.4068685004488	23.3619097830848	29.6974353456638	26.0417473307559	25.7980822900243
70	427.8565	275.8781	2	20	69	3.45	-31.2639999999999	-4.78200000000015	31.6276021854328	28.1540929889227	29.3930759530208	25.6320521181305	24.4571367647079
71	428.0635	276.4647	2	20	70	3.5	4.13999999999987	11.7319999999995	12.4410378988245	34.3317924572273	29.5732877581751	25.8355725156207	22.4655957630038
72	428.8115	274.4883	2	20	71	3.55	14.9600000000009	-39.5280000000002	42.2642210859262	37.7322146727302	31.7772926971565	24.3573111198535	22.34739431845
73	428.9367	271.545	2	20	72	3.6	2.503999999999	-58.8659999999993	58.9192326155044	35.8115177190536	30.0626124075176	22.3832338434429	22.5927327000134
74	430.3028	269.8584	2	20	73	3.65	27.3220000000003	-33.732	43.4089795779631	35.7846657332653	27.8671110469038	21.3128716612757	23.4924691332734
75	430.0569	268.785	2	20	74	3.7	-4.91800000000012	-21.4679999999998	22.0241174170498	35.4004924053903	25.2207088824276	21.0619278779475	24.301323087337
76	430.1105	268.172	2	20	75	3.75	1.07200000000034	-12.26	12.3067779698831	25.7934323578079	25.4779795295195	21.4769987584449	24.5610650104771
77	430.6974	266.2421	2	20	76	3.8	11.7380000000003	-38.5980000000006	40.3433544465511	18.0020074210774	22.1863402406236	20.8366231160375	25.3146521531988
78	431.161	266.5271	2	20	77	3.85	9.27199999999971	5.7000000000005	10.8839323775922	14.6299000458016	16.7353291698777	19.8119106217268	25.6612442699242
79	431.2097	266.7443	2	20	78	3.9	0.973999999999933	4.34399999999982	4.45185489431072	15.1712933257738	12.9283079768876	19.6509050292622	25.1469057138985
80	430.9793	266.8608	2	20	79	3.95	-4.60799999999949	2.32999999999947	5.16358054067068	8.97218807585697	12.7307798028742	18.9022795357088	25.4434107504165
81	430.6924	267.5545	2	20	80	4	-5.73800000000006	13.8740000000007	15.013744369744	7.67722598194747	13.3807097587147	19.238900812396	25.3158774768573
82	430.5781	267.1013	2	20	81	4.05	-2.28600000000029	-9.06400000000076	9.3478281969672	7.85460853269777	9.8959535349186	18.7547684824098	24.6161177188453
83	430.7801	267.1896	2	20	82	4.1	4.03999999999996	1.76600000000008	4.40912190804473	10.8316595599468	9.56120883593595	17.7717975826366	24.0485160449984
84	430.6912	266.9379	2	20	83	4.15	-1.77800000000047	-5.03399999999942	5.33876764806223	11.5901261916557	11.4346990116207	18.8309523209149	23.575769259364
85	429.7715	266.5391	2	20	84	4.2	-18.3939999999996	-7.97599999999989	20.048835676916	10.8197189939802	12.5838501889901	20.6992135268289	23.051845585922
86	430.7118	266.5418	2	20	85	4.25	18.8059999999996	0.0540000000000873	18.8060775282881	11.4451916899244	12.9998220952724	22.0784126600604	23.3446734551147
87	430.592	266.7891	2	20	86	4.3	-2.39599999999996	4.94599999999991	5.49579220859003	15.0147894905436	15.3231967241959	21.8420753760396	22.9883316924816
88	430.3153	266.5333	2	20	87	4.35	-5.53400000000011	-5.11600000000044	7.53648538776568	14.3360408180334	18.8082659953956	23.4405906930021	22.4893865625135
89	430.9818	267.4819	2	20	88	4.4	13.3300000000008	18.972	23.186756651158	14.4095179988892	24.7335966649423	24.2520640970411	22.8869539919934
90	430.7254	266.6896	2	20	89	4.45	-5.12800000000084	-15.8460000000002	16.6550923143649	19.8266744544117	28.6676472507837	25.2547693827025	23.5432147977879
91	430.8021	265.734	2	20	90	4.5	1.53400000000033	-19.1120000000001	19.1734634325675	26.1713403008667	30.7761155614061	24.7961824380939	24.5937090484781
92	430.5271	264.1283	2	20	91	4.55	-5.49999999999955	-32.1139999999991	32.5815744862021	34.4524038393409	33.7881972171607	24.874924317837	24.6153571985785
93	431.2161	262.2902	2	20	92	4.6	13.7799999999993	-36.7619999999999	39.2598146200409	42.999253683534	37.3199725500682	25.7137982465539	23.6469357800908
94	431.2112	259.0606	2	20	93	4.65	-0.0979999999992742	-64.5920000000001	64.5920743435293	47.142713123923	37.0694291824615	25.8386668574523	22.6964471526088
95	431.1316	256.0922	2	20	94	4.7	-1.59200000000055	-59.3680000000006	59.38934153533	47.7497199799097	37.9256885764148	25.0417632938966	22.6471173188946
96	432.103	254.3502	2	20	95	4.75	19.4280000000003	-34.8399999999998	39.8907606345128	48.4686047992697	36.5925427809154	25.2123481517846	22.7589363110854
97	433.0089	252.817	2	20	96	4.8	18.1179999999995	-30.6639999999999	35.6166087661357	39.6864545255821	34.4266519114781	25.1400402689257	21.8980401694517
98	432.2769	250.8032	2	20	97	4.85	-14.6399999999994	-40.2760000000001	42.8542387168409	32.8521234692957	32.6193304977122	25.1668625033003	21.7456561553154
99	431.3257	250.3976	2	20	98	4.9	-19.0240000000006	-8.11199999999985	20.6813229750908	26.0423724379078	26.9437370499624	26.1230029547245	22.01353329535
100	432.5359	250.7515	2	20	99	4.95	24.2040000000009	7.07799999999963	25.217686253898	21.1035838430465	21.4158793370095	28.1841500598669	22.6339632011948
101	432.5355	251.0436	2	20	100	5	-0.00800000000026557	5.8420000000001	5.8420054775737	16.7700561961546	19.648580742163	29.9485172845602	22.7403778222908
102	432.6541	250.5105	2	20	101	5.05	2.3720000000003	-10.6619999999998	10.9226657918293	14.2010195743428	16.4918833206907	30.4759459147472	23.9729074377045
103	431.597	250.4418	2	20	102	5.1	-21.142000000001	-1.37400000000014	21.1866004823813	9.97963520472334	13.0137524565324	29.522073977545	24.3602179814715
104	431.9664	250.5724	2	20	103	5.15	7.38800000000083	2.61199999999974	7.83613986603167	13.2547890464182	15.1765767269876	26.5619419843026	25.3877823922815
105	431.8244	250.4238	2	20	104	5.2	-2.83999999999992	-2.97199999999975	4.11076440580071	11.8801827983349	18.442611543319	24.5950211109602	26.3463383411805
106	432.4597	249.5125	2	20	105	5.25	12.7059999999994	-18.2260000000002	22.217774686048	9.25744871691019	23.3044917882051	23.4394599621103	26.8865875324759
107	432.3439	249.6786	2	20	106	5.3	-2.31599999999958	3.322	4.04963455141301	16.1521338796324	26.5252399180163	21.9540049628638	27.101369902132
108	432.0434	249.4091	2	20	107	5.35	-6.00999999999999	-5.38999999999987	8.07293007525759	26.9055878819146	26.4248174573778	20.0507216176286	27.2174459363377
109	433.596	247.9722	2	20	108	5.4	31.0519999999997	-28.7380000000002	42.3095656796426	33.3541945299919	26.1801469186428	19.7750024936589	26.8793935809564
110	432.5414	245.2773	2	20	109	5.45	-21.0919999999999	-53.8979999999998	57.878034417212	41.1702970376977	27.7741628849109	20.0131570196871	27.1471018013757
111	433.4064	242.6953	2	20	110	5.5	17.3000000000002	-51.6399999999999	54.4608079264345	43.5921861978455	27.2303391820577	20.6845732064877	27.2135346013831
112	433.3373	240.5399	2	20	111	5.55	-1.38199999999983	-43.1080000000003	43.1301470899419	36.2081599576532	27.4161266050368	23.070890557572	27.3597109750209
113	432.333	240.6384	2	20	112	5.6	-20.086	1.97000000000003	20.1823758759964	28.6427378879071	27.0876907787249	23.006637716389	27.2674687146592
114	432.5031	240.4294	2	20	113	5.65	3.40199999999982	-4.18000000000006	5.38943447868135	21.1064838341234	24.3734282603303	24.9368979271107	26.1718323113933
115	431.9723	241.2799	2	20	114	5.7	-10.616	17.0100000000002	20.0509240684814	13.6619561723759	21.5837024960551	27.6509133884645	24.8703168739171
116	432.0848	242.1113	2	20	115	5.75	2.24999999999909	16.628	16.779537657516	10.5831953596043	18.0646546247703	28.5608269131671	24.5391672636416
117	432.3675	242.1969	2	20	116	5.8	5.65400000000068	1.71199999999999	5.90750878120445	12.5386965630073	19.6165411971277	29.0626995353382	24.5878786280753
118	432.2209	242.0076	2	20	117	5.85	-2.9320000000007	-3.78600000000006	4.7885718121382	14.5246671042031	19.5884579754003	29.2680293693751	24.6655049065359
119	431.5019	242.2487	2	20	118	5.9	-14.3799999999999	4.82200000000034	15.1669404956965	15.0228254154171	23.6936489355785	27.6357842071883	25.0654555465723
120	432.5899	241.2175	2	20	119	5.95	21.7600000000004	-20.6240000000003	29.9807767744605	25.5711262218795	27.527663892018	26.1100535428846	24.9110590419223
121	431.7705	241.7244	2	20	120	6	-16.3879999999995	10.138	19.2703292135859	28.5937205911962	29.8913146442766	24.4785519182059	25.4112603459871
122	434.1981	243.3694	2	20	121	6.05	48.5519999999997	32.9000000000002	58.6490128135162	34.8486013081497	30.7092724656396	24.2434760352945	25.6053680637157
123	433.7749	242.4688	2	20	122	6.1	-8.46400000000017	-18.0120000000005	19.9015436587221	40.530660679833	31.4483679600253	25.0128634517734	25.5508668786675
124	432.736	244.5455	2	20	123	6.15	-20.7780000000002	41.5340000000003	46.4413440804639	44.7598038731361	30.8981401540463	25.7817226384839	26.0670318653805
125	435.3263	243.1986	2	20	124	6.2	51.8060000000003	-26.9380000000001	58.3910736328767	35.8474187093996	30.6364045897141	25.145612636874	26.6185736178993
126	433.8542	244.583	2	20	125	6.25	-29.4420000000002	27.688	40.4160451801016	34.3030153288544	30.8924492116416	25.6388745651729	26.6640677833786
127	434.5538	244.5013	2	20	126	6.3	13.9920000000006	-1.63400000000024	14.0870869948339	26.9476789999429	28.8704108734613	27.2217522932869	27.3165869228436
128	434.0961	244.903	2	20	127	6.35	-9.15400000000091	8.03400000000011	12.1795267559958	20.7421484995952	30.4372689281466	29.2802881954431	27.838128233268
129	434.5024	245.1646	2	20	128	6.4	8.12600000000089	5.23200000000031	9.66466243590627	17.0250945501471	27.8697963413893	30.3559085994857	27.6154481385904
130	433.6076	246.1996	2	20	129	6.45	-17.8960000000006	20.6999999999999	27.3634211311382	21.893403037523	22.76356138173	29.8089610641575	26.788990680623
131	434.6116	246.6279	2	20	130	6.5	20.0800000000004	8.56600000000014	21.8307754328612	26.5715225274388	21.3864344860691	30.1379474854866	29.0159971334709
132	433.9343	248.426	2	20	131	6.55	-13.546	35.9619999999995	38.4286294317136	28.7919136828357	23.7342321209342	28.1398455698594	30.408511252374
133	434.614	250.0695	2	20	132	6.6	13.5939999999994	32.8700000000003	35.5701242055746	24.7849742638648	27.1122084308609	28.0950960409459	33.2336551459341
134	434.0208	250.9217	2	20	133	6.65	-11.8639999999994	17.0439999999996	20.7666182128909	25.7477744219911	29.8136770449252	27.1971658036503	34.2223249987469
135	434.3326	250.7292	2	20	134	6.7	6.2360000000001	-3.84999999999991	7.32872403628357	25.5750612043454	28.9815175386009	25.5862338473342	33.9214541175814
136	434.2707	252.06	2	20	135	6.75	-1.23800000000074	26.6160000000002	26.6447762234929	27.652894334283	29.3834457593316	24.76730865359	34.3552326331974
137	436.1293	251.789	2	20	136	6.8	37.1720000000005	-5.4200000000003	37.565063343485	30.8354404070146	27.4092802662575	25.570474310349	34.6997165935718
138	434.2102	253.053	2	20	137	6.85	-38.3820000000003	25.2800000000002	45.9592898552625	33.1780608133369	25.7529231537451	26.408227097161	35.0241286597917
139	436.018	253.3617	2	20	138	6.9	36.1559999999997	6.17400000000032	36.679348576549	33.019117096672	26.5245352659112	27.5951120699925	35.21524307687
140	435.7688	254.2806	2	20	139	6.95	-4.98399999999947	18.3779999999996	19.0418260678954	29.2434993281696	28.4089063129385	27.4679278183615	35.1292701008717
141	434.5671	254.7565	2	20	140	7	-24.0340000000003	9.51799999999992	25.8500576401681	23.8529519732073	28.1481828211108	33.5534423487359	35.04475010195
142	435.4644	255.017	2	20	141	7.05	17.9460000000006	5.21000000000015	18.6869745009732	22.2136301248078	27.4067164997637	36.5735464694535	33.8976507794562
143	435.4852	255.9671	2	20	142	7.1	0.416000000000167	19.0019999999998	19.0065530804508	23.63975181254	25.7042457634611	41.4544468400947	34.7081590086333
144	434.4993	256.9948	2	20	143	7.15	-19.7180000000003	20.5540000000002	28.4827393345517	23.2772485455497	25.3765470950599	42.6629273590098	34.4293923120987
145	435.7994	256.8457	2	20	144	7.2	26.0019999999997	-2.98199999999952	26.1724345065564	25.5699336713579	25.954338098122	42.6972955982888	33.5973346780086
146	436.3126	257.9325	2	20	145	7.25	10.2639999999997	21.7359999999996	24.0375413052163	27.5555395537149	37.7234389381402	43.0715907012219	33.6678397805632
147	435.4082	259.1386	2	20	146	7.3	-18.0879999999991	24.1219999999998	30.1504001300142	28.539464065312	45.7378126726495	42.1776808938566	33.8140823585112
148	435.4702	257.6932	2	20	147	7.35	1.2399999999991	-28.9080000000001	28.9345824922359	28.268924383704	57.1559705264443	40.7679691241403	34.1275883845679
149	435.5916	259.3589	2	20	148	7.4	2.42800000000102	33.3140000000003	33.4023618925373	52.1696293307307	58.8013194521085	40.0745775542543	34.5053971258658
150	436.2268	258.2928	2	20	149	7.45	12.704	-21.3220000000001	24.8197360985165	65.905691673941	56.9856848836391	40.449579137586	34.8305925941388
151	432.3227	252.2705	2	20	150	7.5	-78.0820000000006	-120.446	143.54106604035	86.7564014991736	57.994998581333	39.9515527184133	34.5481216036789
152	429.1047	248.5204	2	20	151	7.55	-64.3600000000004	-75.0020000000001	98.8307118460656	89.0631748389049	56.9486452879495	39.6554559890529	34.192110638828
153	426.5696	242.3624	2	20	152	7.6	-50.702	-123.16	133.188131618399	85.7024453835742	55.8316924848196	41.3212219763208	34.241721179273
154	426.8972	240.1396	2	20	153	7.65	6.55200000000036	-44.4560000000001	44.9362285911937	63.8203678319353	54.7726080134487	41.6616188205472	34.5130227504611
155	426.5158	240.2628	2	20	154	7.7	-7.6279999999997	2.46399999999994	8.01608882186289	47.9915989019581	54.94482017705	41.608435508683	35.0811486786112
156	428.076	239.5714	2	20	155	7.75	31.2040000000002	-13.8279999999997	34.1306782821555	24.9069834704655	42.1796664986865	42.5683709075365	35.2079896125113
157	429.0588	239.5163	2	20	156	7.8	19.6559999999999	-1.1020000000002	19.6868671961792	20.4820411879925	33.5730993054564	42.0576904066735	35.1659335626617
158	428.2025	239.7524	2	20	157	7.85	-17.1260000000007	4.72199999999987	17.765054460936	24.1871949705258	25.4864734261973	41.8469496719748	34.479194296216
159	428.856	240.6872	2	20	158	7.9	13.0700000000002	18.6959999999999	22.8115171788288	20.5389651654376	24.521918188986	41.415682181739	33.9129469500335
160	427.9692	241.6745	2	20	159	7.95	-17.7359999999999	19.7460000000001	26.5418577345294	19.1545997089547	26.2311861337269	42.1932573699162	34.7326338334296
161	428.7614	241.6144	2	20	160	8	15.8439999999996	-1.20200000000011	15.8895292567145	26.0659633819291	27.14174323374	35.5428008586219	34.4181671306218
162	428.1645	241.8404	2	20	161	8.05	-11.9380000000001	4.51999999999998	12.7650399137646	28.5617951899795	27.1667355253974	31.8106748082026	34.2710882265157
163	429.0858	244.2889	2	20	162	8.1	18.4260000000006	48.9700000000005	52.3218728258084	28.275177296928	27.8622068591301	27.0289955184514	34.3334655723461
164	430.6907	245.0223	2	20	163	8.15	32.0979999999997	14.6679999999998	35.2906762190805	33.7445213020423	28.0587563500293	26.3631181419123	34.17782755409
165	431.1107	246.2054	2	20	164	8.2	8.40000000000032	23.6619999999999	25.108768269272	35.1788713418402	29.4416945627824	27.4650017589337	34.1969274743068
166	432.4819	247.8767	2	20	165	8.25	27.4239999999998	33.426	43.2362492822861	29.658450336331	28.9059352185573	27.3443885238008	34.4272693170612
167	432.0369	248.7687	2	20	166	8.3	-8.89999999999986	17.8399999999999	19.9367901127537	27.5557175100791	30.0482503109488	28.1541862314667	34.2758371688865
168	433.2696	248.8588	2	20	167	8.35	24.6540000000005	1.80200000000013	24.7197677982626	30.6082118286367	28.5715176107055	28.1904194682917	34.1853216742895
169	432.4445	249.7829	2	20	168	8.4	-16.5020000000004	18.4820000000002	24.7770120878209	24.0673491350724	28.2043180948386	27.7513163458126	33.9087777342023
170	434.1361	248.6815	2	20	169	8.45	33.8319999999999	-22.0280000000002	40.3712398620603	24.9176292800574	28.6988173841405	29.0156885292733	33.5980004800107
171	433.8698	249.1358	2	20	170	8.5	-5.32600000000002	9.08599999999979	10.5319358144643	27.48458488508	27.5470338138616	28.8847815428302	30.7705734446897
172	432.706	249.4648	2	20	171	8.55	-23.2759999999996	6.58000000000015	24.1881908376791	28.8529186795982	29.141636937536	28.8867204639785	29.5260374700139
173	433.2897	251.2495	2	20	172	8.6	11.6739999999993	35.6940000000003	37.5545458233754	26.7894229396443	28.5186320774533	27.3457091683714	26.3206454521723
174	434.8405	250.9423	2	20	173	8.65	31.0160000000008	-6.14400000000046	31.6186810604119	31.0267184926508	27.443876341596	26.6940362876328	25.640546634474
175	436.3131	251.2415	2	20	174	8.7	29.452	5.98400000000026	30.0537611622905	33.3656445950146	28.5896824957642	26.7854194399306	26.6692598112762
176	434.7325	251.1117	2	20	175	8.75	-31.6120000000001	-2.59599999999978	31.7184135794968	29.5526792698266	28.863627867103	26.286167726586	28.499871558635
177	434.5981	249.3226	2	20	176	8.8	-2.68800000000056	-35.7820000000004	35.8828213494986	26.0348340035937	27.7251906170081	26.4939839310995	30.3152470207192
178	434.9431	248.4649	2	20	177	8.85	6.90000000000055	-17.1539999999999	18.4897191974352	30.3899420518841	26.1199007260372	26.5236936766042	30.7727148542193
179	434.8383	247.7713	2	20	178	8.9	-2.09600000000023	-13.8720000000001	14.0294547292474	26.7005372415552	25.1837544804269	26.4018732866657	31.4250765403376
180	435.7003	245.3274	2	20	179	8.95	17.2400000000005	-48.8779999999997	51.8293014037425	22.0847366390016	24.8720214957206	25.0027435901052	31.7774661493418
181	435.9702	245.9336	2	20	180	9	5.397999999999	12.124	13.2713895278524	22.6871221822479	25.0253016393104	25.9983460307575	32.3196533300776
182	435.4062	245.6307	2	20	181	9.05	-11.2799999999993	-6.05800000000045	12.8038183367302	24.3326749572601	23.846330924663	27.2414001318253	32.9375640190819
183	436.3908	246.0624	2	20	182	9.1	19.692	8.63400000000013	21.5016469136669	19.3541009395571	24.528755275755	25.6122953858932	33.4163013774858
184	437.3536	245.5043	2	20	183	9.15	19.2559999999992	-11.1619999999999	22.2572186043083	23.3500660370656	25.3598702317354	24.9179751270356	32.8129352160021
185	436.0673	245.9035	2	20	184	9.2	-25.7259999999997	7.98400000000015	26.9364313152278	25.6079252103245	21.4158046844463	25.8735178636188	32.4507982093515
186	434.9401	247.1256	2	20	185	9.25	-22.5440000000003	24.4419999999997	33.2512150153945	26.3703883692621	23.133064194412	29.6553545934693	31.6374765106665
187	436.0318	247.6349	2	20	186	9.3	21.8340000000001	10.1859999999999	24.0931142030249	26.3870655062108	26.7576096466424	32.4763078099717	31.6855700696709
188	436.5107	246.4633	2	20	187	9.35	9.5780000000002	-23.4319999999997	25.313962708355	23.4775084293354	25.1046900457492	33.3550102401469	31.6776606761969
189	435.681	247.2112	2	20	188	9.4	-16.5940000000001	14.9579999999997	22.3406042890517	22.9160623517584	24.6521957736444	35.0988367348626	31.5759653929301
190	435.7131	246.5926	2	20	189	9.45	0.64200000000028	-12.3719999999997	12.3886459308511	27.9072940829604	26.8750142315169	34.5392437694104	31.9240595637513
191	437.0436	245.8531	2	20	190	9.5	26.6100000000006	-14.7899999999998	30.4439846275094	23.8389917222364	34.2854075476283	35.754525117325	34.5581954066426
192	434.8972	247.0395	2	20	191	9.55	-42.9280000000006	23.7279999999998	49.0492728590347	22.9173260410779	41.1062846952805	36.9884075741854	35.2658820807352
193	435.0406	246.8364	2	20	192	9.6	2.86799999999971	-4.06200000000013	4.97245090473494	30.2725200336984	42.1812652045388	39.4868935866002	34.9770818032158
194	435.8097	247.2775	2	20	193	9.65	15.3820000000007	8.82200000000012	17.7322758832595	45.6547527434982	44.8378032379898	38.9318341443713	35.1914931934804
195	435.3047	249.6833	2	20	194	9.7	-10.0999999999999	48.116	49.1646158939536	54.3052753076005	47.6626828543745	38.1161769787724	35.2930276214731
196	433.7825	254.8307	2	20	195	9.75	-30.444	102.948	107.355148176508	60.5235386868412	48.3759860402381	36.988785294747	36.3591749308323
197	430.9899	258.505	2	20	196	9.8	-55.852000000001	73.4859999999998	92.3018856795465	66.7582804349016	47.2192055017285	36.8771562082423	36.1274599054511
198	430.8193	260.3001	2	20	197	9.85	-3.41199999999958	35.9019999999998	36.0637678009382	65.0528456750505	53.8690971274512	36.8316276757896	36.7011455427471
199	430.1765	262.6594	2	20	198	9.9	-12.8560000000004	47.1860000000004	48.9059846235616	51.097219336978	53.2114725150983	36.7500574991946	36.8782131153879
200	429.6664	264.6262	2	20	199	9.95	-10.2019999999993	39.3359999999996	40.6374420946982	40.1331356958564	49.3573397260279	38.8453755373974	36.9166432062512
201	431.4263	265.2841	2	20	200	10	35.1980000000003	13.1580000000008	37.5770164861454	47.2146555680613	39.6921630418658	43.1180447825276	37.1686141725238
202	432.9213	266.4142	2	20	201	10.05	29.899999999999	22.6019999999994	37.4814674739385	39.664664595295	32.6480277212041	43.2903640296451	36.9881525656602
203	435.2629	269.1137	2	20	202	10.1	46.8320000000006	53.99	71.4713671619625	33.6618337770053	31.4819901470405	44.3418682205383	37.3386291995094
204	435.6834	268.7472	2	20	203	10.15	8.41000000000008	-7.32999999999947	11.1560297597305	28.2871067467536	28.6623117603994	45.4650112599251	37.4155795459992
205	435.5353	269.2573	2	20	204	10.2	-2.96199999999999	10.2019999999993	10.6232880032496	25.1629197465518	30.0280682204202	44.7125373793275	37.8873016735267
206	435.5856	268.7245	2	20	205	10.25	1.00599999999986	-10.6560000000002	10.7033813348868	15.7493247260197	37.8601035248172	43.0629952681953	38.389373034369
207	434.5224	268.4709	2	20	206	10.3	-21.2639999999999	-5.07200000000012	21.8605324729293	17.6599589255037	39.3615225575617	39.7786120009305	38.4285711920162
208	435.6829	268.094	2	20	207	10.35	23.2100000000003	-7.53799999999956	24.403392059302	26.3943026638351	34.8146393136254	40.0472808453474	39.076245502657
209	436.7172	268.045	2	20	208	10.4	20.6859999999995	-0.979999999999563	20.7092007571508	47.4331003028808	37.7185500047519	38.6575894959132	39.7430520644221
210	434.0149	267.7853	2	20	209	10.45	-54.0459999999996	-5.19400000000019	54.2950066949066	53.5601253685716	40.067735032627	39.2940426430919	40.4599469683513
211	432.8284	262.1132	2	20	210	10.5	-23.7300000000005	-113.442	115.897369530115	53.8799539012312	46.4338274945248	38.5827032277225	40.1209248366638
212	431.1193	260.1211	2	20	211	10.55	-34.1819999999996	-39.8419999999999	52.4956578013835	57.7771410840001	46.9091962806568	36.987897557135	39.3714732370932
213	432.3206	259.6239	2	20	212	10.6	24.0260000000001	-9.94400000000041	26.0025347225999	53.7411674014189	48.6125715436543	35.1903648124185	39.540470547711
214	431.6203	257.7401	2	20	213	10.65	-14.0060000000005	-37.6760000000002	40.1951366709957	45.4345546861689	48.6528672314271	35.8993249476271	39.6164327451267
215	432.887	256.5977	2	20	214	10.7	25.3340000000003	-22.8480000000002	34.1151382820006	40.2582671927421	48.5600170657637	37.6584263682811	39.0551224840265
216	435.752	254.2277	2	20	215	10.75	57.3000000000002	-47.3999999999995	74.3643059538646	43.3451891860773	39.3053029306278	39.789960773991	36.9727352965947
217	436.0686	252.9352	2	20	216	10.8	6.33199999999988	-25.8499999999998	26.6142203342497	39.528593378854	34.6142725567083	39.9799861757901	35.4920961906052
218	435.112	251.0974	2	20	217	10.85	-19.1319999999996	-36.7560000000003	41.4371446892762	43.3788667301084	35.5660903112116	41.3208633295243	34.8915942115223
219	435.8044	250.3006	2	20	218	10.9	13.8479999999993	-15.9359999999998	21.1121576348789	33.1760511750868	34.0800998905023	42.7360466296497	34.2614044890906
220	436.6753	247.7784	2	20	219	10.95	17.4180000000001	-50.444	53.3665050382728	28.9702779206745	35.2491177039351	42.0745183993052	34.0522635098365
221	435.5761	248.1719	2	20	220	11	-21.9839999999999	7.86999999999978	23.3502281787565	27.7869914363458	33.1460940534572	37.1238048908	34.0925982341449
222	435.3648	248.3545	2	20	221	11.05	-4.22599999999989	3.65200000000016	5.58535406218802	28.6316064021507	33.0507760709234	35.4525824445413	33.6982115288683
223	436.9693	247.593	2	20	222	11.1	32.0899999999995	-15.2300000000002	35.520712267633	27.1193686777618	34.0291551153944	34.7390728748836	32.7414456101606
224	437.4303	248.7729	2	20	223	11.15	9.22000000000025	23.5980000000001	25.3352324639031	33.1161369318277	36.8192260278724	33.7678542303284	33.9051780922508
225	435.146	248.6077	2	20	224	11.2	-45.6859999999995	-3.30399999999997	45.8053164163283	37.1312742211723	35.5890197328467	33.3977075887255	34.7354590462632
226	437.7005	249.3731	2	20	225	11.25	51.0899999999992	15.308	53.3340694490859	40.2713187944429	34.9423068509721	30.8824753249941	36.2977839703506
227	436.4314	249.5618	2	20	226	11.3	-25.3819999999996	3.77400000000023	25.6610405089112	45.0068456535941	36.2908923323743	31.2055803802799	38.8910394386288
228	438.8034	248.5961	2	20	227	11.35	47.4400000000003	-19.314	51.2209351339862	44.0586707879317	33.9120554385557	29.7359075776973	40.0402112884056
229	436.5968	249.6622	2	20	228	11.4	-44.1320000000007	21.3220000000001	49.0128667596588	36.7684767701166	33.4556085701544	29.865219482268	41.3811638035584
230	437.3967	247.7712	2	20	229	11.45	15.9980000000007	-37.8200000000004	41.0644420880164	35.4505104435762	31.5462974735159	28.8104843765811	42.0244898195212
231	437.8823	247.0807	2	20	230	11.5	9.71199999999953	-13.8099999999997	16.8830993600104	27.5527920826684	28.618856596531	29.6024932405672	39.7986207623937
232	437.3737	246.2741	2	20	231	11.55	-10.172	-16.1320000000001	19.0712088762093	21.9043714867147	29.3603846896365	30.4085255006017	40.0450600602559
233	437.9546	246.1924	2	20	232	11.6	11.6180000000008	-1.63400000000024	11.732343329447	19.0339241591	25.4426600400002	30.2925264079026	40.4875695238593
234	436.922	246.3033	2	20	233	11.65	-20.652	2.2180000000003	20.7707637798903	20.4692364229453	22.9112129366637	31.9110312368745	40.3387708711835
235	437.7802	245.2799	2	20	234	11.7	17.1639999999991	-20.4680000000002	26.7122054499432	23.2702589356968	22.0319490203155	31.8124917242453	41.0990630312723
236	436.7589	245.9156	2	20	235	11.75	-20.4259999999999	12.7140000000003	24.0596606792366	23.332527997332	24.2626796301623	32.8056071667101	40.460672368463
237	438.3067	245.333	2	20	236	11.8	30.9559999999999	-11.6520000000003	33.0763214399667	23.9180543866127	24.526158668829	37.8020927014675	42.4246293201427
238	438.8602	245.0958	2	20	237	11.85	11.0700000000008	-4.74400000000003	12.0436886376234	25.029973881531	26.6729973772496	38.7595592472868	42.0452073403486
239	437.7769	245.5759	2	20	238	11.9	-21.6660000000002	9.60199999999986	23.6983957262935	28.0561228373794	30.3664539035945	40.026280977467	42.8611338784047
240	439.1365	244.7069	2	20	239	11.95	27.192	-17.38	32.2718029245346	25.7820584019613	32.0786859749747	41.9744612397372	42.7569956037987
241	437.3774	243.8436	2	20	240	12	-35.1819999999998	-17.2659999999996	39.1904054584789	30.0134667571672	36.9923577368893	42.4734366339875	42.9954663473549
242	438.4239	244.1312	2	20	241	12.05	20.9299999999996	5.75199999999995	21.7059992628762	36.8148534205764	46.2438007132986	44.6375376759705	43.4780245263304
243	436.929	243.4094	2	20	242	12.1	-29.8980000000006	-14.436	33.2007304136526	39.1273980684183	52.0764584545734	46.236066172835	43.3730053249254
244	439.6795	242.5379	2	20	243	12.15	55.0100000000009	-17.4299999999999	57.7053290433396	45.9285926363993	57.1413490182704	46.9096875120387	43.9424055756443
245	439.261	240.3865	2	20	244	12.2	-8.36999999999989	-43.0279999999999	43.8345261637444	66.7055430246358	61.9169734591589	48.8004184738192	44.0425156636103
246	440.0117	236.8045	2	20	245	12.25	15.0139999999999	-71.6400000000004	73.1963782983835	74.1394501519796	60.6841936378126	50.038869411932	43.2447075227141
247	440.6511	230.5576	2	20	246	12.3	12.7879999999993	-124.938	125.590751204059	77.4678446159644	64.7489166831119	53.6436782600054	44.6827270877558
248	440.9216	227.0495	2	20	247	12.35	5.41000000000054	-70.1620000000003	70.3702660503713	84.7065488498994	65.7991349684205	54.354507103	45.8932460173568
249	441.2732	223.3488	2	20	248	12.4	7.03199999999924	-74.0139999999997	74.3473013632636	75.439794639226	63.4529211204829	55.8570482745413	46.1540182123254
250	441.8535	219.3897	2	20	249	12.45	11.6060000000004	-79.1820000000001	80.0280473334195	62.792290341588	65.5221509726637	56.7035068310163	46.6214973121908
251	441.9061	218.0476	2	20	250	12.5	1.05199999999968	-26.8420000000003	26.8626072450166	57.4588197848614	63.0853810869746	56.3884394541425	46.6922731785901
252	443.0594	215.1511	2	20	251	12.55	23.066	-57.9299999999995	62.3532297158691	49.4379976250015	61.0435558067122	56.5475235520591	47.4043111808049
253	444.4463	213.4625	2	20	252	12.6	27.7380000000005	-33.7720000000002	43.7029132667382	46.337753095428	56.6325557514266	56.4534842419481	48.0372114212149
254	446.0463	212.853	2	20	253	12.65	31.9999999999993	-12.1899999999999	34.243190563964	50.7309675347232	54.5727475308122	55.9737799144141	48.839147626813
255	444.8283	209.8654	2	20	254	12.7	-24.3599999999992	-59.7520000000003	64.5268246855523	59.2948212718365	51.4900402028738	56.2725396029753	49.0151751828085
256	446.6111	208.1974	2	20	255	12.75	35.6560000000002	-33.3600000000001	48.8286794414924	55.8062917179918	52.0926852704724	53.683807878718	48.7528763839099
257	448.704	203.3732	2	20	256	12.8	41.8579999999997	-96.4839999999998	105.172498401435	59.7074974366228	48.3461304210062	51.5633614740441	48.6817673688151
258	449.7865	202.6301	2	20	257	12.85	21.6499999999996	-14.862	26.2602654975151	56.6423273103195	47.1078335154757	53.0269327874268	48.5319622474992
259	449.8461	205.3169	2	20	258	12.9	1.19199999999978	53.7360000000001	53.749219157119	53.4544030062216	48.4946387083453	52.2817554471839	49.4184083765421
260	449.66221275077	207.770066341534	2	20	259	12.95	-3.67774498459994	49.06332683068	49.2009740540355	37.3974395701759	47.0229282332868	51.2685333846445	49.7169643845337
261	449.263469041004	209.365443657798	2	20	260	13	-7.9748741953199	31.9075463252801	32.8890579210028	38.4093753129596	44.2822346704614	50.9111097231926	50.0382013522192
262	448.423198955854	210.283287803295	2	20	261	13.05	-16.8054017029999	18.3568829099397	24.8876812212072	37.2817799800677	42.0831671413759	50.1710846856394	50.0955941899527
263	446.914732580469	210.703854632528	2	20	262	13.1	-30.1693275077002	8.41133658465992	31.3199442114337	37.4035291562542	49.4213098234269	49.8383566695948	49.9678409258912
264	444.5114	210.8074	2	20	263	13.15	-48.06665160938	2.07090734944018	48.1112424926594	35.1100663347011	49.9907633635556	50.7686077415872	49.0381927312658
265	442.0595	210.3707	2	20	264	13.2	-49.0379999999993	-8.73400000000004	49.8097199349679	46.7688947125758	51.0470265664152	49.2299318917979	49.1274283346603
266	442.8304	209.6271	2	20	265	13.25	15.4179999999997	-14.8719999999997	21.4217438132376	60.4332443338942	49.7295341759129	47.4668833558877	47.9586186521969
267	443.7844	213.6753	2	20	266	13.3	19.0800000000002	80.9639999999996	83.1818231105807	62.6997467470434	51.9960389502725	43.7198564776247	44.9983973936601
268	442.0798	218.3567	2	20	267	13.35	-34.0920000000006	93.6279999999999	99.6416923180253	64.6905239765762	52.5688798237138	42.7094173919984	44.3016769923707
269	440.4015	220.8097	2	20	268	13.4	-33.5659999999996	49.0600000000001	59.4437545584057	64.3490020171246	53.0425767748292	42.9797684785428	42.4809029335947
270	438.5962	223.1909	2	20	269	13.45	-36.1059999999998	47.6240000000001	59.7636060826319	57.2231831879692	51.436935550309	42.7304219380511	40.8593187144009
271	438.0905	224.037	2	20	270	13.5	-10.1139999999998	16.9220000000001	19.7141340159795	44.7045153135334	50.6515320413141	43.6879632502958	41.2689466450738
272	435.9183	223.0702	2	20	271	13.55	-43.4440000000006	-19.3360000000001	47.5527289648035	43.3854068026149	45.3565458138735	43.6436648278463	40.2664411330447
273	437.5528	223.9419	2	20	272	13.6	32.6900000000001	17.4340000000001	37.0483529458464	38.1833471240418	35.9975249605699	43.4821976098344	39.7418487587866
274	437.1115	226.5472	2	20	273	13.65	-8.82600000000025	52.106	52.8482120038134	36.9540620655036	35.9687735935301	42.1026055481175	39.0476490737584
275	436.8401	224.8815	2	20	274	13.7	-5.42799999999943	-33.3140000000003	33.753307689766	33.4899084397778	34.4138173096869	41.9823170663454	37.887769039469
276	437.1703	225.4741	2	20	275	13.75	6.60399999999981	11.8520000000001	13.5677087232885	27.2905346076065	37.6463923246787	42.2334294256759	36.9896658783059
277	435.9703	226.3933	2	20	276	13.8	-23.9999999999998	18.3840000000004	30.2319608361747	28.5521403844453	35.29129070542	38.4334333132761	34.6252640116785
278	435.977	226.6958	2	20	277	13.85	0.133999999999332	6.04999999999961	6.05148378498986	30.6442874953321	34.395515395955	35.5764211973146	34.1295969604749
279	435.3542	223.8043	2	20	278	13.9	-12.4559999999997	-57.8299999999996	59.1562408880073	38.3387225838538	31.1626343214058	32.6800504200056	34.1326031076175
280	434.3208	221.85	2	20	279	13.95	-20.6679999999994	-39.0860000000004	44.2140432442002	37.0926729710622	32.5276985823818	30.4501040441574	33.9533415518108
281	433.5977	219.3505	2	20	280	14	-14.4620000000009	-49.9899999999997	52.0398841658972	41.5004961843035	33.8153268100377	31.6267835669549	34.6130080359843
282	432.7054	218.548	2	20	281	14.05	-17.8459999999995	-16.0500000000002	24.0017127722167	33.7731282583663	31.5103208126788	30.3617975804501	35.6514822874024
283	433.6619	217.5195	2	20	282	14.1	19.1300000000001	-20.5700000000002	28.090599851196	34.4111096694316	35.1553174340592	29.6453408479784	36.0983516933276
284	433.3868	218.5079	2	20	283	14.15	-5.50200000000018	19.7680000000003	20.5194012583216	29.2919310362215	29.3913272464811	27.3266904059295	35.4674122458836
285	435.7569	218.5294	2	20	284	14.2	47.4019999999996	0.430000000000064	47.4039502995263	25.9279686542953	26.4863907786278	26.5456061871401	34.4682262175387
286	435.2996	219.77	2	20	285	14.25	-9.1459999999995	24.812	26.443990999847	28.810138683815	25.6071748092311	26.5124484007242	34.6826883855189
287	434.9462	219.8337	2	20	286	14.3	-7.06800000000044	1.27399999999966	7.18190086258543	25.0095262345959	25.4323044554803	25.5306715457323	34.9272725943627
288	436.8485	220.7809	2	20	287	14.35	38.0460000000005	18.9440000000002	42.5014499987947	18.5616718878241	24.8951663000018	25.5497765289513	33.4854120366346
289	436.7735	220.7698	2	20	288	14.4	-1.49999999999977	-0.22199999999998	1.51633901222626	21.9224185822407	23.4907464904531	25.2854377366921	35.1689161665059
290	437.5122	220.9408	2	20	289	14.45	14.7739999999999	3.41999999999985	15.1646785656669	24.9366402566652	20.5635137918984	25.1762611655706	38.2572952200104
291	437.0229	223.0471	2	20	290	14.5	-9.78600000000029	42.1260000000001	43.2477244719305	20.9801939161885	19.2095699914106	25.5380528216729	40.0040689328739
292	438.063	222.6519	2	20	291	14.55	20.8019999999999	-7.90399999999977	22.2530092347078	21.9719667463103	19.5510222787858	27.6592997469586	41.0081052467932
293	437.4414	223.6027	2	20	292	14.6	-12.432	19.0159999999997	22.7192182964113	22.5653556959727	15.9442356238433	28.7145057768207	42.885375150104
294	437.1822	223.4087	2	20	293	14.65	-5.18399999999929	-3.87999999999977	6.47520316283519	16.4967214005805	21.1795482269031	28.8322189436497	42.6050110963089
295	436.7612	224.2116	2	20	294	14.7	-8.42000000000098	16.0579999999999	18.1316233139786	14.1654043009065	23.8661315525134	26.954135368732	42.4228503809536
296	436.1908	224.5132	2	20	295	14.75	-11.407999999999	6.03200000000015	12.9045529949696	10.9082773314981	25.4689308341146	27.131947345362	42.1988890821979
297	435.6688	224.6039	2	20	296	14.8	-10.440000000001	1.81399999999996	10.5964237363377	20.3871297074958	29.886295038437	31.4211118754494	42.3923961684055
298	435.9231	224.8009	2	20	297	14.85	5.08600000000001	3.94000000000005	6.43358344936945	25.1669074090541	32.5338452536397	31.3944028759547	42.5048423955283
299	436.0385	222.1099	2	20	298	14.9	2.30800000000045	-53.8200000000001	53.8694650428237	34.4411402676486	34.1736913968462	37.6577819130061	42.0179566062367
300	437.537	220.6365	2	20	299	14.95	29.9699999999996	-29.468	42.0305118217703	45.6071857759676	33.3447569455656	46.0644863958634	41.2056000643299
301	436.1853	217.9989	2	20	300	15	-27.0339999999999	-52.7520000000004	59.2757172879421	54.1594131757813	35.0543246993134	48.3813542987928	40.4340695077566
302	435.4539	214.7591	2	20	301	15.05	-14.6280000000002	-64.796	66.4266512779322	47.9602530861967	43.2912014721129	51.6544129131363	40.299787917516
303	436.7082	212.6432	2	20	302	15.1	25.086	-42.3179999999996	49.1947204484381	41.522606482077	46.844570128066	56.1254094522295	39.9871879857467
304	437.8039	212.3154	2	20	303	15.15	21.9140000000004	-6.55599999999993	22.8736645949008	35.6675091309781	54.1360155991092	57.8833317866884	41.2457217264161
305	437.3636	212.0956	2	20	304	15.2	-8.80599999999959	-4.39600000000041	9.84227880117183	40.9752171682582	68.2628412392134	58.3000945747672	41.1813190216113
306	436.6123	210.7973	2	20	305	15.25	-15.0260000000003	-25.9659999999997	30.0002305324474	39.5297270803507	71.2937777634711	57.8853297636717	42.2371280298648
307	440.9114	209.0298	2	20	306	15.3	85.9820000000002	-35.3500000000003	92.9651914643328	60.3117781120217	73.4225307878355	59.2541207910786	44.6371152648018
308	441.4041	206.9901	2	20	307	15.35	9.85400000000027	-40.7939999999996	41.9672700089007	95.0030759963497	79.7169736508194	59.4599082621053	44.5086107166494
309	443.4845	201.002	2	20	308	15.4	41.6079999999999	-119.762	126.783919753256	106.920046395964	81.5929721765305	58.7504754757813	46.110604075296
310	446.0443	192.2018	2	20	309	15.45	51.1959999999999	-176.004	183.298768222812	105.869844407413	83.2554322039688	57.2349389630893	47.0532641668638
311	447.4171	187.9381	2	20	310	15.5	27.4559999999997	-85.274	89.5850825305195	119.904220221288	80.71633482803	55.3300861938403	46.6280305602943
312	443.9448	185.259	2	20	311	15.55	-69.4460000000004	-53.5820000000001	87.7141815215764	102.874166241039	75.2170401100444	52.9402760880734	46.3069713490725
313	438.3481	184.92	2	20	312	15.6	-111.934	-6.77999999999997	112.139149078277	71.5077884115878	72.0752463961446	51.2598701946726	46.0695903623212
314	436.2787	185.1458	2	20	313	15.65	-41.3879999999995	4.51600000000042	41.6336498520122	54.5126232600958	63.3649353524534	53.6592245091825	46.7488868521108
315	437.2308	184.2267	2	20	314	15.7	19.0419999999995	-18.3820000000003	26.4668790755538	44.564235812676	46.2070366869652	55.4085026744905	46.7301740327284
316	437.0224	184.3251	2	20	315	15.75	-4.16799999999967	1.96799999999996	4.60925677305974	24.2462725710012	39.3663946242095	57.3423087143676	46.7077223307144
317	436.4029	182.5304	2	20	316	15.8	-12.3900000000003	-35.8940000000001	37.9722442844773	23.8557044638674	32.4580213883113	57.8531186541542	46.9073821033433
318	436.8638	182.2739	2	20	317	15.85	9.21800000000076	-5.12999999999977	10.5493328699028	20.9062849623426	22.8027667385257	57.6228185573441	47.6083689337963
319	438.1489	183.7855	2	20	318	15.9	25.702	30.2320000000003	39.6808093163436	24.2201659883231	25.7254768418344	54.5634262375858	50.8152835693508
320	438.7265	183.8843	2	20	319	15.95	11.5519999999992	1.97599999999966	11.7197815679295	20.3518069639465	27.5615731450123	48.0420419378642	52.5582480654369
321	437.7876	184.374	2	20	320	16	-18.7779999999998	9.79399999999998	21.1786619029624	21.3592609060503	33.9682826007052	44.8747068217958	54.2075998238526
322	438.5341	183.8168	2	20	321	16.05	14.9300000000005	-11.1439999999999	18.6304491625944	27.5952492198013	40.489197198264	40.9595297850086	54.2552419581453
323	439.3065	183.9205	2	20	322	16.1	15.4480000000001	2.07400000000007	15.5866025804215	34.2168613276821	43.1703907185436	36.0137712724128	54.0389509420364
324	438.6165	187.3957	2	20	323	16.15	-13.8000000000011	69.504	70.8607508850988	43.7163992130872	45.7619171227183	35.6144419175333	54.6947242759568
325	439.1209	189.5796	2	20	324	16.2	10.0880000000006	43.6779999999999	44.8278421073333	60.6265874325815	49.8770471887632	35.1602534906896	55.4904143061632
326	438.0767	192.8508	2	20	325	16.25	-20.8839999999998	65.4239999999999	68.6763513299882	64.9815205310368	50.3830190193821	35.5301148977572	55.4621921548162
327	438.8935	197.9448	2	20	326	16.3	16.336	101.88	103.181390260066	63.9285850256352	49.461038181706	34.5606434156079	53.7614665809784
328	437.2633	198.857	2	20	327	16.35	-32.604	18.2440000000003	37.3612680726981	65.5372330498442	49.2247758062998	35.7568296054873	53.7320209939373
329	439.2212	201.4883	2	20	328	16.4	39.1579999999999	52.6260000000002	65.5960733580907	57.0496388256769	45.5034069932321	42.8800916629204	51.5007978532429
330	438.6007	204.058	2	20	329	16.45	-12.4099999999999	51.3939999999997	52.8710822283785	38.2954889308305	42.7589338363669	47.8815571677845	47.5156073598331
331	439.3517	205.1337	2	20	330	16.5	15.0199999999995	21.5140000000002	26.2383802091516	33.4680310815629	37.0919471948093	53.0851134538649	45.3790967798265
332	439.1219	205.5443	2	20	331	16.55	-4.59600000000023	8.21199999999976	9.41064078583378	27.0782289608291	28.6320896329519	55.5702078282172	43.756167784905
333	439.7819	205.5841	2	20	332	16.6	13.2000000000005	0.796000000000276	13.2239788263599	19.9806346228895	28.3432684924311	56.8180316894002	41.6427170215132
334	440.3537	204.0019	2	20	333	16.65	11.4359999999999	-31.644	33.6470627544218	17.1342555639417	39.9982662031225	55.7302240427312	40.9766197628104
335	439.4879	204.0782	2	20	334	16.7	-17.3159999999996	1.52600000000007	17.3831105386805	18.9686903350732	45.8860671468059	55.5723259378359	40.4515414035417
336	438.9713	204.384	2	20	335	16.75	-10.3320000000008	6.11599999999953	12.0064849144123	23.2185059032994	55.7872078883477	53.5820755952648	40.5974884028224
337	439.5008	205.1475	2	20	336	16.8	10.5900000000008	15.2700000000004	18.5828146414915	52.9183034454159	61.6793774747285	49.6698145078025	39.9214038893267
338	438.1658	206.2378	2	20	337	16.85	-26.7000000000007	21.8059999999997	34.4730566674907	71.7914996707222	64.4112875725005	49.8412234305304	40.3130138163048
339	439.7756	197.2739	2	20	338	16.9	32.1960000000001	-179.278	182.146050465005	94.4401602127537	65.9570410922303	48.4381694689	40.9824276868141
340	443.349	192.9785	2	20	339	16.95	71.4679999999998	-85.908	111.749091665212	104.390064614384	68.3857180393049	46.9891727818019	41.7816992817901
341	437.4175	190.9695	2	20	340	17	-118.629999999999	-40.1799999999997	125.24978762457	105.604069241702	70.0722039957202	45.8834867378572	42.4603176153532
342	434.3878	192.5488	2	20	341	17.05	-60.5939999999998	31.5859999999998	68.3323366496417	78.9957787390446	70.7075393826531	46.5528057848013	43.3897624105013
343	432.6635	193.6147	2	20	342	17.1	-34.4860000000006	21.318	40.5430798040805	64.9799364078876	71.3391783686297	47.2716627706135	44.9517196070853
344	430.2223	193.3526	2	20	343	17.15	-48.8239999999996	-5.24200000000008	49.104597951719	45.7042477786867	56.8780727346776	46.3387976080875	44.3685876280518
345	428.9582	195.0088	2	20	344	17.2	-25.2820000000008	33.1240000000003	41.6698800094272	37.0250141509224	48.092278416798	45.7428293163937	45.3987717731014
346	427.941	196.0331	2	20	345	17.25	-20.3440000000001	20.4859999999996	28.8713444785654	37.0742874955578	35.9797655873667	45.6648619078875	45.5913676088564
347	429.1715	196.2341	2	20	346	17.3	24.6100000000001	4.02000000000044	24.93616851082	34.7603667303105	31.4262340948742	45.2821643630454	45.6951583194757
348	430.1044	198.0477	2	20	347	17.35	18.6580000000004	36.2719999999996	40.7894465272573	31.2046204257084	30.1320379687265	44.8691980271223	46.5548452633772
349	429.9183	199.9152	2	20	348	17.4	-3.72200000000021	37.3500000000001	37.5349941254826	26.2552833960466	26.7205541239447	39.0847637107078	46.7192093258493
350	430.7513	199.059	2	20	349	17.45	16.6600000000005	-17.124	23.8911484864169	25.827454038826	23.0999405934825	35.6818413957956	45.6442093405901
351	430.90112434177	198.917279489523	2	20	350	17.5	2.99648683539999	-2.83441020954001	4.12465933025627	23.1897884418952	21.2575198200547	31.8355217768415	46.0758287336487
352	430.278307761514	199.871931261716	2	20	351	17.55	-12.4563316051206	19.0930354438598	22.7970217247168	18.6807415175788	19.8567893434378	31.2093169927853	46.5448182872857
353	429.5416	201.0389	2	20	352	17.6	-14.7341552302794	23.3393747656805	27.6011185426036	14.9952607612566	18.3992176856148	33.0854075247704	46.9498254523363
354	429.225972018899	201.718687615736	2	20	353	17.65	-6.3125596220209	13.5957523147198	14.9897595039006	16.2597562440629	21.291454686738	33.0069512133723	46.4143323226739
355	429.371279663501	201.950024932048	2	20	354	17.7	2.90615289204084	4.62674632623987	5.46374470480562	13.8861246480496	23.2714043747932	35.225217608367	46.6282774076864
356	429.8936	201.9562	2	20	355	17.75	10.4464067299796	0.123501359040006	10.4471367442877	13.6086469293343	27.6912779663164	37.600659622448	46.5616252899651
357	430.430011717907	202.06042392127	2	20	356	17.8	10.7282343581403	2.08447842540011	10.9288637446507	23.9021678558972	30.9923998906964	41.7205021311489	46.2526555746334
358	429.5016	202.9856	2	20	357	17.85	-18.5682343581402	18.5035215746001	26.2137299490269	31.5475479883298	36.0387770808144	43.268467096224	46.1165371501854
359	426.966	205.1332	2	20	358	17.9	-50.7119999999998	42.9519999999997	66.4573641367151	39.1227996885699	39.2933483028	45.0002491827986	41.9672100468789
360	427.352478052358	207.283273474675	2	20	359	17.95	7.72956104715945	43.0014694935005	43.6906453669687	48.0986751333432	47.3504946232514	44.2992458993782	39.8153967253411
361	429.6436	208.0505	2	20	360	18	45.8224389528402	15.3445305064997	48.3233952454882	58.4689072322944	53.9437994248412	46.2681707294402	37.691396188346
362	432.0518	206.6409	2	20	361	18.05	48.1640000000004	-28.1920000000002	55.808240968517	54.6845287497027	63.5842149188599	46.5368307897701	37.0279597080378
363	435.3094	204.4907	2	20	362	18.1	65.1519999999994	-43.0039999999997	78.0648904437833	63.153441258173	68.1377165068333	46.6279881340591	36.1259121260967
364	436.7482	202.5989	2	20	363	18.15	28.7760000000003	-37.8360000000004	47.5354717237564	68.7647991611124	68.7090436788592	46.4898670372604	35.8247299177117
365	437.8833	198.4496	2	20	364	18.2	22.7020000000005	-82.9859999999996	86.0352079093202	79.0697547043767	65.3270874239632	47.5137254989792	35.4788713604035
366	437.8749	194.6306	2	20	365	18.25	-0.167999999999893	-76.3800000000003	76.3801847601854	77.8065257813721	64.845063492564	47.4583886720427	35.3490319708962
367	439.8309	189.6331	2	20	366	18.3	39.1199999999992	-99.9499999999995	107.333018684838	82.7335586080156	62.0812616888438	47.2231467862213	35.114611244279
368	440.5303	186.1145	2	20	367	18.35	13.9880000000005	-70.3720000000004	71.7487458287605	67.5007335897534	57.2171991873039	47.3638762732486	35.0913469886294
369	442.0832	182.8572	2	20	368	18.4	31.0579999999993	-65.1459999999997	72.1706358569739	60.9253278240155	53.6863857717208	44.8496563830499	35.5871179474654
370	441.8145	182.4432	2	20	369	18.45	-5.37399999999934	-8.28000000000031	9.87108281800928	45.0927686733109	47.6769563747069	43.9489520548866	36.1778826362378
371	440.4375	184.127	2	20	370	18.5	-27.5400000000002	33.6760000000004	43.5031559314958	36.6278725932357	40.9729779192443	43.5472705998506	36.9586214366676
372	441.7613	184.6081	2	20	371	18.55	26.4760000000001	9.62199999999996	28.1702229313153	24.639212935426	30.8620786535828	42.8466024232904	37.7363125489825
373	442.6845	185.7536	2	20	372	18.6	18.4640000000002	22.91	29.4242654283842	27.8531791596604	26.5900360396639	39.1664167274229	37.7289457898226
374	442.2756	186.2081	2	20	373	18.65	-8.17800000000034	9.08999999999992	12.2273375679256	21.0206280144731	20.9902690872407	38.6425086220512	38.314961580994
375	442.7033	187.4326	2	20	374	18.7	8.55400000000031	24.4900000000001	25.9409139391813	16.6313886338546	22.57081668581	35.7325251124401	39.6090894893879
376	442.6145	186.9741	2	20	375	18.75	-1.77599999999984	-9.1700000000003	9.34040020555891	16.5521994860921	22.2494777071372	33.0974043193444	40.7487726672634
377	442.913	187.0621	2	20	376	18.8	5.9699999999998	1.75999999999988	6.22402602822298	17.3413252390554	23.611943157737	28.5087203574092	40.813337119096
378	443.3274	185.6711	2	20	377	18.85	8.28800000000001	-27.8199999999998	29.0283196895719	17.2884542119595	21.1156342675418	26.9142268810347	40.214096566384
379	443.3835	184.8644	2	20	378	18.9	1.1220000000003	-16.1340000000001	16.172966332742	23.4783273998012	23.5986314723815	26.1739867121322	39.1524080361052
380	444.2888	183.9541	2	20	379	18.95	18.1059999999991	-18.2059999999996	25.6765588037017	30.5924976816193	23.7880938501733	28.0565193730974	38.4292898160522
381	445.6573	182.4758	2	20	380	19	27.3700000000008	-29.5660000000004	40.2897661447677	25.6790690489915	25.2218307194446	27.649072143895	38.5490647176104
382	444.2356	180.9442	2	20	381	19.05	-28.4340000000009	-30.6319999999999	41.7948774373134	29.8559377057076	26.1553620612356	28.9357943081949	37.2533985974561
383	444.1306	180.7474	2	20	382	19.1	-2.09999999999923	-3.93599999999992	4.46117652643292	30.287733488387	27.2384177224055	28.8299034455861	36.1543638010829
384	445.8838	180.1479	2	20	383	19.15	35.0639999999999	-11.9900000000001	37.0573096163226	26.9653340390879	31.3577043370237	30.1400561247276	35.5663670853554
385	444.7331	179.365	2	20	384	19.2	-23.0140000000006	-15.6579999999997	27.8355377170986	21.7182264408519	33.5422220603848	31.7044534797966	34.3956659031599
386	445.4084	180.3374	2	20	385	19.25	13.5059999999999	19.4479999999999	23.6777688982723	28.7977663958194	33.0486665806527	34.039156662484	33.2095855199947
387	445.1065	181.0544	2	20	386	19.3	-6.03799999999978	14.3399999999997	15.5593394461329	32.8594709683397	34.2596454586528	34.4035274519707	30.847773291326
388	444.8557	183.0315	2	20	387	19.35	-5.01599999999939	39.5420000000001	39.8588763012708	36.7967106323826	36.5441726236304	33.0643168595194	29.8803111493635
389	444.4697	180.1893	2	20	388	19.4	-7.72000000000048	-56.8439999999998	57.3658324789241	39.1319991222176	36.6814807770736	33.4551596891606	28.9018835013268
390	442.1002	180.3661	2	20	389	19.45	-47.3900000000003	3.53599999999972	47.5217360373127	46.8010644764537	39.62081310942	32.9096275772178	28.9560836933068
391	440.3433	180.5613	2	20	390	19.5	-35.1379999999995	3.904	35.3542113474472	44.2905788514414	42.8564826055235	33.5508588353703	27.9701406400742
392	441.9345	178.3859	2	20	391	19.55	31.8240000000003	-43.5079999999999	53.9046662173138	40.5034905858075	42.6516928427058	31.6601947716219	27.6378316825845
393	443.2837	178.5951	2	20	392	19.6	26.9839999999999	4.1840000000002	27.3064481762092	42.4449155864575	38.8902159966332	33.142310874743	27.4299755679547
394	444.4522	177.0697	2	20	393	19.65	23.3699999999999	-30.5079999999998	38.4303911507544	46.5809660888294	35.5526150412974	32.4902255486596	28.0460890166337
395	445.9925	174.6582	2	20	394	19.7	30.806	-48.2300000000004	57.2288610405627	38.5023212089578	32.2770330940508	33.0588066938796	27.9206020177859
396	448.2407	172.9863	2	20	395	19.75	44.9639999999999	-33.4379999999999	56.034463859307	33.4898531418251	34.0530510900879	33.321766720645	28.1735822232371
397	447.7973	172.4766	2	20	396	19.8	-8.86799999999994	-10.1940000000002	13.5114418179557	30.6017394967874	29.060744084591	33.1868262252427	28.6051395580856
398	447.8864	172.4084	2	20	397	19.85	1.78199999999947	-1.36399999999981	2.24410784054545	22.1091506016441	29.7404491258556	32.8463954176923	28.6408375432986
399	448.3838	171.3169	2	20	398	19.9	9.94800000000055	-21.8299999999999	23.9898229255659	21.5251360913463	28.2989703202456	31.6297802905214	29.5312361912208
400	448.0075	171.9521	2	20	399	19.95	-7.52600000000029	12.704	14.7659165648463	19.6191669602242	26.4968002783392	29.8556480135163	30.5715306386557
401	449.2379	169.5986	2	20	400	20	24.6080000000006	-47.0699999999999	53.1143913078181	25.9910451098861	23.7870508357666	28.2912091362535	34.4805580420704
402	449.0425	169.5605	2	20	401	20.05	-3.90800000000013	-0.762000000000285	3.98159616234513	25.9962011437039	23.7219596077797	26.3398690569741	37.2458878215983
403	447.772	170.6978	2	20	402	20.1	-25.4100000000005	22.7460000000002	34.103498588855	30.8844499550344	26.8025748387514	26.0300476903233	37.9400304958899
404	448.7267	169.9695	2	20	403	20.15	19.0940000000001	-14.5659999999998	24.0156030946549	26.0489655801869	27.7069455397454	25.9521219085398	38.9004845989359
405	450.4448	169.0255	2	20	404	20.2	34.3619999999999	-18.8800000000003	39.2071606214988	27.8247522553351	27.4342629329818	24.1367505557752	40.7746167940578
406	449.1003	168.491	2	20	405	20.25	-26.8899999999996	-10.6899999999996	28.9369694335805	27.6141045676167	22.529367182419	22.3080077839901	42.1598885341352
407	449.3927	169.0637	2	20	406	20.3	5.84799999999973	11.454	12.8605295380865	29.417689935787	23.6189940293572	22.8067516642006	44.2335028490855
408	450.2545	167.6537	2	20	407	20.35	17.2360000000003	-28.2000000000005	33.0502601502627	23.9840759109291	22.319646254791	24.2173582270779	44.0390586733062
409	448.9266	168.6359	2	20	408	20.4	-26.558	19.6440000000001	33.0335299355065	19.0097687846512	23.6052734968341	25.6073126932811	43.3325429905883
410	448.6596	169.1754	2	20	409	20.45	-5.33999999999992	10.7900000000001	12.0390904972095	19.4132358033794	21.7767008332112	28.2334337000936	43.3318672675463
411	448.5359	169.0141	2	20	410	20.5	-2.47399999999971	-3.22599999999966	4.0654338021909	17.0251879419652	20.8289647322136	35.4102572487704	43.2255816286509
412	449.2284	168.7424	2	20	411	20.55	13.8499999999999	-5.4340000000002	14.8778646317272	17.7928570578811	21.8915437206216	42.8315808715747	43.047623693743
413	448.2787	168.2818	2	20	412	20.6	-18.9940000000001	-9.21199999999999	21.1100208431921	19.5693257554933	21.6321416154043	42.7377501170368	43.0421873135283
414	447.9547	170.0967	2	20	413	20.65	-6.48000000000025	36.2979999999999	36.871875515086	22.648160679776	23.5076798468169	45.3107436492121	42.2005912981274
415	446.9797	169.7177	2	20	414	20.7	-19.5000000000005	-7.57999999999981	20.9214339852701	24.3698516378638	29.0326044672055	48.4904268942361	41.2539412260331
416	447.8136	169.2164	2	20	415	20.75	16.6780000000006	-10.0260000000003	19.4596084236046	26.2390952888434	48.2911473151218	50.9980103476254	41.0948535803965
417	448.2166	170.3194	2	20	416	20.8	8.0600000000004	22.0600000000002	23.486319422166	29.2225026357526	62.044167713792	55.2801794729282	42.9499138964148
418	446.7206	170.6039	2	20	417	20.85	-29.9200000000008	5.69000000000017	30.4562390980903	38.4958831789178	63.1558539792826	55.23172192892	44.3052139777826
419	448.5443	168.7656	2	20	418	20.9	36.4740000000006	-36.7660000000001	51.7889122496317	73.9341339504676	67.0162138015902	55.0353056906551	44.8714556365633
420	446.4203	166.1564	2	20	419	20.95	-42.4800000000005	-52.1840000000003	67.2883367010961	99.7184837897203	75.2041529552609	56.8080865215764	45.1104545483395
421	442.94	156.9604	2	20	420	21	-69.606	-183.92	196.650862281354	100.072612669722	81.1670559630372	58.1599541210483	45.2773743549937
422	439.7546	150.0377	2	20	421	21.05	-63.7080000000003	-138.454	152.40806861843	104.809924967428	88.6688152252348	59.7553783305118	47.622462917725
423	439.2592	148.5044	2	20	422	21.1	-9.90799999999922	-30.6659999999999	32.226883498098	111.912422731604	88.8313022424356	60.0543269367334	49.9251902204531
424	441.572	145.5224	2	20	423	21.15	46.2559999999996	-59.64	75.4754737381619	88.3999779756069	86.5629315344934	58.4490606877149	52.9616054998916
425	441.7304	140.3848	2	20	424	21.2	3.16799999999944	-102.752	102.800825521977	77.6191466607493	84.5835685759473	58.3711318962909	55.8019151745649
426	443.0428	136.6545	2	20	425	21.25	26.2480000000005	-74.606	79.0886385013677	77.5899918151494	68.0287609269748	59.881699376803	58.7234021543604
427	441.7394	131.9049	2	20	426	21.3	-26.0680000000002	-94.9920000000003	98.503912044142	68.315938101559	57.4665889472315	63.0930761286291	61.5505152133501
428	441.9601	130.3161	2	20	427	21.35	4.41400000000044	-31.7759999999998	32.0811092700984	57.2547144202905	56.9527998941842	64.3930697284874	63.2766412551443
429	441.6752	128.889	2	20	428	21.4	-5.69799999999987	-28.5419999999999	29.1052051702096	47.6575438783427	49.8819075738396	64.1355985798454	64.3623396373238
430	443.8228	129.9025	2	20	429	21.45	42.9519999999991	20.2699999999999	47.4947071156346	37.3140312337138	41.538110837321	61.9874753965853	65.8465089851191
431	442.4438	130.6214	2	20	430	21.5	-27.5799999999992	14.3779999999998	31.1027857916289	36.315607973219	38.5963427905687	55.1444914612169	68.1388628559988
432	440.111	130.7959	2	20	431	21.55	-46.6560000000004	3.4899999999999	46.7863488209973	31.4478770461203	37.5173370320233	52.4133449638754	69.498328450657
433	440.9086	131.8906	2	20	432	21.6	15.9519999999998	21.8940000000003	27.0889929676245	25.8215072543514	39.9548372145392	57.1126303238695	71.0073331492833
434	440.6946	131.7857	2	20	433	21.65	-4.27999999999997	-2.0980000000003	4.76655053471596	29.5351417027947	41.7082656251975	60.6124673505711	73.7952848098255
435	439.9241	132.3719	2	20	434	21.7	-15.4099999999994	11.7240000000004	19.3628581567906	37.7206428303329	39.3913822172234	63.1134034548938	75.2707523758776
436	437.4524	132.6142	2	20	435	21.75	-49.434	4.846	49.6709580338451	43.5940664558594	42.260221995459	66.4487939610954	76.8489383923265
437	433.4279	130.8713	2	20	436	21.8	-80.4899999999998	-34.8580000000004	87.7138544586885	51.9686542042747	47.3601009805191	67.8208509537719	78.5794881412592
438	431.3007	129.0157	2	20	437	21.85	-42.5440000000003	-37.1119999999996	56.456111095257	52.9612571800953	57.2724607535548	71.3215605813686	79.8875291744839
439	431.8394	126.7468	2	20	438	21.9	10.7740000000001	-45.3780000000003	46.6394892767924	54.9853022881234	71.3430271273027	73.6893735839924	79.1685321710347
440	430.965162312229	125.901176731235	2	20	439	21.95	-17.4847537554206	-16.9124653752999	24.3258730358935	56.9995591307054	84.6886960724666	74.8849314486619	79.2766262153835
441	428.159997652949	126.934866876913	2	20	440	22	-56.1032931855993	20.6738029135602	59.7911835739856	70.9508550512501	94.3012451316221	78.1177715909494	76.3405286791115
442	424.142509167195	129.721373584135	2	20	441	22.05	-80.3497697150806	55.7301341444398	97.7851386715984	90.7174000503307	98.1243648755205	79.2412785708022	77.7311006661877
443	419.6313	134.1342	2	20	442	22.1	-90.2241833438995	88.2565283173	126.212590697981	116.416134964838	102.688283948198	81.9603393618332	82.7074265089941
444	415.206636064248	139.90722016875	2	20	443	22.15	-88.4932787150399	115.460403375	145.472214272195	133.617187975121	105.670481542787	89.1415089319362	86.5628777992522
445	410.89543434423	146.215791723185	2	20	444	22.2	-86.2240344003601	126.1714310887	152.819547608429	139.249170620336	110.3784806801	92.1703728554643	89.7518979001193
446	406.586274592088	152.095643193245	2	20	445	22.25	-86.1831950428405	117.5970294012	145.7964486254	134.425712845146	113.97532118644	93.8161774078501	91.3929626622526
447	402.167736559964	156.58250310887	2	20	446	22.3	-88.3707606424798	89.7371983124998	125.945051897672	120.623563035244	111.122456161085	94.0659001538893	93.5638402870577
448	397.5284	158.7121	2	20	447	22.35	-92.7867311992804	42.5919378226001	102.095301822032	104.340826395363	106.648217970112	95.3819886204805	97.6590115673694
449	393.7288	159.1351	2	20	448	22.4	-75.992	8.46000000000004	76.4614652226858	94.3334543977586	106.93999073657	94.201465762224	101.509548170026
450	393.703	162.7053	2	20	449	22.45	-0.516000000000076	71.404	71.4058644090245	82.9957417018348	99.6520496384621	96.5657770341817	104.396929032767
451	392.765	167.4005	2	20	450	22.5	-18.7599999999998	93.904	95.7595886373787	78.8707230950773	93.3311096840781	97.5365658970061	107.177239383494
452	391.5326	170.6366	2	20	451	22.55	-24.6479999999997	64.7219999999999	69.2564884180534	93.2564184378954	90.0074354322581	103.0488563685	109.499473904822
453	387.6473	171.8605	2	20	452	22.6	-77.7060000000006	24.4780000000003	81.4702087882442	94.9632728815613	88.075693292763	108.302222694119	111.933872878586
454	383.1232	177.7411	2	20	453	22.65	-90.4819999999995	117.612	148.389941936776	92.3287649703976	82.7324499816607	112.513288247933	115.33544378997
455	380.9576	181.1006	2	20	454	22.7	-43.3119999999997	67.1899999999999	79.9401366273536	97.0191291626814	82.7530733882631	116.390392345345	118.187923790771
456	380.3796	185.1893	2	20	455	22.75	-11.5600000000006	81.7740000000003	82.5870490815604	97.2806634904486	81.0978106075724	116.33713136341	120.971793625085
457	376.5652	187.8232	2	20	456	22.8	-76.2879999999996	52.6780000000002	92.7083093794723	72.208481525426	94.9752565759149	119.306829620344	121.672516586271
458	373.5288	190.6358	2	20	457	22.85	-60.7280000000003	56.2519999999995	82.7778804270802	70.5428738949649	109.956227418126	123.99646255337	122.25814688448
459	373.4796	191.7862	2	20	458	22.9	-0.983999999999696	23.0080000000004	23.0290321116632	69.8668562447472	118.086585759297	129.32972275606	122.569443444694
460	372.4795	195.2243	2	20	459	22.95	-20.0020000000006	68.7619999999998	71.6120984750482	92.9313839891484	133.128735052228	133.908926616873	123.595666413243
461	368.9185	196.9574	2	20	460	23	-71.2199999999996	34.6620000000001	79.2069608304722	122.631791345803	139.343153042741	136.236707176038	125.484841650118
462	368.6076	207.3543	2	20	461	23.05	-6.21800000000007	207.938	208.030948101478	163.964689993168	148.606223808429	139.757669238841	127.461824213542
463	368.606526730836	218.918295810712	2	20	462	23.1	-0.0214653832802014	231.27991621424	231.279917210355	195.714596209491	159.917231813977	141.907406395339	128.789943827843
464	367.195	230.3159	2	20	463	23.15	-28.2305346167198	227.95208378576	229.693525348487	208.819449840736	175.926995530459	141.529378648004	128.613109628487
465	364.6713	241.5541	2	20	464	23.2	-50.4740000000004	224.764	230.361629556661	204.28106362771	185.064779845482	144.205474726078	126.713555196
466	363.5269	248.6996	2	20	465	23.25	-22.8879999999992	142.91	144.731228986698	197.202672282152	191.375603744503	148.127409842321	124.499923843229
467	362.0972	257.8556	2	20	466	23.3	-28.5940000000005	183.12	185.339017036348	187.88930106775	184.540081901768	149.279133018654	123.165613872362
468	361.261399905564	267.61427157236	2	20	467	23.35	-16.7160018887193	195.1734314472	195.887960482564	174.414963481474	173.858585372553	149.134305148479	123.141037042574
469	360.888378189641	276.763003577408	2	20	468	23.4	-7.46043431846033	182.974640100961	183.126669276477	173.93175764827	164.972171536711	150.937421127163	124.695297747068
470	360.3037	284.8915	2	20	469	23.45	-11.6935637928202	162.56992845184	162.989941625283	164.799100175826	155.282214399929	150.625555792304	127.014032063782
471	359.6525	291.9774	2	20	470	23.5	-13.0240000000003	141.718	142.315199820679	150.514498462954	156.9116666419	153.433117403231	128.020770532369
472	360.9579	298.8381	2	20	471	23.55	26.1080000000004	137.214	139.675729674128	142.055042005673	149.952042228878	151.874792058583	129.280696822071
473	362.3489	304.9039	2	20	472	23.6	27.8200000000004	121.316	124.464951918201	136.149465318383	138.351378482982	149.277664961567	128.223956965765
474	363.6035	311.8327	2	20	473	23.65	25.0919999999996	138.575999999999	140.829386990073	139.89157563553	125.947846723867	144.71293100904	125.991579586856
475	364.1725	318.4815	2	20	474	23.7	11.3800000000003	132.976	133.462058188835	135.104984281931	116.186331739126	137.036718046656	125.06734139913
476	365.3102	326.452	2	20	475	23.75	22.7539999999999	159.41	161.025751406414	126.188258503009	115.490631061959	132.662716323047	123.620093720589
477	365.9639	332.2021	2	20	476	23.8	13.0740000000003	115.001999999999	115.74277290613	109.840651442062	119.209502215399	127.02439812438	121.876656871661
478	366.1178	336.1932	2	20	477	23.85	3.07799999999929	79.8220000000003	79.8813230235958	96.223198159869	124.696744550581	122.285611531778	120.529652170099
479	366.9038	339.0413	2	20	478	23.9	15.72	56.9619999999998	59.0913516853353	91.0896864883872	124.453690481368	120.060872738076	120.112191856281
480	365.0129	336.375	2	20	479	23.95	-37.8179999999998	-53.3259999999996	65.3747917778706	103.314020148867	118.791221693383	120.119137510691	119.810877645701
481	364.796675942635	329.610545238473	2	20	480	24	-4.3244811473005	-135.28909523054	135.358193049005	123.205230598153	108.413766004195	119.804833888701	124.344677708881
482	366.536065831426	320.940072401033	2	20	481	24.05	34.7877977758208	-173.4094567488	176.864441208529	139.066729520674	104.096754019882	118.803724405301	125.86961285179
483	368.782422804504	312.259138363076	2	20	482	24.1	44.9271394615596	-173.61868075914	179.337375270027	141.359245226897	106.219844580574	114.540507536191	123.392258951151
484	370.0871	305.4633	2	20	483	24.15	26.0935439099205	-135.916767261519	138.398846297941	125.737845520002	114.173898752285	110.453780525708	123.229210172276
485	369.9311	301.6246	2	20	484	24.2	-3.12000000000012	-76.7740000000003	76.8373703089848	104.879487890897	124.051943282257	105.929208072182	120.660233069088
486	370.771574261738	298.888206168932	2	20	485	24.25	16.8094852347599	-54.7278766213594	57.2511945145283	89.2344585629951	124.119036715443	99.1127775988572	120.793911508527
487	373.025528083742	296.04449959128	2	20	486	24.3	45.0790764400801	-56.8741315530406	72.5726530630041	89.2810679838949	118.397946595203	94.4741807246674	120.372496857696
488	376.367517863875	292.251043217989	2	20	487	24.35	66.8397956026593	-75.8691274658202	101.112228630518	106.744641337616	104.384270521801	91.9249991917185	119.196963640676
489	380.4721	286.6654	2	20	488	24.4	82.0916427225006	-111.71286435978	138.631893402439	122.500227910884	96.4538705700475	89.2869625853986	118.547868010501
490	383.9884	279.249	2	20	489	24.45	70.326	-148.327999999999	164.15523707759	131.91640529951	93.0671944509816	88.9961994990987	117.029398107361
491	384.7427	272.4895	2	20	490	24.5	15.086	-135.19	136.029127380867	119.534082480606	89.8117891935197	95.2562380145307	114.56010726529
492	388.2632	267.6523	2	20	491	24.55	70.4099999999994	-96.7439999999999	119.653540006136	103.6266731562	84.8516074294528	99.8644336449968	112.013388234892
493	389.4085	266.0617	2	20	492	24.6	22.9060000000004	-31.812000000001	39.2006145360004	79.3897475643473	77.6301538028627	97.5068529407345	109.326807611214
494	391.2475	263.749	2	20	493	24.65	36.78	-46.253999999999	59.0948467804081	57.1233504761559	64.4000264185125	101.745489335512	106.831622257558
495	393.3669	263.3964	2	20	494	24.7	42.3879999999997	-7.05199999999991	42.9706091183261	37.7868095593958	53.9404557159408	104.283748091521	104.140886459585
496	394.5887	263.2173	2	20	495	24.75	24.4360000000006	-3.58200000000011	24.6971419399094	35.726225125119	66.3934393136186	108.925106694007	100.65351950376
497	395.3383	262.3471	2	20	496	24.8	14.9919999999997	-17.4040000000002	22.970835422335	25.1733796808249	81.3309206947903	113.720595591012	98.328135560187
498	396.2943	263.4305	2	20	497	24.85	19.1200000000003	21.6679999999997	28.8976923646162	28.4911638675343	90.6294353596683	116.108315749574	96.7905749892151
499	396.1862	263.728	2	20	498	24.9	-2.16200000000072	5.95000000000027	6.33061955893784	75.6635281510813	107.037108100976	117.034863282925	95.7716908180458
500	396.5111	260.7678	2	20	499	24.95	6.49800000000027	-59.2039999999997	59.5595300518731	124.875031830185	115.500301732059	113.93965870403	94.529428311213
501	396.319733544729	247.741257390972	2	20	500	25	-3.82732910542018	-260.53085218056	260.558963357644	145.532645594218	128.038424194494	109.315380641879	91.7622794269178
502	396.6292	234.2934	2	20	501	25.05	6.18932910542071	-268.95714781944	269.028353817852	188.900836521128	142.589583752572	105.223052064482	87.6760476596294
503	398.0571	227.8402	2	20	502	25.1	28.5579999999993	-129.064	132.185761184781	202.509439596585	154.586477696286	104.113107686238	84.6396352516234
504	398.3802	216.6863	2	20	503	25.15	6.46200000000022	-223.078	223.17157419349	180.413320237907	169.669700147338	103.209463989409	82.000037821509
505	400.1902	210.5683	2	20	504	25.2	36.2	-122.36	127.602545429157	160.304135674959	173.93886169212	102.352564846987	81.335457781352
506	402.942124967819	203.587204151354	2	20	505	25.25	55.0384993563796	-139.62191697292	150.078366564256	163.640309798354	152.237321970139	102.194261408664	81.5071684268824
507	405.7545	195.6464	2	20	506	25.3	56.2475006436205	-158.81608302708	168.482431003112	150.438563773548	129.115183434175	102.182090395706	82.3455703184752
508	408.5999	188.7684	2	20	507	25.35	56.9079999999997	-137.56	148.866631801757	145.368283787655	117.596780012807	101.656150786712	82.1695067707655
509	412.3566	181.8664	2	20	508	25.4	75.1340000000005	-138.04	157.162844069456	124.061323702371	99.3818198778413	102.256419050693	81.0470968881972
510	414.0376	177.0381	2	20	509	25.45	33.6199999999997	-96.5660000000003	102.251145499696	97.9262311933905	89.204827961915	100.062657123327	82.8091977835955
511	415.4019	175.3414	2	20	510	25.5	27.2860000000003	-33.9339999999999	43.5435661378349	71.5532502272602	76.3500986228334	88.2683208393049	84.6806172176919
512	416.8159	174.0868	2	20	511	25.55	28.2799999999997	-25.0919999999996	37.8069684582084	48.3250759821351	61.7745970388411	75.4876616742619	87.4308775220255
513	416.7593	173.2386	2	20	512	25.6	-1.13200000000006	-16.9640000000004	17.0017269711054	33.0413721361746	48.7258238771376	71.7724175625123	93.2055178796894
514	418.8101	173.2036	2	20	513	25.65	41.0159999999996	-0.699999999999932	41.0219728438305	28.6388735432955	34.8431379540483	62.254586307506	99.3896832262212
515	419.5557	172.1489	2	20	514	25.7	14.9120000000005	-21.0939999999999	25.8326262698939	25.6229628842918	26.1864525545346	58.3871674711834	106.644788708847
516	420.2294	172.9886	2	20	515	25.75	13.4739999999999	16.7939999999999	21.5310731734392	25.8983975270151	24.2993197084707	54.0892301597578	114.77839469602
517	420.1333	171.8563	2	20	516	25.8	-1.92199999999957	-22.6459999999997	22.7274151631897	21.3611999259614	21.8601399143491	50.9705450459381	123.20131048335
518	420.6626	172.6075	2	20	517	25.85	10.5859999999996	15.0239999999997	18.3789001847222	19.3315329728946	25.9480551122174	48.2306977919568	NA
519	419.7868	172.8786	2	20	518	25.9	-17.5159999999994	5.42200000000037	18.3359848385622	19.9597658736458	25.1273527371706	45.0593304934693	NA
520	419.4781	172.1577	2	20	519	25.95	-6.17400000000089	-14.418	15.6842915045599	18.0973169444065	27.5695069804518	51.6787368631605	NA
521	420.6873	171.9135	2	20	520	26	24.1840000000002	-4.88400000000013	24.6722376771952	25.9977126974196	31.8283616966823	60.0458537935049	NA
522	421.1477	172.4013	2	20	521	26.05	9.20799999999986	9.75599999999986	13.4151705169929	28.8935055483798	40.166493053035	69.6387029795685	NA
523	419.6743	174.8922	2	20	522	26.1	-29.4679999999994	49.8180000000002	57.8808789497878	35.8074809880089	47.735571706776	82.2979280731411	NA
524	418.9629	176.3707	2	20	523	26.15	-14.2280000000005	29.5699999999999	32.8149490933631	43.6969575197187	55.2755230328903	95.5699024630336	NA
525	416.6581	175.3699	2	20	524	26.2	-46.096	-20.016	50.2541687027056	62.2356691616635	77.1710211717864	110.937012570707	NA
526	415.6423	172.3291	2	20	525	26.25	-20.3160000000003	-60.8159999999998	64.1196203357442	69.4734307161323	95.7923878785391	127.362527983377	NA
527	413.793	167.3564	2	20	526	26.3	-36.9859999999994	-99.4540000000001	106.108728726717	81.6575405174009	117.417266044788	144.220530570993	NA
528	413.1571	162.6961	2	20	527	26.35	-12.7179999999998	-93.2060000000001	94.0696867221318	118.534561355564	138.647801034065	NA	NA
529	413.5521	158.026	2	20	528	26.4	7.89999999999964	-93.4019999999998	93.7354980997059	147.887818237359	166.012452188897	NA	NA
530	413.6671	146.2946	2	20	529	26.45	2.30000000000018	-234.628	234.639272893521	172.598862927912	194.304518160962	NA	NA
531	408.973	136.8528	2	20	530	26.5	-93.8819999999998	-188.836	210.885904744722	207.822171351997	222.896694270071	NA	NA
532	400.152464054388	129.50011525503	2	20	531	26.55	-176.41071891224	-147.0536948994	229.663952179481	250.367363860392	248.27456808895	NA	NA
533	388.375958739184	122.880793673374	2	20	532	26.6	-235.53010630408	-132.38643163312	270.186228842556	270.07447496636	NA	NA	NA
534	374.509074054388	116.36112525503	2	20	533	26.65	-277.33769369592	-130.39336836688	306.461460641681	297.905570302782	NA	NA	NA
535	359.4174	109.3074	2	20	534	26.7	-301.83348108776	-141.0745051006	333.174828423359	323.950273249988	NA	NA	NA
536	343.96652657602	101.085907908283	2	20	535	26.75	-309.0174684796	-164.42984183434	350.041381426834	NA	NA	NA	NA
537	329.022043782447	91.062938979879	2	20	536	26.8	-298.88965587146	-200.45937856808	359.887466915508	NA	NA	NA	NA
538	NA	NA	2	20	537	26.85	NA	NA	NA	NA	NA	NA	NA
539	NA	NA	2	20	538	26.9	NA	NA	NA	NA	NA	NA	NA
540	NA	NA	2	20	539	26.95	NA	NA	NA	NA	NA	NA	NA
541	NA	NA	2	20	540	27	NA	NA	NA	NA	NA	NA	NA
542	NA	NA	2	20	541	27.05	NA	NA	NA	NA	NA	NA	NA
543	NA	NA	2	20	542	27.1	NA	NA	NA	NA	NA	NA	NA
544	NA	NA	2	20	543	27.15	NA	NA	NA	NA	NA	NA	NA
545	NA	NA	2	20	544	27.2	NA	NA	NA	NA	NA	NA	NA
546	NA	NA	2	20	545	27.25	NA	NA	NA	NA	NA	NA	NA
547	NA	NA	2	20	546	27.3	NA	NA	NA	NA	NA	NA	NA
548	NA	NA	2	20	547	27.35	NA	NA	NA	NA	NA	NA	NA
549	NA	NA	2	20	548	27.4	NA	NA	NA	NA	NA	NA	NA
550	NA	NA	2	20	549	27.45	NA	NA	NA	NA	NA	NA	NA
551	NA	NA	2	20	550	27.5	NA	NA	NA	NA	NA	NA	NA
552	NA	NA	2	20	551	27.55	NA	NA	NA	NA	NA	NA	NA
553	NA	NA	2	20	552	27.6	NA	NA	NA	NA	NA	NA	NA
554	NA	NA	2	20	553	27.65	NA	NA	NA	NA	NA	NA	NA
555	NA	NA	2	20	554	27.7	NA	NA	NA	NA	NA	NA	NA
556	NA	NA	2	20	555	27.75	NA	NA	NA	NA	NA	NA	NA
557	NA	NA	2	20	556	27.8	NA	NA	NA	NA	NA	NA	NA
558	NA	NA	2	20	557	27.85	NA	NA	NA	NA	NA	NA	NA
559	NA	NA	2	20	558	27.9	NA	NA	NA	NA	NA	NA	NA
560	NA	NA	2	20	559	27.95	NA	NA	NA	NA	NA	NA	NA
561	NA	NA	2	20	560	28	NA	NA	NA	NA	NA	NA	NA
562	NA	NA	2	20	561	28.05	NA	NA	NA	NA	NA	NA	NA
563	NA	NA	2	20	562	28.1	NA	NA	NA	NA	NA	NA	NA
564	NA	NA	2	20	563	28.15	NA	NA	NA	NA	NA	NA	NA
565	NA	NA	2	20	564	28.2	NA	NA	NA	NA	NA	NA	NA
566	NA	NA	2	20	565	28.25	NA	NA	NA	NA	NA	NA	NA
567	NA	NA	2	20	566	28.3	NA	NA	NA	NA	NA	NA	NA
568	NA	NA	2	20	567	28.35	NA	NA	NA	NA	NA	NA	NA
569	NA	NA	2	20	568	28.4	NA	NA	NA	NA	NA	NA	NA
570	NA	NA	2	20	569	28.45	NA	NA	NA	NA	NA	NA	NA
571	NA	NA	2	20	570	28.5	NA	NA	NA	NA	NA	NA	NA
572	NA	NA	2	20	571	28.55	NA	NA	NA	NA	NA	NA	NA
573	NA	NA	2	20	572	28.6	NA	NA	NA	NA	NA	NA	NA
574	NA	NA	2	20	573	28.65	NA	NA	NA	NA	NA	NA	NA
575	NA	NA	2	20	574	28.7	NA	NA	NA	NA	NA	NA	NA
576	NA	NA	2	20	575	28.75	NA	NA	NA	NA	NA	NA	NA
577	NA	NA	2	20	576	28.8	NA	NA	NA	NA	NA	NA	NA
578	NA	NA	2	20	577	28.85	NA	NA	NA	NA	NA	NA	NA
579	NA	NA	2	20	578	28.9	NA	NA	NA	NA	NA	NA	NA
580	NA	NA	2	20	579	28.95	NA	NA	NA	NA	NA	NA	NA
581	NA	NA	2	20	580	29	NA	NA	NA	NA	NA	NA	NA
582	NA	NA	2	20	581	29.05	NA	NA	NA	NA	NA	NA	NA
583	NA	NA	2	20	582	29.1	NA	NA	NA	NA	NA	NA	NA
584	NA	NA	2	20	583	29.15	NA	NA	NA	NA	NA	NA	NA
585	NA	NA	2	20	584	29.2	NA	NA	NA	NA	NA	NA	NA
586	NA	NA	2	20	585	29.25	NA	NA	NA	NA	NA	NA	NA
587	NA	NA	2	20	586	29.3	NA	NA	NA	NA	NA	NA	NA
588	NA	NA	2	20	587	29.35	NA	NA	NA	NA	NA	NA	NA
589	NA	NA	2	20	588	29.4	NA	NA	NA	NA	NA	NA	NA
590	NA	NA	2	20	589	29.45	NA	NA	NA	NA	NA	NA	NA
591	NA	NA	2	20	590	29.5	NA	NA	NA	NA	NA	NA	NA
592	NA	NA	2	20	591	29.55	NA	NA	NA	NA	NA	NA	NA
593	NA	NA	2	20	592	29.6	NA	NA	NA	NA	NA	NA	NA
594	NA	NA	2	20	593	29.65	NA	NA	NA	NA	NA	NA	NA
595	NA	NA	2	20	594	29.7	NA	NA	NA	NA	NA	NA	NA
596	NA	NA	2	20	595	29.75	NA	NA	NA	NA	NA	NA	NA
597	NA	NA	2	20	596	29.8	NA	NA	NA	NA	NA	NA	NA
598	NA	NA	2	20	597	29.85	NA	NA	NA	NA	NA	NA	NA
599	NA	NA	2	20	598	29.9	NA	NA	NA	NA	NA	NA	NA
600	NA	NA	2	20	599	29.95	NA	NA	NA	NA	NA	NA	NA
601	NA	NA	2	20	600	30	NA	NA	NA	NA	NA	NA	NA
