# Supplementary material for: An automated feeding system for the African killifish reveals the impact of diet on lifespan and allows scalable assessment of associative learning
Source: eLife. 2022 Nov 10;11:e69008. doi: 10.7554/eLife.69008 (PMC9788828; doi:10.7554/eLife.69008)
Supplement: Figure 6—source data 3. [file elife-69008-fig6-data3.zip › Filtered and Interpolated Trajectories with Kinematics/t1_REC009 DLC_likelihood-euclidean-filtered_splines-interpolated_kinematics_02_resnet50_TrainAllTheThingsJun28shuffle1_1030000.csv]

	x2	y2	fishnum	recording_num	bodyparts_coords	seconds	velocity_x	velocity_y	velocity_xy	velocity_xy_5frame	velocity_xy_10frame	velocity_xy_20frame	velocity_xy_40frame
1	-21148.4944105508	-15219.9996122331	1	9	0	0	0	0	0	NA	NA	NA	NA
2	-19252.5393702154	-13868.0459891373	1	9	1	0.05	37919.100806708	27039.072461916	46572.1982044012	NA	NA	NA	NA
3	-17471.0672961177	-12598.1126235763	1	9	2	0.1	35629.441481954	25398.66731122	43755.5642347578	33947.9941492728	NA	NA	NA
4	-15800.517206507	-11407.636796205	1	9	3	0.15	33411.001792214	23809.516547426	41026.67569986	41114.4211424651	NA	NA	NA
5	-14237.3281196329	-10294.0557876782	1	9	4	0.2	31263.781737482	22271.620170536	38385.5326073449	38473.2780587438	32512.1578573303	NA	NA
6	-12777.939053745	-9254.80687865106	1	9	5	0.25	29187.781317758	20784.9781805428	35832.1349659618	35919.8804274915	34950.2907514795	NA	NA
7	-11418.7890270927	-8287.32734977829	1	9	6	0.3	27183.000533046	19349.5905774554	33366.4827857946	33454.2282590448	32528.5113597493	NA	NA
8	-10156.3170579255	-7389.05448171485	1	9	7	0.35	25249.439383344	17965.4573612688	30988.5760784959	31076.3215653878	30194.4774565124	NA	NA
9	-8986.96216449299	-6557.42555511565	1	9	8	0.4	23387.0978686502	16632.578531984	28698.4148576265	28786.1603604939	27948.1890584577	NA	NA
10	-7907.16336504464	-5789.87785063559	1	9	9	0.45	21595.975988967	15350.9540896012	26495.9991390603	26583.7446607548	25789.6461853966	24412.6367936388	NA
11	-6913.35967782996	-5083.84864892958	1	9	10	0.5	19876.0737442936	14120.5840341202	24381.3289414923	24469.0744855334	23718.8488610416	24815.6687445053	NA
12	-6001.99012109847	-4436.77523065254	1	9	11	0.55	18227.3911346298	12941.4683655408	22354.4042870991	22442.1498578706	21735.7971140312	22832.6174853	NA
13	-5169.49371309969	-3846.09487645936	1	9	12	0.6	16649.9281599756	11813.6070838636	20415.225202389	20502.9708054054	19840.4909793067	20937.3119611385	NA
14	-4412.30947208312	-3309.24486700495	1	9	13	0.65	15143.6848203314	10737.0001890882	18563.7917193125	18651.5373615893	18032.9304999835	19129.7522583026	NA
15	-3726.87641629827	-2823.66248294422	1	9	14	0.7	13708.661115697	9711.6476812146	16800.1038767343	16887.8495673076	16313.1157299473	17409.9384944826	NA
16	-3109.63356399467	-2386.78500493208	1	9	15	0.75	12344.857046072	8737.5495602428	15124.1617224114	15211.90747308	14681.0467375311	15777.8708357081	NA
17	-2557.01993342182	-1996.04971362343	1	9	16	0.8	11052.272611457	7814.705826173	13535.9653156908	13623.7111420964	13136.7236108507	14233.5495263597	NA
18	-2065.47454282923	-1648.89388967319	1	9	17	0.85	9830.9078118518	6943.1164790048	12035.5147312509	12123.2606544891	11680.1464657646	12776.9749465716	NA
19	-1631.43641046641	-1342.75481373626	1	9	18	0.9	8680.7626472564	6122.7815187386	10622.8100643949	10710.5561134729	10311.3154581476	11408.1477336378	NA
20	-1251.34455458289	-1075.06976646754	1	9	19	0.95	7601.8371176704	5353.7009453744	9297.85143869777	9385.59765439374	9030.23080356857	10127.0690774452	13218.0006466591
21	-921.637993428161	-843.276028521942	1	9	20	1	6594.13122309458	4635.87475891196	8060.63901733031	8148.38545844922	7836.89281037452	8933.74160880169	13219.6100581868
22	-638.755745251748	-644.810880554378	1	9	21	1.05	5657.64496352826	3969.30295935128	6911.17302029486	6998.91977419873	6731.30193868815	7828.17325825699	12056.9269811649
23	-399.13682830316	-477.111603219751	1	9	22	1.1	4792.37833897176	3353.98554669254	5849.45375152827	5937.200952648	5713.45891383645	6810.41927278884	10964.7332256013
24	-199.220260831909	-337.61547717297	1	9	23	1.15	3998.33134942502	2789.92252093562	4875.48164314242	4963.22950727612	4783.36496729197	5884.25074354451	9941.36398556682
25	-35.4450610875067	-223.75978306894	1	9	24	1.2	3275.50399488805	2277.1138820806	3989.25733094416	4077.00622298255	3941.02242494311	5046.11037488316	8984.71262433526
26	95.7497526805339	-132.98180156257	1	9	25	1.25	2623.89627536081	1815.5596301274	3190.7817904709	3278.53236922368	3186.43648007228	4292.35256162311	8092.51784663915
27	197.925162222701	-62.718813308767	1	9	26	1.3	2043.50819084334	1405.25976507606	2480.05659882702	2567.81016038522	2519.62290566331	3617.40656376186	7262.47189121656
28	274.642149289481	-10.4080989624373	1	9	27	1.35	1534.3397413356	1046.21428692659	1857.08448273392	1944.84389723821	1940.69207981309	3016.1304990663	6492.25075259456
29	329.461695631364	26.5130608215114	1	9	28	1.4	1096.39092683766	738.423195678974	1321.8705989501	1409.64345286844	1457.18602894143	2486.61605560839	5779.52456906756
30	365.944782998836	50.607385388172	1	9	29	1.45	729.661747349439	481.886491333212	874.426015209103	962.239588344058	1061.98994619776	2023.36449967942	5121.96241412715
31	387.652393142386	64.4375940826373	1	9	30	1.5	434.152202871001	276.604173889306	514.779568622073	602.851790402487	747.812312871696	1623.55137186829	4517.23558967668
32	398.1455078125	70.56640625	1	9	31	1.55	209.86229340228	122.576243347254	243.037276205091	346.561897497637	503.511188835569	1281.23647702989	3963.02119733366
33	400.985108759667	71.556541235353	1	9	32	1.6	56.7920189433403	19.8026997070599	60.1454930260673	179.135995157305	318.802084296159	992.154490064069	3457.00757023917
34	399.732177734375	69.9707183837891	1	9	33	1.65	-25.0586205058403	-31.7164570312778	40.4211344258497	85.9811728749476	189.867143924798	752.975712831007	2996.90420374934
35	398.345428466797	68.7239227294922	1	9	34	1.7	-27.7349853515602	-24.9359130859381	37.2965035074431	44.7827893270815	105.706574415743	559.486754187915	2580.46167946352
36	400.253265380859	70.2614517211914	1	9	35	1.75	38.1567382812398	30.7505798339841	49.0054572102869	34.7523781898307	60.6662636642916	407.164857570239	2205.50870215536
37	401.915979853407	71.0777096720997	1	9	36	1.8	33.2542894509606	16.3251590181659	37.0453584657603	33.1723903519582	42.8500483964787	291.39425607344	1869.90860194913
38	402.149041529096	70.6357207242888	1	9	37	1.85	4.66123351377973	-8.83977895621797	9.99343733981344	32.2771536741804	43.616900315053	207.526558617549	1571.46768825162
39	400.887023925781	69.6103515625	1	9	38	1.9	-25.2403520662995	-20.507383235776	32.5211952364875	35.3513544536355	48.7653967205857	150.901404497363	1307.94460493372
40	399.265930175781	69.3554229736328	1	9	39	1.95	-32.421875	-5.09857177734403	32.8203201185539	40.917307465876	56.9835621780722	116.85575080911	1077.00355961884
41	400.681060791016	72.2464828491211	1	9	40	2	28.3026123047	57.8211975097659	64.3764611075626	52.4814224402754	66.5174022687826	100.729570551668	876.397109072128
42	400.948680301171	75.4791804733014	1	9	41	2.05	5.35239020309973	64.6539524836061	64.8751235269624	64.3584030892131	79.2773233113113	97.8691364103398	704.948822999611
43	398.959507022868	78.225093854955	1	9	42	2.1	-39.7834655660597	54.9182676330722	67.8140122118106	81.6899706819641	96.2510329389388	103.595867689505	560.208055653065
44	395.009477989026	80.5733055099989	1	9	43	2.15	-79.0005806768409	46.9642331008779	91.9060984811761	97.6834500839298	111.935665069928	109.557663954165	439.749786720266
45	389.394530232564	82.6128979543504	1	9	44	2.2	-112.298955129239	40.79184888703	119.478158082309	117.637339156747	128.004927202478	114.812984043874	341.380816801054
46	382.410600786402	84.4329537039263	1	9	45	2.25	-139.678588923241	36.401114991518	144.343858117391	140.020643437602	140.792877439044	118.664842687618	262.907920839091
47	374.353626683457	86.1225552746437	1	9	46	2.3	-161.1394820589	33.792031414348	164.644568891047	159.512927050644	152.888224424201	122.410640136395	202.137833390952
48	365.519544956649	87.7707851824196	1	9	47	2.35	-176.68163453616	32.964598155518	179.730533616089	174.319883722992	163.574835063958	126.804877436945	156.877220284986
49	356.204292638897	89.4667259431712	1	9	48	2.4	-186.305046355039	33.9188152150319	189.367516546384	183.902304794158	170.349931187745	129.273154259053	124.932618390504
50	346.703806763119	91.2994600728155	1	9	49	2.45	-190.00971751556	36.6546825928862	193.512941444049	188.139109691655	172.642405909675	130.642619558255	104.11028852608
51	337.314024362236	93.3580700872694	1	9	50	2.5	-187.79564801766	41.1722002890778	192.255963473222	187.129026690313	170.812283106454	129.242846275968	92.2157721297756
52	328.330882469164	95.7316385024501	1	9	51	2.55	-179.66283786144	47.471368303614	185.828593378531	181.186935324846	165.543956961478	128.66116896933	87.0519629743945
53	320.050318116825	98.5092478342745	1	9	52	2.6	-165.61128704678	55.5521866364882	174.680118609378	170.964928096359	157.358721934951	128.261621242062	86.3981003650042
54	312.768268338136	101.77998059866	1	9	53	2.65	-145.64099557378	65.41465528771	159.657059719048	157.72226141875	146.610643448178	126.523860609526	86.1755074105131
55	306.780670166016	105.632919311523	1	9	54	2.7	-119.7519634424	77.0587742572599	142.402905301617	142.948804231301	133.280311914032	123.274879414194	85.9697095389018
56	302.310940983537	110.075709260673	1	9	55	2.75	-89.39458364958	88.8557989829999	126.042630085178	127.588417179589	117.692815112892	118.650984107944	85.4104002743365
57	299.292419574375	114.790246821488	1	9	56	2.8	-60.3704281832404	94.2907512163001	111.961307441285	112.034351571509	104.434113514459	112.881410708464	85.0898604243313
58	297.585925072362	119.376991141236	1	9	57	2.85	-34.1298900402603	91.7348863949601	97.8781833508188	95.5956957317043	92.9484074201659	106.227881952423	85.385971830532
59	297.052276611328	123.436401367188	1	9	58	2.9	-10.6729692206795	81.1882045190399	81.8867316786487	77.6633688070341	82.6977900313065	98.963832283645	85.0598770890511
60	297.541717529297	126.406829833984	1	9	59	2.95	9.78881835937955	59.4085693359202	60.2096261025906	65.9194227976164	73.9073529187123	91.36482624305	84.6680021764119
61	298.359497070312	128.031692504883	1	9	60	3	16.3555908203	32.4972534179801	36.3809954618273	58.3083976607425	66.4896851094331	83.7019737078835	83.429755008541
62	297.730682373047	130.618438720703	1	9	61	3.05	-12.5762939453	51.7349243164	53.2415773941966	53.3612284911035	60.2188644554506	76.2347895384493	82.1226175887991
63	296.737683935507	133.439954213209	1	9	62	3.1	-19.8599687507999	56.4303098501199	59.823057666449	52.2190101057204	55.0970419698952	69.2003330405032	80.6870195321879
64	295.785689333737	136.134256656554	1	9	63	3.15	-19.0398920353994	53.8860488668996	57.1508858304537	55.316001411832	51.3170211191124	62.7933508668609	78.5963532755771
65	294.875291079919	138.702602542078	1	9	64	3.2	-18.2079650763603	51.3669177104805	54.4985341756751	54.5183061132848	49.4493405720683	57.1264350339298	75.7676157543297
66	294.007081686236	141.146248361118	1	9	65	3.25	-17.3641878736601	48.8729163808	51.8659519923855	51.8856862790478	49.7111323028747	52.1559578610545	72.2769012325581
67	293.181653664872	143.466450605012	1	9	66	3.3	-16.5085604272804	46.4040448778798	49.2531009014605	49.2728137471214	48.0354655624398	47.7690807122678	68.257196480294
68	292.399599528008	145.664465765097	1	9	67	3.35	-15.6410827372792	43.9603032016998	46.6599584952644	46.6796710384162	45.4522586608404	43.967066224119	63.8692498380225
69	291.661511787828	147.741550332712	1	9	68	3.4	-14.761754803601	41.5416913523001	44.0865231708217	44.1062631939174	42.8889117024154	40.8465999190491	59.2734554456539
70	290.967982956515	149.698960799194	1	9	69	3.45	-13.8705766262592	39.1482093296401	41.5328206321488	41.5526250115949	40.3455171491472	38.693384794569	54.6182443795788
71	290.31960554625	151.53795365588	1	9	70	3.5	-12.9675482053005	36.7798571337198	38.9989127698919	39.018831042633	37.8222306126759	37.6166637411139	50.0432479567323
72	289.716972069216	153.25978539411	1	9	71	3.55	-12.0526695406795	34.4366347646002	36.4849099898478	36.5050096577093	35.3192969690851	35.5840662082685	45.6797161145614
73	289.160675037598	154.865712505221	1	9	72	3.6	-11.1259406323597	32.1185422222203	33.9909886504547	34.0113632598783	32.8370904783429	33.1124178223141	41.6465771815696
74	288.651306963576	156.35699148055	1	9	73	3.65	-10.1873614804401	29.8255795065796	31.5174162462036	31.5381980314343	30.3761787189857	30.6688459416286	38.0410803109546
75	288.189460359334	157.734878811436	1	9	74	3.7	-9.23693208483996	27.5577466177202	29.0645886429933	29.0859689265753	27.9374290170697	28.2603520944655	34.9191174910514
76	287.775727737055	159.000630989216	1	9	75	3.75	-8.27465244558084	25.3150435556	26.633086627672	26.6553499140528	25.522195179353	25.9028183571727	32.2583039321321
77	287.410701608921	160.155504505228	1	9	76	3.8	-7.30052256267982	23.0974703202401	24.2237644655526	24.2473477802621	23.1326668540971	23.6329822521238	30.0015368642365
78	287.094974487115	161.20075585081	1	9	77	3.85	-6.31454243611984	20.9050269116398	21.8378935878427	21.8634947742612	20.7725769837877	21.5106177236219	28.1486755204804
79	286.82913888382	162.137641517299	1	9	78	3.9	-5.31671206589976	18.7377133297798	19.4774055772501	19.5061923272717	18.4487801808417	19.5830786076628	26.7472058008118
80	286.613787311219	162.967417996035	1	9	79	3.95	-4.3070314520196	16.5955295747204	17.1453236129887	17.179364781619	16.1751870397839	17.8716625161077	25.9390229667608
81	286.449512281494	163.691341778353	1	9	80	4	-3.28550059450095	14.4784756463599	14.8465743927245	14.8898040535226	13.9834061016695	16.3845222055811	25.7776535034198
82	286.336906306827	164.310669355593	1	9	81	4.05	-2.25211949333925	12.3865515448	12.5896267372892	12.6502125814213	11.9466675351625	15.1246426906735	25.2455954431788
83	286.276561899403	164.826657219092	1	9	82	4.1	-1.20688814847995	10.3197572699798	10.3900899473606	10.4868793053065	10.1841449689009	14.092821322636	24.599548507886
84	286.269071571403	165.240561860188	1	9	83	4.15	-0.149806560000343	8.27809282191993	8.27944821674376	8.4606198760672	8.78997849633978	13.2888097550483	24.0705727548598
85	286.31502783501	165.553639770218	1	9	84	4.2	0.919125272140491	6.26155820060035	6.32865723241453	6.71397028870598	7.80589601514566	12.7117999481731	23.6578900097568
86	286.415023202407	165.767147440521	1	9	85	4.25	1.99990734793914	4.27015340605976	4.71527724652801	5.47848588427923	7.24684923180917	12.3606500032098	23.3607234356006
87	286.569650185777	165.882341362435	1	9	86	4.3	3.09253966740016	2.30387843827998	3.85637880048303	4.92974441125822	7.1166185272499	12.2339930162052	23.1782983627633
88	286.779501297302	165.900478027297	1	9	87	4.35	4.19702223049967	0.36273329723997	4.21266792522684	5.12491272498481	7.41306566148422	12.3302848168417	23.109842773419
89	287.045169049165	165.822813926444	1	9	88	4.4	5.31335503726041	-1.5532820170597	5.5357408516387	6.03307858755114	8.1288393292548	12.6478116825746	23.1545874798639
90	287.367245953549	165.650605551216	1	9	89	4.45	6.4415380876801	-3.44416750456048	7.30449880104746	7.51926676579382	9.24841285656233	13.1846611389526	23.3117660032166
91	287.746324522636	165.385109392949	1	9	90	4.5	7.58157138173942	-5.30992316533968	9.25610655935968	9.34764543868921	10.7378939047502	13.9386432657257	23.5806141272515
92	288.18299726861	165.027581942982	1	9	91	4.55	8.73345491948044	-7.15054899933989	11.2873196916964	11.3279342472514	12.5213184972479	14.9071246780892	23.9603690657837
93	288.677856703653	164.579279692653	1	9	92	4.6	9.89718870085994	-8.96604500658043	13.3545612897038	13.3719129881399	14.4764246647825	16.086679193458	24.4502681338935
94	289.231495339948	164.041459133298	1	9	93	4.65	11.0727727259007	-10.7564111871	15.4371848944495	15.4427092219492	16.5056448688093	17.472299568091	25.0495467426668
95	289.844505689677	163.415376756257	1	9	94	4.7	12.2602069945799	-12.52164754082	17.5243925054899	17.523370228702	18.5634262627596	19.0554279250481	25.7574354261624
96	290.517480265023	162.702289052866	1	9	95	4.75	13.4594915069192	-14.2617540678197	19.6100877284065	19.6052038908758	20.6304372996421	20.8186285140285	26.5731554253087
97	291.251011578169	161.903452514464	1	9	96	4.8	14.6706262629209	-15.9767307680403	21.6906247254603	21.6833554903673	22.6976308289284	22.7236144734029	27.4959120343414
98	292.045692141298	161.020123632389	1	9	97	4.85	15.8936112625793	-17.6665776415001	23.7637296005728	23.7549395373793	24.7602927254317	24.7090678232162	28.5248843360005
99	292.902114466592	160.053558897978	1	9	98	4.9	17.1284465058807	-19.3312946882196	25.8279428919069	25.8181653773351	26.8157598069272	26.7260963520651	29.6592088465309
100	293.820871066235	159.005014802569	1	9	99	4.95	18.3751319928592	-20.97088190818	27.8823127405499	27.8718914291548	28.8624429935338	28.7518694903254	30.8979523617273
101	294.802554452408	157.875747837501	1	9	100	5	19.6336677234603	-22.5853393013602	29.9262169281855	29.9153815599876	30.8993631233068	30.7767060489219	32.4957012592544
102	295.847757137295	156.66701449411	1	9	101	5.05	20.9040536977398	-24.1746668678201	31.9592549845591	31.948164123487	32.9259104495578	32.796095440894	35.8394197052685
103	296.957071633078	155.380071263735	1	9	102	5.1	22.1862899156599	-25.7388646074997	33.9811802547368	33.9699464496884	34.9417109816498	34.807714945151	39.3644337308035
104	298.13109045194	154.016174637713	1	9	103	5.15	23.4803763772402	-27.2779325204402	35.9918557094039	35.9805608692784	36.9465478353209	36.8102837302854	40.3865006137004
105	299.370406106064	152.576581107383	1	9	104	5.2	24.7863130824805	-28.7918706066	37.9912243715564	37.9799294699608	38.9403127178913	38.8030709041516	41.0817456205011
106	300.675611107633	151.062547164082	1	9	105	5.25	26.1041000313799	-30.28067886602	39.979289026136	39.9680404033121	40.9229747982016	40.7856608474076	41.8878191717696
107	302.047297968828	149.475329299148	1	9	106	5.3	27.4337372238995	-31.7443572986798	41.9560979879709	41.9449315471547	42.8945600528595	42.7578310524775	43.6387907903094
108	303.486059201834	147.816184003918	1	9	107	5.35	28.7752246601201	-33.1829059045998	43.9217349214931	43.9106789860942	44.8551371648703	44.7194838551592	44.4509921495391
109	304.992487318833	146.086367769732	1	9	108	5.4	30.1285623399804	-34.5963246837204	45.8763114286173	45.8653887271248	46.8048076536436	46.6706060104873	44.9029219099743
110	306.567174832006	144.287137087926	1	9	109	5.45	31.4937502634598	-35.9846136361199	47.8199615662539	47.8091906357582	48.7436988147694	48.611243584502	46.0877925439689
111	308.210714253538	142.419748449838	1	9	110	5.5	32.8707884306402	-37.3477727617598	49.7528377312888	49.7422339264285	50.6719585715085	51.0527592527832	47.449059068089
112	309.923698095611	140.485458346807	1	9	111	5.55	34.2596768414592	-38.6858020606201	51.6751075311381	51.6646837601324	52.5897516553972	56.7717147324479	49.4597317337164
113	311.706718870408	138.485523270169	1	9	112	5.6	35.6604154959405	-39.9987015327599	53.5869513748443	53.5767186434447	54.4972567286685	62.6421882681491	50.4339777352831
114	313.560369090111	136.421199711264	1	9	113	5.65	37.0730043940603	-41.2864711781003	55.4885605971368	55.4785284158923	56.3946641856538	63.3007016593099	50.3667958738691
115	315.485241266903	134.293744161428	1	9	114	5.7	38.4974435358401	-42.5491109967197	57.3801359828153	57.3703126750361	58.2821744511126	63.108063315954	52.2394608251949
116	317.481927912966	132.104413111999	1	9	115	5.75	39.9337329212597	-43.78662098858	59.261886593527	59.2522795309086	61.1825437073648	62.9570098295108	52.8375248093507
117	319.551021540485	129.854463054316	1	9	116	5.8	41.3818725503802	-44.9990011536602	61.1340288268573	61.1246446111752	70.6488694120362	64.5539671072159	53.6706525433855
118	321.69311466164	127.545150479716	1	9	117	5.85	42.8418624230994	-46.186251492	62.9967856542066	62.9876302587806	80.429239371428	64.1929164758619	53.5442123557441
119	323.908799788616	125.177731879537	1	9	118	5.9	44.3137025395208	-47.3483720035799	64.8503859984697	66.8865589988373	79.7965956649762	63.0797474678834	53.7155413994241
120	326.198669433594	122.753463745117	1	9	119	5.95	45.7973928995591	-48.4853626884001	66.6950642208423	83.9274261490364	77.4724278171386	63.4237155976124	53.7642927785679
121	329.607849121094	120.782684326172	1	9	120	6	68.18359375	-39.4155883789	78.7565302938107	101.606199211947	75.242061087513	64.1214120872562	53.952210790289
122	336.781219482422	119.340446472168	1	9	121	6.05	143.46740722656	-28.8447570800801	146.338364577853	98.4685467187771	76.5181825590346	66.1233680265388	53.5422375101557
123	342.426147460938	114.297370910645	1	9	122	6.1	112.89855957032	-100.86151123046	151.390650968762	91.9572253754966	73.8885762230553	66.0602405254152	54.8516472053684
124	344.880310058594	114.436553955078	1	9	123	6.15	49.0832519531193	2.78366088865994	49.1621235326185	83.5975631761886	69.764830750113	63.9233080174529	57.3682162478343
125	346.529815673828	114.875549316406	1	9	124	6.2	32.9901123046807	8.77990722655994	34.1384575044398	69.1089389690328	68.5652567441123	65.6758507462381	59.2828110210222
126	348.355255126953	114.588241577148	1	9	125	6.25	36.5087890625	-5.74615478515994	36.9582192972705	46.1709532341633	67.0602804671476	64.8893887712938	60.080512997209
127	351.803009033203	113.259986877441	1	9	126	6.3	68.955078125	-26.5650939941401	73.8952435420735	41.0611147814489	61.5978666410413	64.5834740342935	59.1211987669637
128	351.508453369141	111.448745727539	1	9	127	6.35	-5.89111328123977	-36.2248229980398	36.7007222944142	45.1732881127279	51.6912416794025	62.3689408563289	58.7590968903219
129	350.416412353516	111.897491455078	1	9	128	6.4	-21.8408203125	8.97491455077983	23.6129312690465	50.5229977581066	48.0500203699296	60.7604767883609	58.3037648023073
130	351.775238037109	109.523963928223	1	9	129	6.45	27.1765136718591	-47.4705505371	54.699324160835	54.0867943130498	53.8792736753376	58.9173419726338	58.6098431757978
131	349.641296386719	111.888847351074	1	9	130	6.5	-42.6788330078	47.2976684570202	63.706767524164	57.2115301246417	54.5367164550746	56.8516623277948	57.9246663068366
132	353.468444824219	109.362648010254	1	9	131	6.55	76.54296875	-50.5239868164	91.7142263167893	55.0389259584103	52.6487655095524	50.3127602878634	57.931466575831
133	351.382049560547	110.941116333008	1	9	132	6.6	-41.7279052734398	31.5693664550798	52.3244013523737	62.5852592379473	50.8493054896025	47.0611061425877	57.0699533485548
134	351.658996582031	111.515312194824	1	9	133	6.65	5.53894042968068	11.4839172363202	12.7499104378895	58.5504351520425	51.7561228266087	51.4357308363587	56.2018348836818
135	354.731964111328	108.063415527344	1	9	134	6.7	61.4593505859398	-69.0379333496	92.4309905585203	51.2107367060551	49.2694272011554	55.4575587260903	55.5482783395625
136	353.977172851562	110.104988098145	1	9	135	6.75	-15.0958251953205	40.8314514160199	43.53264709464	44.4870808545633	46.643044188442	57.2040161649072	54.5443958046549
137	351.356781005859	109.268104553223	1	9	136	6.8	-52.4078369140602	-16.7376708984401	55.0157340868521	48.4733196948072	39.0276539346855	53.6884304267115	53.4196334821767
138	351.555938720703	110.18196105957	1	9	137	6.85	3.98315429688068	18.2771301269401	18.7061220949148	35.9535951643635	42.430970605773	53.3252773047818	52.0598681758298
139	353.12451171875	109.724014282227	1	9	138	6.9	31.3714599609398	-9.15893554685994	32.6811046391089	34.7356532248416	54.8214413027879	53.5277821367312	50.8324145784865
140	351.895294189453	110.568969726562	1	9	139	6.95	-24.5843505859398	16.8991088867	29.8323679063017	26.844571163316	57.035843776843	53.7959707539832	49.4801027559085
141	353.240539550781	109.266952514648	1	9	140	7	26.9049072265602	-26.0403442382801	37.4429373970304	40.3748603569827	59.8713158747399	51.727920526417	48.4038594300887
142	352.985931396484	108.531776428223	1	9	141	7.05	-5.09216308594091	-14.7035217285	15.5603237792242	61.1695629107686	54.7280953438706	49.7395651251232	45.1766043464311
143	355.499816894531	105.021156311035	1	9	142	7.1	50.2777099609409	-70.2124023437599	86.3575680632481	78.1180923893224	55.8012491199612	48.0796661716943	41.864797107725
144	355.985748291016	98.2057266235352	1	9	143	7.15	9.71862792970001	-136.308593749996	136.654617408039	85.0069785246382	55.2994414468537	48.4803617499108	40.9644951986674
145	354.746887207031	92.6125335693359	1	9	144	7.2	-24.7772216797	-111.863861083986	114.575015299071	82.6116195244253	58.322514306811	45.4207059328868	41.1915406014809
146	354.564178466797	89.0228118896484	1	9	145	7.25	-3.65417480468068	-71.79443359375	71.887368073609	71.2276378829397	56.812796864392	44.1994028380161	40.7150027231025
147	354.620513916016	88.8527221679688	1	9	146	7.3	1.12670898438068	-3.40179443359176	3.58352877815988	49.4293199829388	60.4514763155608	42.2557929300598	39.3952827313842
148	353.340209960938	89.5788497924805	1	9	147	7.35	-25.6060791015602	14.5225524902338	29.43765985582	38.5269362242995	53.7283617376156	41.7507954953306	38.8450908237796
149	353.9716796875	90.809440612793	1	9	148	7.4	12.6293945312398	24.61181640625	27.663027908034	28.6186152041459	42.1392821970336	40.9043523686122	38.8639820973224
150	355.661254882812	88.3266448974609	1	9	149	7.45	33.7915039062398	-49.655914306642	60.0630965058745	38.2913331066964	33.8055680889307	40.0428635391832	38.8930918171382
151	356.575775146484	88.968505859375	1	9	150	7.5	18.2904052734398	12.8372192382821	22.345762972841	36.2290855922915	28.5274898012923	39.9560565323826	38.0891098415419
152	356.612823486328	91.5655975341797	1	9	151	7.55	0.740966796880684	51.941833496094	51.9471182909123	34.8492444111285	29.783490516249	40.0404484049989	36.2221035145241
153	357.144744873047	90.7708587646484	1	9	152	7.6	10.6384277343795	-15.8947753906261	19.1264222837955	29.0841999535619	27.7003418707001	36.6684880728622	35.7755410416
154	357.741058349609	91.6207122802734	1	9	153	7.65	11.9262695312398	16.9970703125	20.7638220022193	28.4363643984388	26.5092632903707	30.493259560976	36.2395364024847
155	359.174438476562	91.0002822875977	1	9	154	7.7	28.6676025390602	-12.4085998535139	31.2378742180411	21.2756479258017	21.7632127715555	26.9255224768716	34.504736306482
156	359.492614746094	90.099494934082	1	9	155	7.75	6.36352539063978	-18.0157470703139	19.1065851972256	19.1715981491087	23.0993162003732	24.2259892812978	33.6199974392879
157	359.002258300781	90.7406539916992	1	9	156	7.8	-9.80712890625909	12.823181152344	16.143535927727	18.1692821696129	19.6294204944369	25.1021350360568	33.0052956381451
158	359.270172119141	90.403923034668	1	9	157	7.85	5.35827636720001	-6.73461914062415	8.60617340033044	14.4422255895492	19.6086144081089	24.3649043427775	33.0511590493334
159	358.653564453125	90.8939514160156	1	9	158	7.9	-12.3321533203205	9.80056762695199	15.7522421047402	17.7622680023077	18.8472369249184	24.2001820579136	32.4234468944403
160	358.293243408203	90.3770065307617	1	9	159	7.95	-7.20642089843977	-10.3388977050778	12.6025913177225	17.9831930630721	20.0454768648125	23.9902128802932	32.4458544822357
161	360.032897949219	90.7783050537109	1	9	160	8	34.7930908203193	8.02597045898381	35.7067972610184	20.0456306671091	19.9244887613032	24.4502991566668	31.9158024960646
162	359.539245605469	91.4854507446289	1	9	161	8.05	-9.873046875	14.1429138183602	17.2481612315491	19.5251916802239	20.4207795558645	22.704641903925	32.7667648722676
163	358.82958984375	92.1108703613281	1	9	162	8.1	-14.1931152343795	12.5083923339838	18.9183614205153	25.6487281400759	21.0294668148548	23.4714159115058	32.4341431748768
164	358.179138183594	92.206901550293	1	9	163	8.15	-13.0090332031205	1.92062377929801	13.1500471703145	22.0867095202987	21.8911008254564	23.9987110550586	30.3462911980867
165	360.231536865234	92.8833923339844	1	9	164	8.2	41.0479736328	13.5298156738281	43.2202736169822	22.858366048657	26.2172129890308	23.5887666800771	29.3463675154183
166	359.344177246094	92.9988174438477	1	9	165	8.25	-17.7471923828	2.30850219726591	17.8967041621326	22.0133029626005	25.8012821129604	23.0405920405597	28.7174231823116
167	359.935211181641	93.8731079101562	1	9	166	8.3	11.8206787109409	17.4858093261699	21.1064438733402	24.2570099706889	25.779863313413	23.7547983462303	30.2904943424663
168	359.373046875	93.4001541137695	1	9	167	8.35	-11.2432861328205	-9.45907592773381	14.6930459902331	26.7856978379858	27.3342174149026	24.3515226033361	30.4931104997067
169	360.335998535156	92.6536331176758	1	9	168	8.4	19.2590332031205	-14.9304199218741	24.3685822107564	29.515854705622	29.1501851851989	23.9425414202684	30.3974088922127
170	358.543365478516	94.7956771850586	1	9	169	8.45	-35.8526611328	42.840881347656	55.8637129534667	28.7013605781691	27.1320564953417	24.8488454252882	30.0610194727046
171	359.947723388672	95.5139312744141	1	9	170	8.5	28.0871582031193	14.3650817871102	31.5474885003136	32.6551318672047	26.1566953198163	23.8755484597465	29.680298390991
172	359.468322753906	94.8099670410156	1	9	171	8.55	-9.58801269531932	-14.0792846679702	17.0339732360757	34.0433603997088	27.0888171365961	25.4930813395363	29.8049436733988
173	358.744476318359	96.373649597168	1	9	172	8.6	-14.4769287109409	31.273651123048	34.461902435411	27.4784151526975	27.6735783918174	28.1997982768913	29.5500824002114
174	359.261932373047	94.8961563110352	1	9	173	8.65	10.3491210937602	-29.549865722656	31.3097248732772	22.7975359340105	25.9939820150804	30.1993228351973	29.6753359761424
175	359.866140547822	93.9153812328125	1	9	174	8.7	12.0841634955002	-19.6155015644538	23.03898671841	25.4762736950231	23.4804778615455	31.7672125539651	29.4766594790632
176	359.672027587891	94.2732849121094	1	9	175	8.75	-3.88225919861952	7.15807358593793	8.14309240687886	22.6920249164302	21.9498148065327	33.2088570833254	29.2257611340532
177	358.488098144531	95.2287521362305	1	9	176	8.8	-23.6785888672	19.1093444824219	30.4276620411387	17.9446036304519	25.2062993656595	35.4788536488759	28.9578128246817
178	357.75882717706	95.951912207997	1	9	177	8.85	-14.5854193494199	14.46320143533	20.5406585424461	19.4825405703936	29.06537913888	36.621316656636	29.2114917338428
179	358.132568359375	95.8912582397461	1	9	178	8.9	7.47482364629946	-1.21307936501807	7.57261844338602	21.1020936790548	31.2484604851957	36.5946357265119	29.2217341021243
180	359.321350097656	94.9179000854492	1	9	179	8.95	23.7756347656205	-19.4671630859378	30.7286714181183	24.9363250362958	36.4023686125885	36.1318260651161	29.2431653979436
181	358.596649169922	94.5515365600586	1	9	180	9	-14.4940185546807	-7.32727050781222	16.2408579501849	35.4387333613299	40.2610188468345	34.9102976253153	28.9821659005863
182	356.294555664062	95.473747253418	1	9	181	9.05	-46.0418701172	18.4442138671881	49.5988188273439	44.5523173399394	43.8688901611556	36.9052454428727	28.8225446904509
183	359.608673095703	93.9380493164062	1	9	182	9.1	66.2823486328205	-30.7139587402361	73.0527001676165	53.3221966547834	45.5690549214545	35.6287488889171	28.6865846685509
184	357.797882080078	95.8824844360352	1	9	183	9.15	-36.2158203125	38.8887023925801	53.1405383364335	59.4199440146141	47.1952894379434	35.3519608972261	28.654139160986
185	360.172393798828	93.0073471069336	1	9	184	9.2	47.490234375	-57.5027465820321	74.5780679923383	62.8014552860154	48.7831742686866	35.3645522780494	27.9811355468113
186	360.028778076172	90.6752853393555	1	9	185	9.25	-2.87231445312045	-46.6412353515619	46.7295947493384	55.6993764815791	47.8707804440979	35.4109302275466	27.929974202123
187	359.603912353516	93.9733505249023	1	9	186	9.3	-8.49731445311932	65.9613037109361	66.5063751843501	49.8382615359473	48.6041915200859	34.160827303133	27.6377328841757
188	357.907318115234	94.7765502929688	1	9	187	9.35	-33.9318847656409	16.0639953613301	37.542306145435	44.2441518825898	42.1921186389542	34.0714608643494	27.4328126810612
189	358.831348194476	94.0239334328232	1	9	188	9.4	18.4806015848403	-15.0523372029122	23.8349636082746	36.3216168735817	39.4554613092565	34.5009267839803	26.9375927605012
190	360.987008947218	93.1386205183648	1	9	189	9.45	43.1132150548399	-17.7062582891679	46.6075197255507	34.4069277541565	34.3267359435103	33.6374853705991	25.7247340622245
191	361.079956054688	92.7951278686523	1	9	190	9.5	1.85894214940049	-6.86985299425004	7.11691970429792	28.6848607963293	30.5608416082588	34.0887833414262	26.5522941493045
192	358.261993408203	93.1982192993164	1	9	191	9.55	-56.3592529297	8.0618286132821	56.9329295872242	29.0726610825656	24.4527644451104	32.1520080413655	29.7916855176388
193	358.707670416938	93.1695437930545	1	9	192	9.6	8.91354017470007	-0.573510125238101	8.93197135629883	24.4093200044308	22.5738668072443	29.1733710602105	30.163911139483
194	359.990295410156	93.0445785522461	1	9	193	9.65	25.6524998643602	-2.49930481616815	25.7739650394564	24.8000663429359	21.8065641300172	27.1089554867747	30.659766668862
195	358.855590820312	93.3064956665039	1	9	194	9.7	-22.6940917968807	5.23834228515625	23.2908143348768	14.4986011360644	18.4917964725115	24.1950585396575	42.9023190985495
196	358.403759871418	93.3457459598569	1	9	195	9.75	-9.0366189778797	0.785005867059851	9.07065139682338	16.4628728181594	20.3067862387544	22.6510913209206	63.8361170473893
197	358.139007568359	93.404899597168	1	9	196	9.8	-5.29504606118053	1.18307274622197	5.42560355286641	14.5404671774688	15.699824562645	19.7966121194756	79.7305951903138
198	357.273803710938	93.7663421630859	1	9	197	9.85	-17.3040771484193	7.22885131835795	18.753329766774	12.5742729405922	16.1546234814669	18.2443087054864	84.3654663239971
199	358.077180771209	93.8535534281712	1	9	198	9.9	16.0675412054195	1.74422530170602	16.1619368360034	15.8135061345729	14.7624496642929	17.2805497944906	88.6442578146396
200	358.681976318359	93.5583572387695	1	9	199	9.95	12.0959109429998	-5.90392378803386	13.4598431504938	16.9010479892256	14.0633811358046	15.3176420593329	89.1876992665813
201	357.529388427734	93.0410842895508	1	9	200	10	-23.0517578125	-10.3454589843741	25.2668173667267	15.8463741447744	14.7413410335824	18.1942906732937	89.0142980735998
202	357.951199156294	92.6988787618813	1	9	201	10.05	8.43621457120094	-6.84411055338984	10.8633128261302	14.9844321511171	15.1404597938408	22.6781255924049	88.4464028972114
203	358.614776611328	92.5808181762695	1	9	202	10.1	13.2715491006797	-2.36121171223601	13.4799605445177	15.5524893310171	13.9147506037285	24.6990733900488	87.1907506389381
204	358.025939941406	92.6475982666016	1	9	203	10.15	-11.7767333984398	1.33560180664205	11.852226867717	13.6691759325919	12.754535458964	25.967572440498	86.1967794276626
205	358.792663574219	92.9239501953125	1	9	204	10.2	15.3344726562591	5.5270385742179	16.3001290499938	13.3798715984559	12.1434876461544	50.4400859190496	84.7081652762215
206	359.451456753955	93.3644812823849	1	9	205	10.25	13.1758635947199	8.81062174144802	15.8502503746011	11.9831270626826	16.081795107833	92.2613038672321	83.9964182742872
207	359.58732562884	93.8152911513994	1	9	206	10.3	2.71737749770068	9.01619738029012	9.41679115544996	10.5246387668108	29.6564266221647	125.300363077495	82.5643759702102
208	359.43019544663	94.0995672000853	1	9	207	10.35	-3.14260364419965	5.68552097371793	6.49623786565143	8.73448596129166	33.2435232986307	134.659471783645	82.0925176587716
209	359.209991455078	94.0404968261719	1	9	208	10.4	-4.40407983104024	-1.181407478268	4.55978538835798	18.4944142830741	37.172695216703	142.787588845299	81.9274677351293
210	358.84298661339	94.0220479303061	1	9	209	10.45	-7.3400968337603	-0.368977917316045	7.34936502239784	45.9329816458736	86.8167907022946	144.737913162564	81.446092605995
211	356.990844726562	96.6713104248047	1	9	210	10.5	-37.0428377365602	52.985249889972	64.649891983513	54.5039195345788	169.781266700882	143.939812805773	81.6682865545881
212	353.309424590769	103.010324805379	1	9	211	10.55	-73.6284027158592	126.780287611486	146.609627969448	63.8207516665952	235.460266361148	144.740797753057	80.4321792812371
213	352.685974121094	105.397811889648	1	9	212	10.6	-12.469009393501	47.7497416853799	49.3509273091776	164.899095443298	255.404192963561	145.208130217666	80.8130268509346
214	354.222320556641	103.353576660156	1	9	213	10.65	30.7269287109409	-40.8847045898401	51.1439460484399	321.068119118689	272.820642231634	145.28460336855	80.5200786078863
215	337.443071288441	122.736954637385	1	9	214	10.7	-335.584985364001	387.66755954458	512.74108390591	424.987551076423	277.332338678973	145.221272012786	80.2801209081642
216	309.962973650884	154.861692226842	1	9	215	10.75	-549.60195275114	642.49475178914	845.495010360472	456.304466392543	271.797830503714	145.341745227654	80.4864895809757
217	288.192626953125	180.07341003418	1	9	216	10.8	-435.40693395518	504.23435614676	666.206787758117	481.820532796672	259.82516888395	145.332139820945	81.3076002551155
218	281.509765625	187.906860351562	1	9	217	10.85	-133.6572265625	156.66900634764	205.935503889777	389.765581914648	257.172737136701	145.940726612057	82.6054360640049
219	276.844085693359	195.528366088867	1	9	218	10.9	-93.3135986328205	152.4301147461	178.724278069087	222.527541888738	253.396511520398	146.574385675768	85.129374830322
220	275.179718017578	197.556091308594	1	9	219	10.95	-33.2873535156193	40.5545043945403	52.4663294957881	94.6627866914766	203.625753323277	147.574543152657	88.7377944061239
221	275.644897460938	197.563629150391	1	9	220	11	9.30358886720001	0.150756835939774	9.30481023092199	58.0410078808586	120.902223754426	145.142282435882	92.9841424273171
222	274.699005126953	198.518630981445	1	9	221	11.05	-18.9178466797	19.1000366210801	26.8830117718093	24.9724902441234	55.2040132807413	138.186232970069	98.2317385890008
223	275.795715332031	198.202621459961	1	9	222	11.1	21.9342041015602	-6.32019042968011	22.8266098366867	17.4859247319049	36.4772602605526	136.92698031182	103.015305426499
224	275.308349609375	198.661041259766	1	9	223	11.15	-9.74731445312045	9.1683959961	13.3816898854111	19.2769056201136	20.3281291199024	135.072584775275	107.540197864879
225	276.0224609375	198.895690917969	1	9	224	11.2	14.2822265625	4.69299316406023	15.0335019346956	15.745239870006	17.8167476263415	110.120155897279	110.643017051861
226	275.677459716797	198.050399780273	1	9	225	11.25	-6.90002441406023	-16.9058227539199	18.2597146719652	14.9135126402466	18.4867343680511	68.7116752947192	111.660185781854
227	275.635650634766	198.509735107422	1	9	226	11.3	-0.836181640619316	9.18670654297955	9.22468302127136	15.6837679956813	16.5472970561888	37.3148374327364	112.911611331831
228	276.414459228516	199.024215698242	1	9	227	11.35	15.576171875	10.2896118164	18.6679736878896	18.147570520778	16.6812234869401	30.5514003443651	113.36509093645
229	277.053771972656	198.446533203125	1	9	228	11.4	12.7862548828	-11.5536499023398	17.2329666625849	17.6965631159885	16.7486580301515	27.4711608153452	113.758907834139
230	275.697967529297	198.625961303711	1	9	229	11.45	-27.1160888671807	3.58856201171989	27.3525145601789	17.3493542423716	16.6145584712812	32.7376756496842	114.043848855311
231	276.388488769531	198.221542358398	1	9	230	11.5	13.8104248046807	-8.08837890625966	16.004677648018	18.4489343336337	16.5211268350127	42.0284720488609	112.679059755262
232	276.751037597656	198.315124511719	1	9	231	11.55	7.2509765625	1.87164306641989	7.4886386531867	17.8135480646217	19.4256615847315	51.7226794249444	109.182300784421
233	275.825286865234	197.538619995117	1	9	232	11.6	-18.5150146484409	-15.5300903320403	24.1658741442	15.0815464217844	24.6255404281777	60.8224806353322	108.141494521941
234	276.074493408203	198.195755004883	1	9	233	11.65	4.98413085938068	13.1427001953205	14.0560353175249	15.3456905540368	34.6141925107879	69.7957923612083	107.290880223287
235	275.625549316406	198.712631225586	1	9	234	11.7	-8.97888183593977	10.3375244140597	13.6925063459926	21.5019689270914	47.658603673027	76.0647620909367	97.9167290580882
236	276.477386474609	198.870101928711	1	9	235	11.75	17.0367431640591	3.1494140625	17.3253983092796	30.8021465227216	65.5702097296707	77.9786263360543	80.5007259599565
237	275.017120361328	197.633529663086	1	9	236	11.8	-29.2053222656193	-24.7314453125	38.27003051846	51.4148369569541	86.8980617936999	80.491082842717	68.0566983911656
238	272.174468994141	199.732055664062	1	9	237	11.85	-56.8530273437398	41.9705200195199	70.666762122351	80.2356609242695	104.963737783724	80.7894552608425	66.5306590754023
239	267.15608722541	202.750048423712	1	9	238	11.9	-100.367635374621	60.3598551930003	117.119487488687	115.794728905305	122.842926692265	80.9434299925093	65.9550075496383
240	260.158637819565	206.394927008678	1	9	239	11.95	-139.948988116899	72.8975716993199	157.796626182569	152.294154660308	135.514965710592	80.5131545579654	67.958805094519
241	251.89128112793	211.574798583984	1	9	240	12	-165.3471338327	103.59743150612	195.120738214456	179.125329044727	139.436125837096	80.2158370746418	70.15553385072
242	243.271667480469	218.470275878906	1	9	241	12.05	-172.39227294922	137.90954589844	220.767159293479	194.271016427576	141.556504100703	80.1783685987727	70.2228253344046
243	235.506973266602	225.147872924805	1	9	242	12.1	-155.29388427734	133.55194091798	204.822634044443	190.794270496915	136.953370093507	79.356008732062	70.129376355568
244	228.284927368164	231.536758422852	1	9	243	12.15	-144.44091796876	127.77770996094	192.847924402935	163.077522768887	127.272667474231	79.5091756712984	70.0526041036562
245	222.773635864258	235.88591003418	1	9	244	12.2	-110.22583007812	86.9830322265602	140.412896529262	130.818853541097	113.367705442904	85.7133022188975	70.2530938470274
246	220.353454589844	237.346664428711	1	9	245	12.25	-48.4036254882801	29.2150878906199	56.536999574317	94.7814111422881	94.8614644196128	92.2897766251937	70.7198497434943
247	218.969680786133	239.978775024414	1	9	246	12.3	-27.6754760742199	52.6422119140602	59.4738131545266	60.2743185208854	73.4586754038455	98.7985593495948	71.0853119382991
248	218.297332763672	241.010864257812	1	9	247	12.35	-13.4469604492205	20.6417846679597	24.6354220503996	35.9411403888929	53.7482796803997	102.50991780644	70.8903353289975
249	217.401779174805	241.489898681641	1	9	248	12.4	-17.9110717773398	9.58068847658012	20.3124612959211	26.6454060703386	36.1754246503316	104.438854283931	70.7114518348369
250	218.15592956543	242.046569824219	1	9	249	12.45	15.0830078125	11.1334228515602	18.7470058693003	16.0984972665944	35.9116387272029	103.179934539354	70.2197413623957
251	217.653427124023	242.026168823242	1	9	250	12.5	-10.0500488281398	-0.408020019540345	10.0583279815454	12.7151482185114	45.1434274132915	98.2825956525792	70.3795453378481
252	217.883148193359	242.272689819336	1	9	251	12.55	4.59442138671989	4.93041992188012	6.73926913580556	12.0765307797778	56.040614598487	88.7229712438649	70.3538267434981
253	218.013763427734	241.909530639648	1	9	252	12.6	2.6123046875	-7.26318359375966	7.7186768099846	35.882137065513	68.0664655193717	79.4362720758038	70.4324015424854
254	217.494766235352	242.590209960938	1	9	253	12.65	-10.3799438476403	13.6135864258	17.1193741022531	63.6414487562445	81.605041093632	70.309415846104	70.673599837041
255	210.751190185547	241.183410644531	1	9	254	12.7	-134.8715209961	-28.1359863281403	137.775037297976	95.9827319303797	92.9921636358037	64.4414256031182	70.8119674594773
256	203.398788452148	242.339538574219	1	9	255	12.75	-147.04803466798	23.1225585937602	148.854886435203	123.417782820232	101.703726885546	63.4610731509343	70.5504675645952
257	195.05549621582	243.490341186523	1	9	256	12.8	-166.86584472656	23.0160522460801	168.445685006482	151.133551407486	103.987267083884	61.6795410338812	69.7392994825087
258	188.138885498047	245.64582824707	1	9	257	12.85	-138.33221435546	43.1097412109398	144.893931259246	150.102190206094	105.124264471208	60.9912153971525	69.1022125428428
259	181.729797363281	250.064926147461	1	9	258	12.9	-128.18176269532	88.3819580078199	155.698217038524	139.766005014847	104.443407041876	60.4794736771645	69.5330453825714
260	175.657150268555	252.727996826172	1	9	259	12.95	-121.45294189452	53.2614135742199	132.618231291017	111.991802237389	92.9712124790335	59.926328166826	68.5381570921527
261	171.115097045898	254.453308105469	1	9	260	13	-90.8410644531398	34.5062255859403	97.1739604789642	86.8307461221836	81.778718888577	60.5432536010545	69.0630594890863
262	169.881332397461	253.638153076172	1	9	261	13.05	-24.6752929687403	-16.3031005859403	29.5746711191934	57.7532626762667	67.3184674692753	60.5292848882235	68.1957859879883
263	169.151077270508	254.252700805664	1	9	262	13.1	-14.6051025390597	12.2909545898403	19.0886506832192	35.8402347519725	53.9159652749333	61.5087943529088	67.6131341733348
264	169.069808959961	253.743606567383	1	9	263	13.15	-1.62536621094034	-10.1818847656199	10.3107998089396	23.7914327623074	39.353906260697	61.8380240027836	67.0120256491742
265	169.615661621094	254.758819580078	1	9	264	13.2	10.9170532226602	20.3042602539	23.0530916695462	22.6451327011615	26.8604926978483	55.9106327000571	66.5628578558743
266	169.659469604492	252.912841796875	1	9	265	13.25	0.876159667959655	-36.9195556640602	36.9299505306384	21.001184427683	19.3827803165634	48.8111585039968	67.4447545334106
267	169.867980957031	254.086624145508	1	9	266	13.3	4.17022705078011	23.4756469726602	23.8431708134642	20.9545498451273	17.0713026925626	40.6800396154227	67.2029547265024
268	170.012710571289	253.562805175781	1	9	267	13.35	2.89459228516023	-10.4763793945403	10.8689093158264	17.8807506437241	17.8933242346098	35.6945072792461	67.3470878997105
269	170.294540405273	253.980499267578	1	9	268	13.4	5.63659667968011	8.35388183594034	10.0776268961614	14.9741278708194	19.2326409636908	34.6272364812114	67.7791156230829
270	170.089141845703	254.305191040039	1	9	269	13.45	-4.1079711914	6.49383544921989	7.68409566253031	11.4974726839637	18.8500529210808	33.8963796449517	67.8674843260778
271	170.010986328125	253.188079833984	1	9	270	13.5	-1.56311035156023	-22.3422241211	22.3968366661147	14.7854640415366	15.8435981194165	39.8435233255934	68.3757537097323
272	169.688812255859	253.211090087891	1	9	271	13.55	-6.44348144531989	0.460205078139779	6.45989487918552	17.5107320822543	14.0416117615701	47.6686007321116	68.5594711434937
273	169.746063232422	254.575332641602	1	9	272	13.6	1.14501953125966	27.2848510742199	27.308866103691	19.8193551984375	17.473049283559	55.7899962708659	68.9203523791263
274	169.833602905273	253.393371582031	1	9	273	13.65	1.75079345702045	-23.6392211914199	23.7039670997498	16.7130683680137	29.9005667017258	63.7146354522444	69.1499114823906
275	169.132858276367	254.051528930664	1	9	274	13.7	-14.0148925781205	13.1631469726602	19.2272112434464	16.5857508391766	40.9322665920551	68.6842901086303	66.236597921104
276	168.789810180664	254.063873291016	1	9	275	13.75	-6.86096191405966	0.246887207039777	6.8654025139956	20.1606345255813	60.3042663346234	71.4284359158869	62.749562622566
277	168.562103271484	253.882415771484	1	9	276	13.8	-4.5541381836	-3.62915039063978	5.82330723500009	42.2904013211974	78.2658987716607	72.7263684191236	59.1717839041041
278	166.441833496094	253.102493286133	1	9	277	13.85	-42.4053955078	-15.5984497070199	45.1832845357149	62.0451779856727	93.686668307122	73.7029604022685	56.0901995718958
279	159.836639404297	251.878524780273	1	9	278	13.9	-132.10388183594	-24.4793701172	134.35280107783	103.895464301233	108.196629940798	75.0787575690013	52.9575701074758
280	153.941513061523	252.11962890625	1	9	279	13.95	-117.90252685548	4.82208251953978	118.001094565823	139.946046704145	118.51852729618	75.8086404853297	50.2956676861565
281	143.190277099609	253.20458984375	1	9	280	14	-215.02471923828	21.69921875	216.116834091798	167.212702088663	127.013273712357	76.2082538184102	49.3872107672691
282	133.887557983398	253.062057495117	1	9	281	14.05	-186.05438232422	-2.85064697266023	186.076219249558	174.102858560398	131.411125076677	76.5896573987638	51.8077780889877
283	124.903541564941	254.349731445312	1	9	282	14.1	-179.68032836914	25.7534790039	181.516561458304	174.991876606687	129.932871520978	76.3319104053438	53.7733164124289
284	116.464057922363	254.24137878418	1	9	283	14.15	-168.78967285156	-2.16705322263977	168.803583436509	150.131083123481	120.256948436277	76.4617989619975	56.4441357502412
285	110.826354980469	256.628631591797	1	9	284	14.2	-112.75405883788	47.7450561523398	122.446184797266	122.87620344921	110.685014378604	76.5625631421508	58.5855603687243
286	106.334571838379	257.576202392578	1	9	285	14.25	-89.8356628418	18.9514160156205	91.8128666757698	92.6530409532932	92.112241302197	76.6879667411353	59.4676184461478
287	103.880195617676	257.155975341797	1	9	286	14.3	-49.0875244140602	-8.40454101562045	49.8018208781989	66.4110383121551	74.913416025867	77.6635281927854	60.3737887714073
288	102.58415222168	257.9501953125	1	9	287	14.35	-25.9208679199199	15.8843994140602	30.400748978723	46.3781521505214	58.9771525035656	76.4858918645454	61.0779717982169
289	100.709350585938	258.085510253906	1	9	288	14.4	-37.4960327148401	2.70629882812045	37.593570230818	34.0933994809126	44.7269679831972	71.2879037337402	61.2634405272342
290	100.789428710938	256.974304199219	1	9	289	14.45	1.6015625	-22.2241210937409	22.2817539890976	26.9506286025245	34.6065989881217	66.6949557273614	61.2757006597164
291	99.7903823852539	258.119140625	1	9	290	14.5	-19.9809265136818	22.8967285156205	30.3891033277256	25.301264053838	26.3626597699133	58.9308982089447	61.0960456095781
292	99.1227951049805	258.343872070312	1	9	291	14.55	-13.3517456054682	4.49462890623977	14.0879664862586	23.0428976542393	23.9159313088938	55.9469554458637	61.7172163946924
293	98.1011428833008	258.771911621094	1	9	292	14.6	-20.433044433594	8.56079101563978	22.1539262352904	22.8350458257219	23.0389122081129	51.7566365539918	61.5975746215689
294	98.9545440673828	257.771331787109	1	9	293	14.65	17.0680236816401	-20.0115966797	26.3017382328242	18.631920058914	22.3188590312037	49.1736360482381	61.4706043638696
295	98.7764587402344	258.818420410156	1	9	294	14.7	-3.5617065429679	20.9417724609409	21.2424948465109	20.881234015263	22.7048970761186	48.4868306288183	61.2964029427411
296	98.3453063964844	259.002166748047	1	9	295	14.75	-8.623046875	3.67492675781932	9.37347449368609	20.7765603623878	25.7495551156924	47.5068009764088	61.3650111131654
297	99.5846176147461	258.740051269531	1	9	296	14.8	24.7862243652338	-5.24230957031932	25.3345362680032	21.5948204081681	36.9804948658603	48.021209123691	61.7683054949762
298	98.5099868774414	258.861999511719	1	9	297	14.85	-21.4926147460938	2.43896484375909	21.6305579709147	22.5747483265152	44.5361206044181	48.4529831941653	61.2146436079983
299	97.6599044799805	257.602355957031	1	9	298	14.9	-17.0016479492182	-25.1928710937591	30.3930384617254	32.8671901724709	53.620304113279	47.448123485467	58.328628744885
300	97.494270324707	258.89892578125	1	9	299	14.95	-3.31268310546989	25.9313964843795	26.1421344382466	53.0797557164577	62.3670622695149	46.7427608341031	55.6371631937109
301	94.7178497314453	257.656372070312	1	9	300	15	-55.5284118652341	-24.8510742187602	60.8356837234645	68.2956808464483	68.6509421829042	45.983837400746	50.5050298677994
302	88.9001693725586	260.125244140625	1	9	301	15.05	-116.353607177734	49.3774414062602	126.397363987937	85.6457878183899	72.1264869384882	46.844775390621	45.9488552813384
303	84.2070159912109	261.482635498047	1	9	302	15.1	-93.863067626954	27.1478271484398	97.7101836208678	102.159376212515	73.8670541802178	46.8632388377941	42.2217600853129
304	78.4100875854492	262.320587158203	1	9	303	15.15	-115.938568115234	16.7590332031205	117.143573321433	104.434694193338	72.5773879397304	46.4794097657416	38.280455426081
305	73.199821472168	263.869079589844	1	9	304	15.2	-104.205322265624	30.9698486328193	108.71007640887	91.1732181605188	70.7806245920877	46.0302427433314	36.0662608808202
306	70.0845413208008	265.6943359375	1	9	305	15.25	-62.305603027344	36.5051269531205	72.2122736275796	79.4384275139873	66.2181196857995	46.0420554851955	34.1049968047712
307	67.0803604125977	265.738067626953	1	9	306	15.3	-60.0836181640619	0.874633789060226	60.0899838238434	59.508988061071	56.7090559153816	45.8730827971669	33.2870460231055
308	66.5424346923828	267.614288330078	1	9	307	15.35	-10.758514404298	37.5244140625	39.0362303882103	39.4018729716609	49.19035707117	45.9433953514511	32.6902276084422
309	67.3996047973633	267.789123535156	1	9	308	15.4	17.1434020996099	3.49670410156023	17.4963760568519	28.0015451782614	39.3385154182042	45.3693537560298	32.2888443655332
310	67.329216003418	268.191741943359	1	9	309	15.45	-1.40777587890597	8.05236816405909	8.17450096181913	22.2448936702444	29.6934232171479	44.5793706600605	32.1246282679509
311	66.7324752807617	268.663238525391	1	9	310	15.5	-11.9348144531259	9.42993164064092	15.2106346605821	18.9422866283528	23.4331687874867	42.0791615266541	31.8317578552554
312	65.1738739013672	268.808288574219	1	9	311	15.55	-31.1720275878901	2.90100097655909	31.3067262837585	19.1680427753375	19.6196786558457	35.9507551168131	31.8740311275388
313	66.2795867919922	268.594665527344	1	9	312	15.6	22.1142578125	-4.2724609375	22.5231951787525	19.984973462635	18.0197365226845	32.6868836166339	31.5716834071905
314	67.046012878418	269.123657226562	1	9	313	15.65	15.3285217285159	10.5798339843602	18.6251567917751	18.864792396712	18.1613195723292	27.387274803924	32.7526483498977
315	66.4357604980469	269.181182861328	1	9	314	15.7	-12.2050476074219	1.15051269532046	12.2591543983069	16.9944636414469	18.3781167280332	23.6456911328221	32.4883719811026
316	65.9584808349609	269.236602783203	1	9	315	15.75	-9.54559326172017	1.1083984375	9.60972933096713	17.0971864170161	17.9402033675087	20.7031926331337	33.4260044806934
317	65.1636505126953	269.993774414062	1	9	316	15.8	-15.8966064453119	15.1434326171795	21.955082507433	17.154596369321	15.1924543182445	18.55288292252	33.5952451150414
318	64.0928497314453	270.418182373047	1	9	317	15.85	-21.416015625	8.48815917970001	23.0368090565983	16.7712599934314	16.1834101620978	16.9274720227191	33.5044485173497
319	63.3631591796875	271.019622802734	1	9	318	15.9	-14.593811035156	12.0288085937398	18.9122065532996	17.0156143383054	15.4360341896437	17.1295652455994	35.8762632922247
320	62.8492622375488	271.077301025391	1	9	319	15.95	-10.277938842774	1.15356445314092	10.342472518859	13.3904449950421	17.5979590484963	17.5064957017987	36.1653336140904
321	63.0935745239258	270.593963623047	1	9	320	16	4.88624572754006	-9.66674804688068	10.8315010553374	15.2696339071796	17.9732164787807	17.6796783097649	41.2369861059238
322	62.9298973083496	270.693298339844	1	9	321	16.05	-3.27354431152401	1.98669433593977	3.82923579111634	13.7174720099664	17.4860871891944	16.9032868644567	48.0074896711987
323	62.2364273071289	272.1591796875	1	9	322	16.1	-13.8694000244141	29.3176269531205	32.4327536172856	18.4246581035612	15.8352075227536	16.2801279765869	55.3227097382958
324	61.7002906799316	272.312286376953	1	9	323	16.15	-10.722732543946	3.06213378906023	11.1513970672335	18.9308186192559	16.0978109188695	19.0258869340538	58.4517761215071
325	60.8825416564941	273.795745849609	1	9	324	16.2	-16.35498046875	29.6691894531193	33.8784029868334	21.5817293833466	16.6348746755641	18.9465012188738	56.3930318674872
326	60.2205696105957	273.886138916016	1	9	325	16.25	-13.2394409179679	1.80786132814092	13.3623036338107	16.4007811383277	17.419153252021	20.8099534761914	59.8112249768686
327	59.4349517822266	273.550811767578	1	9	326	16.3	-15.7123565673821	-6.70654296876023	17.0837896115699	18.4781498277727	18.614119410669	21.3174074329158	66.4320268077087
328	59.1115188598633	273.5947265625	1	9	327	16.35	-6.46865844726591	0.878295898439774	6.52801239219111	14.845091247567	16.376845791076	21.0655016832483	74.4886012586774
329	58.3545532226562	274.360717773438	1	9	328	16.4	-15.139312744142	15.3198242187602	21.5382405144583	15.9074878847861	22.615739678464	26.3831728284195	81.9938032560706
330	57.5694160461426	274.332183837891	1	9	329	16.45	-15.702743530272	-0.570678710939774	15.7131100858048	15.6465094379913	20.2950433892513	27.7512965681203	86.6486387563724
331	56.7608489990234	274.799133300781	1	9	330	16.5	-16.1713409423839	9.33898925779999	18.6742868199063	16.3529104438243	23.6466904736021	40.3948106851935	87.5414706864641
332	56.8951187133789	275.576568603516	1	9	331	16.55	2.68539428710994	15.5487060547	15.778897377596	26.7533295291553	25.1487276766372	60.0642242255843	87.8219614670361
333	56.5263977050781	275.234436035156	1	9	332	16.6	-7.37442016601605	-6.84265136720001	10.0600174213561	25.7449955309356	26.295795843743	77.9585358599576	88.4457283724723
334	53.5557975769043	277.401458740234	1	9	333	16.65	-59.412002563476	43.3404541015591	73.5403359411135	31.3858930624182	36.6685347379696	89.5162774390903	92.4293846011941
335	54.0893363952637	277.3955078125	1	9	334	16.7	10.6707763671881	-0.119018554679542	10.6714400947059	34.6509459152831	38.8677184606766	89.1403726021522	96.1859618717394
336	51.7871131896973	276.955261230469	1	9	335	16.75	-46.044464111328	-8.80493164062045	46.8787744773194	36.2386812436616	63.3704681183661	98.9192573206035	96.9063782170769
337	53.2430686950684	276.279327392578	1	9	336	16.8	29.119110107422	-13.5186767578193	32.1041616419207	46.5837399467838	101.5143290405	114.311170692897	97.1553649934565
338	53.5120544433594	277.138122558594	1	9	337	16.85	5.37971496582003	17.1759033203193	17.9986940632487	51.9904413904176	139.540225928839	132.049730494636	97.0137316785042
339	48.3653106689453	280.707397460938	1	9	338	16.9	-102.934875488282	71.3854980468807	125.265629456724	95.355043174314	156.416815199717	146.858041266542	96.9648381961174
340	50.2116928100586	281.088226318359	1	9	339	16.95	36.9276428222661	7.61657714841931	37.704947312875	168.377712165716	157.985701815053	155.790781810946	97.6271077174746
341	60.6622259301257	273.048765271559	1	9	340	17	209.010662401342	-160.789220936	263.701783396801	242.841770614017	174.191824167605	157.403263063163	98.15105548854
342	75.2855271990779	259.609515706604	1	9	341	17.05	292.466025379044	-268.7849912991	397.217506598932	266.249890452649	203.473613709157	158.740636069616	98.6034093829557
343	89.1006080966406	245.82489320656	1	9	342	17.1	276.301617951254	-275.69245000088	390.318986304751	263.980962239689	237.803665145529	160.611328768358	98.2398781345655
344	97.1264801025391	236.749313354492	1	9	343	17.15	160.51744011797	-181.51159704136	242.306228649887	253.028605160896	257.047547795114	165.832882268334	98.7927648474116
345	95.9259643554688	236.205322265625	1	9	344	17.2	-24.010314941406	-10.8798217773398	26.3603062480727	238.569515252598	272.713845161216	173.425422524605	98.2355836419923
346	87.9858081033873	242.994558276112	1	9	345	17.25	-158.80312504163	135.78472020974	208.939998002836	232.76555967704	251.43605800796	173.002802957962	98.1235716476288
347	76.3313181467483	254.313070623444	1	9	346	17.3	-233.08979913278	226.37024694664	324.922057057446	247.845205137579	215.966943098731	172.993322553997	97.8764466757335
348	63.7364887593875	267.263478637408	1	9	347	17.35	-251.896587747216	259.00816027928	361.299208426961	281.446728082742	181.682431607876	172.96196167376	98.8279255894595
349	52.9753142151402	278.94840164779	1	9	348	17.4	-215.223490884946	233.698460207639	317.704455952579	249.843510855025	175.248949336952	167.546503563815	100.859996786898
350	46.8217887878418	286.470458984375	1	9	349	17.45	-123.070508545968	150.4411467317	194.36792097389	193.364370944864	188.865143234157	167.502918866829	102.413143550719
351	46.0175094604492	288.886291503906	1	9	350	17.5	-16.085586547852	48.3166503906205	50.9239118642498	130.599303538712	171.81378174832	155.907300291886	102.896891628093
352	45.5567223142471	290.96208121215	1	9	351	17.55	-9.21574292404202	41.5157941648795	42.5263575066414	102.652693536326	142.513031398837	137.142594540327	104.210281916944
353	47.9302291870117	290.991851806641	1	9	352	17.6	47.470137455292	0.595411889820525	47.4738713961992	96.2835583855716	108.120258201992	118.521220409173	105.98548544753
354	55.8300911264236	286.895910563232	1	9	353	17.65	157.997238788238	-81.9188248681803	177.971405940649	93.7840526416147	78.0454593325166	108.069252255733	106.08435152606
355	63.2244529724121	283.52587890625	1	9	354	17.7	147.88723691977	-67.4006331396401	162.522245220119	91.6616918528096	62.2919925724421	107.330794681832	109.392797743321
356	64.9892349243164	284.285491943359	1	9	355	17.75	35.2956390380861	15.1922607421795	38.4263831444652	85.6412128652713	60.3785425758125	97.3278859746541	111.151670433505
357	66.1842727661133	283.22802734375	1	9	356	17.8	23.9007568359378	-21.1492919921795	31.9145535626162	53.4382251287074	58.3182459819227	81.4417226585697	112.30801736521
358	66.8374328613281	282.655487060547	1	9	357	17.85	13.063201904296	-11.4508056640602	17.3714764585074	28.3004267593126	55.3600092104709	65.6061206842833	112.955522229932
359	67.1767120361328	281.878509521484	1	9	358	17.9	6.78558349609403	-15.5395507812602	16.9564672578291	26.9730325100104	40.8895551745137	54.8619523072535	110.386111650641
360	68.1127853393555	283.464538574219	1	9	359	17.95	18.721466064454	31.7205810547	36.833253373145	24.9748001110357	25.796446129508	49.0355052904919	113.244336551941
361	69.3161544799805	284.502960205078	1	9	360	18	24.0673828125	20.7684326171807	31.7894118979542	25.0788055556705	22.8419902009883	48.3905201930226	112.801409559763
362	70.3459625244141	284.878570556641	1	9	361	18.05	20.5961608886722	7.51220703126023	21.923391567743	28.3408852203201	20.3704139183027	49.6799277642731	110.201657953463
363	71.1930160522461	284.590881347656	1	9	362	18.1	16.9410705566398	-5.75378417970001	17.8915036816812	23.2924654997034	23.0919831665751	51.3596421267019	107.867691688906
364	71.7325897216797	286.164276123047	1	9	363	18.15	10.7914733886722	31.4678955078193	33.2668655810771	18.7109478919662	31.6784452819904	46.3358207837852	108.460511653588
365	71.8294219970703	286.735687255859	1	9	364	18.2	1.93664550781193	11.4282226562398	11.5911547700615	15.7660277255696	35.7790180085418	45.3601729620372	113.522708057174
366	72.0628280639648	286.357879638672	1	9	365	18.25	4.66812133789006	-7.55615234373977	8.88182385926834	21.1051607774796	36.4024978102328	49.3005379090473	114.114640090901
367	71.8220825195312	286.090301513672	1	9	366	18.3	-4.81491088867216	-5.3515625	7.19879073575972	35.0160053436608	41.0416095466235	51.6227121764227	110.137860114438
368	69.8655395507812	285.021667480469	1	9	367	18.35	-39.130859375	-21.3726806640602	44.5871689412315	48.2655705173801	47.3592750429328	52.9490827861031	101.521932667741
369	67.2151031494141	280.616485595703	1	9	368	18.4	-53.0087280273418	-88.1036376953193	102.821088411983	54.0940477284993	51.7820863930567	53.2257197374675	94.6811174697236
370	64.4905014038086	277.837310791016	1	9	369	18.45	-54.4920349121102	-55.5834960937398	77.8389806386583	66.3171913676775	64.9238997945664	58.9857542370523	89.9591812305046
371	62.8356437683105	276.901336669922	1	9	370	18.5	-33.0971527099619	-18.7194824218807	38.024209914864	73.613389308386	75.7590856171064	69.6955188276391	88.8930434558418
372	59.90771484375	278.660430908203	1	9	371	18.55	-58.5585784912099	35.1818847656205	68.3145089316508	68.5481674424526	82.8750104345428	83.2607213665994	88.2361194253835
373	55.8599014282227	278.873321533203	1	9	372	18.6	-80.956268310546	4.2578125	81.0681586447742	81.5822290717527	82.8061824056312	97.2141629686377	87.3696041459879
374	52.2214965820312	280.205871582031	1	9	373	18.65	-72.76809692383	26.6510009765602	77.4949790823156	97.4241235057135	74.7729941929447	108.851771051442	83.3243461847584
375	45.2068290710449	281.592803955078	1	9	374	18.7	-140.293350219726	27.7386474609398	143.009288785159	99.432829501408	82.1924904655627	119.714621432515	79.7411921057231
376	40.1325454711914	284.527252197266	1	9	375	18.75	-101.48567199707	58.6889648437602	117.233682084668	91.9989755028764	102.988539845045	130.901394207148	79.1995137389131
377	43.8941841125488	283.431793212891	1	9	376	18.8	75.232772827148	-21.9091796875	78.3580389101235	80.9978209434367	125.479833186575	138.833997570306	78.8894429942843
378	42.814453125	285.342803955078	1	9	377	18.85	-21.594619750976	38.2202148437398	43.8988886521159	82.8027518593728	147.069050894343	137.4377446512	78.5931221734992
379	42.911792755127	284.222564697266	1	9	378	18.9	1.94679260254006	-22.4047851562398	22.4892062851175	108.552956184377	165.921455709828	134.500282632194	78.6938355233267
380	46.2055977425594	277.371532034782	1	9	379	18.95	65.8760997486479	-137.020653249681	152.033943364839	151.526836871743	174.505343070464	130.882857170517	78.0354395304626
381	51.1917330243608	266.128327816258	1	9	380	19	99.7227056360281	-224.86408437048	245.984703709691	202.139126285809	186.04370279719	129.395566718661	77.7263696795477
382	56.1922809716595	252.346080082666	1	9	381	19.05	100.010958945974	-275.64495467184	293.22744234695	250.845090476219	194.79298470607	126.792311086494	77.3180497763726
383	59.5293239555838	237.877916874974	1	9	382	19.1	66.740859678486	-289.36326415384	296.960335722447	266.207934281555	192.069306896768	123.379566165274	76.9972141501895
384	59.5249443472619	224.576966234153	1	9	383	19.15	-0.0875921664379575	-266.01901281642	266.01902723717	263.534449410002	194.227571071443	120.312871585732	76.2522475788037
385	54.5012245178223	214.296356201172	1	9	384	19.2	-100.474396588792	-205.61220065962	228.848162391516	238.059132540397	179.573223875472	114.122211249409	76.3264360297282
386	44.537908632256	208.295578485146	1	9	385	19.25	-199.266317711326	-120.01555432052	232.617279351928	181.999487507727	155.802593592277	109.098489568779	76.3917131849547
387	36.7453880310059	205.459579467773	1	9	386	19.3	-155.850412025002	-56.7199803474597	165.850857998923	137.610051666666	128.104788986413	106.156173812146	76.8459142951857
388	36.104907989502	204.926803588867	1	9	387	19.35	-12.809600830078	-10.6555175781205	16.6621105590969	92.9385134693888	99.6900814362053	104.237161560895	75.9385902087741
389	35.4155426025391	207.019790649414	1	9	388	19.4	-13.7873077392581	41.8597412109403	44.0718480318661	48.0707377745512	74.7042874616351	104.161951309186	74.103821386367
390	35.5531425476074	206.782241821289	1	9	389	19.45	2.75199890136605	-4.7509765625	5.49047140512946	18.1504454324282	53.7390794283543	97.0851248238728	72.4422030949611
391	35.6765975952148	206.387161254883	1	9	390	19.5	2.46910095214801	-7.90161132811988	8.27840087774026	17.3806753646836	32.1532763403678	85.7572205314563	71.9106214296582
392	36.0683364868164	205.675369262695	1	9	391	19.55	7.83477783203196	-14.2358398437602	16.2493962883084	11.7985232566042	17.519362918222	71.3753781861458	70.8503228215009
393	35.5388832092285	205.314636230469	1	9	392	19.6	-10.589065551758	-7.21466064451988	12.8132602203737	14.5396453873199	16.4050162250225	56.7802653317414	68.9854366416404
394	36.2372398376465	204.908126831055	1	9	393	19.65	13.9671325683599	-8.13018798828011	16.161087491469	16.2358149061845	14.0963315469291	43.652724106165	67.6794683908839
395	35.2881927490234	205.051422119141	1	9	394	19.7	-18.9809417724619	2.86590576171989	19.196082058708	16.8882804040159	14.597025772274	32.9382506269413	64.6360369780967
396	34.4743270874023	205.250930786133	1	9	395	19.75	-16.277313232422	3.99017333984034	16.7592484720632	15.4293570853614	15.711847470636	21.8820321627613	61.9420168183209
397	34.4049186706543	206.224044799805	1	9	396	19.8	-1.38816833496008	19.4622802734398	19.5117237774654	16.3941398372541	14.6459673858791	14.8578310200651	60.2478619291673
398	34.1298217773438	206.245498657227	1	9	397	19.85	-5.50193786620994	0.429077148439774	5.5186436271015	14.6544061572281	13.8704492272775	14.4394357663486	59.726708525403
399	33.1217498779297	206.536560058594	1	9	398	19.9	-20.161437988282	5.82122802734034	20.9850012509323	15.1878800350875	12.601160750695	13.7073601405404	59.4790966641841
400	33.278507232666	206.03564453125	1	9	399	19.95	3.13514709472599	-10.0183105468801	10.4974136585779	12.4036543677424	12.1374218255284	14.0015490194049	55.8662140868989
401	33.8907432556152	206.789733886719	1	9	400	20	12.2447204589839	15.0817871093801	19.4266178613603	12.3115413691936	11.6107879851547	14.4256761406554	49.9340561036535
402	34.1371574401855	206.657760620117	1	9	401	20.05	4.92828369140597	-2.63946533204034	5.59059544073982	8.80818166413584	12.1962991219082	14.908334556508	43.055570964027
403	33.9050903320312	206.557235717773	1	9	402	20.1	-4.64134216308594	-2.01049804687955	5.05807863435769	9.62043749382864	12.4738553076747	14.591307118007	36.4373357760518
404	33.732063293457	206.545715332031	1	9	403	20.15	-3.46054077148395	-0.230407714840339	3.46820272564345	8.03369593522188	13.3183887341517	15.0460651960363	30.4911735228662
405	34.3195266723633	206.115859985352	1	9	404	20.2	11.749267578126	-8.59710693358011	14.5586928070419	11.988943876074	13.4060722665359	15.1498627067844	25.1069327393154
406	34.0351982116699	206.615234375	1	9	405	20.25	-5.68656921386804	9.98748779296022	11.4929100683265	12.6361692461558	13.1395048106749	14.7855440678631	19.5780905895527
407	35.2678642272949	206.913940429688	1	9	406	20.3	24.6533203125	5.97412109376023	25.3668351450006	17.8285958041676	15.1707017271368	14.3395500461888	15.8165605861187
408	35.0088958740234	207.237854003906	1	9	407	20.35	-5.17936706542997	6.47827148435965	8.29420548476634	17.1917070392431	15.3121650087365	15.2162554899109	16.3489871453952
409	34.5661163330078	208.641174316406	1	9	408	20.4	-8.85559082031207	28.06640625	29.4303355157028	18.2453136861279	17.4909696413776	14.7962420191822	15.4882741244478
410	34.4755020141602	208.079727172852	1	9	409	20.45	-1.81228637695199	-11.2289428710801	11.3742489824193	18.3524595781996	18.1623035880405	14.6473033499249	15.4722540977226
411	34.1430206298828	208.848999023438	1	9	410	20.5	-6.64962768554801	15.3854370117205	16.7609433027507	17.9881607713172	17.9603001505714	14.1108916758506	15.4899739419786
412	34.7671127319336	209.983840942383	1	9	411	20.55	12.4818420410161	22.6968383789	25.9025646053587	17.1533434785876	16.4828009704694	14.7357637419082	15.4292904661383
413	34.4899063110352	210.150863647461	1	9	412	20.6	-5.54412841796804	3.34045410155966	6.47271145035429	19.1329001368379	17.9586556721471	16.0944062203623	15.306024505128
414	35.3887901306152	211.037826538086	1	9	413	20.65	17.9776763916	17.7392578125	25.2562490520551	17.6752866150149	16.2740953042127	17.3296229395673	14.9908106245028
415	35.3052787780762	209.977508544922	1	9	414	20.7	-1.67022705077997	-21.2063598632801	21.2720322736709	14.6131423627391	15.8885344333138	17.2756148516894	14.8967273204275
416	35.7193832397461	209.747604370117	1	9	415	20.75	8.28208923339801	-4.5980834961	9.47287569363572	17.9291505729771	15.0822785410262	17.2741490163442	14.8553271040383
417	35.3969841003418	210.167755126953	1	9	416	20.8	-6.44798278808608	8.40301513672046	10.5918433439797	15.3948471298377	14.3008257566797	16.7752901521722	14.5201122201253
418	35.3265266418457	211.318237304688	1	9	417	20.85	-1.40914916992188	23.0096435547	23.0527525015439	12.6441687297897	16.8766474319881	18.2585385244419	14.9720804879078
419	35.414134979248	210.695129394531	1	9	418	20.9	1.75216674804588	-12.4621582031403	12.5847318363585	12.4892704670375	17.168276237757	17.2691881083551	14.8433938534464
420	35.3586235046387	210.323318481445	1	9	419	20.95	-1.11022949218594	-7.43621826171989	7.51864027343081	13.9885091506202	16.3889261153382	16.9429591760403	15.0347920393044
421	34.9781799316406	210.534072875977	1	9	420	21	-7.60887145996207	4.21508789063978	8.69838437987443	15.8241442909991	16.5879978821169	16.5542717433018	14.6396003876231
422	35.6419372558594	211.148376464844	1	9	421	21.05	13.2751464843761	12.2860717773403	18.0880367618933	18.9417053456762	17.0677793338751	15.9502463757687	14.6130679241711
423	34.379207611084	210.147079467773	1	9	422	21.1	-25.2545928955081	-20.0259399414199	32.2309282034385	20.1336835008867	18.5584213767366	16.020741892249	15.0331614368323
424	35.7623901367188	210.413604736328	1	9	423	21.15	27.663650512696	5.3305053711	28.1725371097442	20.6867252971963	18.2642809124975	14.9355560529693	15.3313817618638
425	35.4867744445801	209.798614501953	1	9	424	21.2	-5.51231384277401	-12.2998046875	13.4785310494833	20.1470495171299	17.9973839187667	14.6435919340707	15.0274171429172
426	35.9461212158203	210.141448974609	1	9	425	21.25	9.18693542480398	6.85668945311988	11.4635933614222	21.2926984624741	18.0262649455774	14.9251101402135	15.1964302814616
427	35.2003021240234	210.330810546875	1	9	426	21.3	-14.9163818359379	3.78723144531989	15.3896578615614	17.5868564793188	17.5996669948577	14.7006743940617	14.646918202941
428	34.407657623291	208.606292724609	1	9	427	21.35	-15.852890014648	-34.4903564453199	37.9591729301594	15.8610843366467	15.16483635251	14.7279054859047	14.4896810814625
429	34.6836624145508	209.001647949219	1	9	428	21.4	5.52009582519602	7.90710449220001	9.64332719396765	15.3658045939586	12.7028358681815	14.8905456877105	14.2394470106304
430	34.4847869873047	209.140380859375	1	9	429	21.45	-3.97750854492202	2.77465820311988	4.84967033612267	15.0522844725855	12.8982577528031	15.422280728684	14.2421766274215
431	34.4829750061035	209.589736938477	1	9	430	21.5	-0.0362396240240059	8.98712158203978	8.9871946479819	9.03697424254582	13.26222239831	15.1683090993957	14.0943598478743
432	34.6438446044922	210.261856079102	1	9	431	21.55	3.21739196777401	13.4423828125	13.8220572546959	7.81881525704428	12.3335694542484	14.490372106434	13.612971195018
433	34.5946769714355	210.652908325195	1	9	432	21.6	-0.983352661134091	7.82104492186022	7.88262177996097	9.9354311689595	10.8973895950729	13.9719166533024	13.6501114336387
434	34.6227149963379	210.828308105469	1	9	433	21.65	0.560760498048012	3.50799560548012	3.55253226645992	11.1586402026615	11.5168104629235	13.3331405841603	13.0410175852373
435	34.2264633178711	211.490432739258	1	9	434	21.7	-7.92503356933594	13.2424926757801	15.4327498956988	9.61485443591129	12.8471775386012	12.779219434145	12.76005225184
436	34.955680847168	211.294189453125	1	9	435	21.75	14.5843505859379	-3.92486572266023	15.1032398164917	12.7578049476	12.310353253214	13.118711546579	12.8165042270277
437	35.2600173950195	211.316543579102	1	9	436	21.8	6.08673095703011	0.447082519539777	6.10312842094501	15.2148056688027	11.3810772180103	12.5185462537099	13.0339071774674
438	35.397518157959	212.488372802734	1	9	437	21.85	2.75001525878992	23.4365844726403	23.5973743384043	15.7589239082429	12.7789969540948	10.7208236384831	12.7120205074829
439	35.7942123413086	211.803024291992	1	9	438	21.9	7.93388366699205	-13.7069702148403	15.8375358724734	13.4620663037665	13.9634453001391	11.2097059129056	12.5652934828339
440	35.5996360778809	212.689590454102	1	9	439	21.95	-3.89152526855398	17.7313232422	18.1533410929001	13.1473000001094	12.6601811154869	11.5413940788028	12.4260927515962
441	35.5707969665527	212.510955810547	1	9	440	22	-0.576782226564063	-3.5726928711	3.61895179410958	12.8001889605896	12.975200694848	11.6344479524468	12.3696241579743
442	35.716007232666	212.68473815918	1	9	441	22.05	2.90420532226605	3.47564697266023	4.52929690265947	12.7120849314756	12.7035230531714	11.2756960142672	11.9777445093076
443	35.4723892211914	213.750335693359	1	9	442	22.1	-4.87236022949205	21.3119506835801	21.8618191408054	9.56143832273092	10.5442576818932	11.2794809750284	11.4794853191211
444	36.2420082092285	213.769226074219	1	9	443	22.15	15.392379760742	0.377807617200006	15.3970157269036	12.4883350859296	10.9026013628878	11.1464791175054	11.0536646961539
445	36.3399238586426	213.838607788086	1	9	444	22.2	1.95831298828196	1.38763427733977	2.40010804917656	12.2597461062333	10.2356106190044	10.8765125696093	10.8856825480832
446	35.4316940307617	213.748672485352	1	9	445	22.25	-18.164596557618	-1.79870605468011	18.2534356101029	8.28832640319683	10.9585426516797	10.707898313842	10.7607267411731
447	35.5505332946777	213.628067016602	1	9	446	22.3	2.37678527832003	-2.412109375	3.3863520041782	9.09311779430001	11.1703148105241	11.3671399608731	10.5397383293949
448	35.649787902832	213.614074707031	1	9	447	22.35	1.98509216308608	-0.279846191419892	2.00472062562293	10.909782915278	9.77996499596195	10.6961355290611	9.64890742948598
449	36.3750457763672	212.968368530273	1	9	448	22.4	14.505157470704	-12.9141235351597	19.4209726824195	9.42875021742975	8.32951293487172	10.2400412779572	9.52596355639034
450	35.9956359863281	213.399322509766	1	9	449	22.45	-7.5881958007821	8.61907958985967	11.4834336540663	10.0808835148149	9.09284402373175	9.42990477450854	10.1444538299139
451	35.854320526123	213.923004150391	1	9	450	22.5	-2.82630920410199	10.4736328125	10.8482721208618	11.2716035887271	8.44059593283591	9.57093921655292	10.6912876224205
452	36.1390266418457	213.751541137695	1	9	451	22.55	5.69412231445412	-3.42926025391989	6.64701849110404	7.56590807544342	10.0307568685748	9.46511691218116	10.681527567184
453	35.9034996032715	213.430816650391	1	9	452	22.6	-4.71054077148409	-6.41448974608011	7.95832099518364	7.27590513218555	10.848013376229	8.98705398493989	10.8730616252429
454	35.8610801696777	213.416961669922	1	9	453	22.65	-0.848388671875995	-0.277099609380116	0.892495116001274	7.45244164824207	9.5774811930266	8.77418880814741	11.0653345457355
455	35.3620910644531	213.468765258789	1	9	454	22.7	-9.97978210449205	1.03607177734034	10.0334189377769	9.98063022233477	8.62419893001263	8.99214566202136	10.8851721814115
456	35.8980102539062	213.707153320312	1	9	455	22.75	10.7183837890621	4.76776123045966	11.7309547011444	10.4244231637309	8.18333578142618	8.40274193576708	11.5991736867561
457	36.1047821044922	212.765182495117	1	9	456	22.8	4.13543701172003	-18.8394165039	19.2879613615676	11.5890543106098	7.75991901383819	8.56093040507987	12.0423052820941
458	36.1468086242676	213.272308349609	1	9	457	22.85	0.840530395507955	10.1425170898403	10.1772857021642	9.97249272783972	8.19414297391783	8.57699122048891	11.9082347981904
459	36.4822654724121	213.287094116211	1	9	458	22.9	6.70913696289006	0.295715332039777	6.71565085039574	8.91422991461029	9.2188646814231	7.84222119987503	11.842479977947
460	36.4681015014648	213.383590698242	1	9	459	22.95	-0.283279418946023	1.92993164061988	1.95061102392664	5.53920780534161	8.89144730031097	8.74751358102502	12.3066881336564
461	36.4701194763184	213.70556640625	1	9	460	23	0.0403594970720178	6.43951416016023	6.43964063499727	5.96386278410477	8.36488793869825	9.74812729239408	12.8429428945613
462	36.3647804260254	213.764373779297	1	9	461	23.05	-2.10678100586009	1.17614746093977	2.41285081522416	6.84867505223642	7.0911039415849	10.0873591201007	13.5176666839352
463	36.8902778625488	213.44482421875	1	9	462	23.1	10.509948730468	-6.39099121093977	12.30056059598	7.81040187278222	6.30596906474885	10.4666422754575	13.7332571365989
464	37.0516510009766	213.977920532227	1	9	463	23.15	3.22746276855597	10.6619262695398	11.139712191054	7.81554596278621	6.10696120672346	10.9841899739656	13.8104301433383
465	36.7625274658203	214.152923583984	1	9	464	23.2	-5.78247070312599	3.50006103514033	6.75924512665564	8.64300007782819	8.87082823203741	10.8938317932136	14.3344532255969
466	37.0086288452148	214.362533569336	1	9	465	23.25	4.92202758789006	4.19219970703978	6.46536108501723	6.64807534539293	11.312918803362	12.4904490596702	14.4308597287465
467	37.0000076293945	214.035140991211	1	9	466	23.3	-0.172424316405966	-6.5478515625	6.55012139043405	5.3652473612105	12.4147992263633	12.7174706033151	15.8111213483154
468	36.8979225158691	213.979431152344	1	9	467	23.35	-2.0417022705081	-1.11419677733977	2.32593693380372	9.9312545912926	12.7391415769972	13.1203340673197	16.4365664944237
469	36.6701354980469	213.916656494141	1	9	468	23.4	-4.55574035644389	-1.25549316406023	4.72557227014184	14.8102916439378	12.749515266508	13.4449186779368	16.6361339805464
470	38.0462112426758	213.373306274414	1	9	469	23.45	27.521514892578	-10.8670043945398	29.5892812770662	16.1865983748983	12.8962162861162	15.1834714928042	16.9194667484661
471	36.7479705810547	214.207275390625	1	9	470	23.5	-25.964813232422	16.6793823242199	30.860546348243	18.8302078086015	16.6160101806421	16.1149465725698	17.1176540564219
472	37.2520980834961	213.763565063477	1	9	471	23.55	10.082550048828	-8.87420654296022	13.4316550452369	20.1337831718056	18.3438372650452	17.5702164556893	17.6382583479199
473	37.9461479187012	214.113327026367	1	9	472	23.6	13.880996704102	6.99523925779999	15.5439841023193	15.8611779809398	19.9346990698905	18.4794602882579	17.8638368367084
474	38.2691764831543	214.573425292969	1	9	473	23.65	6.46057128906193	9.20196533204034	11.2434490861623	18.4217287173465	20.7828761491501	18.8466714785291	18.2268336572976
475	37.8916168212891	214.410247802734	1	9	474	23.7	-7.55119323730398	-3.26354980470001	8.22625532273724	20.5010761551921	21.4961147535711	19.6767607891725	18.2769574647493
476	37.8381576538086	216.592758178711	1	9	475	23.75	-1.06918334960994	43.6502075195398	43.6633000302768	21.0391903311795	20.9169743417775	20.4589775217259	18.2201139171645
477	38.8492202758789	215.962493896484	1	9	476	23.8	20.221252441406	-12.6052856445398	23.8283922344649	21.4319691264946	22.7256336850153	23.0613122915509	17.9947331072362
478	39.7605819702148	215.936660766602	1	9	477	23.85	18.227233886718	-0.516662597640334	18.2345549822562	27.1310515262024	24.2197789995186	24.2961417683584	17.8237888848977
479	40.4173583984375	216.005432128906	1	9	478	23.9	13.135528564454	1.37542724608011	13.2073430627377	23.4122199662085	24.9438276905502	25.4300467612178	17.9325798412659
480	40.712760925293	217.817596435547	1	9	479	23.95	5.90805053710994	36.2432861328199	36.7216673212764	24.9501912148385	26.4573052922289	25.0914199159072	18.1793213438719
481	41.8996772766113	218.220565795898	1	9	480	24	23.7383270263661	8.05938720702045	25.0691422303075	27.4003676678578	24.3019448628097	24.4871808204497	18.5086390786828
482	42.8358383178711	219.48828125	1	9	481	24.05	18.723220825196	25.3543090820398	31.5182484776147	28.4556862546059	27.7787873180565	25.189157575739	18.9123448022082
483	44.2602577209473	218.945663452148	1	9	482	24.1	28.488388061524	-10.8523559570398	30.4854372473527	25.7835590582554	28.6575844668264	25.2610313979592	19.1885316274459
484	44.3566246032715	219.864822387695	1	9	483	24.15	1.92733764648395	18.3831787109398	18.4839359964782	25.1916697594109	30.0772173732856	25.4694773406296	19.4300442037523
485	44.9984588623047	218.888916015625	1	9	484	24.2	12.8366851806641	-19.5181274414	23.3610313395238	30.6073834212746	28.6867250782434	25.6600831362851	19.8775451736038
486	46.0913581848145	219.055252075195	1	9	485	24.25	21.857986450196	3.3267211914	22.1096957360852	29.914801265795	28.0573872991219	23.9497787746589	20.1194077579784
487	44.867847442627	221.717391967773	1	9	486	24.3	-24.47021484375	53.2427978515602	58.596816786933	31.6987484919654	27.6526814664627	23.2719956111573	20.0097807056354
488	46.2175903320312	221.778518676758	1	9	487	24.35	26.9948577880839	1.22253417970001	27.0225264699549	31.5898910982314	26.3022837963998	22.5272437024757	20.2826193987435
489	46.5714569091797	223.10221862793	1	9	488	24.4	7.07733154297003	26.4739990234398	27.4036721273301	30.9231048388329	25.995126990709	22.420241004595	20.4430877320518
490	45.5822067260742	223.670455932617	1	9	489	24.45	-19.7850036621101	11.3647460937398	22.8167443708537	24.6979795116509	24.8628609803413	21.1751711949396	20.3542051242154
491	46.489631652832	223.911087036133	1	9	490	24.5	18.1484985351561	4.81262207032046	18.7757644390927	22.6897663270045	23.597612686508	20.9023315847958	20.0438901236722
492	46.816162109375	222.576904296875	1	9	491	24.55	6.53060913085994	-26.6836547851602	27.4711901510232	20.2915054894526	18.7652039042581	20.2544731487272	19.9587203348646
493	46.0249214172363	222.884902954102	1	9	492	24.6	-15.824813842774	6.15997314453978	16.9814605467228	18.1358308624512	16.396902938125	19.8976029666338	19.9199585091282
494	45.870433807373	223.639877319336	1	9	493	24.65	-3.08975219726605	15.0994873046801	15.4123679395707	16.2721205341832	14.7632646359044	20.0134169289754	19.8548819080671
495	45.986888885498	223.049331665039	1	9	494	24.7	2.3291015625	-11.8109130859398	12.0383712358468	12.8324282968654	13.6636173116358	20.0783295580351	20.2324603273147
496	46.4576225280762	223.004531860352	1	9	495	24.75	9.41467285156406	-0.895996093740337	9.45721279775259	10.1040395492456	13.7472758704697	19.7798379942309	19.7597395343723
497	46.5304069519043	223.512985229492	1	9	496	24.8	1.45568847656193	10.1690673828	10.272728964434	9.23502378235616	12.8562648309916	16.9582491197199	19.3793398832042
498	46.3896331787109	223.602783203125	1	9	497	24.85	-2.8154754638679	1.79595947266023	3.33951680862369	9.19140376082042	13.4929221368679	16.2690970291287	19.1112220950561
499	46.4640350341797	223.054443359375	1	9	498	24.9	1.48803710937599	-10.966796875	11.0672891051237	11.2224312067561	14.0317068672418	15.4561287028857	19.1837242692203
500	47.0543098449707	223.083984375	1	9	499	24.95	11.80549621582	0.5908203125	11.8202711281681	12.8801013651178	15.2937981357288	15.6169903325236	18.3789339375749
501	46.339672088623	223.755477905273	1	9	500	25	-14.2927551269541	13.4298706054602	19.6123500274311	16.8818047244903	15.9620633019537	15.6005994268948	18.1916510379607
502	45.8135032653809	224.519958496094	1	9	501	25.05	-10.5233764648419	15.2896118164199	18.5610797562425	18.8283899521274	15.1512943351816	14.7282830939903	17.9330463801274
503	46.419059753418	223.521896362305	1	9	502	25.1	12.1111297607419	-19.9612426757801	23.3480336054862	21.3961925106372	16.1412911201323	14.5788856202973	NA
504	45.9657821655273	224.457931518555	1	9	503	25.15	-9.06555175781392	18.720703125	20.8002152433091	20.7016953971513	16.148992769867	14.2402864755046	NA
505	47.1685791015625	224.72900390625	1	9	504	25.2	24.055938720704	5.4214477539	24.659283920717	17.4224873052454	17.5703633534114	14.8048375183443	NA
506	47.952335357666	224.536743164062	1	9	505	25.25	15.67512512207	-3.84521484376023	16.1398644600017	15.4007775157742	17.4539229833199	15.5697002940857	NA
507	47.8657035827637	224.471832275391	1	9	506	25.3	-1.73263549804602	-1.29821777341988	2.16503929671322	13.4695955876067	16.6003013569889	15.486684155251	NA
508	47.5253562927246	225.039611816406	1	9	507	25.35	-6.80694580078196	11.3555908203	13.2394846581302	13.7445341961856	15.6648491037266	15.6952004876365	NA
509	47.9595184326172	225.388885498047	1	9	508	25.4	8.68324279785199	6.98547363281989	11.1443056024712	14.2061505694884	14.4488660837675	15.9472075338455	NA
510	48.8962211608887	226.292770385742	1	9	509	25.45	18.73405456543	18.0776977539	26.0339769636118	15.7781154087324	14.3158769009598	15.5826966802102	NA
511	48.0585517883301	225.906600952148	1	9	510	25.5	-16.753387451172	-7.72338867187955	18.4479463265157	15.9289206916789	15.1773372862178	15.4809704911256	NA
512	48.3636741638184	226.304275512695	1	9	511	25.55	6.10244750976605	7.95349121093977	10.0248634929333	15.4281365799283	15.8220739753204	15.6116196115276	NA
513	47.6670761108398	226.238723754883	1	9	512	25.6	-13.931961059572	-1.31103515623977	13.9935110728626	14.8872196057341	15.2491098551407	NA	NA
514	47.8060455322266	226.64778137207	1	9	513	25.65	2.77938842773594	8.18115234373977	8.64038504371832	16.1485240029471	15.745422297824	NA	NA
515	48.8062210083008	226.04753112793	1	9	514	25.7	20.0035095214841	-12.0050048828	23.3293920926405	15.8660325419083	13.5950300070089	NA	NA
516	49.038200378418	227.263320922852	1	9	515	25.75	4.63958740234389	24.3157958984398	24.7544683125808	14.5692990186025	13.5080179989312	NA	NA
517	48.6172103881836	227.353881835938	1	9	516	25.8	-8.41979980468793	1.81121826172046	8.61240618773943	16.0627080157197	14.6229378660663	NA	NA
518	48.803825378418	227.028045654297	1	9	517	25.85	3.73229980468793	-6.51672363282046	7.50984345633344	12.3028404082838	NA	NA	NA
519	48.2169647216797	227.579605102539	1	9	518	25.9	-11.7372131347659	11.0311889648403	16.1074300293044	10.8675119949154	NA	NA	NA
520	48.0806922912598	227.760528564453	1	9	519	25.95	-2.72544860839801	3.61846923828011	4.53005405546094	13.3798431902243	NA	NA	NA
521	47.401294708252	228.318084716797	1	9	520	26	-13.587951660156	11.1511230468795	17.5778262457388	NA	NA	NA	NA
522	48.0465545654297	229.157424926758	1	9	521	26.05	12.905197143554	16.7868041992205	21.1740621642839	NA	NA	NA	NA
523	NA	NA	1	9	522	26.1	NA	NA	NA	NA	NA	NA	NA
524	NA	NA	1	9	523	26.15	NA	NA	NA	NA	NA	NA	NA
525	NA	NA	1	9	524	26.2	NA	NA	NA	NA	NA	NA	NA
526	NA	NA	1	9	525	26.25	NA	NA	NA	NA	NA	NA	NA
527	NA	NA	1	9	526	26.3	NA	NA	NA	NA	NA	NA	NA
528	NA	NA	1	9	527	26.35	NA	NA	NA	NA	NA	NA	NA
529	NA	NA	1	9	528	26.4	NA	NA	NA	NA	NA	NA	NA
530	NA	NA	1	9	529	26.45	NA	NA	NA	NA	NA	NA	NA
531	NA	NA	1	9	530	26.5	NA	NA	NA	NA	NA	NA	NA
532	NA	NA	1	9	531	26.55	NA	NA	NA	NA	NA	NA	NA
533	NA	NA	1	9	532	26.6	NA	NA	NA	NA	NA	NA	NA
534	NA	NA	1	9	533	26.65	NA	NA	NA	NA	NA	NA	NA
535	NA	NA	1	9	534	26.7	NA	NA	NA	NA	NA	NA	NA
536	NA	NA	1	9	535	26.75	NA	NA	NA	NA	NA	NA	NA
537	NA	NA	1	9	536	26.8	NA	NA	NA	NA	NA	NA	NA
538	NA	NA	1	9	537	26.85	NA	NA	NA	NA	NA	NA	NA
539	NA	NA	1	9	538	26.9	NA	NA	NA	NA	NA	NA	NA
540	NA	NA	1	9	539	26.95	NA	NA	NA	NA	NA	NA	NA
541	NA	NA	1	9	540	27	NA	NA	NA	NA	NA	NA	NA
542	NA	NA	1	9	541	27.05	NA	NA	NA	NA	NA	NA	NA
543	NA	NA	1	9	542	27.1	NA	NA	NA	NA	NA	NA	NA
544	NA	NA	1	9	543	27.15	NA	NA	NA	NA	NA	NA	NA
545	NA	NA	1	9	544	27.2	NA	NA	NA	NA	NA	NA	NA
546	NA	NA	1	9	545	27.25	NA	NA	NA	NA	NA	NA	NA
547	NA	NA	1	9	546	27.3	NA	NA	NA	NA	NA	NA	NA
548	NA	NA	1	9	547	27.35	NA	NA	NA	NA	NA	NA	NA
549	NA	NA	1	9	548	27.4	NA	NA	NA	NA	NA	NA	NA
550	NA	NA	1	9	549	27.45	NA	NA	NA	NA	NA	NA	NA
551	NA	NA	1	9	550	27.5	NA	NA	NA	NA	NA	NA	NA
552	NA	NA	1	9	551	27.55	NA	NA	NA	NA	NA	NA	NA
553	NA	NA	1	9	552	27.6	NA	NA	NA	NA	NA	NA	NA
554	NA	NA	1	9	553	27.65	NA	NA	NA	NA	NA	NA	NA
555	NA	NA	1	9	554	27.7	NA	NA	NA	NA	NA	NA	NA
556	NA	NA	1	9	555	27.75	NA	NA	NA	NA	NA	NA	NA
557	NA	NA	1	9	556	27.8	NA	NA	NA	NA	NA	NA	NA
558	NA	NA	1	9	557	27.85	NA	NA	NA	NA	NA	NA	NA
559	NA	NA	1	9	558	27.9	NA	NA	NA	NA	NA	NA	NA
560	NA	NA	1	9	559	27.95	NA	NA	NA	NA	NA	NA	NA
561	NA	NA	1	9	560	28	NA	NA	NA	NA	NA	NA	NA
562	NA	NA	1	9	561	28.05	NA	NA	NA	NA	NA	NA	NA
563	NA	NA	1	9	562	28.1	NA	NA	NA	NA	NA	NA	NA
564	NA	NA	1	9	563	28.15	NA	NA	NA	NA	NA	NA	NA
565	NA	NA	1	9	564	28.2	NA	NA	NA	NA	NA	NA	NA
566	NA	NA	1	9	565	28.25	NA	NA	NA	NA	NA	NA	NA
567	NA	NA	1	9	566	28.3	NA	NA	NA	NA	NA	NA	NA
568	NA	NA	1	9	567	28.35	NA	NA	NA	NA	NA	NA	NA
569	NA	NA	1	9	568	28.4	NA	NA	NA	NA	NA	NA	NA
570	NA	NA	1	9	569	28.45	NA	NA	NA	NA	NA	NA	NA
571	NA	NA	1	9	570	28.5	NA	NA	NA	NA	NA	NA	NA
572	NA	NA	1	9	571	28.55	NA	NA	NA	NA	NA	NA	NA
573	NA	NA	1	9	572	28.6	NA	NA	NA	NA	NA	NA	NA
574	NA	NA	1	9	573	28.65	NA	NA	NA	NA	NA	NA	NA
575	NA	NA	1	9	574	28.7	NA	NA	NA	NA	NA	NA	NA
576	NA	NA	1	9	575	28.75	NA	NA	NA	NA	NA	NA	NA
577	NA	NA	1	9	576	28.8	NA	NA	NA	NA	NA	NA	NA
578	NA	NA	1	9	577	28.85	NA	NA	NA	NA	NA	NA	NA
579	NA	NA	1	9	578	28.9	NA	NA	NA	NA	NA	NA	NA
580	NA	NA	1	9	579	28.95	NA	NA	NA	NA	NA	NA	NA
581	NA	NA	1	9	580	29	NA	NA	NA	NA	NA	NA	NA
582	NA	NA	1	9	581	29.05	NA	NA	NA	NA	NA	NA	NA
583	NA	NA	1	9	582	29.1	NA	NA	NA	NA	NA	NA	NA
584	NA	NA	1	9	583	29.15	NA	NA	NA	NA	NA	NA	NA
585	NA	NA	1	9	584	29.2	NA	NA	NA	NA	NA	NA	NA
586	NA	NA	1	9	585	29.25	NA	NA	NA	NA	NA	NA	NA
587	NA	NA	1	9	586	29.3	NA	NA	NA	NA	NA	NA	NA
588	NA	NA	1	9	587	29.35	NA	NA	NA	NA	NA	NA	NA
589	NA	NA	1	9	588	29.4	NA	NA	NA	NA	NA	NA	NA
590	NA	NA	1	9	589	29.45	NA	NA	NA	NA	NA	NA	NA
591	NA	NA	1	9	590	29.5	NA	NA	NA	NA	NA	NA	NA
592	NA	NA	1	9	591	29.55	NA	NA	NA	NA	NA	NA	NA
593	NA	NA	1	9	592	29.6	NA	NA	NA	NA	NA	NA	NA
594	NA	NA	1	9	593	29.65	NA	NA	NA	NA	NA	NA	NA
595	NA	NA	1	9	594	29.7	NA	NA	NA	NA	NA	NA	NA
596	NA	NA	1	9	595	29.75	NA	NA	NA	NA	NA	NA	NA
597	NA	NA	1	9	596	29.8	NA	NA	NA	NA	NA	NA	NA
598	NA	NA	1	9	597	29.85	NA	NA	NA	NA	NA	NA	NA
599	NA	NA	1	9	598	29.9	NA	NA	NA	NA	NA	NA	NA
600	NA	NA	1	9	599	29.95	NA	NA	NA	NA	NA	NA	NA
601	NA	NA	1	9	600	30	NA	NA	NA	NA	NA	NA	NA
