# Supplementary material for: An automated feeding system for the African killifish reveals the impact of diet on lifespan and allows scalable assessment of associative learning
Source: eLife. 2022 Nov 10;11:e69008. doi: 10.7554/eLife.69008 (PMC9788828; doi:10.7554/eLife.69008)
Supplement: Figure 6—source data 3. [file elife-69008-fig6-data3.zip › Filtered and Interpolated Trajectories with Kinematics/t17_REC0019 DLC_likelihood-euclidean-filtered_splines-interpolated_kinematics_02_resnet50_TrainAllTheThingsJun28shuffle1_1030000.csv]

	x2	y2	fishnum	recording_num	bodyparts_coords	seconds	velocity_x	velocity_y	velocity_xy	velocity_xy_5frame	velocity_xy_10frame	velocity_xy_20frame	velocity_xy_40frame
1	NA	NA	17	19	0	0	0	0	0	NA	NA	NA	NA
2	NA	NA	17	19	1	0.05	NA	NA	NA	NA	NA	NA	NA
3	NA	NA	17	19	2	0.1	NA	NA	NA	NA	NA	NA	NA
4	NA	NA	17	19	3	0.15	NA	NA	NA	NA	NA	NA	NA
5	NA	NA	17	19	4	0.2	NA	NA	NA	NA	NA	NA	NA
6	NA	NA	17	19	5	0.25	NA	NA	NA	NA	NA	NA	NA
7	NA	NA	17	19	6	0.3	NA	NA	NA	NA	NA	NA	NA
8	NA	NA	17	19	7	0.35	NA	NA	NA	NA	NA	NA	NA
9	NA	NA	17	19	8	0.4	NA	NA	NA	NA	NA	NA	NA
10	NA	NA	17	19	9	0.45	NA	NA	NA	NA	NA	NA	NA
11	NA	NA	17	19	10	0.5	NA	NA	NA	NA	NA	NA	NA
12	NA	NA	17	19	11	0.55	NA	NA	NA	NA	NA	NA	NA
13	NA	NA	17	19	12	0.6	NA	NA	NA	NA	NA	NA	NA
14	NA	NA	17	19	13	0.65	NA	NA	NA	NA	NA	NA	NA
15	NA	NA	17	19	14	0.7	NA	NA	NA	NA	NA	NA	NA
16	NA	NA	17	19	15	0.75	NA	NA	NA	NA	NA	NA	NA
17	NA	NA	17	19	16	0.8	NA	NA	NA	NA	NA	NA	NA
18	NA	NA	17	19	17	0.85	NA	NA	NA	NA	NA	NA	NA
19	NA	NA	17	19	18	0.9	NA	NA	NA	NA	NA	NA	NA
20	NA	NA	17	19	19	0.95	NA	NA	NA	NA	NA	NA	NA
21	NA	NA	17	19	20	1	NA	NA	NA	NA	NA	NA	NA
22	NA	NA	17	19	21	1.05	NA	NA	NA	NA	NA	NA	NA
23	NA	NA	17	19	22	1.1	NA	NA	NA	NA	NA	NA	NA
24	NA	NA	17	19	23	1.15	NA	NA	NA	NA	NA	NA	NA
25	NA	NA	17	19	24	1.2	NA	NA	NA	NA	NA	NA	NA
26	NA	NA	17	19	25	1.25	NA	NA	NA	NA	NA	NA	NA
27	NA	NA	17	19	26	1.3	NA	NA	NA	NA	NA	NA	NA
28	NA	NA	17	19	27	1.35	NA	NA	NA	NA	NA	NA	NA
29	NA	NA	17	19	28	1.4	NA	NA	NA	NA	NA	NA	NA
30	NA	NA	17	19	29	1.45	NA	NA	NA	NA	NA	NA	NA
31	NA	NA	17	19	30	1.5	NA	NA	NA	NA	NA	NA	NA
32	NA	NA	17	19	31	1.55	NA	NA	NA	NA	NA	NA	NA
33	NA	NA	17	19	32	1.6	NA	NA	NA	NA	NA	NA	NA
34	NA	NA	17	19	33	1.65	NA	NA	NA	NA	NA	NA	NA
35	NA	NA	17	19	34	1.7	NA	NA	NA	NA	NA	NA	NA
36	NA	NA	17	19	35	1.75	NA	NA	NA	NA	NA	NA	NA
37	66.8359680175781	289.993957519531	17	19	36	1.8	NA	NA	NA	NA	NA	NA	NA
38	65.0706532693678	291.023015176096	17	19	37	1.85	-35.306294964206	20.5811531312997	40.867081230662	NA	NA	NA	NA
39	63.3053385211575	292.052072832661	17	19	38	1.9	-35.3062949642059	20.5811531312997	40.8670812306619	NA	NA	NA	NA
40	61.5400237729472	293.081130489226	17	19	39	1.95	-35.306294964206	20.5811531312997	40.867081230662	40.8670812306621	NA	NA	NA
41	59.7747090247369	294.110188145791	17	19	40	2	-35.306294964206	20.5811531313009	40.8670812306626	40.8670812306618	NA	NA	NA
42	58.0093942765266	295.139245802356	17	19	41	2.05	-35.306294964206	20.5811531312997	40.867081230662	40.8670812306618	40.8670812306619	NA	NA
43	56.2440795283164	296.168303458921	17	19	42	2.1	-35.306294964204	20.5811531312997	40.8670812306603	40.8670812306618	40.8670812306619	NA	NA
44	54.4787647801061	297.197361115486	17	19	43	2.15	-35.306294964206	20.5811531312997	40.867081230662	40.8670812306618	40.867081230662	NA	NA
45	52.7134500318958	298.226418772051	17	19	44	2.2	-35.3062949642059	20.5811531312997	40.8670812306619	40.8670812306618	40.867081230662	NA	NA
46	50.9481352836855	299.255476428616	17	19	45	2.25	-35.306294964206	20.5811531313009	40.8670812306626	40.8670812306621	40.867081230662	NA	NA
47	49.1828205354752	300.284534085181	17	19	46	2.3	-35.306294964206	20.5811531312997	40.867081230662	40.8670812306621	40.867081230663	40.8670812306625	NA
48	47.4175057872649	301.313591741746	17	19	47	2.35	-35.306294964206	20.5811531312997	40.867081230662	40.8670812306623	40.8670812306619	40.8670812306625	NA
49	45.6521910390546	302.342649398311	17	19	48	2.4	-35.306294964206	20.5811531312997	40.867081230662	40.8670812306621	40.867081230663	40.8670812306625	NA
50	43.8868762908443	303.371707054876	17	19	49	2.45	-35.306294964206	20.5811531313009	40.8670812306626	40.8670812306642	40.867081230663	40.8670812306625	NA
51	42.121561542634	304.400764711441	17	19	50	2.5	-35.306294964206	20.5811531312997	40.867081230662	40.8670812306618	40.8670812306629	40.8670812306625	NA
52	40.3562467944237	305.429822368007	17	19	51	2.55	-35.306294964206	20.5811531313202	40.8670812306723	40.8670812306638	40.867081230663	40.8670812306625	NA
53	38.5909320462135	306.458880024571	17	19	52	2.6	-35.3062949642039	20.5811531312793	40.8670812306499	40.8670812306637	40.867081230663	40.8670812306625	NA
54	36.8256172980032	307.487937681137	17	19	53	2.65	-35.306294964206	20.5811531313202	40.8670812306723	40.8670812306637	40.867081230663	40.8670812306625	NA
55	35.0603025497929	308.516995337702	17	19	54	2.7	-35.306294964206	20.5811531312997	40.867081230662	40.8670812306618	40.8670812306629	40.8670812306625	NA
56	33.2949878015826	309.546052994267	17	19	55	2.75	-35.306294964206	20.5811531312997	40.867081230662	40.8670812306642	40.867081230663	40.8670812306625	NA
57	31.5296730533723	310.575110650832	17	19	56	2.8	-35.306294964206	20.5811531313009	40.8670812306626	40.8670812306621	40.8670812306619	40.8670812306625	135.132245176744
58	29.764358305162	311.604168307397	17	19	57	2.85	-35.306294964206	20.5811531312997	40.867081230662	40.8670812306621	40.8670812306632	40.8670812306625	134.241261271785
59	27.9990435569517	312.633225963962	17	19	58	2.9	-35.3062949642059	20.5811531312997	40.867081230662	40.8670812306622	40.867081230662	91.664744991105	133.350277366826
60	26.2337288087414	313.662283620527	17	19	59	2.95	-35.306294964206	20.5811531312997	40.867081230662	40.8670812306621	40.867081230662	142.462408751548	132.459293461866
61	24.4684140605311	314.691341277092	17	19	60	3	-35.306294964206	20.5811531313009	40.8670812306626	40.8670812306621	40.867081230662	154.881694518874	131.568309556907
62	22.7030993123208	315.720398933657	17	19	61	3.05	-35.306294964206	20.5811531312997	40.867081230662	40.8670812306618	40.867081230662	167.300980286198	130.677325651948
63	20.9377845641105	316.749456590222	17	19	62	3.1	-35.3062949642059	20.5811531312997	40.867081230662	40.8670812306619	40.867081230662	179.720266053524	160.418377918539
64	19.1724698159003	317.778514246787	17	19	63	3.15	-35.306294964204	20.5811531312997	40.8670812306603	40.8670812306618	142.462408751547	192.139551820849	190.159430185129
65	17.40715506769	318.807571903352	17	19	64	3.2	-35.306294964206	20.5811531313009	40.8670812306626	40.8670812306618	244.057736272434	204.558837588175	189.495973729391
66	15.6418403194797	319.836629559917	17	19	65	3.25	-35.306294964206	20.5811531312997	40.867081230662	40.8670812306618	268.896307807085	216.9781233555	188.835295277639
67	13.8765255712694	320.865687216482	17	19	66	3.3	-35.306294964206	20.5811531312997	40.867081230662	244.057736272432	293.734879341734	229.397409122825	188.803387259828
68	12.1112108230591	321.894744873047	17	19	67	3.35	-35.306294964206	20.5811531312997	40.867081230662	447.248391314205	318.573450876385	227.615441312907	188.806737215384
69	46.7277703285218	281.971481323243	17	19	68	3.4	692.331190109254	-798.46527099608	1056.82035643951	496.925534383507	343.412022411037	225.833473502989	207.988164306429
70	81.3443298339844	242.048217773438	17	19	69	3.45	692.331190109252	-798.465270996099	1056.82035643953	546.602677452807	368.250593945688	224.05150569307	227.169591397476
71	71.7579045976912	252.877271379744	17	19	70	3.5	-191.728504725864	216.58107212612	289.252796577173	596.279820522109	393.089165480337	222.269537883152	246.351018488521
72	62.1714793613979	263.706324986049	17	19	71	3.55	-191.728504725866	216.5810721261	289.252796577159	442.766308549641	417.927737014989	220.487570073234	245.474028741497
73	52.5850541251046	274.535378592355	17	19	72	3.6	-191.728504725866	216.58107212612	289.252796577174	289.25279657717	414.363801395152	279.969674606415	244.597038994473
74	42.9986288888114	285.364432198661	17	19	73	3.65	-191.728504725864	216.58107212612	289.252796577172	289.252796577168	309.204538254431	339.451779139596	243.720049247449
75	33.4122036525181	296.193485804967	17	19	74	3.7	-191.728504725866	216.58107212612	289.252796577174	289.25279657717	204.045275113707	338.12486622812	243.851874389907
76	23.8257784162249	307.022539411272	17	19	75	3.75	-191.728504725864	216.5810721261	289.252796577158	232.447782268194	175.64276795922	336.803509324616	245.658746762679
77	14.2393531799316	317.851593017578	17	19	76	3.8	-191.728504725866	216.58107212612	289.252796577174	175.64276795922	147.240260804734	336.739693288994	246.391778115257
78	14.4574203491211	317.707476806641	17	19	77	3.85	4.36134338379002	-2.88232421874	5.22772503229312	118.837753650244	241.365898336444	336.746393200105	246.965239625949
79	14.6754875183105	317.563360595703	17	19	78	3.9	4.361343383788	-2.88232421876046	5.22772503230271	62.032739341273	335.491535868156	324.311583621754	275.881766063215
80	14.8935546875	317.419244384766	17	19	79	3.95	4.36134338378999	-2.88232421874	5.22772503229309	5.22772503229682	307.999138510551	311.876774043403	304.798292500482
81	15.1116218566894	317.275128173828	17	19	80	4	4.361343383788	-2.88232421875932	5.22772503230209	250.284014404694	280.517853168894	337.820342458169	304.480430286605
82	15.3296890258789	317.131011962891	17	19	81	4.05	4.36134338378999	-2.88232421874	5.22772503229309	495.340303777091	255.551649562998	323.647077196796	304.913665845883
83	56.9154167175293	271.787773132325	17	19	82	4.1	831.714553833008	-906.86477661132	1230.50917189428	497.160523370859	259.128985005058	309.473811935422	305.555708174485
84	98.5011444091797	226.444534301758	17	19	83	4.15	831.714553833008	-906.86477661134	1230.50917189429	499.002966996515	339.418628989077	295.300546674048	305.227644161616
85	98.9881973266602	226.969955444336	17	19	84	4.2	9.74105834960994	10.5084228515597	14.3288230011291	505.8755740937	419.708272973099	283.144911191639	304.899580148745
86	99.6250152587891	226.629745483398	17	19	85	4.25	12.7363586425781	-6.80419921875966	14.4399431605856	267.973955605423	499.997916957118	274.339370169858	304.571516135876
87	101.258773803711	225.511978149414	17	19	86	4.3	32.6751708984378	-22.3553466796801	39.5907605182169	183.496954201063	500.053893588858	263.386147107688	304.390301278695
88	99.4057922363281	226.389007568359	17	19	87	4.35	-37.059631347658	17.5405883789	41.0010794528914	342.256022575339	377.5817255344	266.315037938991	334.57624170167
89	71.600243250529	255.706461588541	17	19	88	4.4	-556.110979715982	586.34908040364	808.124164872493	500.99286691772	255.10955747994	325.930058623442	339.363350244424
90	43.7946942647298	285.023915608724	17	19	89	4.45	-556.110979715984	586.34908040366	808.124164872508	494.232213084016	258.290683872727	385.545079307894	314.537013615488
91	15.9891452789307	314.341369628906	17	19	90	4.5	-556.110979715982	586.349080403641	808.124164872493	487.189495463376	268.160887170823	386.691322690057	338.049961568592
92	16.2752056121826	314.385040283203	17	19	91	4.55	5.721206665038	0.873413085939774	5.78749134969255	326.722160758816	271.220644652377	389.339761618533	361.562909521696
93	16.5612659454346	314.4287109375	17	19	92	4.6	5.72120666503999	0.873413085939774	5.78749134969451	174.325345170115	273.501090872923	331.141741742555	354.719053408905
94	16.8473262786865	314.472381591797	17	19	93	4.65	5.721206665038	0.873413085939774	5.78749134969255	35.3289074239251	312.441488257807	271.003509183635	348.034498924205
95	15.1483039855957	316.033020019531	17	19	94	4.7	-33.980445861816	31.2127685546807	46.1400869290021	48.2090762207394	351.381885642689	271.674294069371	341.349944439504
96	19.6199378967285	312.56787109375	17	19	95	4.75	89.432678222656	-69.3029785156205	113.141976141544	59.8126862824705	273.384728422997	272.339522947136	334.434525585023
97	19.0267639160156	316.026794433594	17	19	96	4.8	-11.863479614258	69.1784667968795	70.1883353337638	298.160815756798	278.625629648208	272.040909268396	327.535744154202
98	20.5004692077637	313.197296142578	17	19	97	4.85	29.474105834962	-56.5899658203193	63.8055416583501	528.438426115264	284.701757950711	332.406090203235	328.026124000404
99	61.0796794891358	269.168762207031	17	19	98	4.9	811.584205627442	-880.57067871094	1197.52813872133	511.440549422068	286.89746088733	354.415116867094	328.228838717994
100	101.658889770508	225.140228271484	17	19	99	4.95	811.584205627444	-880.57067871094	1197.52813872133	509.042183075676	285.057904266016	317.197253187574	329.267211897994
101	102.695449829102	226.092575073242	17	19	100	5	20.7312011718801	19.0469360351597	28.1525926755677	509.590829618952	276.518158723449	338.279580679015	329.739702758667
102	105.599380493164	225.907455444336	17	19	101	5.05	58.0786132812401	-3.70239257811988	58.1965036018003	275.634106017862	272.861173884414	399.478741846596	330.87012815755
103	102.39241027832	226.794692993164	17	19	102	5.1	-64.1394042968801	17.7447509765602	66.5487743747304	41.6773824167675	391.311089533547	399.964294882388	330.264456712625
104	103.649019877116	226.207046508789	17	19	103	5.15	25.1321919759201	-11.7529296875	27.7445207158787	41.5957680248297	396.388745476381	400.768451174362	329.6587852677
105	104.905629475911	225.619400024414	17	19	104	5.2	25.1321919758999	-11.7529296875	27.7445207158604	36.6801646931528	283.012620732458	399.55497768737	330.803245058828
106	106.162239074707	225.031753540039	17	19	105	5.25	25.1321919759201	-11.7529296875	27.7445207158787	273.031349448142	403.174432935034	394.529681000187	330.77616409191
107	107.831146240234	225.232391357422	17	19	106	5.3	33.3781433105401	4.01275634765966	33.618486943416	517.143384934901	520.331854044985	391.685341200716	345.473784773949
108	63.0413408279417	268.701171875	17	19	107	5.35	-895.796108245846	869.37561035156	1248.30469814968	524.347859048148	515.226831814064	389.737210061818	360.136147482622
109	18.2515354156494	312.169952392578	17	19	108	5.4	-895.796108245846	869.37561035156	1248.30469814968	764.753097845238	514.639441461393	330.527618812545	355.620433055804
110	20.2744522094727	314.634368896484	17	19	109	5.45	40.458335876466	49.2883300781193	63.7668912820954	1003.98354339682	514.052051108724	272.989344488095	351.104718628986
111	60.2672119140624	267.928703308105	17	19	110	5.5	799.855194091794	-934.113311767579	1229.77071470133	757.422314179987	512.541203276925	272.788082827276	361.609976686928
112	100.259971618652	221.223037719727	17	19	111	5.55	799.855194091792	-934.113311767561	1229.77071470131	512.135497987886	510.509508517017	272.400494696567	392.17365158294
113	100.970199584961	221.533020019531	17	19	112	5.6	14.2045593261798	6.19964599608011	15.4985520655213	503.7562431693	388.163330590089	329.387171682694	392.549393624098
114	99.9264030456544	221.206985473632	17	19	113	5.65	-20.875930786132	-6.52069091798012	21.8706171891696	260.329308708612	264.666492148709	388.314061351765	392.721431105259
115	98.8826065063477	220.880950927734	17	19	114	5.7	-20.8759307861339	-6.52069091795966	21.8706171891654	17.0354736372168	262.966068243732	389.932196048286	391.884653696937
116	98.9510650634766	220.252868652344	17	19	115	5.75	1.36917114257812	-12.5616455078	12.6360423978911	18.9043470001919	142.401732719519	389.212805236684	389.524563646345
117	99.6113662719727	220.173309326172	17	19	116	5.8	13.2060241699219	-1.59118652344034	13.3015393443368	17.1974863095315	24.4691353481483	418.906660279502	388.238314615949
118	98.7515106201172	221.069732666016	17	19	117	5.85	-17.1971130371099	17.9284667968801	24.8429188803967	22.1758933181645	143.547511551325	387.866204762008	387.111635427438
119	98.4191970825195	220.491622924805	17	19	118	5.9	-6.64627075195398	-11.5621948242199	13.3363137358678	24.4741567304253	261.988681242136	356.825749244514	357.775270927742
120	100.670036315918	221.124542236328	17	19	119	5.95	45.0167846679699	12.6583862304602	46.7626522323304	31.9027970590797	265.812340987847	385.012184070398	328.438906428046
121	101.747497558594	220.581954956055	17	19	120	6	21.5492248535202	-10.8517456054602	24.1273594591948	268.190676102457	265.884407196442	384.940372694841	328.272633556492
122	100.868759155273	222.946166992188	17	19	121	6.05	-17.5747680664202	47.2842407226602	50.4447409876088	506.779876174741	327.303812041987	384.868561319284	327.355262911782
123	59.0969657897947	266.453750610352	17	19	122	6.1	-835.435867309566	870.15167236328	1206.28231409728	509.44878865753	387.569078933927	385.134492365809	326.15129418331
124	17.3251724243164	309.961334228516	17	19	123	6.15	-835.435867309566	870.15167236328	1206.28231409728	507.294657662459	448.985006340319	384.674411036156	325.917431796309
125	18.4178619384766	312.761016845703	17	19	124	6.2	21.853790283204	55.9936523437398	60.107214646279	622.704827024895	507.058299897065	384.214329706503	325.683569409308
126	18.2168674468994	312.124145507812	17	19	125	6.25	-4.01988983154403	-12.7374267578205	13.3567044838385	506.947481765397	627.479012670164	384.519446292504	345.970713956627
127	37.0095782279968	287.00023651123	17	19	126	6.3	375.854215621948	-502.478179931639	627.495587799789	391.190136505897	745.267987290421	384.791288031183	366.111009348257
128	55.8022890090943	261.876327514648	17	19	127	6.35	375.85421562195	-502.478179931641	627.495587799791	504.667811136599	626.721473180294	384.486060793058	355.884149459731
129	74.5949997901917	236.752418518066	17	19	128	6.4	375.854215621948	-502.478179931639	627.495587799789	747.663367677869	507.360140830176	385.022923042939	340.451188089964
130	93.3877105712891	211.628509521484	17	19	129	6.45	375.854215621948	-502.47817993164	627.49558779979	867.831147555946	502.616318425159	383.888468367998	354.631671891887
131	55.9668426513672	260.328536987305	17	19	130	6.5	-748.417358398438	974.000549316419	1228.33448719019	746.495464595191	503.154485388565	383.757184285708	339.662060108328
132	18.5459747314453	309.028564453125	17	19	131	6.55	-748.417358398438	974.000549316401	1228.33448719017	623.530145154455	442.278764020378	382.310031126998	324.692448324771
133	18.9480037689209	309.988647460938	17	19	132	6.6	8.040580749512	19.2016601562602	20.817172996013	500.564825713719	381.403042652189	322.915416683925	325.620964739365
134	18.7970027923584	309.373458862305	17	19	133	6.65	-3.02001953125	-12.3037719726608	12.6689905961116	258.645603099261	321.060839745559	263.520802240853	325.154154096787
135	18.6460018157959	308.758270263672	17	19	134	6.7	-3.02001953125	-12.3037719726597	12.6689905961105	16.72638048481	260.71863683893	261.43494277033	325.085456980274
136	18.6386229197184	309.695159912109	17	19	135	6.75	-0.147577921549953	18.7377929687398	18.7383741178973	16.3106207091869	140.035355901252	302.72862267657	325.087255452875
137	18.631244023641	310.632049560547	17	19	136	6.8	-0.147577921548034	18.7377929687602	18.7383741179177	18.5915343366621	19.3520749635757	313.315358417012	325.072416501814
138	18.6238651275635	311.568939208984	17	19	137	6.85	-0.147577921549953	18.7377929687398	18.7383741178973	20.8724479641412	19.1093601875565	323.902094157454	324.661727732598
139	19.2071914672851	310.516052246094	17	19	138	6.9	11.666526794432	-21.0577392578	24.0735587334879	21.4251087032433	19.681463651529	324.076626935415	324.538704091995
140	19.7905178070068	309.463165283203	17	19	139	6.95	11.666526794434	-21.0577392578193	24.0735587335058	21.9777694423413	20.2535671155	324.251159713375	323.580021988981
141	19.5678548812866	310.514938354492	17	19	140	7	-4.45325851440401	21.0354614257801	21.5016778134078	21.9080996659262	102.302759964575	294.383747521815	323.187222205295
142	19.3451919555664	311.566711425781	17	19	141	7.05	-4.45325851440401	21.0354614257801	21.5016778134078	20.7713929663958	184.351952813645	264.516335330257	322.564583959537
143	18.7933349609375	310.831227620443	17	19	142	7.1	-11.037139892578	-14.709676106761	18.3900252358215	19.6346862668588	266.40114566272	266.10743711292	292.54955436951
144	18.2414779663086	310.095743815104	17	19	143	7.15	-11.037139892578	-14.7096761067792	18.390025235836	183.180411225906	327.092414125272	265.633897157417	262.534524779483
145	17.6896209716797	309.360260009766	17	19	144	7.2	-11.037139892578	-14.7096761067598	18.3900252358206	346.72613618495	387.78368258782	265.956584254045	261.475160138347
146	42.2838261922201	275.361821492513	17	19	145	7.25	491.884104410808	-679.96877034506	839.230302608644	510.894191659514	448.732139142378	265.655064613246	261.584558251272
147	66.8780314127604	241.363382975261	17	19	146	7.3	491.884104410806	-679.96877034504	839.230302608626	633.413435284148	509.680595696938	265.353544972446	247.267069393539
148	91.4722366333008	207.364944458008	17	19	147	7.35	491.884104410808	-679.96877034506	839.230302608644	755.932678908781	513.105514038284	264.837394672138	231.918889573983
149	73.7096934318542	233.438899993897	17	19	148	7.4	-355.250864028932	521.47911071778	630.986243359005	714.28386705885	511.586330663305	264.054485141051	216.570709754427
150	55.9471502304077	259.512855529785	17	19	149	7.45	-355.25086402893	521.47911071776	630.986243358987	672.635055208925	511.659601392589	263.271575609964	201.222529934871
151	38.1846070289612	285.586811065673	17	19	150	7.5	-355.25086402893	521.47911071776	630.986243358987	515.316836417053	429.007369261917	262.617260124881	170.853377630555
152	20.4220638275146	311.660766601562	17	19	151	7.55	-355.250864028932	521.47911071778	630.986243359005	389.759226042462	346.355137131246	262.819136792077	140.48422532624
153	17.8375205993652	311.163421630859	17	19	152	7.6	-51.690864562988	-9.94689941406023	52.6392086492816	267.386523876397	263.273643681556	262.183692055095	140.128841180025
154	17.8281955718994	311.003784179688	17	19	153	7.65	-0.18650054931598	-3.19274902341931	3.1981914860496	143.730871464983	201.016556156831	261.548247318113	139.977161593807
155	18.7629489898682	310.802703857422	17	19	154	7.7	18.695068359376	-4.02160644532046	19.122732528663	20.075219053566	138.759468632108	261.515377506363	139.82548200759
156	18.8877792358399	311.425720214844	17	19	155	7.75	2.49660491943402	12.4603271484398	12.7079813019176	11.2304509460593	76.5023811073838	220.440493825973	139.522067833327
157	19.0126094818115	312.048736572266	17	19	156	7.8	2.49660491943196	12.4603271484409	12.7079813019183	12.2738862711989	15.9576778872159	181.218780370066	139.218653659065
158	18.6822233200073	311.788177490235	17	19	157	7.85	-6.60772323608398	-5.21118164062045	8.41536811174793	10.1324133878183	11.2618700719064	139.935684990511	138.915239484802
159	18.3518371582031	311.527618408204	17	19	158	7.9	-6.60772323608398	-5.21118164062045	8.41536811174793	9.27389074978426	11.5101639729202	109.064792573439	138.378846810265
160	18.0214509963989	311.267059326172	17	19	159	7.95	-6.60772323608398	-5.21118164063978	8.4153681117599	11.8401367208658	11.3711536201378	78.1939001563672	137.842454135726
161	17.6910648345947	311.006500244141	17	19	160	8	-6.60772323608398	-5.21118164061932	8.41536811174722	11.2932891977535	11.87361839003	47.3230077392955	137.370358484191
162	18.9465370178223	311.239776611328	17	19	161	8.05	25.109443664552	4.66552734373977	25.5392111573262	10.7464416746414	16.0824236088856	16.452115322223	136.898262832655
163	19.1856918334961	311.086502075195	17	19	162	8.1	4.78309631347599	-3.06549072265966	5.68113049618649	12.6098938524572	16.5977262994663	14.1502452471294	136.503958495559
164	19.4248466491699	310.933227539062	17	19	163	8.15	4.78309631347599	-3.0654907226608	5.6811304961871	14.4733460302758	17.1130289900469	14.3204260301975	136.109654158462
165	18.9182872772217	311.660903930664	17	19	164	8.2	-10.131187438964	14.5535278320403	17.732629000839	20.3247104969054	17.6283316806266	13.6943797611349	135.715349821366
166	18.4117279052734	312.388580322266	17	19	165	8.25	-10.1311874389661	14.5535278320403	17.7326290008401	21.902163401179	18.1436343712072	13.3890710534089	114.80003854995
167	17.7976818084717	309.718475341797	17	19	166	8.3	-12.2809219360339	-53.4020996093807	54.7960334904743	23.4796163054525	16.9465527572301	13.0837623456836	93.8847272785338
168	18.2456672668457	310.227947998047	17	19	167	8.35	8.95970916747999	10.1894531250002	13.5683950175546	22.6467695087959	17.0386204223524	12.9930842974667	72.9694160071171
169	18.6936527252197	310.737420654297	17	19	168	8.4	8.95970916747999	10.1894531250002	13.5683950175546	21.8139227121387	17.1306880874749	12.703208479478	57.2602062169414
170	19.1416381835938	311.246893310547	17	19	169	8.45	8.95970916748198	10.1894531250002	13.568395017556	13.5683950175547	16.017605902132	12.4133326614888	41.5509964267661
171	19.5896236419678	311.756365966797	17	19	170	8.5	8.95970916748006	10.1894531249991	13.5683950175538	12.1750774435258	14.9045237167878	12.1234568435011	25.8417866365912
172	20.0376091003418	312.265838623047	17	19	171	8.55	8.95970916747999	10.1894531250002	13.5683950175546	10.7817598694972	10.0851010824815	10.9773888732336	10.1325768464155
173	19.7674245834351	312.076207478841	17	19	172	8.6	-5.40369033813398	-3.79262288411951	6.60180714740968	9.38844229546797	9.38844229546708	10.824224936023	8.88204292398282
174	19.4972400665283	311.886576334635	17	19	173	8.65	-5.40369033813604	-3.79262288412065	6.60180714741202	7.99512472143692	8.29338796890908	10.6710609988124	8.86753443063095
175	19.2270555496216	311.696945190429	17	19	174	8.7	-5.40369033813398	-3.79262288411951	6.60180714740968	6.60180714740827	7.19833364235105	9.91532213636921	8.45491241121423
176	18.9568710327149	311.507314046224	17	19	175	8.75	-5.40369033813398	-3.79262288410018	6.60180714739858	6.6018071474084	6.10327931579498	9.15958327392691	8.20265917246568
177	18.6866865158081	311.317682902018	17	19	176	8.8	-5.40369033813604	-3.79262288411951	6.60180714741137	5.80501606832093	5.00822498923709	6.55067418700193	7.95040593371709
178	18.4165019989014	311.128051757812	17	19	177	8.85	-5.40369033813398	-3.79262288412065	6.60180714741033	5.00822498923413	4.60982944969359	6.00314702372298	7.80546802472276
179	18.3622923692068	311.008912404378	17	19	178	8.9	-1.08419259389201	-2.38278706867959	2.61785175197469	4.21143391015304	4.21143391014996	5.45561986044398	7.66053011572845
180	18.3080827395122	310.889773050944	17	19	179	8.95	-1.08419259389194	-2.38278706868073	2.6178517519757	3.41464283106591	3.81303837060646	4.90809269716496	7.51559220673431
181	18.2538731098175	310.770633697509	17	19	180	9	-1.084192593894	-2.38278706869892	2.61785175199311	2.61785175197878	3.41464283106602	4.36056553388694	7.37065429773999
182	18.1996634801229	310.651494344075	17	19	181	9.05	-1.08419259389201	-2.38278706868073	2.61785175197573	2.61785175197899	3.01624729152235	3.81303837060799	6.79762031260621
183	18.1454538504283	310.532354990641	17	19	182	9.1	-1.08419259389201	-2.38278706867959	2.61785175197469	2.61785175197879	2.61785175197889	3.61384060083624	6.76537062837222
184	18.0912442207337	310.413215637207	17	19	183	9.15	-1.08419259389201	-2.38278706868073	2.61785175197573	2.617851751979	2.61785175197889	3.41464283106437	6.73312094413788
185	18.0370345910391	310.294076283773	17	19	184	9.2	-1.08419259389201	-2.38278706867959	2.61785175197469	2.61785175197878	2.61785175197887	3.21544506129359	6.39958379728759
186	17.9828249613444	310.174936930338	17	19	185	9.25	-1.084192593894	-2.38278706870005	2.61785175199414	2.61785175197899	2.61785175197889	3.01624729152245	6.74839023031662
187	17.9286153316498	310.055797576904	17	19	186	9.3	-1.08419259389194	-2.38278706867959	2.61785175197466	2.61785175197878	2.61785175197889	2.81704952175062	6.58063350911346
188	17.8744057019552	309.93665822347	17	19	187	9.35	-1.08419259389201	-2.38278706868073	2.61785175197573	2.61785175197895	2.61785175197889	2.61785175197884	7.27118828533411
189	17.8201960722606	309.817518870036	17	19	188	9.4	-1.08419259389201	-2.38278706867959	2.61785175197469	2.61785175197878	2.61785175197878	2.61785175197889	7.19957180064507
190	17.7659864425659	309.698379516602	17	19	189	9.45	-1.084192593894	-2.38278706867959	2.61785175197552	2.617851751979	2.61785175198073	2.61785175197981	8.05737330027385
191	17.7117768128713	309.579240163167	17	19	190	9.5	-1.08419259389201	-2.38278706870005	2.61785175199332	2.61785175197879	2.61785175197889	2.61785175197889	8.2593365659759
192	17.6575671831767	309.460100809733	17	19	191	9.55	-1.08419259389201	-2.38278706868073	2.61785175197573	2.61785175197878	2.61785175197889	2.61785175197884	8.36152142148836
193	17.6033575534821	309.340961456299	17	19	192	9.6	-1.08419259389201	-2.38278706867959	2.61785175197469	2.61785175198251	2.61785175197879	2.70651632072146	8.63787097375485
194	17.5491479237875	309.221822102865	17	19	193	9.65	-1.08419259389194	-2.38278706867959	2.61785175197466	2.61785175197899	2.61785175197889	2.79518088946335	8.67067218081542
195	17.4949382940928	309.10268274943	17	19	194	9.7	-1.084192593894	-2.38278706870005	2.61785175199414	2.61785175197878	2.61785175198075	2.88384545820597	9.03541643402186
196	17.4407286643982	308.983543395996	17	19	195	9.75	-1.08419259389201	-2.38278706868073	2.61785175197573	2.61785175197878	2.61785175197889	4.33719718670634	9.54641721939065
197	17.3865190347036	308.864404042562	17	19	196	9.8	-1.08419259389201	-2.38278706867959	2.61785175197469	2.617851751979	2.61785175197878	6.610592831225	10.6581285152496
198	17.332309405009	308.745264689128	17	19	197	9.85	-1.08419259389201	-2.38278706867959	2.61785175197469	2.617851751979	2.79518088946403	8.53922954694524	10.6600050952595
199	17.2780997753144	308.626125335694	17	19	198	9.9	-1.08419259389201	-2.38278706868073	2.61785175197573	2.61785175197878	2.97251002694791	8.94352374084615	11.3701099649453
200	17.2238901456197	308.506985982259	17	19	199	9.95	-1.084192593894	-2.38278706870005	2.61785175199414	2.61785175197878	3.14983916443121	11.2066539033827	11.9703315318255
201	17.1696805159251	308.387846628825	17	19	200	10	-1.08419259389194	-2.38278706867959	2.61785175197466	2.97251002694927	6.05654262143378	12.1581075980649	12.879915459896
202	17.1154708862305	308.268707275391	17	19	201	10.05	-1.08419259389201	-2.38278706867959	2.61785175197469	3.32716830191683	10.6033339104711	12.9100044723687	13.6361144395924
203	17.2647387186686	308.107696533203	17	19	202	10.1	2.98535664876198	-3.22021484376023	4.39114312682712	3.68182657688342	14.4606073419117	13.6619013466735	13.7606913138951
204	17.4140065511068	307.946685791016	17	19	203	10.15	2.98535664876404	-3.22021484373977	4.39114312681352	9.49523349088878	15.2691957297134	13.9267015305665	13.8735481935961
205	17.5632743835449	307.785675048828	17	19	204	10.2	2.98535664876198	-3.22021484376023	4.39114312682712	18.5888160689634	19.7954560547847	14.8553878067501	14.6804165533408
206	19.1469039916992	307.829803466797	17	19	205	10.25	31.672592163086	0.882568359379547	31.6848863220015	25.9487046568741	21.6983634441508	16.0765871472588	15.4522874950681
207	17.8220291137695	309.836120605469	17	19	206	10.3	-26.497497558594	40.1263427734398	48.0857646423479	27.21122315751	23.2021571927587	18.4992075087485	15.8862710076652
208	19.2974090576172	308.399139404297	17	19	207	10.35	29.507598876954	-28.7396240234398	41.1905860663805	35.909085532686	24.5286218038829	18.7021584385402	16.1868715732933
209	19.7256317138672	308.078125	17	19	208	10.4	8.564453125	-6.42028808593977	10.703735629993	33.9014933974129	24.880893034185	20.1223681779117	17.4438035272576
210	17.712459564209	309.373687744141	17	19	209	10.45	-40.2634429931641	25.9112548828205	47.8804550027071	27.8154983165539	26.560936449069	21.3228113116712	18.1431960483927
211	18.34446144104	308.495025634766	17	19	210	10.5	12.64003753662	-17.5732421875	21.646925645636	23.1085389508917	26.0966316730839	23.141979167813	18.591696321603
212	18.7381143569946	307.704864501954	17	19	211	10.55	7.87305831909201	-15.8032226562409	17.655789238053	22.55056291086	26.3950811070259	24.654377127206	19.4732087468705
213	19.1317672729492	306.914703369141	17	19	212	10.6	7.87305831909201	-15.8032226562591	17.6557892380693	17.2127873654521	22.9437095351687	24.8148663070688	20.6648076907855
214	18.8019371032715	306.696105957031	17	19	213	10.65	-6.59660339355405	-4.37194824220001	7.91385542983472	18.2917699487549	24.9755406261099	24.9519154977289	21.3045964936799
215	19.4488506317139	305.85693359375	17	19	214	10.7	12.938270568848	-16.7834472656205	21.1915772756674	24.9746638974979	22.8501665685577	26.4769876484757	21.7513336219058
216	20.1021690368652	307.040710449219	17	19	215	10.75	13.066368103026	23.6755371093795	27.04183856215	22.7788801194456	24.5855948914752	26.5673778034299	22.0303179758502
217	17.6005363464355	306.528594970703	17	19	216	10.8	-50.032653808594	-10.2423095703193	51.0702589817681	27.4005183413597	26.1065970616532	25.1619491841055	22.3947490875251
218	17.8719425201416	306.722991943359	17	19	217	10.85	5.42812347412202	3.88793945311932	6.67687034780789	28.4875457716633	25.1011108102547	23.8345135996413	23.2369267581274
219	18.4387073516846	308.166839599609	17	19	218	10.9	11.3352966308599	28.876953125	31.0220465394054	30.8794198341955	25.0229379612728	25.9440833136691	23.6990679072365
220	18.0136489868164	306.905181884766	17	19	219	10.95	-8.50116729736399	-25.2331542968591	26.6267144271851	27.2385302258085	26.3930388478824	25.0797381934027	23.7540754106403
221	16.9801807403564	305.251495361328	17	19	220	11	-20.6693649292	-33.0737304687602	39.0012088748111	27.4233415010639	27.0381239337758	25.0252850451411	24.4623077635734
222	17.7338562011719	306.711761474609	17	19	221	11.05	15.07350921631	29.2053222656193	32.8658109398332	22.6453575811858	23.928817261185	26.0364130213722	24.8176869217831
223	17.6651229858398	306.337982177734	17	19	222	11.1	-1.37466430664198	-7.4755859375	7.60092672408458	24.2985319241015	24.7253176641139	27.6677140348976	24.9547690416204
224	17.6935844421387	306.693450927734	17	19	223	11.15	0.569229125977984	7.109375	7.13212694001493	23.1968280333561	26.9126260012282	28.6824914567933	25.1964811643159
225	19.3825225830078	306.256164550781	17	19	224	11.2	33.778762817382	-8.74572753905909	34.8925861417637	20.6191042965615	27.3093098182477	28.6472794370615	25.2631897764433
226	17.8650455474854	305.547882080078	17	19	225	11.25	-30.3495407104479	-14.1656494140602	33.4926894210841	22.027293827164	25.4649751988071	27.9840488044415	25.3514853813783
227	18.8380699157715	305.322174072266	17	19	226	11.3	19.4604873657219	-4.51416015623977	19.9771922558603	31.1798944212707	25.9662289810912	26.2902906663017	30.8640050440944
228	19.1745681762695	305.972351074219	17	19	227	11.35	6.72996520996001	13.0035400390591	14.6418743770968	30.3200877123939	30.2343172595405	27.7716950777147	36.54890417121
229	16.5308532714844	306.046569824219	17	19	228	11.4	-52.874298095702	1.484375	52.8951299105483	27.733122364258	32.3420449523138	27.2757676365613	38.3410698386275
230	18.0592746734619	305.984588623047	17	19	229	11.45	30.56842803955	-1.23962402343977	30.5935525973797	31.3133536656209	30.9015200262405	26.1853395096094	37.3585042978338
231	17.0382633209229	305.865844726562	17	19	230	11.5	-20.42022705078	-2.37487792970001	20.5578626804048	38.441340691917	28.9299736751072	25.7826363593339	37.6636514944267
232	18.8168468475342	305.215026855469	17	19	231	11.55	35.571670532226	-13.0163574218602	37.8783487626751	33.5041954833569	28.6517640714184	24.9809967163603	43.1225521749959
233	16.4343547821045	306.017761230469	17	19	232	11.6	-47.649841308594	16.0546875	50.2818095085773	31.4829523400871	30.8180724913154	25.0946717761719	48.5814528555647
234	17.7976608276367	305.656066894531	17	19	233	11.65	27.266120910644	-7.23388671875909	28.2094038677477	30.1268249859563	27.6389092718944	25.4410468309029	54.2839018813397
235	18.8214168548584	305.691436767578	17	19	234	11.7	20.4751205444339	0.707397460939774	20.4873368810308	25.9901744772158	25.0613692009712	24.049391904411	59.6544078609686
236	18.1988086700439	305.396667480469	17	19	235	11.75	-12.45216369629	-5.89538574218068	13.7772259097508	23.1948042907138	26.1002975198607	24.1355929593267	64.8786573084353
237	18.1527557373047	304.538146972656	17	19	236	11.8	-0.921058654783948	-17.1704101562591	17.1950962189724	21.773623060432	23.9957644516293	36.5660609040833	66.8882392653393
238	18.1268787384033	306.353210449219	17	19	237	11.85	-0.517539978028054	36.3012695312591	36.3049585760675	18.6397860618553	19.9550262928033	49.2632947427788	67.5224774391503
239	18.8896751403809	305.624145507812	17	19	238	11.9	15.255928039552	-14.5812988281398	21.1034977163384	22.073770053765	18.540048709492	50.738056363586	67.5415010507212
240	18.6496524810791	305.603515625	17	19	239	11.95	-4.80045318603594	-0.412597656239768	4.81815188814727	22.0013544260428	17.1972637825814	49.6372704022648	67.9803956996203
241	17.1957931518555	306.133239746094	17	19	240	12	-29.077186584472	10.5944824218795	30.9471458692997	16.7152482948928	19.3412122435462	50.3020179437122	67.6026709600873
242	18.0346832275391	306.201354980469	17	19	241	12.05	16.777801513672	1.3623046875	16.833018080361	15.306474358552	44.4803577367482	60.2086913286195	67.8235514099535
243	17.8130149841309	305.760192871094	17	19	242	12.1	-4.43336486816406	-8.8232421875	9.87442792031777	15.7547415033075	67.7085169942421	69.4951916762318	68.0306047937301
244	17.9863586425781	305.078918457031	17	19	243	12.15	3.46687316894403	-13.6254882812591	14.0596280346342	16.6086544333273	73.8372034552775	79.8853123058861	68.3921881845412
245	17.741096496582	304.825073242188	17	19	244	12.2	-4.90524291992202	-5.07690429686022	7.05948761192502	66.9593610474536	74.2131716035584	90.6615362848757	68.7206108930895
246	15.9827308654785	304.918304443359	17	19	245	12.25	-35.16731262207	1.86462402341931	35.2167105193985	118.701785693591	74.5037383675638	101.773265812429	71.0939056759306
247	25.9450702667236	313.923782348632	17	19	246	12.3	199.246788024902	180.109558105461	268.586551150992	132.367932552003	96.4216182056097	107.486187864377	75.8982283704612
248	35.9074096679688	322.929260253906	17	19	247	12.35	199.246788024904	180.10955810548	268.586551151007	132.671601703809	119.03535705966	107.273259800586	78.9728702414146
249	39.8690795898438	324.058685302734	17	19	248	12.4	79.2333984375	22.5885009765591	82.3903623266923	132.3988223018	141.23057590228	107.807234464881	80.2618974689097
250	40.2338333129883	324.284301757812	17	19	249	12.45	7.29507446289006	4.51232910156023	8.57783337095668	125.883875363766	164.12580878717	109.775451889631	81.0164395522907
251	41.2996482849121	322.969360351562	17	19	250	12.5	21.316299438476	-26.298828125	33.8528135093534	119.368928425729	184.205319381312	109.422705560841	80.8919624258912
252	49.5279907226562	331.42798461914	17	19	251	12.55	164.566848754882	169.17248535156	236.01181646082	150.093219252557	170.492017992006	110.666106103547	80.7250436514976
253	57.7563331604004	339.886608886718	17	19	252	12.6	164.566848754884	169.172485351561	236.011816460823	195.580015870531	146.83800260693	110.966537811288	80.1407521632719
254	65.9846755981445	348.345233154297	17	19	253	12.65	164.566848754882	169.172485351579	236.011816460834	236.011816460824	141.777265474484	111.34332953818	80.067920901823
255	74.2130180358887	356.803857421875	17	19	254	12.7	164.566848754884	169.172485351561	236.011816460822	215.100160620246	145.337732175704	113.391829881768	80.2615757570698
256	82.4413604736328	365.262481689453	17	19	255	12.75	164.566848754882	169.17248535156	236.01181646082	174.30707678813	144.341672754118	118.052218392535	80.1637734274705
257	86.5969619750977	370.354736328125	17	19	256	12.8	83.112030029298	101.84509277344	131.453537257928	133.461311696412	124.910594001484	115.230395836839	80.7813851997033
258	88.0719604492188	370.980682373047	17	19	257	12.85	29.4999694824222	12.5189208984398	32.0463973002463	95.0954484808771	102.897718562916	108.68244574005	80.1267991518065
259	89.0258407592773	372.251708984375	17	19	258	12.9	19.0776062011699	25.4205322265602	31.7829910022405	52.6715290474115	81.4560831740788	109.785738574234	80.0177878643398
260	90.9630432128906	373.313537597656	17	19	259	12.95	38.7440490722659	21.2365722656205	44.1825003831502	34.7210273827222	62.6578509763662	112.395608702317	80.0874470251528
261	89.9624710083008	372.660888671875	17	19	260	13	-20.011444091796	-13.0529785156205	23.8922192934923	31.4883603377024	51.899117403757	111.48190690807	79.9378609514261
262	92.0339813232422	372.898132324219	17	19	261	13.05	41.4302062988281	4.74487304687955	41.7010289344815	29.4508546517461	59.9687736816726	101.241395974376	80.9203037031807
263	91.2398681640625	372.906097412109	17	19	262	13.1	-15.882263183594	0.159301757799994	15.8830620751474	30.2202534718553	70.5268888731712	90.786312650312	81.5233469085759
264	91.8145751953125	373.820220947266	17	19	263	13.15	11.494140625	18.2824707031409	21.5954625724591	51.1267057601026	77.7942116739826	80.2505294977599	81.7703364959753
265	94.0913696289062	374.583953857422	17	19	264	13.2	45.5358886718739	15.2746582031193	48.0294944836963	85.216519980623	79.4534852289294	69.861615229264	81.9326472918181
266	98.6788787841797	379.076934814453	17	19	265	13.25	91.7501831054702	89.8596191406205	128.424480734729	109.56541740864	78.6221410620228	58.554281042512	81.2746619268083
267	106.726005554199	385.988006591797	17	19	266	13.3	160.942535400386	138.22143554688	212.150100037084	126.137568696219	77.5721979472676	54.0765825350296	75.1923371380692
268	110.684906005859	391.616546630859	17	19	267	13.35	79.1780090332	112.57080078124	137.627549215232	128.686716986004	78.6749067377078	52.9803385030272	68.7331527318421
269	113.303619384766	396.135406494141	17	19	268	13.4	52.3742675781398	90.3771972656409	104.456219010355	106.117576363943	79.044975821441	52.2283412637986	66.8530978124803
270	116.300468444824	395.632446289062	17	19	269	13.45	59.9369812011602	-10.0592041015807	60.7752359326189	69.9278759139121	77.0653794821618	50.3994421606745	66.9471747693953
271	116.536811828613	394.890228271484	17	19	270	13.5	4.72686767577983	-14.8443603515602	15.5787776244257	47.7843960667756	65.2094446812669	50.4530163420115	66.823151965216
272	117.833320617676	394.022521972656	17	19	271	13.55	25.9301757812599	-17.3541259765591	31.2015977869295	31.952382946663	48.1843913883866	51.1745013028147	63.2577421847224
273	119.138450622559	393.695373535156	17	19	272	13.6	26.1026000976602	-6.54296875	26.9101499795495	25.4440419783201	35.4337881328832	52.0801560058635	60.5601518033261
274	117.894485473633	393.924041748047	17	19	273	13.65	-24.8793029785202	4.57336425781932	25.2961534097914	24.3013129985908	26.6624708536146	52.1973434537712	58.0007676167556
275	119.304428100586	393.993988037109	17	19	274	13.7	28.1988525390599	1.39892578123977	28.2335310909044	26.4409068628611	21.3453990924196	50.4734647018681	54.5171379923749
276	119.743843078613	393.769897460938	17	19	275	13.75	8.78829956054005	-4.48181152341931	9.86513272577935	23.0831801989909	22.2838916220003	44.497105461082	49.3742741363121
277	120.957901000977	395.477233886719	17	19	276	13.8	24.2811584472801	34.1467285156193	41.8995671082809	21.3725587605663	24.7768046583619	35.1542784392992	46.8506751491674
278	121.437423706055	395.639007568359	17	19	277	13.85	9.59045410155994	3.23547363279999	10.1215166601983	17.246756206519	25.4854052740192	28.7838597236338	46.6834552092183
279	122.252479553223	395.447937011719	17	19	278	13.9	16.3011169433599	-3.82141113279999	16.7430462176685	20.2664702454098	25.3497110861014	23.9204570507271	48.9270142078544
280	122.628295898438	395.505676269531	17	19	279	13.95	7.5163269043	1.15478515624091	7.6045183206682	23.1127024538627	23.8815499215744	21.4987408364739	50.9761981041123
281	123.85400390625	395.741485595703	17	19	280	14	24.5141601562401	4.71618652343977	24.9637029202333	27.8876303490476	23.7847662408972	22.1643970223618	54.8650384665146
282	126.543800354004	396.542510986328	17	19	281	14.05	53.7959289550801	16.0205078125	56.1307281505451	29.3268634116364	22.1241654902118	25.2740883950691	57.3705816622538
283	128.092086791992	397.244049072266	17	19	282	14.1	30.9657287597597	14.0307617187602	33.9961561361227	30.5163436366297	22.1339313143844	30.3339909563401	59.215288042201
284	129.220062255859	397.64453125	17	19	283	14.15	22.5595092773403	8.00964355467954	23.9392115306128	27.3030622363845	21.1784432478395	35.7510057357514	60.9260674919048
285	129.893737792969	397.571746826172	17	19	284	14.2	13.4735107422	-1.45568847656023	13.5519194456346	21.1356285265609	21.6520825805283	39.1726607554858	61.1485682566563
286	129.611465454102	397.227905273438	17	19	285	14.25	-5.64544677734034	-6.87683105467954	8.89729591900749	16.3802322797213	22.0449024227233	40.1942672301122	59.5112836494829
287	128.587203979492	396.486083984375	17	19	286	14.3	-20.4852294922	-14.8364257812602	25.2935596014271	13.0300230840427	25.7713721317764	39.6247677633053	54.534363848717
288	129.023208618164	396.752502441406	17	19	287	14.35	8.72009277344034	5.32836914062045	10.2191749019245	12.7878215244269	35.182576638661	40.3865719154093	52.34189684351
289	128.702606201172	396.590057373047	17	19	288	14.4	-6.41204833984034	-3.24890136718068	7.18816555221968	16.7867426090621	46.1523003854014	45.6256871519102	50.036821533548
290	128.283111572266	396.137542724609	17	19	289	14.45	-8.38989257811988	-9.05029296876023	12.3409116475559	30.4071157369918	54.4637715893971	51.55295404755	49.0877843268475
291	129.713088989258	395.932556152344	17	19	290	14.5	28.5995483398403	-4.09973144529999	28.8919013421832	53.9849209976008	56.6037682193272	59.2770605910177	49.2775328844043
292	134.376739501953	395.693542480469	17	19	291	14.55	93.2730102539	-4.7802734375	93.3954252410759	79.27457768676	57.1253700363988	63.5666620216928	49.7216394660216
293	140.552520751953	397.393249511719	17	19	292	14.6	123.515625	33.994140625	128.108201204969	96.1397216543674	58.6392125164343	66.3504200785384	50.4595974536682
294	146.839447021484	399.656280517578	17	19	293	14.65	125.73852539062	45.2606201171807	133.636448998016	96.4207938295924	70.0729310559809	69.6547915300385	50.4308627292069
295	151.655151367188	399.243865966797	17	19	294	14.7	96.3140869140801	-8.24829101562045	96.6666314855925	83.8436243358057	81.4538255145717	71.8236718114446	51.1193212242002
296	152.968231201172	398.488464355469	17	19	295	14.75	26.2615966796795	-15.1080322265602	30.2972622183084	63.2935040352677	96.5092187593121	74.5254618378837	51.4680221250196
297	153.794799804688	397.206329345703	17	19	296	14.8	16.5313720703205	-25.6427001953193	30.5095777721423	60.8712844252018	101.361951911609	73.9144492581348	50.8489961254402
298	153.647354125977	395.947052001953	17	19	297	14.85	-2.94891357422046	-25.185546875	25.3575997022795	66.7679293747761	97.5182635184158	75.8999339633861	51.3774628838514
299	159.715042114258	396.269836425781	17	19	298	14.9	121.35375976562	6.45568847656023	121.525350947686	96.5976436890318	93.1572826746756	76.1531860163688	51.7024229102283
300	165.645416259766	398.418121337891	17	19	299	14.95	118.60748291016	42.9656982422	126.149856233464	118.880279487413	89.183572033492	76.676827817221	52.5427931429524
301	173.970306396484	401.764495849609	17	19	300	15	166.49780273436	66.9274902343591	179.445833789587	131.743023001564	92.4471554564402	76.3906687464467	54.7437197828439
302	180.985229492188	402.835021972656	17	19	301	15.05	140.29846191408	21.4105224609409	141.922756764048	125.443280924149	90.7035284798708	74.1691905369741	55.4192418947016
303	185.464859008789	403.022857666016	17	19	302	15.1	89.5925903320199	3.75671386720001	89.6713172730342	111.599214692208	93.160655410338	70.5852039509962	55.7811237969564
304	189.915908813477	403.693786621094	17	19	303	15.15	89.0209960937597	13.4185791015591	90.0266405606139	88.2966672238485	82.2334409767567	65.1107197226625	57.0723722137996
305	192.636505126953	402.856658935547	17	19	304	15.2	54.4119262695204	-16.7425537109398	56.9295250737562	62.5267774723287	71.8998301198703	63.0659816929146	57.9912108775219
306	195.072402954102	400.864715576172	17	19	305	15.25	48.7179565429796	-39.8388671875	62.9330964477906	54.5782878191122	56.2721187335813	62.741777019927	60.1556202632029
307	195.448272705078	401.399505615234	17	19	306	15.3	7.51739501952045	10.6958007812398	13.0733080064489	39.0236010293641	46.9764291623388	62.0732244875752	62.1835333802816
308	197.205947875977	403.172302246094	17	19	307	15.35	35.1535034179796	35.4559326172	49.9288690069516	32.2004455475328	43.6521443835766	62.3683538522934	66.2744640695325
309	197.724258422852	403.498962402344	17	19	308	15.4	10.3662109375	6.533203125	12.2532066118733	24.2475702433141	37.0641567706494	57.7791586685463	68.3586413925436
310	198.860778808594	403.401550292969	17	19	309	15.45	22.7304077148403	-1.9482421875	22.8137476645997	31.4260808523489	36.9483913523372	53.5326322383548	70.1871034997153
311	200.006439208984	403.573120117188	17	19	310	15.5	22.9132080078	3.43139648438068	23.1687199266971	32.7260009480409	33.0363985834138	50.2103789746701	76.1975326497148
312	201.036285400391	405.794281005859	17	19	311	15.55	20.5969238281398	44.4232177734193	48.9658610516228	35.1047125119348	33.4429204952796	47.2718217677103	80.5953737022416
313	203.800582885742	406.359161376953	17	19	312	15.6	55.2859497070199	11.2976074218807	56.4284694854119	41.6963371571416	31.5760522942487	45.2118275153744	84.125395355671
314	204.463729858398	407.368072509766	17	19	313	15.65	13.2629394531205	20.1782226562602	24.1467644313426	41.8252269235136	33.3248763603359	44.4899528975607	87.5172108142747
315	204.267883300781	404.586364746094	17	19	314	15.7	-3.91693115234034	-55.6341552734409	55.7718708906336	35.4597601382103	35.1654343568393	44.1587499435993	86.452550509732
316	204.867233276367	405.615173339844	17	19	315	15.75	11.9869995117199	20.576171875	23.813168758557	30.4261036404565	44.1486392157588	45.7857786885221	86.2125003047056
317	204.725860595703	406.460357666016	17	19	316	15.8	-2.82745361327954	16.9036865234409	17.1385271251063	31.545040208737	47.5672143730818	50.4526175024284	86.3039885852408
318	206.282806396484	406.322814941406	17	19	317	15.85	31.1389160156199	-2.75085449220001	31.260186996643	28.634531556537	46.7715106471722	56.6489941756789	86.1810034417521
319	206.47492980957	404.848205566406	17	19	318	15.9	3.84246826171989	-29.4921875	29.7414472727452	46.4720515080041	51.9157490244719	60.5640967687184	83.8659774199341
320	208.451599121094	404.264801025391	17	19	319	15.95	39.5333862304801	-11.6680908203	41.2193276296337	59.6746686079534	51.3691085348614	63.6973791822096	85.0167464961183
321	213.88542175293	405.812866210938	17	19	320	16	108.67645263672	30.9613037109398	113.000768515892	63.1169176538879	58.5351587936303	76.0043965529829	89.9816700150819
322	215.426879882812	409.674133300781	17	19	321	16.05	30.8291625976398	77.2253417968602	83.1516126248529	72.2864578402069	67.4623145095772	87.0215568675091	95.8846704596835
323	217.81413269043	410.092132568359	17	19	322	16.1	47.7450561523602	8.35998535155909	48.4714322263157	74.1036855131858	81.7219360571091	97.6655867603459	103.093956891561
324	221.59001159668	409.927703857422	17	19	323	16.15	75.517578125	-3.28857421873977	75.5891482043398	70.5982660792564	87.8033171771009	109.923701905887	110.294360241248
325	223.687622070312	411.315734863281	17	19	324	16.2	41.9522094726398	27.7606201171807	50.3054659945285	75.2499604112011	92.2293240075799	109.839119326549	118.322191478108
326	228.398727416992	410.545318603516	17	19	325	16.25	94.2221069336	-15.4083251953	95.4736713462454	100.32695446033	107.860153890207	109.683223589484	122.761628260593
327	232.886093139648	413.403869628906	17	19	326	16.3	89.7473144531205	57.1710205078	106.410084284576	103.320176513995	126.475899361936	110.534752682906	130.112830117606
328	241.578552246094	413.483093261719	17	19	327	16.35	173.84918212892	1.58447265625909	173.856402471962	110.354962501974	148.559662873519	109.993653031211	136.542642949606
329	246.084899902344	413.922943115234	17	19	328	16.4	90.126953125	8.79699707029999	90.555258472663	145.122041701157	167.931654787302	109.952796171322	143.914347341483
330	250.163528442383	412.645599365234	17	19	329	16.45	81.5725708007801	-25.546875	85.4793959344233	177.701838312672	168.309130118237	116.500860753882	151.022038207043
331	257.720241546631	401.500442504882	17	19	330	16.5	151.134262084959	-222.903137207039	269.309067342162	196.792371286709	160.831288385338	129.752961055494	151.591200987699
332	265.276954650879	390.355285644531	17	19	331	16.55	151.134262084961	-222.90313720702	269.309067342147	232.543133060609	153.607190856236	144.497519151657	150.913634664658
333	272.833667755127	379.21012878418	17	19	332	16.6	151.13426208496	-222.903137207021	269.309067342148	226.263297734501	138.265370005313	160.976086267747	150.03309388063
334	280.390380859375	368.064971923828	17	19	333	16.65	151.13426208496	-222.903137207039	269.309067342163	176.540535069519	132.102275165543	176.098767584936	149.938577735346
335	282.699249267578	366.657562255859	17	19	334	16.7	46.1773681640602	-28.1481933593807	54.0802193038845	129.5125433998	140.772397500184	192.485633012616	150.050018979853
336	283.627746582031	366.200805664062	17	19	335	16.75	18.5699462890602	-9.13513183593977	20.6952540172519	79.7383687239164	151.645768220781	199.737477832664	150.32618523071
337	283.296447753906	364.524780273438	17	19	336	16.8	-6.6259765625	-33.5205078124795	34.1691089935529	31.6614172704775	162.519138941377	209.773042732784	151.694112728662
338	284.251953125	364.887145996094	17	19	337	16.85	19.1101074218795	7.24731445311932	20.4381939627299	55.2814972658667	173.392509661974	216.436291723534	153.979899260955
339	285.274475097656	363.864410400391	17	19	338	16.9	20.4504394531205	-20.4547119140591	28.924310074968	126.751001372042	184.265880382569	227.264597914249	156.347370279508
340	289.592041015625	356.416320800781	17	19	339	16.95	86.3513183593795	-148.9617919922	172.180619280831	195.525734482955	216.662135906994	238.346697231876	158.440780932163
341	299.007244873047	340.02593383789	17	19	340	17	188.30407714844	-327.80773925782	378.04277454813	267.046650600033	238.643667279991	227.178005422416	157.519249592176
342	308.422448730469	323.635546875	17	19	341	17.05	188.30407714844	-327.807739257801	378.042774548114	336.870343494662	265.938894609331	214.805712461807	156.218423471317
343	317.83765258789	307.245159912109	17	19	342	17.1	188.30407714842	-327.80773925782	378.04277454812	378.042774548121	294.607213441755	202.400601000913	155.46138058684
344	327.252856445312	290.854772949219	17	19	343	17.15	188.30407714844	-327.8077392578	378.042774548113	350.536333187939	322.426920662954	189.953453564805	154.444572889484
345	336.668060302734	274.464385986328	17	19	344	17.2	188.30407714844	-327.80773925782	378.04277454813	336.352054735708	335.920996963569	190.260918633157	154.770413371077
346	345.059753417969	265.850860595703	17	19	345	17.25	167.8338623047	-172.2705078125	240.510567747219	322.167776283477	302.710242624051	190.969146871937	153.796585128036
347	352.881858825684	252.636341094971	17	19	346	17.3	156.4421081543	-264.29039001464	307.121382286959	307.983497831247	267.092285982237	192.853472774418	153.059341065916
348	360.703964233398	239.421821594238	17	19	347	17.35	156.44210815428	-264.29039001466	307.121382286965	293.799219379016	231.408692339853	197.9661454907	151.170180548622
349	368.526069641113	226.207302093506	17	19	348	17.4	156.4421081543	-264.29039001464	307.121382286959	254.884152060163	195.64102674704	202.741944387694	150.622047750669
350	376.348175048828	212.992782592773	17	19	349	17.45	156.4421081543	-264.29039001466	307.121382286976	197.832517228765	163.85970135932	200.380701110444	150.317443129683
351	377.712524414062	211.145172119141	17	19	350	17.5	27.2869873046795	-36.9522094726403	45.9352311529574	140.649608396228	143.294626463882	185.285538128858	144.149096521271
352	378.370269775391	212.018310546875	17	19	351	17.55	13.1549072265807	17.4627685546801	21.8632081299673	83.2985556628327	119.768050939505	167.939327790977	138.00422181333
353	378.229675292969	210.967330932617	17	19	352	17.6	-2.81188964844091	-21.0195922851602	21.2068381242791	33.9201833396247	101.325077539644	149.946674905934	131.981911779679
354	377.214691162109	211.049514770508	17	19	353	17.65	-20.2996826172	1.64367675782046	20.3661186199838	31.7051008676011	83.0569681124344	132.790378194033	126.46631322207
355	380.072723388672	210.100494384766	17	19	354	17.7	57.1606445312602	-18.9804077148403	60.2295206709356	41.7035846502443	64.8404052573193	117.055193729539	125.794781651861
356	380.7919921875	208.512832641602	17	19	355	17.75	14.3853759765602	-31.7532348632801	34.8598187928398	62.0005466830605	67.8608336336644	107.855692423407	128.255703612238
357	384.340209960938	207.948715209961	17	19	356	17.8	70.9643554687602	-11.2823486328199	71.8556270431833	82.8153805620361	68.7863695997169	96.3456393990481	128.53830778033
358	388.276275634766	203.243347167969	17	19	357	17.85	78.7213134765602	-94.1073608398398	122.69164828836	95.7606271750139	68.4846574720149	85.9040693737106	132.198650670745
359	391.721618652344	198.062316894531	17	19	358	17.9	68.9068603515591	-103.62060546876	124.440288014862	104.016566399728	69.9397296410268	73.979497587089	135.646840658353
360	396.991668701172	194.706512451172	17	19	359	17.95	105.40100097656	-67.1160888671801	124.955753735825	95.8691545491895	70.2506860997575	62.2881890274896	135.043158622429
361	398.912261962891	191.419509887695	17	19	360	18	38.4118652343807	-65.7400512695398	76.1395149164082	74.9687682609693	72.4167583829319	61.1201876201253	129.119407148169
362	397.470245361328	190.83512878418	17	19	361	18.05	-28.8403320312602	-11.6876220703	31.1185677904928	57.0640787200175	72.9232278585916	61.2027311648527	135.02906608397
363	397.993682861328	191.578887939453	17	19	362	18.1	10.46875	14.8751831054602	18.1897168472593	44.740745024501	70.483061207777	61.563222558444	140.938725019772
364	398.861022949219	193.094039916992	17	19	363	18.15	17.3468017578193	30.3030395507795	34.9168403101024	40.8169503661361	64.9020270617436	62.9791728793357	146.848383955574
365	401.159027099609	190.91487121582	17	19	364	18.2	45.9600830078	-43.5833740234398	63.3390852582425	49.9773011679937	59.7359727976599	61.328644670564	143.409945514531
366	403.916900634766	191.531768798828	17	19	365	18.25	55.1574707031409	12.3379516601602	56.5205416245837	65.9973541545847	54.3795416065862	65.5422603525386	143.40981224351
367	405.540435791016	188.045227050781	17	19	366	18.3	32.470703125	-69.7308349609403	76.9203217997805	72.7399754034696	53.6190927299885	64.2231427862426	141.744408608997
368	408.846862792969	184.409317016602	17	19	367	18.35	66.1285400390591	-72.7182006835801	98.2899817802144	74.7312005708188	54.641787644873	66.4311558507896	144.019693610777
369	412.266357421875	184.696075439453	17	19	368	18.4	68.3898925781205	5.73516845702045	68.6299465545272	67.9421328470362	56.0186161176447	68.5517369290111	146.294978612557
370	415.443481445312	182.869506835938	17	19	369	18.45	63.5424804687398	-36.5313720703	73.2952110949881	57.2608842919833	52.4066032413705	69.7056161344132	148.570263614336
371	416.113403320312	183.777969360352	17	19	370	18.5	13.3984375	18.1692504882795	22.5752030056709	43.2862211351613	58.6677623221454	72.9532761674794	157.375202394466
372	416.625213623047	182.719512939453	17	19	371	18.55	10.2362060547	-21.1691284179796	23.5140790245161	39.2972568318198	55.5230577138936	102.118804376964	166.781941750171
373	417.941925048828	182.185623168945	17	19	372	18.6	26.3342285156205	-10.6777954101602	28.4166659961044	30.0820059119222	62.3792504938021	131.93077513361	169.398908932728
374	419.132049560547	180.062133789062	17	19	373	18.65	23.8024902343795	-42.4697875976602	48.6851250378194	49.3933917972547	72.2014467962786	160.906389717115	169.612632534968
375	420.484161376953	179.907302856445	17	19	374	18.7	27.0422363281205	-3.09661865233977	27.2189564955003	53.785231135804	79.6752594711665	169.764697299523	170.245828078495
376	426.019287109375	177.706497192383	17	19	375	18.75	110.70251464844	-44.0161132812398	119.132132432333	81.4722798524429	91.5270107283727	178.963932063613	172.842158111011
377	428.022430419922	176.630874633789	17	19	376	18.8	40.0628662109398	-21.5124511718801	45.4732757172626	105.105636760737	150.61851602394	187.143177818945	172.792489587915
378	420.067306518555	179.143821716309	17	19	377	18.85	-159.10247802734	50.2589416503997	166.851909579299	129.268513030411	209.219762622348	202.135317847843	191.41028746311
379	412.112182617188	181.656768798828	17	19	378	18.9	-159.102478027339	50.2589416503804	166.851909579292	133.660629659491	265.794163316584	218.610459638025	209.984369345143
380	405.751861572266	177.871139526367	17	19	379	18.95	-127.20642089844	-75.7125854492205	148.033337843867	247.451800912075	287.122791357676	234.852338201183	210.511549426452
381	398.821472167969	176.552963256836	17	19	380	19	-138.607788085941	-26.3635253906199	141.092715577733	336.967245392253	299.260101805081	253.630217168807	209.618696559407
382	368.161804199219	174.605489095052	17	19	381	19.05	-613.193359375	-38.9494832356797	614.429131980186	426.482689872431	318.763297923996	272.36115233549	209.851367370509
383	337.502136230469	172.658014933268	17	19	382	19.1	-613.193359375	-38.9494832356803	614.429131980186	444.97706968494	341.891385201883	277.234595307013	210.407259455192
384	306.842468261719	170.710540771484	17	19	383	19.15	-613.193359375	-38.9494832356797	614.429131980186	464.859573950672	365.019472479771	276.246092190601	210.544973453305
385	294.818196614583	170.556223551432	17	19	384	19.2	-240.48543294272	-3.08634440104015	240.505236906412	390.074794935917	390.029416931199	279.163011486426	209.6152189105
386	282.793924967448	170.40190633138	17	19	385	19.25	-240.4854329427	-3.08634440104015	240.505236906392	346.815525011514	415.733423609242	280.142055869484	209.632168412237
387	270.769653320312	170.247589111328	17	19	386	19.3	-240.48543294272	-3.08634440103958	240.505236906412	303.556255087111	394.103788647041	281.361836389587	221.173421238962
388	257.136660766601	184.753305053711	17	19	387	19.35	-272.65985107422	290.11431884766	398.132782358169	335.081764177457	345.249427991678	316.389419075431	232.180432566176
389	243.50366821289	199.259020996094	17	19	388	19.4	-272.65985107422	290.11431884766	398.132782358169	366.607273267812	286.698021064618	351.417001761275	243.928944774032
390	229.87067565918	213.764736938476	17	19	389	19.45	-272.6598510742	290.11431884764	398.132782358142	398.132782358164	271.203231615177	351.31748271849	244.233629457674
391	216.237683105469	228.270452880859	17	19	390	19.5	-272.65985107422	290.11431884766	398.13278235817	343.683330971841	261.024009933886	346.284116951334	245.80631434355
392	202.604690551758	242.776168823242	17	19	391	19.55	-272.65985107422	290.11431884766	398.132782358169	269.839787042125	243.960374855178	317.583930364054	247.355527328954
393	201.599166870117	248.989608764648	17	19	392	19.6	-20.1104736328205	124.26879882812	125.885525426557	207.324699052897	290.887452948979	288.883743776774	247.757001774742
394	201.120407104492	250.353790283203	17	19	393	19.65	-9.5751953125	27.2836303711	28.9150627095867	155.44074659996	337.814531042778	260.183557189495	247.350498799731
395	196.843170166016	250.427215576172	17	19	394	19.7	-85.5447387695199	1.46850585937955	85.5573424120013	89.7879673521931	312.605548505782	249.465740521477	247.849120941687
396	198.621475219727	257.131011962891	17	19	395	19.75	35.5661010742199	134.075927734381	138.713020093488	238.091574926117	276.834810293425	240.30040476086	246.079409444693
397	195.438568115234	258.570892333984	17	19	396	19.8	-63.6581420898597	28.7976074218591	69.8688861193327	405.789275043432	241.064072081067	255.203664658979	245.864683094916
398	228.170852661133	230.117950439453	17	19	397	19.85	654.64569091798	-569.058837890619	867.403563296175	417.886397958667	232.518059561871	262.225547284509	243.350745170737
399	260.903137207031	201.665008544922	17	19	398	19.9	654.64569091796	-569.05883789062	867.403563296161	398.228873986889	233.669093314372	269.24742991004	247.328962267654
400	254.887084960938	205.803665161133	17	19	399	19.95	-120.32104492186	82.7731323242205	146.042956988179	392.34017680994	227.728249427776	253.614920714166	251.777643657957
401	255.45223236084	207.744319915772	17	19	400	20	11.3029479980395	38.8130950927797	40.4254002345993	226.944544197625	219.576799587834	237.982411518293	256.399840604914
402	256.017379760743	209.68497467041	17	19	401	20.05	11.3029479980599	38.8130950927604	40.4254002345865	61.548911585313	266.446954462779	222.349902322418	249.188627141809
403	256.582527160645	211.625629425049	17	19	402	20.1	11.3029479980401	38.8130950927797	40.4254002345995	37.5701008968856	233.563641620039	218.279408242472	241.977413678704
404	257.147674560547	213.566284179688	17	19	403	20.15	11.3029479980401	38.8130950927803	40.4254002346	40.9247251887785	200.680328777301	218.45490540886	228.935153408259
405	256.845123291016	212.294326782227	17	19	404	20.2	-6.05102539061932	-25.4391479492205	26.1489035460427	140.553732115617	194.62429292255	216.535230396947	224.601332405153
406	259.095733642578	214.058959960938	17	19	405	20.25	45.0122070312398	35.2926635742205	57.1985216940639	240.182739042453	199.130012743161	212.016763019902	219.943180636324
407	236.874786376953	229.26996866862	17	19	406	20.3	-444.4189453125	304.22017415364	538.570434868779	339.811745969289	203.635732563769	210.367529800244	219.563035323565
408	214.653839111328	244.480977376302	17	19	407	20.35	-444.4189453125	304.22017415364	538.570434868779	351.678484948215	204.040756923072	170.312071266042	216.665243204506
409	192.432891845703	259.691986083984	17	19	408	20.4	-444.4189453125	304.220174153639	538.570434868779	357.335300297543	203.240717503348	143.240922774034	213.767451085447
410	195.805552164713	262.317504882812	17	19	409	20.45	67.4532063801996	52.5103759765602	85.482598440674	266.717733011922	205.342211366117	152.237804597424	210.869658966388
411	199.178212483724	264.943023681641	17	19	410	20.5	67.4532063802201	52.5103759765807	85.4825984407027	167.898774803692	204.45672645197	166.515564258494	207.97186684733
412	202.550872802734	267.568542480469	17	19	411	20.55	67.4532063802002	52.5103759765591	85.4825984406737	66.6696890374075	154.288105137709	180.793323919564	202.60955483443
413	204.56672668457	266.629638671875	17	19	412	20.6	40.3170776367199	-18.7780761718795	44.4756438276301	59.0059377840199	107.060500912045	195.071083580634	203.663411900111
414	203.351058959961	267.702301025391	17	19	413	20.65	-24.3133544921801	21.4532470703205	32.4250060373568	51.5781526063981	85.8015167707665	197.686749627024	206.816567800861
415	205.691497802734	267.413482666016	17	19	414	20.7	46.8087768554602	-5.7763671875	47.1638421737362	41.8584772634967	109.851316272298	199.73692428883	206.893296972059
416	207.490814208984	265.799407958984	17	19	415	20.75	35.986328125	-32.2814941406409	48.3436725525937	46.2222270203983	133.901115773828	199.585956511789	205.356288546808
417	209.236602783203	266.393829345703	17	19	416	20.8	34.9157714843801	11.8884277343807	36.8842217261669	104.933344504125	157.950915275359	183.922405988151	205.789030215491
418	212.048599243164	268.148834228516	17	19	417	20.85	56.2399291992199	35.1000976562602	66.2943926121378	160.696694760577	186.101410238196	171.104939124503	185.632229601826
419	226.502978515625	275.680718994141	17	19	418	20.9	289.08758544922	150.637695312499	325.980593455993	216.224078941257	192.132781750699	158.287472260854	167.017356614372
420	240.957357788086	283.212603759766	17	19	419	20.95	289.08758544922	150.6376953125	325.980593455994	274.043353287222	194.131637211542	168.124397218611	166.022896557281
421	255.411737060547	290.744488525391	17	19	420	21	289.08758544922	150.637695312499	325.980593455993	325.980593455993	194.715186571607	177.961322176366	166.249080565773
422	269.866116333008	298.276373291016	17	19	421	21.05	289.08758544922	150.6376953125	325.980593455993	279.332218997273	213.556706838593	182.869207346442	167.381688116623
423	284.320495605469	305.808258056641	17	19	422	21.1	289.08758544922	150.6376953125	325.980593455993	227.566579662508	235.149377336961	189.04741555775	167.918909147172
424	288.274658203125	308.230194091797	17	19	423	21.15	79.0832519531205	48.4387207031193	92.73872116239	173.206294201957	230.773427750941	195.178230192863	169.750443943426
425	291.531036376953	307.411895751953	17	19	424	21.2	65.1275634765602	-16.3659667968795	67.1523967821696	153.070060389964	226.397478164923	197.251363547171	172.171575515543
426	294.234191894531	307.589111328125	17	19	425	21.25	54.0631103515602	3.54431152343977	54.179166153238	144.318161217928	222.021528578905	198.695814073713	172.539686425548
427	305.250183105469	305.233795166016	17	19	426	21.3	220.319824218759	-47.1063232421795	225.299424396028	182.214636504609	207.787499417524	201.210530630738	162.01711862098
428	318.930183410645	308.694931030274	17	19	427	21.35	273.60000610352	69.2227172851597	282.221097595817	225.228376667338	191.993420877303	200.952387937609	151.494550816413
429	332.61018371582	312.156066894531	17	19	428	21.4	273.600006103501	69.2227172851403	282.221097595793	270.836762955854	198.223678635026	190.79379045471	141.126529218226
430	346.290184020996	315.617202758789	17	19	429	21.45	273.600006103519	69.2227172851597	282.221097595815	262.504938445083	200.3710898828	179.807988517137	140.709108162496
431	359.970184326172	319.078338623047	17	19	430	21.5	273.60000610352	69.2227172851597	282.221097595817	239.668680536678	202.67644157582	165.982596873051	138.958334430839
432	369.151489257812	318.964141845703	17	19	431	21.55	183.6260986328	-2.28393554687955	183.640301842175	214.232720765443	188.864354422883	153.970052313682	137.507579960231
433	377.286437988281	321.065582275391	17	19	432	21.6	162.698974609381	42.0288085937602	168.039808053791	175.513803098261	166.755398538257	140.76673471371	136.546969116582
434	384.045623779297	324.861358642578	17	19	433	21.65	135.183715820319	75.9155273437398	155.041298739616	134.516120195786	150.814153158479	141.814138259828	135.953502652523
435	388.421295166016	324.161254882812	17	19	434	21.7	87.5134277343807	-14.0020751953205	88.6265092599053	115.223770400682	133.218498869351	144.606226742256	135.435040728624
436	392.257354736328	324.604949951172	17	19	435	21.75	76.7211914062398	8.87390136720001	77.2326830834438	93.8421165398359	109.943665167197	145.493416339306	134.43506727195
437	396.38134765625	326.016662597656	17	19	436	21.8	82.4798583984398	28.2342529296807	87.1785528666533	87.3955855515147	100.152605209841	140.111831253809	134.232566165655
438	398.838470458984	327.834686279297	17	19	437	21.85	49.1424560546795	36.3604736328193	61.1315387495608	90.9231946404414	89.5400485501172	131.884162508323	133.204894008267
439	404.755187988281	329.47705078125	17	19	438	21.9	118.334350585941	32.8472900390602	122.80864379801	85.371210138607	85.4045978846309	123.965586175598	125.336624352129
440	409.816528320312	331.093597412109	17	19	439	21.95	101.226806640619	32.3309326171795	106.264554704539	85.0814400189993	88.8413636017128	113.29381910638	117.869936256003
441	412.038024902344	332.181640625	17	19	440	22	44.4299316406398	21.7608642578205	49.4727605742717	85.2379805603986	88.3103911027926	99.9553466853122	110.415902466635
442	416.200134277344	333.206726074219	17	19	441	22.05	83.2421875	20.5017089843795	85.7297022686148	83.4136102177471	91.3593080847364	92.1459525740204	103.154841270026
443	418.244262695312	335.531585693359	17	19	442	22.1	40.8825683593602	46.4971923828	61.9142414565573	86.7595325629842	97.0129264783886	84.0465226754136	96.0773553989218
444	423.829254150391	336.589691162109	17	19	443	22.15	111.699829101581	21.162109375	113.686792084753	91.2495720669783	97.117019192717	76.7287751121839	94.5696553213745
445	429.958801269531	336.092132568359	17	19	444	22.2	122.5909423828	-9.951171875	122.994166430725	97.6371761504735	93.3691393434099	73.6187179100764	92.9958579135728
446	426.965972900391	338.0859375	17	19	445	22.25	-59.8565673828	39.8760986328205	71.9229580942421	108.787872396379	89.9670282034278	70.174320470186	91.8766393915164
447	421.339584350586	339.805816650391	17	19	446	22.3	-112.527770996101	34.3975830078205	117.667722686091	110.820428167687	84.1392999382003	67.254601700573	86.7422896470484
448	415.713195800781	341.525695800781	17	19	447	22.35	-112.527770996099	34.3975830078	117.667722686084	99.9787461238356	78.5529968007099	65.4574000789253	80.8769765012391
449	410.099487304688	338.911682128906	17	19	448	22.4	-112.27416992186	-52.2802734375	123.849570941294	88.6844843398773	68.0529523397369	59.8794582495473	74.6280195778442
450	413.517883300781	338.533172607422	17	19	449	22.45	68.3679199218602	-7.57019042968068	68.7857562114681	70.6414237259271	58.3960722184399	55.9318839948681	68.0118198389968
451	414.290344238281	338.519470214844	17	19	450	22.5	15.44921875	-0.274047851560226	15.4516491744505	48.3181212050411	52.0382498375793	54.849208060219	61.8081852492715
452	415.367218017578	337.668334960938	17	19	451	22.55	21.5374755859398	-17.0227050781193	27.4524196163395	25.2854765117869	43.1498953164097	52.3396302263704	58.0587344886926
453	415.236419677734	337.3955078125	17	19	452	22.6	-2.61596679688068	-5.45654296876023	6.05121008165383	16.8133983130442	33.9018736794619	51.3879760841334	54.6610853798614
454	415.01416015625	337.022369384766	17	19	453	22.65	-4.44519042967954	-7.46276855467954	8.68634747502242	15.3920153352814	22.6418973063776	47.3251723829205	53.1923877009479
455	416.131805419922	337.727081298828	17	19	454	22.7	22.3529052734398	14.0942382812398	26.425365217755	15.6583669068924	18.4946286463262	41.3854890848895	54.6734635979581
456	416.460266113281	337.469787597656	17	19	455	22.75	6.56921386718068	-5.14587402343977	8.34473428563613	19.4856261538827	19.7313879170103	38.2598624437264	53.9354727813276
457	417.891143798828	337.315155029297	17	19	456	22.8	28.6175537109398	-3.09265136718068	28.7841774743946	19.9983181009684	20.5399605145405	33.3727480402872	55.7570147201964
458	418.486145019531	338.425109863281	17	19	457	22.85	11.9000244140602	22.1990966796807	25.1875063166054	20.1758589796082	24.2229553675569	29.8697904941554	58.2297320119925
459	419.045776367188	338.481750488281	17	19	458	22.9	11.1926269531398	1.1328125	11.2498072104506	24.0707604987392	26.5973924261042	25.2904529800905	59.1605216775774
460	419.244171142578	337.130584716797	17	19	459	22.95	3.96789550779999	-27.0233154296807	27.3130696109543	25.4215541221886	24.3749059513391	22.7298205716132	57.9130560453568
461	420.625274658203	337.2958984375	17	19	460	23	27.6220703125	3.30627441406023	27.8192418812908	28.9602845812311	24.4814750498734	23.6610238132309	58.1140486022999
462	422.247314453125	338.021423339844	17	19	461	23.05	32.4407958984398	14.5104980468795	35.5381455916417	33.19646675124	23.5956007641647	23.9715164033647	57.0646908263722
463	421.210296630859	336.144836425781	17	19	462	23.1	-20.7403564453205	-37.5317382812591	42.8811586118178	28.57395292307	25.8377073088489	25.2756480843092	57.3933638428338
464	422.536346435547	337.078094482422	17	19	463	23.15	26.5209960937602	18.6651611328193	32.4307180604956	24.8921896010077	27.9390086538034	29.6560002897119	55.413009653362
465	422.365264892578	336.956268310547	17	19	464	23.2	-3.42163085937955	-2.4365234375	4.20050047010416	21.7696474061408	26.9650124969001	35.7282092858399	53.7876647796075
466	422.789184570312	336.752105712891	17	19	465	23.25	8.47839355467954	-4.08325195311932	9.41042527097922	22.7151300364667	27.5906597094515	37.6966250924691	52.5012445521877
467	423.025268554688	337.720001220703	17	19	466	23.3	4.72167968752046	19.3579101562398	19.9254346173075	22.6815505563668	27.403072292189	44.2594277398198	53.5674716429397
468	425.3232421875	337.098907470703	17	19	467	23.35	45.9594726562398	-12.421875	47.6085717634469	25.3560720707302	26.3283408010614	51.0020639450597	52.6841928016904
469	426.755126953125	337.841827392578	17	19	468	23.4	28.6376953125	14.8583984375	32.2628206599963	30.2891298178953	32.7146081533195	58.4415851056076	51.6463677540608
470	426.530151367188	338.691192626953	17	19	469	23.45	-4.49951171873977	16.9873046875	17.5731080419212	33.0364971782371	47.0815126203406	59.8942280958455	51.9851380746771
471	426.705261230469	340.385955810547	17	19	470	23.5	3.50219726561932	33.8952636718795	34.0757140068047	29.9415515656562	50.9117751350648	61.3788891443808	53.6572610712181
472	427.897125244141	341.574371337891	17	19	471	23.55	23.8372802734409	23.7683105468807	33.6622714190165	42.7476657502723	64.9232547154749	61.789751426374	55.0293648067124
473	428.352111816406	343.115295410156	17	19	472	23.6	9.09973144529999	30.8184814453	32.1338437005423	68.806953169951	76.1664205812706	63.3987516015342	56.9364987805739
474	430.580963134766	347.382995605469	17	19	473	23.65	44.5770263672	85.3540039062591	96.2933915830767	71.5344204522343	88.9441615574117	63.5008469238034	58.7777543196012
475	433.42529296875	354.207458496094	17	19	474	23.7	56.8865966796795	136.4892578125	147.869545140315	96.8100122527128	92.8234436947908	66.1898404743254	60.1755344150601
476	432.497131347656	356.405151367188	17	19	475	23.75	-18.5632324218795	43.9538574218807	47.7130504182214	122.391289596885	95.16711857931	66.742626660649	62.025330283822
477	428.098368326823	363.08969116211	17	19	476	23.8	-87.9752604166606	133.69079589844	160.040230421409	135.140657364551	96.1764305605591	73.7621952455922	63.3641400728644
478	423.699605305989	369.774230957031	17	19	477	23.85	-87.9752604166799	133.69079589842	160.040230421403	116.839934219631	100.469162402007	75.4985951092254	64.7928666408522
479	419.300842285156	376.458770751953	17	19	478	23.9	-87.9752604166595	133.69079589844	160.040230421408	118.799816706386	94.2870856942872	78.0022825280312	66.5700356864937
480	417.844177246094	374.046112060547	17	19	479	23.95	-29.1333007812409	-48.2531738281205	56.3659294157123	95.5428488684054	85.2981683283102	81.240455577741	67.9456231721227
481	415.074340820312	374.818908691406	17	19	480	24	-55.3967285156398	15.4559326171807	57.5124628519969	78.5470352071289	82.5734781862332	83.6534983292053	69.756380643005
482	412.890197753906	374.94482421875	17	19	481	24.05	-43.6828613281193	2.51831054687955	43.7553912315068	53.4335140240232	82.6011357757095	86.0872132100601	71.3741655211286
483	409.879608154297	372.703887939453	17	19	482	24.1	-60.2117919921807	-44.8187255859398	75.0611621150206	53.7564024369897	74.8307696371803	88.5973494768386	72.8083750737482
484	408.460723876953	373.682495117188	17	19	483	24.15	-28.3776855468795	19.5721435547	34.4726245058795	46.3471396660806	67.0604034986506	87.8995083494905	74.5038456401504
485	406.04248046875	372.083618164062	17	19	484	24.2	-48.3648681640602	-31.9775390625205	57.9803714805446	69.6594226830135	69.6574674606912	84.6228595442804	76.9050716463125
486	405.47705078125	372.9365234375	17	19	485	24.25	-11.30859375	17.0581054687602	20.4661489974515	71.1145040672317	72.1398780791006	86.3540354751748	79.1760495324526
487	397.552795410156	371.728271484375	17	19	486	24.3	-158.48510742188	-24.1650390625	160.316806316172	80.687292973278	75.997995859561	82.468852405909	81.1841521849346
488	396.455819936899	367.760284423828	17	19	487	24.35	-21.9395094651406	-79.3597412109398	82.3365690361113	85.5585324843926	76.7255365516702	78.5836693366447	82.500176408763
489	395.358844463642	363.792297363281	17	19	488	24.4	-21.9395094651395	-79.3597412109398	82.336569036111	97.9326164921206	81.5119310046939	74.6984862673799	84.1998444101778
490	394.261868990384	359.824310302734	17	19	489	24.45	-21.93950946516	-79.3597412109409	82.3365690361176	82.3365690361085	83.9475507602506	75.9970182483998	86.2667552270444
491	393.164893517127	355.856323242188	17	19	490	24.5	-21.9395094651406	-79.3597412109193	82.3365690360916	82.3365690361087	90.1345927641165	78.1338721416293	87.9211008947889
492	392.06791804387	351.888336181641	17	19	491	24.55	-21.9395094651395	-79.3597412109398	82.336569036111	82.3365690361098	82.3365690361086	80.9585796158833	89.5857826272281
493	390.970942570613	347.920349121094	17	19	492	24.6	-21.9395094651406	-79.3597412109409	82.3365690361124	82.3365690361085	82.3365690361092	82.2179985459622	91.2886750526295
494	389.873967097355	343.952362060547	17	19	493	24.65	-21.93950946516	-79.3597412109398	82.3365690361165	82.3365690361124	82.3365690361092	85.5068443564975	91.3875787809673
495	388.776991624098	339.984375	17	19	494	24.7	-21.9395094651395	-79.3597412109398	82.336569036111	82.3365690361087	82.3365690361085	87.6203028182995	90.1970786703741
496	387.680016150841	336.016387939453	17	19	495	24.75	-21.9395094651395	-79.3597412109398	82.336569036111	82.3365690361096	84.127866204158	91.6094724042563	94.7612408398231
497	386.583040677584	332.048400878907	17	19	496	24.8	-21.9395094651406	-79.3597412109204	82.3365690360927	82.3365690361085	85.9191633722055	88.606109124277	94.8960787241125
498	385.486065204326	328.08041381836	17	19	497	24.85	-21.93950946516	-79.3597412109398	82.3365690361165	82.3365690361085	87.7104605402541	89.5017577083006	93.0633919494718
499	384.389089731069	324.112426757813	17	19	498	24.9	-21.9395094651395	-79.3597412109398	82.336569036111	85.9191633722035	89.501757708301	90.3974062923243	89.6661170347463
500	383.292114257812	320.144439697266	17	19	499	24.95	-21.9395094651406	-79.3597412109398	82.3365690361113	89.5017577083022	91.2930548763485	91.2930548763478	89.3914530035211
501	379.454233805338	316.920218912761	17	19	500	25	-76.7576090494799	-64.4844156901001	100.249540716586	93.0843520443987	93.084352044396	92.1887034603725	91.5624009627244
502	375.616353352864	313.695998128256	17	19	501	25.05	-76.7576090494799	-64.4844156901001	100.249540716586	96.6669463804936	94.8756492124453	93.0843520443962	NA
503	371.77847290039	310.47177734375	17	19	502	25.1	-76.7576090494799	-64.4844156901206	100.249540716599	100.249540716588	96.6669463804921	93.9800006284205	NA
504	367.940592447916	307.247556559245	17	19	503	25.15	-76.7576090494799	-64.484415690099	100.249540716585	100.249540716588	98.4582435485395	94.875649212444	NA
505	364.102711995442	304.02333577474	17	19	504	25.2	-76.7576090494799	-64.4844156901001	100.249540716586	100.249540716588	100.249540716587	95.7712977964678	NA
506	360.264831542968	300.799114990235	17	19	505	25.25	-76.7576090494799	-64.4844156901001	100.249540716586	100.249540716586	100.249540716587	103.168446204471	NA
507	356.426951090494	297.57489420573	17	19	506	25.3	-76.7576090494799	-64.4844156901001	100.249540716586	100.249540716586	100.249540716587	107.323305042316	NA
508	352.589070638021	294.350673421224	17	19	507	25.35	-76.7576090494606	-64.4844156901206	100.249540716584	100.249540716586	100.249540716587	107.543114562299	NA
509	348.751190185547	291.126452636719	17	19	508	25.4	-76.7576090494799	-64.484415690099	100.249540716585	100.249540716586	100.249540716587	104.633747802113	NA
510	344.913309733073	287.902231852214	17	19	509	25.45	-76.7576090494799	-64.4844156901001	100.249540716586	100.249540716586	100.249540716587	102.785887758642	NA
511	341.075429280599	284.678011067709	17	19	510	25.5	-76.7576090494799	-64.4844156901001	100.249540716586	100.249540716588	113.252540364547	104.99092978382	NA
512	337.237548828125	281.453790283204	17	19	511	25.55	-76.7576090494799	-64.4844156901001	100.249540716586	100.249540716588	119.770960872187	NA	NA
513	333.399668375651	278.229569498698	17	19	512	25.6	-76.7576090494799	-64.4844156901195	100.249540716598	100.249540716588	118.419282744106	NA	NA
514	329.561787923177	275.005348714193	17	19	513	25.65	-76.7576090494799	-64.4844156901001	100.249540716586	126.255540012508	110.809252055686	NA	NA
515	325.723907470703	271.781127929688	17	19	514	25.7	-76.7576090494799	-64.4844156901001	100.249540716586	139.292381027788	105.322234800698	NA	NA
516	326.863647460938	260.323699951172	17	19	515	25.75	22.7947998047	-229.14855957032	230.279537196185	136.589024771623	109.732318851052	NA	NA
517	328.056701660156	252.13850402832	17	19	516	25.8	23.8610839843602	-163.70391845704	165.433745792984	121.368963394783	NA	NA	NA
518	329.987060546875	248.255187988281	17	19	517	25.85	38.6071777343795	-77.6663208007801	86.7327594357729	110.394928884807	NA	NA	NA
519	329.222320556641	249.189605712891	17	19	518	25.9	-15.2947998046795	18.6883544922	24.1492338323881	93.2090976895959	NA	NA	NA
520	330.248504638672	247.165954589844	17	19	519	25.95	20.5236816406193	-40.4730224609398	45.3793681667036	NA	NA	NA	NA
521	334.733551025391	241.511138916016	17	19	520	26	89.7009277343807	-113.09631347656	144.35038122013	NA	NA	NA	NA
522	NA	NA	17	19	521	26.05	NA	NA	NA	NA	NA	NA	NA
523	NA	NA	17	19	522	26.1	NA	NA	NA	NA	NA	NA	NA
524	NA	NA	17	19	523	26.15	NA	NA	NA	NA	NA	NA	NA
525	NA	NA	17	19	524	26.2	NA	NA	NA	NA	NA	NA	NA
526	NA	NA	17	19	525	26.25	NA	NA	NA	NA	NA	NA	NA
527	NA	NA	17	19	526	26.3	NA	NA	NA	NA	NA	NA	NA
528	NA	NA	17	19	527	26.35	NA	NA	NA	NA	NA	NA	NA
529	NA	NA	17	19	528	26.4	NA	NA	NA	NA	NA	NA	NA
530	NA	NA	17	19	529	26.45	NA	NA	NA	NA	NA	NA	NA
531	NA	NA	17	19	530	26.5	NA	NA	NA	NA	NA	NA	NA
532	NA	NA	17	19	531	26.55	NA	NA	NA	NA	NA	NA	NA
533	NA	NA	17	19	532	26.6	NA	NA	NA	NA	NA	NA	NA
534	NA	NA	17	19	533	26.65	NA	NA	NA	NA	NA	NA	NA
535	NA	NA	17	19	534	26.7	NA	NA	NA	NA	NA	NA	NA
536	NA	NA	17	19	535	26.75	NA	NA	NA	NA	NA	NA	NA
537	NA	NA	17	19	536	26.8	NA	NA	NA	NA	NA	NA	NA
538	NA	NA	17	19	537	26.85	NA	NA	NA	NA	NA	NA	NA
539	NA	NA	17	19	538	26.9	NA	NA	NA	NA	NA	NA	NA
540	NA	NA	17	19	539	26.95	NA	NA	NA	NA	NA	NA	NA
541	NA	NA	17	19	540	27	NA	NA	NA	NA	NA	NA	NA
542	NA	NA	17	19	541	27.05	NA	NA	NA	NA	NA	NA	NA
543	NA	NA	17	19	542	27.1	NA	NA	NA	NA	NA	NA	NA
544	NA	NA	17	19	543	27.15	NA	NA	NA	NA	NA	NA	NA
545	NA	NA	17	19	544	27.2	NA	NA	NA	NA	NA	NA	NA
546	NA	NA	17	19	545	27.25	NA	NA	NA	NA	NA	NA	NA
547	NA	NA	17	19	546	27.3	NA	NA	NA	NA	NA	NA	NA
548	NA	NA	17	19	547	27.35	NA	NA	NA	NA	NA	NA	NA
549	NA	NA	17	19	548	27.4	NA	NA	NA	NA	NA	NA	NA
550	NA	NA	17	19	549	27.45	NA	NA	NA	NA	NA	NA	NA
551	NA	NA	17	19	550	27.5	NA	NA	NA	NA	NA	NA	NA
552	NA	NA	17	19	551	27.55	NA	NA	NA	NA	NA	NA	NA
553	NA	NA	17	19	552	27.6	NA	NA	NA	NA	NA	NA	NA
554	NA	NA	17	19	553	27.65	NA	NA	NA	NA	NA	NA	NA
555	NA	NA	17	19	554	27.7	NA	NA	NA	NA	NA	NA	NA
556	NA	NA	17	19	555	27.75	NA	NA	NA	NA	NA	NA	NA
557	NA	NA	17	19	556	27.8	NA	NA	NA	NA	NA	NA	NA
558	NA	NA	17	19	557	27.85	NA	NA	NA	NA	NA	NA	NA
559	NA	NA	17	19	558	27.9	NA	NA	NA	NA	NA	NA	NA
560	NA	NA	17	19	559	27.95	NA	NA	NA	NA	NA	NA	NA
561	NA	NA	17	19	560	28	NA	NA	NA	NA	NA	NA	NA
562	NA	NA	17	19	561	28.05	NA	NA	NA	NA	NA	NA	NA
563	NA	NA	17	19	562	28.1	NA	NA	NA	NA	NA	NA	NA
564	NA	NA	17	19	563	28.15	NA	NA	NA	NA	NA	NA	NA
565	NA	NA	17	19	564	28.2	NA	NA	NA	NA	NA	NA	NA
566	NA	NA	17	19	565	28.25	NA	NA	NA	NA	NA	NA	NA
567	NA	NA	17	19	566	28.3	NA	NA	NA	NA	NA	NA	NA
568	NA	NA	17	19	567	28.35	NA	NA	NA	NA	NA	NA	NA
569	NA	NA	17	19	568	28.4	NA	NA	NA	NA	NA	NA	NA
570	NA	NA	17	19	569	28.45	NA	NA	NA	NA	NA	NA	NA
571	NA	NA	17	19	570	28.5	NA	NA	NA	NA	NA	NA	NA
572	NA	NA	17	19	571	28.55	NA	NA	NA	NA	NA	NA	NA
573	NA	NA	17	19	572	28.6	NA	NA	NA	NA	NA	NA	NA
574	NA	NA	17	19	573	28.65	NA	NA	NA	NA	NA	NA	NA
575	NA	NA	17	19	574	28.7	NA	NA	NA	NA	NA	NA	NA
576	NA	NA	17	19	575	28.75	NA	NA	NA	NA	NA	NA	NA
577	NA	NA	17	19	576	28.8	NA	NA	NA	NA	NA	NA	NA
578	NA	NA	17	19	577	28.85	NA	NA	NA	NA	NA	NA	NA
579	NA	NA	17	19	578	28.9	NA	NA	NA	NA	NA	NA	NA
580	NA	NA	17	19	579	28.95	NA	NA	NA	NA	NA	NA	NA
581	NA	NA	17	19	580	29	NA	NA	NA	NA	NA	NA	NA
582	NA	NA	17	19	581	29.05	NA	NA	NA	NA	NA	NA	NA
583	NA	NA	17	19	582	29.1	NA	NA	NA	NA	NA	NA	NA
584	NA	NA	17	19	583	29.15	NA	NA	NA	NA	NA	NA	NA
585	NA	NA	17	19	584	29.2	NA	NA	NA	NA	NA	NA	NA
586	NA	NA	17	19	585	29.25	NA	NA	NA	NA	NA	NA	NA
587	NA	NA	17	19	586	29.3	NA	NA	NA	NA	NA	NA	NA
588	NA	NA	17	19	587	29.35	NA	NA	NA	NA	NA	NA	NA
589	NA	NA	17	19	588	29.4	NA	NA	NA	NA	NA	NA	NA
590	NA	NA	17	19	589	29.45	NA	NA	NA	NA	NA	NA	NA
591	NA	NA	17	19	590	29.5	NA	NA	NA	NA	NA	NA	NA
592	NA	NA	17	19	591	29.55	NA	NA	NA	NA	NA	NA	NA
593	NA	NA	17	19	592	29.6	NA	NA	NA	NA	NA	NA	NA
594	NA	NA	17	19	593	29.65	NA	NA	NA	NA	NA	NA	NA
595	NA	NA	17	19	594	29.7	NA	NA	NA	NA	NA	NA	NA
596	NA	NA	17	19	595	29.75	NA	NA	NA	NA	NA	NA	NA
597	NA	NA	17	19	596	29.8	NA	NA	NA	NA	NA	NA	NA
598	NA	NA	17	19	597	29.85	NA	NA	NA	NA	NA	NA	NA
599	NA	NA	17	19	598	29.9	NA	NA	NA	NA	NA	NA	NA
600	NA	NA	17	19	599	29.95	NA	NA	NA	NA	NA	NA	NA
601	NA	NA	17	19	600	30	NA	NA	NA	NA	NA	NA	NA
