# Supplementary material for: An automated feeding system for the African killifish reveals the impact of diet on lifespan and allows scalable assessment of associative learning
Source: eLife. 2022 Nov 10;11:e69008. doi: 10.7554/eLife.69008 (PMC9788828; doi:10.7554/eLife.69008)
Supplement: Figure 6—source data 3. [file elife-69008-fig6-data3.zip › Filtered and Interpolated Trajectories with Kinematics/t26_REC001 DLC_likelihood-euclidean-filtered_splines-interpolated_kinematics_02_resnet50_TrainAllTheThingsJun28shuffle1_1030000.csv]

	x2	y2	fishnum	recording_num	bodyparts_coords	seconds	velocity_x	velocity_y	velocity_xy	velocity_xy_5frame	velocity_xy_10frame	velocity_xy_20frame	velocity_xy_40frame
1	75.04488	168.9621	26	1	0	0	0	0	0	NA	NA	NA	NA
2	74.91914	168.6049	26	1	1	0.05	-2.51480000000015	-7.14400000000012	7.57370154151868	NA	NA	NA	NA
3	75.03953	165.959	26	1	2	0.1	2.40780000000001	-52.9179999999997	52.9727498327203	20.4881941196841	NA	NA	NA
4	75.2513362211268	166.214976387457	26	1	3	0.15	4.23612442253614	5.11952774913993	6.64487129276564	31.1881842443346	NA	NA	NA
5	74.46016	167.7899	26	1	4	0.2	-15.8235244225361	31.4984722508598	35.249647931416	44.0292769263442	38.1530779248098	NA	NA
6	71.7927120906967	167.99073187715	26	1	5	0.25	-53.3489581860661	4.01663754300046	53.4999506232526	46.1868141856632	41.0258220756429	NA	NA
7	68.29874	167.1705	26	1	6	0.3	-69.879441813934	-16.4046375430001	71.7791649515665	55.03231635043	42.2330311914269	NA	NA
8	65.2442182641582	166.257603508731	26	1	7	0.35	-61.0904347168358	-18.2579298253802	63.7604361293152	55.8179617299354	38.1669449151207	NA	NA
9	62.8369927845755	165.435859238297	26	1	8	0.4	-48.1445095916541	-16.4348854086796	50.8723821165994	50.8634599069511	38.3053895763673	NA	NA
10	61.0203773039449	164.702938447342	26	1	9	0.45	-36.3323096126121	-14.6584158191001	39.1778748289433	40.4367854565097	35.6445555826715	27.082213151006	NA
11	59.7376855649594	164.056512394514	26	1	10	0.5	-25.65383477971	-12.9285210565604	28.7274415083311	30.1470756445782	31.4776380025444	28.0253609645745	NA
12	58.9322313103121	163.494252338458	26	1	11	0.55	-16.109085092946	-11.2452011211195	19.6457926993594	21.5784628023047	25.8025785891792	28.5092291334998	NA
13	58.5473282826959	163.013829537821	26	1	12	0.6	-7.69806055232394	-9.60845601274002	12.3118870696578	15.4711494354076	21.1745974662972	26.5941203217836	NA
14	58.526290224804	162.612915251248	26	1	13	0.65	-0.420761157838001	-8.01828573145997	8.02931790523203	12.0918160981377	17.9848920788601	26.8281553418483	NA
15	58.8124308793294	162.289180737386	26	1	14	0.7	5.72281309050794	-6.47469027724014	8.64130799445762	11.1683717218488	16.0113483772022	25.4657691033672	NA
16	59.3490639889651	162.040297254881	26	1	15	0.75	10.732662192714	-4.97766965009987	11.8307748219818	12.2021192880163	15.0248998535061	22.8567775382987	NA
17	60.0795032964041	161.863936062379	26	1	16	0.8	14.60878614878	-3.52722385004029	15.0285708179148	14.3913213554156	14.7854270755726	21.6550448999747	NA
18	60.9470625443395	161.757768418526	26	1	17	0.85	17.3511849587081	-2.12335287705969	17.4806249004953	16.5515473189969	15.0212957284465	24.936541363046	NA
19	61.8950554754642	161.719465581968	26	1	18	0.9	18.9598586224939	-0.766056731160347	18.9753282422284	17.9579836088744	15.3509211073292	31.6976275039603	NA
20	62.8667958324714	161.746698811351	26	1	19	0.95	19.434807140144	0.544664587660009	19.442437812364	18.4024824292964	15.2869826240629	39.8886835089932	43.5952193773347
21	63.8055973580541	161.837139365322	26	1	20	1	18.7760305116541	1.80881107942014	18.8629562713695	17.8404721688767	14.2359170740529	47.4672836395514	43.6870793143312
22	64.6547737949052	161.988458502526	26	1	21	1.05	16.9835287370219	3.02638274407968	17.2510649200249	16.3105208592428	17.5075112107702	52.4299298874633	45.1067413787155
23	65.3576388857179	162.19832748161	26	1	22	1.1	14.0573018162542	4.19737958168014	14.6705735983965	14.0224179291289	28.6984852597948	53.9493994531407	44.6687931565641
24	65.8575063731852	162.464417561219	26	1	23	1.15	9.99734974934597	5.32180159218001	11.3255716940593	10.5138505392314	45.4103629290605	54.9294739910188	45.5624543022071
25	66.09769	162.7844	26	1	24	1.2	4.80367253629595	6.39964877562022	8.00192316179438	16.612539992244	63.7660186407842	55.9451463066643	45.5432396137329
26	66.1601409285499	162.763030182891	26	1	25	1.25	1.24901857099786	-0.427396342180373	1.32011932188219	39.5564983507129	79.9096674255967	56.3906988442866	46.2978142540608
27	66.68136	160.4334	26	1	26	1.3	10.4243814290021	-46.5926036578196	47.7445121850877	74.5102049988782	90.074432699354	57.7907320598718	45.6837140681151
28	68.2060350221632	154.146108634343	26	1	27	1.35	30.4935004432642	-125.74582731314	129.390365390741	113.509619352439	92.8775031778349	59.157970264534	44.4795421719095
29	70.3570519906655	145.09344793541	26	1	28	1.4	43.0203393700458	-181.05321397866	186.094104934886	149.305484311962	94.5080268747085	59.2969027018359	44.4784115367782
30	72.5268464480861	135.178132919304	26	1	29	1.45	43.3958891484122	-198.30630032212	202.998994929601	163.536325406464	96.6033099892658	60.1082256036635	44.8187190494154
31	74.1078539370045	126.302878602132	26	1	30	1.5	31.620149778368	-177.50508634344	180.299444119494	146.198508004957	98.5454806145203	59.348797664088	44.777641675906
32	74.49251	120.3704	26	1	31	1.55	7.69312125990979	-118.64957204264	118.898717657598	114.505848750539	98.0739529089734	61.7042536239312	44.992079169318
33	73.96984	118.3003	26	1	32	1.6	-10.4533999999998	-41.4020000000002	42.7012783832055	79.697000626092	89.6174552692732	62.7434659913446	45.8280533960682
34	74.98562	117.3639	26	1	33	1.65	20.3155999999998	-18.7279999999998	27.630808662795	47.7854769170788	73.1834424746113	64.2967532625659	47.5835815238027
35	75.84007	116.1952	26	1	34	1.7	17.089	-23.374	28.9547543073672	32.6115804114829	56.4504325665428	65.6207101240986	48.443665184863
36	76.64455	116.8497	26	1	35	1.75	16.0896	13.09	20.7418255744281	33.0364025335895	38.7879279025793	69.7388509698229	49.3222850856477
37	78.74091	116.3659	26	1	36	1.8	41.9272000000001	-9.67600000000004	43.0292351296186	31.8610361986839	33.3340745485085	69.7123832362554	49.2428219662946
38	79.1001	114.1536	26	1	37	1.85	7.18379999999996	-44.246	44.8253889937388	33.2038645069935	32.6094288048544	64.0225429807729	49.0157616550562
39	78.5255473463968	115.077168099954	26	1	38	1.9	-11.4910530720638	18.4713619990799	21.7539769882668	29.7903788880798	34.0854796504234	57.259195569596	48.8017671297186
40	77.81006	116.7108	26	1	39	1.95	-14.3097469279363	32.6726380009202	35.6688958489152	34.0565686855341	34.6381102589315	49.7487545898376	48.7609908391446
41	77.73895	116.8802	26	1	40	2	-1.4221999999998	3.38799999999992	3.67439747985964	32.1824550761192	40.9322213251255	42.0879997122607	49.1548145182728
42	78.62228	119.9746	26	1	41	2.05	17.6666	61.8879999999999	64.36018411689	36.3099231021629	41.3508135635374	37.5542284511726	49.5313379080727
43	76.95875	120.5872	26	1	42	2.1	-33.2706000000002	12.252	35.4548209466641	36.0723560108694	38.4276306922726	37.7067073389958	49.4986591469947
44	77.60451	118.5684	26	1	43	2.15	12.9152000000002	-40.376	42.3913171184855	52.0740637621712	41.3349486645807	40.2376890565866	49.9029319364581
45	76.7414977915775	120.060904185114	26	1	44	2.2	-17.2602441684501	29.85008370228	34.4810603924479	48.6450584415407	43.0470766131324	40.9421840630616	50.969835234736
46	74.6199408601505	123.667298607465	26	1	45	2.25	-42.4311386285399	72.12788844702	83.6829362363686	44.672806308426	45.3880715219422	42.2538713270087	51.2374874973192
47	73.38258	125.6778	26	1	46	2.3	-24.7472172030101	40.2100278507001	47.2151575137374	46.3599742269986	41.7743823538367	40.6949118727174	51.0445521372764
48	73.36592	124.8983	26	1	47	2.35	-0.333200000000033	-15.59	15.5935602810904	50.0217972153953	42.8039858731372	38.8735530455784	48.6350557852171
49	71.5667	126.6931	26	1	48	2.4	-35.9844000000001	35.8959999999999	50.8271567113487	38.7020792817131	46.3898984627497	38.3066315576012	44.8934856423117
50	74.12334	127.3493	26	1	49	2.45	51.1328	13.124	52.7901753344313	34.9037062661328	47.2462578671918	37.4137560746257	40.4145845641885
51	75.1298366053077	128.255318297849	26	1	50	2.5	20.1299321061541	18.1203659569798	27.0843465679577	40.9351654378485	43.575521328892	38.9608313724577	36.3893680356294
52	73.8537287249269	128.857758558312	26	1	51	2.55	-25.5221576076161	12.0488052092605	28.2232924358357	46.4198226985008	40.0390101818975	37.3584221922141	33.7468729125205
53	72.00414	127.5117	26	1	52	2.6	-36.9917744985378	-26.9211711662402	45.7508561396688	44.4707185189883	39.3194753988842	36.2538523026449	33.0981407613553
54	71.0311372490349	123.722096428837	26	1	53	2.65	-19.4600550193022	-75.79207142326	78.2504430146105	48.4489633760708	35.2783144506217	35.5091106103503	32.6953733599192
55	71.34856	121.5934	26	1	54	2.7	6.34845501930215	-42.5739285767401	43.044654436869	45.1743140976622	31.7804355361191	36.3189603453734	32.7311842945481
56	72.64011	123.5552	26	1	55	2.75	25.831	39.2359999999999	46.9755708533701	37.70378535992	32.5335912229732	32.7361240248155	33.0890302557965
57	73.2322	123.5773	26	1	56	2.8	11.8418	0.441999999999894	11.8500460437924	24.1368062027426	32.9424620305915	32.3767210382974	32.2329622091326
58	73.0919048159358	123.181519515063	26	1	57	2.85	-2.80590368128401	-7.91560969873984	8.39821245095808	19.0901525532499	29.7037187321525	33.2475685896614	32.471038934929
59	72.7277488048812	122.809230031197	26	1	58	2.9	-7.28312022109208	-7.44578967731996	10.4155472287233	16.6182190698755	24.6283227579508	32.5277757150273	33.4705389335546
60	72.65186	121.9219	26	1	59	2.95	-1.51777609762405	-17.7466006239402	17.8113861894057	20.7106099635208	25.3916628235549	31.0804145385394	33.8808745595508
61	73.1423491324548	120.26205894202	26	1	60	3	9.80978264909595	-33.1968211595998	34.615903436498	21.703652104385	21.896726720739	30.690736358998	34.0187125478823
62	73.5412577254028	118.696480653593	26	1	61	3.05	7.97817185896008	-31.3115657685401	32.312000512019	25.119839313159	24.7144318946974	29.9395173738684	34.3118727485523
63	72.95661	118.373	26	1	62	3.1	-11.6929545080561	-6.4696130718599	13.3634231552791	31.6931730938599	27.1756617804386	28.4895741837148	34.5772150535565
64	71.64114	118.7726	26	1	63	3.15	-26.3094000000001	7.99199999999985	27.4964832725933	27.1752343716024	29.7772369794329	25.1530576632519	33.8669390168355
65	72.31774	116.3307	26	1	64	3.2	13.5320000000002	-48.8380000000001	50.6780550929099	28.718253825874	30.3803935409597	24.5201845260345	34.0302557941238
66	72.79337	116.6986	26	1	65	3.25	9.51259999999991	7.35800000000012	12.0262098252109	32.6476714564921	28.8478814950229	23.9241891845842	32.253348351014
67	74.78819	116.537	26	1	66	3.3	39.8964000000001	-3.23199999999986	40.0270977833768	34.4346346457067	26.9365727171452	23.7710125455478	31.5334926863488
68	73.39658	115.6495	26	1	67	3.35	-27.8322	-17.7500000000001	33.0105113083697	29.0676139880595	27.275429635277	26.0685248242797	31.6168690459716
69	74.89671	114.6162	26	1	68	3.4	30.0026	-20.6659999999999	36.4312992186663	30.5205286184433	25.6777925685529	28.634446309508	30.4801664452181
70	74.19534	115.5802	26	1	69	3.45	-14.0273999999999	19.28	23.8429518046738	25.1548916084165	23.6487062285141	30.3479930444759	29.3702499947961
71	73.7936326834629	116.457107635682	26	1	70	3.5	-8.03414633074198	17.5381527136398	19.2907829771299	21.9031878140619	25.9516516484295	29.076593723307	30.7578392814183
72	74.3358854864513	116.833259388304	26	1	71	3.55	10.845056059768	7.52303505244015	13.1989127332426	16.9209504913992	22.8275931963982	31.2653233048905	32.0660134492519
73	75.13604	117.0809	26	1	72	3.6	16.0030902709738	4.95281223391999	16.751992336597	18.2297984689686	24.9613878681208	32.9005778044682	31.9307303471425
74	75.71135	117.1092	26	1	73	3.65	11.5062	0.566000000000031	11.5201126053525	21.3827746784157	27.4916556395832	32.2247674233207	30.4740178834258
75	76.2402429346821	115.684866537977	26	1	74	3.7	10.5778586936421	-28.48666924046	30.3871916925212	20.5002947843799	30.3155925479921	31.7415512428742	30.4228125789987
76	76.4961581687943	113.950866438951	26	1	75	3.75	5.11830468224389	-34.6800019805201	35.055664024365	28.0195879221798	29.3053059515912	31.7705726772126	30.1334648854767
77	76.10046	113.76	26	1	76	3.8	-7.91396337588594	-3.81732877901982	8.78651326306385	38.0623607877673	35.5940738926358	30.6902643344002	31.5743903413575
78	75.49058	116.4081	26	1	77	3.85	-12.1976000000001	52.962	54.3484580255963	42.4013866270155	38.5257259736594	29.9861695022817	31.7388170175956
79	76.71468	119.2417	26	1	78	3.9	24.4820000000001	56.6719999999998	61.73397693329	37.2278372247667	38.7717422780885	28.432557175409	33.8187858851166
80	77.15395	116.6749	26	1	79	3.95	8.78539999999987	-51.336	52.0823208887622	50.6878530008916	39.8343962572343	27.6600854510528	34.3715064796663
81	77.38269	117.0733	26	1	80	4	4.57480000000004	7.96800000000019	9.18791701312127	49.0318640251391	37.5894937059957	30.8249422038385	33.6531529090292
82	78.7262	120.6325	26	1	81	4.05	26.8702000000002	71.1839999999998	76.0865921436884	39.4811237684097	38.5529354724022	34.1925095246354	33.9227541085041
83	78.28053	118.3726	26	1	82	4.1	-8.91340000000014	-45.1979999999998	46.0685131468336	37.2674058874532	35.0109511364426	35.3718865105702	34.9953132883388
84	78.08394	117.7018	26	1	83	4.15	-3.93180000000001	-13.416	13.980275649643	37.9511501872248	29.3734587112348	35.7949781035997	36.8300733583655
85	76.5461	116.3452	26	1	84	4.2	-30.7568000000001	-27.132	41.0137314839799	26.4180179439127	25.0045783541135	36.3254406319629	37.2476635063843
86	76.2340338673878	115.79753854864	26	1	85	4.25	-6.24132265224404	-10.9532290272	12.606638511979	20.9900382477461	32.3445784560859	36.3427405863691	37.1714867853272
87	77.0821233472383	116.156803039958	26	1	86	4.3	16.96178959701	7.18528982636002	18.4209309271282	19.2657936540598	32.790945156635	39.3777681371672	37.1526611869394
88	77.9199	116.5971	26	1	87	4.35	16.7555330552341	8.80593920083982	18.9286146660005	12.7417508207737	32.218047047481	37.4091092109114	37.7786893423349
89	77.86811	116.3342	26	1	88	4.4	-1.03579999999994	-5.25800000000004	5.35905268121151	26.7380067249471	32.8182139291109	39.0031254607252	38.1647269802347
90	77.74143	116.7343	26	1	89	4.45	-2.53360000000015	8.00200000000018	8.39351731754952	39.1638723693573	32.8164850066915	38.3950199148567	38.8850990463765
91	78.48608	120.796	26	1	90	4.5	14.8930000000001	81.234	82.5879180328455	43.4460558472158	35.0959874667425	38.2297120947514	38.8750461664064
92	76.72073	117.176	26	1	91	4.55	-35.307	-72.4000000000001	80.5502591491797	46.3706342041619	40.2026008019322	36.5801849121178	38.9486729007262
93	78.73154	117.0184	26	1	92	4.6	40.2161999999998	-3.15200000000004	40.3395320552927	52.8912191926093	39.8072672853802	37.0900487722094	38.7771723383422
94	78.76608	116.0199	26	1	93	4.65	0.690800000000138	-19.9699999999999	19.9819444659421	43.4539682085379	48.6327922102157	41.4353792934103	38.8976675422863
95	79.14815	118.0338	26	1	94	4.7	7.64139999999998	40.2779999999998	40.9964422597862	41.241329234507	51.7854614755999	42.7537757698944	39.3349723415617
96	77.7332046840393	116.970256803573	26	1	95	4.75	-28.2989063192142	-21.2708639285401	35.4016631124885	36.1684787235447	44.1148457334168	42.5724008934418	38.6655824854622
97	75.8459316792156	114.053181065688	26	1	96	4.8	-37.7454600964739	-58.3415147577	69.4870642790256	50.8949502162695	40.3694246676005	43.6150580394785	39.6602451137893
98	76.29376	113.4531	26	1	97	4.85	8.9565664156882	-12.0016213137598	14.975279500481	50.6797037585906	41.9620504969378	45.571209182388	39.6420142504431
99	79.39964	116.9549	26	1	98	4.9	62.1176	70.0359999999998	93.6143019295661	44.7757232582958	50.0525446577097	47.8968967850604	38.5218019304941
100	79.11912	118.9311	26	1	99	4.95	-5.6104000000002	39.5240000000001	39.9202099713918	39.497520100694	52.6910665330973	50.1101126417002	38.4172441122068
101	79.1854672248954	119.217606222379	26	1	100	5	1.32694449790819	5.73012444758007	5.88176061101466	47.7556222703309	50.0488143201411	46.9251501289742	39.7230476701401
102	78.82305	117.0935	26	1	101	5.05	-7.24834449790819	-42.48212444758	43.0960484910163	49.21013909915	47.0275152770249	43.704836276817	37.9805044832701
103	77.75338	114.4915	26	1	102	5.1	-21.3933999999998	-52.0400000000001	56.2657903486657	54.7024293076039	51.3351510793958	42.1824581661143	39.2264753311348
104	80.08967	118.9622	26	1	103	5.15	46.7257999999998	89.4139999999999	100.886886073662	55.3219053819863	47.1610013599051	42.000356980973	41.2508628285565
105	76.80185	118.2267	26	1	104	5.2	-65.7563999999999	-14.71	67.3816610136615	54.5575104533558	48.4347638078004	42.3445040511604	41.585571909015
106	76.9336410221797	118.65587777022	26	1	105	5.25	2.63582044359396	8.58355540440016	8.97914098292676	54.9146798884608	49.7354545245316	40.9884243845552	42.3740009188051
107	78.85622	118.2561	26	1	106	5.3	38.4515795564059	-7.99555540439997	39.2740738478636	45.1118636206601	47.0402478860336	39.9427220904114	42.344821530161
108	78.52481	115.3725	26	1	107	5.35	-6.62819999999982	-57.672	58.0516375241905	42.1670983079969	42.4028658352908	41.8749192899747	43.3244801035433
109	78.27007	117.9536	26	1	108	5.4	-5.09479999999996	51.6219999999998	51.8728047346583	44.1490036670769	33.9481693042363	38.040478400263	44.9799706776639
110	77.42622	115.4596	26	1	109	5.45	-16.8770000000001	-49.88	52.6578344503456	39.5229853187114	31.9979415692236	38.4394683095568	45.9675030561681
111	78.17103	116.0403	26	1	110	5.5	14.8962	11.6140000000001	18.8886677783269	29.8910517821209	31.9280344489694	41.2163832455288	44.6250493480377
112	77.44019	116.383	26	1	111	5.55	-14.6168	6.85399999999987	16.1439821060356	22.7844749878124	32.8579289037979	39.3808240544223	43.7810402814747
113	77.5164782585227	116.871679618934	26	1	112	5.6	1.52576517045389	9.77359237868001	9.891969841238	21.8287848304503	32.4146875005536	41.3629018900601	43.4719418042325
114	78.04041	116.2448	26	1	113	5.65	10.478634829546	-12.53759237868	16.3399207631159	19.7070652308618	28.9199554406209	41.0663463637028	45.3461395250508
115	77.87431	113.8566	26	1	114	5.7	-3.322	-47.764	47.8793836635351	26.1928724888845	28.4441728113133	40.4173680481356	44.7231605862067
116	77.541157168779	114.102380552464	26	1	115	5.75	-6.66305662441999	4.91561104927996	8.28006978038412	34.9383232189863	32.697311966526	42.1756009441684	45.2668881993131
117	77.67392	116.5274	26	1	116	5.8	2.65525662442002	48.50038895072	48.5730183961492	35.0554358934294	31.7214002228111	41.0745850208435	43.9217693637182
118	78.4660275492379	119.088672818363	26	1	117	5.85	15.842150984758	51.2254563672599	53.619223491747	35.0595607921762	40.3229379448295	41.0777510246986	44.0459100752562
119	78.67827	119.9079	26	1	118	5.9	4.2448490152421	16.3845436327401	16.9254841353317	45.6875587021901	48.1845234231693	42.0630445702674	41.9521558035329
120	77.3375976342692	117.923303174085	26	1	119	5.95	-26.8134473146159	-39.6919365182998	47.9000081572689	37.2499279567377	48.8367945270476	41.824893470636	41.0144688098828
121	75.96824	115.1745	26	1	120	6	-27.3871526853841	-54.9760634817002	61.4200593304539	45.7075526706727	52.4231674393675	42.3249485671012	40.9323404544692
122	75.88463	115.4826	26	1	121	6.05	-1.67219999999986	6.16200000000021	6.38486466888704	61.3136109529092	49.2912411378891	43.8572442861324	39.994999027209
123	76.1921	120.2681	26	1	122	6.1	6.1493999999999	95.71	95.9073470614217	62.614028261919	49.7408145488437	44.7614254423506	38.7801489740842
124	77.30339	115.6522	26	1	123	6.15	22.2257999999999	-92.3180000000002	94.9557755465145	59.1587761765449	55.2061336999138	48.6919220691286	36.4778478917742
125	75.25779	113.8593	26	1	124	6.2	-40.9119999999999	-35.8579999999998	54.402094702318	61.3325543190406	55.2056141299587	47.101817121253	34.9119916492162
126	75.984	115.9436	26	1	125	6.25	14.5241999999999	41.686	44.1437989035832	53.7740764270147	51.9525851676765	49.5453520140711	35.0802292994506
127	75.63763	116.7337	26	1	126	6.3	-6.92739999999986	15.8019999999999	17.2537553813654	49.0986564469184	55.9930883494537	47.900816637025	34.1550267175335
128	73.42218	114.8535	26	1	127	6.35	-44.3090000000001	-37.604	58.1149576012924	47.7971999979984	49.1999129398718	46.2169008605377	33.1842124731663
129	76.56459	116.5664	26	1	128	6.4	62.8482	34.2580000000001	71.578675646033	44.7463941588082	49.1993207150879	45.8638332068028	33.1057341436772
130	74.52856	115.3057	26	1	129	6.45	-40.7205999999999	-25.214	47.8948124577182	50.6536223798668	45.3668397154585	43.5894693102087	32.111625223716
131	74.87268	116.7086	26	1	130	6.5	6.88240000000008	28.058	28.8897697076319	44.6257494527289	46.6675365887746	40.6482976634095	34.0333732067124
132	74.4589672946339	119.01122411837	26	1	131	6.55	-8.27425410732218	46.0524823673998	46.7898964866584	49.2999849832574	46.5103921361608	40.6091739999956	33.9311686557205
133	73.44897	118.0435	26	1	132	6.6	-20.1999458926778	-19.3544823674	27.9755929656032	42.9364794329185	42.6929871722318	36.1973960581083	35.5097343131052
134	73.35691	113.2969	26	1	133	6.65	-1.84120000000007	-94.932	94.9498532986755	48.588679018741	36.5215327136919	31.8893494198457	35.3508893103752
135	73.1149366934298	114.063481129238	26	1	134	6.7	-4.83946613140404	15.3316225847601	16.0772847060234	42.3671618924549	31.9733244904587	29.4066152502968	35.1006784329858
136	72.5435	116.8633	26	1	135	6.75	-11.4287338685961	55.9963774152399	57.1507676367447	40.7602248917347	29.3440101591426	27.9848576547328	35.4154295451187
137	71.88912	116.4313	26	1	136	6.8	-13.0875999999998	-8.64000000000004	15.6823108552278	23.7430804441263	25.2252596505375	27.2354684142234	34.8630529770488
138	71.407946902508	115.558046327736	26	1	137	6.85	-9.62346194984008	-17.46507344528	19.9409079620022	21.0101695479988	23.1948791763447	25.2906739216339	33.8557553281602
139	71.1388735918415	115.144703543306	26	1	138	6.9	-5.38146621332999	-8.2668556886	9.86413106063329	10.0993412995441	14.5793781246035	24.1484237170871	34.5647211114688
140	71.0622156571288	115.051554582513	26	1	139	6.95	-1.53315869425398	-1.86297921585975	2.41273022538617	8.08335740862011	13.446390785135	22.3983569767961	34.6726486444462
141	71.1582886874987	115.138882381161	26	1	140	7	1.92146060739788	1.74655597295981	2.59662639447099	5.62953346095473	9.30217872069094	25.7417978463236	33.9242539756302
142	71.4074082720795	115.266969875056	26	1	141	7.05	4.98239169161593	2.56174987790018	5.60239140060787	5.41567580508071	7.96054469228596	24.0050930253086	34.2187299174063
143	71.78989	115.2961	26	1	142	7.1	7.64963455841013	0.582602498879794	7.67178822367533	5.88261202227125	7.88836067103605	26.2580431838597	33.5864204158397
144	72.2189504300919	115.199765706017	26	1	143	7.15	8.58120860183789	-1.92668587965983	8.79484278126318	8.50501614183779	11.7753147204823	22.0098565516217	32.0165749174713
145	72.33941	115.4043	26	1	144	7.2	2.40919139816214	4.09068587966004	4.74741131133889	7.8377319759518	12.8233894631335	23.0995397447187	31.923441464209
146	71.9952748434904	116.110327598523	26	1	145	7.25	-6.88270313019189	14.1205519704599	15.7086469923037	10.1471878811174	22.1395855335046	21.2855070761663	31.5611916366767
147	72.09569	116.1628	26	1	146	7.3	2.00830313019196	1.04944802954009	2.26597057117792	18.134953635884	22.7849264000796	21.8252893170725	32.2241779972751
148	72.87946	115.6068	26	1	147	7.35	15.6753999999998	-11.1199999999999	19.2190677495032	19.7641669039958	29.3212071913746	21.4946097957827	31.2308916807673
149	72.59737	118.0271	26	1	148	7.4	-5.64179999999993	48.4059999999999	48.7336715550962	35.7741549251714	29.4403349786399	23.2656090161347	29.972129818158
150	73.06544	118.4704	26	1	149	7.45	9.36139999999995	8.86599999999987	12.8934776518981	37.7321208242074	32.7526887043023	25.7558279786837	30.1916255088921
151	70.8252	114.2389	26	1	150	7.5	-44.8048	-84.6299999999999	95.7585870981814	48.4952265016319	33.2688354316417	27.2002102878509	30.6214599299377
152	70.65411	113.6609	26	1	151	7.55	-3.42179999999985	-11.5600000000001	12.0558000663581	40.7457163213959	35.6900339418591	27.828285834817	30.2661625880714
153	72.87272	116.5614	26	1	152	7.6	44.3722	58.0100000000002	73.0345961366257	45.7412105046087	35.1008589205294	30.9754447735712	30.0964358352553
154	73.231570850475	116.908578025514	26	1	153	7.65	7.17701700949988	6.94356051027995	9.9861206539161	30.763515938112	34.7559033117871	32.1438004150969	28.8333699646442
155	72.1463251187786	115.356881030148	26	1	154	7.7	-21.7049146339278	-31.03393990732	37.8709485679623	33.6479470595109	38.6882664942339	34.4402676781212	30.4396758351377
156	71.4738	114.559	26	1	155	7.75	-13.4505023755722	-15.9576206029601	20.870114265698	21.706491339427	32.2608350421972	35.1375256186205	30.2469739708454
157	72.20734	115.6611	26	1	156	7.8	14.6708000000001	22.0420000000001	26.4779556733523	28.7660903021784	32.8716452695544	37.2128875803269	30.3074496673203
158	72.5133785140451	115.069167647701	26	1	157	7.85	6.12077028090198	-11.8386470459802	13.3273175362062	31.6353224838591	32.6296823557677	37.1711094399008	30.173677048514
159	72.2027948334428	112.826364588677	26	1	158	7.9	-6.21167361204613	-44.85606118048	45.2841154676731	33.7581541462825	34.8472658515538	35.795835919229	30.298240691294
160	71.713447895818	110.261777705804	26	1	159	7.95	-9.78693875249576	-51.29173765746	52.2171094763661	32.095343479598	36.12784665194	37.984894040988	30.577258953995
161	71.4831966387955	108.704493881954	26	1	160	8	-4.60502514045004	-31.145676477	31.4842725778146	43.5528733721085	37.0062158055994	35.5011220135519	30.8207994812276
162	71.9499	109.4836	26	1	161	8.05	9.33406722408989	15.58212236092	18.16390233993	40.9284414009292	38.7357412187947	36.5272321508342	30.9592650363876
163	73.1993211261077	112.785891743657	26	1	162	8.1	24.9884225221541	66.0458348731402	70.6149669987588	40.620370820021	39.2413599592721	33.934828486651	31.0170136898181
164	73.90884	114.229	26	1	163	8.15	14.1903774778459	28.8621651268599	32.1619556117765	40.2542774649163	36.8357685266708	35.6568833776666	31.0186522163125
165	73.3803	111.7509	26	1	164	8.2	-10.5707999999998	-49.562	50.6767565718248	45.3761389579913	37.2815215877422	37.7798119255567	31.094390317986
166	73.80688	113.1709	26	1	165	8.25	8.53160000000003	28.4	29.6538058022913	34.9298465464356	38.7414089849066	39.2084408655245	30.8699582032799
167	74.5589250750086	115.226298488567	26	1	166	8.3	15.0409015001719	41.1079697713399	43.7732098053052	32.7430956524124	40.182819032114	38.789610017568	30.9563999466086
168	75.0327271088381	116.013949913708	26	1	167	8.35	9.47604067659	15.7530285028201	18.3835049409804	33.9426723554634	35.2399746175342	38.8527443012452	30.594767016106
169	74.88479	114.9629	26	1	168	8.4	-2.95874217676214	-21.02099827416	21.2282011416603	37.2285405048969	36.4665009037795	37.3308723664532	29.471967487891
170	73.84254	112.3278	26	1	169	8.45	-20.8449999999999	-52.7020000000002	56.6746400870796	34.9894991062366	39.4317771991733	35.3986899293062	29.2228180444973
171	72.0739121803207	110.850946376514	26	1	170	8.5	-35.3725563935859	-29.5370724697199	46.0831465494588	35.5501026886328	41.4106659254496	34.4413886746042	26.880637116546
172	70.4450415974411	110.841133513691	26	1	171	8.55	-32.577411657592	-0.196257256459944	32.5780028120037	40.1899061551466	38.8434788163413	34.0902442379582	26.6105910694772
173	69.978882715841	111.792378894023	26	1	172	8.6	-9.32317763200217	19.0249076066399	21.1865228529613	44.9208820428833	38.4641286432183	31.0585826060651	24.7967485757232
174	71.69839	113.1987	26	1	173	8.65	34.3901456831802	28.12642211954	44.4272184742293	45.5927913460024	37.8259762062357	29.8935040175282	24.5546429816869
175	75.5133	114.4551	26	1	174	8.7	76.2982	25.128	80.3295195257633	42.697458526446	33.5158582708702	27.7485129578508	23.632681167898
176	77.959618957874	114.811433130875	26	1	175	8.75	48.92637915748	7.12666261750002	49.4426930650542	41.3781545978038	30.1413683643018	26.6023907879392	23.1524213402869
177	78.7767005994255	114.42217261508	26	1	176	8.8	16.3416328310299	-7.78521031590003	18.101338714222	35.4620462573248	27.9976694438024	24.6999123128903	22.5477590471544
178	78.78304	113.6927	26	1	177	8.85	0.126788011490078	-14.5894523016	14.5900032097501	22.1108344988571	26.8771905945959	24.0184245923112	22.2867431497528
179	78.6607211412194	112.960513121734	26	1	178	8.9	-2.44637717561204	-14.6437375653201	14.8466767718343	14.6899453826013	23.320507131277	23.148099056553	21.2407703465653
180	78.5461836298112	112.291574971241	26	1	179	8.95	-2.29075022816403	-13.3787630098598	13.5734607334249	13.2978803611587	16.0652487165282	20.4607420480066	20.0345189947948
181	78.4394559787791	111.683964828195	26	1	180	9	-2.13455302064204	-12.1522028609201	12.3382474837752	12.376226591388	11.7941156504288	18.26015221954	19.3587206776739
182	78.3405667011269	111.13576197227	26	1	181	9.05	-1.97778555304382	-10.9640571185	11.141013607009	11.1789680052291	10.5563458094393	16.6939499881202	19.0271531660716
183	78.2495443098584	110.645045683141	26	1	182	9.1	-1.8204478253702	-9.81432578257994	9.98173436089683	10.0196629341994	9.57272054140408	15.6586686647954	17.3946244850812
184	78.1664173179773	110.209895240481	26	1	183	9.15	-1.66253983762175	-8.70300885320006	8.86038384103973	8.89828591825626	8.47022190687025	13.4524025857072	16.7328356827748
185	78.0912142384876	109.828389923965	26	1	184	9.2	-1.50406158979422	-7.63010633031996	7.77693537827614	7.81481125771985	7.40562582514298	9.48555041023933	15.6166966805296
186	78.0239635843929	109.498609013267	26	1	185	9.25	-1.34501308189385	-6.59561821396011	6.73136240405967	6.76921449142013	6.37893607477819	7.09640181504926	15.0337635153312
187	77.964693868697	109.21863178806	26	1	186	9.3	-1.1853943139181	-5.59954450414011	5.72364030432688	5.76147580851138	5.39023053243804	6.30590807674084	14.1045976441446
188	77.9134336044038	108.986537528019	26	1	187	9.35	-1.02520528586382	-4.6418852008199	4.75375052939823	4.79158871608658	4.44014673499479	5.72074199826036	13.8160564451779
189	77.8702113045169	108.800405512819	26	1	188	9.4	-0.86444599773813	-3.72264030400004	3.82169042649597	3.85958623130012	3.58429804013752	5.15066832667735	13.4614203503855
190	77.8350554820403	108.658315022132	26	1	189	9.45	-0.703116449531933	-2.84180981373993	2.92749991615217	2.96564980715623	2.90585210395042	4.67034806028334	12.2247988013663
191	77.8079946499776	108.558345335634	26	1	190	9.5	-0.541216641254039	-1.99939372995999	2.07134998012736	2.11107897856946	2.39868797966975	4.27605268074356	11.2563077650729
192	77.7890573213327	108.498575732997	26	1	191	9.55	-0.37874657289791	-1.19539205274009	1.25395818360744	1.40712027176367	2.05547034404242	3.964062094185	10.6279733141571
193	77.7782720091094	108.477085493898	26	1	192	9.6	-0.215706244466105	-0.429804781979897	0.480896386464338	1.02011549181425	1.86876345511665	3.73066636409734	10.2861588801116
194	77.7756672263114	108.491953898008	26	1	193	9.65	-0.052095655960045	0.29736808220008	0.301896892467049	0.937789728039379	1.83111474648445	3.57216734802148	9.36428900936071
195	77.7812714859425	108.541260225004	26	1	194	9.7	0.112085192621976	0.98612653991978	0.992476016405064	1.14529088092861	1.9350702954237	3.48488040320844	7.54508093213787
196	77.7951133010065	108.623083754557	26	1	195	9.75	0.276836301279957	1.63647059106012	1.659721161253	1.62644793166383	2.17316928670892	3.46513624272311	6.49755417491771
197	77.8172211845073	108.735503766344	26	1	196	9.8	0.442157670016172	2.24840023573989	2.29146394805359	2.25510922120522	2.53789365593195	3.50928297539898	6.23240406706568
198	77.8476236494485	108.876599540038	26	1	197	9.85	0.608049298823801	2.8219154738801	2.88668164014047	2.85002509903315	3.0211859931999	3.61368829804458	6.0532614788565
199	77.886349208834	109.044450355312	26	1	198	9.9	0.774511187710232	3.35701630547987	3.445203340174	3.40854884537847	3.56003665590543	3.77474164421809	5.86536713185618
200	77.9334263756675	109.237135491842	26	1	199	9.95	0.941543336669781	3.85370273060005	3.96705540554471	3.93049643093529	4.06390870246646	3.98885555472596	5.70648165815218
201	77.9888836629529	109.4527342293	26	1	200	10	1.10914574570813	4.31197474916019	4.45233989297959	4.41592405473596	4.53158450577646	4.2524633106057	5.57525661747503
202	78.0527495836939	109.689325847362	26	1	201	10.05	1.27731841481989	4.73183236123987	4.90120187583769	4.86496409060564	4.96309560675553	4.56199664019406	5.47045167588009
203	78.1250526508943	109.944989625702	26	1	202	10.1	1.44606134400817	5.11327556679987	5.31381975914382	5.27779230589977	5.35861314097252	4.91364909542785	5.39095786615905
204	78.2058213775579	110.217804843992	26	1	203	10.15	1.61537453327185	5.45630436580012	5.69040351952238	5.65462016617446	5.71836854195173	5.27617543301417	5.33582497545806
205	78.2950842766885	110.505850781909	26	1	204	10.2	1.78525798261205	5.7609187583401	6.03119648201539	5.99569478257577	6.04264081402821	5.60461145403641	5.30429265961653
206	78.3928698612899	110.807206719125	26	1	205	10.25	1.95571169202793	6.02711874432003	6.33647919435302	6.30130222720907	6.33175733450248	5.89870653478615	5.29582382859611
207	78.4992066443658	111.119951935314	26	1	206	10.3	2.12673566151807	6.25490432378001	6.60657495784424	6.57177299329782	6.58609962445616	6.15890005739052	5.31013722508236
208	78.61412313892	111.442165710152	26	1	207	10.35	2.29832989108388	6.44427549675981	6.84185698231033	6.80748932215665	6.80611219765579	6.38578095945263	5.34723405588469
209	78.7376478579564	111.771927323311	26	1	208	10.4	2.47049438072821	6.59523226318015	7.04275734996614	7.00889450283049	6.99231421012291	6.580065937035	5.40741161228124
210	78.8698093144787	112.107316054467	26	1	209	10.45	2.64322913044595	6.70777462312003	7.20977812630951	7.17650446633655	7.14531420560636	6.74261525602101	5.49125610386764
211	79.0106360214907	112.446411183292	26	1	210	10.5	2.81653414023992	6.78190257649987	7.34350509772225	7.31092216810252	7.26582856379583	6.87446055420649	5.59960816659884
212	79.1601564919962	112.787291989462	26	1	211	10.55	2.99040941011015	6.81761612340011	7.44462477537455	7.412855426948	7.35470450802551	6.97684125757518	5.73349344242195
213	79.318399238999	113.12803775265	26	1	212	10.6	3.16485494005605	6.81491526375993	7.51394549114014	7.48313908905608	7.41294877793275	7.05124936822075	5.89392853442043
214	79.4853927755028	113.466727752531	26	1	213	10.65	3.33987073007592	6.77379999761996	7.55242364419356	7.52276262476117	7.44176333211828	7.09948260289465	6.06824000465931
215	79.6611656145114	113.801441268778	26	1	214	10.7	3.51545678017203	6.69427032494013	7.5611964368499	7.53290454971446	7.44258969801381	7.12370491602463	6.23685134002026
216	79.8457462690287	114.130257581065	26	1	215	10.75	3.69161309034581	6.57632624573978	7.54162277624772	7.51497538776298	7.41716377391051	7.12651141446911	6.40244234062656
217	80.0391632520584	114.451255969068	26	1	216	10.8	3.86833966059413	6.4199677600601	7.49533440014098	7.47067123728855	7.3675828906942	7.11099147476574	6.56789878849702
218	80.2414450766043	114.762515712459	26	1	217	10.85	4.04563649091784	6.22519486782011	7.42429968138274	7.40204030697155	7.29638653878571	7.0807798137248	6.7360194040905
219	80.4526202556702	115.062116090913	26	1	218	10.9	4.22350358131808	5.99200756907976	7.33090289182143	7.31156492305985	7.20665099566639	7.04008158034439	6.90949288572371
220	80.6727173022599	115.348136384104	26	1	219	10.95	4.401940931794	5.72040586382002	7.21804178526489	7.20226123167393	7.10209562644289	6.99365665300933	7.09089927887719
221	80.9017647293771	115.618655871706	26	1	220	11	4.58094854234417	5.41038975204003	7.0892458566892	7.07779768980845	6.98719426514239	6.94675302259197	7.28271850632824
222	81.1397910500256	115.871753833393	26	1	221	11.05	4.76052641296974	5.06195923374008	6.94881594321141	6.94263075404422	6.86727844150596	6.90499024464984	7.48734120426596
223	81.3868247772093	116.10550954884	26	1	222	11.1	4.94067454367411	4.67511430894007	6.80198197205531	6.80215094591422	6.74861084951684	6.87420797341302	7.7070797066274
224	81.6428944239319	116.31800229772	26	1	223	11.15	5.12139293445216	4.24985497759991	6.65506821300032	6.66282360722493	6.63839982857051	6.86030457630444	7.94417815194849
225	81.9080285031972	116.507311359708	26	1	224	11.2	5.30268158530589	3.78618123975997	6.51564274461488	6.53229565133799	6.54472360800485	6.8690912260041	8.20082127750948
226	82.182255528009	116.671516014477	26	1	225	11.25	5.48454049623587	3.28409309538017	6.39260916324273	6.41942400922524	6.47634227127344	6.90617814646698	8.47914177864778
227	82.4656040113711	116.808695541702	26	1	226	11.3	5.66696966724209	2.74359054449974	6.29617616377673	6.33416890309679	6.44239759860548	6.97689751960352	8.78122626563508
228	82.7581024662872	116.916929221056	26	1	227	11.35	5.84996909832199	2.16467358708002	6.23762376149156	6.28729627009548	6.45202940804033	7.08625784872837	9.10758785369532
229	83.0597794057612	116.994296332215	26	1	228	11.4	6.03353878948013	1.54734222318012	6.22879268235807	6.28986093532195	6.51395815694249	7.23891983441241	9.45250778988867
230	83.3706633427968	117.038876154851	26	1	229	11.45	6.21767874071196	0.891596452719909	6.2812795796083	6.35249954587297	6.63608682556532	7.43918330173338	9.8085808039404
231	83.6907827903978	117.04874796864	26	1	230	11.5	6.40238895202003	0.197436275780092	6.4054324893751	6.48463480685542	6.82516202779157	7.69097645844999	10.1682929561883
232	84.020166261568	117.021991053254	26	1	231	11.55	6.58766942340378	-0.535138307720047	6.60936921653183	6.69374741078819	7.08651659770108	7.99784115095675	10.5240565309259
233	84.3588422693112	116.956684688369	26	1	232	11.6	6.77352015486406	-1.30612729770007	6.89830006640382	6.98487738103516	7.4239048479399	8.36291004503404	10.8682330559549
234	84.7068393266312	116.850908153658	26	1	233	11.65	6.95994114640001	-2.11553069421996	7.27435570202191	7.3604631202612	7.83943984025432	8.78887370100233	11.1931510283684
235	85.0641859465318	116.702740728796	26	1	234	11.7	7.14693239801193	-2.96334849723991	7.73692943084312	7.82053364952919	8.3336429954619	9.27793763899433	11.4911234114672
236	85.4309106420166	116.510261693456	26	1	235	11.75	7.33449390969611	-3.8495807068	8.28336118550532	8.36317488902437	8.90561064562655	9.83177214282646	11.7544709708624
237	85.8070419260897	116.271550327313	26	1	236	11.8	7.52262568146193	-4.77422732286016	8.90972186287176	8.98513226972044	9.55328470330802	10.4514610565044	11.975562365361
238	86.1926083117546	115.984685910041	26	1	237	11.85	7.71132771329803	-5.73728834543999	9.61150626387976	9.68240860988865	10.2737906820277	11.1343958936658	12.146896392465
239	86.5876383120152	115.647747721314	26	1	238	11.9	7.90060000521208	-6.73876377453979	10.3841426055022	10.4507581709919	11.0637892450622	11.8649339994329	12.2612975750553
240	86.9921604398754	115.258815040805	26	1	239	11.95	8.09044255720409	-7.77865361018002	11.2233111316842	11.2860357570868	11.9197884524233	12.6235049548715	12.3124688980267
241	87.4062032083388	114.81596714819	26	1	240	12	8.28085536926778	-8.85695785230013	12.1251089910216	12.1844064750311	12.8383822578613	13.3898328897846	12.296994355374
242	87.8297951304092	114.317283323141	26	1	241	12.05	8.47183844140801	-9.97367650097999	13.0861097933465	13.1424462204039	13.8164055153078	14.1431228172019	12.2245103666842
243	88.2629647190905	113.760842845334	26	1	242	12.1	8.66339177362619	-11.12880955614	14.1033598536011	14.157168294958	14.8448869393918	14.8622581384969	12.1566381285099
244	88.7057404873865	113.144724994442	26	1	243	12.15	8.85551536592004	-12.3223570178399	15.1743413323661	15.2260063447308	15.8904281586116	15.5259974804323	12.1683904628235
245	89.1581509483009	112.46700905014	26	1	244	12.2	9.04820921828787	-13.5543188860399	16.296921504455	16.3467752735287	16.913366914281	16.1131555969303	12.2875610514093
246	89.6202246148374	111.725774292101	26	1	245	12.25	9.24147333072995	-14.8246951607803	17.4692992398852	17.5053674037524	17.8740551339426	16.6027637952579	12.5275176562602
247	90.09199	110.9191	26	1	246	12.3	9.43530770325196	-16.1334858420199	18.6899544373362	18.6384100968192	18.7329609310959	16.9742272111184	12.8981730548046
248	90.5728053629844	110.048195004731	26	1	247	12.35	9.61630725968803	-17.41809990538	19.8963205047197	19.669565533604	19.450725594966	17.2075349362015	13.4081444650823
249	91.0593479477544	109.126786342073	26	1	248	12.4	9.73085169540013	-18.4281732531599	20.8395547977002	20.5221039231545	19.9882057158024	17.2836753156981	14.0653414274786
250	91.547624744466	108.171730599025	26	1	249	12.45	9.76553593423205	-19.1011148609601	21.4526986883788	21.119146588663	20.3065227414373	17.1857544943201	14.8771867319544
251	92.033642743275	107.199884362585	26	1	250	12.5	9.72035997617979	-19.4369247288	21.7319911876375	21.3960837861795	20.3671453326545	16.903012252298	15.8507390906514
252	92.5134089343374	106.228104219753	26	1	251	12.55	9.5953238212482	-19.4356028566398	21.6751677648787	21.3380013347855	20.1320489069291	16.4511795824116	16.8310589599646
253	92.9829303078091	105.273246757528	26	1	252	12.6	9.39042746943386	-19.0971492445001	21.2810064923023	20.9434799492705	19.5701829330113	15.9503662119857	17.152649782763
254	93.4382138538459	104.352168562907	26	1	253	12.65	9.10567092073592	-18.4215638924201	20.5491425407303	20.2121867421545	18.6769224727847	15.5479072246447	17.4581210490246
255	93.8752665626037	103.481726222892	26	1	254	12.7	8.74105417515608	-17.4088468003001	19.4800917608037	19.1449512251951	17.4581420743591	15.2971844638242	18.4766112241971
256	94.2900954242385	102.678776324479	26	1	255	12.75	8.29657723269605	-16.0589979682598	18.0755251520575	17.7442820798431	15.9319693706534	15.2232631696939	18.7300202320991
257	94.6787074289061	101.96017545467	26	1	256	12.8	7.77224009335185	-14.3720173961802	16.3389901800819	16.0158436107839	14.1693982337273	15.3448850531047	18.8851153817929
258	95.0371095667624	101.342780200461	26	1	257	12.85	7.16804275712605	-12.34790508418	14.2776607655423	13.9728041994477	12.4500068290054	15.6818930364987	19.3580872927797
259	95.3613088279633	100.843447148853	26	1	258	12.9	6.48398522401806	-9.98666103215982	11.9069501954339	11.6517519991523	11.107608733487	16.2657488555242	19.8822277641521
260	95.6473122026648	100.479032886844	26	1	259	12.95	5.72006749403016	-7.28828524018013	9.26489470412309	9.19384524225952	10.2878461862112	17.1308685090373	20.412261326938
261	95.8911266810226	100.266394001433	26	1	260	13	4.87628956715582	-4.25277770821992	6.47026415058033	7.15573157816764	10.0793810067333	18.3116452915183	20.4002283376425
262	96.0887592531927	100.22238707962	26	1	261	13.05	3.95265144340215	-0.88013843625987	4.04945639561794	6.19937385619024	10.5577211992804	19.5189951027272	21.9206433435558
263	96.2362169093311	100.363868708402	26	1	262	13.1	2.949153122768	2.82963257563978	4.08709244508294	6.60288817297474	11.793603139986	19.4430414270291	21.9216893047938
264	96.3295066395935	100.70769547478	26	1	263	13.15	1.86579460524797	6.87653532756002	7.12516158554692	8.50701001431438	13.8545752382638	19.3902446176169	22.175538278627
265	96.3646354341359	101.270723965752	26	1	264	13.2	0.702575890848038	11.26056981944	11.2824662880456	11.9215971563012	16.8035949437156	20.840066851464	22.0010924843583
266	96.3376102831142	102.069810768317	26	1	265	13.25	-0.540503020434073	15.9817360513	15.9908733572785	16.4314747018044	20.6913212123832	20.8572766689404	23.069969915
267	96.2444381766842	103.121812469473	26	1	266	13.3	-1.86344212860007	21.04003402312	21.1223921055521	21.5097766203373	24.8685919717271	20.7960035524675	22.9972029823282
268	96.0811261050019	104.443585656221	26	1	267	13.35	-3.26624143364597	26.4354637349601	26.6364801725989	27.0043017144564	26.4360760250528	21.5086396493578	23.0880908400212
269	95.8436810582232	106.051986915559	26	1	268	13.4	-4.74890093557406	32.1680251867599	32.5166711782113	32.8756324104521	27.6728805017467	22.4807802126061	22.9366791324332
270	95.5281100265039	107.963872834486	26	1	269	13.45	-6.31142063438602	38.23771837854	38.755091758641	37.815586787153	31.3922875167167	23.638768159556	22.4863668657885
271	95.13042	110.1961	26	1	270	13.5	-7.9538005300779	44.6445433102801	45.347526837257	36.4406773483011	31.6351723311474	23.8974444229871	22.2472588634551
272	94.69888	112.4462	26	1	271	13.55	-8.63079999999997	45.0020000000001	45.8221639890567	33.8359843831562	31.0342859056546	27.3901071047	22.4573192208547
273	94.528389585583	113.419476942187	26	1	272	13.6	-3.40980828834006	19.46553884374	19.7619329783395	35.780273318977	31.2236761587297	27.893012397602	22.6573684240256
274	95.11644	112.6422	26	1	273	13.65	11.76100828834	-15.54553884374	19.4932063524868	30.3947122518427	31.1069851869485	28.8031693326093	22.3481810605136
275	96.50909	110.6584	26	1	274	13.7	27.8530000000001	-39.676	48.4765364377449	24.2529850241561	30.4739413753964	28.7050005048924	22.4462252593811
276	97.2266167118444	110.081017312106	26	1	275	13.75	14.350534236888	-11.54765375788	18.4197215015856	26.0066749691582	27.1035676335909	30.916676660306	22.5703583348911
277	97.0213942362655	110.808293425935	26	1	276	13.8	-4.10444951157814	14.5455222765801	15.1135278506239	28.3779859907408	29.9116222376729	30.6495209115517	23.0837891384724
278	96.0760746425539	111.876622826796	26	1	277	13.85	-18.9063918742318	21.3665880172198	28.5303827033501	25.1676094318159	29.3499487701512	30.4942886435438	22.9428236017948
279	94.57331	112.3224	26	1	278	13.9	-30.055292851078	8.91554346408014	31.3497614603997	23.8124230153391	29.9334581634719	29.6076094093423	22.9739585184795
280	93.0495843972035	111.768634980273	26	1	279	13.95	-30.4745120559301	-11.0753003945399	32.4246536431204	35.5702594511897	26.0177134930681	27.8418652225396	23.3291335030348
281	93.45671	112.1848	26	1	280	14	8.14251205592996	8.32330039453979	11.6437894192016	32.6932225711441	30.1981809894647	26.1828724353918	23.6639785015911
282	96.33983	114.496	26	1	281	14.05	57.6624000000001	46.224	73.9027100298765	31.4889303362029	30.2647559174488	25.3956433389822	24.0056424385976
283	97.0110664078684	114.718841361373	26	1	282	14.1	13.4247281573678	4.45682722746	14.1451983031223	26.8678175543202	29.7649011283578	25.8716954210222	24.9515872160174
284	96.2579714135046	113.700678841011	26	1	283	14.15	-15.0618998872758	-20.3632504072399	25.3283002856938	36.5839389635903	28.108233631736	25.3061175034104	25.0695126398466
285	96.67708	113.9043	26	1	284	14.2	8.38217172990795	4.07242317978017	9.31908973370677	24.9592523837079	25.2097890696828	24.0523836672982	25.0162338018133
286	98.93579	115.8957	26	1	285	14.25	45.1741999999999	39.828	60.2243964655519	26.8365796855716	25.2621772371927	24.2834400008417	24.7830241470313
287	98.74242	115.1308	26	1	286	14.3	-3.86740000000003	-15.2980000000002	15.7792771304647	24.7275369272691	20.8796644402915	25.3715747244773	24.4682353858395
288	99.12863	114.0194	26	1	287	14.35	7.72420000000011	-22.2279999999998	23.5318348124406	23.5517605850455	22.3934420718933	24.3770075542318	24.5124672316041
289	99.3702285961524	113.320844895464	26	1	288	14.4	4.831971923048	-13.97110209072	14.7830864941812	13.9404155107952	20.6787768433489	23.4671368243529	23.8721054744756
290	99.3507242255105	113.149943878432	26	1	289	14.45	-0.390087412837943	-3.41802034064017	3.44020802258883	16.8000764968752	22.0870538415284	23.0194988465135	24.3406943279371
291	99.5499	113.7248	26	1	290	14.5	3.9835154897898	11.4971224313601	12.1676710943006	17.950304458215	18.3686990122188	23.4305125801951	23.9440657085346
292	100.279635977537	115.039766828349	26	1	291	14.55	14.5947195507401	26.29933656698	30.0775820608646	16.6300167594288	20.4783935315058	20.6211777724951	23.3501819134286
293	101.1802	116.1942	26	1	292	14.6	18.01128044926	23.0886634330199	29.2829746191394	20.6223470980113	18.9891139801058	22.0101620344329	24.6784687673882
294	101.4957	116.4546	26	1	293	14.65	6.31	5.20800000000008	8.18164800025037	22.7969825136424	18.8260400169699	21.3358559470839	24.6951565298844
295	100.333068598659	116.3226688817	26	1	294	14.7	-23.25262802682	-2.63862236600005	23.4018597155015	24.1567105661363	20.8292086233442	21.3274670987343	23.8329115404489
296	99.67439	115.3775	26	1	295	14.75	-13.1735719731799	-18.903377634	23.0408481724558	20.0279235019966	21.5988479231975	18.6493716337565	24.4189137298453
297	100.748	113.8785	26	1	296	14.8	21.4722	-29.9799999999999	36.8762223233345	21.022063274511	20.3626911046987	18.2869498601273	25.0244906709963
298	100.6335	114.295	26	1	297	14.85	-2.29000000000013	8.32999999999998	8.63903929844056	21.0360701486772	21.6268819969726	18.5306458196644	25.3310231471646
299	101.2511	114.5209	26	1	298	14.9	12.3519999999999	4.51799999999992	13.1523468628225	20.4007133327526	21.9929350508189	18.136601539609	25.5429070896206
300	101.1568	115.6907	26	1	299	14.95	-1.8859999999998	23.3960000000002	23.4718940863324	16.5686716432611	20.5678803559401	20.8395234333345	25.6317875814998
301	100.417272964246	115.027712542276	26	1	300	15	-14.7905407150802	-13.25974915448	19.864064092833	23.2258404919486	18.9300442552943	21.7052589816773	25.9926709380597
302	100.6762	114.1806	26	1	301	15.05	5.17854071507998	-16.9422508455202	17.7160138758771	22.9638068271268	16.0955061887489	21.304720487875	24.6211953212532
303	102.5956	115.0233	26	1	302	15.1	38.3880000000002	16.8540000000002	41.9248835418779	20.0996905632031	18.072177659223	23.4852421137541	24.9155603212173
304	103.176288644133	115.139031067272	26	1	303	15.15	11.6137728826598	2.31462134543989	11.8421785387137	17.4593751778359	17.4471630622482	24.0841955563583	24.5529758221508
305	102.7881	114.8968	26	1	304	15.2	-7.76377288265991	-4.84462134544003	9.15131276671377	15.6223407342366	20.8498382433249	23.6134394135996	25.7415022940688
306	102.685532304324	115.213741171034	26	1	305	15.25	-2.05135391352002	6.33882342068006	6.66248716599709	12.9185148264975	21.8116700401572	24.5543874588489	24.888950469433
307	103.0918	115.0838	26	1	306	15.3	8.12535391352014	-2.59882342068011	8.53084165788069	11.9305192973695	22.2467498710512	24.6774066175153	25.4678605087261
308	103.797132138571	113.851029248594	26	1	307	15.35	14.1066427714199	-24.6554150281199	28.405754003182	21.5999859234466	25.3436022305357	26.2850387400974	25.4152988565681
309	103.8911	114.1831	26	1	308	15.4	1.87935722857986	6.64141502811987	6.90220089307402	26.1639649024785	26.1754560618978	27.6186773548883	26.1986776720208
310	102.9204	116.8892	26	1	309	15.45	-19.4139999999999	54.1220000000001	57.4986458970993	28.8711590078658	26.658998471259	28.2440763164861	26.5331560500546
311	102.5992	115.4505	26	1	310	15.5	-6.42400000000009	-28.7739999999999	29.4823820611564	37.768689634574	30.1787306624036	28.5548292959242	28.0881898487098
312	103.2215	114.5394	26	1	311	15.55	12.4460000000002	-18.2220000000001	22.0668121848175	40.420392826426	33.2593070462817	28.6212128700113	28.5455401559483
313	103.2914	118.1834	26	1	312	15.6	1.3979999999998	72.8800000000001	72.8934071367227	31.7180110190714	34.4978998209718	27.8209586080017	28.2582321167581
314	103.8115	117.3199	26	1	313	15.65	10.402	-17.27	20.1607168523344	34.1934964223288	37.7901916475285	27.7700956972176	28.4732181804666
315	104.3084	116.8278	26	1	314	15.7	9.93800000000022	-9.84200000000016	13.9867368603262	37.6474550846976	35.6383143896473	30.1555374894033	29.5985299848373
316	105.3934	115.038	26	1	315	15.75	21.6999999999999	-35.796	41.8598090774432	31.2271100073696	35.2979885516913	31.1285293051095	30.3187029345784
317	104.1927	116.5958	26	1	316	15.8	-24.014	31.156	39.3366054966617	35.159990468631	34.9956758689715	32.6487711573248	30.1042226022257
318	106.187	117.0232	26	1	317	15.85	39.8859999999999	8.54800000000012	40.7916817500823	39.5586177602232	30.2983149854676	32.2999518934717	31.0113050654833
319	104.2972	116.3957	26	1	318	15.9	-37.7959999999999	-12.55	39.8251191586414	36.4024806810538	29.3647353325374	34.2607538044326	31.6594439424025
320	105.9383	117.1327	26	1	319	15.95	32.8219999999999	14.7399999999999	35.9798733182871	32.3438966532453	33.6520765075477	32.2267886667746	32.6626005534141
321	105.4345	115.93	26	1	320	16	-10.076	-24.0539999999999	26.0791236815962	29.3695199635657	32.0783279478153	34.4711207157423	33.5758209194638
322	106.3497	115.6672	26	1	321	16.05	18.304	-5.25600000000026	19.0436853576192	23.5694801964439	32.0382352683679	35.7863598240216	34.6245470975389
323	106.2016	116.9547	26	1	322	16.1	-2.96199999999999	25.7500000000002	25.9197983016845	27.7455352548722	30.1020039659717	33.0312221197621	34.2707914558339
324	105.7594	116.6426	26	1	323	16.15	-8.84399999999999	-6.24200000000002	10.8249203230324	27.7541752145768	30.7313159613368	32.8622408045749	34.8476576989597
325	105.7659	119.4856	26	1	324	16.2	0.130000000000052	56.8600000000001	56.8601486104284	31.7325738834906	28.8152629439019	35.583620556075	35.556842096703
326	106.5344	118.4295	26	1	325	16.25	15.3700000000001	-21.122	26.1223234801195	30.8344879683777	33.6442528797933	36.083018410308	36.0258635174831
327	106.9044	116.5182	26	1	326	16.3	7.39999999999981	-38.2260000000002	38.935678702188	37.8931517262296	36.5770437790718	35.5310385869361	36.5421883658957
328	107.7934	117.1163	26	1	327	16.35	17.7800000000002	11.962	21.42936872612	29.8849906329317	35.7641292540566	35.7375713908693	37.0348142579114
329	107.053426074381	119.300257082099	26	1	328	16.4	-14.7994785123802	43.67914164198	46.1182391122922	39.5343305450099	36.3597462766124	35.7002105299166	36.9945096987218
330	106.2723	118.9887	26	1	329	16.45	-15.6225214876198	-6.23114164198	16.8193431439388	41.421513674653	37.5151646046024	37.0811247903422	36.0834827690583
331	107.3672	115.4351	26	1	330	16.5	21.8979999999999	-71.0719999999998	74.3690230405104	40.6937705397355	40.0877088728006	38.5968125430034	36.8135306479857
332	108.4924	117.576	26	1	331	16.55	22.5040000000001	42.8179999999998	48.3715943504035	34.8263408269952	39.0238419055042	40.6278813250664	38.3643651025751
333	108.1871	118.4115	26	1	332	16.6	-6.10600000000005	16.7100000000002	17.7906530515326	45.1453385762731	41.3731388157669	40.7206243036661	37.8412484402273
334	108.8396	118.939	26	1	333	16.65	13.0500000000001	10.5499999999998	16.7810905485906	40.6410872005914	40.6691050984964	41.9252197007019	38.0978576171084
335	108.3205	115.5579	26	1	334	16.7	-10.3820000000002	-67.6219999999998	68.4143318903282	36.6261701363555	45.3469866367825	40.9581467040027	38.9166387174025
336	106.1022	116.8994	26	1	335	16.75	-44.366	26.8299999999999	51.8477661621019	42.0525070917982	43.5493722062134	40.9231977298568	38.8625491862381
337	107.3356	117.5926	26	1	336	16.8	24.6680000000001	13.8640000000001	28.2970090292244	46.5118693699976	44.678718871061	40.4356055744665	38.1728864311254
338	108.9934	116.0771	26	1	337	16.85	33.1559999999999	-30.3100000000001	44.9223378287461	45.548634697292	45.6771193532757	41.7696766223511	37.6507120083595
339	108.8	118.0214	26	1	338	16.9	-3.86799999999994	38.886	39.0779019395872	46.4576572118354	47.4906931247913	39.7282655930109	37.070613817736
340	105.6201	118.0143	26	1	339	16.95	-63.5980000000001	-0.141999999999882	63.5981585268002	52.7312676057664	44.401128803403	39.940176871342	37.7136320479143
341	108.3093	117.1666	26	1	340	17	53.784	-16.9540000000001	56.392878734819	49.3017316147532	41.7586865869129	39.155940580229	38.5514202806717
342	105.5813	118.374	26	1	341	17.05	-54.5599999999999	24.1479999999999	59.6650609988792	48.4695168795851	41.8473692434288	40.9423703811285	39.0117076958458
343	104.6252	117.3668	26	1	342	17.1	-19.1219999999998	-20.1439999999999	27.7746578736803	43.2536229095141	42.1662144289354	42.6512747606926	38.5553543634794
344	106.3684	117.2708	26	1	343	17.15	34.8639999999997	-1.92000000000007	34.9168282637467	37.0597159619904	38.7874260875255	43.3334744296418	39.0524738285025
345	108.0818	118.0346	26	1	344	17.2	34.2680000000001	15.2760000000001	37.5186886764451	30.9634708810913	34.5333671059015	42.24965687873	39.2367102945912
346	108.7519	116.9544	26	1	345	17.25	13.4020000000001	-21.6039999999998	25.4233439972006	35.0306972431176	34.7625089542447	41.6420799621682	39.2030171484752
347	107.336	117.3072	26	1	346	17.3	-28.3180000000002	7.05599999999976	29.1838355943835	29.1053352954658	37.2060218911961	40.8147342753148	39.2493060439851
348	109.6145	118.0786	26	1	347	17.35	45.5700000000002	15.428	48.1107896838122	25.813111302289	39.6254301681094	39.5638526258496	39.6113437400731
349	109.6152	118.3431	26	1	348	17.4	0.0139999999998963	5.29000000000025	5.29001852548766	32.465301946499	39.1762557344923	38.4410171055554	39.4098433313808
350	108.5648	118.2709	26	1	349	17.45	-21.0079999999999	-1.44400000000019	21.057568710561	43.448572901301	40.0981849540569	38.3461393054864	40.1661724874602
351	111.4946	118.4318	26	1	350	17.5	58.596	3.21799999999996	58.6842972182508	44.2201630931012	41.5254733374234	38.50602801834	39.3044622496754
352	107.293	118.2625	26	1	351	17.55	-84.032	-3.38599999999985	84.1001903683933	49.2471761735187	39.7820993072008	37.3955340666252	38.5665684558119
353	109.82	118.8676	26	1	352	17.6	50.5399999999997	12.1019999999999	51.9687406428131	54.3832586058248	36.9614908227639	36.3900844232927	39.9164687454999
354	108.4332	119.4929	26	1	353	17.65	-27.7359999999999	12.5060000000002	30.4250839275753	50.5856447283478	38.0946081235853	36.1797279563031	39.8898979997359
355	108.4637	117.1562	26	1	354	17.7	0.61000000000007	-46.7340000000002	46.7379808720918	36.1156257131006	42.1589115050713	37.5152738851797	38.5005328176687
356	110.2172	118.0861	26	1	355	17.75	35.0700000000001	18.5980000000001	39.6962278308658	29.7028185524266	42.2495470824354	37.4828365670937	38.4153834439608
357	110.709566370299	118.40662645107	26	1	356	17.8	9.84732740597991	6.4105290213999	11.7500952921571	26.9420400736519	37.5850462420543	38.0630065135036	39.711116417799
358	109.7248	118.5506	26	1	357	17.85	-19.69532740598	2.87947097860012	19.904704839443	29.9345644043178	33.154738678476	37.453010857795	39.0344838477865
359	109.1297	119.1307	26	1	358	17.9	-11.902	11.602	16.6211915337018	33.9134494365229	33.183200178114	39.0914210697507	41.0180581536327
360	111.6429	117.3415	26	1	359	17.95	50.264	-35.7840000000002	61.7006025254212	39.054466771008	34.9323628163024	40.3921681035784	41.1495885804587
361	109.3429	119.2356	26	1	360	18	-45.9999999999999	37.8820000000002	59.5906529918913	36.6066588045254	33.440199796764	39.4529839191217	42.3129676268751
362	109.0799	117.3814	26	1	361	18.05	-5.2600000000001	-37.0840000000001	37.4551819645828	39.4243602825761	36.3439137198063	36.1907665304952	42.7549478438493
363	108.7085	117.4761	26	1	362	18.1	-7.42799999999988	1.89400000000006	7.66566500702963	39.9301612282871	37.9445308928262	37.1816627303073	43.0650481336393
364	109.8364	118.518	26	1	363	18.15	22.5579999999999	20.838	30.7096989239555	32.9669501570051	40.0882340159161	36.4463215698301	42.6552784607268
365	111.3308	115.6754	26	1	364	18.2	29.888	-56.8520000000001	64.229607253976	33.6333606686047	38.6254247020854	34.7514087566074	42.161984789802
366	110.2272	115.1128	26	1	365	18.25	-22.072	-11.2520000000001	24.7745976354814	39.282402981127	36.656420755808	35.1886869257534	42.4856999819592
367	108.9427	116.6968	26	1	366	18.3	-25.6899999999999	31.6800000000001	40.7872345225807	40.7521077492561	34.7964868189362	38.6074985602833	43.7117267192953
368	109.3819	118.4378	26	1	367	18.35	8.78399999999999	34.82	35.9108765696411	37.3206881758838	41.2085867821386	38.5051150697234	42.7075540048602
369	108.4693	120.1076	26	1	368	18.4	-18.252	33.3960000000002	38.0582227646012	40.345891354611	39.7094429615462	43.59509920171	43.6254333383455
370	110.2782	121.6134	26	1	369	18.45	36.1779999999999	30.1159999999999	47.0725093871145	35.9596129692677	34.5704546969124	43.953037855431	43.887242693368
371	108.6588	120.4482	26	1	370	18.5	-32.388	-23.304	39.9006135291175	43.1347705831503	36.9371740547428	46.1199072354101	43.4488883576823
372	108.971	121.3378	26	1	371	18.55	6.24400000000009	17.792	18.8558425958641	38.6667781738362	40.8710834007602	48.1143616210734	41.8725829190725
373	109.8418	117.8557	26	1	372	18.6	17.4160000000001	-69.6420000000001	71.786664639054	31.8202212179411	39.0656992466207	49.7400118439858	40.8949832224143
374	109.6951	118.6278	26	1	373	18.65	-2.9340000000002	15.4419999999999	15.718260718031	33.5284567548746	47.1019643875038	49.1308289651505	41.5679140485865
375	109.0577	118.7044	26	1	374	18.7	-12.748	1.53200000000027	12.8397246076386	45.7825538322528	49.2806510087765	46.8086956944243	42.7888672973526
376	107.4507	120.5166	26	1	375	18.75	-32.14	36.2439999999998	48.4417912137855	34.9966279100911	55.5833937150121	47.4885633968246	42.4589308046387
377	109.2132	116.9188	26	1	376	18.8	35.2500000000001	-71.9559999999998	80.1263279827547	55.5371506011715	61.4322364232107	49.3604469250871	43.0755339476654
378	109.3612	116.0383	26	1	377	18.85	2.95999999999992	-17.61	17.8570350282458	66.741080799612	58.271436905833	47.9620971519254	43.2791330781193
379	110.5386	121.8411	26	1	378	18.9	23.5480000000001	116.056	118.420874173433	77.6383306751495	58.5522149687549	48.1594456069403	43.4812256217888
380	109.6635	118.5112	26	1	379	18.95	-17.5020000000001	-66.5979999999999	68.8593755998411	77.0819190141687	59.0469366919361	47.3823172831576	42.4959163487345
381	108.8327	123.5901	26	1	380	19	-16.6159999999999	101.578	102.928040591473	81.546245901575	58.0399527389064	47.4447927962428	42.5032055873683
382	110.1709	119.9618	26	1	381	19.05	26.764	-72.5660000000002	77.3442696778503	61.5672793363383	57.849810449414	47.5543993076498	43.0344404460598
383	108.372	119.0675	26	1	382	19.1	-35.9780000000001	-17.886	40.1786694652773	51.3527925842602	56.8584950572301	44.6083037145212	43.3451082499216
384	109.2876	119.2079	26	1	383	19.15	18.312	2.80799999999999	18.5260413472495	38.4415748026633	49.2169268263767	46.6895065273429	43.131342716776
385	109.6904	120.0008	26	1	384	19.2	8.05599999999998	15.8580000000001	17.7869418394507	38.6177018846593	45.4839835575387	50.8263258380978	42.0647553824932
386	108.8279	121.7146	26	1	385	19.25	-17.2499999999999	34.2760000000001	38.3719516834889	32.1707442128853	39.3061918774736	49.7291746835241	43.3703182064846
387	109.1969	117.8208	26	1	386	19.3	7.38	-77.876	78.2249050878299	36.866574316415	33.6765621920889	47.5435693350476	43.5314084103505
388	108.97722022099	118.151713753531	26	1	387	19.35	-4.39359558019987	6.61827507061986	7.94388110640763	39.6151745308171	30.9451705232094	48.0531510865152	43.0975352377547
389	109.4322	120.2021	26	1	388	19.4	9.09959558019978	41.0077249293801	42.005191864898	40.1708089522838	34.8267980859309	43.3673520418677	42.4962640272281
390	110.9739	119.8727	26	1	389	19.45	30.8340000000001	-6.58800000000014	31.5299429114613	28.7354224995186	42.6057149842595	41.038794842038	41.9035758768642
391	109.5525	121.3603	26	1	390	19.5	-28.4280000000001	29.752	41.1501237908224	29.7195968335335	41.4183966281417	38.8865039393265	41.9620250669231
392	110.0072	120.4112	26	1	391	19.55	9.09400000000005	-18.982	21.0479728240038	32.7870218554469	37.2373282206813	37.9545192710462	42.7480669617287
393	109.8257	119.7941	26	1	392	19.6	-3.63	-12.3419999999999	12.8647527764818	45.5962554377019	39.2478071158003	36.9502046558573	41.5384027218159
394	111.8584	117.7721	26	1	393	19.65	40.6540000000001	-40.4400000000001	57.342316974465	42.6659843039996	37.5177772573587	37.1318564684014	42.174517033546
395	109.9056	122.1337	26	1	394	19.7	-39.0559999999999	87.2320000000002	95.5761108227366	45.7392339418439	36.5936061265373	37.320815070562	42.8394804399623
396	108.9509	121.215	26	1	395	19.75	-19.0940000000001	-18.374	26.4987681223109	48.7760173980672	38.4668160011794	39.2520730161445	42.751448647076
397	109.7232	119.5662	26	1	396	19.8	15.446	-32.9760000000002	36.4142210132252	42.2485326592705	42.2324763500034	37.7023698956139	42.0137618586816
398	110.591	120.6679	26	1	397	19.85	17.3559999999998	22.0340000000002	28.0486700575981	27.5909568153726	42.9552387885053	38.2329733235839	42.3980327537649
399	109.3567	120.6196	26	1	398	19.9	-24.6859999999998	-0.965999999999951	24.7048932804817	34.2676476983592	39.4369148508719	36.8330824475159	39.9249594864616
400	110.1206	121.431	26	1	399	19.95	15.2779999999998	16.2279999999998	22.2882316032473	38.7257187581628	32.0359151568646	36.4248344705709	39.2318709455918
401	110.3118	118.443	26	1	400	20	3.82400000000018	-59.76	59.8822225372439	37.1344601789434	37.0857494041473	36.4792573376034	37.4674610549526
402	109.8076	121.3346	26	1	401	20.05	-10.0840000000002	57.8319999999999	58.7045763122433	36.6252970424733	38.1674115705465	37.9417346158076	36.622901034915
403	110.3635	120.4978	26	1	402	20.1	11.1180000000002	-16.7359999999999	20.0923771615009	36.4808734983565	37.2181395313675	38.4685017291106	35.7474884923257
404	111.1319	119.6996	26	1	403	20.15	15.368	-15.9639999999999	22.1590775981311	39.9038511099355	36.1483876376731	37.659527539749	36.5421754659014
405	110.2185	119.1265	26	1	404	20.2	-18.2679999999999	-11.4620000000002	21.5661138826633	37.6091043829302	36.2560628146044	34.8526350418268	36.5443655596309
406	109.0987	122.8099	26	1	405	20.25	-22.3960000000002	73.6680000000001	76.9971105951387	37.3018188837916	34.4916986740273	35.7737226106278	35.8378298038049
407	110.0822	120.6629	26	1	406	20.3	19.6700000000001	-42.9400000000001	47.2308426772169	35.671478232873	33.6509928816117	36.4839543823156	34.4156912438501
408	110.8893	120.2053	26	1	407	20.35	16.1420000000001	-9.15199999999999	18.5559496658081	36.0312521308523	33.9817646697158	36.7429144210146	35.2425682577922
409	110.204	120.0608	26	1	408	20.4	-13.7060000000002	-2.88999999999987	14.007374343538	29.0795462381192	35.8821402286261	36.4825669310555	34.8346290968068
410	111.2606	120.5592	26	1	409	20.45	21.1320000000001	9.96800000000007	23.36498337256	29.6928813802933	37.669354926789	37.4249470491456	35.8895237638419
411	111.1403	118.4507	26	1	410	20.5	-2.40600000000001	-42.1700000000001	42.2385811314728	30.6617104556401	34.4616958171083	36.0484181705787	35.8692249640198
412	109.8663	120.619	26	1	411	20.55	-25.48	43.366	50.2975183880875	36.0928022243791	34.8004971940847	35.2912827987838	36.5498436630482
413	110.0429	121.7756	26	1	412	20.6	3.53200000000015	23.1319999999999	23.400095042542	39.3074577227257	36.2676893106616	34.5447723287941	36.6353721511306
414	111.5419	123.1859	26	1	413	20.65	29.9799999999999	28.2060000000001	41.1628331872334	39.8438453960975	36.8167462244379	35.9524944634013	35.6022910831539
415	112.2416	121.3423	26	1	414	20.7	13.9940000000001	-36.8720000000002	39.4382608642929	39.9081130078761	38.5938312836868	35.7679160486997	34.0720519189493
416	112.3158	119.0975	26	1	415	20.75	1.48399999999981	-44.896	44.9205194983317	41.8736681656832	37.60513766713	32.4235865914652	33.7490123588221
417	111.8564	121.5864	26	1	416	20.8	-9.18800000000005	49.778	50.6188564469803	37.5406902244967	36.9315727159559	31.1290125920864	33.7419199180909
418	113.0827	120.4655	26	1	417	20.85	24.5260000000002	-22.4179999999998	33.2278708315775	37.8802048446478	35.1077799878724	32.2521631920004	33.5733724660291
419	112.3748	119.7952	26	1	418	20.9	-14.1580000000002	-13.4060000000002	19.4979434813011	35.3664299381626	36.0228486981766	32.8361757460977	33.2271881057528
420	113.5888	121.4555	26	1	419	20.95	24.2800000000003	33.2060000000001	41.1358339650483	33.9550324240358	33.8664771706103	35.3542130571129	33.0175189324474
421	112.434	120.3228	26	1	420	21	-23.0960000000002	-22.654	32.3516449659056	28.3418918100616	30.3854773658221	35.2591925904362	32.5137581817482
422	114.5172	120.9587	26	1	421	21.05	41.6640000000001	12.7179999999998	43.5618688763465	34.5050071718565	27.4575279900881	35.1579527102888	31.6978775117522
423	114.4235	120.7182	26	1	422	21.1	-1.87399999999997	-4.80999999999995	5.16216776170625	29.8527494965728	28.2366370733392	34.8022425731506	32.0517793957094
424	112.5069	122.3477	26	1	423	21.15	-38.3320000000001	32.5900000000001	50.313520290276	25.4045247934816	28.8556052677575	33.5450546265589	33.5564979875189
425	113.3826	122.1691	26	1	424	21.2	17.5139999999999	-3.57200000000006	17.8745455886296	20.9600235561403	32.114594830539	33.2914687960718	34.5162671739483
426	113.8031	121.8885	26	1	425	21.25	8.41000000000008	-5.61200000000014	10.1105214504497	28.1313823366168	32.9132475137423	31.7243021070164	34.7442458103098
427	114.7753	121.4489	26	1	426	21.3	19.444	-8.79199999999997	21.33936268964	23.2062033636586	33.3843327046216	30.9998854538662	34.8135848635288
428	116.2053	122.9191	26	1	427	21.35	28.5999999999999	29.4040000000001	41.0189616640889	34.3764401645053	34.4967051584289	30.4038305110436	34.9705084475131
429	114.9283	122.7816	26	1	428	21.4	-25.54	-2.75000000000006	25.6876254254846	40.421970234003	31.0672605549412	29.97180928045	36.2624032473394
430	115.8938	119.224	26	1	429	21.45	19.3100000000001	-71.1519999999999	73.7257295928632	45.8086418531028	32.7164604215333	28.6100908157492	37.8689121222102
431	115.4843	121.1989	26	1	430	21.5	-8.18999999999988	39.4979999999998	40.3381717979383	40.8620279802409	33.0631268482108	28.9790981929177	37.4530957271707
432	114.7906	123.5107	26	1	431	21.55	-13.8740000000001	46.2360000000001	48.2727207851392	38.9283177462238	34.5422429176443	28.1044722247207	36.9274247812782
433	114.4972	122.7511	26	1	432	21.6	-5.86799999999982	-15.1920000000001	16.285892299779	31.0564806785613	32.571023948748	29.5587864626246	37.0729530086119
434	114.8751	122.0449	26	1	433	21.65	7.55799999999994	-14.1239999999999	16.0190742553993	25.7042834624185	31.0880132931424	31.1605015116364	36.496714802535
435	116.5306	121.5845	26	1	434	21.7	33.1100000000001	-9.20799999999986	34.3665442545508	23.2758439821858	25.1055868009595	33.264618299197	36.1006435091713
436	116.0018	122.0102	26	1	435	21.75	-10.5760000000001	8.51399999999984	13.5771857172243	24.2800199172551	25.044948872093	37.0649050291545	36.0491402661857
437	117.791	122.2598	26	1	436	21.8	35.7839999999999	4.99200000000002	36.1305233839754	23.247708840061	22.8246117448198	38.4981571349713	36.8960929719915
438	116.7578	122.5195	26	1	437	21.85	-20.6639999999999	5.1939999999999	21.3067719751255	19.1546929233576	24.6208677668204	37.6888537030258	36.6766109691029
439	116.7828	123.0618	26	1	438	21.9	0.499999999999829	10.8460000000002	10.8575188694289	24.3856142817676	31.2537424683315	39.688630748581	37.547262007466
440	116.0962	122.9536	26	1	439	21.95	-13.732	-2.16400000000021	13.9014646710338	22.3733795074538	33.8127761768607	40.3836111873075	38.7620155180571
441	117.6259	124.2211	26	1	440	22	30.5940000000001	25.3500000000003	39.7317925092742	24.9617156163857	41.0666832100981	39.6469988639052	38.6178926419851
442	117.7698	122.9256	26	1	441	22.05	2.87800000000004	-25.9100000000001	26.0693495124064	39.2597760966021	42.4540713522983	38.6968968522676	38.0146482924462
443	116.4864	124.0593	26	1	442	22.1	-25.668	22.6739999999998	34.2484525197854	48.4708594303639	42.8066834573037	39.3436634440733	38.4921097618451
444	118.9218	120.7394	26	1	443	22.15	48.708	-66.3979999999998	82.3478212705107	57.7477521384287	48.2892482040196	39.4483749785111	38.6392230393308
445	117.4527	123.3526	26	1	444	22.2	-29.3820000000002	52.2639999999998	59.9568813398429	62.5347631971428	55.6616355736555	38.9098182222708	39.3763416302672
446	120.7037	120.5293	26	1	445	22.25	65.0200000000001	-56.4659999999998	86.1162560495984	60.6516512982216	54.2490488557173	40.373978425355	39.603259240374
447	118.4451	121.6016	26	1	446	22.3	-45.172	21.446	50.0044048059769	57.3187203114372	54.5691819597155	42.7923004901169	40.1981656252815
448	118.5291	122.8404	26	1	447	22.35	1.68000000000006	24.776	24.8328930251793	62.8524117169471	54.0664591213261	42.9493914271621	40.0386384556062
449	117.0948	125.7948	26	1	448	22.4	-28.6859999999999	59.0879999999999	65.6831663365887	50.7503455730058	47.6430074886907	45.1227147344821	39.6095271772518
450	119.0182	121.8583	26	1	449	22.45	38.4679999999997	-78.7299999999999	87.6253383673921	46.6036007222882	44.0068602676808	48.913940220365	38.0745340834629
451	120.2984	121.874	26	1	450	22.5	25.6040000000002	0.313999999999908	25.6059253298921	47.4812669444306	39.6812736406119	48.2566870910526	37.1807123536956
452	119.4321	123.0536	26	1	451	22.55	-17.3259999999999	23.5920000000002	29.270680552389	37.9672946659442	43.1305296279354	47.9248243601716	36.4959649351356
453	120.0913	121.7497	26	1	452	22.6	13.184	-26.078	29.2212241358913	25.1613088184146	43.0920993970206	47.4254330610656	37.0584615326392
454	119.2488	121.4174	26	1	453	22.65	-16.85	-6.64600000000007	18.1133049441564	28.612201708218	41.9561812649446	46.1179445670253	37.42971158391
455	120.1556	120.6627	26	1	454	22.7	18.1360000000001	-15.094	23.5954091297439	39.6574585335826	42.1662448670745	45.4880649613374	38.2118853659281
456	118.1694	121.4674	26	1	455	22.75	-39.7240000000002	16.0939999999999	42.8603897789091	38.7029318496106	42.264325326388	42.1416134515935	39.664960699978
457	121.7716	119.2598	26	1	456	22.8	72.0440000000002	-44.152	84.4969646792122	45.945067863945	41.2804667606278	41.8981741155917	39.3074669118767
458	120.8622	120.0767	26	1	457	22.85	-18.1880000000001	16.3380000000001	24.4485907160312	59.1711809157344	40.784407000805	42.3884232081866	39.9889418955226
459	120.1553	122.6993	26	1	458	22.9	-14.1380000000001	52.4519999999998	54.3239850158287	55.916448944558	44.5928816453599	39.5304236059225	41.5981993324057
460	121.8937	118.5635	26	1	459	22.95	34.768	-82.7159999999998	89.7259743886906	42.9034749876729	46.9692696549941	35.7654569796184	41.888379298447
461	121.7941	119.8891	26	1	460	23	-1.9919999999999	26.5119999999999	26.5867299230273	42.8658821519995	44.6019532625751	34.714425843486	42.2041185274803
462	122.4338	119.1578	26	1	461	23.05	12.7940000000001	-14.6260000000001	19.432094894787	43.2406954267748	40.665818603248	34.2950330180035	43.5982308426517
463	122.8428	118.0158	26	1	462	23.1	8.17999999999984	-22.8399999999999	24.2606265376637	34.7673583942538	41.6847470193525	34.7732596212051	45.0032235037602
464	121.6937	120.58	26	1	463	23.15	-22.9819999999998	51.284	56.1980513897056	33.2874575805921	37.1046659469004	35.4110481893089	44.8113014618724
465	122.4674	118.342	26	1	464	23.2	15.4739999999998	-44.76	47.3592892260852	38.4281622188231	29.3646690921623	37.5139525095854	44.008135493747
466	122.6046	119.2915	26	1	465	23.25	2.74400000000014	18.99	19.1872258547191	40.5036118867056	27.164526360584	38.955942974601	42.7350312634523
467	123.0549	117.0801	26	1	466	23.3	9.00599999999997	-44.228	45.1356180859418	30.968636467026	27.3095992753792	35.8226333336365	41.7688565232751
468	122.4074	118.6864	26	1	467	23.35	-12.9500000000002	32.1260000000001	34.6378748770765	23.9619797900709	28.7621122416053	37.0284923638831	41.591836771996
469	122.8219	118.5874	26	1	468	23.4	8.29000000000008	-1.98000000000008	8.52317429130729	21.0415951405758	26.229214733258	38.0736839303293	41.1244060418355
470	123.1645	118.0751	26	1	469	23.45	6.85200000000009	-10.2459999999999	12.3260058413097	16.1910363319352	28.0586353641767	34.8628183765291	39.7327560133299
471	123.034	118.2636	26	1	470	23.5	-2.60999999999996	3.76999999999981	4.58530260724397	17.0206125965049	33.3099326866269	36.1515499639081	40.0191269853902
472	123.7953	117.549	26	1	471	23.55	15.2259999999998	-14.2919999999998	20.8828240427388	21.4897929994899	30.979448064025	39.2716373251317	41.6680973011698
473	125.3092	118.761	26	1	472	23.6	30.2780000000001	24.2399999999998	38.7857561999247	32.1552909382825	32.3722377084136	42.5810139464549	42.6045432213025
474	123.767	118.6988	26	1	473	23.65	-30.8440000000002	-1.2439999999998	30.8690763062326	45.578270232678	39.0427019137583	43.5046583567196	43.0784560225591
475	124.4595	115.49	26	1	474	23.7	13.8500000000002	-64.1760000000002	65.6534955352724	45.7678597961149	40.3609676608959	42.5282060261565	42.9388026817913
476	123.3636	118.9034	26	1	475	23.75	-21.918	68.2680000000002	71.7001990792217	47.7238628203224	45.1385735672322	43.3284490753111	42.7963495690693
477	124.4509	118.8073	26	1	476	23.8	21.746	-1.92200000000014	21.8307718599229	56.5956108280266	51.2336753748843	41.6395389309586	41.7235256877565
478	122.2159	119.7567	26	1	477	23.85	-44.7	18.9879999999999	48.5657713209622	48.5666443835094	56.3999156513046	40.7952503358055	42.1597168165835
479	123.1237	116.1065	26	1	478	23.9	18.1559999999999	-73.004	75.2278163447537	44.6988769017863	60.7801019801812	42.7183884777484	41.5581674291099
480	123.0061	117.3765	26	1	479	23.95	-2.35199999999992	25.3999999999999	25.5086633126864	56.6994909536538	56.9977766881364	43.7000550470415	39.5259965635573
481	122.5093	119.947	26	1	480	24	-9.93600000000015	51.4100000000002	52.3613616706062	65.0759684822868	53.3469654639953	45.3238281272945	39.7597343539742
482	123.6138	116.0072	26	1	481	24.05	22.09	-78.7960000000001	81.8338421192603	64.9645931323358	52.2996297978921	49.0411615843361	40.237375862949
483	123.4097	120.525	26	1	482	24.1	-4.08199999999994	90.3560000000002	90.4481589641272	65.4289089927634	49.2182629631973	50.4358268213998	40.2153863323706
484	124.9825	117.1389	26	1	483	24.15	31.456	-67.722	74.6709395949991	61.9950540262043	46.3940750417386	50.7458638558093	39.676034423783
485	125.4801	118.4384	26	1	484	24.2	9.95199999999983	25.9899999999999	27.8302426148245	47.8997686421305	47.039142433187	48.3636528539972	39.6011176668519
486	125.3063	116.6874	26	1	485	24.25	-3.476	-35.0200000000001	35.1920868378107	33.3605574441078	45.5090826873568	46.6367561635376	39.66014631593
487	124.9157	117.0996	26	1	486	24.3	-7.81199999999984	8.24399999999997	11.3574151988909	27.8235569511414	46.848647793788	47.6244180418765	39.28581714279
488	124.25	117.6867	26	1	487	24.35	-13.314	11.7420000000001	17.7521029740142	28.6493758736106	44.471737991495	47.2909412692839	39.0280620703803
489	126.0264	116.1493	26	1	488	24.4	35.5279999999999	-30.7480000000001	46.9859371301669	29.0231113485093	40.7116257314374	45.0426509278904	39.3194462003789
490	124.5711	116.8093	26	1	489	24.45	-29.1059999999999	13.1999999999999	31.9593372271703	45.7975269454455	39.7295290198581	44.1891747505855	39.8017017729489
491	125.4326	118.4499	26	1	490	24.5	17.2299999999998	32.8120000000001	37.0607642123041	55.5829185388822	39.9265468630799	43.3679187440404	41.4376338281118
492	124.5788	113.7656	26	1	491	24.55	-17.0759999999999	-93.6859999999999	95.2294931835719	53.5996945117334	42.949206285861	41.2031144007662	41.3807075057354
493	126.0884	116.7382	26	1	492	24.6	30.1919999999998	59.452	66.6790609411979	50.8096821661055	45.3636195753704	37.8497587182863	40.944260796904
494	125.5216	118.5029	26	1	493	24.65	-11.3359999999997	35.2939999999998	37.0698169944226	50.8299823776505	43.6912268140422	35.8474104908464	40.9085165656747
495	124.7517	118.9699	26	1	494	24.7	-15.3980000000001	9.33999999999997	18.0092754990312	40.1008856262765	41.3392070679839	36.6740293075472	39.7118419736904
496	126.0804	120.2688	26	1	495	24.75	26.574	25.9780000000001	37.162265270029	35.1443206118587	41.226754800724	35.9918435565488	38.4942957974078
497	126.7412	118.2974	26	1	496	24.8	13.2160000000002	-39.4280000000001	41.5840094267016	33.782759116351	35.5575810077445	36.9320953546213	38.2502093186173
498	125.7598	120.1481	26	1	497	24.85	-19.6280000000002	37.0140000000001	41.8962358691089	31.8687319698623	31.2277794450775	37.2608738049551	37.7766207745488
499	127.2729	120.1469	26	1	498	24.9	30.2620000000002	-0.0239999999999441	30.2620095168845	31.6235272237975	30.9831952502554	35.9205039230093	36.2842525894155
500	126.8602	120.2348	26	1	499	24.95	-8.25400000000002	1.7580000000001	8.43913976658763	31.0142763892126	33.6185295952363	35.9033484988564	36.0915259643502
501	125.7712	121.664	26	1	500	25	-21.7800000000003	28.5839999999999	35.9362415397048	27.3112382782963	32.0571402500177	37.5514395289291	35.4018683711202
502	127.6435	122.1194	26	1	501	25.05	37.4460000000002	9.10799999999995	38.537755253777	28.1836313841598	30.9149844233817	33.7202534271347	34.8715297620333
503	126.9839	121.1542	26	1	502	25.1	-13.192	-19.3039999999999	23.3810453145277	35.3683272206103	29.1581280345397	31.4526947724082	33.7763533444227
504	127.0823	119.4258	26	1	503	25.15	1.96799999999996	-34.5680000000002	34.6239750462019	32.4907532762379	28.1497810319764	31.0711692755402	32.8021410149171
505	126.8574	121.6325	26	1	504	25.2	-4.4980000000001	44.134	44.3626189488402	30.8156924575508	30.4674899297288	31.0600310933835	32.543202606012
506	126.7145	120.5646	26	1	505	25.25	-2.85799999999995	-21.3579999999999	21.5483718178426	31.0050177907831	33.8761242571342	30.3518354312779	31.8525469721749
507	127.9304	121.4568	26	1	506	25.3	24.3180000000001	17.8440000000001	30.1624511603418	28.1159306797931	31.8829258465249	28.876000595358	32.1336095435263
508	127.8559	120.2427	26	1	507	25.35	-1.49000000000001	-24.282	24.327671980689	25.5666526388474	31.6776100997389	28.2623002798137	32.6279814358931
509	127.3379	121.1085	26	1	508	25.4	-10.36	17.3160000000001	20.1785394912517	35.2614952380305	31.1591433008249	27.5258542509406	33.9667268108461
510	126.4687	122.4289	26	1	509	25.45	-17.3840000000001	26.4079999999998	31.6162287441117	32.950159235499	28.5015325915307	27.9938771781149	33.6425865674402
511	127.0567	118.9775	26	1	510	25.5	11.7600000000002	-69.0279999999998	70.0225848137584	32.3502024086947	28.6465306125382	27.4358179982	34.2906964152514
512	126.8855	119.8919	26	1	511	25.55	-3.42400000000026	18.288	18.6057711476843	34.2023559218568	26.8370167673344	28.5399451233003	32.9527759679574
513	127.2181	118.8787	26	1	512	25.6	6.65200000000027	-20.2640000000002	21.3278878466672	31.436412544214	27.3664725250877	29.7029479705591	32.6325692623622
514	127.4771	120.3277	26	1	513	25.65	5.17999999999972	28.98	29.4393070570622	22.0315659870458	26.9019274699047	29.7568715389878	33.0075127913228
515	126.657	120.6717	26	1	514	25.7	-16.4019999999999	6.88000000000017	17.786511855898	20.7238742991697	25.520264426501	28.4123759044768	34.3248878744431
516	127.797	120.521	26	1	515	25.75	22.8	-3.01400000000001	22.9983520279171	22.3827426414807	20.9955117392657	27.7132503878009	35.2845784597651
517	128.0145	119.9582	26	1	516	25.8	4.35000000000002	-11.2559999999999	12.0673127083041	19.6014990179527	25.1969644000758	27.3351237324313	34.551238656573
518	126.6856	120.6122	26	1	517	25.85	-26.5780000000001	13.0799999999999	29.622229558222	19.604116308788	27.7282858413793	27.9950890668311	35.0171195965025
519	127.3258	120.1725	26	1	518	25.9	12.8040000000001	-8.79400000000004	15.5330889394223	19.9594574914856	28.3545997771507	32.0129496986828	34.8160314950037
520	127.9463	119.5345	26	1	519	25.95	12.4099999999999	-12.7600000000001	17.7995983100743	29.6700545009818	28.3232192174229	31.3818246360241	36.1330657110283
521	127.1288	120.4652	26	1	520	26	-16.3499999999999	18.614	24.7750579414055	33.0738290412779	26.7799701630637	31.0299533015738	36.3684197904619
522	129.0346	118.1083	26	1	521	26.05	38.1160000000003	-47.1379999999999	60.6202977557848	37.1077005363487	27.8332306975282	32.1852985087801	36.4227673833399
523	127.2317	119.5875	26	1	522	26.1	-36.0580000000002	29.5840000000001	46.6411022597024	37.0423221260578	28.6237056085746	33.8124437523162	36.5433650782545
524	127.8288	121.2698	26	1	523	26.15	11.942	33.646	35.7024464147766	33.6004828346418	37.1239719274609	34.9438563071054	35.8917637188906
525	127.9703	120.4077	26	1	524	26.2	2.82999999999987	-17.242	17.4727062586194	25.9964068940746	37.2433848455472	37.5897446555027	35.2907272917016
526	128.2966	120.2163	26	1	525	26.25	6.52600000000035	-3.82800000000003	7.56586148432581	24.1735821758713	41.0643948638818	40.2173214882523	35.0168685626132
527	128.3973	119.0908	26	1	526	26.3	2.01399999999978	-22.51	22.5999180529488	37.140243318573	39.1736326174843	40.2264767177879	34.5335000984336
528	128.6769	117.2354	26	1	527	26.35	5.59199999999976	-37.1080000000001	37.5269786686858	37.4444475650366	39.8966016632531	41.7719389131912	34.8911801667125
529	128.2009	122.2396	26	1	528	26.4	-9.51999999999998	100.084	100.535752128285	48.5283068931218	41.53311283706	42.1062087390668	NA
530	127.2519	122.2035	26	1	529	26.45	-18.9799999999997	-0.721999999999809	18.9937274909373	52.350858340894	46.8562700935826	44.2722542439417	NA
531	128.4049	119.2729	26	1	530	26.5	23.0599999999998	-58.612	62.9851581247518	55.6196211506349	53.6546728134409	45.3010215827237	NA
532	126.4931	120.1065	26	1	531	26.55	-38.236	16.6719999999998	41.7126752918102	45.925982355547	52.6197227380475	44.3055896433795	NA
533	128.1942	118.0181	26	1	532	26.6	34.0219999999999	-41.7679999999999	53.8707927173898	56.2680926221286	54.9201722178078	43.3837821859499	NA
534	127.0144	120.3388	26	1	533	26.65	-23.596	46.414	52.067558152846	58.7810387337601	47.0884455506727	42.0266558987934	NA
535	127.8879	116.9132	26	1	534	26.7	17.4700000000001	-68.5120000000001	70.704278823845	52.888587135201	51.3011236423361	42.1690786789264	NA
536	124.9685	119.3104	26	1	535	26.75	-58.3879999999999	47.944	75.5498886829093	54.2207232849808	49.5376483015657	42.3204867374256	NA
537	124.5235	118.8895	26	1	536	26.8	-8.90000000000015	-8.41800000000006	12.2504172990149	48.2509087457984	49.4375466692746	41.7318764644359	NA
538	127.5027	119.4229	26	1	537	26.85	59.5840000000001	10.668	60.5314734662887	46.3341546625437	46.8709627086468	41.7872712665939	NA
539	127.0072	118.4286	26	1	538	26.9	-9.91000000000014	-19.8859999999999	22.2184854569343	40.2942578693713	42.5201989605267	NA	NA
540	124.1848	119.6005	26	1	539	26.95	-56.448	23.4379999999999	61.1205084075713	45.9865062033483	37.4818872642703	NA	NA
541	125.7087	117.9214	26	1	540	27	30.478	-33.5819999999998	45.3504047170473	39.5212021323128	30.9863006614102	NA	NA
542	124.8	119.7429	26	1	541	27.05	-18.1739999999999	36.43	40.7116589688998	36.7894891752551	30.8440301908244	NA	NA
543	126.1681	119.4007	26	1	542	27.1	27.362	-6.84400000000011	28.2049531111115	28.6296198659969	28.6543703153801	NA	NA
544	126.178099401961	118.972820791902	26	1	543	27.15	0.199988039220216	-8.55758416196011	8.55992067164537	21.6783434534491	NA	NA	NA
545	125.1621	118.9619	26	1	544	27.2	-20.3199880392202	-0.218415838039903	20.3211618612805	15.7015541783005	NA	NA	NA
546	124.6573	118.8014	26	1	545	27.25	-10.0959999999998	-3.20999999999998	10.5940226543082	17.7875384984473	NA	NA	NA
547	124.1505	118.611	26	1	546	27.3	-10.1360000000003	-3.80799999999994	10.8277125931567	NA	NA	NA	NA
548	126.0074	118.0785	26	1	547	27.35	37.1380000000002	-10.65	38.6348747118457	NA	NA	NA	NA
549	NA	NA	26	1	548	27.4	NA	NA	NA	NA	NA	NA	NA
550	NA	NA	26	1	549	27.45	NA	NA	NA	NA	NA	NA	NA
551	NA	NA	26	1	550	27.5	NA	NA	NA	NA	NA	NA	NA
552	NA	NA	26	1	551	27.55	NA	NA	NA	NA	NA	NA	NA
553	NA	NA	26	1	552	27.6	NA	NA	NA	NA	NA	NA	NA
554	NA	NA	26	1	553	27.65	NA	NA	NA	NA	NA	NA	NA
555	NA	NA	26	1	554	27.7	NA	NA	NA	NA	NA	NA	NA
556	NA	NA	26	1	555	27.75	NA	NA	NA	NA	NA	NA	NA
557	NA	NA	26	1	556	27.8	NA	NA	NA	NA	NA	NA	NA
558	NA	NA	26	1	557	27.85	NA	NA	NA	NA	NA	NA	NA
559	NA	NA	26	1	558	27.9	NA	NA	NA	NA	NA	NA	NA
560	NA	NA	26	1	559	27.95	NA	NA	NA	NA	NA	NA	NA
561	NA	NA	26	1	560	28	NA	NA	NA	NA	NA	NA	NA
562	NA	NA	26	1	561	28.05	NA	NA	NA	NA	NA	NA	NA
563	NA	NA	26	1	562	28.1	NA	NA	NA	NA	NA	NA	NA
564	NA	NA	26	1	563	28.15	NA	NA	NA	NA	NA	NA	NA
565	NA	NA	26	1	564	28.2	NA	NA	NA	NA	NA	NA	NA
566	NA	NA	26	1	565	28.25	NA	NA	NA	NA	NA	NA	NA
567	NA	NA	26	1	566	28.3	NA	NA	NA	NA	NA	NA	NA
568	NA	NA	26	1	567	28.35	NA	NA	NA	NA	NA	NA	NA
569	NA	NA	26	1	568	28.4	NA	NA	NA	NA	NA	NA	NA
570	NA	NA	26	1	569	28.45	NA	NA	NA	NA	NA	NA	NA
571	NA	NA	26	1	570	28.5	NA	NA	NA	NA	NA	NA	NA
572	NA	NA	26	1	571	28.55	NA	NA	NA	NA	NA	NA	NA
573	NA	NA	26	1	572	28.6	NA	NA	NA	NA	NA	NA	NA
574	NA	NA	26	1	573	28.65	NA	NA	NA	NA	NA	NA	NA
575	NA	NA	26	1	574	28.7	NA	NA	NA	NA	NA	NA	NA
576	NA	NA	26	1	575	28.75	NA	NA	NA	NA	NA	NA	NA
577	NA	NA	26	1	576	28.8	NA	NA	NA	NA	NA	NA	NA
578	NA	NA	26	1	577	28.85	NA	NA	NA	NA	NA	NA	NA
579	NA	NA	26	1	578	28.9	NA	NA	NA	NA	NA	NA	NA
580	NA	NA	26	1	579	28.95	NA	NA	NA	NA	NA	NA	NA
581	NA	NA	26	1	580	29	NA	NA	NA	NA	NA	NA	NA
582	NA	NA	26	1	581	29.05	NA	NA	NA	NA	NA	NA	NA
583	NA	NA	26	1	582	29.1	NA	NA	NA	NA	NA	NA	NA
584	NA	NA	26	1	583	29.15	NA	NA	NA	NA	NA	NA	NA
585	NA	NA	26	1	584	29.2	NA	NA	NA	NA	NA	NA	NA
586	NA	NA	26	1	585	29.25	NA	NA	NA	NA	NA	NA	NA
587	NA	NA	26	1	586	29.3	NA	NA	NA	NA	NA	NA	NA
588	NA	NA	26	1	587	29.35	NA	NA	NA	NA	NA	NA	NA
589	NA	NA	26	1	588	29.4	NA	NA	NA	NA	NA	NA	NA
590	NA	NA	26	1	589	29.45	NA	NA	NA	NA	NA	NA	NA
591	NA	NA	26	1	590	29.5	NA	NA	NA	NA	NA	NA	NA
592	NA	NA	26	1	591	29.55	NA	NA	NA	NA	NA	NA	NA
593	NA	NA	26	1	592	29.6	NA	NA	NA	NA	NA	NA	NA
594	NA	NA	26	1	593	29.65	NA	NA	NA	NA	NA	NA	NA
595	NA	NA	26	1	594	29.7	NA	NA	NA	NA	NA	NA	NA
596	NA	NA	26	1	595	29.75	NA	NA	NA	NA	NA	NA	NA
597	NA	NA	26	1	596	29.8	NA	NA	NA	NA	NA	NA	NA
598	NA	NA	26	1	597	29.85	NA	NA	NA	NA	NA	NA	NA
599	NA	NA	26	1	598	29.9	NA	NA	NA	NA	NA	NA	NA
600	NA	NA	26	1	599	29.95	NA	NA	NA	NA	NA	NA	NA
601	NA	NA	26	1	600	30	NA	NA	NA	NA	NA	NA	NA
