# Supplementary material for: An automated feeding system for the African killifish reveals the impact of diet on lifespan and allows scalable assessment of associative learning
Source: eLife. 2022 Nov 10;11:e69008. doi: 10.7554/eLife.69008 (PMC9788828; doi:10.7554/eLife.69008)
Supplement: Figure 6—source data 3. [file elife-69008-fig6-data3.zip › Filtered and Interpolated Trajectories with Kinematics/t3_REC0013 DLC_likelihood-euclidean-filtered_splines-interpolated_kinematics_02_resnet50_TrainAllTheThingsJun28shuffle1_1030000.csv]

	x2	y2	fishnum	recording_num	bodyparts_coords	seconds	velocity_x	velocity_y	velocity_xy	velocity_xy_5frame	velocity_xy_10frame	velocity_xy_20frame	velocity_xy_40frame
1	446.3485	19.1654	3	13	0	0	0	0	0	NA	NA	NA	NA
2	446.594565624566	20.8444084836313	3	13	1	0.05	4.92131249131944	33.580169672626	33.9388731674988	NA	NA	NA	NA
3	440.784695951103	21.9497778791573	3	13	2	0.1	-116.197393469259	22.1073879105199	118.281743516386	139.56220564956	NA	NA	NA
4	429.550038488889	22.5464804894535	3	13	3	0.15	-224.69314924428	11.934052205924	225.009850716287	220.330414081142	NA	NA	NA
5	413.5217407472	22.6994886173957	3	13	4	0.2	-320.56595483378	3.06016255884401	320.580560847628	308.455715213073	329.802748143338	NA	NA
6	393.330950235313	22.4737745658596	3	13	5	0.25	-403.815810237739	-4.51428103072203	403.841042157909	391.335367332247	392.916371338263	NA	NA
7	369.608814462503	21.9343106377208	3	13	6	0.3	-474.4427154562	-10.789278562776	474.565378827152	461.964322525791	453.386041205716	NA	NA
8	342.986480938048	21.1460691358552	3	13	7	0.35	-532.446670489101	-15.764830037312	532.680004112257	520.043290637116	504.905405995721	NA	NA
9	314.095097171223	20.1740223631383	3	13	8	0.4	-577.827675336499	-19.440935454338	578.154626684006	565.502328595384	543.97055779924	NA	NA
10	283.565810671305	19.0831426224458	3	13	9	0.45	-610.585729998361	-21.81759481385	610.975401404257	598.316367198358	570.432929815091	420.920082719452	NA
11	252.029768947571	17.9384022166536	3	13	10	0.5	-630.720834474679	-22.894808115844	631.13623194925	618.475444659195	584.244672954095	428.258788996432	NA
12	220.118119509297	16.8047734486371	3	13	11	0.55	-638.23298876548	-22.67257536033	638.635571842023	625.976793072689	585.322835808631	432.013881241701	NA
13	188.46200986576	15.7472286212723	3	13	12	0.6	-633.12219287074	-21.150896547296	633.475391416438	620.822568993066	573.603387370602	433.911807800669	NA
14	157.692587526235	14.8307400374347	3	13	13	0.65	-615.3884467905	-18.329771676752	615.66136875148	602.987017312806	549.097740465754	432.191171362724	NA
15	128.441	14.12028	3	13	14	0.7	-585.0317505247	-14.209200748694	585.204281006138	572.329304418904	512.037417295566	426.589722767902	NA
16	101.346279161148	13.7036623206521	3	13	15	0.75	-541.89441677704	-8.33235358695799	541.958473547952	528.731330082009	463.601206654601	418.105501772838	NA
17	77.0789943430413	13.7600668463076	3	13	16	0.8	-485.345696362134	1.12809051311	485.347007372509	472.218687858819	410.641721277687	408.864009281607	NA
18	56.3175992438608	14.4915149326912	3	13	17	0.85	-415.22790198361	14.628961727672	415.485519731964	403.252265598067	362.918209605617	400.716187759693	NA
19	39.7405475617863	16.1000279355275	3	13	18	0.9	-331.54103364149	32.170260056726	333.098157635531	324.215395996396	320.411784926208	394.134182105185	NA
20	28.026292994998	18.7876272105412	3	13	19	0.95	-234.285091335766	53.751985500274	240.37216970238	248.954138136471	282.746515720714	384.377310042633	302.225191804276
21	21.8532892416758	22.7563341134572	3	13	20	1	-123.460075066444	79.37413805832	146.774125539596	197.105089129226	251.966330591581	365.439540240639	306.081005547041
22	21.89999	28.20817	3	13	21	1.05	0.934015166483988	109.036717730856	109.040718072881	168.604881993597	232.405182754584	336.24394131815	309.64520517959
23	28.0459	33.03055	3	13	22	1.1	122.9182	96.4476	156.240274695739	162.24076584336	227.828988148783	309.268574087742	312.403562311171
24	37.25371	30.57405	3	13	23	1.15	184.1562	-49.13	190.597121957389	179.717265186765	239.170623744615	284.05880940637	312.99514317221
25	47.4106308486951	28.2136746043236	3	13	24	1.2	203.138416973902	-47.207507913528	208.551588951196	215.856227372697	256.717202789699	258.427257900307	310.932863302711
26	59.1130211154163	27.8567832876415	3	13	25	1.25	234.047805334424	-7.13782633364204	234.156622256621	258.552887168341	267.277873826677	237.682400054058	306.710624087368
27	73.5647808244294	28.8634278271387	3	13	26	1.3	289.035194180262	20.132890789944	289.73552900254	309.736365495633	261.846161358614	217.931170910433	300.845415257282
28	91.96981	30.59366	3	13	27	1.35	368.100583511412	34.604643457226	369.723573673959	351.193639736037	255.618938569866	201.370062934774	293.716686945219
29	114.222989608293	32.391999357832	3	13	28	1.4	445.06359216586	35.96678715664	446.514513593847	354.838482466589	247.705833886532	189.265482536695	285.669325311482
30	134.983124383073	33.5408365499273	3	13	29	1.45	415.2026954956	22.976743841906	415.837960153217	307.836095344531	234.108000079901	183.530300889099	277.082132005832
31	147.6	33.30703	3	13	30	1.5	252.33751233854	-4.67613099854603	252.380835909382	252.684989971391	223.398469516535	183.90322209765	268.284995817111
32	150.1104	32.21865	3	13	31	1.55	50.2080000000001	-21.7676	54.7235933922473	185.675302277432	203.457159066282	187.276529117479	259.557729045131
33	154.7154	33.15083	3	13	32	1.6	92.0999999999998	18.6436	93.9680468082633	117.022360423765	174.911137720764	190.895316821673	251.156680436483
34	160.0683	31.599	3	13	33	1.65	107.058	-31.0366	111.466075124048	91.9584565664802	139.360341328776	193.799114981697	243.322702885982
35	163.3014	29.9515	3	13	34	1.7	64.6620000000001	-32.95	72.573250884882	99.0782227880327	110.343398988499	195.27600383752	236.286750477581
36	169.0139	32.73157	3	13	35	1.75	114.25	55.6014	127.06131662296	97.1372854701361	100.528570368623	195.315746401899	230.278062863779
37	173.4926	33.31174	3	13	36	1.8	89.5740000000001	11.6034000000001	90.32242450001	93.0453803801197	112.706896876345	192.826821232958	225.538494742045
38	177.6549	33.96446	3	13	37	1.85	83.2459999999998	13.0544	84.2633602187805	103.664437553234	126.17169507348	186.717186130746	222.308655925485
39	182.1741	33.43313	3	13	38	1.9	90.3840000000002	-10.6266000000001	91.006549673966	109.098684170767	139.892396076862	177.204468517779	220.816738535816
40	188.4191	32.73928	3	13	39	1.95	124.9	-13.877	125.668536750453	126.335570964658	156.444007595139	169.786953969031	221.247479681331
41	196.0784	31.84244	3	13	40	2	153.186	-17.9368	154.232549710624	155.206104676824	167.233023287262	171.130451393582	223.568642192386
42	204.7378	33.54581	3	13	41	2.05	173.188	34.0674000000001	176.506858469466	186.739411773604	182.196483399633	182.871516772111	226.415456683965
43	215.733482023218	36.6696215150693	3	13	42	2.1	219.91364046436	62.476230301386	228.61602877961	209.223577637044	198.523234540728	193.044786785224	227.803696406161
44	227.9463	39.00261	3	13	43	2.15	244.25635953564	46.6597696986139	248.673085157867	225.367362403758	215.048595706782	202.586596365593	227.792257961875
45	239.850368501527	38.9050461891004	3	13	44	2.2	238.08137003054	-1.95127621799188	238.089366067655	238.057395834609	229.230508949563	214.146243054855	226.544411378412
46	251.393284802148	36.7217984756404	3	13	45	2.25	230.85832601242	-43.6649542692001	234.951473544194	241.840364404633	241.732332418541	222.873725673501	222.818739769499
47	262.891016852005	33.2938846676302	3	13	46	2.3	229.95464099714	-68.5582761602039	239.95702562372	243.35777963996	253.036136667876	233.145818573657	217.060734223703
48	274.659532601242	29.46232257308	3	13	47	2.35	235.37031498474	-76.631241891004	247.530871629729	249.237440262082	259.917878496968	243.247248916196	211.827807859404
49	287.0148	26.06813	3	13	48	2.4	247.105347975159	-67.8838514616	256.260161334502	258.097302433325	265.280796654325	252.367994534937	201.201097922036
50	300.191852119197	23.779149800432	3	13	49	2.45	263.54104238394	-45.77960399136	267.487669178262	268.014877501144	271.848478514571	258.964658473563	192.592517123276
51	314.101982512854	22.5705250025442	3	13	50	2.5	278.202607873141	-24.1724959577559	279.25078440041	277.995392589303	278.514428059739	263.234062287121	187.034030089145
52	328.575549855768	22.2442236785361	3	13	51	2.55	289.471346858279	-6.52602648016206	289.544900962814	287.203813668691	284.09515374768	265.55438425045	186.455151882013
53	343.442912822735	22.6022139006075	3	13	52	2.6	297.347259339341	7.15980444142801	297.433447070528	294.45951676706	287.971263291664	264.712075990649	197.998634644411
54	358.534430088553	23.4464637409581	3	13	53	2.65	301.830345316359	16.8849968070121	302.302266731438	298.931553686153	289.687393363093	261.785400942054	209.321485804362
55	373.680460328017	24.5789412717874	3	13	54	2.7	302.92060478928	22.649550616586	303.766184670111	300.175429994217	288.698807997563	257.812818919305	208.66801916005
56	388.711362215925	25.8016145652953	3	13	55	2.75	300.618037758161	24.453465870158	301.610968995874	297.947133994025	284.735792155701	250.321733137099	207.159627371157
57	403.457494427073	26.9164516936812	3	13	56	2.8	294.92264422296	22.296742567718	295.764282503134	292.170973057495	278.072631833024	241.294647214449	206.00206201545
58	417.749215636258	27.725420729145	3	13	57	2.85	285.834424183699	16.179380709276	286.291967069568	282.938099228066	269.50627348433	236.938429588061	207.730168254003
59	431.416884518276	28.0304897438863	3	13	58	2.9	273.35337764036	6.10138029482599	273.421462048785	270.540030625249	258.290005229782	225.197727326293	209.389937663352
60	444.290859747925	27.6336268101047	3	13	59	2.95	257.479504592981	-7.93725867563197	257.601815522971	255.969833671831	243.777159324038	215.39808027752	207.256523318527
61	456.2015	26.3368	3	13	60	3	238.2128050415	-25.936536202094	239.620625981784	241.065412974634	222.12903821446	202.937608784708	207.317608987976
62	467.1797	24.41197	3	13	61	3.05	219.564	-38.4966	222.913297736048	224.40903740207	198.494140681218	190.038786991916	211.32483098347
63	477.696139800267	23.1788107512073	3	13	62	3.1	210.32879600534	-24.663184975854	211.769863583582	204.61621942001	185.905595884458	202.952482503599	225.991597045946
64	486.9726	21.09796	3	13	63	3.15	185.52920399466	-41.617015024146	190.139584185966	173.718045803672	160.708061289493	216.056375243131	236.94829341685
65	494.0172	17.45263	3	13	64	3.2	140.892	-72.9066	158.637725612668	141.018447690605	142.097352557477	203.189795265245	234.110243397881
66	498.008967720994	15.9749698015945	3	13	65	3.25	79.8353544198801	-29.55320396811	85.1297579000938	130.745778794282	121.139425413716	191.445529068814	230.923486704715
67	496.5801	13.3704	3	13	66	3.3	-28.5773544198798	-52.09139603189	59.4153071707168	97.0070851769163	102.004942150807	178.858305457244	226.447720898972
68	490.3808	8.281755	3	13	67	3.35	-123.986	-101.7729	160.406519101968	79.5784856949446	136.398691522868	172.21308759181	222.677484108493
69	489.4578	8.827567	3	13	68	3.4	-18.46	10.91624	21.4461160991356	68.5608050237595	173.82274525648	166.411880791768	217.720842210817
70	491.1436	5.675295	3	13	69	3.45	33.7159999999994	-63.04544	71.4947282028092	62.9914366110089	162.602431206452	155.548388163491	211.930137564369
71	491.8539	4.351784	3	13	70	3.5	14.2060000000004	-26.47022	30.0413545441681	142.051604251453	160.762019923168	151.401155688831	207.400291272556
72	492.5544	5.766252	3	13	71	3.55	14.0099999999995	28.28936	31.5684651069637	250.638405336044	159.22247023327	157.09527771649	201.424554773628
73	519.374251759703	13.0272587478664	3	13	72	3.6	536.397035194061	145.220134957328	555.707357304187	245.62637671796	158.520579299162	187.271118101243	196.018324263613
74	546.7354	19.93232	3	13	73	3.65	547.22296480594	138.101225042672	564.38012152209	252.963234822576	172.115700294042	212.111185891646	191.819854991109
75	548.2427	21.69824	3	13	74	3.7	30.1459999999997	35.3184	46.434585112392	255.453503855531	168.999423769505	210.407667876457	186.824831091539
76	548.0588	25.02945	3	13	75	3.75	-3.67799999999988	66.6242	66.7256450672454	174.989554346872	181.662885963946	211.525240272331	180.587166462799
77	550.2398	25.32542	3	13	76	3.8	43.6199999999985	5.91940000000001	44.0198102717387	93.5929952520408	212.185613282172	211.600794583495	173.844506589177
78	549.7462	32.9789	3	13	77	3.85	-9.87199999999802	153.0696	153.387609760893	92.3724708210496	238.143544679619	208.416538628924	168.430187697037
79	548.9332	40.80666	3	13	78	3.9	-16.2599999999998	156.5552	157.397326047935	110.362537105316	250.399626526811	210.243957095342	163.576938038525
80	549.1687	42.80946	3	13	79	3.95	4.70999999999776	40.056	40.3319629574359	168.917722708814	258.212904546461	208.462194851217	159.255415242376
81	554.966482287516	48.0776783485681	3	13	80	4	115.955645750321	105.364366971362	156.675976488579	301.297535012366	262.288460621494	211.862973760403	155.453127900162
82	549.3533	63.95441	3	13	81	4.05	-112.26364575032	317.534633028638	336.795738289227	407.206257801581	263.97911893372	212.810322555339	151.927689530333
83	519.603682789249	91.8235895129558	3	13	82	4.1	-594.99234421502	557.383590259116	815.286671278653	424.053338271873	258.312497958686	189.084166023628	147.29238233477
84	494.1469	114.8816	3	13	83	4.15	-509.135655784979	461.160209740884	686.940939994012	414.214384137673	248.372213896642	167.583334739087	144.2110137694
85	495.7086	120.911	3	13	84	4.2	31.2339999999995	120.588	124.567365308896	359.040515158627	247.92496593293	170.459866917832	140.739343491478
86	495.7862	126.2845	3	13	85	4.25	1.55200000000036	107.47	107.481205817575	215.327460905005	242.06306155686	169.728803856784	139.180620087942
87	496.7534	129.1732	3	13	86	4.3	19.3439999999998	57.7740000000003	60.9263933939965	89.5381699917018	213.435031828507	168.830707721111	138.220212550943
88	497.7258	133.9105	3	13	87	4.35	19.4479999999999	94.7460000000001	96.7214000105458	71.7965935939857	140.024787367638	164.647287802264	135.266935670615
89	496.668	136.6104	3	13	88	4.4	-21.1559999999997	53.9979999999997	57.9944854274952	69.9117389760467	84.7670429513636	160.741995285282	135.435449703646
90	496.419	138.386	3	13	89	4.45	-4.98000000000047	35.5119999999999	35.8594833203157	67.8295484983867	82.7068292892028	162.962442321262	134.414079400009
91	496.6873	143.2815	3	13	90	4.5	5.36600000000021	97.91	98.0569327278801	64.7221138302702	77.1691470920727	159.505100111493	133.708610051107
92	496.9246	145.7961	3	13	91	4.55	4.74600000000009	50.292	50.5154410056965	79.9959159110253	73.6822965085012	146.760101344176	133.416759270806
93	497.9722	149.7178	3	13	92	4.6	20.9519999999998	78.4340000000003	81.1842266699637	93.6170649844198	70.9820776458417	107.313646568297	119.843187019279
94	499.5185	156.2556	3	13	93	4.65	30.9260000000006	130.756	134.363495831271	84.4265552080988	73.1117766739222	76.3108416471544	105.988718062282
95	500.615	161.3369	3	13	94	4.7	21.9299999999998	101.626000000001	103.965228687288	79.5350445186157	77.9999187095938	71.0710191064993	105.363362736446
96	499.3802	163.6309	3	13	95	4.75	-24.6960000000001	45.8799999999997	52.1043838462751	77.2420414614131	76.9471386661255	66.8359999035537	103.862390536303
97	498.5542	164.6385	3	13	96	4.8	-16.5200000000004	20.1519999999999	26.0578875582809	66.227637436819	80.0851708598461	64.8396305183911	103.017163927212
98	496.6777	167.5763	3	13	97	4.85	-37.5299999999993	58.7560000000002	69.7192113839505	62.3827724347678	74.6025057689556	62.1173327123067	99.2542763641985
99	498.6216	171.0316	3	13	98	4.9	38.8779999999997	69.1059999999999	79.2914757083002	69.4677221241521	67.8546403429452	60.6269423119505	95.7283102073896
100	497.2874	175.0531	3	13	99	4.95	-26.6840000000002	80.4300000000001	84.740903677032	80.6352972010764	59.4352089237957	60.365963948801	95.6038208782518
101	498.4247	179.2792	3	13	100	5	22.7459999999996	84.522	87.5291322931971	71.9629700764981	56.5028527150346	55.5542463418104	92.8606544392897
102	500.0461	183.0393	3	13	101	5.05	32.428000000001	75.2019999999999	81.8957629429023	69.4816432490714	55.9969645282811	54.0231959862724	84.9860930299895
103	500.8726	184.0658	3	13	102	5.1	16.5299999999991	20.53	26.3575757610591	56.4876454128237	53.2525877787718	50.6022080149289	66.2465941915024
104	500.7744	187.4086	3	13	103	5.15	-1.96399999999926	66.8560000000002	66.8848415711664	43.537983305917	48.1421079499789	44.394101385477	51.4404851969997
105	501.6445	187.8778	3	13	104	5.2	17.4019999999996	9.38400000000001	19.7709144957937	31.3586318554858	42.7320091880082	40.2668585550594	51.0316007291097
106	501.7249	189.014	3	13	105	5.25	1.60799999999995	22.724	22.7808217586636	34.5422054810455	34.1613540174954	37.9959772158225	52.5854278938141
107	502.6783	189.4538	3	13	106	5.3	19.0679999999998	8.79599999999982	20.9990056907461	26.8025726508863	27.9612211126988	37.203620133314	54.2986627274185
108	502.5263	191.5621	3	13	107	5.35	-3.03999999999974	42.1659999999997	42.2754438888579	28.9763729631928	26.6019102609022	33.8612649261334	55.0871942522902
109	502.6533	192.9657	3	13	108	5.4	2.54000000000019	28.0720000000002	28.1866774203703	24.7847247290737	20.9335624280089	30.7146251294974	57.1349370698891
110	503.4566	194.2702	3	13	109	5.45	16.0659999999996	26.0899999999998	30.6399160573259	24.5638103699118	21.0985081863231	28.2451994352419	60.1111318564813
111	503.5359	194.3151	3	13	110	5.5	1.58600000000092	0.898000000000252	1.8225805880683	18.6616150407588	19.4891017166104	26.2162087670869	61.8490340399435
112	504.5289	194.2566	3	13	111	5.55	19.8599999999999	-1.17000000000019	19.8944338949365	15.0645522051315	18.4102757383469	23.2120847158026	64.9629748608273
113	504.8334	193.6957	3	13	112	5.6	6.08999999999924	-11.2180000000001	12.7644672430929	13.2206434094533	14.4699420734949	25.1795418147081	67.3346303857274
114	504.7387	194.1969	3	13	113	5.65	-1.89399999999978	10.0240000000002	10.201363242234	14.193478704147	13.2871423090159	26.5701287468451	68.222749797571
115	503.7005	193.9338	3	13	114	5.7	-20.7640000000004	-5.26200000000017	21.420372078935	12.256741106782	13.7583896824756	30.9921823517201	69.5344225825319
116	503.8493	194.2332	3	13	115	5.75	2.97600000000102	5.9880000000004	6.68675706153669	10.278269106231	18.2710635166785	38.3348558840745	71.632202114695
117	503.5021	193.8589	3	13	116	5.8	-6.94400000000087	-7.4860000000001	10.2107459081114	11.5097324129003	18.4629483189065	43.757694936446	73.7299657794488
118	503.63	193.9242	3	13	117	5.85	2.55800000000022	1.30600000000015	2.87210724033792	14.2961359554978	23.7571733685141	48.0570557922736	74.2283904610487
119	503.9835	194.6618	3	13	118	5.9	7.06999999999994	14.7519999999997	16.3586797755806	22.3486483292099	32.2066950656812	53.6429318278277	75.5279962177891
120	503.9206	196.4283	3	13	119	5.95	-1.25800000000027	35.3300000000002	35.3523897919223	24.669155531031	40.8858565171172	59.8562997641616	76.2055525455292
121	503.1855	198.6577	3	13	120	6	-14.7019999999998	44.588	46.9493189300973	37.2360776307972	57.1806100515386	68.1438217380766	78.8218759157754
122	503.3486	199.7361	3	13	121	6.05	3.26199999999972	21.5679999999998	21.813281917217	52.9036577184621	69.105114134545	75.9027537353822	78.6474616105133
123	500.907951935151	201.935342804623	3	13	122	6.1	-48.8129612969794	43.9848560924599	65.706717739169	67.4755770787365	81.6441695110524	84.067052756526	80.4717889299108
124	498.156138922553	205.788410531022	3	13	123	6.15	-55.0362602519601	77.0613545279804	94.6965802139051	92.0125717738674	93.9987213466395	92.0513982096649	83.7238293466057
125	499.336	211.0688	3	13	124	6.2	23.5972215489403	105.60778937956	108.211986593294	113.541072738059	105.954209845848	98.8019866100044	88.612080674656
126	505.0183	217.3657	3	13	125	6.25	113.646	125.938	169.634292405751	126.052261391307	118.016579959475	105.268427013568	100.663249684835
127	506.0601	223.7541	3	13	126	6.3	20.8359999999993	127.768	129.455786738175	135.093784974817	133.342559151858	110.256311425584	111.24284135711
128	507.46192107057	230.012148674034	3	13	127	6.35	28.0364214114002	125.16097348068	128.262661005411	144.432842612959	144.376932144538	114.595515995964	110.866892397222
129	510.867525084626	236.122371496195	3	13	128	6.4	68.1120802811199	122.20445644322	139.904198131452	144.020588145082	151.896101353649	120.341367306081	111.136698135778
130	515.837835849145	242.0626299381	3	13	129	6.45	99.4062152903803	118.8051688381	154.907274784004	153.144045565657	156.718116702892	124.165905655817	110.771398240953
131	521.933777171107	247.810785471365	3	13	130	6.5	121.918826439239	114.9631106653	167.573020066368	162.701602897768	153.356243975596	131.427543064464	111.87556589615
132	528.716272857491	253.344699567605	3	13	131	6.55	135.649913727682	110.6782819248	175.073073841048	168.69841773248	151.407508716622	134.082838505224	112.850332070882
133	535.746246715276	258.642233698437	3	13	132	6.6	140.599477155699	105.95068261664	176.050447665969	169.003390792825	147.546862480876	135.764036045114	113.411367111709
134	542.58462255144	263.681249335476	3	13	133	6.65	136.76751672328	100.780312740781	169.888272305013	162.691899806111	146.684013265522	140.877529946366	114.881191922698
135	548.792324172963	268.439607950339	3	13	134	6.7	124.154032430461	95.1671722972594	156.432140085726	149.670971867588	142.377601465785	146.231978997592	117.555689714953
136	553.930275386823	272.895171014642	3	13	135	6.75	102.7590242772	89.1112612860604	136.015565132799	132.392122063984	144.838506169453	162.991643485595	118.285572131706
137	557.5594	277.0258	3	13	136	6.8	72.5824922635388	82.6125797071597	109.968434148434	124.669608798564	134.82311785859	178.727987777773	118.571483373226
138	558.3119	281.445	3	13	137	6.85	15.0500000000011	88.3839999999998	89.6561986479462	115.751812138746	127.151139945689	173.67672900217	118.847798122118
139	555.4755	287.3643	3	13	138	6.9	-56.7280000000005	118.386	131.275705977916	126.985112532796	129.858958539084	168.630464443728	118.968717429212
140	557.3226	292.6426	3	13	139	6.95	36.9419999999991	105.566	111.843156786636	119.975263849592	135.745841292292	161.686496717745	119.544910387322
141	554.8574	301.9301	3	13	140	7	-49.3039999999996	185.749999999999	192.182067103046	121.910157827395	172.627042995594	155.607310054224	120.159412370633
142	557.2031	304.8507	3	13	141	7.05	46.9139999999993	58.4120000000007	74.9191907324153	135.048308279604	206.048466838924	149.797910406382	123.329306467038
143	555.3573	309.4615	3	13	142	7.1	-36.9159999999988	92.2159999999997	99.3306685369622	155.739870445838	199.806595523464	142.755681466891	125.155861811712
144	558.400501043558	318.827843554797	3	13	143	7.15	60.8640208711608	187.326871095941	196.966458238961	218.268973458392	190.576915621934	137.71098563573	125.730897486487
145	553.5332	328.4297	3	13	144	7.2	-97.3460208711617	192.03712890406	215.300967617805	292.121669828257	180.995391969704	136.309392819902	126.696650036279
146	528.877792539369	333.8369268529	3	13	145	7.25	-493.108149212619	108.144537057999	504.827582165816	277.703033219533	166.376113938994	131.302717249844	124.028585687717
147	506.7651	335.9044	3	13	146	7.3	-442.25385078738	41.3494629420006	444.182672581741	246.105522964263	164.772702954175	126.886655320869	124.021206461313
148	505.6046	336.6171	3	13	147	7.35	-23.2100000000003	14.2539999999997	27.2374854933418	206.25091349357	158.360222988094	123.100080248271	123.283154922966
149	503.6737	336.8817	3	13	148	7.4	-38.6180000000002	5.2920000000006	38.9789069626127	114.483254419596	145.563012732376	117.596067552343	123.323594904739
150	502.8831	337.0128	3	13	149	7.45	-15.8119999999997	2.62200000000007	16.0279202643384	37.4237360800921	136.872944347512	114.923915118828	122.613809702753
151	503.6026	339.1968	3	13	150	7.5	14.3899999999996	43.6799999999994	45.9892867959478	39.0174127566543	89.9783915040936	108.891281676802	119.970042653563
152	504.797629988589	341.887624260933	3	13	151	7.55	23.90059977178	53.8164852186605	58.8850808842199	45.0205025004896	47.7248438028137	112.575774428852	118.554438059412
153	504.705577932333	343.64550919097	3	13	152	7.6	-1.84104112512046	35.1576986007399	35.2058688761526	67.4949752014531	46.3935649730784	114.547687578311	117.266178803194
154	501.2673	343.3648	3	13	153	7.65	-68.7655586466599	-5.6141838194003	68.9943556817892	65.4735285885909	44.6152194827516	110.584265026607	115.106263600137
155	495.3476	340.8801	3	13	154	7.7	-118.394	-49.6939999999995	128.400283769156	58.0259515255353	48.8524382679515	107.161321074966	112.547335110707
156	495.1279	339.0995	3	13	155	7.75	-4.39399999999978	-35.612000000001	35.8820537316368	53.7697171895025	51.4064494146105	85.0655278898383	109.827646099913
157	496.1249	338.6782	3	13	156	7.8	19.9400000000003	-8.42599999999948	21.6471955689415	44.2099364650137	60.3788459035302	69.3144251448521	110.053167577438
158	496.5496	338.1265	3	13	157	7.85	8.49399999999946	-11.0339999999997	13.924697195989	30.20990133445	70.7351521685293	72.8895808437622	111.546346992399
159	495.4902	338.0984	3	13	158	7.9	-21.1879999999996	-0.561999999999898	21.1954520593448	37.3393702406301	75.6055173208385	78.0167253657506	111.298676298
160	496.1728	340.9375	3	13	159	7.95	13.6519999999996	56.7819999999995	58.4001081163377	62.7317402815251	77.4496978024211	83.5411226877604	110.348473085147
161	498.263792934155	338.035968406373	3	13	160	8	41.8198586830999	-58.03063187254	71.5293982625375	87.7005871475561	80.152664275583	84.3327752529021	109.009689360709
162	499.744935012561	330.754633408051	3	13	161	8.05	29.6228415681196	-145.62669996644	148.609045773417	107.001098176663	90.9040064868905	87.3109657124413	109.251191923845
163	498.4863	323.9313	3	13	162	8.1	-25.1727002512189	-136.46666816102	138.768931526144	124.689494270392	99.3855967144461	91.7766761394966	108.179990974647
164	494.7647	319.3726	3	13	163	8.15	-74.4320000000005	-91.1740000000009	117.698007204881	122.965958310536	111.41823124875	92.5015415645431	104.197394930633
165	494.6211	312.0319	3	13	164	8.2	-2.87199999999984	-146.813999999999	146.842088584982	119.076272692256	118.229807107569	88.7852774015129	100.134438330348
166	494.5869	308.8865	3	13	165	8.25	-0.683999999999969	-62.9079999999999	62.911718463256	111.070606281336	117.259101091194	88.3525749499832	88.8043787696555
167	497.3436	303.0464	3	13	166	8.3	55.1339999999993	-116.802	129.160617682016	115.835364320836	114.243085521352	93.2196798340079	78.9698849776189
168	497.1596	298.1128	3	13	167	8.35	-3.67999999999938	-98.6720000000003	98.7405994715449	111.770119944746	112.818200110464	99.9926137365273	78.7875385993253
169	498.5547	291.1756	3	13	168	8.4	27.9020000000003	-138.744	141.521797402379	111.552243871852	109.397565808248	105.001285043658	78.8649274477523
170	498.0623	284.869	3	13	169	8.45	-9.84800000000064	-126.131999999999	126.515866704535	109.409898350449	100.120857000605	105.773031051465	81.197702013258
171	499.2929	282.0334	3	13	170	8.5	24.6119999999996	-56.7120000000011	61.822338098782	114.565793939592	96.5524856243834	109.128097044615	82.8969747964087
172	502.1598	276.8511	3	13	171	8.55	57.3380000000009	-103.646	118.448890075003	102.95976729566	95.5353531811252	105.926609418837	84.4198183067125
173	496.5012	274.2543	3	13	172	8.6	-113.172000000001	-51.9359999999995	124.520077417259	88.4715940564631	100.599630758609	101.812294370983	84.6993666535659
174	492.3451	273.8619	3	13	173	8.65	-83.1219999999996	-7.84800000000018	83.4916641827191	81.5527273769152	98.5843388385657	97.8105248346594	84.01643413368
175	489.6703	273.4673	3	13	174	8.7	-53.4960000000001	-7.89199999999937	54.0750005085529	81.6608080118016	93.3162549953615	93.1075555857298	81.4194379059943
176	488.3089	273.4665	3	13	175	8.75	-27.2280000000001	-0.0160000000005311	27.2280047010427	86.6334675776255	100.997092998036	92.5432296494726	83.8071562114002
177	484.0045	277.5736	3	13	176	8.8	-86.0879999999997	82.1420000000001	118.989293249435	94.2089103814718	97.6101333163225	88.6253448103857	83.6484659690954
178	480.1355	283.9626	3	13	177	8.85	-77.3800000000006	127.78	149.383375246378	98.1609159342599	90.8063886315018	84.6854963548883	85.5425002758094
179	476.344	288.7008	3	13	178	8.9	-75.8299999999997	94.7640000000001	121.368878201951	120.441458619157	86.2234838610712	79.7131295297541	86.8897539058439
180	473.3851	290.9085	3	13	179	8.95	-59.1779999999994	44.1539999999998	73.8350282724935	113.559458620843	86.0942541708549	78.8542813387555	87.7639720750896
181	470.053	296.9866	3	13	180	9	-66.6420000000005	121.562	138.63071812553	94.9793096853781	88.5339736745618	81.4611743399152	88.0994998748151
182	466.6736	299.529	3	13	181	9.05	-67.5879999999995	50.8479999999997	84.5792932578649	78.2380573406706	81.7153364396462	81.5286709009837	86.1448149157406
183	468.6028	301.5915	3	13	182	9.1	38.5839999999996	41.25	56.4826305690517	74.0275924074498	68.771361951168	77.6220571676353	86.2931592751923
184	469.3275	303.3296	3	13	183	9.15	14.4939999999997	34.7620000000006	37.6626164784131	56.6264887299662	60.8419202209425	75.5313267028169	85.8737240870986
185	471.0184	305.3559	3	13	184	9.2	33.818	40.5259999999998	52.7827036063897	49.871214258449	64.3923076821495	74.0535984104757	83.9553624876426
186	471.7038	307.8445	3	13	185	9.25	13.7080000000003	49.7719999999993	51.6251997381118	42.5634142169579	61.9252556817941	79.2617374728172	85.7101192138946
187	474.2346	307.6268	3	13	186	9.3	50.616	-4.35399999999959	50.8029209002789	43.4457831012144	65.4472084856448	74.0772521041829	87.1481027146875
188	475.0313	307.0271	3	13	187	9.35	15.9339999999997	-11.9939999999997	19.9436303615963	54.7570229568492	64.4377257037688	71.0923868150915	88.766171130021
189	477.1241	307.2412	3	13	188	9.4	41.8560000000002	4.28199999999947	42.0744608996956	67.2240226336221	64.8391695445627	68.7782227680302	88.0969779116767
190	481.5505	304.0327	3	13	189	9.45	88.528	-64.1700000000003	109.338902884564	81.0232027128406	62.0129426500965	69.7549130987138	88.8290383587181
191	486.8965	302.061	3	13	190	9.5	106.92	-39.434	113.960198121976	86.3120371905797	69.9895012710726	67.0709027050152	92.2184292385619
192	492.2429	299.36	3	13	191	9.55	106.928	-54.0199999999993	119.798821296372	86.2325559879109	66.4391677687195	66.3630204126438	89.4910527959288
193	494.406	298.523	3	13	192	9.6	43.2619999999997	-16.7399999999998	46.3878027502917	69.2688623433437	73.4134116790149	70.7740241794017	87.9189594341966
194	496.2555	297.5629	3	13	193	9.65	36.9899999999996	-19.2020000000002	41.6770548863517	72.7549799085231	76.7145253151179	73.9369233395378	88.9770384727326
195	497.2495	296.8452	3	13	194	9.7	19.8800000000006	-14.3540000000007	24.5204346617274	51.8551328245984	75.1175185152781	74.8031693895555	89.5473946486378
196	501.8218	292.1279	3	13	195	9.75	91.4459999999997	-94.3459999999993	131.390785947873	60.5147861674501	72.2165497282362	78.8770087783167	90.7033644014205
197	501.0724	291.9743	3	13	196	9.8	-14.9879999999996	-3.07199999999966	15.299585876748	67.1964946423249	67.2788323396429	85.6708606189892	88.988134785545
198	502.7166	287.8023	3	13	197	9.85	32.8840000000002	-83.4400000000005	89.6860694645501	80.9661746872124	77.1103226550346	92.8468459051536	85.6280981483382
199	503.4226	284.115	3	13	198	9.9	14.1199999999992	-73.7459999999999	75.0855972607261	71.6781195479494	83.034677134513	96.4808262935993	84.7676030666568
200	499.409	286.4994	3	13	199	9.95	-80.2719999999999	47.6879999999994	93.3688348861649	82.7025318546873	87.5933961290145	98.8037953786807	84.2888483539412
201	495.1683	286.7401	3	13	200	10	-84.8140000000001	4.81400000000008	84.9505102515577	93.7058591426191	87.7645162855607	102.975684137209	81.8288094324014
202	495.6418	283.251	3	13	201	10.05	9.47000000000003	-69.7820000000002	70.4216474104378	98.872859626701	104.902553469259	97.4534346908739	84.9450113231671
203	488.4493	282.4667	3	13	202	10.1	-143.85	-15.6859999999995	144.702705904209	94.2206175708166	112.280280131292	98.2158617007579	86.304532477116
204	483.5295	283.5883	3	13	203	10.15	-98.3960000000002	22.432	100.920599681136	103.850913023172	116.247127272081	102.422750242648	88.7553911707916
205	481.1364	286.1497	3	13	204	10.2	-47.8620000000001	51.2279999999998	70.107624606743	127.10257508383	122.490072242083	105.0411908868	89.5766647354119
206	476.6973	291.108	3	13	205	10.25	-88.7819999999999	99.1660000000002	133.101987513335	130.854701119966	133.734818546181	102.144991330024	90.6963403501757
207	469.534	297.0922	3	13	206	10.3	-143.266	119.684	186.67995771373	133.62139491746	127.628037042105	103.899017466907	90.5277058983571
208	462.4785	301.2178	3	13	207	10.35	-141.11	82.5120000000004	163.463336084885	150.75952691335	119.321400746481	100.163809481585	91.5583198452019
209	458.1298	304.9608	3	13	208	10.4	-86.9740000000002	74.8599999999999	114.75406866861	163.61872406919	121.810823350783	100.756983365283	91.8281122902819
210	454.1425	311.6529	3	13	209	10.45	-79.7460000000001	133.842	155.798284586192	128.153499000379	122.488985644586	98.8227836091687	90.5711147645198
211	449.0612	320.1143	3	13	210	10.5	-101.626	169.228000000001	197.397973292535	107.788100372997	116.525466374487	96.5867161597877	90.1256870772349
212	448.6033	320.0191	3	13	211	10.55	-9.1579999999999	-1.90400000000068	9.35383236967612	110.000251784106	102.895481464555	103.52700223369	90.4476748415939
213	451.3811	321.3538	3	13	212	10.6	55.5560000000003	26.694	61.6363429479721	94.2184443758208	88.0473388318773	101.83504077483	92.0036950352508
214	457.3663	319.4171	3	13	213	10.65	119.704	-38.7339999999995	125.814825724157	69.4322086797838	85.2668394584862	103.573859002045	93.0584985177716
215	461.1027	320.3222	3	13	214	10.7	74.7280000000001	18.1020000000001	76.8892475447641	77.6374639287312	75.155494976254	104.350160081268	94.1275512417326
216	463.9049	322.6973	3	13	215	10.75	56.0439999999994	47.5019999999995	73.4667948123497	68.3065772907578	59.4386137733943	102.515671922035	92.0023569679037
217	465.7943	324.3633	3	13	216	10.8	37.7880000000005	33.3199999999999	50.3801086144128	60.5334271328661	79.4259674252758	95.3845511777249	93.0910893241171
218	466.3174	323.8271	3	13	217	10.85	10.462	-10.7240000000002	14.981909758105	56.0925455766872	84.3486808031794	90.2697937852501	91.8083085897751
219	468.2642	319.9399	3	13	218	10.9	38.9359999999999	-77.743999999999	86.9490749346986	49.4450188670048	85.3368946533075	87.1753982869645	92.4188187662907
220	468.6312	317.2304	3	13	219	10.95	7.33999999999924	-54.190000000001	54.6848397638696	81.2144709218204	86.2113345179513	82.3384341503589	92.866271657359
221	468.8187	315.2277	3	13	220	11	3.75	-40.053999999999	40.2291612639378	100.390784315601	88.5058774695824	77.2756900172611	92.7374624851165
222	477.8389	309.929	3	13	221	11.05	180.404000000001	-105.974000000001	209.227368888491	110.140362173749	87.8736208908946	83.4419149923139	96.2850149607191
223	482.7932	307.4427	3	13	222	11.1	99.0859999999998	-49.7259999999994	110.863476727008	116.330123459215	92.4922487386229	85.7915283697437	94.6923992730379
224	488.5295	303.8193	3	13	223	11.15	114.725999999999	-72.4680000000001	135.696964225438	127.56673607216	89.0839571154428	83.694246792895	92.9668452910282
225	492.1953	301.6069	3	13	224	11.2	73.3159999999998	-44.248	85.6336461912021	94.5327708599688	89.5213733244637	83.2139115966653	91.6864123650506
226	495.1698	297.8134	3	13	225	11.25	59.4900000000007	-75.8699999999999	96.4122243286611	84.5937131616448	95.112766261128	81.8597226057835	88.5856966473363
227	496.0077	295.7761	3	13	226	11.3	16.7579999999998	-40.7460000000003	44.0575428275343	68.0275520571368	87.4578625593521	82.2831611813271	84.7488173585189
228	497.1319	292.9318	3	13	227	11.35	22.4839999999995	-56.8859999999995	61.1681882353885	62.712623189712	87.2343759363081	83.4528076979654	82.351050484324
229	495.7729	290.6646	3	13	228	11.4	-27.1799999999996	-45.3440000000001	52.8661587028979	62.6587964500958	82.0515989324824	84.0806541672979	80.141543248893
230	498.6125	289.8543	3	13	229	11.45	56.7920000000004	-16.2059999999997	59.0590018540784	80.3829542587354	80.2164886753792	86.9097597055492	78.1241620621303
231	502.1787	286.6308	3	13	230	11.5	71.3239999999996	-64.47	96.1430906305801	89.8750387109713	75.2135677419846	88.8882088104453	74.9336595332478
232	500.1191	280.3247	3	13	231	11.55	-41.1919999999998	-126.122	132.678331870732	96.0756458078281	76.6927014717596	89.0430276877479	75.7014159067611
233	498.832439116501	275.047869387131	3	13	232	11.6	-25.7332176699799	-105.53661225738	108.628610496568	97.7203541610464	74.4133666573079	87.5497577712455	75.6537596468052
234	497.8869	270.9624	3	13	233	11.65	-18.9107823300196	-81.7093877426203	83.869194187182	87.7683390338734	79.0773512191529	82.3598315800109	75.5875575546253
235	495.7689	268.3487	3	13	234	11.7	-42.360000000001	-52.2739999999999	67.28254362017	73.0024486847838	84.2981460866347	79.0226646488328	77.7072500444668
236	495.8353	270.6669	3	13	235	11.75	1.32800000000088	46.3639999999998	46.3830149947153	58.9516946036446	82.6636513597627	74.6557213726379	79.4295930137668
237	496.8561	273.4266	3	13	236	11.8	20.4160000000002	55.1940000000002	58.8488801252838	62.0790566304777	90.6281928161438	74.1130835393129	79.2066600512452
238	497.9749	274.9854	3	13	237	11.85	22.3759999999993	31.1760000000004	38.3748400908719	70.875938012223	87.8651396061829	74.4323071833978	84.2287450189934
239	497.4919	279.9372	3	13	238	11.9	-9.66000000000008	99.0359999999998	99.5060043213472	77.5589636856519	82.6680642275394	73.1076882108215	84.3829929935356
240	497.1082	285.4873	3	13	239	11.95	-7.67399999999952	111.002	111.266950528897	108.253936947504	77.8288406222864	73.9098899739018	84.3345029381401
241	495.9862	289.3162	3	13	240	12	-22.4400000000003	76.5779999999995	79.7981433618599	116.778584608721	74.0978750032912	72.5916290492344	83.5041633090151
242	493.8728	299.7199	3	13	241	12.05	-42.2680000000003	208.074	212.323746434543	103.257071824601	71.5334656068662	67.9609168212082	80.5987148264645
243	492.2952	303.4499	3	13	242	12.1	-31.5519999999992	74.6000000000004	80.9980783969596	84.7817432323497	74.4512477094877	65.5159909238667	78.3599941203914
244	493.1732	304.7814	3	13	243	12.15	17.5599999999997	26.6300000000001	31.8984404007468	70.6367863209305	67.13802520249	67.4808683163558	75.2043163769239
245	494.0421	304.4111	3	13	244	12.2	17.3779999999999	-7.40600000000086	18.8903075676393	34.8129942662287	63.5216338611689	72.2005884922683	74.7599697564704
246	494.3923	304.1227	3	13	245	12.25	7.00399999999945	-5.76799999999935	9.0733588047638	32.1239108102541	62.5196067387062	76.9994634217501	73.4210905351326
247	493.3703	305.4311	3	13	246	12.3	-20.4399999999998	26.1680000000001	33.2047861610341	31.0189785803789	45.2936408262727	76.1301589211632	74.7027508346131
248	491.7148	308.3752	3	13	247	12.35	-33.1099999999992	58.8819999999998	67.5526611170865	42.261524489988	43.1668422415504	85.0046823400214	75.2916945949602
249	491.0071	307.2625	3	13	248	12.4	-14.1540000000009	-22.2540000000004	26.3737792513709	54.4024271564819	52.2936724051721	84.6853318197734	74.4859783077329
250	489.6566	310.7664	3	13	249	12.45	-27.0099999999991	70.0779999999997	75.1030371156847	55.7742873863167	66.5723363622503	81.759246170731	75.5571787509204
251	486.6118	312.4698	3	13	250	12.5	-60.8960000000002	34.0680000000009	69.7778721372333	54.2097736728467	79.9010518402091	78.1201178075849	75.0365581561922
252	485.4415	314.0956	3	13	251	12.55	-23.4059999999999	32.5159999999994	40.0640873102079	73.5683662299652	80.7268522354602	72.1544019651811	73.8425114172849
253	482.9332	315.7166	3	13	252	12.6	-50.1660000000004	32.4200000000008	59.7300925497365	90.8831482345127	95.5581169705552	69.1702304695373	74.7748827153158
254	486.5813	310.7551	3	13	253	12.65	72.962	-99.23	123.166742036964	105.399676523936	102.232638437057	68.0488011738368	85.5632728514204
255	492.4266	305.1711	3	13	254	12.7	116.906	-111.68	161.676947138422	105.679417084604	99.9968584802931	70.4972748641081	92.7698755670461
256	497.85	300.561	3	13	255	12.75	108.468	-92.2020000000009	142.360513584351	136.906460268264	93.7206288764636	72.1864596976273	99.7434316324698
257	499.2779	299.058	3	13	256	12.8	28.5579999999993	-30.0599999999997	41.4627901135457	130.896910644148	99.0151631040895	75.2924181299133	110.332500497164
258	495.1996	309.0511	3	13	257	12.85	-81.5660000000003	199.862000000001	215.865308468036	109.110568726073	95.1736186975242	76.1510820065226	111.845149381544
259	498.1035	305.4117	3	13	258	12.9	58.0780000000004	-72.7880000000005	93.118993916387	82.041581228991	83.8039299425016	75.8642684046444	109.562828521305
260	495.4805	305.6856	3	13	259	12.95	-52.4599999999998	5.47800000000052	52.7452375480477	92.3509091235752	74.4222133659658	77.204467527939	106.902222858753
261	495.7974	305.5352	3	13	260	13	6.33799999999951	-3.00800000000095	7.01557609893867	53.4407771267847	64.4718675550456	77.4814872631499	105.538015453847
262	492.3297	308.6339	3	13	261	13.05	-69.3539999999996	61.9740000000002	93.009429586467	36.7109492408549	69.8579840243665	79.7241060133616	103.689306450693
263	491.4081	309.1691	3	13	262	13.1	-18.4320000000002	10.7040000000006	21.314648484083	39.7338580058582	56.7440470424899	84.0337745067649	108.421631838003
264	491.0537	309.4831	3	13	263	13.15	-7.08799999999997	6.27999999999929	9.46985448673794	46.9021538811002	49.4958983722321	103.645677386485	114.008302687651
265	489.1416	312.286	3	13	264	13.2	-38.2420000000002	56.0580000000004	67.8597813730642	47.3650589251577	54.412076575585	113.339162641824	116.558020187389
266	489.7317	314.346	3	13	265	13.25	11.8020000000001	41.2	42.8570554751491	60.0473169581952	61.2423456498362	122.487399843189	118.660513571894
267	494.0518	316.3593	3	13	266	13.3	86.4020000000005	40.2660000000003	95.3239548067542	62.2808475036093	60.4330489226336	144.534842073165	119.912573307354
268	498.2871	316.2674	3	13	267	13.35	84.7059999999999	-1.83800000000019	84.7259386492707	69.0902951453119	72.8939303160056	138.685616423066	120.386529260526
269	498.5295	317.2704	3	13	268	13.4	4.8479999999995	20.0599999999997	20.6375072138082	75.5825374185722	123.487424830468	134.440325222836	122.854517240782
270	498.0951	322.3472	3	13	269	13.45	-8.68799999999965	101.536	101.907019581577	73.5010389201096	152.256111917682	132.045199546775	122.441507004485
271	500.1634	319.2001	3	13	270	13.5	41.3660000000004	-62.9419999999993	75.3182668414506	85.740543673816	180.502932131333	132.955913100108	123.428748110114
272	502.3302	322.8514	3	13	271	13.55	43.3359999999993	73.0259999999998	84.9164623144412	184.694002157327	219.211700121963	135.224210936205	124.193424547792
273	508.4067	326.89	3	13	272	13.6	121.53	80.7719999999995	145.923462417803	235.421928690052	220.627185803641	147.673033206469	124.505502642173
274	532.043848477477	337.155986584899	3	13	273	13.65	472.74296954954	205.31973169798	515.404799631365	285.423326844095	219.38475207344	159.967804201466	121.532542612565
275	548.71	343.3425	3	13	274	13.7	333.32303045046	123.73026830202	355.546652245199	364.922361323816	209.678322517965	162.61876551067	118.893901459115
276	534.759407200314	334.977557164715	3	13	275	13.75	-279.011855993722	-167.2988567057	325.325257611664	355.513827933467	204.669480550381	165.134567446161	118.415097823846
277	513.2574	324.0475	3	13	276	13.8	-430.04014400628	-218.6011432943	482.411634713049	254.075501989552	210.015372949777	164.532728484795	118.91013570761
278	508.5642	322.4927	3	13	277	13.85	-93.8639999999987	-31.096	98.8807954660547	183.934716345878	222.452136096933	164.62197651453	117.079180144082
279	508.154	322.5121	3	13	278	13.9	-8.20400000000063	0.387999999999238	8.2131699117947	123.915634256667	196.448183572464	169.844766076919	117.845633843174
280	507.9935	322.3308	3	13	279	13.95	-3.21000000000026	-3.62599999999929	4.84272402682587	55.1083845757377	172.981419103658	167.678546481032	117.271301273744
281	509.0756	321.6824	3	13	280	14	21.6420000000005	-12.9680000000008	25.2298471656101	89.3904442603987	149.766202760988	169.376008957078	118.99751950956
282	510.0128	314.8274	3	13	281	14.05	18.7440000000004	-137.099999999999	138.375386308403	138.820865155375	109.853756847627	168.662743082222	118.483318595626
283	510.490656438755	301.321296127539	3	13	282	14.1	9.55712877509995	-270.122077449221	270.29109388936	162.028121861439	108.616767225418	164.977230777582	119.184431080666
284	510.1805	288.5568	3	13	283	14.15	-6.20312877510059	-255.289922550779	255.365274386678	175.61677126531	120.304780080398	139.419407838644	119.971144645656
285	509.6789	282.5337	3	13	284	14.2	-10.0319999999999	-120.462	120.879007557144	164.599129119516	125.678770444099	124.448640276405	119.183232922635
286	511.0258	278.074	3	13	285	14.25	26.9380000000001	-89.194	93.1730941849631	127.843090190438	134.082537363775	114.342795804502	120.217590701454
287	509.7998	274.0942	3	13	286	14.3	-24.52	-79.5960000000002	83.2871755794374	101.78869500542	127.310113214668	93.285429342055	119.297162937515
288	511.7927	277.9333	3	13	287	14.35	39.8580000000004	76.7819999999995	86.5108992439678	89.3294190267591	107.502325458231	95.4727438650974	119.021699322254
289	518.041	278.2154	3	13	288	14.4	124.966000000001	5.64200000000028	125.093298461589	92.5483034622398	82.3906321048247	101.250942463511	120.173649829109
290	518.7465	275.3725	3	13	289	14.45	14.1099999999983	-56.8579999999997	58.5826276638384	90.0210973098191	75.9158614491525	102.497403000713	119.154025288674
291	515.3638	271.0823	3	13	290	14.5	-67.654	-85.8040000000005	109.267516362367	87.1615607260239	78.9193888480156	105.039125919011	118.606003991231
292	514.5103	267.6544	3	13	291	14.55	-17.0699999999988	-68.5579999999993	70.6511448173337	62.9925692042292	76.717101836483	101.742426255047	118.774341051366
293	510.9995	268.4977	3	13	292	14.6	-70.2160000000003	16.866	72.2132163249917	62.502303871546	82.3287205047765	90.6958289548627	120.058298024412
294	511.2117	268.4881	3	13	293	14.65	4.24399999999991	-0.192000000000689	4.24834085261523	65.2904742337913	82.1971048466252	79.9744850898466	111.525840936536
295	513.84	267.5038	3	13	294	14.7	52.5660000000005	-19.6859999999992	56.1313010004224	63.4131063631469	79.3160355573268	75.7477003346006	104.402248913545
296	519.5731	265.2494	3	13	295	14.75	114.661999999998	-45.0880000000006	123.208368173593	77.4958802835291	75.9957144742471	75.3006139567463	97.5187954817819
297	520.7622	262.4264	3	13	296	14.8	23.7820000000011	-56.4599999999996	61.2643054641118	101.401640489021	76.1747392954261	74.0615973902344	86.6648405228136
298	525.8621	257.4417	3	13	297	14.85	101.998000000001	-99.6939999999995	142.627085926903	96.1297672431076	73.8893324514946	73.421422129979	86.2934842533318
299	521.6179	252.9374	3	13	298	14.9	-84.8840000000018	-90.0860000000006	123.777141880076	86.7009547147029	77.5583380748684	70.5025335812989	86.577305192085
300	521.9263	251.4811	3	13	299	14.95	6.16800000000012	-29.126	29.7719347708542	88.9363722277054	75.5795392200486	70.6295040963165	88.7859547787104
301	519.3525	254.2811	3	13	300	15	-51.4760000000001	56.0000000000002	76.06430553157	70.28278461946	71.6818390654771	67.8359990253836	90.1469187102539
302	522.9435	254.7545	3	13	301	15.05	71.8200000000002	9.46799999999996	72.441393029124	53.7150356607157	71.4060929439858	68.8859390205103	87.2025151517115
303	524.3058	252.6966	3	13	302	15.1	27.2460000000001	-41.1580000000004	49.359147885676	55.0293111969897	64.5141237551816	75.1393652712416	81.6410043138764
304	526.2066	251.9371	3	13	303	15.15	38.0160000000001	-15.1900000000001	40.9383970863541	56.6627234162513	58.8079623159726	83.6322740344268	78.0330438898381
305	524.4095	251.6678	3	13	304	15.2	-35.942	-5.38599999999974	36.3433124522242	53.8758136602663	61.9429726353062	84.3558575506844	77.3534254734785
306	521.53	254.7412	3	13	305	15.25	-57.5900000000001	61.4679999999998	84.231366627878	58.7454628909032	59.6762835765201	80.694795159062	77.6960055260263
307	524.0815	253.3103	3	13	306	15.3	51.0300000000007	-28.6179999999996	58.5068442491991	63.9008889712295	61.5971387455945	80.0442517035722	75.8607056668786
308	527.7665	253.3625	3	13	307	15.35	73.6999999999989	1.04399999999998	73.7073940388604	68.8566340736227	76.3893980909887	77.1142246415661	75.0517964700515
309	530.5814	251.5726	3	13	308	15.4	56.2980000000016	-35.7980000000003	66.7155274879859	62.6898437367889	89.7062099939851	71.9036679206585	72.7498424732175
310	533.620429617382	251.895179907798	3	13	309	15.45	60.7805923476394	6.45159815596003	61.1220379641902	69.3184638309227	93.1321758813202	75.0745065567079	71.38852061921
311	534.786303144933	254.29704350185	3	13	310	15.5	23.3174705510191	48.0372718810401	53.3974149437087	94.0333332910742	89.7077512526468	75.2547115014969	69.3218915966414
312	531.0057	256.8867	3	13	311	15.55	-75.6120628986582	51.7931299630004	91.6499447198682	115.511531016741	88.6824104631585	72.6626040483761	67.6416801592687
313	521.26573942967	258.446630047597	3	13	312	15.6	-194.799211406601	31.1986009519399	197.281741339618	117.407717689018	89.7143255279507	72.5861796728901	66.2204137334437
314	512.7953	260.4552	3	13	313	15.65	-169.4087885934	40.1713990480596	174.106516116319	116.725658768505	84.9993735253443	76.0916026898296	67.3466632479251
315	510.8814	263.4215	3	13	314	15.7	-38.2780000000002	59.3259999999998	70.6029713255752	108.046357095394	88.2060404781095	78.9591506123564	68.8831307637343
316	508.4059	263.766	3	13	315	15.75	-49.5100000000002	6.89000000000078	49.9871203411442	85.3953177648272	90.8331394264737	80.0913970953063	69.2952430612755
317	506.1552	264.6351	3	13	316	15.8	-45.0139999999999	17.3820000000001	48.2534363543157	54.487216033948	83.7280693511578	77.6598139435227	70.2108471691893
318	502.0434	265.4978	3	13	317	15.85	-82.2359999999992	17.2539999999992	84.0265446867824	59.0043632672013	68.7829612547915	76.6821708101239	68.9280190047429
319	501.2533	266.0747	3	13	318	15.9	-15.8019999999999	11.5380000000005	19.5660074619225	64.9406200844427	62.476995385674	74.9971513651361	67.138493657216
320	498.0009	269.4112	3	13	319	15.95	-65.0480000000005	66.73	93.1887074918419	59.4097816069213	64.7861253433926	72.1475371421035	68.3453066052457
321	494.9424	271.9633	3	13	320	16	-61.1699999999996	51.0419999999999	79.6684044273509	52.1706047447558	70.4750429379658	70.8077841678991	69.7946744323993
322	495.3311	272.9171	3	13	321	16.05	7.77399999999943	19.076	20.5992439667089	70.4667747374	66.637217423887	66.397421298027	70.5965832723479
323	496.9704	274.6584	3	13	322	16.1	32.7859999999998	34.8259999999993	47.8306603759549	70.5678874195839	63.6500160922972	57.3014621956458	70.7425732215889
324	495.3624	279.9728	3	13	323	16.15	-32.1600000000001	106.288000000001	111.046857425144	76.0094657914889	64.9949292049278	51.0610524614234	70.7135764159182
325	494.1028	284.485	3	13	324	16.2	-25.1919999999996	90.2440000000001	93.6942709027612	73.8646532408527	56.0890338060976	53.4104039767843	70.5255760790734
326	492.2014	289.4791	3	13	325	16.25	-38.0280000000005	99.8820000000001	106.876296286876	75.1294274398385	50.7824289093245	57.895690963489	69.0970385763435
327	492.6915	289.5391	3	13	326	16.3	9.80200000000082	1.20000000000005	9.87518121352799	59.5230836724556	49.0667732448963	60.3774426348064	68.5271032666961
328	492.6134	286.8325	3	13	327	16.35	-1.56200000000013	-54.1320000000007	54.1545313708842	41.6101801926113	45.8199631365002	60.7418133679198	66.9087023262042
329	494.2134	287.2387	3	13	328	16.4	31.9999999999993	8.12400000000025	33.0151385882289	25.5553920271602	39.6451095371729	62.3733193937735	66.323160192723
330	494.128	287.0507	3	13	329	16.45	-1.70799999999986	-3.75999999999976	4.12975350353962	24.2688932489399	42.0346826101759	61.6161066537834	65.1222194735103
331	493.984	285.7284	3	13	330	16.5	-2.88000000000011	-26.4459999999997	26.6023554596202	16.5104988331618	45.3163389890122	64.3346373633016	63.9048790509146
332	493.9772	285.9004	3	13	331	16.55	-0.135999999999967	3.43999999999937	3.44268732242643	19.7671354018902	54.1176678457257	68.5305624963196	63.0179901873968
333	494.6591	286.254	3	13	332	16.6	13.6380000000008	7.07200000000057	15.362559291994	42.4591850277405	57.8336106435424	68.8989667702877	60.0395285500653
334	495.4241	283.9108	3	13	333	16.65	15.2999999999997	-46.8640000000005	49.2983214318706	65.0772859508642	59.7517095826193	65.3355501420069	58.0353149333886
335	498.9305	279.1913	3	13	334	16.7	70.1279999999997	-94.3899999999996	117.590001632791	83.9664424425116	67.1431795014693	62.0920015457904	59.1428929891165
336	502.3763	273.1158	3	13	335	16.75	68.9160000000004	-121.510000000001	139.692860075239	99.1567224539229	77.8868458172788	58.1026800573807	60.0794061215909
337	505.174	269.0998	3	13	336	16.8	55.9539999999993	-80.3199999999993	97.8884697806631	99.7362837633484	87.9943517477429	59.3943925898696	62.3357929106256
338	508.3352	265.8055	3	13	337	16.85	63.2240000000002	-65.8860000000004	91.3139593490506	91.8271739751981	91.9779704040753	57.1352338422844	62.0855656014656
339	510.174	263.9535	3	13	338	16.9	36.7759999999998	-37.0399999999995	52.1961279789981	90.6964056836933	91.025990746841	57.64916902031	62.9432093950793
340	511.2958	260.216	3	13	339	16.95	22.4360000000001	-74.7500000000002	78.0444526920398	92.0222610529742	82.1493204814049	58.096901804917	61.3576245252291
341	511.42	253.5152	3	13	340	17	2.48400000000061	-134.016	134.039018617715	84.7992183542277	70.8890211257492	57.0019739339301	61.7281200290083
342	514.5992	249.3676	3	13	341	17.05	63.5839999999996	-82.9519999999997	104.517746627068	82.3156977303335	64.6711173340134	59.6385590767665	64.1659847842664
343	514.9457	246.6295	3	13	342	17.1	6.92999999999984	-54.7620000000001	55.1987458553182	72.4714669876117	56.4368570410265	62.7775949044848	64.1668345479476
344	516.4211	245.2957	3	13	343	17.15	29.5080000000007	-26.6759999999999	39.7785248595274	51.0816365678051	55.5466284580007	65.0095774053537	63.1227849216904
345	515.2631	244.4378	3	13	344	17.2	-23.1600000000003	-17.158	28.8232989784309	37.3199736150526	49.0506241083647	64.8753820014488	62.3981439338005
346	514.0547	245.0497	3	13	345	17.25	-24.1679999999997	12.2379999999998	27.0898665186815	28.0744957278254	36.1171020505814	62.2631212796929	60.5799883128639
347	513.0956	243.5437	3	13	346	17.3	-19.1820000000007	-30.12	35.7094318633051	28.7775591856679	31.2827664057902	64.2941431864448	60.7226543928206
348	513.0878	243.0952	3	13	347	17.35	-0.155999999999494	-8.96999999999991	8.97135641918201	25.6297812291176	33.5772194048942	63.4293178350113	60.2455511227485
349	512.8412	240.9446	3	13	348	17.4	-4.93200000000115	-43.0119999999999	43.2938421487399	21.1525675333577	38.9931640638664	63.513099396385	60.0185715425671
350	512.5872	241.5475	3	13	349	17.45	-5.07999999999811	12.0580000000001	13.0844091956795	25.2455591965278	47.6014435214927	61.0991423966748	60.297028101232
351	512.7974	241.442	3	13	350	17.5	4.20399999999972	-2.11000000000013	4.70379803988205	39.079943081963	53.6372214336366	59.1216026947149	59.9860625640154
352	513.4202	238.7032	3	13	351	17.55	12.4559999999997	-54.776	56.1743901791554	49.2087689420648	63.9171690388762	59.8014070722133	60.0440237548954
353	515.6389	235.4871	3	13	352	17.6	44.3740000000003	-64.3220000000002	78.1432758463583	69.5731058138679	70.4217786289962	59.4347023256074	60.9919103366181
354	517.6817	231.2577	3	13	353	17.65	40.8559999999989	-84.588	93.9379714492489	86.1218753339154	71.4795703347692	60.9100197013738	61.6957761922455
355	521.8395	227.2927	3	13	354	17.7	83.1560000000013	-79.3000000000001	114.906093554695	102.588778881225	73.1476606849849	62.7042863218105	61.3118987191607
356	522.1826	222.9338	3	13	355	17.75	6.86199999999872	-87.1780000000001	87.44764564012	101.763614176029	82.1261033388484	63.0572965683471	61.002001772552
357	522.2409	229.859	3	13	356	17.8	1.16600000000062	138.504	138.508907915701	93.7503717274737	88.3200477386363	62.0509161957716	60.7621282605
358	518.8383	228.4034	3	13	357	17.85	-68.0520000000001	-29.1120000000001	74.017452320382	76.722215556102	85.2921852463207	63.3558684032125	60.3085882309966
359	516.2762	229.2347	3	13	358	17.9	-51.2419999999997	16.626	53.8717592064708	78.1303313437813	82.8268753388813	62.3879740648242	59.253940326171
360	515.142	228.2711	3	13	359	17.95	-22.6839999999993	-19.2720000000003	29.7653126978364	74.0513165960481	77.8071291221283	62.497154397547	57.980621419937
361	511.3181	231.0456	3	13	360	18	-76.4780000000007	55.4900000000004	94.4882245785164	68.820756316612	72.4773717030576	62.9701511941007	55.485041515039
362	507.4865	235.5396	3	13	361	18.05	-76.6320000000007	89.88	118.113834177035	71.9033789502889	60.184663352667	60.4494884330243	53.435977679202
363	505.4366	236.7747	3	13	362	18.1	-40.9979999999996	24.7019999999998	47.8646509232017	78.8920426881546	56.2899581774289	59.2062257687515	52.6121952359022
364	504.9479	240.2043	3	13	363	18.15	-9.77399999999989	68.5919999999999	69.2848723748553	66.8244120623339	53.2963777948792	58.3819749791374	53.3830310933408
365	502.3467	238.2803	3	13	364	18.2	-52.0240000000001	-38.4799999999996	64.7086313871649	46.318010109286	51.8466481101091	57.7484154368726	53.6090511384202
366	501.0009	237.2294	3	13	365	18.25	-26.9159999999999	-21.0180000000003	34.1500714494129	43.7591600382457	43.8141990493531	59.7408822654111	53.8763826882022
367	501.7782	237.1766	3	13	366	18.3	15.5460000000005	-1.05599999999981	15.5818244117951	34.6893766394695	32.5789291274124	57.2301133345553	53.8724510109282
368	501.0162	238.7559	3	13	367	18.35	-15.24	31.5859999999998	35.0704005680002	24.8012535320636	33.1202662911824	57.1878586269819	54.6035104013096
369	501.3925	237.6198	3	13	368	18.4	7.52599999999916	-22.722	23.9359553809742	20.8039860363722	33.9370746193935	54.994781255957	54.6957027005196
370	501.3936	238.3832	3	13	369	18.45	0.0220000000001619	15.2679999999998	15.2680158501357	18.8398481455388	37.6897017516168	54.8621004431991	56.8613982803529
371	502.079	238.205	3	13	370	18.5	13.7080000000003	-3.56399999999951	14.1637339709557	22.4813725441191	47.0043928277646	51.8484803353632	60.3147402659315
372	501.9895	237.9312	3	13	371	18.55	-1.78999999999974	-5.47600000000045	5.76113495762806	33.1847725993175	54.2755633164436	47.0705482861908	61.8252861377122
373	503.0514	235.4881	3	13	372	18.6	21.2379999999996	-48.8619999999997	53.2780225609018	50.57814997117	58.085759076535	45.7896881461969	61.0737392088067
374	506.2075	233.2439	3	13	373	18.65	63.1219999999996	-44.8840000000001	77.4529556569661	73.2047996191571	56.6931847170347	45.8560424853077	60.7927598171568
375	510.4223	230.3516	3	13	374	18.7	84.2960000000005	-57.8460000000001	102.234902709398	89.7112784873485	57.8775527762891	44.51381595503	58.4097355743991
376	514.2681	225.28	3	13	375	18.75	76.9159999999999	-101.432	127.296982210891	93.6901456089509	59.8827616213733	44.6954688080572	56.4542929599353
377	516.4654	221.451	3	13	376	18.8	43.9460000000008	-76.5800000000002	88.293529298585	80.201596834752	61.5621674449691	45.6939858260847	54.0028207119808
378	517.7194	218.014	3	13	377	18.85	25.0799999999981	-68.7399999999997	73.1723581689142	65.1769555814082	58.4591100012114	45.8511523994067	52.8318388192929
379	518.2167	217.9574	3	13	378	18.9	9.94599999999991	-1.13200000000006	10.0102117859713	46.5607236235895	57.7750103512219	47.003431336215	52.2602394227681
380	518.1253	219.3099	3	13	379	18.95	-1.82799999999816	27.0499999999998	27.1116964426792	33.4130564025898	51.3379301584432	51.2256421631588	52.4602391767866
381	518.9478	220.81	3	13	380	19	16.4499999999998	30.0020000000001	34.2158224217978	23.2280743934719	42.3865447883498	57.6593293377622	50.8207951222451
382	518.2619	221.7052	3	13	381	19.05	-13.7180000000012	17.9039999999998	22.5551931935868	35.3484238676918	37.1124083357258	63.2010838424002	48.0363498690651
383	517.9345	222.7683	3	13	382	19.1	-6.54800000000023	21.2620000000004	22.2474481233246	37.4989047354781	33.6165457222784	62.9412526488619	46.9820157276813
384	516.4332	225.9638	3	13	383	19.15	-30.025999999998	63.9099999999996	70.6119591570708	38.2123659531102	37.3136779553953	63.2035446551763	46.2039477493383
385	518.0266	226.9862	3	13	384	19.2	31.8679999999995	20.4480000000001	37.8641007816107	40.8117602688618	44.5737315500285	59.0710557119256	45.3765649403725
386	519.2906	228.3902	3	13	385	19.25	25.2800000000002	28.0799999999999	37.7831285099581	44.0050170510849	55.4358970541512	53.1677036544594	44.8993176693824
387	520.645	229.5415	3	13	386	19.3	27.0879999999988	23.0260000000004	35.5521647723448	39.2789320430988	64.8400002398312	50.7755280894064	45.235072446858
388	521.5477	231.2255	3	13	387	19.35	18.0539999999996	33.6799999999999	38.21373203444	51.6485583645788	67.4233952965125	48.4758190116039	44.987016108884
389	523.4656	229.8691	3	13	388	19.4	38.3580000000006	-27.1280000000002	46.9815341171407	72.6594281551922	68.6320789591306	49.5256975895792	45.2353320287654
390	523.9085	224.9032	3	13	389	19.45	8.85800000000017	-99.3180000000001	99.7122323890105	88.8682402108005	66.8041812654081	50.058377910374	45.3826322019824
391	530.7516	222.8591	3	13	390	19.5	136.862000000001	-40.8819999999997	142.837477463025	90.8417735419401	63.948862520569	49.7931099091269	45.9863731611878
392	525.2836	224.8809	3	13	391	19.55	-109.360000000001	40.4359999999997	116.596225050386	97.9852258751624	64.4386478430869	49.0021514519395	46.652109927581
393	523.1024	225.8918	3	13	392	19.6	-43.6239999999998	20.2179999999998	48.0813986901377	81.9598041662374	63.3350923009294	48.1743433091656	45.892921847054
394	519.8965	223.2803	3	13	393	19.65	-64.1180000000008	-52.2299999999996	82.6987957832523	55.2382968859458	61.737717223763	46.5518530133689	44.1823089433996
395	518.96	223.5665	3	13	394	19.7	-18.7299999999982	5.72399999999959	19.5851238443858	40.0090554753733	55.5430242707195	46.2393139257151	41.7885404317521
396	519.2527	223.9233	3	13	395	19.75	5.85399999999936	7.13600000000042	9.22994106156689	35.8284110599187	44.1503227641027	45.1031665307076	38.9288035040703
397	519.0882	221.9075	3	13	396	19.8	-3.28999999999951	-40.3160000000003	40.450017997524	25.4902085723636	33.1643026640479	44.7761590676313	37.9988447297152
398	517.9942	222.7136	3	13	397	19.85	-21.880000000001	16.1220000000003	27.1781766128645	29.1262443752016	28.9252913218188	44.1228798183612	36.9810807850266
399	516.5038	222.2865	3	13	398	19.9	-29.8080000000004	-8.54200000000048	31.0077833454769	33.0623486422596	24.4716270676072	43.4672327213158	37.9102292051841
400	516.2083	220.4215	3	13	399	19.95	-5.90999999999894	-37.2999999999996	37.7653028585759	26.3195498527224	25.6744465860221	39.5396222408061	37.7201482482577
401	514.848	219.9325	3	13	400	20	-27.206000000001	-9.78000000000009	28.9104623968566	22.0221715837188	26.2574705408462	34.3134169846133	37.7815214767212
402	515.1456	220.0902	3	13	401	20.05	5.95199999999977	3.15400000000011	6.73602404983815	23.4530455628509	25.1136702921757	30.1031360127618	38.5471816171344
403	515.4045	220.2083	3	13	402	20.1	5.17800000000079	2.36199999999997	5.69128526784663	22.2226487968425	24.9106673357931	28.8445910452461	38.6734079139368
404	516.5922	221.7017	3	13	403	20.15	23.7540000000013	29.8679999999996	38.1621532411372	19.4525924394328	25.1967482188686	25.1610732316229	37.221032008624
405	518.1216	222.101	3	13	404	20.2	30.5879999999979	7.98600000000022	31.6133190285341	23.907790731629	23.5362202108926	24.5060251515785	37.2501511399658
406	518.6932	222.5912	3	13	405	20.25	11.4320000000021	9.80399999999975	15.0601806098082	27.7991630878673	24.476511205124	24.6899033536812	36.7490970669206
407	518.6917	224.0418	3	13	406	20.3	-0.0300000000015643	29.0120000000002	29.0120155108191	26.9404508748863	27.0419693614758	25.2221613700239	36.7738745873684
408	519.017	225.2564	3	13	407	20.35	6.50600000000168	24.2920000000004	25.148147049038	24.8497916249427	28.7638907686733	25.4863425584493	37.1080033974893
409	520.4942	224.4284	3	13	408	20.4	29.5439999999985	-16.5600000000001	33.8685921762319	29.5004299708152	25.8505193956386	26.294760820789	37.7332855356098
410	520.9246	223.4619	3	13	409	20.45	8.60800000000154	-19.3299999999999	21.1600227788163	30.1761479913226	23.337603717135	25.3819185861415	36.2137098387047
411	521.9974	225.049	3	13	410	20.5	21.4559999999983	31.7419999999998	38.3133723391705	29.7286184494794	23.1223361665163	25.7699330443155	33.8499147133924
412	521.6937	226.6398	3	13	411	20.55	-6.0739999999987	31.816	32.3906056133563	24.760587916391	25.3306524478722	28.0922117823293	31.5970050708818
413	522.8301	226.7841	3	13	412	20.6	22.7279999999996	2.88599999999974	22.9104993398219	21.8254158093272	26.0620177811055	29.1724725187081	31.8949075164894
414	523.1069	226.4275	3	13	413	20.65	5.5359999999996	-7.13199999999972	9.02843951078987	16.7442423622173	27.3927734227094	27.8902110038791	32.1488170981032
415	523.216	226.7328	3	13	414	20.7	2.18200000000024	6.10599999999977	6.48416224349748	20.4851569044217	27.2276169613903	28.2609883542165	33.1804913494906
416	522.9639	227.3269	3	13	415	20.75	-5.04200000000083	11.8819999999999	12.9075051036212	22.3954171127317	27.063354883507	28.3950276031337	34.9875011035137
417	523.2595	229.8645	3	13	416	20.8	5.91200000000072	50.752	51.0951783243782	30.0249589290277	29.1424542031829	28.7715901071056	34.6028385923359
418	523.791	231.3981	3	13	417	20.85	10.630000000001	30.6720000000001	32.4618003813718	32.6298181134534	29.5810542687428	30.0931269766174	34.3507058123196
419	524.3317	233.6941	3	13	418	20.9	10.813999999998	45.9199999999998	47.17614859227	37.3824674047967	29.9299026121195	31.9993383499039	34.752289739066
420	523.5226	234.2389	3	13	419	20.95	-16.1819999999989	10.8960000000002	19.5084581656257	37.799751501944	33.184372991298	32.8877974366034	35.3635855852731
421	523.1304	236.03	3	13	420	21	-7.84400000000005	35.822	36.6707515603376	36.7666914247538	33.6677190397511	33.3864124421714	34.939794124191
422	522.6082	238.6373	3	13	421	21.05	-10.444	52.1460000000002	53.1815988101149	29.8348462952114	32.212527766339	33.0908741290019	36.7439982077463
423	523.1284	239.8991	3	13	422	21.1	10.4040000000009	25.2359999999999	27.2964999954209	33.7389278691427	34.1242361721293	34.9452239877327	38.7221258065032
424	523.748	239.8109	3	13	423	21.15	12.3919999999998	-1.76400000000001	12.5169229445577	29.9529706747056	36.6059032770984	39.1365609645834	39.2073848410464
425	523.761	241.7623	3	13	424	21.2	0.259999999998399	39.0280000000001	39.0288660352823	26.625304030734	38.5479779118165	41.8549575474026	39.3799005242614
426	523.8661	242.6431	3	13	425	21.25	2.10199999999986	17.6159999999999	17.740965588152	31.4817809195047	39.7094700008358	45.2850988533461	39.7388250300644
427	525.6798	242.8645	3	13	426	21.3	36.2740000000008	4.42799999999977	36.5432655902569	43.3769602589855	37.0392940548208	43.9835158146479	40.6971122476772
428	525.5997	245.4422	3	13	427	21.35	-1.60200000000032	51.5540000000004	51.5788844392746	43.3570279544903	40.3093937067226	43.2150690661899	40.7827730512513
429	525.4785	249.0398	3	13	428	21.4	-2.42399999999861	71.952	71.9928196419615	49.4659693269661	48.3432193170473	43.209818657343	40.6858142488221
430	527.217	249.9152	3	13	429	21.45	34.7699999999986	17.5079999999997	38.9292045128062	47.4532840789077	50.5255421035072	45.3452525844047	40.8688152752067
431	525.0191	250.9142	3	13	430	21.5	-43.9580000000001	19.9799999999999	48.2856724505314	49.1370064939404	56.902478666941	44.1096552040665	40.5078381900229
432	523.7888	251.4034	3	13	431	21.55	-24.6059999999989	9.78400000000022	26.4798393499649	53.3094783751091	55.7545038629569	45.3957846331633	40.28896189922
433	525.6529	249.053	3	13	432	21.6	37.2820000000002	-47.0080000000002	59.9974965144382	57.6940562525242	52.3059019602506	48.2717790942984	40.4738419452197
434	526.7092	244.532	3	13	433	21.65	21.1259999999993	-90.4199999999997	92.855179047805	64.3389880069159	49.8137340375877	50.5245586782137	40.789116470195
435	527.9154	241.7387	3	13	434	21.7	24.1239999999993	-55.8660000000003	60.8520938998816	64.055723647006	52.142527256993	50.4988126943063	40.8971000341497
436	527.7722	237.6657	3	13	435	21.75	-2.86399999999958	-81.4600000000002	81.51033122249	55.4747974265608	48.5098404072971	51.0826224569952	41.2447442795892
437	528.4739	236.6274	3	13	436	21.8	14.0339999999992	-20.7659999999998	25.0635175504152	46.3179897000662	53.7522752115058	52.6226343882488	40.3575906439211
438	527.6193	236.636	3	13	437	21.85	-17.0920000000001	0.172000000000025	17.0928654122123	46.5909982614618	56.2341644818742	51.4724191258851	40.4991252165834
439	525.3605	237.2971	3	13	438	21.9	-45.175999999999	13.2220000000001	47.0711404153321	32.6806928076783	52.7058980393802	49.3722901477404	40.1305312020146
440	524.6174	240.3179	3	13	439	21.95	-14.8620000000005	60.4160000000002	62.2171367068594	43.4488267760057	50.4720832851053	48.84983311381	40.5942425613486
441	524.0226	240.3791	3	13	440	22	-11.8959999999993	1.22399999999971	11.9588039535725	56.9935315371876	45.2627662470494	47.6292639378744	41.6962878753472
442	523.3555	244.2675	3	13	441	22.05	-13.3420000000001	77.7680000000004	78.904187392052	59.0938063786942	49.4907649135407	47.4870496694381	42.5328722528639
443	522.6118	248.4426	3	13	442	22.1	-14.8739999999998	83.5019999999997	84.8163892181219	54.3531683087488	50.6389362915197	46.0024599027067	42.4329211894701
444	521.2729	250.9909	3	13	443	22.15	-26.7779999999993	50.9660000000002	57.5725146228649	57.8448396864204	48.9308462578931	42.4416719758066	44.7981016211374
445	520.0119	252.4463	3	13	444	22.2	-25.2200000000016	29.1079999999999	38.5139463571325	55.5327030510758	45.557138970627	39.9392425208967	45.5428902434011
446	520.3672	253.8736	3	13	445	22.25	7.10600000000113	28.546	29.4171608419307	44.2843410458517	46.7486874684517	37.2043897058324	46.1225162295341
447	519.8689	257.2037	3	13	446	22.3	-9.96599999999944	66.6020000000003	67.343504215329	38.767886137092	41.2218241273703	36.7316654731943	47.0202859223469
448	519.5229	258.5899	3	13	447	22.35	-6.92000000000007	27.7239999999995	28.5745791920016	36.7611096325052	35.7707553235393	37.7831813669768	47.4244788328495
449	518.8557	259.9328	3	13	448	22.4	-13.3440000000019	26.8579999999997	29.9902400790663	35.652535250483	32.177445912233	37.0512437466862	46.1755701768521
450	519.4842	261.2106	3	13	449	22.45	12.5700000000006	25.5560000000003	28.4800638341986	26.9109452036648	29.4064017566881	35.8432325382925	45.8849540563439
451	519.3299	262.3943	3	13	450	22.5	-3.08600000000069	23.6739999999998	23.8742889318194	27.2571696012268	29.1460131646154	39.2829205466279	45.2465705461189
452	519.8301	263.465	3	13	451	22.55	10.0040000000013	21.4139999999998	23.635553981238	25.587005687374	23.9725660328478	39.6699598725644	45.2865315731618
453	521.1085	264.2785	3	13	452	22.6	25.5680000000007	16.2700000000007	30.305701179812	22.051693880871	24.9274264424339	36.5940632846417	44.3560847067544
454	520.0272	264.2404	3	13	453	22.65	-21.6260000000011	-0.761999999999716	21.6394205098022	22.6394910787478	25.1716412354793	39.0716445640611	42.8862271768414
455	520.3337	264.6852	3	13	454	22.7	6.13000000000056	8.89599999999973	10.8035048016837	21.0341868620308	26.1293261059579	40.5869677924959	41.9831035454127
456	519.6619	265.8454	3	13	455	22.75	-13.4360000000015	23.2039999999995	26.8132749212031	22.597683283641	31.8171536248041	41.1624100020731	40.8053656948404
457	520.3288	265.44	3	13	456	22.8	13.3380000000011	-8.10799999999972	15.6090328976534	24.7562767835845	38.1180956177584	41.417937456445	40.5851624291424
458	519.7238	267.2476	3	13	457	22.85	-12.1000000000004	36.1519999999996	38.1231832878628	30.2069583310448	37.4173712457442	43.3765385398138	40.9358054861593
459	518.506	268.3184	3	13	458	22.9	-24.3560000000002	21.4160000000004	32.4323880095196	40.9948161708603	45.9658432158891	42.9788502059638	40.3285268111579
460	518.1082	270.1792	3	13	459	22.95	-7.95599999999922	37.2159999999997	38.0569125389851	55.202004373486	51.7675338283037	42.9200749988778	39.9328211814836
461	515.9114	273.5669	3	13	460	23	-43.9360000000011	67.7539999999999	80.7525641202809	52.2370592078474	53.1788068395308	42.8638771543635	40.2445079830392
462	514.994	277.8009	3	13	461	23.05	-18.3479999999986	84.6800000000007	86.6449739107819	67.1754096481938	58.8633088800421	43.0860134768855	38.7974003676874
463	514.3331	278.7602	3	13	462	23.1	-13.2180000000017	19.1859999999997	23.2984574596696	73.3281093255627	61.8256506371937	42.7097095108021	36.9898737224275
464	513.8276	284.0925	3	13	463	23.15	-10.1099999999997	106.646	107.124140211252	65.3627975082013	60.7860591764484	43.3307823778761	35.7112072153581
465	511.8632	286.9177	3	13	464	23.2	-39.2879999999991	56.504000000001	68.8204109258296	62.5246133865981	59.7108238917976	44.0269645699288	35.5899263938618
466	510.6138	288.5383	3	13	465	23.25	-24.9879999999996	32.4119999999994	40.926005033474	71.41424206654	53.9106006839229	44.4063416838484	35.5307998291893
467	509.7756	292.0627	3	13	466	23.3	-16.7640000000006	70.4880000000003	72.454053302766	54.3967087047031	48.0539313360126	44.4386593850904	34.6990912058218
468	510.5615	295.3576	3	13	467	23.35	15.7180000000005	65.8979999999997	67.7466008593787	46.0935384580325	48.00204777586	44.0884296053417	34.3588523733649
469	511.2047	296.2522	3	13	468	23.4	12.8639999999996	17.8920000000005	22.036473402067	42.4584038596444	40.6957215398632	43.6058098756295	34.0266097993161
470	512.3676	296.9674	3	13	469	23.45	23.2580000000007	14.3039999999996	27.3045596924767	33.5832492854271	36.2863953115538	44.0224098246747	33.6756609177564
471	511.3335	297.4413	3	13	470	23.5	-20.6820000000005	9.47800000000029	22.7503320415335	24.5898534851801	35.633876528166	41.2060954194506	33.3670445746289
472	512.7358	297.374	3	13	471	23.55	28.0460000000005	-1.34599999999978	28.0782804316794	26.9947343750232	30.0140098901388	37.9248408628105	32.916986297063
473	511.8626	298.1053	3	13	472	23.6	-17.4640000000011	14.6259999999995	22.7796218581438	26.4792521650751	26.3512085734898	37.3856841602133	35.5746355636665
474	513.1201	296.9568	3	13	473	23.65	25.1499999999999	-22.9700000000003	34.0608778512828	28.8093491966876	26.4255605748106	32.3507698666551	40.7108352442304
475	511.9082	297.2015	3	13	474	23.7	-24.2379999999991	4.89400000000046	24.7271486427361	26.4447704948505	28.3339957575517	30.5928849952276	46.82820517352
476	510.7716	298.4925	3	13	475	23.75	-22.7320000000009	25.8199999999999	34.4008171995962	28.1125636617994	28.5015901549783	29.8991896563056	51.8192481211933
477	509.9592	298.517	3	13	476	23.8	-16.2479999999994	0.489999999999782	16.2553869224937	25.856386774598	27.7957503896083	27.9802449551985	54.9572624433285
478	511.5052	298.6925	3	13	477	23.85	30.9199999999998	3.50999999999999	31.1185876928885	30.1887393500283	26.7693205445666	25.3411662069161	55.4792698289071
479	510.4479	299.1161	3	13	478	23.9	-21.146	8.47200000000043	22.7799934152757	28.1938311132689	24.005818193447	25.0743693926683	55.7260481037331
480	509.4406	301.2054	3	13	479	23.95	-20.1459999999997	41.7859999999996	46.3889115198876	29.1467302843661	24.8993746789015	24.431246836635	55.7352837519398
481	508.3358	300.6848	3	13	480	24	-22.0960000000002	-10.412	24.4262760157993	25.4260774273338	24.1645027844452	23.8702119948943	54.2753576005832
482	507.913	301.647	3	13	481	24.05	-8.4559999999999	19.2439999999999	21.0198827779794	22.1552496122959	25.9464800202583	22.7479591172404	52.9954115559784
483	507.2873	301.6379	3	13	482	24.1	-12.5139999999999	-0.181999999999789	12.5153234077269	19.6100100077746	24.3311238403424	28.4395616165309	53.1040914382486
484	507.0338	301.8353	3	13	483	24.15	-5.07000000000062	3.94800000000032	6.42585434008652	20.1351744556214	23.7231782105259	38.0908881105847	51.5094326062202
485	508.6721	302.2212	3	13	484	24.2	32.7660000000003	7.71799999999985	33.6627134972809	22.7462297561505	20.5284979157183	49.6294457771111	51.0765986676011
486	509.8839	302.8221	3	13	485	24.25	24.2359999999996	12.0179999999993	27.0520982550331	23.236170253351	19.2388338348103	59.2321545585382	52.0972328564609
487	508.5475	303.8789	3	13	486	24.3	-26.7279999999994	21.1360000000002	34.0751592806252	25.2911068087559	17.7001678448725	65.4758655015666	52.4479169682127
488	509.1791	303.4777	3	13	487	24.35	12.6319999999998	-8.02399999999921	14.9650258937291	21.4469858236621	30.1098026884952	66.8701100524724	51.7448166657143
489	508.382	303.2289	3	13	488	24.4	-15.942	-4.97600000000034	16.700537117111	18.3424932139993	52.1759580277224	67.8462863318367	51.9893853678224
490	507.9536	302.6476	3	13	489	24.45	-8.56800000000021	-11.626	14.4421085718119	12.6541059335945	74.3595168753208	67.448157679205	52.2482571759876
491	508.2635	302.1615	3	13	490	24.5	6.19800000000055	-9.72200000000043	11.529635206719	36.9834351236393	94.2998063326312	67.3446197817158	54.7635490342365
492	508.5215	302.0485	3	13	491	24.55	5.15999999999963	-2.25999999999999	5.63322287860121	79.060809246689	105.005250982875	68.0659822491464	59.1226557164837
493	509.5605	295.2974	3	13	492	24.6	20.7799999999997	-135.022	136.611671843953	127.27204792698	109.409096264602	68.8224987162839	62.3573481667457
494	509.205852903688	283.948569561863	3	13	493	24.65	-7.09294192623929	-226.97660876274	227.087407732359	170.257119451263	111.969394453147	70.6680953457853	67.2021689353115
495	507.814089351239	271.249693627666	3	13	494	24.7	-27.835271048981	-253.97751868394	255.498301973265	197.356396032155	114.367817442692	71.5603123399746	68.569017640968
496	506.668256123171	259.985070879636	3	13	495	24.75	-22.91666456136	-225.2924549606	226.454992828137	181.834757405566	115.450405728621	74.2952760566162	68.1964840569545
497	507.0514	252.939	3	13	496	24.8	7.66287753658048	-140.92141759272	141.129605783062	144.877979659606	118.43179665342	76.9155889812267	68.762565482273
498	509.5074	251.3045	3	13	497	24.85	49.1200000000003	-32.6900000000001	59.0034787110051	101.463586958404	107.535194744073	78.1484671245125	68.6559954149665
499	511.5933	251.6552	3	13	498	24.9	41.7179999999996	7.01400000000035	42.3035190025602	60.6436920059795	89.1602326638482	78.9044013429765	68.8442393110004
500	511.3389	253.5596	3	13	499	24.95	-5.08799999999951	38.0879999999996	38.426338467254	39.5071972746854	68.7611078046284	80.0652675153401	68.3645315007795
501	510.8433	252.5577	3	13	500	25	-9.91200000000049	-20.0379999999996	22.3555180660165	33.2356320825798	54.2907457806011	85.6568860735787	69.0659542635528
502	509.4958	253.709	3	13	501	25.05	-26.9500000000005	23.0259999999998	35.4471321265913	33.4424856680906	48.8259269795786	95.4973523157271	69.1607832877831
503	508.4118	254.5667	3	13	502	25.1	-21.6799999999989	17.1539999999999	27.6456527504769	36.0586286508531	46.8878379844225	96.2751347169606	69.4087872701
504	507.3498	256.4555	3	13	503	25.15	-21.2400000000002	37.7759999999995	43.3377869301141	47.9377995552227	45.8394082328055	96.3134497600382	69.7412898774286
505	507.0522	259.0136	3	13	504	25.2	-5.95199999999977	51.1620000000005	51.5070533810666	58.1446566844718	45.7627175879886	87.5085895048249	69.324243314493
506	509.7091	262.1199	3	13	505	25.25	53.137999999999	62.1259999999995	81.7513725878645	60.5400438862651	55.8633664185361	77.1608135553708	69.7434052094312
507	507.8527	266.0252	3	13	506	25.3	-37.127999999999	78.1060000000002	86.481417772837	58.2363307975205	72.5629079780338	72.0492654629793	69.8160977092384
508	509.1991	267.4785	3	13	507	25.35	26.9279999999992	29.0660000000003	39.6225887594434	55.4668065251241	85.0150746898484	70.4418807774605	70.5474656496197
509	510.3596	268.5668	3	13	508	25.4	23.2100000000003	21.7660000000001	31.8192214863911	63.7889332818495	103.466666856228	69.8421922901642	73.1585715515186
510	512.1633	269.1074	3	13	509	25.45	36.074000000001	10.8119999999997	37.6594320190847	86.9811592715957	106.256071205021	69.280905322354	77.2579695109221
511	517.6656	266.3199	3	13	510	25.5	110.046	-55.7499999999993	123.362006371491	109.490105493432	100.03088133014	70.7872887453898	79.0362653688742
512	527.5147	263.9848	3	13	511	25.55	196.981999999998	-46.7020000000002	202.442547721568	148.697002914936	95.27260394638	70.2555843264198	78.984632961128
513	534.1225	260.2133	3	13	512	25.6	132.156	-75.4300000000001	152.167319868624	157.045335884919	93.9959235704986	69.9950758239161	77.8467307501682
514	522.9664	257.9036	3	13	513	25.65	-223.121999999998	-46.1940000000004	227.853708593912	136.272829378431	93.8449763475228	68.814484409072	73.2795678719502
515	521.3375	254.2831	3	13	514	25.7	-32.5780000000009	-72.4099999999999	79.4010968689982	103.564048621164	92.7990930567193	67.0881742890113	67.5747435220749
516	520.8992	253.4122	3	13	515	25.75	-8.76600000000053	-17.4179999999996	19.4994738390551	78.5017416475655	85.7112110722435	65.1915343622463	62.8632187487474
517	521.1627	251.4852	3	13	516	25.8	5.27000000000044	-38.5400000000004	38.898643935233	38.9929497801097	67.9482606748059	62.71660643725	60.0348477651573
518	521.5126	250.1888	3	13	517	25.85	6.99800000000096	-25.9280000000001	26.8557850006292	28.55285022852	54.9750769579837	62.9464641747268	60.1491484821527
519	522.8918	249.5607	3	13	518	25.9	27.5839999999994	-12.5619999999998	30.3097492566329	35.1495927660558	34.1623019619157	67.4127417600607	63.6366585065822
520	524.013	250.3305	3	13	519	25.95	22.4240000000009	15.3960000000001	27.2005991110498	32.3324727284473	27.9202773730013	74.4506715065041	62.8455179495599
521	525.9226	248.5306	3	13	520	26	38.1919999999991	-35.9980000000002	52.4831865267339	31.4484122684019	30.3521873943521	72.4156446641697	62.8550270818218
522	527.0693	249.0042	3	13	521	26.05	22.9340000000002	9.47200000000009	24.8130437471909	29.3316541437218	30.16060892812	62.4719136065288	63.2078021514681
523	525.9653	249.2031	3	13	522	26.1	-22.0800000000008	3.97800000000018	22.435482700402	27.2877045174826	31.897004778955	59.4183267833758	63.6967476780274
524	525.8497	250.1826	3	13	523	26.15	-2.31199999999944	19.59	19.7259586332325	25.5547820226485	40.9805071725987	50.2456859838622	63.3981032739513
525	525.1654	249.68	3	13	524	26.2	-13.6860000000001	-10.052	16.9808509798539	27.9887451277927	56.1022499562889	47.6408975393249	62.234975815373
526	527.2397	248.9747	3	13	525	26.25	41.4859999999999	-14.1059999999999	43.8185740525634	32.3455972895082	59.1200782560958	48.5656239421239	60.6319694067698
527	525.573	249.7756	3	13	526	26.3	-33.3339999999998	16.0179999999997	36.9828592729115	52.6293602014755	56.9955665382518	48.0204300673353	59.1523006270801
528	524.8028	251.8481	3	13	527	26.35	-15.4039999999986	41.4499999999998	44.2197435089796	84.9167953950952	63.8615766087679	49.8564161868448	58.2401066456176
529	521.1091	256.6488	3	13	528	26.4	-73.8740000000007	96.0140000000001	121.144773193069	92.6853744895431	66.3290700058086	57.4311247230003	61.2786270735073
530	519.8972	265.487	3	13	529	26.45	-24.2380000000003	176.764000000001	178.418026947952	86.002387948711	67.3615177056486	56.4101305767659	62.8066978850559
531	517.6228	268.938	3	13	530	26.5	-45.4880000000003	69.0199999999993	82.661469524803	95.3775559280277	66.7790604898957	54.9227654182538	NA
532	517.7097	269.0938	3	13	531	26.55	1.73800000000028	3.11599999999999	3.56792656875123	80.0287798101417	65.8802512065507	56.1600199765164	NA
533	521.0042	265.9486	3	13	532	26.6	65.8899999999994	-62.9039999999998	91.095583405563	49.806240016202	67.8158275947345	57.3984195321387	NA
534	519.4292	264.384	3	13	533	26.65	-31.4999999999986	-31.2919999999997	44.4008926036391	40.8727464902483	73.8817422734019	57.9817221388307	NA
535	520.5189	263.5615	3	13	534	26.7	21.7939999999999	-16.4499999999998	27.3053279782534	45.7581144643903	56.7180111972428	57.3817773417347	NA
536	522.4186	263.5621	3	13	535	26.75	37.9939999999988	0.0119999999992615	37.9940018950348	40.2540992614413	50.7254525804117	56.0724044512932	NA
537	521.049	263.851	3	13	536	26.8	-27.3919999999998	5.77800000000025	27.9947664394614	67.734704736662	55.324473414781	55.5879948169101	NA
538	521.3403	260.6856	3	13	537	26.85	5.82599999999957	-63.3079999999995	63.5755073908179	63.6297823782837	50.9352624555094	53.5337491165084	NA
539	530.176	258.5497	3	13	538	26.9	176.714000000002	-42.718000000001	181.803919979743	60.5781586705751	49.6343742718528	55.1445123869538	NA
540	530.5032	258.6385	3	13	539	26.95	6.54399999999896	1.77600000000098	6.78071618636187	64.8908323651716	47.4020369778209	51.1627242636077	NA
541	530.7755	259.7422	3	13	540	27	5.44599999999946	22.0740000000001	22.7358833564917	61.6164256495774	45.3657484126907	NA	NA
542	528.2977	259.7652	3	13	541	27.05	-49.556	0.459999999999354	49.558134912444	31.5340438070436	45.2957384272696	NA	NA
543	530.5905	260.3251	3	13	542	27.1	45.8560000000011	11.1980000000005	47.2034738128468	31.1742915773581	39.2516706382823	NA	NA
544	529.5684	259.1339	3	13	543	27.15	-20.4420000000005	-23.8240000000008	31.3920107670734	30.1533381548064	36.4072825005057	NA	NA
545	529.7604	259.2926	3	13	544	27.2	3.84000000000015	3.17400000000021	4.98195503793465	25.7006444893675	45.6074373299724	NA	NA
546	529.8528	260.1693	3	13	545	27.25	1.84799999999996	17.5340000000006	17.6311162437328	16.8869156269872	NA	NA	NA
547	530.2653	261.4702	3	13	546	27.3	8.25000000000045	26.0179999999991	27.29466658525	41.2805211939679	NA	NA	NA
548	530.2886	261.3152	3	13	547	27.35	0.465999999998985	-3.09999999999945	3.13482950094509	60.0405830825868	NA	NA	NA
549	525.465	255.3544	3	13	548	27.4	-96.4719999999988	-119.216	153.360038601977	NA	NA	NA	NA
550	524.462	250.5182	3	13	549	27.45	-20.0600000000009	-96.7239999999998	98.7822644810292	NA	NA	NA	NA
551	NA	NA	3	13	550	27.5	NA	NA	NA	NA	NA	NA	NA
552	NA	NA	3	13	551	27.55	NA	NA	NA	NA	NA	NA	NA
553	NA	NA	3	13	552	27.6	NA	NA	NA	NA	NA	NA	NA
554	NA	NA	3	13	553	27.65	NA	NA	NA	NA	NA	NA	NA
555	NA	NA	3	13	554	27.7	NA	NA	NA	NA	NA	NA	NA
556	NA	NA	3	13	555	27.75	NA	NA	NA	NA	NA	NA	NA
557	NA	NA	3	13	556	27.8	NA	NA	NA	NA	NA	NA	NA
558	NA	NA	3	13	557	27.85	NA	NA	NA	NA	NA	NA	NA
559	NA	NA	3	13	558	27.9	NA	NA	NA	NA	NA	NA	NA
560	NA	NA	3	13	559	27.95	NA	NA	NA	NA	NA	NA	NA
561	NA	NA	3	13	560	28	NA	NA	NA	NA	NA	NA	NA
562	NA	NA	3	13	561	28.05	NA	NA	NA	NA	NA	NA	NA
563	NA	NA	3	13	562	28.1	NA	NA	NA	NA	NA	NA	NA
564	NA	NA	3	13	563	28.15	NA	NA	NA	NA	NA	NA	NA
565	NA	NA	3	13	564	28.2	NA	NA	NA	NA	NA	NA	NA
566	NA	NA	3	13	565	28.25	NA	NA	NA	NA	NA	NA	NA
567	NA	NA	3	13	566	28.3	NA	NA	NA	NA	NA	NA	NA
568	NA	NA	3	13	567	28.35	NA	NA	NA	NA	NA	NA	NA
569	NA	NA	3	13	568	28.4	NA	NA	NA	NA	NA	NA	NA
570	NA	NA	3	13	569	28.45	NA	NA	NA	NA	NA	NA	NA
571	NA	NA	3	13	570	28.5	NA	NA	NA	NA	NA	NA	NA
572	NA	NA	3	13	571	28.55	NA	NA	NA	NA	NA	NA	NA
573	NA	NA	3	13	572	28.6	NA	NA	NA	NA	NA	NA	NA
574	NA	NA	3	13	573	28.65	NA	NA	NA	NA	NA	NA	NA
575	NA	NA	3	13	574	28.7	NA	NA	NA	NA	NA	NA	NA
576	NA	NA	3	13	575	28.75	NA	NA	NA	NA	NA	NA	NA
577	NA	NA	3	13	576	28.8	NA	NA	NA	NA	NA	NA	NA
578	NA	NA	3	13	577	28.85	NA	NA	NA	NA	NA	NA	NA
579	NA	NA	3	13	578	28.9	NA	NA	NA	NA	NA	NA	NA
580	NA	NA	3	13	579	28.95	NA	NA	NA	NA	NA	NA	NA
581	NA	NA	3	13	580	29	NA	NA	NA	NA	NA	NA	NA
582	NA	NA	3	13	581	29.05	NA	NA	NA	NA	NA	NA	NA
583	NA	NA	3	13	582	29.1	NA	NA	NA	NA	NA	NA	NA
584	NA	NA	3	13	583	29.15	NA	NA	NA	NA	NA	NA	NA
585	NA	NA	3	13	584	29.2	NA	NA	NA	NA	NA	NA	NA
586	NA	NA	3	13	585	29.25	NA	NA	NA	NA	NA	NA	NA
587	NA	NA	3	13	586	29.3	NA	NA	NA	NA	NA	NA	NA
588	NA	NA	3	13	587	29.35	NA	NA	NA	NA	NA	NA	NA
589	NA	NA	3	13	588	29.4	NA	NA	NA	NA	NA	NA	NA
590	NA	NA	3	13	589	29.45	NA	NA	NA	NA	NA	NA	NA
591	NA	NA	3	13	590	29.5	NA	NA	NA	NA	NA	NA	NA
592	NA	NA	3	13	591	29.55	NA	NA	NA	NA	NA	NA	NA
593	NA	NA	3	13	592	29.6	NA	NA	NA	NA	NA	NA	NA
594	NA	NA	3	13	593	29.65	NA	NA	NA	NA	NA	NA	NA
595	NA	NA	3	13	594	29.7	NA	NA	NA	NA	NA	NA	NA
596	NA	NA	3	13	595	29.75	NA	NA	NA	NA	NA	NA	NA
597	NA	NA	3	13	596	29.8	NA	NA	NA	NA	NA	NA	NA
598	NA	NA	3	13	597	29.85	NA	NA	NA	NA	NA	NA	NA
599	NA	NA	3	13	598	29.9	NA	NA	NA	NA	NA	NA	NA
600	NA	NA	3	13	599	29.95	NA	NA	NA	NA	NA	NA	NA
601	NA	NA	3	13	600	30	NA	NA	NA	NA	NA	NA	NA
