# Supplementary material for: An automated feeding system for the African killifish reveals the impact of diet on lifespan and allows scalable assessment of associative learning
Source: eLife. 2022 Nov 10;11:e69008. doi: 10.7554/eLife.69008 (PMC9788828; doi:10.7554/eLife.69008)
Supplement: Figure 6—source data 3. [file elife-69008-fig6-data3.zip › Filtered and Interpolated Trajectories with Kinematics/t3_REC001 DLC_likelihood-euclidean-filtered_splines-interpolated_kinematics_02_resnet50_TrainAllTheThingsJun28shuffle1_1030000.csv]

	x2	y2	fishnum	recording_num	bodyparts_coords	seconds	velocity_x	velocity_y	velocity_xy	velocity_xy_5frame	velocity_xy_10frame	velocity_xy_20frame	velocity_xy_40frame
1	-20389.9174817669	6685.19672647317	3	1	0	0	0	0	0	NA	NA	NA	NA
2	-18685.4963828087	6143.75602210327	3	1	1	0.05	34088.421979164	-10828.814087398	35767.076027668	NA	NA	NA	NA
3	-17076.8145426435	5633.10042080307	3	1	2	0.1	32173.636803304	-10213.112026004	33755.7485831173	26246.5878504684	NA	NA	NA
4	-15561.1073612712	5152.32962257257	3	1	3	0.15	30314.143627446	-9615.41596461	31802.5710916256	31860.7210413418	NA	NA	NA
5	-14135.6102386917	4700.54332741178	3	1	4	0.2	28509.94245159	-9035.72590321579	29907.543549931	29965.6934959723	25438.0491835094	NA	NA
6	-12797.5585749052	4276.84123532069	3	1	5	0.25	26761.03327573	-8474.0418418218	28070.6659543673	28128.8158962741	27413.9018838625	NA	NA
7	-11544.1877699115	3880.3230462993	3	1	6	0.3	25067.416099874	-7930.36378042781	26291.9383008204	26350.0882380498	25664.249178684	NA	NA
8	-10372.7332237107	3510.08846034762	3	1	7	0.35	23429.090924016	-7404.6917190336	24571.3605846264	24629.5105165504	23972.7464054073	NA	NA
9	-9280.43033630278	3165.23717746564	3	1	8	0.4	21846.0577481584	-6897.02565763961	22908.9328005041	22967.0827263832	22339.3935578767	NA	NA
10	-8264.51450768775	2844.86889765337	3	1	9	0.45	20318.3165723006	-6407.3655962454	21304.6549424339	21362.8048613957	20764.1906290235	19599.2368053465	NA
11	-7322.22113786561	2548.0833209108	3	1	10	0.5	18845.8673964428	-5935.7115348514	19758.5270035313	19816.6769145404	19247.1376106896	19974.0113328496	NA
12	-6450.78562683636	2273.98014723793	3	1	11	0.55	17428.710220585	-5482.0634734574	18270.548975883	18328.6988777035	17788.2344934058	18515.1080682183	NA
13	-5647.4433746	2021.65907663477	3	1	12	0.6	16066.8450447272	-5046.4214120632	16840.7208503498	16898.8707414967	16387.4812661173	17114.3546667953	NA
14	-4909.42978115652	1790.2198091013	3	1	13	0.65	14760.2718688696	-4628.7853506694	15469.0426163197	15527.1924949961	15044.8779158339	15771.7511091081	NA
15	-4233.98024650592	1578.76204463755	3	1	14	0.7	13508.990693012	-4229.155289275	14155.5142613996	14213.6641254159	13760.4244271836	14487.2973712981	NA
16	-3618.33017064821	1386.38548324349	3	1	15	0.75	12313.0015171542	-3847.5312278812	12900.1357710283	12958.2856176943	12534.1207818368	13260.9934237793	NA
17	-3059.71495358339	1212.18982491914	3	1	16	0.8	11172.3043412964	-3483.913166487	11702.907127982	11761.0569539643	11365.9669577525	12092.8392293693	NA
18	-2555.36999531145	1055.27476966449	3	1	17	0.85	10086.8991654388	-3138.301105093	10563.8283117418	10621.9781128706	10255.9629281833	10982.834740652	NA
19	-2102.5306958324	914.740017479546	3	1	18	0.9	9056.785989581	-2810.69504369888	9482.89929766968	9541.04906867744	9204.10866033943	9930.9798962128	NA
20	-1698.43245514624	789.685268364304	3	1	19	0.95	8081.9648137232	-2501.09498230484	8460.12005593126	8518.26979008915	8210.40411357265	8937.27461527887	10894.8693340738
21	-1340.31067325295	679.210222318764	3	1	20	1	7162.4356378658	-2209.5009209108	7495.49055006247	7553.64023867242	7274.849236869	8001.71879041484	10895.4622297314
22	-1025.40075015256	582.414579342928	3	1	21	1.05	6298.1984620078	-1935.91285951672	6589.01073504055	6647.16036671459	6397.44396533279	7124.31227952239	10001.5509542645
23	-750.938085845051	498.398039436794	3	1	22	1.1	5489.25328615018	-1680.33079812268	5740.68055465815	5798.83011427471	5578.1882151867	6305.0549087395	9158.83287739113
24	-514.158080330427	426.260302600363	3	1	23	1.15	4735.60011029248	-1442.75473672862	4950.49993788052	5008.64940506056	4817.0818765917	5543.94656992101	8364.68924997151
25	-312.296133608688	365.101068833635	3	1	24	1.2	4037.23893443478	-1223.18467533456	4218.46879373184	4276.61814057642	4114.12480337411	4840.9882737043	7617.15192815617
26	-142.587645679836	314.02003813661	3	1	25	1.25	3394.16975857704	-1021.6206139405	3544.58700399173	3602.73619170097	3469.31679899292	4196.27392978013	6915.69679991027
27	-2.26801654386804	272.116910509287	3	1	26	1.3	2806.39258271936	-838.062552546461	2928.85441261988	2987.00338646882	2882.65760129227	3612.56247883467	6259.39577470451
28	111.427353799214	238.491385951668	3	1	27	1.35	2273.90740686164	-672.510491152379	2371.2708102809	2429.41949247351	2354.14688929566	3084.70190679067	5646.10055402719
29	201.263065349411	212.24316446375	3	1	28	1.4	1796.71423100394	-524.96442975836	1871.83591171972	1929.98419292528	1883.7844795026	2612.37301376699	5073.66304144101
30	270.003718106722	192.471946045536	3	1	29	1.45	1374.81305514622	-395.42436836428	1430.54932375531	1488.69706200811	1471.57243383595	2190.501862801	4541.1362249709
31	320.413912071148	178.277430697024	3	1	30	1.5	1008.20387928852	-283.89030697024	1047.41050625057	1105.55758689034	1117.69862269125	1816.91312661318	4047.8083562103
32	355.258247242689	168.759318418214	3	1	31	1.55	696.88670343082	-190.3622455762	722.41875803407	780.565572536381	827.680992336557	1487.99384031065	3591.44689783528
33	377.301323621345	163.017309209107	3	1	32	1.6	440.86152757312	-114.84018418214	455.573434692029	513.725375198388	591.215598394634	1203.31108798696	3171.16509510558
34	389.307741207115	160.151103069702	3	1	33	1.65	240.1283517154	-57.3241227880999	246.875839949923	305.413052457223	407.664150942285	957.627390834966	2785.1140895653
35	394.0421	159.2604	3	1	34	1.7	94.6871758577004	-17.81406139404	96.3483370653469	166.664922664999	266.878922227887	747.006485014247	2431.70307046267
36	394.269	159.4449	3	1	35	1.75	4.53800000000001	3.68999999999971	5.84889254474708	76.8736098989272	164.509454233448	570.400176041225	2109.94710422889
37	392.8961	159.8587	3	1	36	1.8	-27.4580000000003	8.27600000000018	28.6781090729501	34.7627293481895	93.33007932903	425.952320039724	1817.56241926106
38	392.688	159.6015	3	1	37	1.85	-4.16200000000003	-5.14400000000023	6.61687086166888	20.0324692573866	52.475286678266	309.366367402361	1554.36385839528
39	393.6188	158.0421	3	1	38	1.9	18.6160000000007	-31.1879999999996	36.3214371962344	23.6058560096718	31.4703021673338	216.346186669226	1318.38784909274
40	394.743607213076	158.192756598769	3	1	39	1.95	22.4961442615199	3.01313197537979	22.6970366113326	19.9952359930607	22.440536192545	144.99783466292	1107.23590199225
41	395.388477590056	159.187866261246	3	1	40	2	12.8974075396002	19.9021932495401	23.7158263061732	28.0769634576047	23.1017293912009	93.8979220057671	920.540173709774
42	394.9653	158.8667	3	1	41	2.05	-8.46355180112027	-6.42332522491984	10.6250089898944	28.1778749864782	24.2236477428908	58.5815161481737	756.94823416733
43	394.1414	156.6645	3	1	42	2.1	-16.4780000000007	-44.0440000000001	47.025508184389	24.8486031277033	27.5171364100881	37.2752814716498	614.724904169718
44	395.9629	156.3952	3	1	43	2.15	36.4300000000003	-5.38600000000031	36.8259948406017	22.59760277273	25.028222396167	26.2816092095845	494.692938889023
45	396.2522	156.3067	3	1	44	2.2	5.78600000000051	-1.76999999999964	6.05067731745832	28.4520594927208	23.1167470979532	22.4178672210465	392.148238378025
46	395.7843	156.7181	3	1	45	2.25	-9.35800000000086	8.22799999999972	12.4608245313066	26.9573093625715	23.2863897780866	23.6202786776489	306.904298005631
47	394.9863	158.5464	3	1	46	2.3	-15.9599999999989	36.5660000000003	39.8972925898485	21.8785698058558	23.8329529673174	22.5623596874376	238.344546409236
48	395.0488	156.5698	3	1	47	2.35	1.25	-39.5320000000004	39.5517575336423	21.3848910682031	22.0752762650335	24.0258099998862	181.335027492294
49	394.5703	156.8825	3	1	48	2.4	-9.57000000000107	6.25400000000013	11.4322970570232	23.9751767834432	21.0929162518352	24.4026844184863	137.157725491897
50	394.517	156.7115	3	1	49	2.45	-1.06599999999958	-3.41999999999985	3.58228362919494	19.2138464419139	22.3951982495481	23.9699411835087	103.963733879175
51	393.7694	157.7389	3	1	50	2.5	-14.9519999999995	20.548	25.4122531075067	17.1932431674956	24.1388279640969	24.1672208063663	80.3286196617277
52	393.8828	158.5354	3	1	51	2.55	2.26799999999912	15.9300000000002	16.0906408822024	20.3072626978147	20.9010716319844	25.9026280240106	64.8900409569579
53	394.092	157.0779	3	1	52	2.6	4.1840000000002	-29.1500000000002	29.4487411615508	23.4055054308932	20.5344835896843	26.1387203524736	55.9175416278823
54	395.4343	156.9328	3	1	53	2.65	26.8460000000005	-2.90200000000027	27.0023947086185	24.3024791447507	23.7771464408056	31.7584869430798	51.060618728669
55	395.061904659478	157.81076210509	3	1	54	2.7	-7.44790681044037	17.5592421018001	19.0734972945874	22.5882968220549	24.8231352690641	37.2899917418028	49.762920816162
56	393.89566668737	158.745900439138	3	1	55	2.75	-23.3247594421596	18.7027666809604	29.8971216767945	23.875724011873	25.048051834646	43.4084199700374	49.7455797366311
57	394.1966	158.9713	3	1	56	2.8	6.01866625259959	4.50799121724003	7.51972926872334	27.2470301837965	27.9723030807038	50.7367727787473	49.6710872362028
58	395.8586	158.2951	3	1	57	2.85	33.2400000000007	-13.5240000000005	35.8858771106414	26.2407651072351	30.2021644399136	53.3036875822272	49.7889077725884
59	393.6839	158.0128	3	1	58	2.9	-43.4940000000006	-5.64599999999984	43.8589255682358	25.7936245245412	42.4240576343244	57.9692643145675	49.1139549394527
60	394.2811	157.6436	3	1	59	2.95	11.9439999999997	-7.38400000000013	14.0421719117804	33.3563093393526	52.1847852340575	62.9296330954299	48.7413411451989
61	395.228	158.6517	3	1	60	3	18.9380000000006	20.1620000000003	27.6614187633251	36.5286048679542	62.6780119759779	66.7593173176883	48.2344677230421
62	393.0773	159.3674	3	1	61	3.05	-43.0140000000006	14.314	45.3331533427805	57.6010850848524	80.5724739255102	71.1985657657422	48.2683511793042
63	390.9183	157.9415	3	1	62	3.1	-43.1799999999998	-28.5180000000003	51.747354753649	78.12880536088	86.0728915747702	74.5598017841149	47.2528816675419
64	384.2592	161.3066	3	1	63	3.15	-133.181999999999	67.3020000000002	149.221326652727	99.5623994274145	92.1613821883294	75.8396282477535	46.6422544771488
65	380.0777	165.3749	3	1	64	3.2	-83.6300000000006	81.3659999999999	116.680773291918	127.788638511668	101.036130921796	77.1079744112775	46.8868570808023
66	374.1048	168.5009	3	1	65	3.25	-119.458	62.5200000000001	134.829389095998	135.617178281586	108.470582800731	75.8708807956134	46.7984030551118
67	367.4232	175.0031	3	1	66	3.3	-133.632	130.044	186.464348764046	126.721679291806	114.424828450781	76.779814784968	46.0668250707798
68	364.5222	178.5012	3	1	67	3.35	-58.0200000000002	69.9620000000004	90.8900536032414	123.943456482711	118.917439128316	75.5520055452905	45.2921141362013
69	360.6693	182.0485	3	1	68	3.4	-77.0579999999995	70.9459999999996	104.743831703828	117.378766174047	109.255198861183	73.8252254604192	45.3360629909896
70	356.7737	185.4009	3	1	69	3.45	-77.912	67.0480000000003	102.789659246444	101.061018389894	102.031163588497	73.5127411068891	45.5256469622696
71	353.3187	189.1527	3	1	70	3.5	-69.1000000000008	75.0360000000001	102.005937552674	102.217699975046	89.0637496152489	72.301714639718	45.0272341150695
72	349.4168	192.6559	3	1	71	3.55	-78.0379999999991	70.0639999999999	104.87560984328	91.7887184305586	72.9871556444257	70.6340743345979	45.0028066332667
73	345.9183	195.9913	3	1	72	3.6	-69.9700000000007	66.7079999999999	96.6734615290054	80.1188706942833	65.0311195158109	68.3670429826102	44.5303280519037
74	344.3553	198.1064	3	1	73	3.65	-31.2599999999998	42.3020000000002	52.5989239813896	60.7487330564509	55.489068732509	61.5260220112177	44.0812060351562
75	342.7621	199.6553	3	1	74	3.7	-31.8640000000005	30.9780000000001	44.4404205650671	44.9132928989579	45.9893512919825	56.4837224198018	43.8720704705474
76	342.8606	199.8935	3	1	75	3.75	1.97000000000003	4.76399999999956	5.15524936351248	27.8445390565754	36.1328464787054	50.1883861401862	43.3962425943123
77	344.1242	200.1266	3	1	76	3.8	25.2719999999999	4.66200000000015	25.6984090558151	19.1894190344594	26.8433202184151	41.3968773628123	43.3706449059444
78	343.9063	200.6495	3	1	77	3.85	-4.35799999999972	10.4579999999999	11.3296923170929	11.8598318896816	17.8166468369042	37.2805406901754	42.8617365935942
79	344.3019	200.8961	3	1	78	3.9	7.91200000000003	4.93200000000002	9.3233238708092	11.5169599009598	13.7968451612529	32.7028616674117	41.9606071642947
80	343.9323	201.0194	3	1	79	3.95	-7.39199999999983	2.46600000000001	7.79248484117855	8.7733475378723	10.9362812511063	28.1216608291092	41.7975657716424
81	344.0042	201.1757	3	1	80	4	1.43800000000056	3.12600000000032	3.44088941990346	7.78875461723288	11.3130226651235	23.2951509124506	41.1945105969756
82	343.414	201.2781	3	1	81	4.05	-11.8040000000008	2.04799999999977	11.9803472403774	8.40427128804647	9.80659908119891	18.8070475007913	40.5020799942939
83	343.6036	201.5363	3	1	82	4.1	3.79199999999969	5.16400000000033	6.40672771389584	10.012730612531	9.52996186453983	14.5008543196925	39.8774800009869
84	343.77	200.939	3	1	83	4.15	3.3280000000002	-11.9460000000004	12.4009072248771	11.1090854292872	9.91665460231438	12.3227838225588	36.4793372865473
85	342.9926	200.789	3	1	84	4.2	-15.548	-3.00000000000011	15.834781463601	10.8398506245255	10.253970366236	10.6361665298173	34.0177063873479
86	342.5851	200.6074	3	1	85	4.25	-8.14999999999941	-3.63199999999949	8.92266350368469	11.2711691118468	10.4574553461959	10.9216043930112	30.7801837464867
87	342.78	201.1021	3	1	86	4.3	3.89799999999923	9.89399999999989	10.6341732165689	11.4290379165823	10.7707747831674	9.96147502692079	26.2213739816604
88	342.7623	201.5299	3	1	87	4.35	-0.353999999999814	8.55599999999981	8.56332015050218	10.495210119941	11.1850618024808	10.1714676418978	24.0285029445518
89	343.1294	200.982	3	1	88	4.4	7.34199999999987	-10.958	13.1902512485546	9.80582526310459	10.8487224838648	10.0959888681702	21.6636189963781
90	342.7312	200.5907	3	1	89	4.45	-7.96399999999949	-7.82600000000002	11.1656424803946	10.7016989418093	10.3360518085283	10.0823904363956	20.3899548585881
91	342.5081	200.7494	3	1	90	4.5	-4.46199999999976	3.17400000000021	5.47573921950262	11.0989544931148	10.5301861208989	10.0873065542331	21.352760669758
92	342.4625	201.5037	3	1	91	4.55	-0.912000000000717	15.086	15.1135416100926	10.2684070511473	10.1163509726427	10.3700856539899	24.3407878009642
93	342.1873	201.0537	3	1	92	4.6	-5.50399999999968	-9.00000000000034	10.5495979070296	10.1768934971155	10.8129734192558	11.3879170193637	25.4452727447966
94	342.622	201.1771	3	1	93	4.65	8.69400000000041	2.46800000000007	9.03751403871704	11.2545469786932	10.275323134026	11.4326525618768	28.7876179350613
95	343.14	201.3125	3	1	94	4.7	10.3599999999994	2.70800000000008	10.7080747102357	9.53100300347603	9.91081050655525	11.551690354894	30.2512307064853
96	342.7058	200.9861	3	1	95	4.75	-8.68399999999951	-6.52800000000013	10.8640066273909	10.5269923453968	9.71715776227032	11.3719813527872	33.4856111110453
97	343.0172	200.8938	3	1	96	4.8	6.22799999999984	-1.84599999999989	6.49582173400699	10.2822392169047	9.9693965248123	11.0458706005084	34.9500437088107
98	343.2705	201.6278	3	1	97	4.85	5.06600000000049	14.6800000000002	15.5295446166335	9.64472751599499	11.5907722362465	10.7764651989282	37.0594889238374
99	343.2584	201.2373	3	1	98	4.9	-0.242000000000644	-7.81000000000006	7.81374839625651	8.17976854584747	12.0165826398888	10.6243763253445	37.8715531862946
100	343.3838	201.5918	3	1	99	4.95	2.50800000000027	7.09000000000003	7.52051620568707	10.4077900461486	12.7673289012597	12.658248888067	39.2754237456304
101	343.2455	201.4814	3	1	100	5	-2.7660000000003	-2.20799999999997	3.53921177665332	12.6545521270962	12.2137765846755	19.4103704270654	40.7745190909451
102	343.4969	202.3266	3	1	101	5.05	5.02799999999979	16.9040000000001	17.6359292355124	13.7509260628729	11.9753902283742	29.8745281011371	40.9853706846436
103	342.1676	202.1728	3	1	102	5.1	-26.5859999999998	-3.07600000000036	26.7633550213719	15.8899302865244	10.7399569786007	36.3896911699007	41.1372808193039
104	342.8314	202.2089	3	1	103	5.15	13.2759999999996	0.722000000000094	13.29561807514	16.2477846235035	10.9734295166629	45.2524520475637	40.8856469218513
105	343.2325	201.3912	3	1	104	5.2	8.02200000000084	-16.354	18.2155373239445	13.5429904105997	15.4056872695787	49.8662948831534	40.8937004596208
106	343.3795	201.169	3	1	105	5.25	2.93999999999983	-4.44399999999973	5.32848346154857	8.82536183010509	29.1035830918605	56.0496178290795	40.9009194610263
107	343.224	201.3035	3	1	106	5.3	-3.11000000000035	2.69000000000005	4.11195817099378	8.19593297045291	49.779659677462	59.9386123907006	40.9195172531213
108	343.3378	201.4142	3	1	107	5.35	2.27600000000052	2.2139999999996	3.17521211889861	14.921444252633	61.188610103555	63.947510205777	40.822234120934
109	343.268	201.9168	3	1	108	5.4	-1.39600000000087	10.052	10.1484737768791	41.9593815602174	78.4883214552386	65.6471175044189	40.8920438855749
110	341.5416	199.9832	3	1	109	5.45	-34.5279999999991	-38.6719999999997	51.8430937348449	86.0163289443242	86.965260865047	68.4684570548652	40.7074572126752
111	335.224	196.9089	3	1	110	5.5	-126.352000000001	-61.4860000000004	140.518169999471	113.551858377005	99.8854590734834	71.461731627657	40.9801329021699
112	324.0526	195.8675	3	1	111	5.55	-223.428	-20.8279999999996	224.396695091528	148.780709940024	107.901834553027	71.6006557152973	40.8390709707708
113	317.014	196.1061	3	1	112	5.6	-140.771999999999	4.77199999999982	140.852859282302	159.009077477461	117.155063432953	70.8866446192441	40.6660554547549
114	308.0309	198.5691	3	1	113	5.65	-179.662000000001	49.2599999999999	186.292731591977	157.811536586749	120.320805492175	70.3386412818258	40.6035694927329
115	302.8904	198.2691	3	1	114	5.7	-102.809999999999	-5.99999999999966	102.984931422028	129.78734016173	121.531226840152	70.2357105643476	40.4832462021177
116	296.1846	197.7415	3	1	115	5.75	-134.116	-10.5520000000001	134.530465545913	120.758268488902	113.819880163454	70.4298575692654	40.2469477715178
117	292.0071	198.2933	3	1	116	5.8	-83.5500000000002	11.0359999999997	84.2757129664296	91.8609010443256	93.4216517531327	70.7931639057341	40.6450511866858
118	287.2218	198.2665	3	1	117	5.85	-95.7060000000001	-0.535999999999603	95.7075009181622	84.0533762028425	80.5846791349332	70.8680030429397	40.8344140991419
119	285.1394	198.085	3	1	118	5.9	-41.647999999999	-3.63	41.8058943690949	69.8282237401577	62.188961108413	71.1597114458053	40.7423915511531
120	281.9511	198.3256	3	1	119	5.95	-63.7660000000005	4.81200000000001	63.9473072146128	57.0559633445355	53.5061602636481	68.7566655372834	40.8744830235192
121	278.9824	199.4379	3	1	120	6	-59.3740000000003	22.2460000000001	63.4047032324893	40.4110897809645	40.9742560650474	62.5498953772745	41.3452314122013
122	278.0144	199.1141	3	1	121	6.05	-19.3599999999992	-6.47600000000011	20.4144109883183	32.5170211725005	33.6844932584413	51.8036138404044	41.127820792827
123	278.5831	199.3713	3	1	122	6.1	11.3739999999996	5.14399999999966	12.4831331003073	22.9589443244537	24.5809426529261	44.9424197396091	40.7395334005328
124	278.5041	199.2853	3	1	123	6.15	-1.58000000000015	-1.71999999999969	2.33555132677477	12.120288389937	21.9986173994356	35.9546869379022	40.8723447220817
125	279.3097	199.3455	3	1	124	6.2	16.1120000000005	1.20399999999961	16.156922974379	10.3130231723471	15.9821042344151	31.1001975210821	41.0206998520958
126	279.7306	199.1585	3	1	125	6.25	8.41799999999921	-3.73999999999967	9.21142355990562	8.75079552488776	11.2799105910954	24.4442777139561	41.2347050606332
127	279.8904	198.6125	3	1	126	6.3	3.19600000000037	-10.9199999999998	11.3780849003687	11.4802136263708	10.1855759276762	21.351489982671	42.0124958008246
128	279.9532	198.8375	3	1	127	6.35	1.25599999999963	4.49999999999989	4.67199486301067	9.0052641443765	9.30016034428495	17.7213179925067	42.4470976497796
129	279.2161	198.5288	3	1	128	6.4	-14.742	-6.17400000000032	15.9826418341901	10.4395327922538	9.72041276739131	15.8376655978872	42.7792512015878
130	279.0379	198.5921	3	1	129	6.45	-3.56400000000008	1.26599999999996	3.7821755644074	10.0581286830054	8.69423477851601	13.2805089921732	41.6872503757291
131	278.443	198.029	3	1	130	6.5	-11.8979999999999	-11.2619999999998	16.3827667992923	9.84952516368213	7.91429936286477	11.2287311967456	38.1917335854197
132	278.5914	198.4787	3	1	131	6.55	2.96800000000076	8.99400000000014	9.47106435412658	7.9606119084118	9.01848670690069	10.6549858703567	32.7936432661293
133	278.4102	198.4692	3	1	132	6.6	-3.62400000000093	-0.190000000000055	3.62897726639432	8.38320541265552	10.8616933320874	10.5924221818215	30.0568660227862
134	278.6194	198.218	3	1	133	6.65	4.1840000000002	-5.02400000000023	6.5380755578384	5.3890659334757	9.67671379633872	11.4060481623375	25.7073533291023
135	278.4247	198.4393	3	1	134	6.7	-3.89400000000023	4.42600000000027	5.89514308562602	7.97884473079597	10.5789137499313	11.805689139844	23.6354762469187
136	278.424	198.5099	3	1	135	6.75	-0.0139999999998963	1.41199999999969	1.41206940339317	11.8738615004926	11.1775518023958	12.0395525520011	20.6164232731821
137	277.5217	199.1751	3	1	136	6.8	-18.0459999999994	13.304	22.4199583407279	11.3928156842656	11.1243958130371	13.231827695915	18.9232115157866
138	278.1306	198.1934	3	1	137	6.85	12.1780000000001	-19.6339999999998	23.1040611148775	12.7746220872072	11.884684019358	14.0261922566194	16.7879371675148
139	277.9325	198.1346	3	1	138	6.9	-3.96200000000022	-1.17599999999982	4.13284647670359	16.9660376713159	13.0916835572838	14.3987909573704	15.9745801068333
140	277.539	197.6296	3	1	139	6.95	-7.87000000000035	-10.0999999999999	12.8041751003336	14.2699468952782	14.917143501172	14.6178352141748	14.9103863880004
141	276.5602	198.1708	3	1	140	7	-19.5759999999996	10.8240000000001	22.3691473239367	11.8955065382234	16.1648057411374	13.833571793565	13.7119297342289
142	276.6503	197.733	3	1	141	7.05	1.80200000000013	-8.7560000000002	8.93950446053941	14.7905514303019	17.4451686849292	13.7836726918542	13.6384117766103
143	277.1068	198.0601	3	1	142	7.1	9.13000000000011	6.54200000000003	11.2318593296036	17.0596649151369	17.1906911811514	15.1713123059634	18.4887164514089
144	278.0368	198.0327	3	1	143	7.15	18.6000000000001	-0.548000000000002	18.6080709370962	15.3635738109589	19.120868118402	15.4600197203024	25.0261620678448
145	276.8828	198.3881	3	1	144	7.2	-23.0800000000011	7.10800000000006	24.1497425245084	20.6203904745803	18.6567566784184	16.1707549727553	30.3470849115121
146	277.362	197.8855	3	1	145	7.25	9.58400000000097	-10.052	13.8886918030468	22.4858758240795	16.4895917847341	16.7885688324082	34.6040511345927
147	275.7742	198.6475	3	1	146	7.3	-31.7560000000003	15.24	35.2235877786466	23.4511848065021	16.4429495706714	16.4949330489022	39.7716726132868
148	276.1972	197.7106	3	1	147	7.35	8.46000000000004	-18.7380000000002	20.5592860770992	20.2538484416999	18.4579405925687	15.8545563425228	45.3996737532875
149	276.8265	198.699	3	1	148	7.4	12.586	19.7680000000003	23.4346158492093	17.6156097585094	17.828355883321	16.1114946157795	49.5428145945761
150	276.4194	198.6697	3	1	149	7.45	-8.14200000000028	-0.586000000000126	8.16306070049738	12.2655086667624	17.4243664443385	16.5402637838276	54.5451635744244
151	276.4539	198.6646	3	1	150	7.5	0.6899999999996	-0.101999999999975	0.69749838709451	14.430005361058	17.4123319236789	16.1951282717122	58.1015677884299
152	276.3398	198.2566	3	1	151	7.55	-2.28199999999902	-8.16000000000031	8.47308231991172	12.20552696014	15.5446974128752	16.621837682864	60.9430002449263
153	277.6802	199.0723	3	1	152	7.6	26.8079999999998	16.3140000000004	31.3817695485771	14.5948844469771	14.5184215038943	26.3850107209962	63.8116509014396
154	277.7735	198.4638	3	1	153	7.65	1.86599999999999	-12.1700000000004	12.3122238446192	17.2090540888485	13.102121113157	38.6462759733521	65.6524960869065
155	276.8712	198.9075	3	1	154	7.7	-18.0460000000005	8.87400000000014	20.1098481346832	18.8238861589879	14.4237708892369	48.8884806831801	66.1136192045046
156	277.5593	198.8866	3	1	155	7.75	13.7620000000004	-0.418000000000234	13.7683465964513	14.6068376467305	15.9006647586904	57.1685497171844	66.5572805421091
157	276.847	198.4657	3	1	156	7.8	-14.2460000000005	-8.41799999999978	16.5472426706087	13.9987152661739	16.8007257950566	66.3115175306586	66.8348907844115
158	276.6619	197.9853	3	1	157	7.85	-3.70199999999954	-9.60800000000006	10.2965269872903	14.2526573314967	34.3120808494238	76.7731552499555	66.9450159555269
159	276.9563	198.3434	3	1	158	7.9	5.88799999999992	7.16200000000015	9.27161194183628	14.5922754285322	59.4641960633832	84.6868382317819	67.4105412799305
160	276.5207	197.3672	3	1	159	7.95	-8.71200000000044	-19.5240000000001	21.3795584612969	14.7775654311253	80.3525949220218	94.4724919346739	67.7522804262252
161	275.8469	197.7467	3	1	160	8	-13.4759999999994	7.59000000000015	15.4664370816289	54.017324052117	96.9247675106899	102.369563783295	67.4073580951091
162	275.0597	197.3677	3	1	161	8.05	-15.7439999999997	-7.57999999999981	17.473692683574	104.929676860593	117.078337648442	108.102327797998	67.7922101276268
163	265.2098	200.4629	3	1	162	8.1	-196.998000000001	61.9039999999995	206.495320092249	146.452532512547	139.027888996017	112.451989496916	68.5720442928691
164	252.454345927798	203.827200390871	3	1	163	8.15	-255.10908144404	67.2860078174205	263.833375984214	179.257259592848	156.271555350407	115.844972453511	68.6678834849691
165	241.0719	205.0663	3	1	164	8.2	-227.64891855596	24.78199218258	228.993836721069	219.379109865759	174.521212980111	116.056483436254	68.2384174089281
166	232.101	204.812	3	1	165	8.25	-179.418	-5.08600000000001	179.490072483132	224.038453939917	188.838462807899	116.32599225181	68.0941324794321
167	222.172243776787	209.319796143545	3	1	166	8.3	-198.57512446426	90.1559228708999	218.08294404813	207.613433840221	199.40392980094	117.174848519921	67.5713823893979
168	212.5115	215.5392	3	1	167	8.35	-193.21487553574	124.3880771291	229.792040463038	202.589893447675	190.591898144408	118.035475568531	67.747070211081
169	204.3542	219.5396	3	1	168	8.4	-163.146	80.0080000000003	181.708275485736	198.419666022951	172.225748843638	118.709587944081	67.4840348514025
170	195.0483	223.7006	3	1	169	8.45	-186.118	83.22	203.876134758338	179.428749736121	151.760371950486	118.964297068623	68.0270646449329
171	187.917	227.1734	3	1	170	8.5	-142.626	69.4559999999996	158.638935359514	157.145342348899	135.72721699293	118.619587918506	70.7309271034931
172	183.0128	230.895	3	1	171	8.55	-98.0840000000001	74.4320000000005	123.128362613981	136.838063847055	117.271359391399	118.96258257239	76.2864410000761
173	177.6349	233.3668	3	1	172	8.6	-107.558	49.436	118.375003526927	100.930850453298	97.043062141045	110.759077864742	83.2110319200651
174	174.8958	236.2936	3	1	173	8.65	-54.7819999999996	58.5359999999997	80.1718829765144	73.0347679629096	81.1476205377562	98.6894909965861	90.7008001962513
175	173.7408	236.6771	3	1	174	8.7	-23.1	7.66999999999996	24.3400677895523	55.1139690466775	63.4073811571345	87.588354134676	96.5477553752315
176	173.4863	237.6006	3	1	175	8.75	-5.09000000000015	18.4699999999998	19.1585229075729	36.9407819331907	48.4007130291128	79.0197152416799	100.965509484277
177	172.066	238.4908	3	1	176	8.8	-28.4059999999999	17.8040000000004	33.5243680328207	25.4571772284575	38.5212353438394	68.8312472481372	103.944081605449
178	170.8371	239.1086	3	1	177	8.85	-24.5780000000002	12.3559999999998	27.509067959493	25.8839118609712	30.9262575850759	58.7209851722064	105.947824345933
179	169.6998	239.0787	3	1	178	8.9	-22.7459999999996	-0.597999999999956	22.7538594528485	23.7666580953159	25.1532331495343	50.2812314710231	107.141454057829
180	168.573	239.7733	3	1	179	8.95	-22.5360000000001	13.8920000000002	26.473740952121	21.9285016410013	23.4163363188656	41.5816373551919	107.627713624067
181	168.2916	239.45	3	1	180	9	-5.62800000000038	-6.46600000000035	8.57225407929611	24.9117332369611	22.3122134904294	39.0922904236914	108.317648004044
182	167.0776	239.3693	3	1	181	9.05	-24.28	-1.61399999999958	24.3335857612477	24.8492890706112	20.391135104875	44.4705542021539	109.160448252414
183	164.9591	239.4775	3	1	182	9.1	-42.3699999999997	2.16399999999965	42.4252259392919	20.94876077676	20.3989082033679	53.9700743432144	105.401575683643
184	163.8876	239.1444	3	1	183	9.15	-21.4300000000003	-6.66200000000003	22.4416386210992	20.8577688855428	19.41484240429	65.5566279389921	100.179464583776
185	163.5605	239.2648	3	1	184	9.2	-6.54200000000003	2.40800000000036	6.9710994828651	18.8537685687487	19.7558935532492	77.039027314209	95.620231974528
186	163.1592	239.2041	3	1	185	9.25	-8.02599999999984	-1.21399999999994	8.1172946232102	15.8860831697748	29.78386781827	85.6050267167432	91.9025009447797
187	162.6309	239.6869	3	1	186	9.3	-10.566	9.65599999999995	14.3135841772772	13.9803957379689	50.4198730604685	90.7133146909781	87.0654332427555
188	161.2571	239.8104	3	1	187	9.35	-27.4759999999998	2.46999999999957	27.5867989444224	18.5630263297383	77.013891101353	93.8601731233349	83.4205932283233
189	160.8013	239.3531	3	1	188	9.4	-9.11600000000021	-9.1459999999995	12.9132014620695	38.7099667509971	105.96002272845	95.5733201715775	80.1392219493845
190	159.3213	239.1475	3	1	189	9.45	-29.5999999999998	-4.11200000000008	29.8842524417123	81.9859775521882	130.661718309552	96.2911301795119	76.7518998407425
191	154.5706	236.4918	3	1	190	9.5	-95.0139999999999	-53.1139999999999	108.851996729504	138.141699032931	148.897839943057	98.0157080895826	73.6288037213816
192	143.44981292757	233.429614238944	3	1	191	9.55	-222.4157414486	-61.2437152211203	230.693638183233	197.939649718931	161.035494277081	99.3583139324378	70.8142570934402
193	128.241982800137	230.890921190194	3	1	192	9.6	-304.15660254866	-50.7738609749998	308.365406348138	242.760410289366	167.321438043302	100.044073502545	68.3692152678507
194	112.7506	229.0949	3	1	193	9.65	-309.82765600274	-35.9204238038802	311.902954892067	259.085713135117	171.731797938865	101.669438170966	67.5877065205922
195	100.082627642628	228.201979548454	3	1	194	9.7	-253.35944714744	-17.8584090309198	253.98805529389	240.085011001974	172.826366805775	103.65210981438	67.4380236212672
196	90.5589197761648	228.137587651019	3	1	195	9.75	-190.474157329264	-1.28783794870003	190.478510958258	196.501177053672	166.247548360895	104.78528664788	68.0805286280278
197	83.8038031819206	228.768401857	3	1	196	9.8	-135.102331884884	12.6162841196196	135.690127517518	145.523946158799	148.296754804407	105.299619237374	67.8171365792917
198	79.4416046412073	229.961099715703	3	1	197	9.85	-87.2439708142659	23.8539571740603	90.4462366066293	102.892323322183	123.074255903736	108.12020128444	68.6196456269314
199	77.0966509353365	231.582358776434	3	1	198	9.9	-46.8990741174161	32.4251812146201	57.0168004177001	73.4093835866734	97.3788536134825	109.997212427746	68.9123422349473
200	76.3932688456197	233.498856588498	3	1	199	9.95	-14.0676417943359	38.3299562412799	40.8299411108096	56.50849860684	76.6425013192079	111.922162326293	70.2037498473848
201	76.9557851533686	235.577270701202	3	1	200	10	11.2503261549779	41.5682822540799	43.0638122807101	49.6473347538002	60.672733352702	108.165317019072	71.1030583807327
202	78.4085266398945	237.68427866385	3	1	201	10.05	29.0548297305182	42.14015925296	51.1857026183507	49.2337610681658	49.5637441976663	97.1579599847264	70.5591862510248
203	80.375820086509	239.686558025748	3	1	202	10.1	39.3458689322898	40.0455872379604	56.1404173414308	50.3926793162327	48.9189645255784	82.7683561924869	69.6704851428429
204	82.4819922745238	241.450786336202	3	1	203	10.15	42.1234437602962	35.2845662090795	54.9489319895278	47.9360831187305	48.262626916627	69.6187851021924	69.5512983377838
205	84.3513699852503	242.843641144517	3	1	204	10.2	37.3875542145299	27.8570961663002	46.6245323511444	42.6189897884926	51.0179578468116	57.8370199283255	70.04363798326
206	85.60828	243.7318	3	1	205	10.25	25.1382002949939	17.76317710966	30.780831293199	48.1905942973565	50.0830856772483	50.5560305393124	70.2572738105101
207	85.64707	244.9612	3	1	206	10.3	0.775800000000118	24.588	24.6002359671609	47.2914927650882	46.0191651650458	44.9209584676053	70.0368283098729
208	83.63998	248.6505	3	1	207	10.35	-40.1418000000001	73.7860000000001	83.9984398857504	51.6432363773904	42.4624564812375	43.3791181305278	70.0684773497913
209	81.92117	250.497	3	1	208	10.4	-34.3761999999998	36.9300000000004	50.4534243281863	52.2300882357661	41.8587165909023	42.2513642983171	71.333177196099
210	83.16422	253.6822	3	1	209	10.45	24.8609999999999	63.7039999999996	68.3832504126555	49.419340541599	39.0315385374432	44.1163695152577	73.0492679883152
211	82.72749	255.3104	3	1	210	10.5	-8.73459999999994	32.5639999999999	33.7150905850776	36.7343186651186	40.4393277259228	44.1904086718827	73.6192295061857
212	83.09843	254.9356	3	1	211	10.55	7.41879999999981	-7.49599999999987	10.5464974963253	36.4259404167164	40.2781727375443	41.7600585696118	71.9235317708288
213	82.31033	255.5967	3	1	212	10.6	-15.762	13.2220000000001	20.5733305033483	26.419840697496	37.8392717354773	39.2968967831411	69.0187154210621
214	84.00772	257.3573	3	1	213	10.65	33.9478000000003	35.2120000000002	48.9115330861754	28.6485672160794	36.2401016800072	37.4331585046015	66.7104202566243
215	83.81513	258.2545	3	1	214	10.7	-3.8518000000002	17.944	18.3527518165533	31.1370049334896	37.2147811837039	36.4351661521398	66.4872372408484
216	83.61736	260.4887	3	1	215	10.75	-3.95539999999983	44.6839999999997	44.8587231779949	38.944224805836	38.2977316665171	35.7292609731406	68.441309804067
217	84.05222	261.5527	3	1	216	10.8	8.69720000000001	21.2800000000004	22.9886860833763	36.054262943298	37.5009519741779	34.7740373823721	72.3068848059403
218	85.80733	263.9616	3	1	217	10.85	35.1021999999998	48.1779999999992	59.6094298650801	48.0097216699117	36.1313370850447	32.0167534151424	77.7976249282883
219	87.53039	263.9711	3	1	218	10.9	34.4612000000001	0.190000000000055	34.4617237734853	47.9468961169549	33.0076004183007	32.669141964452	84.5704432230378
220	87.60446	267.8769	3	1	219	10.95	1.48140000000012	78.116	78.130045449622	43.8648990148661	33.8387937668365	34.1763736503374	92.1465493033555
221	87.4016378192545	270.094875566663	3	1	220	11	-4.05644361490999	44.3595113332606	44.5445954132105	33.3184493642535	31.0191942203584	39.0731419932997	100.017698680114
222	87.2728056413917	270.100024504343	3	1	221	11.05	-2.57664355725609	0.102978753600382	2.5787005729325	29.9609378933034	29.2699020271999	46.6891035569311	107.988964466932
223	87.08745	269.8104	3	1	222	11.1	-3.7071128278339	-5.7924900868602	6.87718161201697	19.6678658637612	26.1942350948075	55.2690746496372	116.091799525194
224	86.7501393710448	270.627199813961	3	1	223	11.15	-6.74621257910417	16.3359962792197	17.6741664187351	14.0914923237619	29.0981822488968	63.8020554110562	124.43213224913
225	86.30577	271.8842	3	1	224	11.2	-8.887387420896	25.1400037207804	26.6646853019111	14.6749050395337	31.1379661169709	75.1374545533712	133.140558843335
226	85.9244355816484	272.624943071849	3	1	225	11.25	-7.62668836703199	14.8148614369791	16.662727713214	19.0700208253616	39.8485523200823	86.3265890688217	142.357335173906
227	86.1366918385009	272.799459089616	3	1	226	11.3	4.24512513704997	3.49032035534037	5.49576415179153	28.2354266044902	55.8772551396843	99.6928111442754	151.793156936372
228	87.56321	272.5844	3	1	227	11.35	28.5303632299821	-4.30118179231954	28.8527605411561	42.6080663701806	74.4068122142297	112.216131726049	159.760827520718
229	90.7054114419015	272.128796428461	3	1	228	11.4	62.8440288380301	-9.11207143078059	63.5011953143782	65.6056123164026	94.5965104038116	126.889522147759	168.53620084203
230	95.5877181252128	271.471193715488	3	1	229	11.45	97.646133666226	-13.1520542594592	98.527884130363	97.0796052398349	116.436115339906	140.176729091453	176.784679371854
231	102.115302157254	270.622515880329	3	1	230	11.5	130.551680640824	-16.9735567031807	131.650457444324	129.743603603098	141.633983917285	155.844988688345	185.77348638687
232	110.193335645346	269.59368694223	3	1	231	11.55	161.56066976184	-20.5765787619794	162.865728768953	160.957594203133	170.115720261351	174.217870364252	195.16740650267
233	119.726990696808	268.39563092044	3	1	232	11.6	190.67310102924	-23.9611204358005	192.172752357471	190.264164309631	198.23802835729	192.886702267247	204.088828055475
234	130.621439418961	267.039271834206	3	1	233	11.65	217.88897444306	-27.1271817246804	219.571148314555	217.662355518167	224.68086204662	211.431105993658	212.03224106375
235	142.781853919126	265.535533702775	3	1	234	11.7	243.2082900033	-30.0747626286193	245.060734662853	243.151835282867	249.215492065936	229.845951534531	220.42234473825
236	156.113406304622	263.895340545395	3	1	235	11.75	266.63104770992	-32.8038631475999	268.641413487005	266.732453111482	271.841425056608	248.985409374672	227.784795355485
237	170.52126868277	262.129616381313	3	1	236	11.8	288.15724756296	-35.3144832816406	290.31312759245	288.404129890108	292.55848558882	268.812276490372	235.281268870344
238	185.91061316089	260.249285229776	3	1	237	11.85	307.7868895624	-37.6066230307401	310.075841500548	308.16681982224	311.366592320264	287.504901626294	241.401772411362
239	202.186611846302	258.265271110033	3	1	238	11.9	325.51997370824	-39.6802823948599	327.929532207682	326.020494595048	328.265701583504	304.403259719608	247.642795173776
240	219.254436846328	256.188498041329	3	1	239	11.95	341.35650000052	-41.5354613740794	343.874184323515	341.965135894774	343.255787729156	319.392985093371	252.236216332896
241	237.019260268286	254.029890042913	3	1	240	12	355.29646843916	-43.1721599683203	357.909787351044	356.000731529045	356.336834832058	332.47383078044	257.065663015928
242	255.386254219498	251.800371134033	3	1	241	12.05	367.33987902424	-44.5903781775996	370.036334091079	368.1272732769	367.508832719393	343.64570944841	262.292934001656
243	274.260590807283	249.510865333934	3	1	242	12.1	377.4867317557	-45.7901160019804	380.253819671906	378.344755636072	376.771774895297	352.908581461312	266.713715958577
244	293.547442138963	247.172296661866	3	1	243	12.15	385.7370266336	-46.7713734413599	388.562240946958	386.653175069069	384.125657392595	360.262426716443	270.117858423548
245	313.151980321856	244.795589137075	3	1	244	12.2	392.09076365786	-47.5341504958197	394.961596119374	393.052529544012	389.570478120807	365.707234923129	272.502870182733
246	332.979377463285	242.391666778809	3	1	245	12.25	396.54794282858	-48.0784471653203	399.451884516029	397.542818261549	393.106236504273	369.243001642149	274.296003789491
247	352.934805670568	239.971453606315	3	1	246	12.3	399.10856414566	-48.4042634498797	402.033106465793	400.124041508289	394.732933307999	370.869726596414	275.47918667523
248	372.923437051026	237.545873638841	3	1	247	12.35	399.77262760916	-48.5115993494804	402.705263259591	400.796200605542	394.450570602361	370.587413096675	275.146113854451
249	392.85044371198	235.125850895634	3	1	248	12.4	398.54013321908	-48.40045486414	401.46835718066	399.559297939477	392.259151849383	368.396068199793	274.168301683098
250	412.62099776075	232.72230939594	3	1	249	12.45	395.4110809754	-48.07082999388	398.322391605638	396.413337071987	388.158682117102	364.295703574339	273.344980156515
251	432.140271304656	230.346173159009	3	1	250	12.5	390.385470878119	-47.5227247386198	393.267371185703	391.358322943172	382.149168452239	358.28633734351	272.77381390921
252	451.313436451018	228.008366204087	3	1	251	12.55	383.46330292724	-46.75613909844	386.303302128342	384.394262190476	374.230620473435	350.36799763906	272.550608690341
253	470.045665307157	225.719812550422	3	1	252	12.6	374.64457712278	-45.7710730732998	377.430192615519	375.521163628662	364.403051298053	340.540729649907	272.770936395216
254	488.242129980393	223.491436217261	3	1	253	12.65	363.92929346472	-44.5675266632202	366.64805341718	364.739038965002	352.666479006992	328.804610853438	273.530304503449
255	505.808002578047	221.334161223851	3	1	254	12.7	351.317451953081	-43.1454998682	353.956898796566	352.047903874882	339.020929027871	315.159788830934	274.924195861488
256	522.648455207437	219.25891158944	3	1	255	12.75	336.809052587799	-41.5049926882199	339.356747867403	337.447779652933	323.466438182748	299.606598204311	277.048081922026
257	538.668659975886	217.276611333275	3	1	256	12.8	320.404095368981	-39.6460051232998	322.847626677744	320.938695823507	306.00306197012	282.146096860089	279.997428157617
258	553.773788990714	215.398184474604	3	1	257	12.85	302.10258029656	-37.5685371734204	304.429571505775	302.52069442708	286.630888697453	262.787326082608	283.867696602793
259	567.869014359239	213.634555032674	3	1	258	12.9	281.9045073705	-35.2725888385999	284.102634270049	282.193837400493	265.350069857493	243.933343646589	288.754347173225
260	580.859508188784	211.996647026732	3	1	259	12.95	259.8098765909	-32.7581601188399	261.86689181443	259.958220065358	242.160895544767	227.296975219659	294.752838403903
261	592.650442586668	210.495384476027	3	1	260	13	235.818687957678	-30.0252510141001	237.722462734468	235.813997741972	217.064027956382	213.073797037979	301.958627887102
262	603.146989660211	209.141691399805	3	1	261	13.05	209.930941470861	-27.0738615244397	211.669540002067	209.761443891479	190.061573246744	201.455507932273	310.46717254435
263	612.254321516734	207.946491817313	3	1	262	13.1	182.146637130459	-23.9039916498405	183.708459888843	181.801096662453	161.171600867163	192.63329132912	320.373928801338
264	619.877610263557	206.9207097478	3	1	263	13.15	152.465774936461	-20.5156413902597	153.839865017587	151.934218512271	135.200208286187	186.798182290455	331.774352703208
265	625.922028008	206.075269210512	3	1	264	13.2	120.888354888859	-16.90881074576	122.065155669301	120.16492642813	115.573021411447	184.141156799847	344.763899991524
266	630.292746857384	205.421094224697	3	1	265	13.25	87.414376987681	-13.0834997163004	88.3880719835592	86.5292039923535	102.68115589321	184.853162201903	359.438026155444
267	632.894938919029	204.969108809602	3	1	266	13.3	52.0438412328986	-9.03970830189962	52.823079581359	60.6389726808949	96.9079538944255	189.125129718821	375.892186464633
268	633.633776300255	204.730236984475	3	1	267	13.35	14.7767476245212	-4.77743650254013	15.5298477099615	49.3449461604406	98.6356939607882	197.147980108911	392.148217306855
269	632.414431108383	204.715402768564	3	1	268	13.4	-24.3869038374396	-0.296684318220173	24.3887084602938	53.4280932741494	108.246294723417	209.112626146656	397.934400278493
270	629.142075450733	204.935530181115	3	1	269	13.45	-65.4471131529999	4.40254825102045	65.5950230670295	73.6509813607212	126.121418054926	225.209973233467	389.433249471654
271	623.721881434625	205.401543241376	3	1	270	13.5	-108.403880322162	9.32026120521982	108.803807552103	110.742183929223	152.642296447423	245.630918430694	384.472515945481
272	616.059021167379	206.124365968594	3	1	271	13.55	-153.257205344919	14.4564545443598	153.937520014218	155.853616765939	188.188686190897	270.566347449641	376.43843975066
273	606.058666756316	207.114922382018	3	1	272	13.6	-200.007088221259	19.81112826848	200.98586055247	202.897889949412	233.12435935066	300.207127952769	368.627531441261
274	593.625990308756	208.384136500893	3	1	273	13.65	-248.653528951202	25.3842823775	249.945872643872	251.856499620697	283.025044007125	334.744094552977	359.724721863723
275	578.66616393202	209.942932344468	3	1	274	13.7	-299.196527534718	31.1759168715002	300.816388984397	302.726391021074	334.846925055488	374.368011152113	352.383949963495
276	561.084359733428	211.80223393199	3	1	275	13.75	-351.636083971841	37.18603175044	353.596855908528	355.506534772097	388.580680968178	419.269454106578	346.175636172929
277	540.785749820299	213.972965282707	3	1	276	13.8	-405.97219826258	43.4146270143401	408.2869770161	410.196471248311	444.224741004856	469.638276069176	340.272904903035
278	517.675506299955	216.466050415866	3	1	277	13.85	-462.204870406879	49.8617026631797	464.886579307589	466.795960161563	501.77856194475	521.509108531103	334.462342217672
279	491.658801279715	219.292413350714	3	1	278	13.9	-520.3341004048	56.5272586969604	523.395555024941	525.30486231566	561.241894382538	551.935456910397	328.139060676771
280	462.6408068669	222.462978106498	3	1	279	13.95	-580.359888256301	63.41129511568	583.813833550656	585.723090988638	622.6146042493	551.569523723649	323.854387244588
281	430.526695168831	225.988668702467	3	1	280	14	-642.28223396138	70.5138119193799	646.141366679013	648.050589117402	685.896611765732	555.871234852983	321.510095179469
282	395.221638292827	229.880409157867	3	1	281	14.05	-706.10113752008	77.8348091079999	710.378120380991	712.287317516765	751.087865947455	551.421371569047	320.659186509666
283	356.630808346209	234.149123491946	3	1	282	14.1	-771.81659893236	85.3742866815799	776.524069951411	778.433248337038	809.893857711546	544.621771553402	320.831297281148
284	314.659377436297	238.805735723952	3	1	283	14.15	-839.42861819824	93.1322446401202	844.579197021755	846.488361215805	820.84586981367	532.651261436991	321.550765537168
285	269.212517670411	243.861169873131	3	1	284	14.2	-908.93719531772	101.10868298358	914.543487652019	916.452640906272	768.292122391811	520.626743127144	322.340055855462
286	220.195401155872	249.326349958731	3	1	285	14.25	-980.34233029078	109.303601712	986.416931072846	971.737126305689	723.161788737788	507.498110143955	322.720761862733
287	167.5132	255.2122	3	1	286	14.3	-1053.64402311744	117.71700082538	1060.19951883333	929.404422110575	658.618002133239	491.42068008725	322.378344478018
288	115.186748535923	261.015930762868	3	1	287	14.35	-1046.52902928154	116.07461525736	1052.94649694849	758.150996446584	587.464981162054	471.776704326432	323.090333024995
289	83.69953	264.1799	3	1	288	14.4	-629.74437071846	63.2793847426399	632.915676046183	599.835216259771	504.060628491443	447.165495206885	327.481807461366
290	82.10498	261.7411	3	1	289	14.45	-31.891	-48.7759999999992	58.2763593320646	400.783363360205	418.638882004987	422.498801255709	332.439833522757
291	75.65551	254.4398	3	1	290	14.5	-128.9894	-146.026000000001	194.83803013878	203.192836018419	329.099608522178	397.389271928243	336.677895405251
292	76.38024	251.2747	3	1	291	14.55	14.4945999999999	-63.3019999999999	64.9402543355043	78.7168348723119	231.753494227044	370.752025569691	339.6816459676
293	75.68385	248.1005	3	1	292	14.6	-13.9277999999999	-63.4839999999997	64.9938602395638	79.1267675633901	133.659550941318	341.455466609527	340.934265094812
294	75.3185	247.721	3	1	293	14.65	-7.30700000000013	-7.59000000000015	10.5356703156469	58.3640007845863	73.4851206001006	308.357436521359	339.940322765557
295	75.9785495323704	250.66419676172	3	1	294	14.7	13.2009906474079	58.8639352344001	60.3260227874555	62.7236250938824	76.7054801196064	270.31210055881	336.616305557443
296	76.3767863190079	255.197949976969	3	1	295	14.75	7.96473573275023	90.6750643049799	91.0241962447611	64.1262658642178	71.6167551186978	226.172069618888	331.950067520983
297	75.15564	259.3594	3	1	296	14.8	-24.422926380158	83.2290004606199	86.7383758819848	68.2534063278892	82.8860490061434	175.11841288686	325.103653554539
298	72.48438	261.7733	3	1	297	14.85	-53.4252000000001	48.2780000000002	72.0070640912406	74.2841926758227	95.4459520569991	124.671557518887	315.758105568429
299	73.1646282863438	263.175583298284	3	1	298	14.9	13.6049657268759	28.0456659656795	31.1713726340042	84.8695094528093	112.654244551274	103.028158012335	304.286965527042
300	77.6248202286054	263.932711600661	3	1	299	14.95	89.203838845232	15.14256604754	90.479954527123	103.048472918404	121.985319112633	113.310143321865	289.939283477514
301	84.8183846007767	264.17187550533	3	1	300	15	143.871287443426	4.78327809337998	143.950780129694	126.76563824978	123.244530715598	117.484555957519	274.477001106197
302	93.6987501768498	264.020265610489	3	1	301	15.05	177.607311521462	-3.03219789681975	177.63319320996	157.055082774659	118.483331546676	127.941920366152	257.036629986631
303	103.219345730817	263.605072514337	3	1	302	15.1	190.411911079344	-8.3038619230399	190.59289074812	169.686445549443	115.683564096456	137.246758636223	237.802453836909
304	112.333600036669	263.053486815072	3	1	303	15.15	182.28508611704	-11.0317139852998	182.618595258397	161.619551978387	132.571195424569	147.229384094123	217.195761615529
305	119.9949418684	262.492699110894	3	1	304	15.2	153.22683663462	-11.2157540835597	153.636768401042	133.918190174949	149.914806524123	152.605867987742	194.918061779016
306	125.1568	262.0499	3	1	305	15.25	103.237162632	-8.85598221788086	103.616312274417	104.601489943133	163.35235679634	156.40202489801	172.782604773752
307	127.0726	261.6538	3	1	306	15.3	38.3159999999998	-7.9219999999998	39.1263841927667	108.08730807448	172.997791726161	158.786627021828	149.936525083403
308	128.3423	259.8566	3	1	307	15.35	25.394	-35.9439999999995	44.0093895890407	130.143167498804	179.047565215447	159.739506810426	127.807237154475
309	136.6877	254.3428	3	1	308	15.4	166.908	-110.276	200.047685915134	165.085161614292	181.804523636973	161.408435847199	116.219143810808
310	148.241310290138	247.96758915125	3	1	309	15.45	231.07220580276	-127.504216975	263.91606552266	212.077393277374	183.226416862851	157.37976569932	117.322180235128
311	160.65734776858	241.682224193727	3	1	310	15.5	248.32074956884	-125.70729915046	278.326282851861	253.493640487761	189.559519080421	151.56473028415	114.176322647983
312	172.911540101954	235.546694660581	3	1	311	15.55	245.08384666748	-122.71059066292	274.087542508176	255.521739199466	199.089922496979	143.321234403571	113.320749693283
313	183.979614956885	229.620990084956	3	1	312	15.6	221.36149709862	-118.5140915125	251.090625640974	236.309666226898	203.795449524395	134.149441064291	112.28144881532
314	192.8373	223.9651	3	1	313	15.65	177.1537008623	-113.11780169912	210.188179473658	214.03387654655	190.245676269828	126.034086709699	112.448848103065
315	199.7279	219.1736	3	1	314	15.7	137.812	-95.8300000000003	167.855700659823	186.102451716584	164.844724874516	119.524022999222	111.223330568426
316	207.5095	216.1528	3	1	315	15.75	155.632	-60.4159999999996	166.947334450119	154.097258561029	139.777103771961	119.393139928615	109.458103799084
317	212.5979	211.7611	3	1	316	15.8	101.768	-87.8340000000003	134.430418358347	124.96961334019	113.644677080981	124.754637279946	107.96278721749
318	216.7017	209.7886	3	1	317	15.85	82.0759999999996	-39.4499999999999	91.0646598631979	93.3797835221341	89.2513169131346	130.942916790063	106.752728404298
319	219.7843	208.8324	3	1	318	15.9	61.6520000000003	-19.1239999999999	64.5499533694644	65.5203309973719	70.2636497824242	129.410129609282	110.343779957511
320	219.4893	208.4345	3	1	319	15.95	-5.90000000000032	-7.95799999999986	9.90655156954232	41.1869024453771	55.8216291355922	121.334217148391	114.875739492295
321	220.116	209.6668	3	1	320	16	12.5340000000006	24.6459999999996	27.6500718263081	24.4053752652402	49.226760776808	110.868089338447	118.57530791157
322	219.6486	210.1013	3	1	321	16.05	-9.34800000000052	8.69000000000028	12.7632755983726	15.5576862246581	50.4193520629124	98.6995790204145	121.673768632008
323	219.3424	210.2865	3	1	322	16.1	-6.1239999999998	3.70399999999961	7.15702396251365	18.2634747490504	58.0903840557313	87.3161389944172	124.662301453876
324	218.407	209.891	3	1	323	16.15	-18.7079999999997	-7.90999999999997	20.311508166554	32.9331905562441	68.5745829487356	77.6683121120059	127.929926536271
325	218.9009	208.8284	3	1	324	16.2	9.87799999999993	-21.2520000000001	23.4354941915037	59.6518016804477	77.8237094222656	69.8407931491092	131.806343731982
326	216.5771	213.3119	3	1	325	16.25	-46.4760000000001	89.6700000000004	100.998650862277	91.7753928462223	81.9590749049333	62.5141827001573	136.592913637965
327	216.0682	220.612	3	1	326	16.3	-10.1780000000002	146.002	146.35633121939	121.591479672813	83.7544809598485	57.138947413152	142.424122499421
328	223.1057	225.1776	3	1	327	16.35	140.75	91.3120000000004	167.774979791387	137.383944095481	85.3809610756999	53.7659499981713	146.820534135896
329	229.5317	230.6949	3	1	328	16.4	128.52	110.346	169.391942299508	130.984959253622	85.0729744415877	59.279124067824	144.548825428158
330	233.1603	234.3069	3	1	329	16.45	72.5720000000001	72.2400000000005	102.397816304842	107.857160239249	83.8599571626262	72.3717132852708	140.82879029325
331	234.9745	237.2416	3	1	330	16.5	36.284	58.6939999999998	69.0037266529858	78.9865293051774	75.8016046235067	85.585885538989	137.478375996182
332	235.1988	238.761	3	1	331	16.55	4.48599999999999	30.3879999999998	30.7173361475241	48.5544692103623	63.8585427633916	100.026302860445	134.255896438687
333	236.3675	238.8358	3	1	332	16.6	23.374	1.49600000000021	23.4218251210276	30.3359702297717	49.4415159406113	115.175161843461	131.932621829835
334	235.5458	239.0949	3	1	333	16.65	-16.4339999999999	5.18199999999979	17.2316418254325	20.6182499933909	49.9836651869124	129.825766362843	130.668622958859
335	234.9831	239.1487	3	1	334	16.7	-11.2540000000001	1.07599999999991	11.3053214018887	19.8599252875339	66.9197171482761	144.088664464742	129.789670071053
336	233.9702	239.2751	3	1	335	16.75	-20.258	2.52800000000036	20.4151254710816	19.8965025760452	89.2126961730447	153.792687347315	126.870350153942
337	232.6624	239.5947	3	1	336	16.8	-26.1560000000003	6.3919999999996	26.9257126182393	51.4128611634624	116.298124761041	160.093607718897	124.597235174908
338	233.3825	238.6596	3	1	337	16.85	14.402	-18.7019999999995	23.6047115635837	103.50346406678	144.969362611222	162.698151481729	123.177316870517
339	240.376883843269	233.41765979749	3	1	338	16.9	139.88767686538	-104.8388040502	174.813434762519	157.807142352699	174.578558284099	159.687521247034	121.917502634759
340	252.1049	226.5558	3	1	339	16.95	234.560323134619	-137.2371959498	271.758335918479	212.736324234548	204.317371766858	160.323363438108	124.531137691324
341	265.827002368375	221.579169381115	3	1	340	17	274.442047367501	-99.5326123776999	291.933516900672	270.042222646399	231.783770071123	164.088662653917	128.286371931291
342	280.640515189103	218.764307760919	3	1	341	17.05	296.270256414559	-56.2972324039202	301.571622027487	297.744255404735	256.328672674402	169.81221385696	131.512444984701
343	296.101980288526	217.580602721117	3	1	342	17.1	309.229301988461	-23.6741007960399	310.134203622838	305.131279466936	275.954787022847	176.549104665253	134.7154207266
344	311.767939492986	217.497441843418	3	1	343	17.15	313.319184089199	-1.6632175539803	313.3235985542	305.760397789547	269.391377307156	183.668933805712	137.117065408659
345	327.194934628824	217.984212709527	3	1	344	17.2	308.53990271676	9.73541732217996	308.693456229485	299.921021114256	253.727009727941	189.738546992997	138.25684523282
346	341.939507522381	218.510302901152	3	1	345	17.25	294.89145787114	10.5218038325	295.079108513727	281.867351399294	238.964629134789	191.226517607727	136.523084655125
347	355.5582	218.5451	3	1	346	17.3	272.37384955238	0.695941976960057	272.374738651032	241.038499209576	223.326302952878	192.055522936664	133.652702856441
348	366.5405	218.0536	3	1	347	17.35	219.646	-9.83000000000004	219.865855048027	202.322739988945	208.128846719284	192.588683742863	130.078173588305
349	371.9837	218.4682	3	1	348	17.4	108.864	8.29200000000014	109.179337605611	172.16886048003	192.759309327326	184.555881201694	127.162290973931
350	377.7197	218.9444	3	1	349	17.45	114.72	9.52400000000011	115.114660126328	146.731584791501	175.159722219136	176.690562097378	125.163173084359
351	384.8938	218.1727	3	1	350	17.5	143.482	-15.4340000000002	144.309710969152	134.390342039275	150.669265144332	170.986858323593	123.99888855964
352	391.4455	221.2991	3	1	351	17.55	131.034	62.5280000000004	145.188360208386	144.480119445076	127.782373198926	162.998587108958	124.176058262761
353	399.3168	222.0599	3	1	352	17.6	157.426	15.2159999999998	158.159641286898	147.996704449327	109.22258046288	154.25567960974	124.157562176222
354	407.2822	222.5652	3	1	353	17.65	159.308	10.1060000000001	159.628224634618	129.169669808633	99.7203850962318	144.408364454475	123.928406103991
355	413.7446	224.0682	3	1	354	17.7	129.248	30.0599999999997	132.697585147583	108.833161606352	99.6541144668155	132.425026000898	123.902059846792
356	416.2442	224.282	3	1	355	17.75	49.9919999999997	4.27600000000041	50.1745377656833	84.0548188864846	103.009087512397	119.253481962936	124.009674347512
357	418.3718	223.829	3	1	356	17.8	42.5520000000006	-9.06000000000006	43.505819196977	54.9606507473875	102.670871265038	107.211797993984	126.462474530976
358	420.0332	224.2479	3	1	357	17.85	33.2280000000003	8.37799999999959	34.2679276875625	51.311524484304	100.382512500196	97.4581956948816	130.451707006116
359	420.5454	224.7365	3	1	358	17.9	10.243999999999	9.77200000000039	14.1573839391318	76.84850521616	96.0574195816236	94.6370607008289	127.885369921005
360	425.2751	227.958	3	1	359	17.95	94.5940000000007	64.4299999999998	114.451953832165	96.5085809237238	89.6903297826592	90.0029827306087	122.393312909478
361	433.1666	232.0579	3	1	360	18	157.83	81.9979999999998	177.859441424963	116.710206113906	87.8376987815398	83.9091144653631	115.5686170591
362	440.2468	231.6794	3	1	361	18.05	141.604	-7.57000000000005	141.806197734796	137.15418841586	86.6412227890424	78.5399026685619	108.886330525323
363	447.0064	231.9178	3	1	362	18.1	135.192	4.76800000000026	135.276053638476	128.069135081014	85.6938109268836	71.7660196871899	102.052376839199
364	452.8232	231.7628	3	1	363	18.15	116.336	-3.10000000000002	116.377295448898	98.8268923469196	89.553736305426	64.1878784022689	95.1713974072678
365	456.2505	231.3562	3	1	364	18.2	68.546	-8.13199999999995	69.0266871579392	76.773864654361	80.3518509944018	58.0655727005869	88.2287281574757
366	457.8269	231.2184	3	1	365	18.25	31.5280000000007	-2.75599999999997	31.6482277544896	54.6774157398606	64.8091414183296	56.7928310872959	82.48898698298
367	459.3351	231.6793	3	1	366	18.3	30.1639999999998	9.21800000000019	31.5410592720027	41.9532841949923	54.408934072086	60.8694261252881	80.0038829194668
368	460.412	231.0652	3	1	367	18.35	21.5379999999993	-12.2820000000002	24.793809065974	32.6345669077893	43.1495268741843	68.3147302693692	79.9709316127681
369	463.0161	230.6447	3	1	368	18.4	52.0820000000003	-8.41000000000008	52.7566377245559	30.7913904897396	32.3183372229142	71.2148586403164	78.7228160303863
370	464.104	230.3716	3	1	369	18.45	21.7579999999998	-5.46199999999999	22.4331007219241	32.044003489811	26.4408156185146	68.0960637215771	77.9815272493108
371	464.5542	229.3443	3	1	370	18.5	9.00399999999991	-20.5459999999999	22.4323456642411	31.6216380085079	25.747963393052	60.1503757946067	76.0455896558672
372	466.389	229.7986	3	1	371	18.55	36.6960000000006	9.08599999999979	37.80412427236	22.6833902508362	35.0976294615337	54.774073941687	73.9709638003637
373	467.1738	230.6173	3	1	372	18.6	15.6960000000004	16.3740000000001	22.6819816594586	20.24706432924	50.9356496118548	49.8490740686582	70.6686229235661
374	466.8207	230.4225	3	1	373	18.65	-7.06200000000081	-3.89599999999973	8.0653989361971	20.7045362963644	52.8759809752068	45.9344303600607	67.4973774424845
375	467.2658	230.6767	3	1	374	18.7	8.9020000000005	5.08399999999995	10.251471113943	38.1512554332564	55.8402764487523	44.0324303140538	67.8358944057828
376	468.4072	231.1509	3	1	375	18.75	22.8279999999995	9.48399999999992	24.7197054998634	70.2496612152016	55.4916101708837	45.7244920030243	70.6188874117204
377	469.4734	237.3112	3	1	376	18.8	21.3240000000008	123.206	125.03771995682	83.0685716995775	55.139213811288	52.7959678449494	70.9024292065692
378	470.4738	246.4151	3	1	377	18.85	20.0079999999991	182.078	183.174010569185	91.4334885682647	56.5486212631321	62.4836675306546	71.3613863586858
379	471.2209	249.9449	3	1	378	18.9	14.9419999999998	70.5959999999999	72.1599513580766	90.278684045403	59.5505234972071	62.8085713599438	71.6040706691435
380	471.6867	252.5067	3	1	379	18.95	9.31600000000003	51.2360000000001	52.076055457379	72.1271721893196	61.624045009593	65.960071768013	69.7471786246405
381	472.0989	253.3596	3	1	380	19	8.24400000000082	17.0580000000001	18.9456828855551	42.8475813110626	65.7010206129966	68.1820648463712	66.6363890637067
382	472.2362	255.0681	3	1	381	19.05	2.74599999999964	34.1699999999997	34.2801606764026	36.0324752948368	70.4943062283651	69.4020249321655	65.3870020991405
383	472.5378	256.882	3	1	382	19.1	6.03200000000015	36.2780000000004	36.7760561778996	31.8146014509214	74.0316854494545	69.5712261599422	64.0346344342973
384	473.1309	258.6915	3	1	383	19.15	11.8619999999999	36.1900000000003	38.0844212769476	41.1233571805902	72.7411617446808	70.8068764827001	63.0974426729733
385	474.3044	259.7031	3	1	384	19.2	23.4699999999998	20.2319999999997	30.9866862378019	68.8614402674106	76.0798670872736	77.6062161109788	62.4050043070184
386	477.2907	258.3599	3	1	385	19.25	59.7260000000006	-26.8640000000005	65.4894615338994	105.215789587846	80.8725195218587	84.444943736145	62.6191961526896
387	483.2312	252.0744	3	1	386	19.3	118.81	-125.71	172.970576110505	109.449848194525	83.6648360530429	80.9354322878504	62.0575896182278
388	493.9617	250.0094	3	1	387	19.35	214.61	-41.3	218.547802780078	120.345132723626	82.5938310567523	74.4080424480024	62.6186966016615
389	494.0063	252.9718	3	1	388	19.4	0.892000000000053	59.248	59.2547143103399	120.621681863127	82.063229468193	71.9932826979706	62.813718019372
390	491.0855	256.0909	3	1	389	19.45	-58.4159999999997	62.3819999999995	85.4631088833065	98.4682318386753	93.5883872123645	71.398293527704	63.3080206461402
391	489.155	258.8209	3	1	390	19.5	-38.610000000001	54.6000000000004	66.8722072314061	59.9718725256582	103.188866859293	73.1224023328068	63.587778673514
392	488.4621	261.8529	3	1	391	19.55	-13.857999999999	60.6399999999996	62.2033259882454	54.6766107418612	91.3765583473358	75.9999302565939	63.8994676457698
393	487.506	262.7386	3	1	392	19.6	-19.122000000001	17.7140000000009	26.0660062149933	66.8316417011033	74.7843994465504	78.2201947999363	64.1061157519469
394	487.8673	264.3372	3	1	393	19.65	7.22600000000057	31.9719999999995	32.7784053913545	85.7560518554595	71.2454036512605	80.2604549858859	64.7801156910483
395	482.6369	269.4467	3	1	394	19.7	-104.607999999999	102.190000000001	146.238263679517	84.2848848559962	66.7167199681344	80.7775782999829	64.965438378678
396	475.3878	273.0036	3	1	395	19.75	-144.982	71.1379999999997	161.494258003187	89.5969263674426	65.3722851437549	79.5139003023549	65.5384957663692
397	472.8254	273.9807	3	1	396	19.8	-51.2480000000005	19.5420000000001	54.8474909909292	87.8141965606598	68.3350244601448	71.3192113915062	65.3737080525529
398	470.9567	275.8332	3	1	397	19.85	-37.3739999999998	37.0499999999993	52.6262137722251	66.6017982351656	73.8465585431203	62.7537256726684	64.1761450898104
399	469.7635	275.8427	3	1	398	19.9	-23.8639999999998	0.190000000000055	23.8647563574404	44.9885184320502	78.4576805035789	62.8188646788002	64.4441121194037
400	467.7563	275.9232	3	1	399	19.95	-40.1440000000002	1.61000000000058	40.1762720520461	52.3851640642934	67.9667693876013	60.6559695242673	64.5020516106089
401	465.1086	276.2782	3	1	400	20	-52.9539999999997	7.10000000000036	53.4278589876103	58.096190718798	55.8389337454165	58.9934925006569	64.3011079249706
402	460.6645	275.124	3	1	401	20.05	-88.882000000001	-23.0840000000001	91.8307191521452	69.1011644464979	51.2618644356766	58.3969103593742	63.5515306272695
403	456.6129	274.8779	3	1	402	20.1	-81.031999999999	-4.92200000000025	81.1813470447482	69.331740540037	50.7230518987863	58.6410053439515	63.0187520913904
404	453.2386	276.9207	3	1	403	20.15	-67.4860000000001	40.856	78.8896249959398	66.6893490587828	54.3923257063399	58.7533548993965	62.6512057133455
405	451.3212	277.6913	3	1	404	20.2	-38.3480000000009	15.412	41.3291525197416	50.1385648070599	54.5952190804003	52.3246606463771	62.5779495959506
406	449.4638	278.4616	3	1	405	20.25	-37.1479999999997	15.4059999999993	40.2159015813391	43.3499130787745	52.6146998575589	46.6320477965935	61.6098223629487
407	449.6222	278.0363	3	1	406	20.3	3.16800000000057	-8.50599999999986	9.07679789353058	39.6834869661818	48.4587962586036	49.8119838172553	58.2951904675866
408	449.0765	275.7383	3	1	407	20.35	-10.9140000000002	-45.96	47.2380884033214	39.8586976207635	43.4354521447827	53.9442477316184	53.8095887090729
409	448.6508	272.7405	3	1	408	20.4	-8.51400000000012	-59.9559999999997	60.5574944329764	38.5400506563351	39.0490292952141	56.8949415408367	56.8032847684557
410	449.4951	270.8065	3	1	409	20.45	16.8859999999995	-38.6799999999994	42.20520579265	46.7790277101473	36.682551905153	57.6058096935139	55.988924117243
411	450.614	269.5518	3	1	410	20.5	22.3779999999999	-25.0940000000003	33.622666759197	43.5209912107909	37.4251618477704	55.4798135171345	57.5601332599693
412	452.1436	267.5572	3	1	411	20.55	30.5920000000003	-39.8919999999998	50.2716831625917	38.4145716242465	48.3621031988339	51.1031309979452	59.20927548077
413	452.3802	266.028	3	1	412	20.6	4.7320000000002	-30.5840000000001	30.9479059065392	33.5064061895425	57.1654435644504	47.8173093828444	60.1899690055067
414	452.9328	264.3662	3	1	413	20.65	11.0519999999997	-33.2360000000006	35.0253965002544	36.3102730392058	59.3975573753336	45.041956440805	59.5250249054894
415	452.05	264.339	3	1	414	20.7	-17.6559999999995	-0.543999999999869	17.6643786191301	49.9451786875204	60.6164003066275	44.3783208919182	60.293766372409
416	454.3699	264.8798	3	1	415	20.75	46.3979999999992	10.8159999999998	47.6420010075136	70.80989591811	58.3449271767101	43.7057444235424	61.5509064749186
417	459.8344	262.5966	3	1	416	20.8	109.290000000001	-45.6639999999993	118.446211404165	80.3805431264207	53.7474657372868	45.271169543667	63.879858193347
418	465.6669	259.172	3	1	417	20.85	116.65	-68.492	135.271492059487	87.7263944237126	52.1991666209062	44.8654517454775	64.1517907277114
419	469.6371	257.9847	3	1	418	20.9	79.4039999999995	-23.746000000001	82.8786325418076	80.3795813142144	51.0348835863959	50.7877048581113	65.2764234367848
420	472.3522	258.1425	3	1	419	20.95	54.3020000000001	3.15600000000018	54.3936351055895	57.5497527870531	52.0740898786835	51.3218787102187	65.7701679128919
421	472.8312	258.4033	3	1	420	21	9.58000000000084	5.21600000000035	10.9079354600227	33.5884373237023	49.9863269993144	56.1267740192817	65.3221672884228
422	472.6234	258.3487	3	1	421	21.05	-4.1560000000004	-1.09199999999987	4.29706876835862	21.6892240463711	42.1802358885002	60.0216406021659	63.5743408119714
423	473.3953	258.3943	3	1	422	21.1	15.4380000000003	0.91199999999958	15.4649147427333	16.4217853336544	32.5654599265046	61.7389326670619	62.6679808646231
424	472.2485	258.1669	3	1	423	21.15	-22.9360000000008	-4.54799999999977	23.3825661551515	19.5930726844144	42.177852340889	60.2966949115824	61.4830484893956
425	473.3862	258.9876	3	1	424	21.2	22.7539999999999	16.4139999999998	28.0564415420058	26.8107189899472	42.0273571138099	68.2628720984409	62.478530277375
426	474.439	259.8137	3	1	425	21.25	21.0560000000009	16.5219999999999	26.7643722138226	31.5424825293068	53.9086208618532	76.4697651532438	61.9850685980819
427	476.3386	260.4985	3	1	426	21.3	37.9919999999993	13.6959999999999	40.3853002960228	62.6664806354068	66.2958154670449	77.9477325694387	62.9752330777658
428	478.1519	259.7646	3	1	427	21.35	36.2660000000005	-14.6780000000001	39.1237324395314	67.6329288939655	71.2786987132176	74.3593337238043	62.0510316612551
429	486.6356	256.913	3	1	428	21.4	169.674	-57.0319999999992	179.002556685652	88.2241690392921	69.5585062367688	73.6579053327328	61.0885300287798
430	488.0904	259.1213	3	1	429	21.45	29.0959999999995	44.1660000000002	52.8886828347992	105.780911944143	84.4516543181983	73.9345261322698	60.3594325510386
431	482.5173	262.4393	3	1	430	21.5	-111.462	66.3599999999997	129.720572940455	111.014914897128	102.953203307173	75.1645210597112	60.3281661847893
432	479.798	268.2422	3	1	431	21.55	-54.3859999999995	116.058	128.169014820276	76.4505318381308	113.715229250377	76.0455506259976	60.6637091717518
433	479.1464	271.4412	3	1	432	21.6	-13.0319999999995	63.9799999999991	65.2937472044596	101.270379742431	116.153207521104	77.5186523464018	61.9020716754009
434	479.4253	271.5743	3	1	433	21.65	5.57799999999929	2.66200000000026	6.18064139066436	117.682237575054	105.137958324577	77.9241405379862	62.9384951942715
435	476.4432	279.9061	3	1	434	21.7	-59.6420000000001	166.636	176.987922356301	121.649546556612	105.84169515073	80.5787396628319	63.4263778616271
436	471.819091995719	289.432085520998	3	1	435	21.75	-92.4821600856194	190.51971041996	211.779862103571	121.29150014508	96.4204212575691	80.2643927726213	64.1128885311972
437	468.158	295.8633	3	1	436	21.8	-73.2218399143801	128.62428958004	148.005559728062	133.825384811023	85.7952857849504	80.6792966118646	62.0076493225866
438	466.7425	298.7055	3	1	437	21.85	-28.3100000000002	56.8439999999998	63.503515146801	110.413010559028	83.7586059795861	79.2366115770327	58.8814828193534
439	465.0752	301.7173	3	1	438	21.9	-33.3460000000002	60.236000000001	68.8500647203773	75.158604940084	86.2897748392036	71.3893551994484	56.9289911138819
440	462.5482	303.3273	3	1	439	21.95	-50.5399999999997	32.1999999999991	59.9260510963297	49.9410250132891	76.7058250074654	69.3969863918584	56.5938896689762
441	461.0094	304.2128	3	1	440	22	-30.7759999999996	17.7100000000007	35.5078340088494	46.2257118140922	57.5755822380695	64.529558350297	57.9393574242855
442	460.3964	305.1212	3	1	441	22.05	-12.26	18.1679999999994	21.917660094088	38.7541648673846	47.6433639733521	61.3057777413377	58.3703905132331
443	458.7133	306.6089	3	1	442	22.1	-33.6620000000005	29.7540000000004	44.9269491508165	42.9986394559024	42.3200156329612	62.0652106837399	62.592253801745
444	457.5289	307.6465	3	1	443	22.15	-23.6879999999996	20.752	31.4923299868394	39.992559536055	37.6407520743201	65.5802954769607	66.751344874851
445	454.078	309.7805	3	1	444	22.2	-69.0180000000009	42.6800000000003	81.1484240389187	45.3457029334152	32.952277632987	58.5898836248134	69.3222027865095
446	453.0623	309.6514	3	1	445	22.25	-20.3139999999996	-2.58199999999988	20.4774344096126	38.4143194518302	32.6386954430248	51.7560119091507	71.7434621424243
447	450.6418	309.3938	3	1	446	22.3	-48.4100000000001	-5.1520000000005	48.6833770808888	36.5273392812557	36.816269697725	46.0675660757346	72.7015851139895
448	450.1536	309.2346	3	1	447	22.35	-9.76400000000012	-3.18399999999997	10.2700317428917	22.9059158100716	40.3718153878937	43.4036319149024	73.5382443880662
449	449.0572	309.3539	3	1	448	22.4	-21.9279999999992	2.38600000000019	22.0574291339668	25.2848313499945	44.8708161147178	40.2000768950309	70.046355090461
450	448.681	309.8865	3	1	449	22.45	-7.5240000000008	10.652	13.0413066829982	28.2868364620348	40.4739422421614	39.2532532056825	70.323971968787
451	447.0624	309.8879	3	1	450	22.5	-32.3719999999992	0.0279999999997926	32.3720121092271	42.3293113239571	45.9364415802319	40.7141937888598	72.5789196870235
452	446.7255	313.0547	3	1	451	22.55	-6.73800000000028	63.3360000000005	63.6934026410904	53.21429294818	44.491768178117	40.6952304004685	72.2668507511688
453	443.163	314.9261	3	1	452	22.6	-71.25	37.4279999999999	80.4824060525031	58.0419686742512	44.4872481968437	47.6658552570881	71.9447923777749
454	439.9497	316.9994	3	1	453	22.65	-64.2660000000001	41.4659999999992	76.4823372550809	66.5880518104694	42.7594017157416	55.5785492117157	73.6333311238002
455	438.2406	317.7307	3	1	454	22.7	-34.1820000000007	14.6260000000007	37.1796853133545	60.6966998941991	45.5542287783779	58.0656659101872	69.4709676651649
456	436.1342	320.8394	3	1	455	22.75	-42.127999999999	62.174	75.1024277903179	46.6451850697303	48.7896921346949	63.2225315122272	64.7457055041052
457	434.8768	322.001	3	1	456	22.8	-25.1480000000004	23.2319999999993	34.2366430597392	32.3045104833033	44.5741911032121	64.7238736161144	61.1336285486951
458	434.6754	322.4709	3	1	457	22.85	-4.02799999999957	9.39799999999991	10.2248319301588	33.0664888825047	54.9598951262826	67.8398771990998	59.9548054067625
459	434.8149	322.2769	3	1	458	22.9	2.78999999999996	-3.8799999999992	4.7789643229463	30.9913324589204	66.2862823087136	68.7033549814737	58.3094933700003
460	433.3418	320.852	3	1	459	22.95	-29.4620000000009	-28.4980000000007	40.9895773093611	28.451682312225	75.657389578213	71.2509575457157	56.8911710503706
461	432.2629	317.8008	3	1	460	23	-21.5779999999995	-61.0239999999999	64.7266456723965	63.2746051828349	80.5086214442226	80.62828102375	56.0900579495859
462	433.3098	317.5483	3	1	461	23.05	20.9379999999999	-5.04999999999995	21.5383923262623	100.268054134124	84.9559790541119	83.2279237609999	55.8084914085195
463	431.3408	308.5441	3	1	462	23.1	-39.3799999999999	-180.083999999999	184.339446283208	118.248290273921	91.1925062013558	81.8243740718099	55.4483286265906
464	425.8909	300.7783	3	1	463	23.15	-108.998	-155.316	189.746209079391	130.025910429525	94.6473082472057	81.6863667706397	54.8640174828103
465	420.7957	296.671	3	1	464	23.2	-101.904	-82.1460000000002	130.890758008348	141.460275795999	96.9476863130535	80.3520517055165	54.2367993470329
466	418.4809	290.9401	3	1	465	23.25	-46.2959999999998	-114.618	123.614746450414	119.110407219877	112.466869912805	77.7353990990596	55.7545045991571
467	418.2118	287.0138	3	1	466	23.3	-5.38200000000074	-78.5259999999994	78.7102191586322	89.0265623602875	121.881656418788	76.1996910216558	56.3370133400481
468	419.0071	283.4725	3	1	467	23.35	15.9059999999999	-70.8259999999996	72.5901034025985	75.6470823521856	108.688853017337	76.5059788986226	75.2814269609675
469	419.7064	281.6347	3	1	468	23.4	13.9859999999999	-36.7560000000003	39.3269847814452	94.9078293960856	97.0864512325658	76.4189098449697	92.9271200512431
470	417.6509	284.0868	3	1	469	23.45	-41.1099999999999	49.0419999999995	63.9933579678387	102.303037041577	85.04671383282	74.5290888950586	93.4367296296896
471	419.322	294.955	3	1	470	23.5	33.4220000000005	217.364	219.918481669913	98.2672988147977	74.9621767538967	71.465922110312	92.9103201407016
472	422.3611	299.8766	3	1	471	23.55	60.7820000000004	98.4320000000002	115.686257386088	105.146340104844	67.4434029891996	70.9217524165704	91.9188670972045
473	423.6786	302.1419	3	1	472	23.6	26.3499999999999	45.3060000000005	52.4114122687038	94.4463453134543	61.8194515958894	63.2308019960931	90.2597155636671
474	427.2793	301.353	3	1	473	23.65	72.0139999999992	-15.7780000000002	73.7221912316766	55.0165241117078	58.1905114427337	54.1494857539049	89.0945200263342
475	427.5509	301.8019	3	1	474	23.7	5.4320000000007	8.97799999999961	10.4933840108899	32.5837689368226	52.1104914770638	50.4079327838787	88.5625941930027
476	428.5138	301.1945	3	1	475	23.75	19.2579999999998	-12.1479999999997	22.7693756611811	25.3716043769812	30.4649743078188	48.2864776860869	87.0559662178854
477	428.6313	301.3257	3	1	476	23.8	2.35000000000014	2.62399999999957	3.52248151166168	11.2346827806234	19.9618484143532	47.9501530639818	102.445902167067
478	427.8175	301.4037	3	1	477	23.85	-16.2760000000003	1.56000000000063	16.3505894694966	9.77463764067334	17.7727509748489	82.7229767228353	119.337541565785
479	427.9153	301.5199	3	1	478	23.9	1.95600000000013	2.32399999999984	3.03758324988794	5.9134245039299	11.212520275244	117.150885121013	121.680134782644
480	427.9942	301.3811	3	1	479	23.95	1.57799999999952	-2.77600000000007	3.19315831113944	7.33992789188375	15.7691517349375	115.622501713663	123.842914105212
481	427.8565	301.2761	3	1	480	24	-2.75399999999991	-2.10000000000036	3.4633099774639	10.1738975727166	21.6107786182771	105.192359257653	125.015152177034
482	427.8323	301.8083	3	1	481	24.05	-0.484000000000151	10.6439999999998	10.6549984514309	11.1903577698646	28.4569031387639	100.609810433409	127.710966823836
483	426.5662	300.9564	3	1	482	24.1	-25.3219999999999	-17.038	30.5204378736609	21.7636658292016	103.626501849781	98.6950570555243	126.131327113838
484	426.8633	301.2331	3	1	483	24.15	5.94200000000001	5.53400000000011	8.11988423562807	37.3081327326242	176.111258799291	96.5026732820288	123.787758473833
485	425.7249	303.7945	3	1	484	24.2	-22.7679999999998	51.228000000001	56.0596986078242	49.573878385644	179.134511950263	96.773136680489	122.859293178477
486	424.9132	307.7718	3	1	485	24.25	-16.2339999999995	79.5459999999991	81.185644494577	197.079106126846	179.919744207487	96.3765333367112	120.685569548022
487	427.8654	309.8306	3	1	486	24.3	59.0440000000001	41.1760000000004	71.9837267165298	341.032159828718	181.257772452465	128.692113312479	122.151716116654
488	466.228894783153	311.557194194467	3	1	487	24.35	767.26989566306	34.53188388934	768.046576579669	336.505358071324	179.6173631362	162.169104232948	131.876416346853
489	502.5797	313.3351	3	1	488	24.4	727.01610433694	35.5581161106602	727.885152744991	322.531355682351	181.792826288814	166.941359720319	142.058710777531
490	501.4574	314.5735	3	1	489	24.45	-22.4459999999999	24.7680000000003	33.425689820855	312.941666519286	177.777121626041	173.156739315366	144.06291186701
491	500.9312	314.7814	3	1	490	24.5	-10.5240000000003	4.1579999999999	11.3156325497078	162.155620145554	171.142288055145	178.564382243756	141.78301236078
492	500.2721	315.7863	3	1	491	24.55	-13.1819999999993	20.0979999999993	24.0352809012076	22.5534927489088	228.927323486194	184.500181231102	139.600572806299
493	499.7227	315.3432	3	1	492	24.6	-10.988000000001	-8.86199999999917	14.1163447110081	19.0488851807566	220.711706616115	189.031852231583	139.612847853592
494	499.5955	316.8315	3	1	493	24.65	-2.54399999999919	29.7659999999996	29.8745157617655	19.7532204279401	157.771460641346	193.426031193761	143.087261022047
495	498.8004	316.8243	3	1	494	24.7	-15.9019999999998	-0.144000000000233	15.9026519800942	144.912980453102	167.178966680469	195.310653573075	149.707548564075
496	498.2576	316.3186	3	1	495	24.75	-10.856	-10.1139999999998	14.8373087856254	279.267793086676	177.209020280025	193.084661409957	154.399453201786
497	465.775284120844	317.099616829069	3	1	496	24.8	-649.646317583121	15.6203365813803	649.834081027014	292.989428533783	187.74259000974	196.353279169327	156.841327325738
498	431.512	318.563	3	1	497	24.85	-685.26568241688	29.2676634186193	685.890407878881	315.309048180181	198.446341326966	181.02985597087	159.533938042328
499	427.1638	320.8739	3	1	498	24.9	-86.9640000000004	46.2180000000001	98.4826929972981	334.66482013211	205.059236098709	166.966536434049	161.607499800927
500	424.46861539898	326.65119030152	3	1	499	24.95	-53.9036920204001	115.5458060304	127.500750212087	230.572199566378	212.844185520109	172.503322020357	162.73716862012
501	419.1303	328.2784	3	1	500	25	-106.7663079796	32.5441939695997	111.616168545268	117.624889567256	215.027034764768	178.373665463907	165.857040854385
502	415.4859	322.9342	3	1	501	25.05	-72.8879999999992	-106.884	129.370978198358	117.129043663635	163.77923485246	178.591335179189	171.482515960141
503	411.9895	327.881	3	1	502	25.1	-69.9279999999999	98.9359999999999	121.153857883272	110.379322860038	141.348005325625	180.530638651659	176.762427323987
504	408.7752	331.4461	3	1	503	25.15	-64.2860000000007	71.3020000000006	96.0034634791901	95.3892493974259	176.161612226753	189.671848762065	181.117838218554
505	404.7487	333.8463	3	1	504	25.2	-80.53	48.0039999999997	93.7521461941003	96.986270138541	177.827677360246	202.64196044766	182.768197652206
506	403.0649	334.5714	3	1	505	25.25	-33.6759999999992	14.502	36.6658012322102	165.071121083993	179.538310647788	212.422373066861	182.609984805229
507	400.8446	328.0724	3	1	506	25.3	-44.4060000000002	-129.979999999999	137.356081903933	235.194180789871	169.440080348638	184.990541338998	183.540910620199
508	403.611249531301	305.159924457761	3	1	507	25.35	55.3329906260194	-458.24951084478	461.57811261053	245.276031860454	162.614935976352	156.898771851708	167.559641987017
509	405.8728	282.9438	3	1	508	25.4	45.23100937398	-444.32248915522	446.618762008583	263.687371898151	174.284461425421	156.273639881535	152.548938202816
510	403.2196	276.2418	3	1	509	25.45	-53.0639999999994	-134.04	144.161401547016	241.893890558734	192.439735375212	152.317597924875	153.490952264065
511	404.6564	269.9681	3	1	510	25.5	28.7360000000001	-125.474	128.722501420692	160.158750868711	209.817711368954	153.149699465013	156.726982694823
512	404.771	268.5533	3	1	511	25.55	2.29199999999992	-28.2960000000003	28.3886752068499	113.374742060971	206.201847825536	158.464850689179	158.688209893716
513	407.2194	269.5543	3	1	512	25.6	48.9679999999998	20.0200000000007	52.9024141604144	139.603438889969	172.449538377792	164.493002416391	159.857751789094
514	417.846734732776	269.15228253444	3	1	513	25.65	212.54669465552	-8.04034931119986	212.698717969885	155.948050839756	136.385667536318	168.809645243347	160.896678659412
515	431.2032	265.8226	3	1	514	25.7	267.12930534448	-66.5936506887999	275.304885692002	170.509805092338	126.807518489504	170.225741731337	162.021236917887
516	440.2477	260.4453	3	1	515	25.75	180.890000000001	-107.546000000001	210.44556116963	184.740325886872	126.761088282238	172.135308200502	162.326924789864
517	445.0594	258.8801	3	1	516	25.8	96.2339999999995	-31.303999999999	101.197446469759	159.396593011664	147.48962102972	170.728542071071	147.226238760889
518	451.2559	258.6017	3	1	517	25.85	123.93	-5.56800000000067	124.055018133085	114.011598089039	166.371068856431	154.089428003165	131.419158929577
519	455.5549	258.5969	3	1	518	25.9	85.9799999999996	-0.0959999999997763	85.9800535938419	97.5741257247194	163.334829061272	138.131339971583	140.59410941715
520	457.7467	259.6204	3	1	519	25.95	43.836	20.4700000000003	48.3799110788766	124.469436967102	148.011748087462	134.478582507772	146.358533560379
521	461.1539	265.0533	3	1	520	26	68.1440000000009	108.657999999999	128.258199348034	148.001811825989	134.452905032051	135.08029992574	153.349305052696
522	469.9297	272.9172	3	1	521	26.05	175.516	157.278	235.67400268167	167.27306511088	135.255236316606	138.785084608243	163.835812377575
523	479.504242964999	280.292548617078	3	1	522	26.1	191.490859299979	147.506972341561	241.716892427522	182.011898085886	135.729317628539	139.184864926528	163.434783222943
524	487.8063	284.0598	3	1	523	26.15	166.041140700021	75.3450276584397	182.336320018298	171.331684339383	139.877012406848	132.121508556758	162.910326042989
525	493.8926	283.5992	3	1	524	26.2	121.726	-9.21199999999999	122.074075953906	146.04103566611	142.149646526041	121.400513388114	162.036166909078
526	496.598629571777	286.185003350342	3	1	525	26.25	54.1205914355396	51.7160670068404	74.8571306155172	123.456823431088	143.399511569242	112.231476512866	161.895881042821
527	496.4776	291.6447	3	1	526	26.3	-2.42059143554002	109.19393299316	109.220759315308	112.480959702816	130.080548186766	109.46193618278	158.88965197233
528	495.0537	297.9251	3	1	527	26.35	-28.4780000000001	125.608	128.795831252413	102.287394966197	111.998660996626	105.939546007446	147.781621910871
529	495.3267	304.2921	3	1	528	26.4	5.46000000000049	127.34	127.457001376935	115.4673387991	100.908188052244	124.914578952765	137.457723572184
530	495.991	307.7848	3	1	529	26.45	13.2859999999994	69.8540000000003	71.1062522708096	114.120060707422	94.7892786887657	140.399469195883	134.430526691053
531	489.5781	310.6841	3	1	530	26.5	-128.258	57.9859999999996	140.756849780037	100.540498562164	90.0100479936817	153.548910640379	NA
532	484.9957	312.9774	3	1	531	26.55	-91.6480000000001	45.8659999999998	102.484368856914	89.3354164016723	83.6686360489545	169.206774065971	NA
533	484.9932	316.0223	3	1	532	26.6	-0.0499999999999545	60.8979999999997	60.8980205261219	87.2911624113349	76.1497743863523	162.376564029495	NA
534	481.7469	314.5331	3	1	533	26.65	-64.9260000000004	-29.7839999999997	71.4315905744792	64.5527571882628	109.952145498682	157.011006842632	NA
535	479.0017	313.2173	3	1	534	26.7	-54.9039999999991	-26.3159999999993	60.8849823191225	53.2172113904874	138.649291865725	153.846592086819	NA
536	477.6644	313.0102	3	1	535	26.75	-26.7460000000005	-4.14200000000051	27.0648236646765	51.7590502105412	163.698309711516	151.65645388514	NA
537	477.8052	310.7242	3	1	536	26.8	2.81600000000026	-45.72	45.8066398680366	130.568874595691	208.332999945175	147.050761873589	NA
538	476.2635	308.5316	3	1	537	26.85	-30.8339999999998	-43.8519999999994	53.6072146263909	190.007421320115	212.754467062364	141.473815818577	NA
539	499.524515109508	307.753197565816	3	1	538	26.9	465.22030219016	-15.5680486836809	465.480712500229	262.843862234769	213.113825633019	136.784107172784	NA
540	517.4284	307.7475	3	1	539	26.95	358.07769780984	-0.113951316319572	358.077715941243	363.448788499863	212.903905484873	134.382470874334	NA
541	497.866060283761	307.726108669644	3	1	540	27	-391.24679432478	-0.427826607119641	391.247028237944	373.749883914186	213.302859776598	NA	NA
542	470.4245	307.7127	3	1	541	27.05	-548.831205675219	-0.268173392880726	548.831271193509	295.658776670347	210.432887698224	NA	NA
543	465.17	307.6035	3	1	542	27.1	-105.09	-2.18399999999974	105.112691698006	235.80038964963	206.797857250802	NA	NA
544	461.591	306.4798	3	1	543	27.15	-71.5800000000002	-22.4739999999997	75.0251762810325	163.761857318427	163.616068846887	NA	NA
545	459.068976498386	304.970224718989	3	1	544	27.2	-50.44047003228	-30.1915056202199	58.7857808376576	57.4169868965846	130.115649882943	NA	NA
546	458.319293646964	303.610478480974	3	1	545	27.25	-14.9936570284399	-27.1949247603004	31.0543665819299	39.8458305874171	NA	NA	NA
547	458.0905	302.7863	3	1	546	27.3	-4.57587293927986	-16.4835696194802	17.106919084297	31.5733610234264	NA	NA	NA
548	457.2414	302.6329	3	1	547	27.35	-16.9820000000004	-3.06799999999953	17.2569101521684	24.4309101162556	NA	NA	NA
549	455.5762	302.3878	3	1	548	27.4	-33.3040000000005	-4.90199999999959	33.662828461079	NA	NA	NA	NA
550	454.926	301.4348	3	1	549	27.45	-13.0039999999997	-19.0600000000006	23.0735263018035	NA	NA	NA	NA
551	NA	NA	3	1	550	27.5	NA	NA	NA	NA	NA	NA	NA
552	NA	NA	3	1	551	27.55	NA	NA	NA	NA	NA	NA	NA
553	NA	NA	3	1	552	27.6	NA	NA	NA	NA	NA	NA	NA
554	NA	NA	3	1	553	27.65	NA	NA	NA	NA	NA	NA	NA
555	NA	NA	3	1	554	27.7	NA	NA	NA	NA	NA	NA	NA
556	NA	NA	3	1	555	27.75	NA	NA	NA	NA	NA	NA	NA
557	NA	NA	3	1	556	27.8	NA	NA	NA	NA	NA	NA	NA
558	NA	NA	3	1	557	27.85	NA	NA	NA	NA	NA	NA	NA
559	NA	NA	3	1	558	27.9	NA	NA	NA	NA	NA	NA	NA
560	NA	NA	3	1	559	27.95	NA	NA	NA	NA	NA	NA	NA
561	NA	NA	3	1	560	28	NA	NA	NA	NA	NA	NA	NA
562	NA	NA	3	1	561	28.05	NA	NA	NA	NA	NA	NA	NA
563	NA	NA	3	1	562	28.1	NA	NA	NA	NA	NA	NA	NA
564	NA	NA	3	1	563	28.15	NA	NA	NA	NA	NA	NA	NA
565	NA	NA	3	1	564	28.2	NA	NA	NA	NA	NA	NA	NA
566	NA	NA	3	1	565	28.25	NA	NA	NA	NA	NA	NA	NA
567	NA	NA	3	1	566	28.3	NA	NA	NA	NA	NA	NA	NA
568	NA	NA	3	1	567	28.35	NA	NA	NA	NA	NA	NA	NA
569	NA	NA	3	1	568	28.4	NA	NA	NA	NA	NA	NA	NA
570	NA	NA	3	1	569	28.45	NA	NA	NA	NA	NA	NA	NA
571	NA	NA	3	1	570	28.5	NA	NA	NA	NA	NA	NA	NA
572	NA	NA	3	1	571	28.55	NA	NA	NA	NA	NA	NA	NA
573	NA	NA	3	1	572	28.6	NA	NA	NA	NA	NA	NA	NA
574	NA	NA	3	1	573	28.65	NA	NA	NA	NA	NA	NA	NA
575	NA	NA	3	1	574	28.7	NA	NA	NA	NA	NA	NA	NA
576	NA	NA	3	1	575	28.75	NA	NA	NA	NA	NA	NA	NA
577	NA	NA	3	1	576	28.8	NA	NA	NA	NA	NA	NA	NA
578	NA	NA	3	1	577	28.85	NA	NA	NA	NA	NA	NA	NA
579	NA	NA	3	1	578	28.9	NA	NA	NA	NA	NA	NA	NA
580	NA	NA	3	1	579	28.95	NA	NA	NA	NA	NA	NA	NA
581	NA	NA	3	1	580	29	NA	NA	NA	NA	NA	NA	NA
582	NA	NA	3	1	581	29.05	NA	NA	NA	NA	NA	NA	NA
583	NA	NA	3	1	582	29.1	NA	NA	NA	NA	NA	NA	NA
584	NA	NA	3	1	583	29.15	NA	NA	NA	NA	NA	NA	NA
585	NA	NA	3	1	584	29.2	NA	NA	NA	NA	NA	NA	NA
586	NA	NA	3	1	585	29.25	NA	NA	NA	NA	NA	NA	NA
587	NA	NA	3	1	586	29.3	NA	NA	NA	NA	NA	NA	NA
588	NA	NA	3	1	587	29.35	NA	NA	NA	NA	NA	NA	NA
589	NA	NA	3	1	588	29.4	NA	NA	NA	NA	NA	NA	NA
590	NA	NA	3	1	589	29.45	NA	NA	NA	NA	NA	NA	NA
591	NA	NA	3	1	590	29.5	NA	NA	NA	NA	NA	NA	NA
592	NA	NA	3	1	591	29.55	NA	NA	NA	NA	NA	NA	NA
593	NA	NA	3	1	592	29.6	NA	NA	NA	NA	NA	NA	NA
594	NA	NA	3	1	593	29.65	NA	NA	NA	NA	NA	NA	NA
595	NA	NA	3	1	594	29.7	NA	NA	NA	NA	NA	NA	NA
596	NA	NA	3	1	595	29.75	NA	NA	NA	NA	NA	NA	NA
597	NA	NA	3	1	596	29.8	NA	NA	NA	NA	NA	NA	NA
598	NA	NA	3	1	597	29.85	NA	NA	NA	NA	NA	NA	NA
599	NA	NA	3	1	598	29.9	NA	NA	NA	NA	NA	NA	NA
600	NA	NA	3	1	599	29.95	NA	NA	NA	NA	NA	NA	NA
601	NA	NA	3	1	600	30	NA	NA	NA	NA	NA	NA	NA
