# Supplementary material for: An automated feeding system for the African killifish reveals the impact of diet on lifespan and allows scalable assessment of associative learning
Source: eLife. 2022 Nov 10;11:e69008. doi: 10.7554/eLife.69008 (PMC9788828; doi:10.7554/eLife.69008)
Supplement: Figure 6—source data 3. [file elife-69008-fig6-data3.zip › Filtered and Interpolated Trajectories with Kinematics/t16_REC007 DLC_likelihood-euclidean-filtered_splines-interpolated_kinematics_02_resnet50_TrainAllTheThingsJun28shuffle1_1030000.csv]

	x2	y2	fishnum	recording_num	bodyparts_coords	seconds	velocity_x	velocity_y	velocity_xy	velocity_xy_5frame	velocity_xy_10frame	velocity_xy_20frame	velocity_xy_40frame
1	46.69469	309.9334	16	7	0	0	0	0	0	NA	NA	NA	NA
2	45.76838	311.5117	16	7	1	0.05	-18.5262	31.5660000000003	36.6009896374404	NA	NA	NA	NA
3	47.07688	313.5621	16	7	2	0.1	26.17	41.0079999999994	48.6469419799431	31.8830787040139	NA	NA	NA
4	47.45934	315.907	16	7	3	0.15	7.64919999999989	46.8979999999999	47.5177089582399	52.4753558622497	NA	NA	NA
5	48.58704	316.6168	16	7	4	0.2	22.5540000000001	14.1960000000006	26.6497529444462	82.0013746822287	100.127865742506	NA	NA
6	49.12103	311.4965	16	7	5	0.25	10.6797999999999	-102.406	102.961385791179	115.241861348506	106.817916147967	NA	NA
7	49.3183484755827	302.287059411301	16	7	6	0.3	3.9463695116541	-184.18881177398	184.231083737336	145.645281875079	108.676080999047	NA	NA
8	49.6486275406907	291.549669089704	16	7	7	0.35	6.60558130215989	-214.74780643194	214.849375311331	168.372652780999	110.69439154038	NA	NA
9	50.4416278354533	281.604494223255	16	7	8	0.4	15.8600058952521	-198.90349732898	199.534811591103	161.160476433684	109.113321084774	NA	NA
10	52.02711	274.7717	16	7	9	0.45	31.7096432909339	-136.6558844651	140.286607474046	135.350787315866	107.731302067215	68.1810637630828	NA
11	53.82198	271.949	16	7	10	0.5	35.8974000000001	-56.454	66.9005040546033	106.146921732254	100.44841529178	68.8531126994706	NA
12	53.28513	269.2426	16	7	11	0.55	-10.737	-54.1280000000006	55.1826381482443	72.5813602944693	84.0257820732038	69.1626081809027	NA
13	52.98511	265.8142	16	7	12	0.6	-6.00040000000007	-68.5679999999991	68.8300473932706	47.0899513534312	65.7084834491533	70.1654844303357	NA
14	53.72709	264.4132	16	7	13	0.65	14.8396	-28.0200000000002	31.7070044021823	39.7363541498769	48.9141121798282	68.8169858132231	NA
15	54.36198	264.5049	16	7	14	0.7	12.6978000000001	1.83400000000006	12.8295627688555	32.7007768305419	36.2342617836591	69.1002088951847	NA
16	55.36007	263.3763	16	7	15	0.75	19.9618	-22.5720000000001	30.132518036832	25.2700451660531	30.8883092509743	66.5894617255232	NA
17	56.24753	262.9149	16	7	16	0.8	17.7491999999999	-9.22800000000052	20.0047515515691	25.246864065187	29.6491353627581	58.6506643400917	NA
18	56.1448235508599	261.334414173831	16	7	17	0.85	-2.05412898280201	-31.6097165233793	31.6763890708267	25.3785722138869	29.6365773202915	48.6875962098855	NA
19	56.01749	259.76	16	7	18	0.9	-2.54667101719789	-31.4882834766206	31.5910988978518	22.0402643520717	28.520650541672	40.9313872177886	NA
20	56.66446	259.5696	16	7	19	0.95	12.9393999999999	-3.80800000000022	13.4881035123549	26.5974938949744	30.4691157231543	34.8155871924329	48.7187936319639
21	57.04519	259.0158	16	7	20	1	7.6146	-11.0759999999993	13.4409787277559	34.0031094745299	32.7305081592659	32.4209874542185	49.2516357928333
22	58.59399	257.5397	16	7	21	1.05	30.976	-29.5220000000006	42.7908992660827	31.794437018157	33.2755466069797	30.1223755207488	48.7727943419257
23	61.75193	256.1876	16	7	22	1.1	63.1588000000001	-27.0420000000001	68.7044669686041	35.5596592324217	31.6667089706176	27.4183037270719	48.290644064691
24	62.45494	255.4384	16	7	23	1.15	14.0602	-14.9839999999995	20.5477366159873	43.4207519664601	32.948662255749	27.6740430634212	47.6605976250926
25	60.95242	256.0325	16	7	24	1.2	-30.0504000000001	11.8820000000005	32.3142145836784	39.953599318985	33.3969126012068	28.0539899691691	47.6174880290962
26	61.08071	253.3983	16	7	25	1.25	2.56580000000014	-52.6840000000004	52.746442397948	29.3303084667053	33.9536656574627	28.5846102046658	45.7609035863517
27	62.35255	253.4466	16	7	26	1.3	25.4367999999999	0.965999999999667	25.4551360287074	34.102887493341	30.5956156787395	28.3636974582073	41.9281578296214
28	61.68007	253.8406	16	7	27	1.35	-13.4496	7.88000000000011	15.5880127072056	31.234165969992	25.2000301338524	28.148147374929	37.0941957324624
29	63.0846	252.1207	16	7	28	1.4	28.0906	-34.3979999999999	44.4106317491656	24.4865793484653	26.8274355851703	28.1311623545198	32.5581602905575
30	63.28673	251.2452	16	7	29	1.45	4.04259999999994	-17.5099999999998	17.9706069669333	21.2376320384939	25.6388642151839	29.256523500845	29.2664395977182
31	63.72929	252.0863	16	7	30	1.5	8.85120000000001	16.8219999999997	19.0085092903149	21.0697518009994	24.4387122500658	29.6501588861961	28.1234042995494
32	63.31437	252.2861	16	7	31	1.55	-8.29840000000004	3.99600000000021	9.21039947885011	19.5519836769997	23.4518483094348	28.3829805029487	26.9998080964487
33	63.90925	252.7219	16	7	32	1.6	11.8976000000001	8.71600000000001	14.748611519733	20.0435624603758	24.6295857792403	26.4158036990463	25.8532640802416
34	65.22018	251.4292	16	7	33	1.65	26.2186	-25.8539999999999	36.8217911291669	24.3908451516662	23.3136624532906	26.5042094369621	25.9246442522148
35	66.06871	250.8606	16	7	34	1.7	16.9705999999999	-11.3720000000001	20.4285008838142	25.6660645803757	25.1161344004832	26.1347671630077	26.6772692603222
36	66.86542	252.7356	16	7	35	1.75	15.9342000000001	37.5	40.7449227467669	28.1894197574813	25.3466521149294	24.9323454471802	26.1000152342675
37	66.7581	251.9637	16	7	36	1.8	-2.14640000000003	-15.4380000000003	15.5864966223976	27.0753412295815	26.170345327158	25.205651319151	26.4410429521732
38	66.91624	253.3228	16	7	37	1.85	3.16280000000006	27.1820000000002	27.3653874052609	30.1887063405905	27.6315772642403	25.5007952550394	26.0220044345351
39	67.13907	251.7762	16	7	38	1.9	4.45660000000004	-30.9320000000002	31.2513984896679	26.3024590781925	26.1809832887539	24.1849333633265	25.5090021287855
40	67.70913	253.4833	16	7	39	1.95	11.4012	34.1420000000005	35.9953264388592	26.6746260739402	26.6306701108314	23.7172920030034	25.4008477018512
41	66.65469	253.3289	16	7	40	2	-21.0888	-3.08800000000019	21.3136864347771	27.0737347709993	25.4259786442946	23.8258211448802	25.4519761107291
42	65.78349	253.2838	16	7	41	2.05	-17.424	-0.901999999999816	17.4473316011361	25.2866253479263	26.9594543288673	23.8772406721485	24.5472271823202
43	66.90912	252.3414	16	7	42	2.1	22.5126	-18.8480000000004	29.3609308905562	23.0726338810724	26.3720047308385	24.2882244334113	24.7277249762668
44	66.19304	251.4857	16	7	43	2.15	-14.3216000000001	-17.1139999999997	22.3158513743033	24.5494982103966	25.0562042733624	24.1752454410084	25.6558364254726
45	67.01839	250.5519	16	7	44	2.2	16.507	-18.6760000000004	24.9253691045893	27.2442825837943	22.3184496055237	25.3005485514754	27.4816803865678
46	65.64775	250.9765	16	7	45	2.25	-27.4127999999999	8.49199999999996	28.6980080813981	25.6702746906777	22.3049901748311	23.6154202638692	27.4093704378634
47	67.11226	250.481	16	7	46	2.3	29.2902000000001	-9.90999999999985	30.9212534681245	24.8257831987985	21.5841360171391	24.5183884461391	27.6217012316381
48	67.9446	249.8014	16	7	47	2.35	16.6467999999998	-13.5919999999999	21.4908914249732	21.564265329975	20.9448716025823	23.8958614941412	28.2397612892921
49	67.13282	250.2007	16	7	48	2.4	-16.2356	7.98600000000022	18.0933939149073	20.0604821392655	22.1695075932629	22.8868419030513	27.6639691162638
50	66.71222	250.2943	16	7	49	2.45	-8.41199999999986	1.87199999999962	8.61777976047174	15.9239894504839	23.9704269921193	21.5451719028573	28.2115705309703
51	67.63544	249.7756	16	7	50	2.5	18.4644	-10.3739999999999	21.179092127851	16.219468514487	21.8048618834438	21.2537933352622	28.2106971254607
52	67.80167	249.2914	16	7	51	2.55	3.32459999999998	-9.68399999999974	10.2387900242165	19.5132319877272	22.0773225634109	20.7114738616917	28.9593365922767
53	66.72867	248.8821	16	7	52	2.6	-21.4600000000002	-8.18600000000004	22.9682867449883	26.3765886542636	21.4197182574439	23.0396462534872	28.7968060884577
54	66.49471	250.5943	16	7	53	2.65	-4.67919999999992	34.2439999999999	34.5622112811086	23.5492416276221	20.7174795327401	24.807463413983	28.7546465673908
55	66.01481	248.5019	16	7	54	2.7	-9.59800000000001	-41.848	42.9345630931537	28.2306556763378	20.771894200191	28.8285936101278	29.4527271366576
56	65.6703	248.5747	16	7	55	2.75	-6.89019999999999	1.45600000000002	7.0423569946432	26.6199680004009	20.2025964956932	29.8863954285466	30.1946372470354
57	67.33703	248.3464	16	7	56	2.8	33.3346	-4.56600000000037	33.6458602677953	21.921727077753	19.8388117062443	30.0377511441252	31.0641295525483
58	66.59241	248.3873	16	7	57	2.85	-14.8924	0.818000000000438	14.9148483653036	15.1671997461183	25.1344209043921	30.9787273235449	31.5442896982586
59	67.14587	248.3773	16	7	58	2.9	11.0692	-0.200000000000387	11.071006667869	16.8559513637644	27.4454192347031	31.1430048692011	30.9835813950268
60	67.55887	248.1791	16	7	59	2.95	8.25999999999993	-3.96399999999971	9.16192643498062	11.4469677361507	33.6867602281364	32.7058490589372	30.5504080141572
61	67.1629	247.5137	16	7	60	3	-7.91940000000011	-13.3080000000001	15.4861150828736	23.6488738083834	37.9679289736494	32.5955731060412	30.5660095364545
62	66.97935	247.788	16	7	61	3.05	-3.67099999999994	5.48600000000022	6.60094212972678	32.9691113916533	37.9981797248396	34.0414325124049	30.7861999544147
63	63.2509	248.5021	16	7	62	3.1	-74.5689999999999	14.282	75.924378726467	52.2063207101544	40.5377363896458	33.3053877435041	31.1680080501659
64	62.61138	251.3139	16	7	63	3.15	-12.7904000000001	56.2359999999995	57.6721945842184	59.0799065835345	41.568530205662	33.3340476937732	31.134623942582
65	57.87193	253.6124	16	7	64	3.2	-94.789	45.9700000000004	105.347973027487	64.5493917135284	44.6398039176835	33.6049057218399	31.372975156864
66	56.52133	255.7075	16	7	65	3.25	-27.012	41.902	49.8540444497736	57.4265989709082	44.9885497163892	36.7738542302016	31.6192967421962
67	55.1456230972369	256.70181368539	16	7	66	3.3	-27.514138055262	19.8862737077997	33.9483677796966	50.1679490196708	48.2440533185655	37.6098706589575	31.4142496913893
68	53.1306	256.7466	16	7	67	3.35	-40.300461944738	0.895726292200152	40.3104150133661	37.0732871252125	41.476354582616	39.1927179023759	31.0480853833698
69	52.19203	256.235	16	7	68	3.4	-18.7714	-10.2319999999997	21.378944828031	30.897192849244	39.2226761528432	39.0803208870024	31.5817162485039
70	53.99924	255.393	16	7	69	3.45	36.1442	-16.8400000000003	39.8746635551951	31.9387149236027	33.5230512155434	39.555644125457	33.810258064376
71	54.605	256.1231	16	7	70	3.5	12.1151999999999	14.6020000000004	18.973573069931	25.5261101943238	35.5797794867537	39.8782257376469	36.3829295832223
72	53.30625	257.5881	16	7	71	3.55	-25.975	29.2999999999995	39.1559781514901	28.2774032860157	37.2215615930753	40.8609260471377	41.8442283839811
73	53.46922	257.9669	16	7	72	3.6	3.25940000000003	7.57600000000025	8.24739136697198	29.9728153058743	37.8476994151061	39.2963698468446	46.1787720423959
74	55.12502	258.5539	16	7	73	3.65	33.116	11.7399999999998	35.1354102864901	40.2623661242634	36.5921115683428	37.461784471181	47.6707623520535
75	57.23255	259.7384	16	7	74	3.7	42.1506000000001	23.6900000000003	48.3517236544885	42.504408262548	34.4714843332305	33.9173567036001	47.9419784287969
76	55.11864	262.5543	16	7	75	3.75	-42.2782000000001	56.318	70.4213271618762	50.1692886358883	34.7679017589047	33.3521980558458	49.0542736737537
77	57.25672	261.2237	16	7	76	3.8	42.7616	-26.6120000000001	50.3661888429133	44.90681985067	33.4777987757098	32.7907482386534	49.7288201620367
78	55.65067	259.5376	16	7	77	3.85	-32.1210000000001	-33.7220000000002	46.5717932336733	38.9701533605867	37.1163851110731	31.1174434431947	50.0819584455418
79	55.67467	259.9781	16	7	78	3.9	0.480000000000018	8.80999999999972	8.82306636039847	29.2734373935459	35.7008927895187	32.0204276278067	51.1306476703415
80	54.9966467199794	259.33657329976	16	7	79	3.95	-13.5604656004119	-12.8305340047996	18.668391204072	24.4511892888716	34.3116621916568	34.9146670698148	51.975886435537
81	54.09432	258.7129	16	7	80	4	-18.046534399588	-12.4734659952003	21.9377473266726	24.0634815862579	31.124616624938	40.1702860604033	52.5271622111075
82	54.5148421682744	259.956470216813	16	7	81	4.05	8.41044336548791	24.87140433626	26.2549483195418	26.4949657283674	28.3599348842314	49.6470242555572	53.0537754533719
83	55.4119602630305	261.999873674637	16	7	82	4.1	17.942361895122	40.8680691564803	44.6332547206047	29.6531710227269	24.3871874712832	59.0521563412876	51.9451381392818
84	55.34107	263.0465	16	7	83	4.15	-1.41780526060998	20.9325265072596	20.9804870709461	32.9757958563301	27.4487436872705	62.0074770103338	51.1724068014161
85	54.02965	261.929	16	7	84	4.2	-26.2284000000001	-22.3500000000001	34.4594176758693	32.2686804795912	35.357849806399	62.2790511357539	49.1133607006099
86	54.071	260.0019	16	7	85	4.25	0.827000000000027	-38.5419999999999	38.5508714946886	24.7108933563086	45.572670361902	61.3346931173059	48.370295350802
87	53.45369	259.0483	16	7	86	4.3	-12.3461999999999	-19.0719999999999	22.7193714358473	28.4025216461736	65.8162497354046	61.847769665116	47.9740365493514
88	53.26069	259.3309	16	7	87	4.35	-3.8600000000001	5.65200000000004	6.84431910419154	41.0625285900712	80.9879275715021	60.9711989887076	47.3879678433221
89	52.17236	257.6865	16	7	88	4.4	-21.7666	-32.8879999999992	39.4386285202712	58.169544867474	88.314061231149	63.1809744536806	47.2676186660812
90	50.38382	253.1375	16	7	89	4.45	-35.7708	-90.9800000000007	97.7594523953573	99.3638189912179	90.2464400798511	64.396128745617	46.7067724390251
91	48.35874	259.002	16	7	90	4.5	-40.5016000000001	117.29	124.085952881703	137.264961786696	91.5447696096738	65.176098684568	46.7132966139082
92	44.4170245616348	269.735662849029	16	7	91	4.55	-78.834308767304	214.673256980579	228.690742054567	148.225600816124	95.3356044460005	65.2466248596061	46.2313121676832
93	41.4268	279.0867	16	7	92	4.6	-59.8044912326959	187.02074301942	196.35003308158	139.430351569631	97.555210506132	64.593906431719	46.4914554555814
94	41.65628	283.7932	16	7	93	4.65	4.58960000000005	94.1300000000001	94.2418236674144	124.919994351874	98.9132052200906	64.8830291316512	46.0093004391557
95	41.06655	286.4169	16	7	94	4.7	-11.7946000000001	52.4739999999997	53.7832061628904	91.3073899007831	93.4344076848351	64.3093646976197	45.1250132173055
96	39.20329	288.1967	16	7	95	4.75	-37.2651999999999	35.5960000000005	51.5341667929154	57.8454592255684	84.7795270072339	63.3883926457582	43.626002069739
97	36.22028	287.6573	16	7	96	4.8	-59.6602	-10.788	60.627719799115	49.6008096240569	64.6769999838076	63.1573248600494	42.5755360845668
98	35.18322	288.6736	16	7	97	4.85	-20.7412000000001	20.326	29.0403797055067	47.4384638000392	48.1998852919358	63.6584922434495	41.5795006397063
99	32.55087	288.3603	16	7	98	4.9	-52.6469999999999	-6.26600000000053	53.0185756598571	44.6390596625943	41.4519970321534	62.5148097043558	41.5019696250391
100	34.03596	286.8076	16	7	99	4.95	29.7018	-31.0540000000003	42.9714770428015	38.046610066832	38.3722893153884	58.4988778082353	41.1695846439822
101	32.16158	286.7112	16	7	100	5	-37.4876	-1.9279999999992	37.5371461056911	38.5543113583032	35.2320156818427	53.256307167413	40.7602317036267
102	31.76632	285.3856	16	7	101	5.05	-7.90520000000001	-26.5120000000002	27.6654718203035	33.3031844402499	30.9790452740983	42.8156000798092	40.2552353538744
103	31.9683647019241	283.81963605832	16	7	102	5.1	4.04089403848197	-31.3192788336005	31.5788861628629	29.3061148307376	29.761773980767	33.9307545698751	39.3053727513051
104	32.0387764840523	282.483342782997	16	7	103	5.15	1.40823564256401	-26.7258655064597	26.7629410695903	25.824971701091	26.116414188621	30.0111238679775	38.9605429475747
105	32.0207377417222	281.334177903948	16	7	104	5.2	-0.36077484660197	-22.9832975809802	22.9861289952404	23.9114804813646	23.5633479316356	27.9709752988571	38.2899383289749
106	31.9574308702708	280.329599151094	16	7	105	5.25	-1.26613742902798	-20.09157505708	20.131430457458	20.9692366032307	21.733087327592	25.917311022172	37.5250306020277
107	31.8920382650356	279.427064254353	16	7	106	5.3	-1.30785210470407	-18.0506979348195	18.0980157216717	18.9296439369922	20.9542001758109	23.3033025040176	37.1605756420287
108	31.8677423213539	278.584030943644	16	7	107	5.35	-0.485918873633935	-16.8606662141804	16.8676667721934	17.8205810325336	19.6616238478144	22.1878022907049	37.1947078394696
109	31.9277254345629	277.757956948887	16	7	108	5.4	1.19966226417993	-16.5214798951399	16.5649777383977	17.6412029540931	18.5702507038017	19.8229647963976	36.4139521392726
110	32.11517	276.9063	16	7	109	5.45	3.74889130874202	-17.0331389777402	17.4408144729475	17.9969198702572	17.5696612823258	17.9430405423473	34.175639324808
111	32.4541641032598	276.006298985134	16	7	110	5.5	6.77988206519601	-18.0000202973201	19.2345400652551	18.3540110923981	16.6026063625014	16.3443647226855	31.2805139997254
112	32.8924185909661	275.114317425365	16	7	111	5.55	8.76508975412605	-17.8396311953793	19.8766003024923	18.2108574706112	15.6275597339369	15.2638458481428	25.7724264622847
113	33.35855	274.3065	16	7	112	5.6	9.32262818067798	-16.1563485072998	18.6531228828981	17.318741532118	14.6138306006429	14.0168390708913	21.0757379338941
114	33.7937941333838	273.644264272293	16	7	113	5.65	8.70488266767595	-13.2447145541403	15.8492096294629	15.5640097709097	13.5295154041741	13.0380567634982	18.9352744040411
115	34.1898638587037	273.13011934129	16	7	114	5.7	7.92139450639809	-10.2828986200598	12.9802347804815	13.2581995976166	12.322733153059	12.27051196033	17.81035046533
116	34.5510913096871	272.751847189983	16	7	115	5.75	7.22454901966799	-7.56544302614088	10.4608812592137	10.8736501088877	10.955642117779	11.6616685582971	16.7462003127359
117	34.8818086200613	272.497229801366	16	7	116	5.8	6.61434620748395	-5.09234777233928	8.34754943602649	8.84817333773706	9.57349152047463	11.163826424008	15.4596569089064
118	35.1863479235538	272.35404915843	16	7	117	5.85	6.09078606984994	-2.8636128587209	6.73037543925372	7.32672477399993	8.37205429396807	10.7309234354896	14.9680702889971
119	35.4690413538919	272.31008724417	16	7	118	5.9	5.65386860676213	-0.879238285199335	5.72182577370988	6.34727446464825	7.50586282319468	10.3130945741893	13.882565975685
120	35.7342210448029	272.353126041576	16	7	119	5.95	5.30359381821995	0.860775948119681	5.37299196179579	5.8887834433327	6.97136263833429	9.85240084138065	13.0539828560615
121	35.9862191300142	272.470947533644	16	7	120	6	5.03996170422596	2.35642984136007	5.56362971245539	5.87045847904846	6.72073075409284	9.30472083203782	12.3671570841585
122	36.2293677432532	272.651333703364	16	7	121	6.05	4.86297226478001	3.60772339440018	6.05509432944872	6.1635523086523	6.70009311407913	8.72925284476009	11.9331323089681
123	36.4679990182472	272.882066533731	16	7	122	6.1	4.77262549987998	4.61465660734007	6.63875061783254	6.61600050266865	6.84801627033637	8.22072129791317	11.4073515688034
124	36.7064450887236	273.150928007736	16	7	123	6.15	4.76892140952799	5.37722948010014	7.18729492172907	7.09418704353743	7.09667374420449	7.85942494010456	11.0080842897567
125	36.9490380884097	273.445700108372	16	7	124	6.2	4.85185999372206	5.8954420127202	7.63523293187752	7.51140278482556	7.38206852970234	7.64972563180297	10.70935728949
126	37.2001101510329	273.754164818634	16	7	125	6.25	5.02144125246403	6.16929420524002	7.95456241679928	7.82557406162429	7.65379954629665	7.57508960329977	10.4880966269823
127	37.4639934103205	274.064104121512	16	7	126	6.3	5.27766518575191	6.19878605755957	8.14117303588941	8.02979517975667	7.88501416904556	7.61601131379516	10.3237264743994
128	37.74502	274.3633	16	7	127	6.35	5.62053179358998	5.98391756975957	8.20960700182615	8.14813655673604	8.06938830185826	7.74833828728929	10.1961070412081
129	38.0466797094643	274.641591245129	16	7	128	6.4	6.03319418928606	5.56582490258052	8.20840051239098	8.21341204905587	8.21298705701444	7.94216715497236	10.0819671294121
130	38.3690929507691	274.89704388008	16	7	129	6.45	6.44826482609602	5.10905269901968	8.22693981677437	8.25862555326555	8.32808862527165	8.16492516977579	9.95174988135669
131	38.7115377916357	275.129780736074	16	7	130	6.5	6.84889681733196	4.65473711988011	8.28093987839845	8.31320254209224	8.4294484525067	8.38994944563141	9.7824026101441
132	39.0732922997854	275.339924644331	16	7	131	6.55	7.23509016299403	4.20287816514019	8.36724055693782	8.3961789342722	8.53192951351118	8.60241876979342	9.60260174957539
133	39.4536345429395	275.52759843607	16	7	132	6.6	7.60684486308193	3.75347583477947	8.48249194595959	8.50804069380725	8.6486603042422	8.79786406671546	9.45886261212773
134	39.8518425888193	275.692924942511	16	7	133	6.65	7.9641609175961	3.30653012882067	8.62328247329079	8.64548485595753	8.78766056574023	8.97811181601516	9.39056665887301
135	40.2671945051463	275.836026994875	16	7	134	6.7	8.30703832653995	2.86204104727972	8.78624861444961	8.80523347375681	8.94778180984923	9.14820261864992	9.3992061550205
136	40.6989683596415	275.95702742438	16	7	135	6.75	8.63547708990396	2.42000859009977	8.96816068914985	8.98411806639217	9.12609934496617	9.31452469566755	9.47590278411639
137	41.1464422200264	276.056049062248	16	7	136	6.8	8.94947720769807	1.9804327573604	9.16598364593421	9.17914219720825	9.31982337054129	9.48362652479086	9.61036592825845
138	41.6088941540224	276.133214739698	16	7	137	6.85	9.24903867992001	1.54331354900023	9.37691490913638	9.38752292589121	9.52633983157265	9.66129064692648	9.79005039275237
139	42.0856022293506	276.18864728795	16	7	138	6.9	9.53416150656395	1.10865096503971	9.5984031273712	9.60671383397481	9.74323657501589	9.85083968463487	9.99959918238336
140	42.5758445137324	276.222469538223	16	7	139	6.95	9.804845687636	0.676445005459527	9.82815225786442	9.83441326732576	9.96831661202819	10.0510989213327	10.2223788416318
141	43.0788990748892	276.234804321739	16	7	140	7	10.061091223136	0.246695670319923	10.0641152295678	10.0685615967531	10.1996009388284	10.2600843882504	10.444763756762
142	43.5940439805421	276.225774469716	16	7	141	7.05	10.3028981130579	-0.180597040459816	10.304480812689	10.3073309528235	10.4353235360705	10.4759506543907	10.6590970233951
143	44.1205572984127	276.195502813375	16	7	142	7.1	10.530266357412	-0.605433126819435	10.5476565562733	10.5491102981652	10.6739209896108	10.6970039263423	10.8629410253574
144	44.6577170962221	276.144112183935	16	7	143	7.15	10.743195956188	-1.02781258879986	10.7922499077231	10.792488043682	10.9140188035295	10.9217083776415	11.0570449285636
145	45.2048014416916	276.071725412617	16	7	144	7.2	10.94168690939	-1.44773542636017	11.0370489845726	11.0362338048153	11.1544160328162	11.148686678238	11.2438002016829
146	45.7610884025426	275.97846533064	16	7	145	7.25	11.1257392170199	-1.86520163954015	11.281003957152	11.2792803824684	11.3940694315346	11.376715964933	11.4263040455407
147	46.3258560464965	275.864454769225	16	7	146	7.3	11.295352879078	-2.2802112283	11.5232096183555	11.5207066542355	11.6320779382401	11.6047205427217	11.6077628083872
148	46.8983824412744	275.72981655959	16	7	147	7.35	11.4505278955581	-2.6927641927	11.7628894445387	11.7597217674673	11.8676680211119	11.8317624982154	11.7910263692109
149	47.4779456545978	275.574673532957	16	7	148	7.4	11.5912642664679	-3.10286053266054	11.9993812665587	11.9956508193872	12.100180180267	12.0570312097944	11.9777389725342
150	48.0638237541879	275.399148520545	16	7	149	7.45	11.7175619918021	-3.51050024823962	12.2321245507318	12.2279220716649	12.3290567444479	12.2798325134878	12.1673186508344
151	48.655294807766	275.203364353574	16	7	150	7.5	11.8294210715619	-3.91568333942018	12.4606492167514	12.4560556597555	12.5538309910376	12.4995780678926	12.3587996710335
152	49.2516368830535	274.987443863264	16	7	151	7.55	11.92684150575	-4.31840980619995	12.684565879744	12.6796537062986	12.7741175493729	12.7157752769968	12.5513050678141
153	49.8521280477717	274.751509880835	16	7	152	7.6	12.009823294364	-4.71867964858006	12.9035573849916	12.8983917214284	12.9896040068201	12.9280179839994	12.7440520350131
154	50.4560463696419	274.495685237506	16	7	153	7.65	12.0783664374041	-5.11649286657985	13.1173714992742	13.112011162688	13.2000436160592	13.1359780411121	12.9363541055756
155	51.0626699163853	274.220092764499	16	7	154	7.7	12.132470934868	-5.51184946014018	13.3258146263808	13.320313027081	13.4052489941594	13.3393977847159	13.1276205787211
156	51.6712767557234	273.924855293031	16	7	155	7.75	12.1721367867619	-5.90474942935998	13.5287464230493	13.5231523538848	13.6050867042506	13.5380833954138	13.3173537906671
157	52.2811449553773	273.610095654325	16	7	156	7.8	12.1973639930781	-6.29519277411987	13.7260752017089	13.7204335258199	13.7994726157535	13.7318990919836	13.5051448520563
158	52.8915525830685	273.275936679598	16	7	157	7.85	12.208152553824	-6.68317949454035	13.9177540190106	13.9121062668903	13.9883679468868	13.9207620914953	13.6906684228706
159	53.5017777065183	272.922501200072	16	7	158	7.9	12.2045024689959	-7.06870959051912	14.1037773589497	14.0981622458132	14.1717759019572	14.1046382604336	13.8736769990958
160	54.1110983934479	272.549912046967	16	7	159	7.95	12.186413738592	-7.4517830621005	14.284178331733	14.2786322044261	14.349738824984	14.283538380336	14.0539950740783
161	54.7187927115787	272.158292051501	16	7	160	8	12.1538863626161	-7.83239990931975	14.4590263176639	14.4535835398889	14.5223357997899	14.4575149538167	14.2315134309801
162	55.3241387286319	271.747764044896	16	7	161	8.05	12.106920341064	-8.21056013210068	14.6284249947734	14.6231182780946	14.6896806345943	14.6266594812375	14.4061837316742
163	55.926414512329	271.318450858371	16	7	162	8.1	12.045515673942	-8.58626373049901	14.7925106963242	14.7873713830777	14.8519201761704	14.7911001436839	14.5780134955447
164	56.5248981303911	270.870475323145	16	7	163	8.15	11.9696723612419	-8.95951070452043	14.9514510499782	14.9465093537666	15.0092329048079	14.9509998335097	14.7470615085662
165	57.1188676505397	270.40396027044	16	7	164	8.2	11.8793904029719	-9.33030105410012	15.1054438566486	15.1007290647624	15.1618277665127	15.1065544792042	14.9134336661407
166	57.707601140496	269.919028531474	16	7	165	8.25	11.7746697991261	-9.69863477931995	15.2547161711087	15.2502568124519	15.3099432033827	15.2579916164012	15.077279229158
167	58.2903766679813	269.415802937468	16	7	166	8.3	11.6555105497059	-10.0645118801197	15.3995235497523	15.3953475315213	15.4538463467214	15.4055691613908	15.2387874584414
168	58.866472300717	268.894406319642	16	7	167	8.35	11.521912654714	-10.4279323565208	15.5401494347716	15.5362841499477	15.5938323404809	15.5495743475258	15.3981845853547
169	59.4351661064244	268.354961509215	16	7	168	8.4	11.3738761141479	-10.7888962085394	15.6769046453253	15.6733770529988	15.7302237650622	15.6903227883973	15.5557310737608
170	59.9957361528247	267.797591337408	16	7	169	8.45	11.211400928006	-11.1474034361402	15.8101269487808	15.8069636286803	15.8633701334244	15.8281576346689	15.7117191290382
171	60.5474605076394	267.22241863544	16	7	170	8.5	11.034487096294	-11.5034540393594	15.9401806863641	15.9374078685099	15.9936474330125	15.9634487940675	15.8664704123681
172	61.0896172385896	266.629566234532	16	7	171	8.55	10.8431346190039	-11.8570480181609	16.0674564281598	16.0650999986032	16.1214576881873	16.0965921863516	16.0203339221384
173	61.6214844133968	266.019156965903	16	7	172	8.6	10.6373434961441	-12.2081853725797	16.1923706339198	16.1904561169011	16.2472285188812	16.22800900709	16.17368400854
174	62.1423400997822	265.391313660772	16	7	173	8.65	10.4171137277081	-12.5568661026193	16.3153652957914	16.3139178130262	16.3714126719866	16.3581449760203	16.3269184918973
175	62.6514623654671	264.746159150362	16	7	174	8.7	10.1824453136979	-12.9030902082002	16.4369075402704	16.4359517476943	16.4944875028251	16.4874695475654	16.48045685971
176	63.1481292781729	264.08381626589	16	7	175	8.75	9.93333825411611	-13.2468576894405	16.5574891669895	16.5570491692524	16.6169543847523	16.6164750629023	16.6347385216726
177	63.6316189056208	263.404407838577	16	7	176	8.8	9.6697925489579	-13.5881685462596	16.6776261015002	16.67772534537	16.7393380259819	16.7456758248991	16.7902211059877
178	64.1012093155322	262.708056699642	16	7	177	8.85	9.39180819822809	-13.9270227787006	16.7978577417107	16.798518888749	16.8621856736991	16.8756070792141	16.9473787839805
179	64.5561785756285	261.994885680307	16	7	178	8.9	9.09938520192583	-14.2634203866999	16.9187461763794	16.9199909564783	16.9860661869785	17.006823887088	17.1067006134308
180	64.9958047536308	261.26501761179	16	7	179	8.95	8.79252356004599	-14.5973613703404	17.0408752571654	17.0427243042695	17.1115689617064	17.1398998777403	17.2686888940185
181	65.4193659172605	260.518575325312	16	7	180	9	8.47122327259427	-14.9288457295597	17.1648495056361	17.1673221781457	17.2393026927921	17.2754258709196	17.4338575309263
182	65.826140134239	259.755681652093	16	7	181	9.05	8.13548433956981	-15.2578734643794	17.2912928404558	17.2944070285869	17.3698939616109	17.4140083630393	17.6027304048823
183	66.2154054722875	258.976459423352	16	7	182	9.1	7.78530676097006	-15.5844445748198	17.4208471110919	17.4246190346638	17.503985639547	17.5562678733961	17.7758397488019
184	66.5864399991274	258.181031470309	16	7	183	9.15	7.42069053679813	-15.9085590608606	17.5541704285852	17.5586144291059	17.6422351021893	17.7028371502849	17.9537245327129
185	66.9385217824799	257.369520624184	16	7	184	9.2	7.04163566704977	-16.2302169224995	17.69193528755	17.6970636189524	17.7853122526556	17.8543592402158	18.1369288598068
186	67.2709288900664	256.542049716198	16	7	185	9.25	6.6481421517301	-16.5494181597205	17.8348264778466	17.8406491009484	17.933897357087	18.0114854269439	18.326000377314
187	67.5829393896082	255.69874157757	16	7	186	9.3	6.24020999083598	-16.8661627725601	17.9835387896882	17.9900631757918	18.0886787000967	18.1748730505847	18.5214887064927
188	67.8738313488265	254.83971903952	16	7	187	9.35	5.81783918436599	-17.180450761	18.138774521072	18.1460054706475	18.2503500730931	18.3451832204351	18.7239438963227
189	68.1428828354428	253.965104933268	16	7	188	9.4	5.38102973232611	-17.4922821250397	18.3012408028024	18.309180285068	18.4196081135914	18.5230784384643	18.9339149056276
190	68.3893719171784	253.075022090034	16	7	189	9.45	4.92978163471179	-17.8016568646802	18.4716467618282	18.480293781241	18.5971495187251	18.7092201533682	19.1519481182964
191	68.6125766617544	252.169593341038	16	7	190	9.5	4.46409489152018	-18.10857497992	18.6507005499494	18.6600510452378	18.7836681610958	18.9042662677851	19.3785858961079
192	68.8117751368924	251.248941517499	16	7	191	9.55	3.98396950275981	-18.4130364707801	18.8391062705532	18.8491530513909	18.9798521395584	19.1088686234129	19.6143651734116
193	68.9862454103134	250.313189450638	16	7	192	9.6	3.48940546842016	-18.71504133722	19.0375608410556	19.0482935668028	19.1863808013232	19.3236704905138	19.8598160976168
194	69.135265549739	249.362459971675	16	7	193	9.65	2.98040278851204	-19.0145895792597	19.2467508335683	19.2581560371235	19.4039217747393	19.5493040894055	20.1154607191382
195	69.2581136228904	248.396875911829	16	7	194	9.7	2.45696146302805	-19.3116811969202	19.4673493388875	19.4794104978759	19.6331280540807	19.7863881720483	20.3818117341554
196	69.3540676974888	247.416560102321	16	7	195	9.75	1.91908149196792	-19.60631619016	19.7000129015527	19.7127105574087	19.8746351784832	20.0355256917258	20.6593712832756
197	69.4224058412557	246.42163537437	16	7	196	9.8	1.36676287533788	-19.89849455902	19.9453785743152	19.9586904980876	20.1290585467291	20.2973015880863	20.9486298090154
198	69.4624061219123	245.412224559196	16	7	197	9.85	0.800005613131987	-20.1882163034799	20.2040611387199	20.2179625413586	20.3969909079345	20.5722807134312	21.2500649748292
199	69.4733466071799	244.388450488019	16	7	198	9.9	0.218809705352214	-20.47548142354	20.4766505369626	20.4911143198429	20.6790000652197	20.8610059241672	21.5641406483749
200	69.4545053647798	243.35043599206	16	7	199	9.95	-0.376824848002002	-20.7602899191801	20.7637095552428	20.7787065955823	20.9756268253714	21.1639963588524	21.8913059516435
201	69.4051604624335	242.298303902538	16	7	200	10	-0.986898046926115	-21.0426417904398	21.065771793974	21.0812712584602	21.2873832223558	21.4817459212962	22.2319943806267
202	69.3245899678621	241.232177050672	16	7	201	10.05	-1.61140989142808	-21.3225370373203	21.3833399530122	21.3993096323517	21.6147510366141	21.8147219837839	22.5866229972251
203	69.212071948787	240.152178267683	16	7	202	10.1	-2.25036038150193	-21.5999756597796	21.7168844531094	21.7332911093841	21.9581806255392	22.1633643218375	23.1088794108541
204	69.0668844729295	239.058430384792	16	7	203	10.15	-2.90374951714995	-21.8749576578205	22.0668424064202	22.0836521248687	22.3180900735951	22.5280842879914	24.2492749509072
205	68.8883056080109	237.951056233217	16	7	204	10.2	-3.57157729837212	-22.1474830314997	22.4336169404048	22.4507954776459	22.6948646636241	22.909264228095	24.5841036860712
206	68.6756134217525	236.830178644178	16	7	205	10.25	-4.25384372516788	-22.4175517807799	22.8175768713968	22.8350899926183	23.0888566641093	23.3072571396072	24.8515775542085
207	68.4280859818757	235.695920448896	16	7	206	10.3	-4.9505487975361	-22.68516390564	23.2190567168983	23.2368705148384	23.5003854208388	23.7223865674461	25.4142353780629
208	68.1450013561017	234.548404478591	16	7	207	10.35	-5.6616925154799	-22.9503194060999	23.6383570279714	23.6564382178641	23.9297377357406	24.1549467292233	25.9802904414355
209	67.8256376121519	233.387753564482	16	7	208	10.4	-6.38727487899615	-23.21301828218	24.0757450175208	24.0940612033499	24.3771685107631	24.6052028582855	25.7484938463542
210	67.4692728177476	232.214090537789	16	7	209	10.45	-7.127295888086	-23.4732605338604	24.5314554555333	24.5499753640317	24.8429016308185	25.0733917499189	26.1718985268807
211	67.07518504061	231.027538229732	16	7	210	10.5	-7.88175554275199	-23.7310461611401	25.0056917988258	25.0243854788628	25.3271310568586	25.5597224934683	25.8390203983919
212	66.6426523484605	229.828219471532	16	7	211	10.55	-8.65065384298987	-23.9863751639996	25.4986275203073	25.5174665066878	25.8300220982782	26.0643773710374	25.8404164133383
213	66.1709528090205	228.616257094408	16	7	212	10.6	-9.43399078879992	-24.2392475424799	26.0104076021269	26.0293650437729	26.3517128329074	26.8940883311944	26.5995782703376
214	65.6593644900111	227.39177392958	16	7	213	10.65	-10.2317663801881	-24.48966329656	26.5411501566459	26.5602009103672	26.8923156429759	28.9492458124089	26.2707468489075
215	65.1071654591538	226.154892808267	16	7	214	10.7	-11.0439806171459	-24.7376224262604	27.0909481409587	27.1100688325247	27.4519188362136	29.3818192000942	26.7076900371727
216	64.5136337841699	224.905736561691	16	7	215	10.75	-11.8706334996781	-24.9831249315201	27.6598711317971	27.679040186952	28.0305883228274	29.6676294166913	27.286982187051
217	63.8780475327806	223.64442802107	16	7	216	10.8	-12.711725027786	-25.2261708124195	28.2479671310947	28.2671647792639	28.6283693212359	30.5311691680395	26.8627567147573
218	63.1996847727073	222.371090017625	16	7	217	10.85	-13.567255201466	-25.4667600689004	28.8552643742636	28.8744726286544	29.8584389266483	31.3883001694397	27.2797714097666
219	62.4778235716713	221.085845382576	16	7	218	10.9	-14.43722402072	-25.7048927009799	29.4817731182055	29.5009757352876	33.5213231140547	30.6359817685412	27.514571052829
220	61.7117419973938	219.788816947142	16	7	219	10.95	-15.32163148555	-25.9405687086797	30.1274873879109	30.1466698099472	33.9207367693699	31.1798006949091	27.8298315075057
221	60.9007181175963	218.480127542543	16	7	220	11	-16.2204775959501	-26.1737880919804	30.7923866649634	32.0378376663446	34.008127776524	30.1962948754875	27.613308562131
222	60.04403	217.1599	16	7	221	11.05	-17.133762351926	-26.4045508508599	31.4764375043924	38.7754814488455	35.2323162378008	29.8661108428926	27.9620636145419
223	59.36325	215.3694	16	7	222	11.1	-13.6156	-35.8099999999996	38.3111036562505	38.9670009100853	36.424887505972	31.0357922188377	27.9207061147299
224	59.75748	212.2356	16	7	223	11.15	7.88460000000001	-62.6760000000002	63.1699920307104	38.5152798177604	34.3796478941065	30.0134094098237	27.5187989384
225	60.51867	210.8805	16	7	224	11.2	15.2238	-27.1019999999999	31.08508469411	40.3179626656545	34.9076825536045	30.5061158462504	27.3192345472045
226	59.14929	210.4802	16	7	225	11.25	-27.3876	-8.00600000000031	28.5337812033387	40.8119373455995	32.3620014281475	31.2667072344949	27.0313011714168
227	59.72063	208.538	16	7	226	11.3	11.4268	-38.8439999999997	40.4898517438626	29.9838143393674	31.1038523645492	30.0031268620684	26.643523304929
228	60.97342	206.9292	16	7	227	11.35	25.0557999999999	-32.176	40.7809770559755	30.8483641971237	32.2131455110272	30.4045960903098	26.3590636161374
229	60.92627	206.4802	16	7	228	11.4	-0.942999999999898	-8.98000000000025	9.02937699955009	26.2087230385347	26.5054957055927	30.4239392473726	26.0034823178878
230	62.69549	206.4158	16	7	229	11.45	35.3843999999999	-1.28800000000012	35.4078339828914	21.889742063444	27.0914949231309	30.5862712650925	25.9052576188001
231	62.58517	206.1729	16	7	230	11.5	-2.20640000000003	-4.85799999999983	5.33557541039376	23.6143536764549	28.5252866924657	29.6668946307937	25.5808100203657
232	63.25494	205.5066	16	7	231	11.55	13.3954	-13.3260000000001	18.8949468684091	23.027177071818	24.773937486336	29.8597498580464	25.2330289557418
233	62.35978	203.2043	16	7	232	11.6	-17.9031999999999	-46.046	49.4040351210304	23.3346256491381	24.3843046746476	28.9473238982655	24.8317727175147
234	62.63617	203.0761	16	7	233	11.65	5.52779999999998	-2.56399999999985	6.09349397636521	30.8418503463968	26.4682306006387	26.088352064391	24.294239605289
235	62.8876640455744	201.24604603706	16	7	234	11.7	5.02988091148794	-36.6010792587997	36.9450768694922	27.658132909228	26.2648599765805	25.2566498943147	23.8386787541214
236	63.08431	199.1115	16	7	235	11.75	3.93291908851211	-42.6909207412001	42.8716988966872	25.1542556728402	26.9717878334398	24.3949729261423	23.3896552166697
237	63.11949	199.2561	16	7	236	11.8	0.703599999999938	2.89199999999994	2.97635968256519	29.9092841294594	28.6156473515436	22.7558774418184	23.2917087004498
238	61.50621	200.1497	16	7	237	11.85	-32.2655999999999	17.8719999999998	36.884648939091	29.1950943040228	25.6815022855037	21.329827062835	23.3947655389018
239	61.78751	198.683	16	7	238	11.9	5.62599999999989	-29.3340000000001	29.8686362594612	23.1017253204828	25.6712084231893	21.3709828672345	23.1604798259897
240	62.71859	197.2982	16	7	239	11.95	18.6216	-27.6959999999997	33.3741277423094	29.5731617938591	23.4218048654986	20.6307145426912	22.9947556363818
241	62.16693	197.0147	16	7	240	12	-11.0332	-5.67000000000007	12.4048539789874	26.2087488981673	20.2646591598189	20.9653251652439	24.97504085278
242	63.65131	196.0567	16	7	241	12.05	29.6876	-19.16	35.3335420494465	21.4331327169192	20.7378173973008	20.599947068591	29.1437986942347
243	62.68222	196.3158	16	7	242	12.1	-19.3818	5.18199999999979	20.0625844606322	17.6485154269744	18.2753494510225	18.6277532161917	33.8086492807576
244	62.38428	196.3466	16	7	243	12.15	-5.95880000000008	0.615999999999985	5.99055535322068	17.4275929991549	16.2737351338303	18.5750698007544	36.8113522385506
245	62.35359	197.0685	16	7	244	12.2	-0.613799999999998	14.4380000000001	14.4510412925852	11.9024730007426	14.996569108802	17.1712416619925	38.6207340347722
246	62.0403	196.5983	16	7	245	12.25	-6.2657999999999	-9.40400000000011	11.30024183989	10.3419500038777	14.9588624970481	15.5126031988445	41.0511645230238
247	61.73143	196.8288	16	7	246	12.3	-6.17739999999998	4.61000000000013	7.70794205738477	11.1143375507413	12.5842467856385	16.5802905388312	43.3079896705663
248	62.1466	196.3778	16	7	247	12.35	8.30339999999993	-9.01999999999987	12.2599694763077	12.3446227906296	11.5740041468796	16.3849349874938	44.7040800151362
249	61.76611	196.0649	16	7	248	12.4	-7.60980000000004	-6.25800000000027	9.852493087539	12.4901319949412	11.4789311783195	15.8970204046068	47.7649737863388
250	61.31748	196.9922	16	7	249	12.45	-8.97259999999989	18.546	20.6024674920263	13.2660205705344	10.9206784584864	15.4032400076712	47.6691077806847
251	60.77787	196.7267	16	7	250	12.5	-10.7922000000001	-5.31000000000006	12.0277878614483	12.8060582898815	10.7605472378702	20.2831870747662	49.1053979892911
252	61.03416	196.2071	16	7	251	12.55	5.1258	-10.3919999999999	11.587384935351	11.8435248058976	12.4227636803616	28.427847530423	49.528873319771
253	60.65855	195.8801	16	7	252	12.6	-7.51220000000004	-6.53999999999996	9.96015807304282	9.49673412634332	14.4945205239651	38.6699746632497	49.343966611661
254	60.83168	195.697	16	7	253	12.65	3.46260000000001	-3.66199999999992	5.03982566761981	9.03096248079921	15.5203056753834	47.5343524127101	50.8312468587968
255	60.70552	196.1221	16	7	254	12.7	-2.52319999999997	8.50199999999973	8.86851409425475	11.5795067901887	15.8099109065404	51.9848181752297	51.1819017779409
256	61.14753	195.9226	16	7	255	12.75	8.84020000000007	-3.99000000000001	9.6989296337277	16.1829827580487	25.6075116524844	57.7073561199054	51.2032757526968
257	61.18259	194.7066	16	7	256	12.8	0.701199999999886	-24.3199999999996	24.3301064822984	19.1970865448691	44.2714482752075	63.8601018993141	51.5875379319526
258	59.83096	195.651	16	7	257	12.85	-27.0326	18.888	32.9775379123427	22.1230876867374	65.7659451796198	68.0783329674373	51.3839791135586
259	59.85186	194.6457	16	7	258	12.9	0.418000000000092	-20.1060000000001	20.1103446017219	42.1840608241696	83.5897736471008	74.1589647054431	51.4278886734751
260	59.28204	195.6732	16	7	259	12.95	-11.3964	20.5500000000001	23.4985198035962	76.9633897602264	93.048957891973	74.7075010186782	51.0710172752771
261	53.79659	195.2708	16	7	260	13	-109.709	-8.048	110.003795320889	115.348907601191	104.654165001941	77.2454708133383	51.6069515426061
262	43.8865252841741	195.42963802858	16	7	261	13.05	-198.201294316518	3.17676057159986	198.226751162582	147.982460749332	115.297440118267	78.4577995709509	51.4920122056459
263	32.7226957958684	196.780453213943	16	7	262	13.1	-223.276589766114	27.0163037072598	224.905127117166	163.974828097209	121.66214541091	80.0601800071302	51.7688305734693
264	23.83207	199.0017	16	7	263	13.15	-177.812515917368	44.4249357211402	183.278110342429	167.124269179712	132.797623735503	83.0874239168392	51.7553886065304
265	19.95087	202.4217	16	7	264	13.2	-77.6240000000001	68.3999999999997	103.460356542977	153.631490476307	133.605091130816	85.1925618938892	51.7663603848541
266	20.2763502463463	208.700820007841	16	7	265	13.25	6.50960492692604	125.58240015682	125.751000733403	127.975383220628	128.883429974192	86.893948306549	52.44588690625
267	21.71109	215.0796	16	7	266	13.3	28.694795073074	127.57559984318	130.76285764556	117.612786721673	112.644150866694	86.5947853250739	52.8474074823474
268	22.39972	219.8615	16	7	267	13.35	13.7726	95.6380000000001	96.6245908387716	103.235354164424	94.3544148346407	86.3830232396233	52.9861353856727
269	24.25432	226.1677	16	7	268	13.4	37.092	126.124	131.465127847654	90.6425907686727	82.5850741865777	86.9587569423433	53.4314792369609
270	22.68642	225.9837	16	7	269	13.45	-31.358	-3.67999999999995	31.5731937567298	71.6568112570816	77.3361658958055	86.738794542883	53.4180551966725
271	20.64256	223.6008	16	7	270	13.5	-40.8772	-47.6580000000001	62.7871837546486	60.7334464486531	69.1337316111574	82.9307160104459	53.4770032153413
272	20.47773	221.8167	16	7	271	13.55	-3.29659999999997	-35.6819999999999	35.8339600876039	47.5573616514824	57.8921305318812	74.5561768808688	53.3109711233711
273	20.00414	219.7704	16	7	272	13.6	-9.47180000000003	-40.926	42.0077667966295	51.4369776271873	51.1039010683371	64.867686483689	53.5166535021346
274	18.8821	216.6891	16	7	273	13.65	-22.4408	-61.626	65.5847038617999	47.6248724536422	41.1198901491838	55.9764248003507	53.8658799838769
275	21.1743	215.5751	16	7	274	13.7	45.844	-22.2800000000001	50.9712736352546	44.1274498066809	39.8724979549499	51.5479025944784	54.3017977317818
276	20.57223	213.4733	16	7	275	13.75	-12.0414	-42.0359999999999	43.7266578869229	41.4743556880211	36.9780020466997	47.1844176925945	54.4559234522333
277	19.79129	212.992	16	7	276	13.8	-15.6188	-9.62600000000009	18.3468468527974	34.6824186468853	36.4682028950434	41.8347130653807	54.4245979599512
278	19.05505	211.7578	16	7	277	13.85	-14.7248	-24.6839999999997	28.7422962033305	28.3080182827126	35.3809581327373	37.893937803908	53.9971322739286
279	19.5317	210.2501	16	7	278	13.9	9.53299999999999	-30.154	31.625018656121	26.3311316397572	29.3677754141237	32.7039937684787	54.8180251707647
280	20.18684	210.9449	16	7	279	13.95	13.1028	13.8959999999997	19.099271814391	28.8089559834059	25.7596392931514	32.1286093746668	55.1422702172786
281	19.70447	212.5668	16	7	280	14	-9.64739999999999	32.4380000000002	33.8422246721461	29.2875605774535	25.2351037740316	29.7085356173443	52.9756958286694
282	21.20737	212.2458	16	7	281	14.05	30.058	-6.41999999999996	30.7359685710407	24.0531321813621	25.7772955988802	28.1641426757913	48.9568116300848
283	20.60738	213.6823	16	7	282	14.1	-11.9998	28.7299999999999	31.1353191735687	23.2112603035903	24.6839745394789	26.973126997139	43.6512219648398
284	20.68487	213.4209	16	7	283	14.15	1.54980000000002	-5.22800000000018	5.45287667566413	24.139075908306	24.2880973877736	24.6443360509146	39.4872921392625
285	20.64638	214.1644	16	7	284	14.2	-0.769799999999989	14.8700000000002	14.8899124255318	22.7456352143546	24.3847207943836	23.4110335696744	38.159953480866
286	18.73065	213.9855	16	7	285	14.25	-38.3146	-3.57799999999997	38.4813026957248	20.0803885015044	22.4390691879888	22.0178985979176	35.856042373888
287	19.74534	213.3668	16	7	286	14.3	20.2938	-12.3739999999998	23.7687651012835	24.5230625941851	19.8600824565393	22.2544105948284	35.8224517567534
288	18.91718	213.0396	16	7	287	14.35	-16.5632	-6.5440000000001	17.8090856093176	25.5581812851769	18.5652958615407	21.6112413082339	33.9605984557556
289	18.19855	214.2216	16	7	288	14.4	-14.3725999999999	23.6399999999998	27.666247139068	20.7390624676716	19.9208966877055	22.6772933991862	32.6801694173998
290	18.98889	213.6036	16	7	289	14.45	15.8068	-12.3599999999999	20.0655058804905	16.974529698724	21.0624278461975	23.5457458916742	33.7284293853615
291	18.31287	213.3579	16	7	290	14.5	-13.5204	-4.91399999999999	14.3857086081986	17.050203221577	18.8006934218036	23.0206756468929	34.639732435046
292	18.50016	213.5194	16	7	291	14.55	3.74580000000002	3.22999999999979	4.94610125654528	15.3187307812259	18.7315255907767	23.3574463793008	34.0521419394701
293	19.40953	213.5172	16	7	292	14.6	18.1874	-0.0439999999997553	18.1874532235824	16.566674407218	18.5385080769889	22.4347574459907	33.1348828071667
294	18.46095	213.4577	16	7	293	14.65	-18.9716	-1.19000000000028	19.0088849373129	16.8623243759356	21.0664894105988	22.9981594781742	32.5931246741233
295	19.61111	214.0957	16	7	294	14.7	23.0032	12.7600000000001	26.3052240104509	20.4885214828293	22.7067709889648	24.7720043672536	31.5199475711896
296	18.85399	213.8592	16	7	295	14.75	-15.1424	-4.73000000000013	15.8639584517863	20.0268129324008	23.602282105797	24.5276670551815	31.1608189296506
297	20.00462	213.773	16	7	296	14.8	23.0126	-1.72399999999982	23.0770867910141	26.8142480399716	26.8548103020623	29.810190448126	31.7988703041376
298	20.50674	214.388	16	7	297	14.85	10.0424	12.3000000000002	15.8789104714399	28.8468675707116	26.3042190304407	30.0272591076032	32.424951746972
299	18.09538	213.2955	16	7	298	14.9	-48.2272	-21.85	52.9460604751667	30.3422398356584	26.0754222686428	32.6563450663208	33.2152333662817
300	19.67103	214.2132	16	7	299	14.95	31.513	18.3539999999999	36.4683216641512	33.2210991212952	28.4815808883097	35.3282493960562	34.5303999028735
301	18.69889	213.5675	16	7	300	15	-19.4428	-12.9140000000001	23.3408197765203	32.5816251284806	30.2546406885593	39.5709292527478	35.6583876491185
302	18.11542	211.7871	16	7	301	15.05	-11.6694	-35.6079999999997	37.4713832191978	25.3365964973141	40.8888553054754	39.9401412031488	37.0121476885052
303	18.54071	212.2574	16	7	302	15.1	8.50580000000001	9.40599999999961	12.6815405073671	28.1162942059077	41.5160101382174	39.2966386171944	38.4691450976215
304	17.79921	211.8712	16	7	303	15.15	-14.83	-7.72400000000005	16.7209173193339	30.1670415414602	44.2462007220429	40.541913297332	40.6455763931976
305	19.7579	210.2883	16	7	304	15.2	39.1738	-31.6579999999999	50.3668102071195	48.5566114896555	47.9497278031476	39.6288615727048	42.6270136343672
306	20.70362	208.9001	16	7	305	15.25	18.9144	-27.7639999999997	33.5945564542826	50.4503951479542	55.5395763996985	40.3037392613835	44.0227755699592
307	23.64602	214.6634	16	7	306	15.3	58.848	115.266	129.419232960175	63.1558049467717	53.0254721042354	41.3433300134467	45.7533893548653
308	23.87497	215.747	16	7	307	15.35	4.57900000000002	21.6720000000004	22.1504587988605	67.7831614003875	52.2890582039482	43.2386621857101	47.562804708223
309	22.67003	211.9198	16	7	308	15.4	-24.0988	-76.5440000000001	80.2479663134214	80.9121112579368	55.0084043260211	43.7531733333771	49.0182845644066
310	21.20166	208.5507	16	7	309	15.45	-29.3674	-67.3820000000001	73.5035924751982	57.4943327188153	50.7761422570999	45.5150539140728	50.5189399670605
311	20.26418	203.6781	16	7	310	15.5	-18.7496	-97.4520000000001	99.2393057420296	54.1277212599421	50.3528378342077	48.2960996513441	51.9794725384457
312	19.64792	203.6603	16	7	311	15.55	-12.3252	-0.355999999999881	12.3303402645669	46.8610037052706	41.797804721418	50.6668489977096	53.4567983069344
313	19.91379	203.6605	16	7	312	15.6	5.31739999999999	0.00400000000013279	5.31740150449446	33.7691231138123	44.9613142332029	54.5035327492523	54.3472879608537
314	18.86971	201.7289	16	7	313	15.65	-20.8815999999999	-38.6320000000001	43.9143785400637	19.7935644104785	43.2601459447113	58.292993308221	54.9260409726421
315	18.92636	201.3307	16	7	314	15.7	1.13299999999995	-7.96400000000006	8.04418951790675	26.1012767240207	43.0803800249981	60.4820229014807	54.9995983715234
316	19.69284	200.0786	16	7	315	15.75	15.3296	-25.0420000000003	29.3615122253608	35.7949072064636	41.0526229029896	63.517884084737	54.9991160305937
317	20.2960204409844	197.969720030552	16	7	316	15.8	12.063608819688	-42.1775993889599	43.868901832278	39.6592881841521	48.3082258911837	61.6965882616046	54.6721052681229
318	20.6085299971588	195.298661756643	16	7	317	15.85	6.25019112348802	-53.4211654781797	53.7855539167087	52.3916369361839	56.7180072945564	65.0983503088428	54.862283837591
319	20.6556278603439	192.137198385685	16	7	318	15.9	0.941957263701951	-63.2292674191604	63.2362834285059	62.3116813955007	61.5775822904209	65.3802240624925	54.5902592686293
320	20.4625732223603	188.557103125088	16	7	319	15.95	-3.86109275967193	-71.6019052119401	71.705933278066	70.5151750583467	70.1879035458616	65.7096305380647	54.6249490403959
321	20.0546252750285	184.630149182265	16	7	320	16	-8.15895894663605	-78.5390788564598	78.9617345219449	77.6411073826493	76.6829303352663	64.3880158241436	54.7690076826796
322	19.4570432101692	180.428109764627	16	7	321	16.05	-11.951641297186	-84.0407883527598	84.8863701465081	83.4958763966897	81.5953718017912	66.9734554107199	54.0053659778833
323	18.6950862196029	176.022758079586	16	7	322	16.1	-15.239139811326	-88.1070337008202	89.4152155382215	87.9841701555394	85.2353863844827	69.397937304513	54.3837081680808
324	17.7940134951502	171.485867334553	16	7	323	16.15	-18.021454489054	-90.7378149006598	92.5101284987079	91.054179275032	87.5003021802736	69.3101686479523	55.902102965454
325	16.7790842286317	166.88921073694	16	7	324	16.2	-20.29858533037	-91.9331319522604	94.1474020723144	92.6755685452356	88.3388810511314	70.3703351703421	57.5636706437603
326	15.6755576118681	162.30456149416	16	7	325	16.25	-22.070532335272	-91.6929848555998	94.3117801194079	92.8296653863161	87.7234087452976	69.694492799804	60.264871893721
327	14.5086928366799	157.803692813622	16	7	326	16.3	-23.337295503764	-90.0173736107598	92.9933164975264	91.5047279638576	85.6386849302561	68.0008805227991	60.8222558273236
328	13.3037490948877	153.45837790274	16	7	327	16.35	-24.098874835844	-86.9062982176399	90.1856997436236	88.6935919467234	82.0778673144696	66.4859054894719	63.9513704214457
329	12.0859855783121	149.340389968925	16	7	328	16.4	-24.355270331512	-82.3597586763003	85.8854413864157	84.3926382155633	77.0427550054837	65.4273452038815	65.1773899807356
330	10.8806614787736	145.521502219588	16	7	329	16.45	-24.10648199077	-76.3777549867399	80.0917219866435	78.6018013152765	70.5527667948225	63.734844166719	65.8485162806378
331	9.71303598809303	142.07348786214	16	7	330	16.5	-23.3525098136114	-68.9602871489598	72.807011463607	71.326069242623	62.7060552643416	61.2419157140151	65.0622643885804
332	8.6083682980908	139.068120103995	16	7	331	16.55	-22.0933538000446	-60.1073551629003	64.0391319960926	62.5807820471098	54.4063892438071	57.3438829580569	65.3707779626227
333	7.59191760058756	136.577172152563	16	7	332	16.6	-20.3290139500648	-49.8189590286398	53.8070393803564	52.4119416429216	47.7364245944611	54.2638835869092	65.4443217574581
334	6.68894308740389	134.672417215255	16	7	333	16.65	-18.0594902636734	-38.0950987461603	42.1590054088497	41.01947231312	43.3543882274894	53.511212622687	65.3367079244832
335	5.92470395036039	133.425628499485	16	7	334	16.7	-15.28478274087	-24.9357743154002	29.2475199657025	30.2109771723377	39.1308072823066	54.6453183860398	66.055059275604
336	5.32445938127766	132.908579212662	16	7	335	16.75	-12.0048913816546	-10.3409857364596	15.8446648145988	24.1467799462991	34.7604226827325	57.011859702705	65.7361300030369
337	4.91346857197628	133.193042562199	16	7	336	16.8	-8.21981618602761	5.68926699073984	9.99665629218107	24.127994407869	29.0490809858578	59.9479233930427	65.4438548393035
338	4.71699071427687	134.350791755508	16	7	337	16.85	-3.9295571539882	23.15498386618	23.4860532501635	25.8496729216915	26.4498998593489	62.8043905340486	64.9488423999472
339	4.760285	136.4536	16	7	338	16.9	0.8658857144626	42.0561648898399	42.0650777166989	28.501373052345	29.9796702398902	64.9745558989787	63.474452802118
340	4.964932	138.3353	16	7	339	16.95	4.09294000000001	37.6339999999999	37.8559125348154	27.8871847993779	38.7378699772571	65.9874020232108	62.646857329457
341	4.885707	136.8823	16	7	340	17	-1.5845	-29.0600000000001	29.1031654678663	28.7530197723987	51.3176641410683	65.7365129530172	61.5342442301268
342	4.540247	136.8584	16	7	341	17.05	-6.9092	-0.477999999999952	6.92571502734555	35.8313460719114	65.4894575422782	63.7681005145254	60.3557689603538
343	4.847928	135.5021	16	7	342	17.1	6.15361999999999	-27.1259999999995	27.8152281152676	51.6260670328227	77.872356473636	61.4907062104032	58.5135313470449
344	4.88464536494189	131.629438597183	16	7	343	17.15	0.734347298837807	-77.4532280563403	77.4567092142622	74.1339552297915	86.5947235704679	61.3632472010141	56.9302126991031
345	4.53952315776289	125.798166783377	16	7	344	17.2	-6.90244414358	-116.62543627612	116.829517339372	103.091730285178	92.8439967641151	61.7397833808658	54.8911883644176
346	4.06643870589001	118.731855085738	16	7	345	17.25	-9.46168903745759	-141.32623395278	141.64260645271	126.991693174873	96.7126032233019	61.7777672062698	52.82495688588
347	3.71926933675027	111.154074031424	16	7	346	17.3	-6.9433873827948	-151.55562108628	151.71459030428	137.358101069024	98.487120043193	62.8868291558079	50.9294915775412
348	3.75189237777068	103.788394147592	16	7	347	17.35	0.652460820408196	-147.31359767664	147.315042563742	134.061926495408	96.5315125614574	63.4117793104225	49.3328545037231
349	4.41818515637825	97.3583859613982	16	7	348	17.4	13.3258555721514	-128.600163723876	129.288748685017	119.291251216812	92.746824162138	61.5215604003545	47.4559591174208
350	5.972025	92.58762	16	7	349	17.45	31.076796872435	-95.4153192279639	100.348644471287	93.8825098012076	84.7416967844746	61.558870492195	45.6638824392627
351	8.090248	89.94157	16	7	350	17.5	42.36446	-52.921	67.7892300597345	66.0713319480415	72.2378702714713	61.8265727462385	44.3222002696816
352	8.944801	89.05198	16	7	351	17.55	17.09106	-17.7918	24.6708832262568	48.1355472552517	60.2842007693375	63.3676549626507	45.4168743140041
353	9.357737	89.05621	16	7	352	17.6	8.25872	0.0845999999998526	8.25915329791136	35.4214670735416	48.951202147209	62.7631791071806	48.6078250124925
354	10.64444	87.55064	16	7	353	17.65	25.73406	-30.1113999999998	39.6098252210684	25.1844893261303	36.4483972302411	60.3492127755192	49.8334258572125
355	12.38002	88.15839	16	7	354	17.7	34.7116	12.1549999999999	36.7782435627369	26.6858917374674	30.2737442202748	55.1370583427954	50.6135595194395
356	13.13567	87.81451	16	7	355	17.75	15.113	-6.87759999999997	16.6043413226782	31.8310723463766	26.9405422691751	48.638054069055	54.419208462731
357	13.42377	86.23162	16	7	356	17.8	5.762	-31.6577999999998	32.1778952829421	24.7612472052305	28.2481898821084	41.9110597620397	58.0645417978293
358	13.98215	87.83651	16	7	357	17.85	11.1676	32.0977999999999	33.9850563424573	25.1260213670081	28.9948456529038	35.8613184733976	59.2192150106166
359	13.80118	87.94891	16	7	358	17.9	-3.61940000000001	2.24799999999988	4.26069951533777	28.6965952122199	27.9516013889003	29.9373623358629	60.3363870579988
360	15.22325	89.25391	16	7	359	17.95	28.4414	26.1000000000001	38.6021143716249	29.8104880267493	25.5324199011163	25.3403628553146	61.2718680204533
361	15.16196	87.53214	16	7	360	18	-1.22579999999999	-34.4354000000001	34.4572105487372	26.1586189594309	25.0382378666387	22.9078875863459	62.1938988528781
362	15.14273	89.41941	16	7	361	18.05	-0.384600000000006	37.7454	37.7473593555894	31.1419555725701	23.5379187547418	27.0656481134828	64.2511881912563
363	15.87502	89.13306	16	7	362	18.1	14.6458	-5.72699999999998	15.7257110058655	25.9388184352246	22.7714347995861	35.7249438145818	65.2628166174949
364	15.85561	87.67432	16	7	363	18.15	-0.388199999999976	-29.1748000000001	29.1773825810337	21.3798805210575	23.4263274414847	38.3036045134108	64.8579055057088
365	16.21787	87.15972	16	7	364	18.2	7.24520000000002	-10.292	12.5864286848971	17.2653494827343	20.4069814903544	39.4873356580132	63.1577428374683
366	15.97892	87.69164	16	7	365	18.25	-4.77900000000002	10.6384000000003	11.6625209779021	19.3842506397413	18.8752329035167	47.0606497191922	60.0115292139467
367	15.14775	87.47581	16	7	366	18.3	-16.6234	-4.31660000000022	17.1747041639733	15.7106993103993	25.8831063448572	53.2422544398507	56.5991408170049
368	16.46272	87.42348	16	7	367	18.35	26.2994	-1.04659999999996	26.3202167909005	14.8751445454841	42.4550419762598	55.0266507108106	53.151668310446
369	16.31852	87.94437	16	7	368	18.4	-2.88400000000003	10.4178000000002	10.8096259343237	16.3705852859758	48.6556076379213	59.1512137156431	51.2912687607494
370	16.65769	87.69592	16	7	369	18.45	6.78339999999999	-4.96900000000011	8.40865486032105	34.5008632069801	53.4422514149101	60.9848655487116	52.1010137009497
371	16.96409	88.60253	16	7	370	18.5	6.128	18.1322	19.1397246803605	65.5258333127783	69.0830615717456	62.5612249595177	51.1862460101843
372	22.28475	89.47244	16	7	371	18.55	106.4132	17.3982000000001	107.826093768995	81.6005159654433	82.9465901249596	65.134721419862	51.8590351527841
373	31.29073	90.56702	16	7	372	18.6	180.1196	21.8915999999999	181.445067319892	92.009358284336	87.2818666220351	67.7624541278093	52.2783423950662
374	35.50215	88.82065	16	7	373	18.65	84.2284	-34.9274	91.183039197649	121.795537857515	94.8760999898015	69.3665982358984	51.7490512800874
375	33.07096	87.02463	16	7	374	18.7	-48.6238	-35.9204	60.4528664547844	131.392317042939	101.562749607069	71.1784273321412	51.4672630047043
376	28.5304980221052	94.0959481539942	16	7	375	18.75	-90.809239557896	141.426363079884	168.070622546257	109.037899931292	106.247217015519	71.3850043588384	51.7915315790988
377	23.96682	100.4098	16	7	376	18.8	-91.273560442104	126.277036920116	155.809989696113	108.15168401416	104.386336494867	71.2872218719701	51.6920011247754
378	21.02942	98.53697	16	7	377	18.85	-58.748	-37.4566000000002	69.6729817616557	111.116140929802	93.0698662793587	70.4420181474945	51.4851574129041
379	20.5974	102.853	16	7	378	18.9	-8.64039999999996	86.3206	86.751959611988	90.6988961735219	90.0775888338755	72.6451751856359	52.1782063088908
380	17.48064	104.9629	16	7	379	18.95	-62.3352	42.1980000000002	75.2751510329937	77.3803559467944	88.9146032493723	78.8616645465849	52.0945898880921
381	17.46917	101.6637	16	7	380	19	-0.229400000000055	-65.984	65.9843987648595	77.1018326274256	73.6869471459313	79.4646044340226	51.8631637498362
382	14.81386	105.2482	16	7	381	19.05	-53.1062	71.6899999999998	89.2172885624752	72.0034936535914	59.6278536189806	76.6524221920855	51.2326835670025
383	17.0831	107.7989	16	7	382	19.1	45.3848	51.0140000000001	68.2803651648116	66.7130655689432	53.6021696729539	68.8317409755506	51.2542233414043
384	17.99507	104.8748	16	7	383	19.15	18.2393999999999	-58.4820000000002	61.2602647428169	56.6749981183406	50.4142503814702	65.194498046764	52.8784004226742
385	17.74492	107.3031	16	7	384	19.2	-5.00299999999996	48.5660000000001	48.8230106097526	41.8753512911668	56.160579486101	63.4471903513953	54.6189552675063
386	16.97218	107.4659	16	7	385	19.25	-15.4548	3.25600000000009	15.7940615118468	30.1025067184822	52.6819918525266	56.5224134390055	54.6156749385158
387	17.43789	108.0677	16	7	386	19.3	9.31419999999996	12.0359999999999	15.2190544266061	28.8250071093491	48.9185078893043	50.1417478097001	55.5297123360913
388	17.21425	108.482	16	7	387	19.35	-4.47279999999999	8.28599999999994	9.41614230138856	45.6080934032588	44.5936156717424	47.9436641149977	57.0084207496444
389	19.8112	109.3671	16	7	388	19.4	51.939	17.7019999999999	54.8727666971513	48.6889855867125	40.3114072596525	45.2051989021385	60.7999230111742
390	21.92741	115.6576	16	7	389	19.45	42.3242	125.81	132.738442079301	55.9616644874417	37.9797774534183	43.2043142274726	66.0108400627245
391	21.01603	114.3916	16	7	390	19.5	-18.2276	-25.3200000000001	31.1985224291152	59.0847246250027	39.3578797320796	41.1651025401548	67.6637092238431
392	20.3616251504787	111.896880198694	16	7	391	19.55	-13.088096990426	-49.8943960261198	51.5824489302522	51.7978074099559	40.6556420004195	37.3306457141431	66.9215218357666
393	20.662258894733	110.681951313072	16	7	392	19.6	6.01267488508597	-24.29857771244	25.0314429891932	30.3514615035777	42.2851585570414	34.7459925549994	64.4796621413658
394	21.5629487606874	110.485294182555	16	7	393	19.65	18.013797319088	-3.93314261034021	18.4381806219176	30.0267738774468	39.9961474228068	36.3902026094499	64.0444885646165
395	22.7087122762667	111.045389646568	16	7	394	19.7	22.9152703115859	11.2019092802601	25.5067125474105	25.3496195133973	30.2480489688442	38.0594832028713	66.8798770889045
396	23.7445669693954	112.100718544531	16	7	395	19.75	20.717093862574	21.1065779592602	29.5750842984602	25.4855924890802	29.648213227783	37.8463455181931	64.5343908484172
397	24.3155303679983	113.389761715868	16	7	396	19.8	11.419267972058	25.78086342674	28.1966771100052	28.1944874356576	25.742783538982	39.7722028002125	63.1273646098218
398	24.06662	114.651	16	7	397	19.85	-4.97820735996598	25.2247656826398	25.7113078676077	30.1446364341107	24.8983694382564	43.5748233517943	61.9948665888573
399	22.84089415238	115.678045157399	16	7	398	19.9	-24.5145169524	20.54090314798	31.9826553548045	29.2696525781192	32.4689979592473	48.9546708367126	60.2381861513128
400	21.2735741483374	116.485032632725	16	7	399	19.95	-31.346400080852	16.1397495065199	35.2574575396759	26.1359475645666	38.1391889523243	53.1600155788642	59.0687762857746
401	20.1979220701261	117.141228791689	16	7	400	20	-21.513041564226	13.1239231792802	25.2001650185026	24.3111463874326	36.3348113043066	55.8628140136635	58.2203167804394
402	20.4472	117.7159	16	7	401	20.05	4.98555859747796	11.4934241662201	12.5281520422422	36.743508482837	38.8887636000055	57.1906214794477	56.4481994709191
403	20.55446	118.5383	16	7	402	20.1	2.1452	16.448	16.5873019819379	46.133741470538	44.8644881465471	60.1275833071811	55.3247026810214
404	16.43959	120.8243	16	7	403	20.15	-82.2974	45.7199999999997	94.1444658318267	43.3999700304941	57.9131942506185	62.894479082469	54.3209540913099
405	19.39971	123.6762	16	7	404	20.2	59.2024	57.038	82.2086224781805	51.6415796354444	76.0719821888841	70.3125638264138	53.9742831340998
406	19.54561	123.1184	16	7	405	20.25	2.91800000000002	-11.156	11.5313078182832	65.4178299056617	82.077414799544	72.5463682578289	53.9256176057336
407	22.1104	123.9189	16	7	406	20.3	51.2958	16.01	53.7362000669939	79.0828800183999	88.6384594199136	76.1129814099436	54.0444890744669
408	24.41851	120.3224	16	7	407	20.35	46.1622000000001	-71.9299999999998	85.4685533330241	106.01022290723	95.3567971761057	76.046069062717	54.3193715178425
409	24.78972	128.4374	16	7	408	20.4	7.42419999999996	162.3	162.469716395518	120.754859568594	93.3199602056906	75.2711734004871	53.1888303065141
410	27.0119	139.0495	16	7	409	20.45	44.4436	212.242	216.845336922333	125.635339204383	102.485938700503	74.9332383440766	50.173373145802
411	25.48585	143.0297	16	7	410	20.5	-30.521	79.6039999999999	85.2544911251014	125.29576444655	108.757925211351	75.275531020724	50.1599197997712
412	22.03949	144.87	16	7	411	20.55	-68.9272	36.8060000000003	78.1385982459374	107.557040392981	113.337199219882	75.5657532276952	49.1497230741251
413	18.6304	147.3035	16	7	412	20.6	-68.1818	48.6700000000002	83.7706795438596	98.9616544937761	107.227649978887	75.9034128070434	49.0764575606416
414	17.66376	143.7436	16	7	413	20.65	-19.3328	-71.1980000000005	73.7760961276759	96.7609908541083	92.6291525503558	72.2517055731698	49.0074806568587
415	17.64494	135.0502	16	7	414	20.7	-0.376400000000032	-173.868	173.868407426306	101.039059235381	73.7944944992689	69.8890830653284	48.8688357932719
416	18.56869	131.4544	16	7	415	20.75	18.475	-71.9159999999999	74.2511729267625	89.1595355112241	68.473647241904	70.004889693274	48.5571616511964
417	18.85333	126.4861	16	7	416	20.8	5.69279999999999	-99.366	99.5289401522994	77.7012647077301	62.4930470354768	68.3167753487213	48.3797404328127
418	19.7542	125.6654	16	7	417	20.85	18.0174	-16.4139999999998	24.3730609230764	48.6273345047618	56.4500284379811	65.0639196838906	48.0846164031007
419	18.97089	125.4089	16	7	418	20.9	-15.6662	-5.13000000000005	16.484742110206	40.1863036296997	51.183450940649	57.4229897763156	47.3326013641116
420	18.80544	123.9936	16	7	419	20.95	-3.309	-28.306	28.4987564114647	23.9470348355728	37.2922274301535	47.1867307127398	46.4824535513486
421	18.95399	125.589	16	7	420	21	2.971	31.908	32.0460185514519	23.7405213647381	31.2518541751968	44.4570255858789	46.0497888950755
422	18.54736	124.7675	16	7	421	21.05	-8.1326	-16.43	18.3325961816651	24.6656371735678	23.2963514775609	41.1088246688024	45.8475500866974
423	19.67185	124.4553	16	7	422	21.1	22.4898	-6.24400000000009	23.3404935689029	25.9571203555451	22.9001893888944	38.0253318141021	45.7203082451654
424	19.82326	123.4107	16	7	423	21.15	3.02820000000004	-20.8919999999998	21.1103211543546	22.317404720694	22.2168270022755	35.1204822312484	43.8220596638853
425	18.07554	123.4283	16	7	424	21.2	-34.9544	0.351999999999748	34.9561723213512	22.645668119549	20.5789669262106	27.42510776013	42.140944208854
426	18.58789	122.9626	16	7	425	21.25	10.247	-9.31399999999996	13.8474403771961	22.0598574130506	20.4404039298537	24.567955044564	43.0767458824663
427	18.50322	123.9577	16	7	426	21.3	-1.69340000000005	19.9020000000002	19.9739131759404	19.7680168309831	19.724602302128	20.6464994556819	42.1561163149465
428	19.01925	124.8382	16	7	427	21.35	10.3206	17.61	20.4114400364109	15.200813496876	19.6006351902232	20.1231637434843	40.4635572696453
429	18.61903	125.1078	16	7	428	21.4	-8.00440000000002	5.39199999999994	9.6511182440171	18.5634031390135	19.0575135218478	19.3940293277362	37.5200014863601
430	18.47688	125.6969	16	7	429	21.45	-2.84299999999995	11.782	12.1201556508157	16.803536484707	17.5579880901066	18.0316687586206	32.4485144221059
431	19.10485	124.2984	16	7	430	21.5	12.5594	-27.97	30.6603885878832	17.1414129673957	17.8840559139311	16.8240467694271	30.6533879429722
432	18.74486	124.7257	16	7	431	21.55	-7.1998	8.54600000000005	11.1745799044081	18.3470102127124	17.9966474338028	16.1293469456996	29.3807252878811
433	17.92068	125.4618	16	7	432	21.6	-16.4836	14.7219999999999	22.1008224498546	19.9151626833371	17.3461380980742	15.5372036832873	27.4913918641904
434	17.59763	124.7475	16	7	433	21.65	-6.46100000000004	-14.2859999999999	15.6791044706003	17.2047086888487	16.5712316531968	15.3924137546007	27.0622207405426
435	17.43496	125.7322	16	7	434	21.7	-3.25339999999997	19.6940000000001	19.9609180039397	19.1897583828986	15.4843705910307	14.3928053523797	23.0182961194352
436	16.58654	125.8413	16	7	435	21.75	-16.9684	2.18199999999996	17.108118615441	17.5508632287527	13.2076896090004	16.1486020716586	21.4370977636194
437	16.6816	124.7906	16	7	436	21.8	1.9012	-21.0140000000001	21.0998283746576	14.7954530936813	12.5340915892711	15.9954572811717	19.6710272418905
438	16.56517	125.4761	16	7	437	21.85	-2.32860000000002	13.7100000000001	13.9063466791247	11.0535784987242	11.4737721763514	15.8631948554	19.4030493024125
439	16.62313	125.4007	16	7	438	21.9	1.15920000000003	-1.50800000000004	1.90205379524349	9.2106705291521	11.7273139873536	17.6170131964045	19.4467623377741
440	16.65981	125.4514	16	7	439	21.95	0.73360000000001	1.01400000000012	1.25154502915407	5.87842479564353	11.2276226146528	17.7102981314721	19.1457380775013
441	17.05369	125.4263	16	7	440	22	7.87759999999999	-0.50200000000018	7.89357876758065	5.39668112395022	14.4131482293862	16.8497503000655	18.6056724799941
442	16.87197	125.2989	16	7	441	22.05	-3.63439999999997	-2.54799999999989	4.43859970711476	8.659174881026	13.9942671285407	17.6526259069598	18.557223727385
443	16.30042	125.3607	16	7	442	22.1	-11.431	1.23599999999982	11.4976283206582	11.4016667305813	14.3802516127258	16.9574519142787	18.3538074850906
444	15.54881	125.875	16	7	443	22.15	-15.0322	10.2860000000001	18.2145225806224	19.6156259296203	18.6627947396123	19.0039592498369	18.3705931298705
445	16.04881	125.3184	16	7	444	22.2	10	-11.1320000000001	14.9640042769307	22.1101094614378	19.9362256719134	18.6114844787403	17.905076344571
446	17.02183	123.0719	16	7	445	22.25	19.4604	-44.9299999999999	48.9633747627755	23.3638221015014	20.4918109911306	18.3062404826748	17.6154301416936
447	16.42736	123.6732	16	7	446	22.3	-11.8894	12.0259999999999	16.9110173662024	28.6664145981985	22.7711602246486	18.6955550280991	17.2488704239618
448	16.88409	122.9113	16	7	447	22.35	9.13460000000001	-15.2379999999999	17.766191520976	28.4707846132456	22.441131652206	18.6829348613407	17.3306703247794
449	15.40557	124.5892	16	7	448	22.4	-29.5704	33.5580000000002	44.7274850641081	21.3679960526409	26.2806045123201	19.499495347812	17.8355941483774
450	16.0865	124.7484	16	7	449	22.45	13.6186	3.18399999999997	13.985854352166	23.4322109878593	25.9953463428279	20.2598073963819	17.9196361006772
451	15.60899	124.2749	16	7	450	22.5	-9.55020000000001	-9.47000000000003	13.4494319597521	21.5184412029105	22.1993327359634	20.3872981905612	17.5211687259697
452	14.46454	125.0126	16	7	451	22.55	-22.889	14.7540000000001	27.2320920422946	23.8947944264417	23.3968429276575	20.9851005090705	17.3263572515166
453	14.87375	124.9894	16	7	452	22.6	8.1842	-0.464000000000055	8.19734259623203	23.5199080724103	22.9856181099556	21.1704112868939	17.2181095991055
454	15.73797	122.2941	16	7	453	22.65	17.2844	-53.9060000000001	56.6092511817636	23.0306694192859	20.3361959560117	21.3487725051403	17.7338642144318
455	15.54529	122.8682	16	7	454	22.7	-3.85360000000002	11.482	12.1114225820091	23.3614748674556	20.5833891208504	21.4173473367622	17.8876270083565
456	15.19267	123.2905	16	7	455	22.75	-7.0524	8.44599999999986	11.0032386941299	24.4527950170007	20.2827853899917	19.0822582117285	17.8781329605285
457	16.47358	122.6232	16	7	456	22.8	25.6182	-13.3459999999999	28.8861192831435	16.7775974855817	19.1990407934925	18.5022835667518	17.4751539110915
458	16.32219	121.9575	16	7	457	22.85	-3.02779999999998	-13.314	13.6539433439575	17.6468701692904	19.8996909215818	18.7981457941589	17.7256531765192
459	15.42406	122.114	16	7	458	22.9	-17.9626	3.13000000000017	18.2332635246683	17.5349013606976	16.4169404979605	18.0541751003502	17.9755220236225
460	16.20605	122.3702	16	7	459	22.95	15.6398	5.12399999999985	16.457786000553	15.0366067195294	16.8393483306965	18.1289740698824	18.4864213063718
461	16.62091	122.0531	16	7	460	23	8.29719999999995	-6.34199999999993	10.4433946511658	15.3465868261629	15.9651836874937	18.1925871518739	18.8781928010296
462	16.85931	121.2688	16	7	461	23.05	4.76800000000004	-15.686	16.3946460773022	16.0562835103394	13.607724205846	17.0000885960733	19.5218020446764
463	16.69535	122.0111	16	7	462	23.1	-3.27919999999999	14.846	15.2038438771253	16.0318264921026	14.6106734783621	17.4787672839324	19.3432956266012
464	16.20075	122.9814	16	7	463	23.15	-9.89200000000004	19.4059999999999	21.7817469455505	14.3954660142898	15.7721542446887	16.4637691790266	19.2171050482156
465	16.66918	122.3123	16	7	464	23.2	9.36860000000003	-13.382	16.3355009093692	12.1788416921627	15.6745590189144	17.1637695379727	19.0669779223079
466	16.73751	122.2222	16	7	465	23.25	1.36659999999999	-1.80199999999985	2.26159226210195	13.8747601305613	16.1023889137561	17.4500254383821	18.5164291941663
467	16.95149	122.3795	16	7	466	23.3	4.27959999999999	3.14599999999984	5.31152446666669	15.488024979038	14.8011363986541	16.254752794084	18.4886683306602
468	16.3945	123.4245	16	7	467	23.35	-11.1398	20.9	23.683436069118	15.3172915457262	15.0578436462829	16.7683714916977	18.1504197229323
469	17.16121	122.1441	16	7	468	23.4	15.3342	-25.608	29.8480711879344	17.8093118132223	16.5105978600928	16.451548699433	17.4611976285875
470	16.79022	121.4647	16	7	469	23.45	-7.41979999999998	-13.588	15.4818337428097	17.4234311051455	17.4881907452489	16.7130352163618	17.4221919790038
471	17.35903	120.9975	16	7	470	23.5	11.3762	-9.34399999999982	14.7216935995828	16.2409271620045	18.9348671892705	17.3690874114979	17.8569026071533
472	17.4656	121.1288	16	7	471	23.55	2.13139999999996	2.62599999999992	3.38212092628271	17.5331707411475	18.9017813823219	18.0585035802822	17.6019942806953
473	16.84459	121.7643	16	7	472	23.6	-12.4202	12.7100000000002	17.770916353413	19.6590899447716	18.9260695050333	17.5161799663084	18.0312619214214
474	18.07121	120.4259	16	7	473	23.65	24.5324	-26.7680000000001	36.3092890836492	20.0604225653188	17.1309431541772	17.0854375912909	17.1886798360617
475	17.44869	121.5735	16	7	474	23.7	-12.4504	22.9519999999999	26.1114297609303	20.3801316594982	17.7515114138092	16.7166085078536	17.9596283634076
476	17.22626	122.3798	16	7	475	23.75	-4.44859999999998	16.1260000000001	16.7283567023185	21.6112118480621	18.6357859092398	17.950600176604	18.3235575976357
477	17.26564	122.6257	16	7	476	23.8	0.787600000000026	4.91799999999984	4.98066639718004	16.728715567207	21.3158707619103	18.4750530945687	18.2323633110356
478	17.88086	121.5997	16	7	477	23.85	12.3043999999999	-20.5199999999999	23.9263172962325	15.8439328828468	19.9745162863339	17.5026936517058	18.7959872080266
479	17.65068	122.1482	16	7	478	23.9	-4.60359999999994	10.9700000000001	11.8968076793735	17.2111492531609	17.660277322489	16.8682201568248	18.5246611309387
480	16.809	122.8319	16	7	479	23.95	-16.8336	13.674	21.6875163391293	22.2516098643224	15.9450262704582	16.7154098881253	18.4056724415411
481	15.99403	121.981	16	7	480	24	-16.2994	-17.0180000000002	23.5644385538889	18.3378207246058	16.9663331639375	17.5212180624327	18.3986875863304
482	17.14738	121.0077	16	7	481	24.05	23.067	-19.4659999999999	30.1829694529878	18.591839077771	18.0483248068155	18.2038999653172	18.2063839829328
483	16.99397	120.853	16	7	482	24.1	-3.06819999999995	-3.09400000000011	4.35737159764925	16.0461196580697	16.0793177983783	18.5837565589105	17.9570019423452
484	17.39252	121.377	16	7	483	24.15	7.971	10.48	13.1668994451997	16.7215170747142	16.6054971594724	17.9135904930967	17.5944671811943
485	17.08809	121.7056	16	7	484	24.2	-6.0886	6.57200000000017	8.95891924062285	13.8450397493085	15.6793083624414	18.7554871888425	17.4311727106361
486	17.68581	120.4984	16	7	485	24.25	11.9544	-24.144	26.9414256371113	13.8208148721508	16.4066502156257	19.1970897568892	17.472193527416
487	16.90402	120.6122	16	7	486	24.3	-15.6358	2.27599999999995	15.8005828259593	14.6191552411739	15.0919291687241	20.2099738279873	17.8034435587128
488	17.11583	120.6132	16	7	487	24.35	4.2362	0.0200000000000955	4.23624721186099	15.3124970668131	17.192996831487	20.8236029243554	17.5111647939913
489	16.34017	120.9798	16	7	488	24.4	-15.5132	7.33199999999982	17.1586012903149	16.0917833565372	18.1669036637044	20.5977735624443	16.9254957608744
490	16.15614	121.5732	16	7	489	24.45	-3.6806	11.8680000000001	12.4256283688191	16.3388185881398	21.5659481072267	20.0983096667204	16.7888694345148
491	15.97235	120.0423	16	7	490	24.5	-3.6758	-30.6180000000001	30.8378570857315	20.5651787908231	21.4278463498408	19.428287761163	16.5179345645005
492	16.75887	120.3693	16	7	491	24.55	15.7304	6.53999999999996	17.0357589839725	21.714652086235	22.3716228491591	18.3542643855834	16.6396735324628
493	15.554	119.9729	16	7	492	24.6	-24.0974	-7.928	25.3680482252774	27.8193991476402	25.5678880503325	18.397823918382	17.0150174879153
494	16.66028	120.2693	16	7	493	24.65	22.1256	5.92800000000011	22.9059677673745	26.7639093431445	24.5900499654162	18.1034967710976	16.5085737262701
495	17.08276	118.1638	16	7	494	24.7	8.4496	-42.1100000000001	42.9493636758452	28.4044271101784	24.5173109709995	18.1457369134187	16.5677150679796
496	16.72629	119.3911	16	7	495	24.75	-7.12940000000003	24.546	25.5604080632528	30.570597309842	22.4499253067002	16.9937868782279	16.9101170759282
497	16.38575	118.176	16	7	496	24.8	-6.81079999999994	-24.3019999999999	25.238347819142	27.4654478445974	21.6165996024426	17.1318340228569	17.1699879748505
498	15.2357	116.7784	16	7	497	24.85	-23.001	-27.9519999999999	36.1988992235952	21.2152227943587	19.602651005277	17.5196359362767	16.6592498319662
499	14.95782	117.0212	16	7	498	24.9	-5.55759999999999	4.85599999999977	7.38022044115199	18.135941270256	18.0400898784908	16.982771364924	16.6408182686032
500	15.00748	116.4384	16	7	499	24.95	0.993199999999987	-11.6559999999998	11.6982384246516	14.8287720947067	14.7255257196107	16.8623289809042	16.4419439503381
501	15.24133	116.8896	16	7	500	25	4.67700000000001	9.024	10.1640004427391	8.63470470071208	12.5597274066149	15.5146510665682	16.7867386173765
502	15.18084	117.3205	16	7	501	25.05	-1.20979999999999	8.61799999999988	8.70250194139582	8.61473191238424	11.8920451965547	15.0754470996084	16.2202180348983
503	14.92893	117.2506	16	7	502	25.1	-5.03820000000001	-1.3979999999998	5.22856225362188	8.23582864486275	9.47138382222091	15.4462784169201	16.2182687294175
504	14.8568	117.6074	16	7	503	25.15	-1.44259999999999	7.13599999999985	7.28035649951277	6.98351354297386	9.37549276443171	15.1035569594434	16.2637823657954
505	14.77917	117.1234	16	7	504	25.2	-1.55259999999998	-9.67999999999989	9.80372208704418	8.95531829840257	9.20734699080901	14.3799429471167	16.5282017722103
506	14.70014	117.3018	16	7	505	25.25	-1.58060000000003	3.56799999999993	3.90242493329462	10.3080629437297	8.57937682643622	14.6231443949673	15.8957963212286
507	13.87269	117.7221	16	7	506	25.3	-16.549	8.40599999999995	18.5615257185394	10.1362536164792	8.53429459677418	14.1300021217137	15.9343957638737
508	14.39943	117.4356	16	7	507	25.35	10.5348	-5.73000000000008	11.9922854802578	10.1788653367553	11.2899058285633	12.4948967395771	16.0672508672895
509	14.67796	117.2759	16	7	508	25.4	5.5706	-3.19400000000002	6.42130986325999	10.1752401098986	12.167024040396	12.6838629747621	15.6546233753912
510	14.43274	116.8392	16	7	509	25.45	-4.9044	-8.73399999999975	10.0167806884246	8.1132708951458	14.0343601746227	12.7855782339557	15.5977472618594
511	14.46847	116.6483	16	7	510	25.5	0.714599999999983	-3.81799999999998	3.8842987990112	12.2717487133968	16.6865613833196	14.1451894735901	15.4602408614944
512	14.45615	116.2359	16	7	511	25.55	-0.246400000000015	-8.2480000000001	8.25167964477546	14.1977944643127	16.3679590468727	14.0861716842132	15.5737748284221
513	15.64252	117.3671	16	7	512	25.6	23.7274	22.6239999999999	32.7846745715127	17.8898550124902	15.5184096569333	14.038713540453	15.5630919254285
514	14.85472	117.5204	16	7	513	25.65	-15.756	3.06600000000003	16.0515386178397	23.1978826567407	15.9922331850925	14.4240679604932	15.420805421193
515	15.75526	116.4175	16	7	514	25.7	18.0108	-22.0579999999998	28.4770834293119	24.6226471985995	16.3638094771024	14.9106666310018	14.8375849769408
516	16.22586	117.8641	16	7	515	25.75	9.41200000000002	28.9319999999998	30.4244370202636	18.7650706004697	19.7110021207441	14.7978057642292	14.7195092728013
517	15.4964	117.6214	16	7	516	25.8	-14.5892	-4.85399999999998	15.3755023540696	17.7866719058723	19.6380487716523	14.7369575048904	14.4833984685733
518	15.66612	117.5794	16	7	517	25.85	3.3944	-0.839999999999748	3.49679158086374	14.8377639417146	16.7875212523428	14.6148657983024	14.7861464505078
519	15.98626	117.1224	16	7	518	25.9	6.40280000000001	-9.14000000000016	11.1595451448526	16.2241215847474	16.6811118805904	14.3264753858585	15.218403173022
520	15.30233	117.1832	16	7	519	25.95	-13.6786	1.21600000000001	13.7325436085235	14.6534503447051	15.7869730873809	14.3331655428145	15.1583475480875
521	16.82219	116.0975	16	7	520	26	30.3972	-21.7140000000001	37.3562252354277	14.8099719042158	12.9090501451389	15.4058306564207	15.3430297438142
522	16.54656	115.8416	16	7	521	26.05	-5.51259999999999	-5.11799999999994	7.52214615385791	15.5755518553085	13.1059559629082	16.0721025572358	15.4567694236524
523	16.44132	116.0279	16	7	522	26.1	-2.10479999999997	3.72600000000006	4.27939937841752	16.7361822330472	13.7113219396715	15.6799054339368	15.8701207268046
524	15.74128	116.2953	16	7	523	26.15	-14.0008	5.3479999999999	14.9874449003157	9.5939787055303	12.6607175866244	15.7380538829425	16.0494843193583
525	16.1832	115.4242	16	7	524	26.2	8.83839999999999	-17.422	19.5356954972174	11.5584615811113	12.3025216085265	15.2952270067649	16.1631091139644
526	16.10871	115.4591	16	7	525	26.25	-1.48980000000002	0.69800000000015	1.64520759784298	12.6126719751271	11.1006591920973	14.8158741506354	16.6770313194997
527	16.57422	116.1908	16	7	526	26.3	9.31020000000004	14.6339999999998	17.3445605317631	9.74588331794041	12.5061563428193	14.836794815433	16.7914286125184
528	16.4704	115.7247	16	7	527	26.35	-2.07639999999998	-9.32199999999995	9.55045134849651	7.86886098400577	14.5722896155309	17.0773961614385	16.6196843995962
529	16.43993	115.7129	16	7	528	26.4	-0.609400000000022	-0.235999999999876	0.653501614382068	12.6073396786643	14.7949958852947	17.752943371282	NA
530	16.80842	115.3639	16	7	529	26.45	7.36980000000003	-6.98000000000008	10.1505838275442	13.4538511045273	14.8034809261488	17.5311168622193	NA
531	15.80493	116.1372	16	7	530	26.5	-20.0698	15.4660000000001	25.3376010711355	16.5319072559347	16.722698156132	16.5408700140382	NA
532	15.74701	115.0599	16	7	531	26.55	-1.15840000000002	-21.5460000000002	21.5771176610781	19.844108452649	16.5676336679578	16.8273671630916	NA
533	15.82958	113.8156	16	7	532	26.6	1.65140000000001	-24.8859999999999	24.9407321055336	21.7381008682919	20.4434703832055	17.7015279131562	NA
534	15.68444	112.9672	16	7	533	26.65	-2.90279999999999	-16.968	17.2145075979535	20.8380566335997	22.8451691559395	17.6749006782235	NA
535	15.42573	113.9135	16	7	534	26.7	-5.17420000000001	18.9259999999999	19.620545905759	19.6814162313884	22.7597121159122	17.4155515969269	NA
536	16.26818	113.3005	16	7	535	26.75	16.849	-12.26	20.8373798976743	24.3550335104764	21.9810808359791	18.5562568747701	NA
537	16.00401	112.5563	16	7	536	26.8	-5.2834	-14.8840000000001	15.7939156500218	25.84622985923	21.1485779833638	18.8458997201464	NA
538	17.56933	110.7167	16	7	537	26.85	31.3064	-36.7919999999998	48.3088185009733	23.7813233635324	20.8307662107815	18.62450300089	NA
539	16.53786	111.3932	16	7	538	26.9	-20.6294	13.5299999999998	24.6704893417215	23.1241050383586	20.5548054711523	NA	NA
540	16.53865	111.858	16	7	539	26.95	0.0158000000000413	9.29600000000022	9.29601342727107	22.6157397353392	20.0276222677049	NA	NA
541	16.84835	111.0369	16	7	540	27	6.19399999999999	-16.422	17.551288271805	17.3064989110867	20.3898155934081	NA	NA
542	16.35266	111.4766	16	7	541	27.05	-9.91379999999999	8.79400000000004	13.2520891349251	15.2633810830747	21.124165772335	NA	NA
543	15.5442	112.2049	16	7	542	27.1	-16.1692	14.5659999999998	21.7626143797108	16.2739211718775	16.8055356185746	NA	NA
544	15.37106	111.5032	16	7	543	27.15	-3.4628	-14.0339999999998	14.4549002016615	17.6555261484577	NA	NA	NA
545	15.98918	111.139	16	7	544	27.2	12.3624	-7.28400000000022	14.3487138712849	19.6325918093308	NA	NA	NA
546	15.78618	109.933	16	7	545	27.25	-4.05999999999999	-24.1199999999998	24.4593131547063	16.3045723260624	NA	NA	NA
547	14.74506	110.4374	16	7	546	27.3	-20.8224	10.0879999999998	23.1374174392907	NA	NA	NA	NA
548	14.79555	110.1863	16	7	547	27.35	1.0098	-5.02199999999988	5.12251696336857	NA	NA	NA	NA
549	NA	NA	16	7	548	27.4	NA	NA	NA	NA	NA	NA	NA
550	NA	NA	16	7	549	27.45	NA	NA	NA	NA	NA	NA	NA
551	NA	NA	16	7	550	27.5	NA	NA	NA	NA	NA	NA	NA
552	NA	NA	16	7	551	27.55	NA	NA	NA	NA	NA	NA	NA
553	NA	NA	16	7	552	27.6	NA	NA	NA	NA	NA	NA	NA
554	NA	NA	16	7	553	27.65	NA	NA	NA	NA	NA	NA	NA
555	NA	NA	16	7	554	27.7	NA	NA	NA	NA	NA	NA	NA
556	NA	NA	16	7	555	27.75	NA	NA	NA	NA	NA	NA	NA
557	NA	NA	16	7	556	27.8	NA	NA	NA	NA	NA	NA	NA
558	NA	NA	16	7	557	27.85	NA	NA	NA	NA	NA	NA	NA
559	NA	NA	16	7	558	27.9	NA	NA	NA	NA	NA	NA	NA
560	NA	NA	16	7	559	27.95	NA	NA	NA	NA	NA	NA	NA
561	NA	NA	16	7	560	28	NA	NA	NA	NA	NA	NA	NA
562	NA	NA	16	7	561	28.05	NA	NA	NA	NA	NA	NA	NA
563	NA	NA	16	7	562	28.1	NA	NA	NA	NA	NA	NA	NA
564	NA	NA	16	7	563	28.15	NA	NA	NA	NA	NA	NA	NA
565	NA	NA	16	7	564	28.2	NA	NA	NA	NA	NA	NA	NA
566	NA	NA	16	7	565	28.25	NA	NA	NA	NA	NA	NA	NA
567	NA	NA	16	7	566	28.3	NA	NA	NA	NA	NA	NA	NA
568	NA	NA	16	7	567	28.35	NA	NA	NA	NA	NA	NA	NA
569	NA	NA	16	7	568	28.4	NA	NA	NA	NA	NA	NA	NA
570	NA	NA	16	7	569	28.45	NA	NA	NA	NA	NA	NA	NA
571	NA	NA	16	7	570	28.5	NA	NA	NA	NA	NA	NA	NA
572	NA	NA	16	7	571	28.55	NA	NA	NA	NA	NA	NA	NA
573	NA	NA	16	7	572	28.6	NA	NA	NA	NA	NA	NA	NA
574	NA	NA	16	7	573	28.65	NA	NA	NA	NA	NA	NA	NA
575	NA	NA	16	7	574	28.7	NA	NA	NA	NA	NA	NA	NA
576	NA	NA	16	7	575	28.75	NA	NA	NA	NA	NA	NA	NA
577	NA	NA	16	7	576	28.8	NA	NA	NA	NA	NA	NA	NA
578	NA	NA	16	7	577	28.85	NA	NA	NA	NA	NA	NA	NA
579	NA	NA	16	7	578	28.9	NA	NA	NA	NA	NA	NA	NA
580	NA	NA	16	7	579	28.95	NA	NA	NA	NA	NA	NA	NA
581	NA	NA	16	7	580	29	NA	NA	NA	NA	NA	NA	NA
582	NA	NA	16	7	581	29.05	NA	NA	NA	NA	NA	NA	NA
583	NA	NA	16	7	582	29.1	NA	NA	NA	NA	NA	NA	NA
584	NA	NA	16	7	583	29.15	NA	NA	NA	NA	NA	NA	NA
585	NA	NA	16	7	584	29.2	NA	NA	NA	NA	NA	NA	NA
586	NA	NA	16	7	585	29.25	NA	NA	NA	NA	NA	NA	NA
587	NA	NA	16	7	586	29.3	NA	NA	NA	NA	NA	NA	NA
588	NA	NA	16	7	587	29.35	NA	NA	NA	NA	NA	NA	NA
589	NA	NA	16	7	588	29.4	NA	NA	NA	NA	NA	NA	NA
590	NA	NA	16	7	589	29.45	NA	NA	NA	NA	NA	NA	NA
591	NA	NA	16	7	590	29.5	NA	NA	NA	NA	NA	NA	NA
592	NA	NA	16	7	591	29.55	NA	NA	NA	NA	NA	NA	NA
593	NA	NA	16	7	592	29.6	NA	NA	NA	NA	NA	NA	NA
594	NA	NA	16	7	593	29.65	NA	NA	NA	NA	NA	NA	NA
595	NA	NA	16	7	594	29.7	NA	NA	NA	NA	NA	NA	NA
596	NA	NA	16	7	595	29.75	NA	NA	NA	NA	NA	NA	NA
597	NA	NA	16	7	596	29.8	NA	NA	NA	NA	NA	NA	NA
598	NA	NA	16	7	597	29.85	NA	NA	NA	NA	NA	NA	NA
599	NA	NA	16	7	598	29.9	NA	NA	NA	NA	NA	NA	NA
600	NA	NA	16	7	599	29.95	NA	NA	NA	NA	NA	NA	NA
601	NA	NA	16	7	600	30	NA	NA	NA	NA	NA	NA	NA
