# Supplementary material for: An automated feeding system for the African killifish reveals the impact of diet on lifespan and allows scalable assessment of associative learning
Source: eLife. 2022 Nov 10;11:e69008. doi: 10.7554/eLife.69008 (PMC9788828; doi:10.7554/eLife.69008)
Supplement: Figure 6—source data 3. [file elife-69008-fig6-data3.zip › Filtered and Interpolated Trajectories with Kinematics/t24_REC009 DLC_likelihood-euclidean-filtered_splines-interpolated_kinematics_02_resnet50_TrainAllTheThingsJun28shuffle1_1030000.csv]

	x2	y2	fishnum	recording_num	bodyparts_coords	seconds	velocity_x	velocity_y	velocity_xy	velocity_xy_5frame	velocity_xy_10frame	velocity_xy_20frame	velocity_xy_40frame
1	NA	NA	24	9	0	0	0	0	0	NA	NA	NA	NA
2	NA	NA	24	9	1	0.05	NA	NA	NA	NA	NA	NA	NA
3	NA	NA	24	9	2	0.1	NA	NA	NA	NA	NA	NA	NA
4	NA	NA	24	9	3	0.15	NA	NA	NA	NA	NA	NA	NA
5	NA	NA	24	9	4	0.2	NA	NA	NA	NA	NA	NA	NA
6	NA	NA	24	9	5	0.25	NA	NA	NA	NA	NA	NA	NA
7	NA	NA	24	9	6	0.3	NA	NA	NA	NA	NA	NA	NA
8	NA	NA	24	9	7	0.35	NA	NA	NA	NA	NA	NA	NA
9	NA	NA	24	9	8	0.4	NA	NA	NA	NA	NA	NA	NA
10	NA	NA	24	9	9	0.45	NA	NA	NA	NA	NA	NA	NA
11	NA	NA	24	9	10	0.5	NA	NA	NA	NA	NA	NA	NA
12	NA	NA	24	9	11	0.55	NA	NA	NA	NA	NA	NA	NA
13	NA	NA	24	9	12	0.6	NA	NA	NA	NA	NA	NA	NA
14	NA	NA	24	9	13	0.65	NA	NA	NA	NA	NA	NA	NA
15	NA	NA	24	9	14	0.7	NA	NA	NA	NA	NA	NA	NA
16	NA	NA	24	9	15	0.75	NA	NA	NA	NA	NA	NA	NA
17	120.623657226562	120.935173034668	24	9	16	0.8	NA	NA	NA	NA	NA	NA	NA
18	117.54125213623	129.078735351562	24	9	17	0.85	-61.6481018066401	162.87124633788	174.14801560746	NA	NA	NA	NA
19	114.794961704927	129.365535062902	24	9	18	0.9	-54.9258086260599	5.73599422680047	55.2245061815535	NA	NA	NA	NA
20	112.048671273624	129.652334774241	24	9	19	0.95	-54.9258086260602	5.73599422678001	55.2245061815517	79.0092080667341	NA	NA	NA
21	109.302380842321	129.939134485581	24	9	20	1	-54.9258086260599	5.7359942267999	55.2245061815535	55.2245061815567	NA	NA	NA
22	106.556090411018	130.22593419692	24	9	21	1.05	-54.9258086260599	5.73599422678001	55.2245061815514	55.2245061815567	67.1168571241458	NA	NA
23	103.809799979714	130.51273390826	24	9	22	1.1	-54.9258086260801	5.7359942267999	55.2245061815735	55.2245061815563	55.2245061815551	NA	NA
24	101.063509548411	130.7995336196	24	9	23	1.15	-54.9258086260599	5.7359942267999	55.2245061815535	55.2245061815567	55.2245061815555	NA	NA
25	98.3172191171081	131.086333330939	24	9	24	1.2	-54.9258086260582	5.73599422678001	55.2245061815497	55.2245061815575	55.2245061815557	NA	NA
26	95.570928685805	131.373133042279	24	9	25	1.25	-54.9258086260619	5.7359942267999	55.2245061815555	55.2245061815536	55.2245061815559	NA	NA
27	92.8246382545019	131.659932753619	24	9	26	1.3	-54.9258086260619	5.7359942267999	55.2245061815555	55.2245061815544	55.2245061815563	61.1706816528506	NA
28	90.0783478231988	131.946732464958	24	9	27	1.35	-54.9258086260622	5.73599422678001	55.2245061815537	55.2245061815552	55.2245061815546	55.2245061815552	NA
29	87.3320573918956	132.233532176298	24	9	28	1.4	-54.9258086260639	5.73599422680047	55.2245061815575	55.2245061815552	55.2245061815548	55.2245061815553	NA
30	84.5857669605925	132.520331887637	24	9	29	1.45	-54.9258086260622	5.73599422678001	55.2245061815537	55.2245061815552	55.2245061815551	55.2245061815555	NA
31	81.8394765292894	132.807131598977	24	9	30	1.5	-54.9258086260619	5.7359942267999	55.2245061815555	55.2245061815555	55.2245061815551	55.2245061815555	NA
32	79.0931860979863	133.093931310317	24	9	31	1.55	-54.9258086260619	5.7359942267999	55.2245061815555	55.2245061815551	55.2245061815553	55.2245061815558	NA
33	76.3468956666831	133.380731021656	24	9	32	1.6	-54.9258086260642	5.73599422678001	55.2245061815557	55.2245061815551	55.2245061815553	55.2245061815548	NA
34	73.60060523538	133.667530732996	24	9	33	1.65	-54.9258086260619	5.7359942267999	55.2245061815555	55.2245061815551	55.2245061815551	55.224506181555	NA
35	70.8543148040769	133.954330444335	24	9	34	1.7	-54.9258086260619	5.73599422678001	55.2245061815534	55.2245061815555	55.2245061815553	55.2245061815552	NA
36	68.1080243727738	134.241130155675	24	9	35	1.75	-54.9258086260622	5.7359942267999	55.2245061815557	55.2245061815551	55.2245061815551	55.2245061815552	NA
37	65.3617339414706	134.527929867015	24	9	36	1.8	-54.9258086260639	5.7359942267999	55.2245061815574	55.2245061815552	55.2245061815553	55.2245061815552	56.1622163647965
38	62.6154435101675	134.814729578354	24	9	37	1.85	-54.925808626062	5.73599422678001	55.2245061815535	55.2245061815556	55.2245061815551	55.2245061815553	52.0356640153712
39	59.8691530788644	135.101529289694	24	9	38	1.9	-54.925808626062	5.73599422680047	55.2245061815557	55.2245061815552	55.2245061815551	55.2245061815551	51.2246199086193
40	57.1228626475613	135.388329001034	24	9	39	1.95	-54.925808626062	5.7359942267999	55.2245061815556	55.2245061815552	55.2245061815554	55.2245061815553	52.6511760090237
41	54.3765722162582	135.675128712373	24	9	40	2	-54.925808626062	5.73599422678001	55.2245061815535	55.2245061815552	55.2245061815553	55.2245061815552	52.0356279511695
42	51.630281784955	135.961928423713	24	9	41	2.05	-54.9258086260639	5.7359942267999	55.2245061815574	55.2245061815551	55.2245061815551	55.2245061815552	51.4200798933152
43	48.8839913536519	136.248728135052	24	9	42	2.1	-54.925808626062	5.73599422678001	55.2245061815535	55.2245061815551	55.2245061815554	53.5967129533061	50.8045318354602
44	46.1377009223488	136.535527846392	24	9	43	2.15	-54.925808626062	5.7359942267999	55.2245061815556	55.2245061815555	55.2245061815551	52.4845922971346	50.188983777606
45	43.3914104910457	136.822327557732	24	9	44	2.2	-54.925808626062	5.7359942267999	55.2245061815556	55.2245061815551	55.2245061815553	52.8242545621221	49.5734357197518
46	40.6451200597425	137.109127269071	24	9	45	2.25	-54.9258086260639	5.73599422678001	55.2245061815554	55.2245061815556	55.2245061815553	52.0849021217905	48.9578876618975
47	37.8988296284394	137.395926980411	24	9	46	2.3	-54.925808626062	5.7359942267999	55.2245061815556	55.2245061815551	55.2245061815551	51.1537510767424	48.3423396040431
48	35.1525391971363	137.682726691751	24	9	47	2.35	-54.925808626062	5.7359942267999	55.2245061815556	55.2245061815555	51.9689197250571	48.8468218491872	47.7267915461888
49	32.4062487658332	137.96952640309	24	9	48	2.4	-54.925808626062	5.73599422678001	55.2245061815535	55.2245061815552	49.744678412714	47.2247336356832	47.1112434883343
50	29.65995833453	138.25632611443	24	9	49	2.45	-54.925808626064	5.73599422680047	55.2245061815576	55.2245061815552	50.4240029426887	50.0778458364919	46.49569543048
51	26.9136679032269	138.543125825769	24	9	50	2.5	-54.925808626062	5.73599422678001	55.2245061815535	48.7133332685586	48.9452980620257	48.8467497207834	45.8801473726257
52	24.1673774719238	138.829925537109	24	9	51	2.55	-54.925808626062	5.7359942267999	55.2245061815556	44.2648506438729	47.0829959719296	47.6156536050745	46.7744027769202
53	24.0892658233643	137.699188232422	24	9	52	2.6	-1.56223297118999	-22.6147460937403	22.6686416165728	45.6234997038219	42.4691375168191	46.3845574893656	47.0323567274732
54	23.0790576934814	139.002655029297	24	9	53	2.65	-20.204162597658	26.0693359375	32.9820930581252	42.6660899424963	39.2249610898112	45.153461373657	47.2903106780262
55	22.3816909790039	142.024108886719	24	9	54	2.7	-13.94733428955	60.4290771484403	62.0177514813026	38.9414857623041	44.9311854914284	43.9223652579483	49.0681587341792
56	21.0314636230469	143.529052734375	24	9	55	2.75	-27.00454711914	30.0988769531199	40.4374573749253	36.2249417650797	42.4689932600114	42.6912691422397	50.8460067903321
57	21.1837100982666	141.705322265625	24	9	56	2.8	3.04492950439403	-36.474609375	36.6014852805944	34.1850715357495	40.006801028594	41.460173026531	59.3054064351496
58	21.2690277099609	141.25910949707	24	9	57	2.85	1.70635223388594	-8.9242553711	9.08592163045086	44.2388712790349	40.8001952536742	40.2290769108224	67.7648060799667
59	20.6761417388916	140.286422729492	24	9	58	2.9	-11.8577194213859	-19.4537353515602	22.7827419114745	42.2718965775265	40.5622443346	38.9979807951134	76.2242057247845
60	26.2888889312744	140.152801513672	24	9	59	2.95	112.254943847656	-2.6724243164	112.286750197729	41.0721162948838	37.4207275732078	37.7668846794046	84.6836053696019
61	27.6948217912154	140.75666254217	24	9	60	3	28.11865719882	12.0772205699603	30.6025838673832	45.3754487422687	36.4372402224536	36.5357885636961	92.058190632049
62	29.1007546511563	141.360523570668	24	9	61	3.05	28.118657198818	12.0772205699598	30.6025838673812	46.9394171334504	35.8373500811323	38.3242993722851	99.432775894496
63	30.5066875110973	141.964384599165	24	9	62	3.1	28.11865719882	12.0772205699399	30.6025838673752	30.6025838673808	37.9890163048256	40.4680005016404	106.807361156943
64	31.9126203710383	142.568245627663	24	9	63	3.15	28.11865719882	12.0772205699603	30.6025838673832	30.6025838673808	38.7710005004156	42.0960290589178	109.330902360208
65	33.3185532309792	143.172106656161	24	9	64	3.2	28.1186571988179	12.0772205699598	30.6025838673811	30.6025838673808	30.6025838673808	45.3120629062363	111.329614421375
66	34.7244860909202	143.775967684659	24	9	65	3.25	28.1186571988201	12.0772205699603	30.6025838673833	30.6025838673824	30.6025838673808	49.6071114588737	111.288867244486
67	36.1304189508611	144.379828713157	24	9	66	3.3	28.1186571988179	12.0772205699598	30.6025838673811	30.6025838673808	36.6417977159763	67.4570617935567	110.876527881878
68	37.5363518108021	144.983689741655	24	9	67	3.35	28.1186571988201	12.0772205699603	30.6025838673833	30.6025838673808	40.1358057496065	86.6827903107462	109.997398506113
69	38.9422846707431	145.587550770152	24	9	68	3.4	28.1186571988199	12.0772205699399	30.6025838673751	30.6025838673808	43.6298137832356	105.223677813886	109.050551341168
70	40.348217530684	146.19141179865	24	9	69	3.45	28.1186571988181	12.0772205699598	30.6025838673813	42.6810115645718	53.2033982392648	119.289364902712	108.242144014438
71	41.754150390625	146.795272827148	24	9	70	3.5	28.1186571988199	12.0772205699603	30.6025838673832	49.6690276318307	62.7769826952938	135.269631543315	106.958028019142
72	46.2313385009766	145.986022949219	24	9	71	3.55	89.543762207032	-16.1849975585801	90.9947223533361	56.6570436990904	99.0767735059812	151.249898183917	105.720254649651
73	49.3549480438232	146.977317810059	24	9	72	3.6	62.472190856932	19.8258972167997	65.5426642036777	75.8042126111488	135.376564316667	167.230164824521	106.553643660235
74	52.4785575866699	147.968612670898	24	9	73	3.65	62.472190856934	19.8258972167804	65.5426642036737	94.9513815232067	171.676355127356	173.508343346759	110.686350585005
75	58.5489635467529	146.221138000488	24	9	74	3.7	121.40811920166	-34.9494934082003	126.338428427673	155.472535447391	207.976145938043	178.736863584802	114.692769666221
76	64.6193695068359	144.473663330078	24	9	75	3.75	121.40811920166	-34.9494934081997	126.338428427673	221.084101001503	239.936679219249	179.886465346732	119.238696100097
77	83.4380760192872	150.232105255127	24	9	76	3.8	376.374130249026	115.16883850098	393.600491974255	286.695666555622	265.857998651859	180.292882737226	123.880521836331
78	102.256782531738	155.990547180175	24	9	77	3.85	376.374130249016	115.16883850096	393.60049197424	340.148079264937	294.324523899435	179.765720101403	128.675800976261
79	121.07548904419	161.748989105224	24	9	78	3.9	376.37413024904	115.16883850098	393.600491974268	384.921976915291	303.386872910283	179.103121887223	132.100768919695
80	139.894195556641	167.507431030273	24	9	79	3.95	376.37413024902	115.16883850098	393.600491974249	376.243461856326	304.270328930339	178.717403349472	133.891398070908
81	156.72255452474	172.346883138021	24	9	80	4	336.56717936198	96.78904215496	350.20791667944	367.564946797367	296.995947998171	177.380267474587	162.329467382211
82	173.550913492839	177.186335245768	24	9	81	4.05	336.56717936198	96.7890421549396	350.207916679435	320.078079264944	261.50899196847	173.116209927016	190.767536693515
83	190.379272460938	182.025787353516	24	9	82	4.1	336.56717936198	96.78904215496	350.207916679441	268.39257859574	224.154875886139	172.63928681883	219.205606004818
84	197.871963500977	184.223342895508	24	9	83	4.15	149.85382080078	43.9511108398403	156.166154312156	209.069919081051	186.52988864709	179.276672111092	228.191782422243
85	204.629531860352	184.344223022461	24	9	84	4.2	135.1513671875	2.41760253905966	135.172988628229	146.774522080614	149.4586607609	184.073476426206	237.177958839668
86	207.228988647461	184.995208740234	24	9	85	4.25	51.9891357421801	13.0197143554602	53.5946191059943	80.7448049749121	114.823855729926	188.870280741321	246.164135257093
87	209.162750244141	185.099029541016	24	9	86	4.3	38.6752319336	2.07641601563978	38.7309316772494	52.9816980292351	80.3744212021739	180.303981879106	255.150311674518
88	210.162231445312	185.182571411133	24	9	87	4.35	19.9896240234199	1.67083740234034	20.0593311509318	30.5247429260607	50.9540497382251	170.668811641776	255.223983405835
89	211.013580322266	185.01579284668	24	9	88	4.4	17.0269775390801	-3.33557128906023	17.3506195837711	20.5777923788002	55.1664713119007	158.977860025504	255.297655137153
90	212.140869140625	185.213012695312	24	9	89	4.45	22.5457763671801	3.94439697263977	22.8882131123569	13.974320323734	63.876623922074	148.493431239104	255.371326868471
91	212.333862304688	185.213256835938	24	9	90	4.5	3.85986328126023	0.00488281252046363	3.85986636969198	21.1632945015381	80.7446134844705	189.389303221107	255.444998599789
92	212.617782592773	185.181610107422	24	9	91	4.55	5.67840576169999	-0.632934570320458	5.71357140191793	57.3512445945664	99.0989717897417	230.285175203112	254.008866868958
93	215.300384521484	184.378601074219	24	9	92	4.6	53.6520385742199	-16.0601806640597	56.0042020399525	97.2285049180872	117.182747397412	271.181047185116	253.209036591868
94	225.202117919922	184.881942749023	24	9	93	4.65	198.03466796876	10.0668334960801	198.290370048913	140.911434590141	131.425831403918	282.875221497726	253.391512724575
95	236.274159749349	183.920282999674	24	9	94	4.7	221.44083658854	-19.2331949869805	222.274514729961	184.223623255749	147.528201717307	295.619054094534	252.271949168976
96	247.346201578776	182.958623250326	24	9	95	4.75	221.44083658854	-19.2331949869595	222.274514729959	213.202200293286	263.954750712289	312.441805167453	251.152385613378
97	258.418243408203	181.996963500977	24	9	96	4.8	221.44083658854	-19.2331949869805	222.274514729961	205.50041821327	380.19592920405	330.00774061181	243.351270469116
98	268.047271728516	179.136734008789	24	9	97	4.85	192.58056640626	-57.2045898437597	200.897087227637	197.827898516527	491.408044632006	330.682246710268	235.550155324853
99	275.835235595703	177.35546875	24	9	98	4.9	155.75927734374	-35.6253051757801	159.781459648833	386.998066834437	510.583971683552	331.492188387084	227.74904018059
100	284.9794921875	176.385131835938	24	9	99	4.95	182.88513183594	-19.4067382812398	183.911916246244	576.168235152351	527.361484266993	332.025250387471	219.947925036327
101	343.337738037109	174.017166137696	24	9	100	5	1167.16491699218	-47.3593139648403	1168.12535631951	769.613888970726	544.138996850436	333.509729724991	213.231624274436
102	401.695983886719	171.649200439453	24	9	101	5.05	1167.1649169922	-47.3593139648597	1168.12535631953	815.667525153833	560.916509433877	334.9015238109	206.515323512543
103	460.054229736328	169.281234741211	24	9	102	5.1	1167.16491699218	-47.3593139648403	1168.12535631951	856.895070017459	544.181746023123	333.778786364907	199.799022750651
104	440.622055053711	170.93574142456	24	9	103	5.15	-388.64349365234	33.0901336669803	390.049640564371	701.279926866436	531.558545370249	327.506353338057	197.933766047941
105	421.189880371094	172.59024810791	24	9	104	5.2	-388.64349365234	33.0901336670001	390.049640564373	545.664783715404	516.522299057636	320.470421911746	196.593338487328
106	401.757705688476	174.24475479126	24	9	105	5.25	-388.64349365236	33.0901336669996	390.049640564392	318.74960307552	403.064708737693	313.434490485436	197.292370164772
107	382.325531005859	175.899261474609	24	9	106	5.3	-388.64349365234	33.0901336669803	390.049640564371	247.449565586665	289.607118417749	306.398559059125	197.8211445488
108	380.869430541992	175.066383361816	24	9	107	5.35	-29.1220092773392	-16.6575622558599	33.5494531200924	176.149528097812	176.149528097807	300.43149900793	197.759927458203
109	379.413330078125	174.233505249023	24	9	108	5.4	-29.1220092773403	-16.6575622558599	33.5494531200934	104.84949060895	144.428734992563	296.520220335676	197.959475300671
110	377.957229614257	173.40062713623	24	9	109	5.45	-29.1220092773597	-16.6575622558599	33.5494531201102	33.5494531200947	113.5793595565	291.402418833551	197.692105205367
111	376.50112915039	172.567749023438	24	9	110	5.5	-29.1220092773403	-16.65756225584	33.5494531200835	33.5494531200947	82.7299841204349	237.073945327764	198.771991819533
112	375.045028686523	171.734870910645	24	9	111	5.55	-29.1220092773403	-16.6575622558605	33.5494531200937	41.4079043984612	51.8806086843729	182.745471821974	199.712307725861
113	373.588928222656	170.901992797852	24	9	112	5.6	-29.1220092773392	-16.6575622558599	33.5494531200924	51.0091910151878	56.6812519927379	128.416998316186	199.074804656042
114	374.019866943359	167.285491943359	24	9	113	5.65	8.61877441405909	-72.3300170898597	72.8417095119261	60.6104776319196	61.4818953011029	112.992310598155	194.437538830206
115	377.749972025553	165.637850443522	24	9	114	5.7	74.6021016438806	-32.9528299967399	81.5558862037433	70.2117642486511	66.2825386094669	97.5676228801235	189.200669387345
116	381.480077107747	163.990208943685	24	9	115	5.75	74.6021016438795	-32.9528299967404	81.5558862037425	79.8130508653811	71.0831819178347	82.142935162091	183.963799944483
117	385.210182189941	162.342567443847	24	9	116	5.8	74.6021016438806	-32.9528299967598	81.5558862037514	81.5558862037446	75.8838252261996	65.63454848579	179.206916870973
118	388.940287272135	160.69492594401	24	9	117	5.85	74.6021016438795	-32.9528299967399	81.5558862037423	81.555886203746	80.6844685345646	64.8376082061379	174.984469485021
119	392.670392354329	159.047284444173	24	9	118	5.9	74.6021016438806	-32.9528299967404	81.5558862037435	81.5558862037497	81.5558862037471	64.4267622142575	171.789912788539
120	396.400497436523	157.399642944335	24	9	119	5.95	74.6021016438795	-32.9528299967598	81.5558862037503	81.5558862037481	81.555886203747	63.3589600232618	167.783961340971
121	400.130602518718	155.752001444498	24	9	120	6	74.6021016438999	-32.9528299967399	81.555886203761	81.5558862037481	81.5558862037471	64.0342539140757	139.172673891572
122	403.860707600912	154.104359944661	24	9	121	6.05	74.6021016438806	-32.9528299967399	81.5558862037433	81.5558862037497	79.3884882872072	64.5230916408229	110.561386442172
123	407.590812683106	152.456718444824	24	9	122	6.1	74.6021016438795	-32.9528299967404	81.5558862037425	81.5558862037481	72.9939644195378	64.370822947177	81.8062131403717
124	411.3209177653	150.809076944986	24	9	123	6.15	74.6021016438806	-32.9528299967598	81.5558862037514	81.5558862037446	67.3716291274121	61.3687243223552	72.4121604204033
125	415.051022847494	149.161435445149	24	9	124	6.2	74.6021016438795	-32.9528299967399	81.5558862037423	77.2210903706663	60.4353814370567	57.9309168629438	64.1576228141262
126	418.781127929688	147.513793945312	24	9	125	6.25	74.6021016438806	-32.9528299967404	81.5558862037435	64.4320426353276	56.9853259103167	54.4931094035312	56.2482349890414
127	416.567626953125	149.529983520508	24	9	126	6.3	-44.2700195312602	40.3237915039205	59.8819070383518	53.1873720510745	53.1623580554461	52.0152746828208	47.516946539178
128	417.410064697266	149.786178588867	24	9	127	6.35	16.8487548828205	5.12390136717954	17.6106475270488	39.3148766703654	48.0571773597894	49.5374399621118	47.1294295045332
129	417.111022949219	148.555358886719	24	9	128	6.4	-5.98083496094091	-24.6163940429597	25.3325332824862	32.4147656168889	41.1815624409633	47.0596052414018	46.4975314655359
130	417.526153564453	148.108856201172	24	9	129	6.45	8.30261230468068	-8.93005371094034	12.1934093001963	29.1036257402259	34.3059475221405	44.1655038483909	46.2307888018637
131	416.634948730469	145.931411743164	24	9	130	6.5	-17.8240966796807	-43.5488891601597	47.0553309363612	31.6823120842512	27.4303326033152	41.2714024553804	45.8273470936387
132	418.790435791016	145.715133666992	24	9	131	6.55	43.1097412109409	-4.32556152344034	43.3262076550367	29.1757528308521	24.6420610784343	38.3773010623699	45.610431131004
133	418.486724853516	144.220474243164	24	9	132	6.6	-6.07421875	-29.8931884765597	30.5040792471756	29.2970183739157	26.0809155046857	35.1954279645574	45.4251242742941
134	418.310902913412	143.605112711589	24	9	133	6.65	-3.5164388020803	-12.3072306315004	12.7997370154905	22.4458995897414	26.7475813553914	31.8320102426516	44.0955497747829
135	418.135080973307	142.989751180013	24	9	134	6.7	-3.51643880209963	-12.3072306315197	12.7997370155144	20.1804964166427	27.8956262597251	30.747622748129	42.3082266753622
136	417.959259033203	142.374389648438	24	9	135	6.75	-3.5164388020803	-12.3072306314998	12.7997370154899	20.4795189251202	25.5574790004441	30.3535348159918	40.6622164683153
137	418.091349283854	140.779891967774	24	9	136	6.8	2.64180501302008	-31.8899536132801	31.9991917895433	24.3194098799308	23.5922440692938	29.399344592566	38.8620364511158
138	418.223439534505	139.185394287109	24	9	137	6.85	2.64180501302008	-31.8899536133	31.9991917895631	26.4942341455345	22.3336785693254	29.4212508029285	37.1814632915275
139	418.355529785156	137.590896606445	24	9	138	6.9	2.64180501302008	-31.8899536132801	31.9991917895433	28.6690584111469	22.4824580443398	28.5683007168142	35.6396005357211
140	418.837910970052	136.509953816732	24	9	139	6.95	9.6476236979197	-21.6188557942598	23.6738583435329	27.0039917219448	27.1892979741174	29.1026175804656	34.2788612579535
141	419.320292154948	135.429011027018	24	9	140	7	9.6476236979197	-21.6188557942803	23.6738583435516	24.1878382135306	33.2767370286684	27.6204402732017	33.3073844986984
142	419.802673339844	134.348068237305	24	9	141	7.05	9.6476236979197	-21.6188557942598	23.6738583435329	20.6455062087489	34.1566281066977	26.6977706211852	32.6944702249025
143	420.693481445312	134.252487182617	24	9	142	7.1	17.8161621093602	-1.91162109376023	17.9184242474921	27.8843618027003	32.7615861011712	26.4794256014112	31.7777209403933
144	420.248260498047	133.693817138672	24	9	143	7.15	-8.90441894529999	-11.1734008789	14.2875317656347	37.8844156461899	30.3890200782369	26.8223752272105	30.1216634118262
145	419.702514648438	136.637054443359	24	9	144	7.2	-10.9149169921795	58.8647460937403	59.8681363132901	41.3092644914507	30.3096089012061	26.6855364877806	28.8744827808534
146	419.0439453125	140.261413574219	24	9	145	7.25	-13.1713867187602	72.4871826172	73.6741275609996	41.3353339888119	29.6834015459593	26.8313235330994	27.2936741186224
147	418.788391113281	142.285247802734	24	9	146	7.3	-5.11108398437955	40.4766845703	40.798102569837	40.132533947725	29.8032971730766	25.7087982194109	26.1132141684059
148	418.987213134766	143.165512084961	24	9	147	7.35	3.97644042970001	17.6052856445398	18.0487717342979	32.7348559997119	30.625172633497	24.8254866209433	26.4664943880308
149	419.305969238281	142.901840209961	24	9	148	7.4	6.37512207029999	-5.2734375	8.27353156020042	21.4823874457287	31.1622924100812	24.2195958300405	26.4761915174544
150	418.781524658203	141.885147094727	24	9	149	7.45	-10.4888916015602	-20.3338623046801	22.8797465732243	18.2973298547025	26.1817750014437	24.3922186675161	27.2682285536992
151	418.602966308594	142.737228393555	24	9	150	7.5	-3.57116699218068	17.0416259765602	17.4117847910837	19.9150112781821	20.3859100375305	25.3433665420163	26.5407787892957
152	418.660491943359	143.979537963867	24	9	151	7.55	1.15051269529999	24.8461914062398	24.8728146147063	22.1920508724375	17.2609683321242	27.011639387435	26.0836244832913
153	418.736846923828	145.284164428711	24	9	152	7.6	1.52709960938068	26.0925292968801	26.1371788516955	19.6286940031756	16.8893871407154	28.3600139162293	25.5786180114126
154	418.521789550781	146.243286132812	24	9	153	7.65	-4.30114746093977	19.1824340820199	19.6587295314775	19.2894326293323	18.050171581844	28.4113165810008	26.9890035037083
155	418.264038085938	146.675399780273	24	9	154	7.7	-5.15502929686022	8.64227294922046	10.0629622269148	16.2246068095458	18.4748284338261	27.0013428135778	28.9568268710023
156	418.547302246094	147.408340454102	24	9	155	7.75	5.66528320311932	14.6588134765796	15.7154779218672	13.8637630032486	21.0033315380734	24.233813421253	30.2303017690549
157	418.645874023438	147.87548828125	24	9	156	7.8	1.97143554688068	9.34295654296022	9.54868551577378	13.9082922912506	24.2199816017935	22.8270837442458	30.6385022178546
158	418.125335693359	148.368057250977	24	9	157	7.85	-10.4107666015807	9.85137939453978	14.3329598202099	17.3209628644766	26.0948551989616	23.5117379731331	30.475079558059
159	418.872924804688	149.023254394531	24	9	158	7.9	14.9517822265807	13.1039428710801	19.8813759714871	22.7172304468145	25.6603407519203	24.3840823180946	29.9388850103489
160	417.691436767578	148.357162475586	24	9	159	7.95	-23.6297607422	-13.3218383789	27.1263150930448	32.2153563940412	27.820910625712	25.4338395269328	29.4590293883453
161	417.276824951172	150.451354980469	24	9	160	8	-8.29223632812045	41.8838500976602	42.6968158335569	38.3259473946745	28.0817168049755	25.4611173053897	29.1074901525153
162	418.006530761719	153.208389282227	24	9	161	8.05	14.5941162109398	55.1406860351597	57.0393152519073	37.41238921259	28.3931991563675	25.4694783453974	28.8997606867365
163	416.851318359375	151.284240722656	24	9	162	8.1	-23.1042480468795	-38.4829711914199	44.8859148233763	38.3208583869474	30.1340888055508	24.6778104214139	28.7144456200065
164	417.209716796875	150.607620239258	24	9	163	8.15	7.16796875	-13.5324096679597	15.3135850610647	33.4462031631365	30.7179930543452	27.155631780206	28.8127772775408
165	416.270629882812	149.332717895508	24	9	164	8.2	-18.7817382812602	-25.498046875	31.6686609648317	24.5710419186938	32.3928506200395	31.228117254224	27.6785844672852
166	416.947601318359	148.715393066406	24	9	165	8.25	13.5394287109398	-12.3464965820403	18.3235397145026	21.9422302164271	29.918903072706	33.6292800050104	28.1229454851828
167	416.563568115234	148.211975097656	24	9	166	8.3	-7.6806640625	-10.068359375	12.6635090296935	24.0235968961005	26.7189750890013	35.5682062162982	29.3567149204385
168	417.202941894531	149.664581298828	24	9	167	8.35	12.7874755859409	29.0521240234403	31.7418563120432	26.4648428531316	23.2607656438663	36.1246724951747	29.6420969461674
169	417.560424804688	150.899917602539	24	9	168	8.4	7.14965820313978	24.7067260742199	25.7204184594314	26.3916029822754	28.6509228084918	35.6581741906573	29.873466299009
170	417.475708007812	153.092025756836	24	9	169	8.45	-1.69433593752046	43.8421630859398	43.8748907499872	28.8669082593089	34.6353238827361	34.5258401091746	30.0466600192776
171	417.269775390625	153.965957641602	24	9	170	8.5	-4.11865234373977	17.4786376953199	17.9573403602218	24.5793010713055	39.1768432050452	32.8716137630142	29.922319749801
172	417.074981689453	155.202713012695	24	9	171	8.55	-3.89587402343977	24.7351074218602	25.0400354148607	33.278248720883	42.743213276229	30.787881986038	29.846220060897
173	416.582122802734	155.352752685547	24	9	172	8.6	-9.85717773438068	3.00079345703978	10.3038203720262	42.8058049123407	42.1152561847986	29.0688773237837	30.9731207875592
174	416.973663330078	158.791290283203	24	9	173	8.65	7.83081054688068	68.7707519531205	69.2151567073192	51.962083427815	40.5983553269693	29.2142379740809	32.0322026719639
175	417.592895507812	163.324829101562	24	9	174	8.7	12.3846435546795	90.6707763671795	91.5126717072753	56.6195182931491	36.6588295983098	28.3558261209926	32.6161084174116
176	416.161468505859	166.172210693359	24	9	175	8.75	-28.6285400390602	56.9476318359403	63.7387329375936	59.6512112982918	35.8243244533224	32.0120775491126	32.2766566245016
177	415.366058349609	168.453903198242	24	9	176	8.8	-15.908203125	45.6338500976597	48.327209741531	47.9184619330555	34.8567888830748	35.8863460966312	32.3152291090484
178	416.254699707031	169.365570068359	24	9	177	8.85	17.7728271484409	18.2333374023403	25.4622853977396	30.5118542842789	34.876989003701	35.7724559192018	32.5433373451612
179	415.809692382812	169.648941040039	24	9	178	8.9	-8.90014648438068	5.6674194336	10.5514098811382	19.6865654788297	29.7775531396701	35.3628502799235	32.8933960403577
180	415.956237792969	169.818328857422	24	9	179	8.95	2.93090820313978	3.38775634765966	4.47963346339188	13.0940594730004	22.076328359249	34.6594805116223	33.1849529576244
181	416.231170654297	170.212539672852	24	9	180	9	5.49865722656023	7.8842163086	9.6122889103479	10.1027667091103	24.84731189318	34.3835221942122	32.7741352869311
182	416.680419921875	170.835723876953	24	9	181	9.05	8.98498535156023	12.4636840820204	15.3646797123846	11.6366443462846	29.0294789170334	34.2229617763966	31.6872736089329
183	417.046508789062	171.212432861328	24	9	182	9.1	7.32177734373977	7.5341796875	10.5058215782888	13.6408024342192	29.429655653605	37.2684311537045	30.9070055218688
184	416.295562744141	170.69660949707	24	9	183	9.15	-15.0189208984193	-10.3164672851602	18.2207980670101	30.0080583075303	30.1273452328776	36.9087735637217	30.8373614269704
185	416.752136230469	170.133407592773	24	9	184	9.2	9.13146972655909	-11.2640380859398	14.5004239030646	44.9648983610663	32.6601314249349	34.0040995805992	30.5126814749321
186	418.10888671875	174.499908447266	24	9	185	9.25	27.1350097656205	87.3300170898597	91.4485682769036	48.7565445980997	32.9427199351021	30.9240332439929	31.0627739250863
187	417.50244140625	178.966369628906	24	9	186	9.3	-12.12890625	89.3292236328	90.1488799800645	48.6180461194706	33.5891346697184	29.0622520017985	32.1013792801691
188	417.052185058594	180.369079589844	24	9	187	9.35	-9.00512695312045	28.0541992187602	29.4640527634557	51.6794604156506	39.6598733037079	28.9620021951476	32.1473424177778
189	417.854461669922	180.016296386719	24	9	188	9.4	16.0455322265602	-7.0556640625	17.5283056738647	35.8773815626739	44.0399939877734	30.1286178900581	31.8457989709877
190	417.021331787109	178.780532836914	24	9	189	9.45	-16.6625976562602	-24.7152709961	29.8074953839646	22.2133709783705	45.9318708019493	31.8440658060742	31.2127024765687
191	416.649780273438	178.281814575195	24	9	190	9.5	-7.43103027341931	-9.97436523438012	12.4381740120198	30.5632020093162	37.0007545948057	32.676656810848	31.1739337515111
192	417.560516357422	178.883316040039	24	9	191	9.55	18.2147216796795	12.0300292968801	21.8288270585476	39.4619418560762	29.0950250865636	32.5866652318277	31.6262881158103
193	415.712036132812	175.840057373047	24	9	192	9.6	-36.9696044922	-60.8651733398403	71.213207918184	40.184281188248	28.4943487366903	32.7451337199539	32.3277408443945
194	413.589447021484	173.579208374023	24	9	193	9.65	-42.4517822265602	-45.2169799804796	62.0220049076647	38.1241276269375	30.1298905472386	32.4604848798599	32.5509029815881
195	412.029693603516	172.97981262207	24	9	194	9.7	-31.1950683593591	-11.9879150390602	33.4191920448238	35.9766791947567	31.0280001872135	32.6695368288717	31.7393751821106
196	412.129547119141	172.94172668457	24	9	195	9.75	1.9970703125	-0.76171875	2.13740620546737	26.4254954640644	32.4105936865938	30.11347030106	31.3110006557593
197	412.514099121094	172.542129516602	24	9	196	9.8	7.69104003905909	-7.99194335936022	11.0915848976434	20.7978392384011	31.584195793937	28.316412463707	32.8093988664927
198	413.682647705078	172.642654418945	24	9	197	9.85	23.3709716796807	2.01049804686022	23.4572892647225	21.8717191861791	25.8303941362	28.5222289163538	35.0184223018514
199	415.076232910156	173.606079101562	24	9	198	9.9	27.8717041015602	19.2684936523398	33.8837237793485	26.6970597462501	20.8809757719464	28.3287476620519	39.4195528252891
200	413.750640869141	175.021774291992	24	9	199	9.95	-26.5118408203	28.3139038086	38.7885917837137	27.1917123931174	19.4072028557941	27.7659244415151	42.1835692986978
201	414.829284667969	175.770797729492	24	9	200	10	21.5728759765591	14.98046875	26.2641090058225	25.2352928083356	23.2261860073143	27.96434530881	44.101513108787
202	414.2607421875	175.400970458984	24	9	201	10.05	-11.3708496093795	-7.39654541015966	13.56484813198	20.9641123054917	27.5377998408505	29.029614455224	44.6307874734922
203	413.581756591797	175.3203125	24	9	202	10.1	-13.5797119140602	-1.61315917968011	13.6751913408133	16.942686525409	28.5501090960174	27.3870505350846	47.1296677046185
204	414.119445800781	174.998977661133	24	9	203	10.15	10.7537841796807	-6.42669677733977	12.5278212651291	19.7553122683785	26.5276047768652	28.1930323994545	49.4356735235264
205	414.995574951172	174.675109863281	24	9	204	10.2	17.5225830078193	-6.47735595704034	18.6814628833002	27.8838872885835	24.5038486958166	29.474650783622	51.8346886965333
206	417.006317138672	174.524673461914	24	9	205	10.25	40.21484375	-3.00872802733977	40.3272377206698	31.8649253836992	23.5180969310262	31.6979680675258	50.5527509549981
207	414.936157226562	176.274139404297	24	9	206	10.3	-41.4031982422	34.9893188476597	54.2077232330053	32.0910972482387	26.475033116511	36.5565457311869	49.0453505787704
208	416.025451660156	177.551849365234	24	9	207	10.35	21.7858886718807	25.5541992187403	33.5803818163917	32.0650108662243	28.9437069339693	41.0748424085552	52.0786135724574
209	416.285797119141	178.183212280273	24	9	208	10.4	5.20690917970001	12.6272583007801	13.6586805878264	27.280881593674	35.5050890269627	48.71048776052	55.2262400231531
210	415.383209228516	177.969467163086	24	9	209	10.45	-18.0517578125	-4.27490234374034	18.5510309732282	25.0661789444384	39.5420987114499	52.5230727913213	57.8138537195277
211	415.844970703125	177.291442871094	24	9	210	10.5	9.23522949217954	-13.5604858398398	16.4065913579182	26.0224884842393	40.1697501277373	55.526369406726	58.8375778856778
212	417.646331787109	178.477401733398	24	9	211	10.55	36.0272216796795	23.7191772460801	43.1342099868276	38.9190808056866	45.5752916215232	56.6749097151568	59.959275910351
213	418.049865722656	180.352569580078	24	9	212	10.6	8.07067871094091	37.5033569336	38.3619295153964	47.0191865566756	53.599575721093	61.514201689283	59.0422414111424
214	416.922821044922	184.093566894531	24	9	213	10.65	-22.5408935546807	74.8199462890597	78.1416421950628	53.0586186618007	70.8933707441748	66.410862167193	57.8153690652839
215	417.372680664062	187.011672973633	24	9	214	10.7	8.99719238279999	58.3621215820403	59.0515597281729	66.084404298608	80.542296886826	70.9998405641949	58.4287358526722
216	415.761260986328	185.328491210938	24	9	215	10.75	-32.2283935546795	-33.6636352539	46.603751883544	81.1766629579466	87.5346418824257	70.9920316089362	58.5450728523296
217	413.858947753906	180.260604858398	24	9	216	10.8	-38.0462646484398	-101.3577270508	108.263138170864	102.867660682663	86.8747863138026	69.7742886938337	58.9191096413522
218	409.783264160156	176.288436889648	24	9	217	10.85	-81.513671875	-79.443359375	113.823222812089	114.065407216976	94.0846964445967	75.634998228561	58.5615770041785
219	404.153930664062	168.848251342773	24	9	218	10.9	-112.586669921881	-148.8037109375	186.596630818645	122.010665103051	97.3166353074233	82.1237323842542	58.2958865753574
220	400.216552734375	164.655075073242	24	9	219	10.95	-78.7475585937398	-83.8635253906205	115.04029239974	107.665168328997	102.45758241694	87.8617829975404	58.1715143772267
221	397.416778564453	161.369735717773	24	9	220	11	-55.9954833984398	-65.7067871093795	86.330041313915	106.992729931247	101.814313090135	89.7108104625456	58.0056506239564
222	396.766937255859	159.662445068359	24	9	221	11.05	-12.9968261718807	-34.1458129882801	36.5356543005963	91.7656099321837	93.9732857661442	90.888937365478	58.9660817788829
223	401.808868408203	161.917002360026	24	9	222	11.1	100.838623046881	45.09114583334	110.461030823338	90.8497576169032	97.670420736029	90.6974322872002	60.9609919362253
224	406.850799560547	164.171559651692	24	9	223	11.15	100.83862304688	45.0911458333201	110.461030823329	81.6179610772195	93.3540940243336	87.4377057311132	65.1363651288703
225	411.892730712891	166.426116943359	24	9	224	11.2	100.838623046881	45.09114583334	110.461030823338	80.2814032032912	95.1812691082547	87.3828209217224	65.8617176681299
226	413.819946289062	165.860321044922	24	9	225	11.25	38.5443115234193	-11.3159179687403	40.1710586154965	88.3481115408111	91.8869790426655	85.3921776371333	74.4231043768341
227	415.227020263672	166.358444213867	24	9	226	11.3	28.1414794922	9.9624633789	29.8528649309549	94.9425781164835	94.9030884171535	81.2816735515175	82.63747894773
228	420.1201171875	172.094741821289	24	9	227	11.35	97.8619384765602	114.72595214844	150.794572510937	99.5127805996062	87.3101681298037	76.0483115998019	82.9634477795639
229	422.082061767578	178.992828369141	24	9	228	11.4	39.2388916015602	137.96173095704	143.433363701691	102.155997008111	77.5587761548031	67.8812853901947	89.6750739024153
230	424.562438964844	185.179748535156	24	9	229	11.45	49.6075439453193	123.7384033203	133.312043238951	109.524773631016	72.308059426505	63.8199559631321	96.2643912656316
231	422.676452636719	187.068801879883	24	9	230	11.5	-37.7197265625	37.7810668945403	53.3871406580227	86.2722247187963	68.9700421841315	60.4849318411869	97.2293561733269
232	419.363403320312	187.44938659668	24	9	231	11.55	-66.2609863281398	7.61169433593977	66.696748045476	60.1749741931226	68.5900613368908	61.257253842609	96.6626762079667
233	418.553192138672	185.924697875977	24	9	232	11.6	-16.2042236328	-30.4937744140602	34.5318279498405	45.1033382534039	54.4262024635748	60.4077821831677	96.6384964563302
234	418.633178710938	185.282302856445	24	9	233	11.65	1.59973144532046	-12.8479003906398	12.9471110733225	35.7840873601515	42.4084767560559	63.8618680905477	96.5088576108826
235	418.411560058594	182.393096923828	24	9	234	11.7	-4.43237304688068	-57.7841186523398	57.9538635403576	27.655349042766	32.4586428180094	60.7235947720649	95.4378863483446
236	418.383087158203	182.054748535156	24	9	235	11.75	-0.569458007819321	-6.76696777344034	6.79088619176096	22.5801802083532	29.0828846397083	77.8541771447321	95.6080176972173
237	418.065704345703	180.791351318359	24	9	236	11.8	-6.34765625	-25.2679443359398	26.0530564585485	24.6419793189892	27.6114192680646	95.5006692016263	93.817669810533
238	417.635284423828	180.635406494141	24	9	237	11.85	-8.6083984375	-3.11889648436022	9.15598377777653	19.8139473826149	33.5053962365316	90.2918973305669	91.6660972493028
239	416.548797607422	180.221084594727	24	9	238	11.9	-21.7297363281205	-8.28643798828011	23.2561066265024	22.381681919265	50.1649600262923	97.2264154205763	87.1756040233384
240	415.729095458984	178.742401123047	24	9	239	11.95	-16.3940429687602	-29.5736694336	33.8137038584862	27.5674894933631	49.1391301176248	104.666999533723	84.9066317991813
241	415.047027587891	178.036651611328	24	9	240	12	-13.6413574218591	-14.1149902343795	19.6295588750114	44.43061226471	86.7383121053327	104.747901884108	83.7754042952049
242	413.257446289062	176.151779174805	24	9	241	12.05	-35.7916259765807	-37.6974487304602	51.9820943290391	75.6879407335953	122.411277066362	102.436415050455	83.0868670751184
243	412.700866699219	171.511459350586	24	9	242	12.1	-11.1315917968602	-92.8063964843801	93.4715976345108	78.4643128526347	126.157592197559	102.57956062546	81.4520857467741
244	407.458801269531	164.223815917969	24	9	243	12.15	-104.841308593759	-145.75286865234	179.542748970929	151.0949422914	152.044354085097	105.580009490652	79.507565142309
245	406.906005859375	161.903991699219	24	9	244	12.2	-11.0559082031205	-46.396484375	47.6955644536832	217.25506463936	176.875356249436	103.492951774967	77.2369131870423
246	425.807342529297	158.896339416504	24	9	245	12.25	378.02673339844	-60.1530456543003	382.782706068839	207.884572130408	180.412919128508	105.823857757301	77.4044711755145
247	444.708679199219	155.888687133789	24	9	246	12.3	378.02673339844	-60.1530456542997	382.782706068839	228.400767436598	177.261410832846	106.353666069549	77.6485188950535
248	442.667083740234	157.013519287109	24	9	247	12.35	-40.8319091797	22.4966430664	46.6191350897491	275.286399646238	171.653725014389	107.283882898804	74.4685345850003
249	428.561050415039	157.079208374023	24	9	248	12.4	-282.120666503899	1.31378173828011	282.12372550188	209.730895965616	160.995058955012	106.469922656482	71.9081144420512
250	414.455017089844	157.144897460938	24	9	249	12.45	-282.120666503901	1.31378173830001	282.123725501881	137.267757026332	157.846773432309	105.993307635231	69.4243190168796
251	416.976379394531	156.046417236328	24	9	250	12.5	50.4272460937409	-21.9696044922	55.0051876657321	135.42287789837	124.90940340927	107.065876749223	68.5530028705854
252	417.988372802734	156.198455810547	24	9	251	12.55	20.2398681640591	3.04077148437955	20.4670113724185	93.5893504734252	90.2960550727354	104.916480307628	67.3637269603347
253	419.195404052734	157.626388549805	24	9	252	12.6	24.140625	28.5586547851602	37.3947394499357	40.4071472183799	88.4101736000484	102.496389310381	67.1249113571536
254	422.620086669922	158.882583618164	24	9	253	12.65	68.4936523437602	25.1239013671801	72.956088377158	40.0879108529236	60.8954912278672	95.1532621940704	66.953508982084
255	422.202789306641	158.187606811523	24	9	254	12.7	-8.34594726561932	-13.8995361328199	16.212709226655	43.3243531191386	35.1112590210247	93.7502316020197	66.6181987641547
256	423.723175048828	160.382995605469	24	9	255	12.75	30.4077148437398	43.9077758789199	53.4090058384506	41.3974693017272	33.7188343699376	76.954765206297	67.0960923867244
257	421.913208007812	160.096755981445	24	9	256	12.8	-36.1993408203205	-5.72479248048012	36.6492227034937	28.2016319823092	32.5715497824092	59.7963685884806	67.1323682323355
258	423.078918457031	159.343292236328	24	9	257	12.85	23.3142089843807	-15.0692749023398	27.7603203628788	29.8153708236696	33.3390536063723	58.6451718394338	67.3347189810605
259	422.86181640625	159.070236206055	24	9	258	12.9	-4.34204101562045	-5.46112060546022	6.97690178006775	27.3497578869517	29.3114654331291	46.5898134635261	67.0588435578538
260	422.023162841797	158.1923828125	24	9	259	12.95	-16.7730712890602	-17.5570678711	24.2814034334572	21.8187464456797	29.6536897717306	34.1816385000363	67.7090275954434
261	420.527008056641	156.785034179688	24	9	260	13	-29.9230957031193	-28.1469726562398	41.0809411548609	25.2806379110174	29.000127003324	32.3581038570625	68.4226962497719
262	420.347839355469	156.37255859375	24	9	261	13.05	-3.58337402344091	-8.24951171876023	8.99416549713388	30.421298883949	29.2966821042258	32.2910388702139	67.4171465647517
263	419.329071044922	154.362503051758	24	9	262	13.1	-20.3753662109398	-40.2011108398398	45.069777689567	29.4920087197916	28.8801700788192	31.6702620888469	65.2929737454402
264	420.915466308594	154.754089355469	24	9	263	13.15	31.7279052734398	7.83172607421989	32.6802066447258	30.6504961196962	32.284135699185	28.327008473516	61.0834053828104
265	421.889373779297	154.877914428711	24	9	264	13.2	19.4781494140602	2.47650146483977	19.6349526126703	36.7746177627719	33.2520179790479	29.7434457533426	60.9059989018644
266	423.535675048828	156.545989990234	24	9	265	13.25	32.9260253906205	33.3615112304602	46.8733781543842	32.4797022466211	30.9973733441874	28.3683270161475	51.8391757817188
267	423.145935058594	158.488006591797	24	9	266	13.3	-7.79479980468068	38.8403320312597	39.6147737125122	34.146972514421	32.0105279580186	27.9110703951224	42.8508340853875
268	422.352783203125	159.361358642578	24	9	267	13.35	-15.8630371093795	17.4670410156205	23.5952001088128	37.0120272383043	30.0014705713215	27.3855550633174	42.1538626268586
269	422.7607421875	161.371200561523	24	9	268	13.4	8.1591796875	40.1968383789	41.0165579837255	31.3442505686786	27.342551513903	27.6477644592257	35.7550037811122
270	422.083618164062	162.928359985352	24	9	269	13.45	-13.5424804687602	31.1431884765796	33.9602262320867	27.2464381532653	29.8332017349547	29.4247475556563	29.3688901101518
271	421.391418457031	163.544540405273	24	9	270	13.5	-13.8439941406193	12.3236083984204	18.5344948062557	27.523238896022	27.7365270289711	29.7795157503207	28.5415982830313
272	421.301910400391	164.496627807617	24	9	271	13.55	-1.79016113279999	19.0417480468795	19.1257116354459	20.5381305133849	26.5254586860189	29.9178128218756	28.5832959910746
273	421.705749511719	165.678497314453	24	9	272	13.6	8.07678222655909	23.6373901367205	24.9792038225959	22.6543762316051	25.8909400478156	28.0895581804999	27.8974678554463
274	421.493194580078	165.896606445312	24	9	273	13.65	-4.25109863281932	4.36218261717954	6.09101607054042	24.1288034892635	23.0113932192664	27.0135485715504	26.4006446547093
275	420.434234619141	163.937408447266	24	9	274	13.7	-21.1791992187398	-39.1839599609199	44.5414548231874	25.8044792187725	25.5974771322647	28.061766201709	26.4288825815113
276	421.478576660156	163.171096801758	24	9	275	13.75	20.8868408203	-15.3262329101597	25.9066310945482	24.2586411996092	28.561658156454	26.7235863571406	25.3722894358992
277	422.500122070312	162.250427246094	24	9	276	13.8	20.4309082031193	-18.4133911132801	27.5040902829908	25.4846559251479	27.8250976857326	25.9052995822945	24.7568182036145
278	423.226287841797	161.785034179688	24	9	277	13.85	14.5233154297	-9.30786132811988	17.2500137267792	28.5405780329244	26.1776457896784	25.6625534142834	24.3545330813865
279	423.564514160156	162.2939453125	24	9	278	13.9	6.76452636718068	10.1782226562398	12.2210896982338	32.9945128236445	26.6845456291979	24.9201940986984	25.1814621844942
280	424.384429931641	165.170425415039	24	9	279	13.95	16.3983154297	57.5296020507801	59.8210653620701	29.8457161526926	26.2903306684633	24.5561417202673	25.3498905058082
281	425.490997314453	167.310028076172	24	9	280	14	22.1313476562398	42.7920532226597	48.1763050481488	28.0966503797476	25.7106456853101	24.7250927090001	24.7872292886377
282	426.066802978516	167.429183959961	24	9	281	14.05	11.5161132812602	2.38311767578011	11.7601069282313	27.8844353332479	25.28514047857	24.8755531119354	25.033324481888
283	425.718658447266	167.185012817383	24	9	282	14.1	-6.962890625	-4.88342285155966	8.50468486205385	24.0400833040022	25.4341667807513	24.1246736220457	24.2111523392499
284	425.864837646484	166.646499633789	24	9	283	14.15	2.92358398435908	-10.7702636718801	11.1600144657353	18.4267785469757	26.8289949781304	24.4742808359025	24.0734710070347
285	426.232299804688	164.65007019043	24	9	284	14.2	7.34924316408069	-39.9285888671801	40.5993052158419	20.7245648044473	23.5148063082698	23.1143194096799	23.7867382143821
286	426.077880859375	163.656509399414	24	9	285	14.25	-3.08837890626023	-19.8712158203199	20.1097812630164	22.7716831817551	20.8885272615462	22.3762518556508	23.0843532348437
287	426.038177490234	162.494735717773	24	9	286	14.3	-0.794067382820458	-23.2354736328199	23.2490382155892	25.7735546230129	21.9260085381381	21.6025660121065	22.5236382142629
288	426.132080078125	161.562438964844	24	9	287	14.35	1.87805175782046	-18.6459350585801	18.7402767485926	22.9895293125374	22.0717014544131	21.3235110994556	23.832888714424
289	426.532348632812	160.316696166992	24	9	288	14.4	8.00537109373977	-24.9148559570403	26.1693716720244	23.3502759761166	22.2640160426072	22.7151599097628	23.4402364584777
290	426.800262451172	159.009918212891	24	9	289	14.45	5.35827636720001	-26.1355590820199	26.6791786634642	23.127452271829	19.9383081508965	21.27503345596	24.3343196938501
291	426.968566894531	157.92724609375	24	9	290	14.5	3.36608886718068	-21.6534423828199	21.9135145809124	21.3717197270711	19.0418580259914	19.7949428269547	24.424101002676
292	427.934143066406	157.386367797852	24	9	291	14.55	19.3115234375	-10.8175659179602	22.1349196941513	18.7544774622015	17.9199915456431	20.1488361419004	24.1853632031025
293	428.3203125	157.700942993164	24	9	292	14.6	7.72338867187955	6.29150390624034	9.96161402480315	16.8870869892556	17.2128554181598	20.3327464979998	23.9469056121391
294	428.881622314453	158.036880493164	24	9	293	14.65	11.2261962890602	6.71875	13.0831603476763	14.7334400758663	18.6013248413951	21.133393442519	24.8086291655214
295	429.730987548828	157.862350463867	24	9	294	14.7	16.9873046875	-3.49060058594034	17.3422262987347	12.7125308194572	19.0352606036503	19.5117102270551	24.3953915721722
296	430.123718261719	158.257705688477	24	9	295	14.75	7.85461425781932	7.90710449220001	11.1452800139659	13.0539911092485	18.7013583923633	19.4451201125467	25.2324607761533
297	429.925750732422	157.689697265625	24	9	296	14.8	-3.95935058593977	-11.3601684570398	12.0303734121058	18.4481722205888	18.3716637456626	19.1419768462314	24.7908476766526
298	430.280456542969	157.226455688477	24	9	297	14.85	7.09411621093977	-9.26483154296022	11.6689154737597	21.1834342180449	18.5937915415864	22.0032240145645	25.8096082378973
299	429.192535400391	155.545013427734	24	9	298	14.9	-21.7584228515591	-33.6288452148597	40.0540659043778	22.6692767088604	20.0027708424309	21.9602788182571	26.7481401271118
300	429.856475830078	154.14338684082	24	9	299	14.95	13.2788085937398	-28.0325317382801	31.0185362860155	24.0307966718679	19.0851123032137	24.1124976674329	25.611071130867
301	429.312866210938	153.390380859375	24	9	300	15	-10.8721923828	-15.0601196289	18.5744924680432	24.1335919739244	19.848382199102	24.123109296352	24.8374443808172
302	429.593048095703	152.491119384766	24	9	301	15.05	5.60363769529999	-17.9852294921801	18.8379732271434	21.557369464273	20.3639621468198	23.4951732942697	24.8700780750398
303	429.539611816406	151.884323120117	24	9	302	15.1	-1.06872558593977	-12.1359252929801	12.1828919840421	16.9867903883825	26.7935926109691	23.7691376022325	26.4926453040348
304	430.367706298828	150.807205200195	24	9	303	15.15	16.5618896484398	-21.5423583984398	27.172953356121	17.0274876893436	25.3192327951191	25.1429774951403	27.3289151423391
305	430.579437255859	151.156295776367	24	9	304	15.2	4.23461914061932	6.98181152343977	8.16564090656305	16.6971276217717	29.1897347312156	25.6764637346645	28.0094155867052
306	431.0048828125	150.319320678711	24	9	305	15.25	8.50891113282046	-16.7395019531199	18.7779789728485	29.4535932480138	29.5448602003406	28.0886696966559	28.9165668408142
307	431.470733642578	149.597244262695	24	9	306	15.3	9.31701660156023	-14.4415283203199	17.1861728892837	29.0810961259651	28.6186828428768	27.9791293411987	29.7452366711088
308	428.799377441406	146.897125244141	24	9	307	15.35	-53.4271240234398	-54.0023803710801	75.965220115253	41.3926790740486	28.9444836628786	30.295705376339	30.3583207337052
309	428.200927734375	148.01220703125	24	9	308	15.4	-11.9689941406205	22.3016357421801	25.3104677458772	42.0622327113375	30.2831841478498	30.7811203444608	30.3669818961556
310	424.731536865234	148.353912353516	24	9	309	15.45	-69.3878173828205	6.83410644531989	69.7235556469806	40.540238063982	32.2678151661152	29.947108805774	30.5577221795495
311	423.777893066406	148.914657592773	24	9	310	15.5	-19.0728759765591	11.2149047851403	22.1257471592931	28.4353740777433	36.3289571942097	29.8799459346797	30.5970431260446
312	423.303833007812	148.98193359375	24	9	311	15.55	-9.48120117188068	1.34552001953978	9.57619965250589	31.4852721697345	35.5942965355777	29.5913200081793	30.4637726592343
313	422.599609375	148.665512084961	24	9	312	15.6	-14.0844726562398	-6.32843017578011	15.4409001840595	23.1429512581818	33.7978181417088	32.6525441100699	30.3234482498869
314	424.304382324219	147.567092895508	24	9	313	15.65	34.0954589843795	-21.9683837890597	40.5599582058331	30.5956816770819	36.2430078938024	33.5244368421592	30.3414801714122
315	425.681640625	147.821716308594	24	9	314	15.7	27.5451660156205	5.09246826171989	28.0119510892176	30.6483550071734	30.7044828803324	36.5071209463554	30.3248193036874
316	428.637390136719	148.106842041016	24	9	315	15.75	59.1149902343795	5.70251464843977	59.3893992537933	39.1602622056743	30.2150316690189	38.3880135690816	31.9622880640113
317	429.039703369141	147.823669433594	24	9	316	15.8	8.04626464844091	-5.66345214843977	9.83956630296361	41.0007436178704	30.5639571734817	40.3484964959862	33.2622333217662
318	431.172058105469	149.789169311523	24	9	317	15.85	42.6470947265591	39.3099975585801	58.000436176564	38.2660145024829	36.3606045572613	38.7134174528459	33.7296784877023
319	429.528869628906	151.657501220703	24	9	318	15.9	-32.8637695312591	37.3666381836	49.7623652668137	29.8343816609558	36.7656895364685	38.7736849740541	33.374611188461
320	429.252014160156	152.318801879883	24	9	319	15.95	-5.537109375	13.2260131836	14.3383055122798	30.47955933979	40.7464267265955	37.0029466916661	32.8726559212522
321	428.541076660156	152.805480957031	24	9	320	16	-14.21875	9.73358154295966	17.231235046158	33.5609469088483	40.4470699439536	37.0709769557372	33.0327970039142
322	427.926055908203	152.585220336914	24	9	321	16.05	-12.3004150390602	-4.40521240233977	13.0654546971342	32.5306354550666	45.1026964563946	37.432372024199	33.0498220591677
323	430.404998779297	155.291961669922	24	9	322	16.1	49.5788574218795	54.1348266601597	73.4073740218556	43.2268389507081	43.629016763983	36.8777588975414	33.2652201579261
324	430.573699951172	157.51611328125	24	9	323	16.15	3.3740234375	44.4830322265602	44.6108079979056	51.0597582269513	41.3043620543058	35.539982847684	34.7023017504912
325	432.320953369141	160.422271728516	24	9	324	16.2	34.9450683593807	58.1231689453199	67.8193229904869	59.7258335729993	43.3014105029999	34.9731748727104	36.3215152053116
326	429.53466796875	159.988868713379	24	9	325	16.25	-55.7257080078205	-8.66806030274006	56.3958314273742	53.6970866191177	43.9269222424555	35.8359064313668	36.916371319458
327	426.748382568359	159.555465698242	24	9	326	16.3	-55.7257080078205	-8.66806030274006	56.3958314273742	50.0780886535449	44.3007868749163	38.5453373023336	37.7355910240212
328	424.939788818359	160.742202758789	24	9	327	16.35	-36.171875	23.7347412109403	43.2636392524477	43.3759820552917	37.3949132378215	37.1636515990657	37.3616034818046
329	424.509338378906	161.996170043945	24	9	328	16.4	-8.60900878905909	25.0793457031199	26.5158181700413	36.7940862579597	34.3142761588995	35.9681020324613	37.3211694716063
330	422.826873779297	162.330902099609	24	9	329	16.45	-33.6492919921807	6.69464111328011	34.3087899992211	28.8757401768333	29.1999230188252	35.7982030367305	36.1176489819833
331	423.3134765625	163.399658203125	24	9	330	16.5	9.73205566406023	21.3751220703199	23.4863524407142	21.0927398565252	31.22474291878	36.1856480731488	36.2566535381283
332	422.572540283203	163.795837402344	24	9	331	16.55	-14.8187255859398	7.92358398438012	16.804101021742	18.5504636642542	31.9879781482725	36.508324110156	36.7379217764782
333	422.680633544922	163.607177734375	24	9	332	16.6	2.16186523437955	-3.77319335938012	4.34863765090737	15.0238639823588	30.6982864341483	33.8778962057822	37.8343659524204
334	421.990447998047	163.60009765625	24	9	333	16.65	-13.8037109375	-0.1416015625	13.8044372086862	25.6553995796002	30.6318420106168	35.8801666588233	38.2190822979406
335	421.165863037109	163.723648071289	24	9	334	16.7	-16.4916992187602	2.47100830078011	16.6757915897441	35.1002161197118	28.294995570461	36.1359094642679	38.7991401027624
336	424.981903076172	163.3720703125	24	9	335	16.75	76.3208007812602	-7.03155517578011	76.6440304269214	40.3038330117714	28.444373903842	35.4447290698344	38.1535902599461
337	427.884399414062	162.02131652832	24	9	336	16.8	58.0499267578	-27.0150756836	64.0281837222998	42.7132203569794	28.7158613453958	35.1226855520563	38.4356637662373
338	426.622863769531	161.176406860352	24	9	337	16.85	-25.2307128906193	-16.8981933593602	30.3667221112057	41.5661271585633	30.360879173743	36.0097895107633	37.5137155256882
339	427.608825683594	160.340576171875	24	9	338	16.9	19.7192382812591	-16.7166137695398	25.8513739347262	31.2333482280839	37.4460571587471	35.8686539691584	36.7977190578828
340	428.124237060547	160.523818969727	24	9	339	16.95	10.3082275390602	3.66485595703978	10.9403255976634	22.3315065710798	43.0718959097106	35.2323512723004	36.967324083941
341	427.136932373047	159.758804321289	24	9	340	17	-19.74609375	-15.3002929687597	24.9801357745242	20.4179253357145	39.6647152208888	35.4423301205194	37.0646058716516
342	427.890380859375	159.138488769531	24	9	341	17.05	15.0689697265602	-12.4063110351602	19.5189754372797	32.1788939605148	38.2573929558401	36.0434715287574	37.2660321680885
343	426.905395507812	158.804901123047	24	9	342	17.1	-19.6997070312602	-6.67175292968011	20.798815934379	44.5776646608578	41.3212925873783	38.7909730072993	35.9589104814073
344	429.224517822266	162.345855712891	24	9	343	17.15	46.3824462890807	70.8190917968801	84.6562170587275	48.0960822136937	41.1054659277	40.8981817481971	35.3717029453247
345	430.378234863281	165.805252075195	24	9	344	17.2	23.0743408203	69.1879272460801	72.9341790993786	54.1832793406004	42.1697069741398	42.6251053328144	34.2042825344275
346	430.880096435547	167.87385559082	24	9	345	17.25	10.0372314453193	41.3720703125	42.5722235387036	62.224659839042	42.4402863371968	40.4712740885255	33.3224494126083
347	431.231964111328	170.346694946289	24	9	346	17.3	7.03735351562045	49.4567871093801	49.9549610718131	50.0320378948853	43.3710817121189	38.325990230141	33.2310906428134
348	430.888336181641	173.377563476562	24	9	347	17.35	-6.87255859373977	60.6173706054597	61.0057184265871	39.7617492874218	47.2210668408557	37.8637794523107	32.8887746624914
349	430.547454833984	174.512115478516	24	9	348	17.4	-6.81762695314092	22.6910400390801	23.6931073379439	36.7844904606999	44.3503063376471	37.6273360833043	32.9651542092292
350	430.568389892578	175.591049194336	24	9	349	17.45	0.418701171880684	21.5786743164	21.5827360620612	32.5588840836375	42.1783147559182	38.1364451311516	32.8467094602379
351	431.643432617188	176.463150024414	24	9	350	17.5	21.5008544922	17.4420166015602	27.6859294050942	32.2174738426694	41.2778329561623	37.9435636701544	32.998825650209
352	431.310913085938	177.865615844727	24	9	351	17.55	-6.650390625	28.0493164062597	28.8269291865012	38.668574780409	38.3945875044419	38.0237402260209	33.3179981256546
353	432.297241210938	180.661682128906	24	9	352	17.6	19.7265625	55.9213256835801	59.2986672217466	44.5948802244147	34.4062663172431	38.0399247570324	33.9485571853708
354	433.168823242188	183.319869995117	24	9	353	17.65	17.431640625	53.1637573242199	55.9486120266419	45.7711754516246	34.1492062389086	34.863239231826	34.3427212561429
355	431.233856201172	184.997116088867	24	9	354	17.7	-38.6993408203205	33.544921875	51.2142632820894	44.2302909252462	34.1031832881634	32.272655604587	38.5643182548298
356	429.648162841797	184.447113037109	24	9	355	17.75	-31.7138671875	-11.0000610351597	33.567405541144	36.5950587918167	33.4468410031121	31.2001697553823	41.2867092825874
357	430.160931396485	183.523820495605	24	9	356	17.8	10.2553710937605	-18.4658508300799	21.122506554609	29.6298376974081	32.6763987399229	31.3394957335704	44.3244964779599
358	430.673699951172	182.600527954101	24	9	357	17.85	10.25537109374	-18.4658508300799	21.1225065545991	23.6114863519121	28.8587826732091	29.7677598142195	48.2038202136104
359	431.186468505859	181.677235412597	24	9	358	17.9	10.25537109374	-18.4658508300799	21.1225065545991	21.1225065545996	25.3761721260049	30.0616544493001	52.1960276536727
360	431.699237060547	180.753942871093	24	9	359	17.95	10.2553710937593	-18.4658508300805	21.122506554609	21.1225065545996	22.3669964532558	30.4610676481754	63.5220587964
361	432.212005615234	179.83065032959	24	9	360	18	10.25537109374	-18.46585083006	21.1225065545817	21.1225065546016	21.1225065546023	30.5553211798985	74.497094684706
362	432.724774169922	178.907357788086	24	9	361	18.05	10.2553710937605	-18.4658508300799	21.122506554609	21.1225065546016	24.284403962699	30.5925247225518	75.274898380574
363	433.23754272461	177.984065246582	24	9	362	18.1	10.2553710937605	-18.4658508300799	21.122506554609	21.1225065545996	25.1292533111959	29.1061413634423	75.3648692036069
364	433.750311279297	177.060772705078	24	9	363	18.15	10.25537109374	-18.4658508300799	21.1225065545991	21.122506554605	25.9741026596916	27.7872607640886	75.7939451244297
365	434.263079833984	176.137480163574	24	9	364	18.2	10.25537109374	-18.4658508300799	21.1225065545991	27.4463013707984	26.8189520081875	34.5035311768451	75.5630715799884
366	434.775848388672	175.21418762207	24	9	365	18.25	10.2553710937593	-18.4658508300799	21.1225065546085	29.1360000677902	27.6638013566849	42.1021444766493	76.0912469245643
367	435.771606445312	172.772338867188	24	9	366	18.3	19.9151611328	-48.8369750976398	52.7414806355763	30.8256987647816	28.5086507051808	50.3230027257788	76.3836253639274
368	434.942347935267	171.5482308524	24	9	367	18.35	-16.5851702009002	-24.4821602957603	29.571000039568	32.5153974617754	29.3535000536755	58.5438609749102	76.71928877233
369	434.113089425223	170.324122837612	24	9	368	18.4	-16.5851702008797	-24.4821602957597	29.571000039556	34.2050961587649	30.1983494021724	66.7647192240412	76.6840603729774
370	433.283830915178	169.100014822824	24	9	369	18.45	-16.5851702009002	-24.4821602957603	29.571000039568	29.5710000395632	46.6400659004344	88.9076724616484	77.1157238826075
371	432.454572405134	167.875906808036	24	9	370	18.5	-16.5851702008797	-24.4821602957597	29.571000039556	29.5710000395608	63.0817823986962	111.050625699257	77.8729393378833
372	431.625313895089	166.651798793248	24	9	371	18.55	-16.5851702009002	-24.4821602957603	29.571000039568	29.5710000395632	76.3616014888587	112.526056535127	78.7446357527
373	430.796055385045	165.42769077846	24	9	372	18.6	-16.5851702008797	-24.4821602957597	29.571000039556	60.7647343390934	91.9584686386245	112.689813650181	78.4646779753238
374	429.966796875	164.203582763672	24	9	373	18.65	-16.5851702009002	-24.4821602957603	29.571000039568	91.9584686386276	107.555335788391	116.724651017033	78.022547921183
375	438.690124511719	161.046688842774	24	9	374	18.7	174.46655273438	-63.13787841796	185.539671537219	123.152202938154	150.996392915109	118.85348755539	77.366564498247
376	447.413452148438	157.889794921875	24	9	375	18.75	174.466552734381	-63.1378784179799	185.539671537227	154.345937237688	194.43745004183	120.982324093746	77.6042466342433
377	456.136779785156	154.732901000977	24	9	376	18.8	174.46655273436	-63.13787841796	185.539671537201	185.539671537218	196.543462365073	121.427754994284	77.6186943516267
378	464.860107421875	151.576007080078	24	9	377	18.85	174.46655273438	-63.1378784179799	185.539671537226	241.228051491125	196.026127246687	123.67081773044	77.7016539941477
379	473.583435058594	148.41911315918	24	9	378	18.9	174.46655273438	-63.13787841796	185.539671537219	296.916431445032	203.250952631894	123.306466296655	77.9955029647206
380	452.562057495118	158.232315063477	24	9	379	18.95	-420.42755126952	196.26403808594	463.981571306753	269.934721791992	191.066909210345	123.770380117039	77.6919442220154
381	431.540679931641	168.045516967773	24	9	380	19	-420.427551269539	196.26403808592	463.981571306763	237.706317255686	178.882865788796	125.190557495868	77.3986594278861
382	432.745025634766	170.272247314453	24	9	381	19.05	24.0869140625	44.5346069336	50.6311232720005	220.96223372657	166.49390849971	126.896746782848	78.2931238023165
383	431.576049804688	169.923522949219	24	9	382	19.1	-23.3795166015602	-6.97448730468011	24.3976488556946	140.905766929565	155.383166822256	127.823214587205	78.4766498933105
384	434.113555908203	174.337020874023	24	9	383	19.15	50.7501220703	88.2699584960801	101.819253891639	60.8493001325606	139.057596804919	128.257835078277	78.4849994955733
385	432.974319458007	171.362777709961	24	9	384	19.2	-22.7847290039199	-59.4848632812403	63.6992373217288	63.0530952074276	96.5443673189696	120.229597819649	78.4870200405077
386	431.835083007812	168.388534545898	24	9	385	19.25	-22.7847290039006	-59.4848632812597	63.6992373217399	73.0600163888267	55.9436649499063	113.106348791837	78.1774110654025
387	432.061157226562	171.462738037109	24	9	386	19.3	4.521484375	61.4840698242199	61.6500986463356	57.1529598832673	57.2500312006229	104.914385977474	78.6909173683971
388	431.482757568359	167.786346435547	24	9	387	19.35	-11.5679931640602	-73.5278320312403	74.4322547626903	52.1829677083742	59.6203019277234	96.8594470133852	79.3321265259061
389	432.467498779297	168.3076171875	24	9	388	19.4	19.6948242187602	10.4254150390602	22.2839713638419	51.038029767252	53.2647175246606	89.2262867054001	79.02725233543
390	434.325897216797	167.74235534668	24	9	389	19.45	37.16796875	-11.3052368164	38.849276447263	51.4469671938182	49.3922864289527	66.4762159823823	79.5781165299634
391	436.518676757812	169.638229370117	24	9	390	19.5	43.8555908203	37.9174804687398	57.9745476161293	46.1805874666201	47.3298317948782	43.7466931565148	79.9361555502332
392	437.050354003906	172.778274536133	24	9	391	19.55	10.6335449218807	62.8009033203205	63.6947857791663	49.376475166054	43.334863455239	44.060191069506	80.3822994340849
393	436.536315917969	175.127716064453	24	9	392	19.6	-10.2807617187409	46.9888305664	48.1003561267001	46.6016051495313	38.3357272045141	44.2634861364396	81.1117779787159
394	436.041534423828	176.975799560547	24	9	393	19.65	-9.89562988281932	36.9616699218795	38.2634098610111	43.6216338225043	39.3949766058815	40.2453479741132	81.7090582291506
395	436.161865234375	178.218734741211	24	9	394	19.7	2.40661621093977	24.8587036132801	24.9749263646495	35.2227597166598	36.4080646457949	38.1205525256255	78.8355078638172
396	435.965789794922	180.363525390625	24	9	395	19.75	-3.92150878906023	42.8958129882801	43.0746909809946	30.490866942408	31.5497213631233	35.3724980370586	74.943729433823
397	434.918914794922	180.648696899414	24	9	396	19.8	-20.9375	5.70343017578011	21.7004152499439	29.4134780457091	30.870350938389	35.9540797425099	71.1980191225804
398	434.99365234375	181.868453979492	24	9	397	19.85	1.49475097656023	24.3951416015597	24.440892255441	26.2145241420586	28.9066703451558	34.9934353213717	67.2465906744714
399	434.896942138672	183.509429931641	24	9	398	19.9	-1.93420410156023	32.8195190429801	32.8764653775163	19.4778089037423	27.2259784235658	34.7480383742052	63.3642462999343
400	434.659057617188	183.890243530273	24	9	399	19.95	-4.75769042967954	7.61627197264033	8.980156846397	26.5179421601183	26.8488186222983	35.3858529428874	53.5963917453227
401	435.001312255859	183.568771362305	24	9	400	20	6.84509277341931	-6.42944335936022	9.39111478941337	27.3224737479036	23.4151642792391	34.6817536045982	43.5246268283025
402	432.170806884766	183.85612487793	24	9	401	20.05	-56.6101074218591	5.7470703125	56.9010815318237	25.0384788014226	28.5732960297808	33.8678520853218	43.3055303207073
403	432.479217529297	185.245483398438	24	9	402	20.1	6.16821289061932	27.7871704101602	28.4635501943676	27.4831131025381	31.6511434382294	34.4003413702265	45.6196226657478
404	432.989898681641	184.302001953125	24	9	403	20.15	10.2136230468807	-18.8696289062602	21.4564906451112	27.3525196547358	30.101100142529	35.1602813800237	44.954935859878
405	433.520843505859	183.384368896484	24	9	404	20.2	10.6188964843591	-18.3526611328199	21.2033283519746	30.6286498994434	34.3636412399798	37.4414179079855	44.6816594109702
406	433.099182128906	183.498779296875	24	9	405	20.25	-8.43322753905909	2.28820800781989	8.73814755040195	35.9798131285552	37.8137858460731	36.7811100758086	44.8195527233933
407	431.650360107422	186.8642578125	24	9	406	20.3	-28.9764404296807	67.3095703125	73.2817327553614	35.1637214836353	36.8653532322546	37.4816522676864	44.3323690177503
408	431.132141113281	189.576156616211	24	9	407	20.35	-10.3643798828193	54.2379760742199	55.2193663399268	41.2441693774215	39.8940123952973	37.6337343355576	43.4388630856557
409	431.407653808594	190.400115966797	24	9	408	20.4	5.51025390625909	16.4791870117199	17.3760324205119	48.2750520374104	43.0945843364816	37.5022058944685	43.3655412629461
410	432.969116210938	192.454299926758	24	9	409	20.45	31.2292480468807	41.0836791992205	51.6055678209053	43.1020565650658	48.0340171936726	40.7165675082631	43.5277138175492
411	434.735229492188	193.757080078125	24	9	410	20.5	35.322265625	26.0556030273398	43.8925608503465	43.8082116620393	50.1470558723782	43.3025605000902	42.5460567601788
412	433.112609863281	192.028503417969	24	9	411	20.55	-32.4523925781398	-34.5715332031199	47.4167553936383	51.0254471893278	46.390008505592	42.5508695719087	42.1890476675137
413	434.614471435547	194.55305480957	24	9	412	20.6	30.0372314453193	50.4910278320199	58.7501418247947	54.8238650099237	43.6163252328857	46.975759195056	41.6476511790646
414	433.308654785156	192.220596313477	24	9	413	20.65	-26.1163330078193	-46.6491699218602	53.4622100569543	52.0190597073459	44.903311646408	49.6645237456428	41.5737228190862
415	432.445220947266	188.797943115234	24	9	414	20.7	-17.2686767578	-68.4530639648597	70.5976569238849	49.6779604461182	47.0694937765464	51.2427662963149	41.4342241043271
416	433.610412597656	187.863784790039	24	9	415	20.75	23.3038330078	-18.6831665039	29.8685343374575	43.4244388037322	48.7913351541074	54.2666074097279	41.0082131961189
417	432.473388671875	186.487045288086	24	9	416	20.8	-22.7404785156205	-27.5347900390602	35.7112590874996	38.7811761034881	48.2363859115628	52.7106582929907	41.0627483752026
418	433.137390136719	185.283996582031	24	9	417	20.85	13.2800292968795	-24.0609741211	27.4825336128644	39.3151225431691	54.0575059948147	51.8842908499397	40.9719030523167
419	433.832763671875	186.626937866211	24	9	418	20.9	13.9074707031205	26.8588256836	30.245896555734	45.5636106008688	56.2344631548041	51.983044151687	40.2719020046416
420	432.364715576172	183.270584106445	24	9	419	20.95	-29.3609619140602	-67.1270751953199	73.2673891222898	46.7948113770074	54.4515153989573	51.6695746922111	40.9317830975372
421	432.196014404297	180.219696044922	24	9	420	21	-3.3740234375	-61.0177612304602	61.1109746259561	64.6905731858973	58.3861589470776	50.4103599157594	44.6357363181559
422	432.324249267578	178.130264282227	24	9	421	21.05	2.56469726562045	-41.7886352539	41.8672629681924	73.6877502061201	59.0313080803894	50.5102432497055	45.4365994071823
423	430.171234130859	172.692947387695	24	9	422	21.1	-43.0603027343807	-108.74633789064	116.961342657314	69.5879082547455	60.1522564669936	48.8949609879027	46.5567666200842
424	429.158447265625	169.070266723633	24	9	423	21.15	-20.2557373046795	-72.4536132812398	75.2317816568479	71.2087072932864	59.0627766569661	47.9871642581488	47.739075462936
425	430.357116699219	166.719863891602	24	9	424	21.2	23.9733886718795	-47.0080566406205	52.7681793654166	71.2678047837714	56.2696556078758	45.4270303006687	48.6365687166105
426	430.740173339844	163.280380249023	24	9	425	21.25	7.6611328125	-68.7896728515796	69.2149698186606	55.6139397480898	52.0293846774115	45.2353163164292	48.4476747681776
427	430.855224609375	161.175384521484	24	9	426	21.3	2.30102539062045	-42.0999145507801	42.1627504206173	44.4378031078122	52.7841005878483	44.6438444827188	46.8941366731347
428	431.813507080078	159.49479675293	24	9	427	21.35	19.1656494140602	-33.6117553710801	38.6920174789064	42.9514029610061	43.7324159809907	44.3100717690758	45.842343741104
429	432.321624755859	158.671401977539	24	9	428	21.4	10.1623535156193	-16.4678955078199	19.3510984554597	32.8500620615366	39.7398653614934	43.0415981148148	46.118192041476
430	431.992980957031	156.42854309082	24	9	429	21.45	-6.57287597655909	-44.8571777343801	45.3361786313866	34.3003963919251	36.4025452023801	41.1469986868112	45.3460404112246
431	432.923370361328	156.331726074219	24	9	430	21.5	18.6077880859398	-1.93634033201988	18.7082653213132	31.8508922138917	32.0844736857808	45.9689121362216	44.6301430919081
432	433.469970703125	153.922225952148	24	9	431	21.55	10.9320068359398	-48.1900024414199	49.4144220725598	35.0419276151747	30.2563808850482	48.322329242456	43.842014769399
433	432.848754882812	152.755020141602	24	9	432	21.6	-12.4243164062602	-23.3441162109204	26.444496588739	29.8536874437541	28.467887071158	46.1377740451124	42.5923841060853
434	433.486389160156	151.10888671875	24	9	433	21.65	12.7526855468807	-32.9226684570398	35.3062754618748	31.3188853100249	27.0204195726635	45.8136271802291	41.8905355106891
435	433.298950195312	150.157424926758	24	9	434	21.7	-3.74877929688068	-19.0292358398398	19.3949777742838	26.2123653781712	26.0243417657466	46.0303711369061	40.6147883271913
436	433.728302001953	148.928558349609	24	9	435	21.75	8.58703613282046	-24.5773315429801	26.0342546526673	25.0848819284243	39.9084395950316	42.6287421266273	40.5813670413371
437	434.550048828125	148.062194824219	24	9	436	21.8	16.4349365234398	-17.3272705078	23.881822413291	18.9989115301524	43.8605578970638	41.0776150532787	41.5227409067073
438	435.386077880859	147.443008422852	24	9	437	21.85	16.7205810546795	-12.3837280273403	20.8070793400045	22.1949960877391	48.5431321092341	39.8003966322683	42.0482013175181
439	435.619476318359	147.372482299805	24	9	438	21.9	4.66796875	-1.41052246093977	4.87642347051527	48.4979938800383	51.8873889989647	40.2533399312649	42.5778651562752
440	436.589111328125	148.851791381836	24	9	439	21.95	19.3927001953205	29.5861816406199	35.3754005622175	61.5087504159564	55.658197071432	39.0225061302382	42.325610491177
441	442.252166748047	154.327575683594	24	9	440	22	113.26110839844	109.51568603516	157.549243614163	72.0013822900439	53.1730105674739	38.8499262680567	42.476366948864
442	444.642944335938	158.07698059082	24	9	441	22.05	47.8155517578205	74.9880981445199	88.9356050928814	84.775866467777	51.8988492215092	37.1737862890926	42.4901366777025
443	446.134155273438	161.423263549805	24	9	442	22.1	29.82421875	66.9256591797	73.2702387104424	89.1213980551249	51.1329061933786	36.2898072242679	41.1200278074351
444	446.053375244141	164.859756469727	24	9	443	22.15	-1.61560058593977	68.7298583984398	68.7488443591808	57.8480272549095	53.4862602898662	35.7939067632294	41.7667872935237
445	445.589202880859	167.67692565918	24	9	444	22.2	-9.28344726564092	56.3433837890602	57.1030584989567	42.288948027062	52.0206704947297	35.8025463537138	41.1833661608356
446	445.543579101562	167.63932800293	24	9	445	22.25	-0.912475585939774	-0.751953125	1.18238961308589	30.2644300967133	37.7914129410818	35.927417766245	39.7583271676632
447	445.731628417969	168.163635253906	24	9	446	22.3	3.76098632813978	10.4861450195199	11.1402089536443	22.1966541119553	30.4870146811214	38.4016373306959	39.6374474231161
448	445.582366943359	167.523422241211	24	9	447	22.35	-2.98522949220001	-12.8042602539	13.1476490586988	14.9199429343346	24.0364823393016	39.7863308659604	39.4930273070694
449	444.946960449219	166.252960205078	24	9	448	22.4	-12.7081298828	-25.4092407226597	28.409964435391	17.7347986272542	19.7004245274941	42.1141321977357	40.4080917816351
450	445.553344726562	167.092926025391	24	9	449	22.45	12.1276855468602	16.7993164062597	20.7195026108531	18.6850813351807	15.9468956359957	43.5042222955427	39.602191336139
451	445.297180175781	166.374389648438	24	9	450	22.5	-5.12329101561932	-14.3707275390597	15.2566680776837	17.8085345818899	18.681824965016	38.9838217615064	39.6274212715484
452	446.019287109375	166.042846679688	24	9	451	22.55	14.4421386718795	-6.630859375	15.8916224932769	17.2041949430329	24.9044254398826	36.6579441129489	38.9862090418031
453	445.805236816406	165.660430908203	24	9	452	22.6	-4.28100585937955	-7.64831542970001	8.76491529224494	16.9738483376567	28.4397555385423	36.1022815697578	38.4412653428016
454	444.947204589844	164.724914550781	24	9	453	22.65	-17.1606445312409	-18.7103271484403	25.3882662411058	19.6288513027779	30.7420041056051	37.7199474068184	37.7280541287043
455	445.896118164062	164.486572265625	24	9	454	22.7	18.9782714843602	-4.76684570311988	19.5677695839723	31.1237695445844	34.9877740963557	36.3363611847652	37.9347568393515
456	444.898193359375	163.46711730957	24	9	455	22.75	-19.9584960937398	-20.3890991211	28.5316829032896	39.0709764951946	40.1762305819309	36.8879122086991	37.6335472391259
457	441.306060791016	164.210815429688	24	9	456	22.8	-71.8426513671795	14.8739624023602	73.3662137023094	44.2798132681773	42.8288735447765	38.1972797929536	37.6628271300985
458	439.947998046875	166.219924926758	24	9	457	22.85	-27.1612548828205	40.1821899414	48.5009500452959	53.0016998550546	48.1680808002139	39.1856579818705	37.354025913498
459	440.495849609375	168.732513427734	24	9	458	22.9	10.95703125	50.2517700195199	51.4324501060196	60.723609861084	55.7394702861427	40.5628436320054	37.6272395349221
460	441.991516113281	171.514846801758	24	9	459	22.95	29.9133300781205	55.6466674804801	63.1772025183587	54.5339775449685	56.7258267335347	40.1818765420397	37.7278160220094
461	445.198577880859	172.507125854492	24	9	460	23	64.1412353515591	19.8455810546795	67.1412329334363	57.2651851052332	55.0939994523822	40.4049162750402	36.022823220867
462	444.329559326172	174.441818237305	24	9	461	23.05	-17.3803710937398	38.6938476562602	42.4180521217321	67.199127304108	51.4901341460246	40.7986317945136	36.0152582364196
463	447.201812744141	175.628784179688	24	9	462	23.1	57.4450683593807	23.7393188476602	62.1569878466194	60.4499536120148	49.9315604251988	40.5927234613353	35.0848244537221
464	449.557861328125	180.101272583008	24	9	463	23.15	47.1209716796795	89.4497680664	101.102161100393	49.4643890436803	50.3836831584057	39.6622014941793	36.274790847441
465	450.175231933594	181.437072753906	24	9	464	23.2	12.3474121093795	26.7160034179597	29.4313340578929	48.4462907470807	45.3759789877237	40.0669673249892	36.2993192804233
466	450.763519287109	181.600891113281	24	9	465	23.25	11.7657470703	3.2763671875	12.2134100917639	42.5979357451644	40.6336019681494	39.3396767120068	37.7218644355518
467	450.296691894531	179.793838500977	24	9	466	23.3	-9.33654785155909	-36.1410522460801	37.3275606387337	33.5682390127033	38.7683900442507	36.9240169295011	38.8954641071669
468	451.800720214844	180.461990356445	24	9	467	23.35	30.0805664062591	13.3630371093602	32.9152128370379	30.3020043634327	33.0173661224566	34.9217209610355	40.5416345345048
469	449.757934570312	178.550430297852	24	9	468	23.4	-40.8557128906398	-38.2312011718602	55.9536774380883	31.8028148926184	23.5849327022159	33.1403468721085	43.5159264379115
470	450.410583496094	178.605972290039	24	9	469	23.45	13.0529785156398	1.11083984374034	13.1001608115395	29.0904893414207	23.4081079164436	31.9514097484761	43.0975105636561
471	450.108245849609	177.667602539062	24	9	470	23.5	-6.04675292970001	-18.7673950195403	19.7174627376928	23.4367964997489	23.5853539716314	33.0618246802277	43.8783801614123
472	449.153991699219	176.95947265625	24	9	471	23.55	-19.0850830078	-14.1625976562398	23.7659328827451	13.6016263917284	22.3578997129776	35.3725723598903	45.1729263774153
473	449.320190429688	177.121826171875	24	9	472	23.6	3.32397460938068	3.2470703125	4.64674862867859	16.5142114694546	19.9118814968722	34.0673673376864	45.0396478489473
474	449.656677246094	177.162124633789	24	9	473	23.65	6.72973632811932	0.805969238280113	6.77782689798601	15.3678930506443	15.8970105858114	34.8296342880636	46.1703949948216
475	449.407806396484	175.801544189453	24	9	474	23.7	-4.97741699220001	-27.2116088867199	27.6630862001703	15.6253100845345	18.5268405092285	36.2622773760814	47.0121922352186
476	449.284942626953	175.113128662109	24	9	475	23.75	-2.45727539061932	-13.7683105468801	13.9858706436415	16.3869664939955	25.490047392306	38.5558166624044	47.2246622945952
477	448.076080322266	174.784820556641	24	9	476	23.8	-24.1772460937398	-6.56616210936022	25.0530180521959	18.1923947798943	31.9767546755299	39.5936484213802	46.3511236508734
478	448.292236328125	175.148132324219	24	9	477	23.85	4.32312011717954	7.26623535156023	8.45503067598374	20.5394695490024	35.1173685529162	41.8976110871391	46.4160263050614
479	449.082092285156	175.123229980469	24	9	478	23.9	15.7971191406205	-0.498046875	15.8049683274803	35.6122017339678	46.0743358739113	46.4690092438176	46.9798044601877
480	448.269653320312	173.328643798828	24	9	479	23.95	-16.2487792968807	-35.8917236328199	39.3984600457107	48.3281992665253	49.1164468357191	46.0131445852725	46.3767078533495
481	447.606201171875	168.910705566406	24	9	480	24	-13.2690429687398	-88.3587646484403	89.3495315684684	53.847770611837	53.5262793531775	47.3518440477843	45.8473669552966
482	448.891418457031	164.669509887695	24	9	481	24.05	25.7043457031205	-84.8239135742199	88.6330057149833	73.9562769679282	56.8293971297828	49.547220960317	47.8530263420611
483	449.934875488281	163.199569702148	24	9	482	24.1	20.869140625	-29.3988037109398	36.0528874025423	77.6934241224358	63.883340677406	49.4865722365594	48.4131194236656
484	444.957824707031	160.187789916992	24	9	483	24.15	-99.541015625	-60.2355957031205	116.347500107936	71.4403569723872	77.0410079018238	52.6785884954639	47.2407534756055
485	444.450286865234	157.328272501627	24	9	484	24.2	-10.1507568359409	-57.1903483072998	58.0841958182488	65.3305949930403	73.4994486613165	53.9574171454481	52.1733941627165
486	443.942749023438	154.468755086263	24	9	485	24.25	-10.1507568359193	-57.1903483072799	58.0841958182254	73.918910742975	69.2136407032626	55.1096478771837	57.9892653467253
487	443.435211181641	151.609237670898	24	9	486	24.3	-10.1507568359398	-57.1903483072998	58.0841958182486	80.1257388357194	67.1176872451041	55.7782303722457	63.1772827670603
488	440.497375488281	154.249206542969	24	9	487	24.35	-58.7567138672	52.7993774414199	78.9944661522156	69.3054732001972	63.8557759202025	57.9103316490872	65.47814209035
489	446.514007568359	149.994384765625	24	9	488	24.4	120.332641601559	-85.0964355468801	147.381640571659	66.986924434138	59.2828411170165	60.8192620482669	67.5975924776832
490	446.498809814453	149.795822143555	24	9	489	24.45	-0.303955078119316	-3.9712524414	3.98286764063783	68.9047794971678	58.798387455177	60.8020059582228	70.0399061823484
491	444.502502441406	150.986785888672	24	9	490	24.5	-39.9261474609398	23.8192749023398	46.4914519879294	53.79264109743	56.6930164011899	58.6329092303655	70.810370291949
492	446.718994140625	148.430145263672	24	9	491	24.55	44.3298339843795	-51.1328125	67.6734711333977	38.4399433983136	54.7270636147086	60.333480324232	71.4796226479231
493	446.570983886719	148.343139648438	24	9	492	24.6	-2.96020507812045	-1.74011230467954	3.43377415352659	48.2913017101568	51.9373226207685	62.7588715096447	72.6268546102491
494	443.372009277344	149.837753295898	24	9	493	24.65	-63.9794921875	29.8922729492	70.6181520760764	46.3991083682417	44.59751619471	59.6518726631475	73.6240598969538
495	445.218170166016	147.919982910156	24	9	494	24.7	36.9232177734409	-38.3554077148403	53.2396591998538	40.5493477322494	48.1045632551291	68.0845109493517	73.8388519400042
496	445.662414550781	149.717422485352	24	9	495	24.75	8.88488769529999	35.9487915039199	37.0304852783541	50.082004144107	48.0521777574684	77.4227140310461	75.8460086555537
497	443.909790039062	148.930374145508	24	9	496	24.8	-35.0524902343807	-15.7409667968795	38.4246679534361	50.7550889911065	53.5492734033599	86.7609171127404	77.1857690097245
498	446.19921875	147.796447753906	24	9	497	24.85	45.7885742187602	-22.6785278320403	51.0970562128147	47.9178248001014	61.6619670990869	89.0586730935609	78.0156162135521
499	442.510040283203	147.524627685547	24	9	498	24.9	-73.7835693359398	-5.43640136718011	73.983576311074	49.7052471466951	60.0209042092785	88.7261757115487	79.0128514034791
500	444.451416015625	147.31494140625	24	9	499	24.95	38.8275146484398	-4.19372558593977	39.0533382448283	66.5491990744705	77.3706344435264	94.0666677794243	78.5340036919527
501	446.061431884766	148.955184936523	24	9	500	25	32.2003173828205	32.8048706054602	45.9675970113226	73.2419300540668	98.1524116609024	94.2688965361136	77.3985075339755
502	439.978851318359	148.176498413086	24	9	501	25.05	-121.651611328141	-15.5737304687403	122.644427592313	69.2867194274504	118.794770610772	93.4120243355293	77.1485898392809
503	444.154876708984	147.515365600586	24	9	502	25.1	83.5205078125	-13.22265625	84.5607111107962	106.823444086951	126.180023566353	95.7671369839388	78.213175102397
504	446.544708251953	148.793975830078	24	9	503	25.15	47.7966308593807	25.5722045898403	54.2075231779921	146.59957617511	132.854835228387	94.5695312984437	77.2703950478786
505	454.607360839844	140.824172973633	24	9	504	25.2	161.253051757819	-159.3960571289	226.736961542333	171.040342147074	140.028772303719	93.7202867345604	77.784197600602
506	453.773834228516	128.610168457032	24	9	505	25.25	-16.6705322265591	-244.28009033202	244.848257452114	179.11811707864	140.485615314759	96.5823694339238	78.2980001533264
507	452.940307617188	116.39616394043	24	9	506	25.3	-16.6705322265602	-244.28009033204	244.848257452134	196.422951029324	133.274775267699	98.5933076472033	78.8118027060498
508	449.640075683594	111.091499328613	24	9	507	25.35	-66.0046386718807	-106.09329223634	124.949585768625	173.234100520488	129.872306868791	98.1209007780169	77.4249018174298
509	452.466674804688	104.647598266602	24	9	508	25.4	56.5319824218807	-128.87802124022	140.731692931416	134.371654454408	129.118158387609	97.2064407586913	74.0166928776916
510	454.543914794922	99.5121688842773	24	9	509	25.45	41.5447998046795	-102.708587646494	110.792708998149	95.5092083883234	110.069939025594	96.2660014256826	75.4797208198573
511	455.668874104818	97.2496058146159	24	9	510	25.5	22.4991861979197	-45.2512613932279	50.5360271217168	80.6264966589417	95.0123272069451	96.1641058375855	81.8968437198436
512	456.793833414713	94.9870427449544	24	9	511	25.55	22.4991861979004	-45.2512613932302	50.5360271217103	61.8133657458936	78.3918446836345	93.9636993543299	87.7844161411932
513	457.918792724609	92.724479675293	24	9	512	25.6	22.4991861979197	-45.2512613932279	50.5360271217168	46.9057775307012	70.0617779896805	93.6674786951493	91.3575032247187
514	455.627075195312	92.2859268188477	24	9	513	25.65	-45.8343505859398	-8.77105712890597	46.6660383661756	55.6529999594822	61.5580462889952	94.8889174326098	91.3005470936487
515	457.273681640625	93.0440216064453	24	9	514	25.7	32.9321289062602	15.161895751952	36.2547679221865	61.2744809789456	52.5032305476458	87.4838842518523	91.316637059431
516	455.362762451172	97.3529052734375	24	9	515	25.75	-38.2183837890602	86.177673339844	94.2721392656217	59.4970593204192	51.842596360412	79.1732862756067	91.983541117238
517	456.808258056641	101.009750366211	24	9	516	25.8	28.9099121093807	73.1369018554699	78.6434322190274	61.3027268320967	54.6526234409612	70.8626882993592	92.3110992808442
518	456.610595703125	103.082794189453	24	9	517	25.85	-3.95324707032046	41.4608764648401	41.6489188290852	58.1006835645903	57.4626505215079	65.7911305412988	91.5575322054488
519	453.96337890625	103.94702911377	24	9	518	25.9	-52.9443359375	17.2846984863401	55.694375924563	48.0321927613419	60.6596764776105	59.3072100438344	91.0338448415265
520	452.953460693359	104.015365600586	24	9	519	25.95	-20.1983642578205	1.36672973631988	20.2445515846546	48.0307659029767	64.8978294781102	56.8927738602904	90.6195615963563
521	451.946136474609	102.063484191895	24	9	520	26	-20.146484375	-39.0376281738199	43.9296852493793	55.4282417225965	63.3342453442682	69.5247909035735	NA
522	448.087860107421	101.306601206462	24	9	521	26.05	-77.1655273437591	-15.1376597086599	78.6362979272016	60.0166261231242	63.3335319150839	82.1568079468571	NA
523	444.229583740234	100.549718221029	24	9	522	26.1	-77.1655273437409	-15.1376597086602	78.6362979271839	71.6949753916301	61.520483092917	86.9478694654986	NA
524	440.371307373046	99.792835235596	24	9	523	26.15	-77.1655273437591	-15.1376597086599	78.6362979272016	78.6362979271946	57.0563737986736	88.0315628888536	NA
525	436.513031005859	99.0359522501629	24	9	524	26.2	-77.1655273437409	-15.1376597086622	78.6362979271842	78.636297927191	61.2823171729349	88.9129873843017	NA
526	432.654754638671	98.2790692647299	24	9	525	26.25	-77.1655273437591	-15.1376597086599	78.6362979272016	67.6127244632376	87.206985446735	87.3847128005522	NA
527	428.796478271484	97.5221862792969	24	9	526	26.3	-77.1655273437409	-15.1376597086599	78.6362979271838	54.096121474223	109.660992452753	86.0288909144851	NA
528	427.962127685547	96.6935424804688	24	9	527	26.35	-16.6870117187398	-16.5728759765619	23.5184306074164	50.8696589542397	116.433088409489	84.9941636328808	NA
529	427.793487548828	96.167236328125	24	9	528	26.4	-3.37280273437955	-10.5261230468761	11.0532829821287	95.7776729662755	115.403449300097	84.8612489243617	NA
530	424.695373535156	95.7566757202148	24	9	529	26.45	-61.9622802734398	-8.21121215820398	62.5039853272681	140.685686978315	112.928145290493	84.97312176703	NA
531	433.626129150391	108.005405426025	24	9	530	26.5	178.6151123047	244.974594116204	303.17636798738	165.253452355741	111.435180256836	NA	NA
532	442.556884765625	120.254135131836	24	9	531	26.55	178.61511230468	244.97459411622	303.176367987381	176.710777125971	108.724249913886	NA	NA
533	442.154113769531	127.560905456543	24	9	532	26.6	-8.05541992187955	146.13540649414	146.357257494548	174.986631626746	108.467844172845	NA	NA
534	441.696563720703	130.947128295898	24	9	533	26.65	-9.15100097656023	67.7244567871003	68.3399068332758	127.092687547397	112.66612405005	NA	NA
535	443.774047851562	129.231735229492	24	9	534	26.7	41.5496826171795	-34.3078613281205	53.8832578311473	76.7628128494578	108.663926361125	NA	NA
536	440.595611572266	129.441223144531	24	9	535	26.75	-63.5687255859193	4.18975830078011	63.7066475906311	51.6822359899478	NA	NA	NA
537	440.633392333984	126.86515045166	24	9	536	26.8	0.755615234359084	-51.5214538574199	51.5269944976868	48.6214709741289	NA	NA	NA
538	440.209014892578	125.9072265625	24	9	537	26.85	-8.48754882811932	-19.1584777832	20.9543731969982	42.3412210955036	NA	NA	NA
539	440.167175292969	123.255752563477	24	9	538	26.9	-0.836791992180679	-53.0294799804599	53.0360817541811	NA	NA	NA	NA
540	440.629089355469	122.230941772461	24	9	539	26.95	9.23828125	-20.4962158203202	22.4820084380209	NA	NA	NA	NA
541	NA	NA	24	9	540	27	NA	NA	NA	NA	NA	NA	NA
542	NA	NA	24	9	541	27.05	NA	NA	NA	NA	NA	NA	NA
543	NA	NA	24	9	542	27.1	NA	NA	NA	NA	NA	NA	NA
544	NA	NA	24	9	543	27.15	NA	NA	NA	NA	NA	NA	NA
545	NA	NA	24	9	544	27.2	NA	NA	NA	NA	NA	NA	NA
546	NA	NA	24	9	545	27.25	NA	NA	NA	NA	NA	NA	NA
547	NA	NA	24	9	546	27.3	NA	NA	NA	NA	NA	NA	NA
548	NA	NA	24	9	547	27.35	NA	NA	NA	NA	NA	NA	NA
549	NA	NA	24	9	548	27.4	NA	NA	NA	NA	NA	NA	NA
550	NA	NA	24	9	549	27.45	NA	NA	NA	NA	NA	NA	NA
551	NA	NA	24	9	550	27.5	NA	NA	NA	NA	NA	NA	NA
552	NA	NA	24	9	551	27.55	NA	NA	NA	NA	NA	NA	NA
553	NA	NA	24	9	552	27.6	NA	NA	NA	NA	NA	NA	NA
554	NA	NA	24	9	553	27.65	NA	NA	NA	NA	NA	NA	NA
555	NA	NA	24	9	554	27.7	NA	NA	NA	NA	NA	NA	NA
556	NA	NA	24	9	555	27.75	NA	NA	NA	NA	NA	NA	NA
557	NA	NA	24	9	556	27.8	NA	NA	NA	NA	NA	NA	NA
558	NA	NA	24	9	557	27.85	NA	NA	NA	NA	NA	NA	NA
559	NA	NA	24	9	558	27.9	NA	NA	NA	NA	NA	NA	NA
560	NA	NA	24	9	559	27.95	NA	NA	NA	NA	NA	NA	NA
561	NA	NA	24	9	560	28	NA	NA	NA	NA	NA	NA	NA
562	NA	NA	24	9	561	28.05	NA	NA	NA	NA	NA	NA	NA
563	NA	NA	24	9	562	28.1	NA	NA	NA	NA	NA	NA	NA
564	NA	NA	24	9	563	28.15	NA	NA	NA	NA	NA	NA	NA
565	NA	NA	24	9	564	28.2	NA	NA	NA	NA	NA	NA	NA
566	NA	NA	24	9	565	28.25	NA	NA	NA	NA	NA	NA	NA
567	NA	NA	24	9	566	28.3	NA	NA	NA	NA	NA	NA	NA
568	NA	NA	24	9	567	28.35	NA	NA	NA	NA	NA	NA	NA
569	NA	NA	24	9	568	28.4	NA	NA	NA	NA	NA	NA	NA
570	NA	NA	24	9	569	28.45	NA	NA	NA	NA	NA	NA	NA
571	NA	NA	24	9	570	28.5	NA	NA	NA	NA	NA	NA	NA
572	NA	NA	24	9	571	28.55	NA	NA	NA	NA	NA	NA	NA
573	NA	NA	24	9	572	28.6	NA	NA	NA	NA	NA	NA	NA
574	NA	NA	24	9	573	28.65	NA	NA	NA	NA	NA	NA	NA
575	NA	NA	24	9	574	28.7	NA	NA	NA	NA	NA	NA	NA
576	NA	NA	24	9	575	28.75	NA	NA	NA	NA	NA	NA	NA
577	NA	NA	24	9	576	28.8	NA	NA	NA	NA	NA	NA	NA
578	NA	NA	24	9	577	28.85	NA	NA	NA	NA	NA	NA	NA
579	NA	NA	24	9	578	28.9	NA	NA	NA	NA	NA	NA	NA
580	NA	NA	24	9	579	28.95	NA	NA	NA	NA	NA	NA	NA
581	NA	NA	24	9	580	29	NA	NA	NA	NA	NA	NA	NA
582	NA	NA	24	9	581	29.05	NA	NA	NA	NA	NA	NA	NA
583	NA	NA	24	9	582	29.1	NA	NA	NA	NA	NA	NA	NA
584	NA	NA	24	9	583	29.15	NA	NA	NA	NA	NA	NA	NA
585	NA	NA	24	9	584	29.2	NA	NA	NA	NA	NA	NA	NA
586	NA	NA	24	9	585	29.25	NA	NA	NA	NA	NA	NA	NA
587	NA	NA	24	9	586	29.3	NA	NA	NA	NA	NA	NA	NA
588	NA	NA	24	9	587	29.35	NA	NA	NA	NA	NA	NA	NA
589	NA	NA	24	9	588	29.4	NA	NA	NA	NA	NA	NA	NA
590	NA	NA	24	9	589	29.45	NA	NA	NA	NA	NA	NA	NA
591	NA	NA	24	9	590	29.5	NA	NA	NA	NA	NA	NA	NA
592	NA	NA	24	9	591	29.55	NA	NA	NA	NA	NA	NA	NA
593	NA	NA	24	9	592	29.6	NA	NA	NA	NA	NA	NA	NA
594	NA	NA	24	9	593	29.65	NA	NA	NA	NA	NA	NA	NA
595	NA	NA	24	9	594	29.7	NA	NA	NA	NA	NA	NA	NA
596	NA	NA	24	9	595	29.75	NA	NA	NA	NA	NA	NA	NA
597	NA	NA	24	9	596	29.8	NA	NA	NA	NA	NA	NA	NA
598	NA	NA	24	9	597	29.85	NA	NA	NA	NA	NA	NA	NA
599	NA	NA	24	9	598	29.9	NA	NA	NA	NA	NA	NA	NA
600	NA	NA	24	9	599	29.95	NA	NA	NA	NA	NA	NA	NA
601	NA	NA	24	9	600	30	NA	NA	NA	NA	NA	NA	NA
