# Supplementary material for: An automated feeding system for the African killifish reveals the impact of diet on lifespan and allows scalable assessment of associative learning
Source: eLife. 2022 Nov 10;11:e69008. doi: 10.7554/eLife.69008 (PMC9788828; doi:10.7554/eLife.69008)
Supplement: Figure 6—source data 3. [file elife-69008-fig6-data3.zip › Filtered and Interpolated Trajectories with Kinematics/t2_REC005 DLC_likelihood-euclidean-filtered_splines-interpolated_kinematics_02_resnet50_TrainAllTheThingsJun28shuffle1_1030000.csv]

	x2	y2	fishnum	recording_num	bodyparts_coords	seconds	velocity_x	velocity_y	velocity_xy	velocity_xy_5frame	velocity_xy_10frame	velocity_xy_20frame	velocity_xy_40frame
1	420.555	165.0359	2	5	0	0	0	0	0	NA	NA	NA	NA
2	418.9307	162.1568	2	5	1	0.05	-32.4860000000001	-57.5819999999999	66.1137422931118	NA	NA	NA	NA
3	421.9414	164.9269	2	5	2	0.1	60.2139999999997	55.4019999999997	81.8236359495221	60.3114622975608	NA	NA	NA
4	423.8672	165.9356	2	5	3	0.15	38.5160000000008	20.1740000000001	43.4795645332386	61.7277207333084	NA	NA	NA
5	419.0866	163.2019	2	5	4	0.2	-95.612000000001	-54.674	110.140368711931	65.9210557590498	52.5451528945083	NA	NA
6	419.028708189336	162.852600292643	2	5	5	0.25	-1.15783621327978	-6.9859941471401	7.08129217873813	60.1230557067221	57.338291895205	NA	NA
7	422.7858	165.053	2	5	6	0.3	75.1418362132802	44.0079941471402	87.0804174218185	63.9388479180829	55.5932738263079	NA	NA
8	424.8242	166.7333	2	5	7	0.35	40.7680000000005	33.6060000000003	52.8336356878841	44.7788434914559	49.15903499807	NA	NA
9	422.7162	164.4224	2	5	8	0.4	-42.1600000000001	-46.2180000000001	62.5585255900426	52.9488630571017	52.9873971491059	NA	NA
10	423.1911	164.9596	2	5	9	0.45	9.49799999999982	10.7439999999997	14.3403465787961	45.2654918935661	47.797477626499	51.8924273553224	NA
11	421.8207	162.9935	2	5	10	0.5	-27.4080000000004	-39.3219999999997	47.9313900069672	38.1950142894179	49.9927860097296	53.971267600055	NA
12	423.2881	164.9344	2	5	11	0.55	29.348	38.818	48.6635616041407	42.0359463801289	45.5647611614668	51.5070834828673	NA
13	423.1094	165.79	2	5	12	0.6	-3.57399999999984	17.1119999999996	17.4812476671428	50.816111761542	46.268941445901	47.9955205185264	NA
14	419.9416	163.2058	2	5	13	0.65	-63.356	-51.6839999999996	81.7631860435976	47.0367089623574	46.6448113303617	46.46362702794	NA
15	418.263559784217	160.825827992446	2	5	14	0.7	-33.5608043156594	-47.5994401510803	58.2411734858619	45.8640304293674	51.2397018161365	41.6214549702977	NA
16	418.763194166719	159.462797193198	2	5	15	0.75	9.9926876500399	-27.2606159849596	29.0343760110441	54.342868602384	50.6042433049049	41.9490482711659	NA
17	420.819863574551	158.871402993069	2	5	16	0.8	41.1333881566395	-11.82788400258	42.8001689391907	51.2536762805945	47.4208931394267	38.2877970611914	NA
18	423.812928434752	158.806340782871	2	5	17	0.85	59.86129720402	-1.30124420396044	59.8754385322259	51.663291870731	46.8320060389829	36.3519098575512	NA
19	427.121749174366	159.022305953418	2	5	18	0.9	66.1764147922804	4.31930341094017	66.3172244346498	54.1717776474524	39.9398569067741	33.9477063027462	NA
20	430.125686220435	159.273993895524	2	5	19	0.95	60.0787409213797	5.03375884212005	60.2892514365445	48.9777558494861	35.4454323140964	33.935254839481	35.0943695281457
21	432.2041	159.3161	2	5	20	1	41.5682755912997	0.842122089520103	41.5768048946512	39.3211434755817	33.9053105326022	32.1642018680387	36.0251488638495
22	432.975438506631	158.979701125246	2	5	21	1.05	15.4267701326205	-6.72797749507993	16.8300599493589	28.6260375329538	31.010832960916	30.2119595885448	34.9637127048018
23	433.0145	158.4014	2	5	22	1.1	0.781229867379807	-11.5660225049203	11.5923766627042	19.2275727574619	26.4348782692015	29.6121899007207	33.2813879671164
24	432.992602656828	157.759688760685	2	5	23	1.15	-0.43794686343972	-12.8342247862997	12.8416947215104	13.6388434177519	21.2506012751308	25.6567277585299	32.4993752817664
25	433.010794055919	157.095091304116	2	5	24	1.2	0.363827981819895	-13.29194913138	13.2969275590848	13.0439100723459	16.6308078628254	23.179098269015	30.1178151531441
26	433.027554126595	156.413639467204	2	5	25	1.25	0.335201413520281	-13.6290367382401	13.6331581961013	13.5486130628212	13.7241604311726	22.4423321342641	30.3866349140289
27	433.001362798181	155.721365086861	2	5	26	1.3	-0.523826568280583	-13.8454876068602	13.8553932223288	13.8751650173078	13.0030260376629	21.2411727423454	28.689745796134
28	432.8907	155.0243	2	5	27	1.35	-2.21325596362021	-13.9413017372198	14.1158916150808	14.034042968189	12.3923737624585	20.3133557160163	27.832706802974
29	432.671755068599	154.334490099189	2	5	28	1.4	-4.37889862801967	-13.7961980162203	14.4744544939432	13.8094774445932	11.3735986102856	18.9507347816013	26.6681392689204
30	432.391554969417	153.688037499618	2	5	29	1.45	-5.6040019836405	-12.9290519914201	14.091317313491	12.9621420029798	10.9127642239335	18.2963117009691	26.6195545215966
31	432.114836075118	153.127058372134	2	5	30	1.5	-5.53437788597989	-11.2195825496798	12.5103305781223	11.2361344620957	10.9793537359261	18.0790301276441	25.7083574844244
32	431.906334758364	152.693668887583	2	5	31	1.55	-4.17002633507991	-8.66778969102029	9.61871601426186	8.87203220326339	11.4715125237748	18.4203419267363	24.8171732767988
33	431.830787391818	152.429985216813	2	5	32	1.6	-1.51094733092009	-5.27367341539957	5.48585391066028	7.79148547967798	14.1918331628312	18.5672554157064	24.8230958411501
34	431.952930348142	152.37812353067	2	5	33	1.65	2.44285912648024	-1.03723372286026	2.65394319978148	8.14923002725905	16.6508682880718	18.5351235355928	22.962712032073
35	432.3375	152.5802	2	5	34	1.7	7.69139303715974	4.0415293865999	8.68858369556396	9.98088304456984	19.9618155391127	18.6141753359905	22.1082513485314
36	432.991399609933	152.869289284592	2	5	35	1.75	13.0779921986607	5.78178569184047	14.2990533160276	17.1475318635666	22.4338998241156	18.824221556892	21.6706575072456
37	433.6902	152.2423	2	5	36	1.8	13.9760078013398	-12.5397856918403	18.7769811008158	24.4297043728802	23.8376578158097	19.0916945310766	20.844997861156
38	433.9844	150.1974	2	5	37	1.85	5.88399999999979	-40.8980000000003	41.3190980056441	32.1321455985474	24.7421370689544	19.3135037483968	20.0811242186882
39	432.9745	148.5255	2	5	38	1.9	-20.1980000000003	-33.4379999999999	39.0648057463493	36.7185696209721	25.6966484609001	19.3885722350945	18.8642985301477
40	430.8617	147.4739	2	5	39	1.95	-42.2559999999999	-21.0320000000002	47.2007898239001	37.6944325870495	26.3155864480475	19.3038542037122	18.1711172826224
41	429.2162244174	146.603376712454	2	5	40	2	-32.909511652	-17.4104657509196	37.2311734281511	32.3367422743423	26.6690893778579	19.2525131008101	18.1721221599557
42	428.326914931867	145.82351808302	2	5	41	2.05	-17.7861897106595	-15.5971725886803	23.656295931203	26.9635925489201	26.7118765383783	19.4223869650529	18.9666705028246
43	428.064240004429	145.146132596344	2	5	42	2.1	-5.25349854876026	-13.54770973352	14.5306464421078	20.4990272975476	24.4351743339625	20.0340017815795	19.6934304109188
44	428.298668096117	144.583028737075	2	5	43	2.15	4.68856183376033	-11.2620771853796	12.1990571192384	16.6196091347437	22.1262761821172	20.2686963056162	20.1285169798771
45	428.900667667961	144.14601498986	2	5	44	2.2	12.0399914368795	-8.74027494430038	14.8779635670376	15.7293204897071	18.6458928683117	21.0374044280478	21.602375565707
46	429.740707180992	143.846899839348	2	5	45	2.25	16.80079026062	-5.98230301023989	17.8340826141316	16.5336063935827	16.0711263775046	20.898982880227	21.9740503230755
47	430.689255096239	143.697491770187	2	5	46	2.3	18.9709583049398	-2.98816138321968	19.2048527060202	17.2889598153143	15.0071161142961	20.4488229799667	21.8434250925354
48	431.616779874734	143.709599267023	2	5	47	2.35	18.5504955699002	0.242149936719898	18.5520759614859	16.7927584390759	15.3258664942046	19.84889272136	22.1689626258519
49	432.393749977505	143.895030814505	2	5	48	2.4	15.5394020554206	3.70863094963966	15.9758242278962	15.5226436202656	14.8407441503323	18.7778622786941	27.5765583630867
50	432.890633865584	144.265594897282	2	5	49	2.45	9.93767776157938	7.41128165554017	12.3969566858457	14.284911738885	15.7592224080481	18.0459228642757	36.541001682189
51	432.9779	144.8331	2	5	50	2.5	1.74532268831967	11.35010205436	11.4835085200801	14.1181265948264	15.1288763825962	18.2652141922674	43.2794129860312
52	432.552	145.3252	2	5	51	2.55	-8.51799999999912	9.84199999999987	13.0161932991172	12.3925284853502	14.185769421555	19.512999078913	44.1109699590674
53	431.765702897269	144.917071360769	2	5	52	2.6	-15.72594205462	-8.1625727846199	17.7181502411928	14.7256863770203	15.2626111087576	20.8196054061311	55.4303726167875
54	431.4073	144.8363	2	5	53	2.65	-7.16805794538004	-1.61542721538012	7.34783368051542	14.7351091449267	15.429448375271	21.7219104241613	65.5949580854804
55	432.0296	145.866	2	5	54	2.7	12.4459999999999	20.5940000000004	24.0627461441959	14.086627104225	17.4459528602397	24.5905757954234	65.7786818455846
56	432.5779	145.6878	2	5	55	2.75	10.9659999999997	-3.56400000000008	11.5306223596124	16.4070956226887	20.4593020070302	25.1238790892589	65.9291089461352
57	432.3632	145.2488	2	5	56	2.8	-4.29399999999987	-8.78000000000043	9.7737830956087	18.4663682651917	24.01888204353	24.5951556539942	66.3028570797488
58	433.5411	146.1216	2	5	57	2.85	23.5579999999993	17.4560000000002	29.3204928335111	20.166219343459	26.3133443180576	25.0244215033069	65.4587120917195
59	434.4166	146.013	2	5	58	2.9	17.5100000000009	-2.17199999999991	17.6441968930306	26.1834948691336	28.6030766979902	35.7645444910789	65.6840816256371
60	432.8281	145.6561	2	5	59	2.95	-31.7700000000002	-7.13799999999992	32.5620015355324	33.9511369828349	33.4219291827987	53.7781491606657	65.7671977525806
61	434.8375	145.1155	2	5	60	3	40.1879999999994	-10.8120000000002	41.6169999879852	36.2195930134266	35.1188817959217	67.3063128712522	65.5540433972809
62	433.2656	146.9694	2	5	61	3.05	-31.4379999999994	37.0780000000002	48.6119936641152	38.7397851307888	35.0045418864334	68.799552953082	65.4574423298011
63	435.230179067857	146.445871726159	2	5	62	3.1	39.2915813571403	-10.4705654768202	40.6627729864695	46.6776390221385	34.7862318978563	90.8267434519954	65.7990741932882
64	436.601	145.8073	2	5	63	3.15	27.4164186428595	-12.77143452318	30.2451574798415	44.0542687227097	56.0996406068868	110.921219865345	66.1130100531154
65	433.4624	147.5961	2	5	64	3.2	-62.7719999999999	35.7760000000002	72.2512709922809	36.057946790032	90.1103454610918	110.519959263121	65.9971470676234
66	434.8874	147.6007	2	5	65	3.25	28.5000000000002	0.0919999999996435	28.5001484908415	33.352870782286	114.153323735474	110.959235012043	66.7124675486645
67	435.1723	147.2766	2	5	66	3.3	5.69799999999987	-6.48199999999974	8.63038400072645	73.4594960829848	113.580223862634	112.156891179531	66.3765129400699
68	433.8255	147.1116	2	5	67	3.35	-26.9360000000006	-3.29999999999984	27.1373929477397	133.543051900045	155.340142585933	111.068531462079	66.56042669045
69	443.610139232251	140.99544303746	2	5	68	3.4	195.692784645021	-122.3231392508	230.778283983336	184.252378748239	193.239363032699	112.59030097258	66.4868592948573
70	459.796597236446	131.764834742621	2	5	69	3.45	323.7291600839	-184.61216589678	372.669050077583	191.102500935236	187.617989343444	113.488472640886	66.5820883179695
71	472.209131622419	125.071184076471	2	5	70	3.5	248.25068771946	-133.873013323	282.04678273181	277.32741438958	186.799588228165	112.842872602295	67.347022725695
72	470.672	126.5659	2	5	71	3.55	-30.7426324483799	29.89431847058	42.880994935713	313.019229982413	189.309240472629	111.401885580689	69.3440259070036
73	451.083763832857	138.453333041691	2	5	72	3.6	-391.76472334286	237.74866083382	458.261960219461	241.692926786843	187.350831026302	110.778542980445	69.3358227490182
74	433.6402	149.1496	2	5	73	3.65	-348.87127665714	213.92533916618	409.237361947499	189.346797708091	169.080961338273	110.50410968207	70.0966258813298
75	434.4302	149.2871	2	5	74	3.7	15.8000000000004	2.75000000000034	16.0375340997304	187.515980010021	136.866599820679	107.403718339823	70.2136912792421
76	435.287073517482	148.74154398465	2	5	75	3.75	17.1374703496394	-10.911120307	20.3161373380522	97.3742476630231	111.532421469115	108.30105600807	70.5548285245036
77	433.739641495434	149.411778781625	2	5	76	3.8	-30.9486404409597	13.4046959394999	33.7269064453628	25.1426926941338	109.223547298744	108.157870226146	70.9117027113748
78	433.7859	149.7866	2	5	77	3.85	0.925170091320524	7.4964243674998	7.55329848447146	32.040272854516	66.2169433749573	108.096431877593	70.8052097358089
79	436.1494	149.3473	2	5	78	3.9	47.2699999999998	-8.78600000000006	48.0795871030521	33.7180452301384	27.7688563314403	97.2091740986356	70.9313251520642
80	433.8971	150.4915	2	5	79	3.95	-45.0459999999998	22.8840000000002	50.5254349016413	30.9311145874679	27.1894473362029	79.3860274752733	70.2558622884072
81	434.441	151.8197	2	5	80	4	10.877999999999	26.5640000000002	28.7049992161642	35.0596390868914	29.8025237879752	67.3877325801378	69.6872742785674
82	435.1179	151.0978	2	5	81	4.05	13.5380000000009	-14.4380000000001	19.7922532320104	30.3950199687467	27.0064999796625	69.8884988609252	68.6665380319663
83	434.7228	152.4511	2	5	82	4.1	-7.90200000000027	27.0659999999998	28.1959209815887	22.3386218178897	28.8420327288844	47.8449020460411	68.0068469673597
84	435.9186	152.1313	2	5	83	4.15	23.9160000000004	-6.39599999999973	24.756491512329	25.887002345812	25.3373868589978	29.2720318973151	67.3211180481193
85	435.4275	151.9859	2	5	84	4.2	-9.82200000000034	-2.90800000000047	10.2434441473564	23.0818853718571	21.9054551298672	29.9074232953629	65.7976731962909
86	436.6883	153.9362	2	5	85	4.25	25.2160000000003	39.0060000000005	46.4469018557757	22.6244263708774	23.2430436911608	30.1504220369638	65.5911694691977
87	436.4903	153.7266	2	5	86	4.3	-3.96000000000072	-4.19200000000046	5.76666836223565	20.2797537492489	30.553450423106	29.6665142432185	66.1404753386003
88	435.2603	154.1331	2	5	87	4.35	-24.6000000000004	8.13000000000045	25.9086259766902	21.4722884418447	29.4728607171249	30.5418880095388	65.7242792086574
89	435.815	153.7911	2	5	88	4.4	11.0940000000005	-6.84000000000026	13.0331284041866	20.5990850365096	30.7752074631899	29.2723493315483	60.26528334659
90	436.4929	154.235	2	5	89	4.45	13.5580000000004	8.87800000000027	16.2061176103352	38.0250154743548	32.625399254523	27.0232519359288	51.1253690003582
91	437.083	156.2546	2	5	90	4.5	11.8020000000001	40.3919999999999	42.0808848291002	36.3212950633724	30.4983202859525	26.5316759548403	44.5089684799493
92	435.9753	160.7654	2	5	91	4.55	-22.1540000000005	90.2159999999998	92.896320551462	41.270661177131	32.3265285067745	25.9311904832432	43.9639683237187
93	435.116	160.8982	2	5	92	4.6	-17.1860000000004	2.65600000000006	17.3900239217781	43.7785100672014	32.2417432901933	25.2351509542741	32.9620509548349
94	434.5346	162.6955	2	5	93	4.65	-11.6279999999995	35.9460000000001	37.7799589729793	40.3975555353954	33.2073118040988	24.138126414169	23.8924673205357
95	433.504	163.6973	2	5	94	4.7	-20.6119999999999	20.0360000000001	28.7453620606872	26.6280415391942	32.1410487419904	24.1916280527584	24.3197494414069
96	434.7324	163.4223	2	5	95	4.75	24.5679999999993	-5.50000000000011	25.1761121700704	28.1621915170141	29.8203082185198	22.8812829303253	24.0359421536164
97	435.9348	163.4318	2	5	96	4.8	24.0480000000002	0.190000000000055	24.0487505704561	25.1439624310666	21.3089305433805	24.123080451055	23.9276841984176
98	434.7198	163.1254	2	5	97	4.85	-24.2999999999995	-6.12799999999993	25.0607738108777	20.5035874167795	20.9974411914234	23.3521265397216	23.9078906741279
99	435.8539	163.1532	2	5	98	4.9	22.6819999999998	0.555999999999699	22.6888135432417	19.2430609016442	17.5010453651482	23.3213925945444	24.3359205010361
100	435.664	163.3551	2	5	99	4.95	-3.79800000000046	4.0379999999999	5.54348698925168	15.9898195475668	15.7578568509937	22.8647105254431	24.3091572472876
101	434.8737	163.8708	2	5	100	5	-15.806	10.3140000000002	18.873479594394	13.8326908658327	15.2642455746981	21.6302043797608	23.9373234900226
102	434.7198	164.2282	2	5	101	5.05	-3.07799999999929	7.14799999999968	7.78254380006891	9.85812829922971	15.9196323953355	18.0394377865123	23.9398620119151
103	434.6109	164.9336	2	5	102	5.1	-2.17800000000011	14.1080000000005	14.275130402207	11.012126285208	14.46250978925	18.0791998636287	24.2028361483553
104	434.4913	165.0079	2	5	103	5.15	-2.39199999999983	1.48599999999988	2.81600071022697	11.285430247752	13.4354733849901	18.5129027437564	23.9943892123126
105	435.0472	164.9032	2	5	104	5.2	11.117999999999	-2.09400000000016	11.3134769191429	15.8494452431041	13.5883723088958	18.7320755874509	24.5294794132536
106	434.5609	164.0157	2	5	105	5.25	-9.72599999999943	-17.7499999999998	20.2399994071141	15.0923287126673	13.4401005410017	17.9214622702689	24.0744299811247
107	433.6147	165.2182	2	5	106	5.3	-18.9239999999995	24.0499999999997	30.6026187768297	17.0128184707504	14.7699450296441	18.1888541536167	24.0827648786177
108	433.1325	165.0119	2	5	107	5.35	-9.64400000000069	-4.12599999999998	10.489547750023	16.1646183325836	15.1609585358339	17.2738933387169	24.4741990319238
109	433.6231	164.6313	2	5	108	5.4	9.81200000000058	-7.61199999999974	12.4184495006425	15.5947708342515	19.5247601223646	19.3994916705239	24.8405457455198
110	433.9529	164.5037	2	5	109	5.45	6.59599999999955	-2.55200000000002	7.07247622830888	13.690444816184	21.7062943239081	21.5950625586465	24.9252305666682
111	433.8934	165.3712	2	5	110	5.5	-1.19000000000028	17.3499999999996	17.3907619154534	15.2295883590005	20.5786789658396	21.3429710252048	24.206017730667
112	433.3384	166.2673	2	5	111	5.55	-11.1000000000001	17.9220000000004	21.0809886864923	22.0367017739788	20.458075911898	21.9485335405869	22.3031122109136
113	432.5423	165.828	2	5	112	5.6	-15.9219999999993	-8.78600000000006	18.1852654641053	27.2479703152325	20.0852768881838	23.1705213424364	22.7065704681075
114	434.8068	166.3447	2	5	113	5.65	45.29	10.3339999999997	46.454016575534	25.5625870974278	25.3635099560577	23.8506520104561	22.5740102999747
115	433.1649	166.1257	2	5	114	5.7	-32.8380000000004	-4.37999999999988	33.1288189345776	27.225707007612	29.6017528083971	24.8673307737489	22.1542172764305
116	433.3397	165.713	2	5	115	5.75	3.49600000000009	-8.25400000000002	8.96384582642969	24.9409654173671	29.2458415094079	25.2675770319241	21.7485063640748
117	433.862	167.0869	2	5	116	5.8	10.4460000000006	27.4780000000004	29.3965882374135	28.6903181381366	29.1271220515297	24.0424493061805	21.5440503280276
118	433.9237	167.4193	2	5	117	5.85	1.23399999999947	6.64799999999957	6.76155751288066	31.9555353015617	31.180084149039	25.5962715241261	22.03163238972
119	436.9852	168.5396	2	5	118	5.9	61.2300000000005	22.4060000000003	65.2007801793818	32.929095921388	28.1765438985477	26.3596988964952	21.5960046516148
120	434.5178	168.7021	2	5	119	5.95	-49.348	3.24999999999989	49.4549047517028	31.0285370954474	28.0283672235897	26.9857506078933	22.2164262251862
121	435.131	168.3823	2	5	120	6	12.263999999999	-6.3960000000003	13.8316489255612	37.4192028807108	29.9564750980086	26.7818310815732	24.7574523130317
122	434.139	168.3092	2	5	121	6.05	-19.8399999999992	-1.46199999999965	19.8937941077103	27.6627696589587	27.626822700463	26.5667866353148	27.5151272504829
123	434.7378	170.15	2	5	122	6.1	11.9759999999997	36.816	38.714886439198	24.1011991456177	31.1072661600683	27.3339410725863	27.4245749983579
124	433.9169	170.1429	2	5	123	6.15	-16.4179999999999	-0.142000000000166	16.4186140706211	26.9838542746293	27.3558878369327	26.6351178561929	27.8173453839096
125	435.4976	170.0706	2	5	124	6.2	31.6139999999996	-1.44599999999969	31.6470521849978	24.2251083054786	24.3697484073895	25.5763589654102	28.4741069137289
126	435.0255	171.4016	2	5	125	6.25	-9.4419999999991	26.6199999999998	28.2449245706193	24.7953294394258	24.3178206537385	25.5755504578807	28.9754444055169
127	434.7205	171.403	2	5	126	6.3	-6.10000000000014	0.0279999999997926	6.10006426195673	27.0490060149068	24.0064512190999	24.8992465024384	29.3660091159115
128	436.1807	172.8819	2	5	127	6.35	29.2039999999997	29.5780000000002	41.5659921089344	24.6382976691614	23.4877979961336	26.7893714407232	29.4203709314783
129	436.5022	174.2284	2	5	128	6.4	6.43000000000029	26.9299999999998	27.6869969480259	21.6517870328477	25.0936918138382	23.7925176327058	29.457870313142
130	436.722	175.1831	2	5	129	6.45	4.39599999999928	19.0940000000001	19.5935104562709	23.7877941327213	23.1243507072307	22.837789891726	29.9287371318031
131	436.9842	175.7949	2	5	130	6.5	5.24400000000014	12.2360000000003	13.3123713890505	22.1802665528413	21.1946258177527	28.1719336008586	29.7012074624142
132	437.6333	176.3265	2	5	131	6.55	12.9820000000007	10.6319999999999	16.7800997613249	23.1383776127697	22.1716703044139	33.081720960379	29.5075367612769
133	435.9868	176.6418	2	5	132	6.6	-32.9300000000001	6.30599999999959	33.5283542095343	21.6104037453	22.471476721378	31.6786286542793	29.4918074942281
134	437.4397	175.9165	2	5	133	6.65	29.058	-14.5059999999995	32.4775522476677	20.7374646026577	20.2291474284788	31.7840387573632	29.5468073192856
135	437.4637	176.5137	2	5	134	6.7	0.480000000000018	11.9439999999997	11.9536411189225	20.5555464761065	21.3058313760624	32.0808830537089	29.217638329216
136	437.8937	176.6372	2	5	135	6.75	8.60000000000014	2.47000000000014	8.94767567583912	22.7626868899147	32.0260465479787	32.6833117791097	29.4919986272322
137	438.6225	176.3233	2	5	136	6.8	14.5759999999996	-6.27800000000036	15.870509128569	17.3199172441879	42.1569907016581	34.6895689256425	29.6763576155795
138	436.3972	176.2096	2	5	137	6.85	-44.5060000000001	-2.27399999999989	44.5640562785751	21.0012590068248	39.8694593124251	33.2444703388305	30.1669232202676
139	436.1618	176.3273	2	5	138	6.9	-4.7079999999994	2.35400000000027	5.26370401903409	43.3146284932996	38.4743857008881	32.5560417297888	28.6356751311824
140	436.9722	175.0437	2	5	139	6.95	16.2079999999992	-25.6720000000001	30.3603499321068	63.7584349272096	41.0374154001871	32.8717236557129	27.4672265324417
141	431.9163	171.7654	2	5	140	7	-101.118	-65.566	120.514523108213	56.9762317349355	44.1719977404668	32.6205838432552	27.525488084321
142	435.8142	167.3304	2	5	141	7.05	77.958000000001	-88.7	118.089541298119	59.6288541575882	47.2074675468712	32.448286887239	27.3497063086442
143	436.2218	166.9875	2	5	142	7.1	8.15199999999891	-6.85799999999972	10.6530403172042	61.0735717935493	44.017463956283	31.64967391587	27.2340887824419
144	435.6541	167.7195	2	5	143	7.15	-11.3539999999989	14.64	18.5268161322979	45.0293669876339	44.8829360310989	32.4584967823783	27.317698002477
145	434.4711	166.2594	2	5	144	7.2	-23.660000000001	-29.2020000000002	37.5839381119124	30.6565001665327	44.4376159353634	32.8589176930219	26.8047566929552
146	436.413	166.796	2	5	145	7.25	38.8380000000006	10.7319999999999	40.2934990786361	31.0586961776306	33.2151211385317	33.4084467965837	26.3721100310581
147	434.1111	166.5882	2	5	146	7.3	-46.0379999999998	-4.15599999999984	46.2252071926128	30.1370179046095	22.7395830728198	34.4534687287205	26.7292886428814
148	433.7568	166.0634	2	5	147	7.35	-7.08600000000047	-10.496	12.6640203726939	27.8016600771774	23.4298885193149	33.544474999812	28.7172622126852
149	434.1562	165.4935	2	5	148	7.4	7.98800000000028	-11.3979999999998	13.9184247671926	21.4008752894295	26.4426078638685	33.4788326296591	29.987841151546
150	435.4396	165.3179	2	5	149	7.45	25.6679999999994	-3.51200000000006	25.9071489747516	14.822665979107	24.6804199858567	32.0966631731574	31.6534246210127
151	435.6436	165.6787	2	5	150	7.5	4.08000000000015	7.21599999999967	8.28957513989689	15.8010808609992	22.6448958527007	26.8790425677834	32.5340230047969
152	436.3058	165.7561	2	5	151	7.55	13.2439999999997	1.54800000000023	13.334160641	22.7481978231276	21.6994699105699	21.6176916569094	36.1131195557419
153	436.5778	164.9215	2	5	152	7.6	5.44000000000096	-16.6919999999999	17.5560947821549	21.5591798945361	23.071486043341	22.7895489106045	39.8002700964521
154	438.0077	162.9534	2	5	153	7.65	28.5979999999995	-39.3620000000004	48.6540095778344	23.8889164159718	22.0747292282193	22.8513572475909	41.6049769870448
155	438.795761170026	162.340889490529	2	5	154	7.7	15.7612234005205	-12.2502101894196	19.9620593317943	28.5762738420328	19.7557104109515	21.5286303322014	43.8759338134758
156	437.9229	162.8225	2	5	155	7.75	-17.45722340052	9.63221018941965	19.9382577470756	30.3418912256828	20.542963997035	20.0609082830064	45.7194582552034
157	436.2266	163.5316	2	5	156	7.8	-33.9260000000002	14.1820000000001	36.7709477713046	21.4012606333111	20.495800240999	18.7690083601203	46.9357727740546
158	437.2751	164.3322	2	5	157	7.85	20.9699999999998	16.0120000000001	26.3841817004051	17.9522409273668	22.1492093018941	24.1900540865399	46.5762828863503
159	437.389	164.1708	2	5	158	7.9	2.27800000000002	-3.22799999999972	3.95085661597562	17.1970115780982	19.2601066313133	27.4196405733032	46.8141781916305
160	437.3053	164.2778	2	5	159	7.95	-1.67400000000043	2.13999999999999	2.71696080207304	12.4153266399652	18.3768406785461	30.4351255863125	46.6414297481413
161	436.664	163.7861	2	5	160	8	-12.826	-9.83400000000017	16.1621110007327	13.9565273781054	17.4769207133121	32.4474621663386	44.3124796254236
162	436.107	164.1076	2	5	161	8.05	-11.1399999999992	6.42999999999972	12.8625230806393	17.1189526293155	15.8385468096708	39.7779522242449	42.1805677916097
163	437.7943	163.866	2	5	162	8.1	33.7459999999999	-4.83199999999954	34.0901853911061	18.8014404297254	25.3086221297387	47.9508662770343	42.5661564138268
164	436.8831	163.4837	2	5	163	8.15	-18.2240000000002	-7.6460000000003	19.7629828720264	17.756829848526	32.7645519183871	50.7514571917112	42.5382695158352
165	436.4948	163.0851	2	5	164	8.2	-7.7660000000003	-7.97199999999975	11.1293998041224	19.2617669793764	41.1145407616736	54.8929499339298	42.3889128488219
166	436.001	163.3203	2	5	165	8.25	-9.87600000000043	4.70399999999984	10.9390580947359	36.6607168813721	44.3519603356422	58.0304697138231	41.862258419716
167	436.0121	162.301	2	5	166	8.3	0.22199999999998	-20.3860000000003	20.3872087348909	48.4101512074586	59.0601042074908	59.4180768193886	41.7886253944718
168	437.3687	156.4007	2	5	167	8.35	27.1320000000003	-118.006	121.084934901085	63.4276410936217	73.7525232521745	59.6080907728885	42.1112812206725
169	437.997	152.5258	2	5	168	8.4	12.5660000000005	-77.4979999999999	78.5101545024591	70.9470908227584	82.2428077521092	60.1495237536018	42.6856750412284
170	441.0778	149.5105	2	5	169	8.45	61.6160000000002	-60.3059999999999	86.2168492349379	98.8584414356052	91.4090591893135	61.1861963231251	43.201979317165
171	439.1826	147.9947	2	5	170	8.5	-37.9040000000009	-30.3160000000003	48.5363067404194	110.844329622977	98.584018714334	61.7459166830639	46.7346339348257
172	435.8886	140.7074	2	5	171	8.55	-65.8799999999997	-145.746	159.943961799125	116.07546429676	102.997606829106	62.74344392631	50.1290176483091
173	433.8185	131.8966	2	5	172	8.6	-41.4020000000005	-176.216	181.014375837943	119.390477285005	93.9075594160383	62.3427639170491	52.0712580831004
174	432.5001	126.8321	2	5	173	8.65	-26.3679999999999	-101.29	104.665827871374	126.22094660591	87.5344955888166	62.2251817840794	52.1574507862969
175	434.3842	122.0503	2	5	174	8.7	37.6820000000009	-95.6360000000001	102.791914176165	107.136772222608	81.2578518845767	63.2491953654424	53.7020370623733
176	435.921	118.2121	2	5	175	8.75	30.7359999999994	-76.7639999999997	82.6886533449416	76.9707892090997	79.1398730304856	63.6636085564256	55.5519653132476
177	437.3651	115.3272	2	5	176	8.8	28.8819999999998	-57.698	64.5230898826148	58.9935268808734	66.4267836451292	64.8082424288233	55.9517230142698
178	436.6438	114.0015	2	5	177	8.85	-14.4259999999997	-26.5140000000002	30.1844607704031	43.1252264841483	50.9330045819238	60.0325083548052	56.4777175333213
179	436.1016	114.5036	2	5	178	8.9	-10.8439999999996	10.0420000000003	14.7795162302423	32.0587994550615	42.2075558160496	57.9517095091535	58.3182718525524
180	435.2599	115.3199	2	5	179	8.95	-16.8340000000001	16.326	23.4504121925394	25.7167950676507	35.0893315415713	55.9688330480175	60.0144930787884
181	434.8333	114.0203	2	5	180	9	-8.53200000000015	-25.992	27.3565181995078	24.8952199547479	28.7431983985172	61.0218057033128	60.1095475192058
182	434.5652	115.6389	2	5	181	9.05	-5.36200000000008	32.372	32.813067945561	25.4215847512258	26.6188780285402	60.4800830723733	59.9797818122316
183	434.8259	114.3614	2	5	182	9.1	5.21399999999971	-25.5500000000001	26.0765852058892	27.0534365989944	26.1574572935722	56.1916498891666	59.2804277115102
184	435.3943	113.702	2	5	183	9.15	11.3679999999999	-13.1880000000001	17.4113402126316	25.4275973419729	28.3689234294905	53.5634443808825	59.2013203437855
185	433.8319	113.9404	2	5	184	9.2	-31.2479999999994	4.76799999999997	31.6096714313825	27.5209609894296	30.6798142114582	52.5111241908168	59.8974098883078
186	434.7433	114.2463	2	5	185	9.25	18.2279999999992	6.11800000000017	19.2273219144001	27.4196946323965	42.9037383761401	53.0734609126721	60.3799392163406
187	433.9289	112.2414	2	5	186	9.3	-16.2879999999996	-40.0980000000001	43.2798861828447	31.3162621077552	54.5333824996174	52.4853692091509	63.0595265706251
188	434.5701	113.3475	2	5	187	9.35	12.8240000000005	22.122	25.5702534207233	34.306191823922	61.4502951964094	53.3473442937541	64.0430579055616
189	432.8904	114.1101	2	5	188	9.4	-33.5940000000005	15.2520000000001	36.8941775894251	60.3798794103074	64.9193329457154	56.4870199515029	63.8890880544288
190	434.4871	115.8042	2	5	189	9.45	31.934	33.8819999999998	46.5593200122165	81.5458040098052	69.9329168400623	58.8427898344516	62.8053226754967
191	433.0892	123.1522	2	5	190	9.5	-27.9579999999999	146.96	149.595759846327	95.4808957604223	77.403723426827	58.4731783553477	62.3682096836393
192	434.0706	130.5428	2	5	191	9.55	19.6280000000002	147.812	149.109509180334	98.5224037836756	78.3518603897617	57.2161196981532	58.8792396041841
193	430.912460512229	134.107280213793	2	5	192	9.6	-63.1627897554199	71.2896042758598	95.245712173809	105.559641856203	80.537231293936	56.2180915059713	55.2885572915109
194	428.3827	134.7292	2	5	193	9.65	-50.5952102445804	12.43839572414	52.1017177056918	94.4275674433467	84.6051164735153	56.1774589034916	53.6607792261616
195	432.443991621814	134.269057056236	2	5	194	9.7	81.2258324362801	-9.20285887527996	81.7455103748516	75.1579167697182	87.0057654574451	56.5456244111733	51.4720798695241
196	437.1185	134.7258	2	5	195	9.75	93.4901675637195	9.13485887527997	93.9353877820475	65.5935668274496	74.0426183345552	57.0962698762556	49.7068567684407
197	436.431510500515	137.272841561262	2	5	196	9.8	-13.7397899896996	50.9408312252401	52.7612558121909	70.6878291633549	59.8988568966891	61.310810712427	48.7023724004825
198	436.3613	139.643	2	5	197	9.85	-1.40421001029949	47.40316877476	47.4239624624663	68.4518890586874	50.9858878155332	68.053607456318	48.1901771038644
199	440.2214	140.0219	2	5	198	9.9	77.2019999999998	7.57799999999975	77.5730293852184	53.6576692257638	47.4355848612678	69.8264665997041	48.2197079226064
200	436.7706	140.7573	2	5	199	9.95	-69.0160000000003	14.708	70.5658098515141	44.63979702366	43.1583319822842	69.6418123029759	57.029269806731
201	436.0283	141.4247	2	5	200	10	-14.846	13.3480000000003	19.9642886174291	36.3782088036169	36.7888163256842	63.7146136639658	60.9862791107611
202	436.303365585415	141.692064635545	2	5	201	10.05	5.50131170830014	5.34729271089986	7.67189480167207	24.1833405591806	44.2697610350923	57.278396135995	74.9098018154059
203	436.563404887933	141.852980310371	2	5	202	10.1	5.20078605036019	3.2183134965203	6.11602136225062	17.8647749058811	55.5699836187	54.3854646938551	88.9028517697312
204	437.269541746484	142.289055830012	2	5	203	10.15	14.1227371710193	8.7215103928196	16.5986881630371	19.9199634256047	55.0478167258929	53.7581140714407	94.7205717364864
205	438.8829	143.3819	2	5	204	10.2	32.2671650703205	21.8568833997602	38.9729815850164	43.8997250465246	52.2778591485067	50.4330355482314	104.105090380667
206	440.3299	143.8205	2	5	205	10.25	28.9400000000001	8.77200000000016	30.2402312160474	74.7617584337832	53.3866089933763	46.3402526242092	105.020375656229
207	437.1805	138.2737	2	5	206	10.3	-62.9880000000003	-110.936	127.570702906271	85.9122928926052	54.6579353753009	44.9193755918141	104.850287621308
208	433.9792	130.9189	2	5	207	10.35	-64.0260000000001	-147.096	160.426188298544	86.6909433911323	57.785041572177	43.0330099139748	105.103413632377
209	433.9276	127.3017	2	5	208	10.4	-1.03200000000015	-72.3440000000002	72.3513604571471	86.8532545611478	60.0806432816136	39.9523958937098	104.438737427073
210	434.4467	125.2222	2	5	209	10.45	10.3820000000007	-41.5899999999999	42.8662340776515	65.4161457040773	57.7077391141786	55.2157497790103	103.882540830449
211	435.303	123.9271	2	5	210	10.5	17.1259999999995	-25.9020000000001	31.0517870661253	40.8083247105708	55.8916889227342	63.4993798661745	100.658650710245
212	434.2978	124.0958	2	5	211	10.55	-20.104	3.37400000000002	20.3851586209184	34.2489936706219	45.568990148536	92.6034839326585	97.3762530783029
213	435.9708	123.2618	2	5	212	10.6	33.46	-16.6800000000001	37.3870833310116	28.7245348372249	30.4960362092495	121.587612033491	95.7857899578373
214	434.0129	123.5412	2	5	213	10.65	-39.1579999999999	5.58800000000019	39.5547052574026	24.9301232843205	24.8569750615267	133.263684569481	95.5556230931173
215	434.773	123.5977	2	5	214	10.7	15.2020000000005	1.13	15.2439399106666	25.7218345929946	58.153640409514	151.66455635016	95.7005747356211
216	434.3959	123.1259	2	5	215	10.75	-7.54200000000083	-9.43600000000004	12.0797293016033	20.1837477079282	73.6121507389726	152.944481436203	94.5023178872244
217	435.612	123.1773	2	5	216	10.8	24.3220000000008	1.02800000000002	24.3437151642891	15.4649564524316	130.549032490016	148.389764530189	93.9701380185751
218	435.1355	123.2668	2	5	217	10.85	-9.53000000000088	1.79000000000002	9.69664890567957	87.5827459818032	185.390182494805	142.153219808435	93.8953479347409
219	435.5279	123.9617	2	5	218	10.9	7.84800000000018	13.8979999999998	15.9607489799194	122.294178193625	206.446725857349	139.051008254442	93.0197916699675
220	417.338537323883	128.681126221613	2	5	219	10.95	-363.78725352234	94.3885244322601	375.832887557524	235.376230387038	245.621373586141	138.123269357922	92.0689636019687
221	409.3671	133.436	2	5	220	11	-159.42874647766	95.0974755677402	185.636890360711	350.596617281682	249.997273949672	137.602687756525	91.8297302020666
222	438.839452509378	134.387219464587	2	5	221	11.05	589.447050187561	19.0243892917397	589.753976131353	397.428495262266	251.210538911842	137.474110020611	92.7826444725701
223	468.0181	136.938	2	5	222	11.1	583.57294981244	51.0156107082599	585.798583378903	403.660001190479	253.810403407621	137.186115221819	94.015580407943
224	459.374090138607	145.975770920037	2	5	223	11.15	-172.88019722786	180.75541840074	250.120138882838	377.70036970572	253.245041447357	137.353132114794	94.0197677159507
225	441.176	155.0825	2	5	224	11.2	-363.961802772141	182.13458159926	406.990417198592	267.044847436646	218.092898306331	140.968113923011	93.7971269529228
226	442.342	157.6193	2	5	225	11.25	23.3199999999999	50.736	55.8387329369139	157.024189533561	201.593224774077	142.66438315024	93.1961616188574
227	440.5219	157.5029	2	5	226	11.3	-36.4019999999994	-2.32799999999997	36.476364785981	109.061587632449	144.399187551205	143.020900445336	90.6361131058293
228	440.1893	159.2564	2	5	227	11.35	-6.65200000000027	35.0700000000001	35.6952938634774	32.5257954221818	88.9820479488338	144.757685955507	89.2650491360559
229	439.8768	159.6662	2	5	228	11.4	-6.25	8.1959999999998	10.3071293772804	25.4860798424345	68.2595383722391	146.087187446225	88.8711415945002
230	440.8459	160.4	2	5	229	11.45	19.3819999999994	14.676	24.3114561472565	21.7535276657653	36.3148542598803	128.922177424927	89.9035329330943
231	439.8563	160.1072	2	5	230	11.5	-19.7919999999999	-5.85599999999999	20.6401550381773	20.9399063641069	35.3314923508069	120.160080537959	89.7372140448951
232	439.0538	160.4936	2	5	231	11.55	-16.049999999999	7.72799999999961	17.8136039026347	27.4574891120293	34.8312619788306	92.9618050124817	90.0747160639312
233	438.9571	162.072	2	5	232	11.6	-1.93399999999997	31.5680000000003	31.6271873551857	40.1039130975788	35.7049685033928	66.443548782395	89.7546889623528
234	437.433	163.581	2	5	233	11.65	-30.4820000000007	30.1799999999997	42.895043116892	45.1769048591793	38.9293334450931	54.7758508624202	89.3090273162493
235	438.1308	167.9022	2	5	234	11.7	13.9560000000006	86.4240000000001	87.5435760750041	47.9089962918959	39.7514565435235	35.9296975556857	89.0059526129302
236	439.8068	169.4777	2	5	235	11.75	33.5199999999998	31.5100000000001	46.0051138461801	50.4700306426787	38.7269363018402	33.4478418015116	89.3703264432766
237	440.4705	168.0508	2	5	236	11.8	13.2740000000001	-28.5379999999998	31.4740610662175	50.4011777781568	41.524422473758	32.8824616814699	89.224022502497
238	441.517	166.0911	2	5	237	11.85	20.9299999999996	-39.194	44.4323591090995	39.3989999894682	43.9050496159562	36.3768784636764	89.5366016965027
239	443.6257	165.8086	2	5	238	11.9	42.174	-5.64999999999998	42.5507787942829	32.276967744501	41.2921633526012	38.6912749345583	89.5230471402487
240	444.5364	164.4608	2	5	239	11.95	18.2140000000004	-26.9560000000001	32.5326871315608	35.1398486556201	35.5445408514911	41.6837965082662	81.2385266047782
241	444.5836	164.9784	2	5	240	12	0.943999999999505	10.3519999999997	10.3949526213444	37.3400685892337	31.5641912522162	41.8717403332653	77.5276090030069
242	446.5386	163.787	2	5	241	12.05	39.0999999999997	-23.8279999999997	45.7884656218131	32.1831489270456	30.9336613841091	42.6753221072516	63.1973308058049
243	443.7674	163.8382	2	5	242	12.1	-55.4239999999993	1.02399999999989	55.4334587771674	31.690081713514	37.0487884239601	42.3232627028861	49.5713805220171
244	443.6835	164.6723	2	5	243	12.15	-1.67800000000057	16.6820000000001	16.7661804833422	30.8514147599315	38.4532164240235	41.2649225177046	43.415284454204
245	443.4733	166.1609	2	5	244	12.2	-4.20399999999972	29.7719999999998	30.067351063903	26.7274741125981	43.616136473009	37.0437913028496	33.3499028156021
246	443.2403	165.9563	2	5	245	12.25	-4.66000000000008	-4.09199999999998	6.20161785343153	36.7575082586864	45.0165443646904	36.0762697363136	32.3450144232675
247	441.9854	166.0506	2	5	246	12.3	-25.0979999999993	1.88600000000008	25.1687623851465	44.7232839210014	43.8262217407452	35.4271445596578	31.4788551670057
248	437.869	162.7453	2	5	247	12.35	-82.328	-66.1060000000003	105.583629507609	55.542191232504	40.7414757898161	34.3155174374983	30.9548926658398
249	435.7757	160.8412	2	5	248	12.4	-41.8660000000011	-38.082	56.5950587949168	59.1816739694492	41.237681682808	32.9589068342721	31.4460985429364
250	432.7683	157.8978	2	5	249	12.45	-60.1479999999992	-58.8679999999999	84.1618876214163	60.9249693688924	38.5430417542081	33.5548757846294	31.6541667004361
251	431.808	157.1454	2	5	250	12.5	-19.2060000000004	-15.0479999999999	24.3990315381576	44.7254433209458	40.588348220411	34.895137468055	33.4770947821281
252	431.1689	155.5763	2	5	251	12.55	-12.7819999999997	-31.3819999999998	33.8852393823621	37.7520794446146	39.9206277352065	33.4328565991281	34.5072260880466
253	430.1705	156.2935	2	5	252	12.6	-19.9680000000001	14.3439999999998	24.585999267876	21.5438922759121	31.5822464510366	32.6992122616392	36.4423833215191
254	429.2164	156.8131	2	5	253	12.65	-19.0819999999997	10.3919999999999	21.7282394132609	21.9950224713727	27.4645972445207	32.0547180459879	38.8144511384803
255	429.1366	156.679	2	5	254	12.7	-1.59600000000069	-2.68199999999979	3.12095177790383	18.9162861015207	23.4936150962498	30.7701080755184	37.2163204438828
256	429.8387	155.5462	2	5	255	12.75	14.0420000000006	-22.6560000000001	26.6546825154609	18.4390495811274	24.7737305714197	31.2421870450234	36.8142782880072
257	429.1907	154.8867	2	5	256	12.8	-12.9600000000005	-13.1900000000002	18.4915575331019	17.1771150444268	23.0394914575109	30.0752486525416	37.3263148406334
258	430.3006	154.8725	2	5	257	12.85	22.1979999999996	-0.283999999999764	22.1998166659093	25.4433379165875	24.6569487334623	25.5329068680031	37.1441950304965
259	429.5927	155.1778	2	5	258	12.9	-14.1579999999999	6.10599999999977	15.4185667297578	27.5524386714667	22.8717544091678	24.2009221513145	36.9097685671813
260	431.6232	156.0817	2	5	259	12.95	40.6100000000004	18.0780000000004	44.4520661387077	27.1626968135012	22.9971743968288	21.6245368926059	36.7482545129259
261	433.4544	156.4078	2	5	260	13	36.6240000000005	6.52199999999993	37.2001862898566	30.8748478857973	21.8960258696358	25.082449230991	36.8171536053394
262	432.8288	156.9489	2	5	261	13.05	-12.5120000000004	10.822	16.5428482432745	28.5663937739088	20.2298695698767	26.3391300688415	37.1947750771581
263	434.8611	156.7962	2	5	262	13.1	40.6460000000004	-3.0540000000002	40.7605720273898	20.5510108770701	19.4835672849696	30.5615039401521	38.0950541460895
264	434.6734	156.7479	2	5	263	13.15	-3.75400000000013	-0.966000000000236	3.87629617031535	16.2396130678049	20.9372470581082	36.363979759256	40.0951445312856
265	434.7602	156.5471	2	5	264	13.2	1.73599999999965	-4.01599999999974	4.37515165451401	13.2970423262522	19.7554586889619	37.3888495849161	41.7400984009581
266	434.6268	155.7764	2	5	265	13.25	-2.66799999999989	-15.4140000000001	15.6431972435306	8.09228668414185	25.3911678905622	37.5522868397008	43.7873396315756
267	434.718	155.769	2	5	266	13.3	1.8240000000003	-0.147999999999797	1.82999453551125	13.3081003423077	29.6387686801721	39.225485121609	44.9926792053491
268	435.0887	155.1322	2	5	267	13.35	7.41399999999999	-12.7359999999999	14.7367938168381	18.9599065008538	36.4660591468419	39.9728726234946	43.667963372481
269	434.3934	156.4588	2	5	268	13.4	-13.9060000000006	26.5319999999997	29.9553644611445	34.5427227133196	49.8562051093442	40.8606303000905	43.0419201959307
270	435.4689	157.6859	2	5	269	13.45	21.5100000000007	24.5420000000001	32.6341824472444	45.980495034092	51.7805247730034	39.9416332412224	41.7882641212943
271	434.3789	162.235	2	5	270	13.5	-21.8000000000006	90.9820000000002	93.5572783058596	64.8398316095419	53.2085478097658	38.7391697426238	42.8701635483926
272	435.7617	164.8419	2	5	271	13.55	27.6560000000006	52.1379999999999	59.0188561393732	86.4043098763808	58.2211006733414	40.9566935551882	43.3110886818235
273	431.3363	161.6581	2	5	272	13.6	-88.5080000000005	-63.6760000000004	109.033476694088	84.601143045153	60.4621779620197	43.4908960305399	43.4173759524038
274	433.316	168.2564	2	5	273	13.65	39.5939999999996	131.966	137.777755795339	71.874372906212	60.7840135420729	48.1355710165832	43.4264653279267
275	432.1655	167.9901	2	5	274	13.7	-23.0099999999993	-5.32600000000002	23.6183482911055	70.4617063125908	60.1278077934829	52.7100887263977	43.8739506300187
276	431.1423	166.8985	2	5	275	13.75	-20.4640000000006	-21.832	29.9234276111549	56.0845243144975	52.0871715946854	56.3324922181279	43.7408816657739
277	430.5342	164.3729	2	5	276	13.8	-12.1619999999996	-50.5120000000005	51.9555231712668	35.163717207765	52.2746184302043	59.9101097581565	43.8257159451342
278	430.1434	162.5571	2	5	277	13.85	-7.81600000000026	-36.3159999999999	37.1475667036214	35.6544725418129	50.5157329142379	61.803019876959	43.8333830961251
279	428.4854	162.6048	2	5	278	13.9	-33.1599999999992	0.954000000000406	33.1737202616762	32.2999702831588	46.4149369238222	61.8829182405469	44.0460889746217
280	429.4499	161.7278	2	5	279	13.95	19.2899999999997	-17.5400000000002	26.0721249613451	34.0875305478178	53.639652679792	61.9519913499827	43.6208696978934
281	429.153	162.3145	2	5	280	14	-5.93799999999987	11.7340000000002	13.1509163178845	44.9469415139783	59.45643662649	60.6578778657942	43.544709596613
282	430.5831	159.6266	2	5	281	14.05	28.6019999999996	-53.7580000000003	60.8933244945619	57.6661566398795	61.5991188429716	60.2830472948056	44.2413790808517
283	432.15785049145	155.33411145504	2	5	282	14.1	31.4950098290001	-85.8497708992002	91.4446215344236	71.6248328177711	63.1438617918983	56.2732479646556	44.6740221475724
284	433.168747447874	150.60240237316	2	5	283	14.15	20.2179391284801	-94.6341816375997	96.7697958911826	86.6129029698211	62.9818229390209	50.4889508965974	46.4492710352048
285	433.649952891996	145.833342785503	2	5	284	14.2	9.62410888243994	-95.3811917531402	95.8655058508031	89.1107071381255	63.7761749064825	50.3590516751214	48.1856542768516
286	433.635628846544	141.428802723215	2	5	285	14.25	-0.28648090903971	-88.0908012457598	88.0912670781344	81.3407820698183	69.2285841369031	49.929476491847	48.411229103306
287	433.159937334243	137.790652217438	2	5	286	14.3	-9.51383024602023	-72.7630101155398	73.3823453360837	68.2974892381623	68.2914761594068	48.4259467686594	48.828543868237
288	432.25704037782	135.320761299319	2	5	287	14.35	-18.0579391284607	-49.3978183623801	52.5949961928879	55.9275169951939	62.0307630150733	47.6938935687556	49.9449634190135
289	430.9611	134.421	2	5	288	14.4	-25.9188075563998	-17.9952259863802	31.5533317329023	51.844265303985	54.5629648693725	47.2315476491529	51.1008220309255
290	429.2657	134.2858	2	5	289	14.45	-33.9080000000001	-2.70399999999995	34.0156446359614	47.4722451806882	47.0784506704507	47.3001061545643	63.415351856492
291	427.329	131.5111	2	5	290	14.5	-38.7339999999995	-55.4939999999999	67.6750086220899	42.7207439603283	40.4025163572041	48.3502494506023	73.6347745566981
292	426.169069543721	129.210900967533	2	5	291	14.55	-23.1986091255806	-46.0039806493398	51.5222447195995	40.8284405005827	35.2527746943471	47.5260646065153	72.9195638788204
293	425.5026	127.9323	2	5	292	14.6	-13.3293908744201	-25.5720193506602	28.8374900910883	38.2293843457075	32.2439253456128	45.857148264605	70.7594212876949
294	424.763318641323	127.111578527637	2	5	293	14.65	-14.7856271735395	-16.4144294472601	22.0918144341742	28.9607674104231	31.4812723592849	44.7629710538264	80.8495460577987
295	423.881363246668	126.539919604832	2	5	294	14.7	-17.6391078930999	-11.4331784561	21.0203638615855	23.0333042080061	30.8240374026462	43.6612198273055	94.2001966753447
296	422.910974221636	126.097231692012	2	5	295	14.75	-19.4077805006395	-8.85375825639983	21.3319239456682	21.7671067308974	27.4719147643015	40.4899659884841	93.8601053018155
297	421.90639197183	125.663423249601	2	5	296	14.8	-20.091644996121	-8.67616884822013	21.8849287075142	22.1341042179871	26.7606530536237	37.7469779783175	94.8656729874596
298	420.92185690285	125.118402738028	2	5	297	14.85	-19.6907013795999	-10.90041023146	22.5065027055448	23.4186904595848	29.6835335141366	38.086906961068	96.7547137714436
299	420.011609420298	124.342078617716	2	5	298	14.9	-18.2049496510399	-15.5264824062399	23.9268018696226	25.9830621181798	34.9629772382802	40.3187258213042	97.9096272610483
300	419.229889929775	123.214359349092	2	5	299	14.95	-15.6343898104592	-22.5543853724798	27.4432950695743	30.4880018992413	40.2439889841604	64.8787123630013	112.576986507789
301	418.630938836882	121.615153392583	2	5	300	15	-11.9790218578601	-31.9841191301802	34.153782238643	37.5999602973758	40.5774156197642	86.6116712476019	129.818826597974
302	418.268996547221	119.424369208614	2	5	301	15.05	-7.23884579322089	-43.81568367938	44.409627612822	47.7918502585734	40.2411812622879	85.5560804628353	128.746467188841
303	418.198303466393	116.521915257611	2	5	302	15.1	-1.41386161655987	-58.0490790200599	58.0662946962172	57.0692875087359	43.9298885765232	85.2455946107342	144.221340266325
304	418.4731	112.7877	2	5	303	15.15	5.49593067214005	-74.68430515222	74.8862516756105	55.1717691213486	49.1561792833235	111.210141219	157.321785639987
305	418.7339	109.1054	2	5	304	15.2	5.21600000000035	-73.646	73.8304813203869	49.9943606253345	98.9333873233564	138.041341675568	156.54595333135
306	417.6399	108.536	2	5	305	15.25	-21.8799999999999	-11.388	24.6661903017064	50.2598168556707	145.751427730902	137.790734111784	155.649983020419
307	416.8683	109.0482	2	5	306	15.3	-15.4320000000007	10.2439999999999	18.5225851327513	50.5205083080736	144.351507872047	141.30539920626	155.106629918681
308	417.8765	111.8415	2	5	307	15.35	20.1640000000009	55.866	59.3935758478982	140.797487137977	140.807655707332	145.815533974132	154.71502732423
309	418.8609	115.5216	2	5	308	15.4	19.6879999999999	73.6020000000002	76.1897089376251	236.331086340456	187.45730519972	148.587706872944	153.982206347
310	444.21481689212	108.680045001138	2	5	309	15.45	507.078337842399	-136.83109997724	525.215375469904	238.708655118759	235.838694366976	177.853866861014	153.61373629745
311	467.8932	100.3025	2	5	310	15.5	473.5676621576	-167.55090002276	502.334186314103	231.355494558993	235.004052603804	211.287403745345	152.673277722222
312	466.6853	99.37894	2	5	311	15.55	-24.1579999999999	-18.4711999999999	30.4104290242672	324.394102091366	242.369617150232	209.966869771167	152.322746676939
313	467.771	99.06067	2	5	312	15.6	21.7140000000006	-6.36539999999997	22.6277730490658	330.879901595975	247.70117937174	242.585532268045	152.661254398712
314	444.048885952641	112.099055671283	2	5	313	15.65	-474.44228094718	260.76771342566	541.382746599492	233.677018867151	248.019234462564	269.880600226147	153.236251456198
315	419.5153	125.3475	2	5	314	15.7	-490.67171905282	264.96888657434	557.644372992945	246.030579181704	256.774346398672	269.430686835394	153.878501007709
316	419.8821	126.0764	2	5	315	15.75	7.3359999999991	14.5780000000002	16.3197726699851	264.046864184487	276.823379759787	270.810000052354	154.571790257775
317	417.6539	130.1109	2	5	316	15.8	-44.5639999999992	80.6899999999996	92.1782305970334	171.644366833762	275.582231670287	272.466281859044	155.388740711225
318	416.9683	135.7045	2	5	317	15.85	-13.7120000000004	111.872	112.70919806298	182.668791201369	344.363408828758	271.343147687392	156.458072302021
319	418.1519	139.4924	2	5	318	15.9	23.6720000000003	75.7580000000002	79.3702598458644	319.969740652423	352.303895252573	267.645686872696	157.259467624422
320	440.616612193888	118.65868576047	2	5	319	15.95	449.29424387776	-416.6742847906	612.76649483098	305.13388415887	303.022679303812	242.348760231898	157.360658980256
321	465.2496	93.59633	2	5	320	16	492.65975612224	-501.2471152094	702.824519925259	424.679953473029	306.615947500904	218.734884196843	157.625840842655
322	465.855	92.93045	2	5	321	16.05	12.1080000000006	-13.3176	17.9989481292662	532.963423671385	302.562946567857	219.089412891043	157.768903088579
323	441.790377911929	119.059070901359	2	5	322	16.1	-481.29244176142	522.57241802718	710.439544633774	423.376567406254	294.985116003044	220.076914186689	157.745022722319
324	420.9233	142.0375	2	5	323	16.15	-417.34155823858	459.56858197282	620.787610837648	293.262154349384	287.272139282829	195.262361693395	156.23894720362
325	422.9062	139.4731	2	5	324	16.2	39.6580000000006	-51.2880000000001	64.8322135053251	299.992008976844	227.923174065124	169.715660339849	155.705930136321
326	423.0339	136.8636	2	5	325	16.25	2.55400000000009	-52.1899999999999	52.2524546409065	165.29027853306	160.646388633898	171.352846403765	159.250373552338
327	425.5636	136.3445	2	5	326	16.3	50.5939999999998	-10.3819999999996	51.6482212665642	41.5808548942722	162.596594111799	169.472082216191	163.4859021946
328	427.404937439661	136.205923415771	2	5	327	16.35	36.8267487932201	-2.77153168458028	36.9308924148547	32.4697807239942	95.7904195446209	167.10061062991	167.154100678523
329	427.490994814034	136.134204195667	2	5	328	16.4	1.72114748746026	-1.43438440208001	2.24049264371057	28.0306229184129	38.2208281342169	165.9312283759	168.911442689902
330	426.5909	135.7895	2	5	329	16.45	-18.001896280681	-6.89408391333984	19.276842653935	25.2011792467554	36.4086413758874	136.867451099497	157.918122197847
331	425.375509569887	134.905569023159	2	5	330	16.5	-24.3078086022592	-17.6786195368203	30.0566656130003	26.2905605561821	36.0897453066269	103.964277939965	147.619704594428
332	424.122594877813	133.510571595849	2	5	331	16.55	-25.05829384148	-27.8999485461998	37.5010029082763	34.8608013741617	36.3812178645254	105.570936405992	148.319952561024
333	423.011655973348	131.706268582854	2	5	332	16.6	-22.2187780893	-36.0860602599001	42.3777989619884	40.3475020277807	39.2161052567756	72.904513176594	149.955192355801
334	422.222192906058	129.594420848955	2	5	333	16.65	-15.7892613458	-42.23695467798	45.0916967336084	44.1488676948409	44.5903174689703	42.5972941810933	138.344106791858
335	421.933705725511	127.276789258937	2	5	334	16.7	-5.76974361094017	-46.3526318003599	46.7103459220302	47.5612564822955	45.8117281338702	41.9811734372494	125.846384352107
336	422.325694481274	124.855134677583	2	5	335	16.75	7.83977511526018	-48.4330916270801	49.0634939483012	52.1416499573692	47.2821672460323	47.690747052323	126.405549714521
337	423.577659222914	122.431217969677	2	5	336	16.8	25.0392948327999	-48.47833415812	54.5629468455492	54.3198335637789	48.5452787001841	54.5055225301557	125.263623968562
338	425.8691	120.1068	2	5	337	16.85	45.8288155417199	-46.4883593935397	65.2797663373568	51.2759542399597	50.0186068085672	62.9650536696534	123.934327107523
339	428.1683	118.5103	2	5	338	16.9	45.9839999999997	-31.9300000000001	55.9826147656572	50.4154667972237	46.9737602279697	70.1771985071074	124.059780738885
340	426.6057	118.7039	2	5	339	16.95	-31.2519999999995	3.87200000000007	31.4909493029342	49.5293009180727	47.5537054986113	73.4874841637965	110.579858851251
341	424.8552	117.3094	2	5	340	17	-35.0099999999998	-27.8900000000002	44.7610567346214	47.8955636597652	59.291748798019	76.5045249920128	95.7329598176514
342	427.2872	116.7024	2	5	341	17.05	48.6399999999992	-12.14	50.1321174497938	39.6276868921604	72.629827195786	77.5504922310046	101.314781948166
343	426.6657	119.4895	2	5	342	17.1	-12.4299999999994	55.7420000000002	57.1110800458195	43.8314567572628	86.7140020825313	79.8334705249134	87.0242487667595
344	427.3415	119.2078	2	5	343	17.15	13.5159999999996	-5.63400000000001	14.6432309276331	68.1680307988143	95.7640795452446	81.42585189032	71.973674628056
345	427.1528	121.8265	2	5	344	17.2	-3.77399999999966	52.3739999999998	52.5097986284462	95.7303534734992	101.163240193723	81.977108364364	72.0301146199123
346	420.4576	126.7695	2	5	345	17.25	-133.904	98.86	166.443926942379	125.532440505297	105.726882737993	81.4582530252763	73.0032210470702
347	418.205147310838	135.892743489706	2	5	346	17.3	-45.04905378324	182.46486979412	187.943730823218	151.900472198329	106.555705761825	81.0551657209333	73.3704971721852
348	419.0332	146.1655	2	5	347	17.35	16.5610537832401	205.45513020588	206.12151520481	158.495023630183	109.64833424126	80.7680435851358	73.380274923922
349	419.0013	153.4896	2	5	348	17.4	-0.638000000000147	146.482	146.483389392791	143.285734677172	115.87794355267	82.1883331018713	75.6929742391808
350	420.0613	157.6302	2	5	349	17.45	21.2	82.8120000000001	85.4825557877163	117.381058050151	116.400511230117	84.2922666030057	75.5291777971585
351	420.3599	162.1402	2	5	350	17.5	5.9719999999993	90.1999999999998	90.3974821773259	93.7642279772219	103.624757252534	87.5016416953374	76.0971075955833
352	422.3059	164.3186	2	5	351	17.55	38.9200000000005	43.5680000000002	58.4203476881134	79.8554149070119	89.4805042460807	97.0586274903404	75.8455657679341
353	426.704	164.5007	2	5	352	17.6	87.962	3.64199999999983	88.0373648401631	74.3059988300508	74.8220850877403	101.143984356925	76.361520941466
354	426.638	160.6543	2	5	353	17.65	-1.32000000000062	-76.9279999999998	76.9393240417406	63.963779827895	68.6125866584979	101.350055075019	76.9128870478115
355	429.2166	161.9521	2	5	354	17.7	51.572000000001	25.9559999999999	57.7354754029107	61.5799504420103	67.4212930122886	102.079055802575	76.8102593553244
356	430.0663	163.6898	2	5	355	17.75	16.9939999999997	34.7539999999998	38.686387166547	55.8799421982587	69.2764006526815	98.3156950418174	76.7313521123084
357	431.9266	162.2951	2	5	356	17.8	37.2059999999999	-27.894	46.50120075869	57.3697584099839	87.5615492188556	92.2354718142148	76.7614953432333
358	432.3067	159.3426	2	5	357	17.85	7.60199999999941	-59.0499999999997	59.5373236214054	60.5365871945265	92.6396344725903	83.7954961781906	76.4908706735863
359	434.714982926375	155.877967171692	2	5	358	17.9	48.1656585275005	-69.29265656616	84.3884051003665	74.589021477468	86.8221665973671	81.2087499712541	75.4669168890639
360	436.189841657336	152.508098636719	2	5	359	17.95	29.4971746192198	-67.3973706994599	73.5696193256235	113.543147995701	87.7576003750339	77.5708714305205	75.2931704439848
361	431.4463	149.8298	2	5	360	18	-94.8708331467196	-53.5659727343801	108.948558581255	129.399326746922	93.0066328311013	75.6896901991538	74.6350070638421
362	419.4717	148.3672	2	5	361	18.05	-239.492	-29.2520000000002	241.271833349855	116.27457478475	94.9904393823488	74.1406393048636	73.9071839178842
363	412.532189744374	148.227768648663	2	5	362	18.1	-138.79020511252	-2.78862702674019	138.81821737751	114.978613555541	92.7689072686408	72.8895713580186	75.216257868106
364	411.924367908021	148.942494048628	2	5	363	18.15	-12.1564367270605	14.2945079993001	18.7646452895087	111.424244184735	93.8049132840103	72.399922205303	75.4546294296778
365	415.134366253173	149.916413041819	2	5	364	18.2	64.1999669030406	19.4783798638201	67.0898131795788	76.4377307689967	87.7204498487523	71.6434103462849	75.2973699733955
366	419.648316542064	150.554562470161	2	5	365	18.25	90.2790057778191	12.7629885668398	91.1767117272211	56.1384877903599	82.102979745626	72.0044511993405	71.4629541072847
367	422.952350536929	150.26197917558	2	5	366	18.3	66.0806798972999	-5.85166589161986	66.3392662711652	71.3352517832704	60.7197293908716	72.4678249655333	67.20189597815
368	422.5326	148.4437	2	5	367	18.35	-8.39501073857946	-36.3655835115998	37.3220024843255	60.4622861419633	53.139508243447	72.2136977620369	62.8540698046635
369	418.6115	145.7851	2	5	368	18.4	-78.4220000000005	-53.1720000000001	94.7484652540615	52.7817153065174	57.977677813239	68.7455006762566	59.4561021508892
370	419.066805319608	146.229521165503	2	5	369	18.45	9.10610639216088	8.88842331006003	12.7249849730431	45.0017280127466	55.5292203175359	66.2940742849638	58.8947032943628
371	421.353	147.5471	2	5	370	18.5	45.7238936078397	26.35157668994	52.7738575499919	50.1405286965341	51.0022695675797	61.7683724323469	59.8287116046001
372	420.5332	146.447	2	5	371	18.55	-16.3959999999997	-22.002	27.4393298023109	44.6201038432076	49.9452105487178	50.755740345428	59.2099826178428
373	417.9867	144.5915	2	5	372	18.6	-50.9300000000007	-37.1100000000001	63.0160059032631	50.5961544931085	51.658488255433	49.2885313792871	58.8915282709665
374	420.4698	146.8511	2	5	373	18.65	49.6620000000007	45.1920000000001	67.146340987429	49.2228238286419	43.6860880685029	49.5592037843369	58.5973285532824
375	418.3564	146.5836	2	5	374	18.7	-42.2680000000003	-5.35000000000025	42.6052382225475	54.8886930846889	44.8676987211754	48.5156841442156	60.6929566824669
376	418.7979	148.8361	2	5	375	18.75	8.83000000000038	45.05	45.9072042276591	53.1764478143319	41.4337651190677	44.6102131727519	62.1939163302971
377	421.4631	149.6559	2	5	376	18.8	53.3039999999994	16.3960000000003	55.7686760825461	42.7520722937982	40.7917512999844	42.1683201420853	62.2686240734435
378	419.3504	147.9384	2	5	377	18.85	-42.2540000000004	-34.35	54.4547795514777	39.1392429492423	45.4375545151272	41.9126434311365	61.8632373774301
379	419.3445	148.6896	2	5	378	18.9	-0.117999999999938	15.0240000000002	15.0244633847604	33.6447064094935	41.1407297554348	37.7034543305244	60.3285723709801
380	418.7487	149.7623	2	5	379	18.95	-11.9159999999999	21.454	24.5410914997682	26.6948095152798	41.5021479708954	40.2185351582051	58.8817159134704
381	419.6573	149.6073	2	5	380	19	18.1720000000007	-3.10000000000002	18.4345215289149	37.6986612159225	38.2181567779242	43.9677330100464	56.4293443114835
382	418.6171	149.7573	2	5	381	19.05	-20.8040000000005	2.99999999999955	21.0191916114778	39.5293872170715	34.3914297354528	44.279325930822	50.709758853785
383	414.1977	146.5277	2	5	382	19.1	-88.3879999999999	-64.5919999999995	109.474038054691	43.8650529925484	32.16679860684	44.8934851839143	47.7441005989155
384	415.3786	146.269	2	5	383	19.15	23.6180000000002	-5.17400000000009	24.1780933905056	42.7916071463549	31.7208205925459	44.7947349012618	47.6828799986464
385	417.5358	147.0979	2	5	384	19.2	43.1439999999998	16.5780000000001	46.219420377153	42.0880499556258	35.5693715952348	49.742503018649	47.3349736900617
386	416.9402	147.3665	2	5	385	19.25	-11.9119999999998	5.37199999999984	13.0672922979473	26.6349359977574	46.5017009010252	52.3833814612537	46.4621537800731
387	417.1922	146.5285	2	5	386	19.3	5.04000000000019	-16.7599999999999	17.5014056578321	23.9122539680203	47.7669005616596	52.0694231813537	50.6241696872914
388	417.0651	144.9231	2	5	387	19.35	-2.54200000000083	-32.1080000000001	32.2084682653492	27.2736901979211	44.3494158527015	51.5127769928233	54.794846284449
389	416.6544	145.2553	2	5	388	19.4	-8.21399999999926	6.64400000000001	10.5646832418198	50.2117946556954	48.4487400470887	51.9116440657035	58.2179796581455
390	413.5749	144.5863	2	5	389	19.45	-61.5899999999999	-13.3800000000002	63.0266015266569	53.4457511676934	57.9828580664025	51.469357541977	59.2813629780601
391	419.877	145.6297	2	5	390	19.5	126.042	20.8680000000004	127.757814586819	62.0638957076455	66.5486061445833	51.0903161906202	59.2972977390956
392	418.2468	145.2092	2	5	391	19.55	-32.604	-8.41000000000008	33.6711882178221	72.9852261261572	69.7474166272547	50.6637773621421	60.0234014779025
393	414.503	144.8106	2	5	392	19.6	-74.8760000000004	-7.97200000000032	75.2991909651098	88.692025934884	70.8587553788065	46.1996698185439	59.5398542336462
394	417.738942078962	145.19392262491	2	5	393	19.65	64.7188415792402	7.66645249819987	65.171335334378	82.8854176334711	72.1024675388612	45.806556212956	58.6346551406697
395	424.725923965582	146.325555604545	2	5	394	19.7	139.7396377324	22.6326595927003	141.560600570291	86.0490820868159	67.3693434887192	46.1542632359078	58.4518691204913
396	429.316	148.1415	2	5	395	19.75	91.8015206883592	36.3188879091001	98.7247730797545	79.6536150499676	55.6789314802152	48.3140943873943	60.5348344832008
397	427.9856	150.2279	2	5	396	19.8	-26.6079999999999	41.728	49.489510484546	71.2197089515652	53.5606541626246	59.0800192324976	61.0363574380268
398	426.062243057699	151.224221255042	2	5	397	19.85	-38.4671388460197	19.9264251008401	43.3218557808682	46.0466610425544	48.0499237843864	67.6770491377616	62.7396504184198
399	424.912173197938	151.231068348225	2	5	398	19.9	-23.0013971952201	0.136941863659672	23.0018048423662	28.4724453269593	43.1643723788232	78.7325049857667	63.0429165713206
400	424.255221809328	150.801794813885	2	5	399	19.95	-13.1390277721994	-8.58547068679968	15.6953610252368	21.0722262384333	34.3256684054131	78.3441907979151	63.8699392872973
401	423.811220280478	150.489754186364	2	5	400	20	-8.88003057700075	-6.24081255042029	10.8536945017792	16.4462325188052	30.0795826302053	74.6268624681447	64.5959749915963
402	423.3	150.8483	2	5	401	20.05	-10.2244056095594	7.17091627271998	12.4884150419159	15.1090358060812	48.4126218377405	75.767477024983	65.0781997028871
403	422.5274	151.4982	2	5	402	20.1	-15.4520000000002	12.998	20.1918871827278	22.6046757682719	64.4953428967167	74.1862232833782	62.8218536214223
404	422.4749	150.6841	2	5	403	20.15	-1.05000000000018	-16.2819999999999	16.3158212787465	31.6867199334514	85.3625424326722	72.4745753800777	62.8035245885339
405	424.6871	152.1588	2	5	404	20.2	44.2439999999999	29.4940000000003	53.1735608361901	75.7530174370477	89.3190381071111	67.1612352223336	62.706504823709
406	423.977	154.8809	2	5	405	20.25	-14.2020000000002	54.4419999999997	56.2639153276767	112.544453274628	93.5747934560743	68.6862875051479	62.8660919194722
407	424.7256	166.4978	2	5	406	20.3	14.9720000000002	232.338	232.819902559897	155.616049059263	97.9742998873413	70.0032916946999	63.3193575694495
408	424.1121	176.6868	2	5	407	20.35	-12.2699999999998	203.78	204.14906637063	156.03340044595	100.32252278237	73.9665238440164	62.7122294121074
409	421.5085	187.9741	2	5	408	20.4	-52.0719999999994	225.746	231.673800201921	155.462866978697	101.784778381332	74.1741890769377	62.9640579725786
410	422.7201	190.4573	2	5	409	20.45	24.2319999999995	49.6640000000002	55.2603177696256	120.195582337635	99.9968020392542	76.2705210326176	61.5959662768721
411	422.1154	193.0585	2	5	410	20.5	-12.0939999999996	52.0240000000001	53.411247991411	88.1005922901117	107.29299238009	78.1016337925724	59.0409165218281
412	422.5982	195.8411	2	5	411	20.55	9.65599999999995	55.652	56.4834793545865	47.9535077034012	91.5939615516594	79.492622043632	58.8609420218622
413	424.331	197.17	2	5	412	20.6	34.6559999999999	26.5779999999995	43.6741161330137	43.960203632558	83.437704791316	79.4440374243006	57.9712457211062
414	425.8264	196.7741	2	5	413	20.65	29.9079999999992	-7.91799999999967	30.9383772683693	59.1231177814839	62.9858357212031	79.8004929641118	57.4899887181057
415	425.1761	198.4146	2	5	414	20.7	-13.0059999999992	32.8100000000001	35.2937974154097	62.9923407656839	63.2220039581242	79.2587464115102	54.5468275827483
416	426.1622	204.8002	2	5	415	20.75	19.7219999999993	127.712	129.22581873604	78.7748172925204	62.6284741290705	77.4180894515501	52.4387967518217
417	425.8323	208.5773	2	5	416	20.8	-6.59800000000018	75.5420000000004	75.8295942755865	78.018163739005	61.0109441999228	67.5586959064014	51.5904802317353
418	421.2801	212.6817	2	5	417	20.85	-91.0439999999994	82.088	122.586498767197	82.4838042836903	58.5655520662313	57.7474096864533	50.6232623742845
419	420.0893	213.334	2	5	418	20.9	-23.8160000000005	13.0459999999999	27.1551095007923	66.1338304766572	57.8162075468914	47.1956109593904	50.3948989227725
420	418.429	215.6886	2	5	419	20.95	-33.2060000000001	47.0920000000001	57.622000138836	59.0295476341616	58.5206907837662	44.8477417558291	50.1963588614531
421	416.4391	216.9829	2	5	420	21	-39.7979999999995	25.8859999999999	47.4759497008744	38.3562868399421	47.5431865230096	43.4549705755115	50.8671371453759
422	415.9727	218.9436	2	5	421	21.05	-9.32800000000043	39.2140000000001	40.3081800631089	37.6142513547779	43.5234302611433	41.9544070187415	51.7655226277796
423	416.0283	219.903	2	5	422	21.1	1.11200000000053	19.1879999999998	19.220194796099	34.5575772838422	32.0571145815905	41.7562681588343	52.7756214289639
424	415.4194	220.9047	2	5	423	21.15	-12.1780000000001	20.034	23.444932074971	28.9525425693621	31.4053861975777	42.5054020561337	53.9641064695718
425	413.5051	221.8085	2	5	424	21.2	-38.2859999999994	18.0760000000004	42.3386297841577	28.017312888125	26.473479553534	41.9324199431629	53.9076606295742
426	413.2249	222.7398	2	5	425	21.25	-5.60400000000072	18.6259999999999	19.4507761284737	25.7579423232388	24.2814670219525	36.1913059984955	53.963775175399
427	412.2013	224.198	2	5	426	21.3	-20.4719999999998	29.1640000000001	35.6320316569235	25.1965210403776	22.8978698375603	33.1776687687706	48.9589365735298
428	411.9812	224.5274	2	5	427	21.35	-4.40200000000004	6.58799999999985	7.92334197166817	18.3893818232258	24.9469842514373	27.2800009045526	44.2994282614763
429	411.5121	225.4465	2	5	428	21.4	-9.38200000000052	18.3819999999997	20.6378256606649	19.6103914745429	27.1945965653759	26.6156087686073	38.8311919128329
430	411.2987	225.8026	2	5	429	21.45	-4.26799999999957	7.12200000000053	8.30293369839865	17.7784267869956	25.3441491025595	24.1221966902886	38.4128685991278
431	410.4735	226.7782	2	5	430	21.5	-16.5039999999999	19.5119999999997	25.5558243850592	24.1360261796357	24.8394254739813	23.6326404981795	37.6230420285281
432	410.6189	228.0938	2	5	431	21.55	2.9079999999999	26.3119999999998	26.4722082191869	29.1926720903742	22.8319072763979	24.0384232119271	36.3565204423375
433	410.9408	230.0531	2	5	432	21.6	6.43800000000056	39.1860000000003	39.7113389348688	32.2989163818933	22.5028872275148	26.1072054336271	35.7226002442211
434	409.304	231.6633	2	5	433	21.65	-32.736000000001	32.2039999999998	45.9210552143573	30.0684594734197	21.825831339637	28.1277199750317	35.3544904455449
435	409.6663	232.7986	2	5	434	21.7	7.24600000000009	22.706	23.8341551559941	27.8853877658002	21.7709138270432	28.5565748476382	35.0993614259335
436	409.1982	233.3459	2	5	435	21.75	-9.36199999999985	10.9460000000001	14.4035398426915	20.8697482753939	22.9838139744065	30.509460899248	31.9100154127347
437	409.7184	233.9242	2	5	436	21.8	10.4039999999998	11.5660000000003	15.5568496810891	14.4589905888997	25.1789765862939	30.3591772406582	30.518763974939
438	409.5606	234.0938	2	5	437	21.85	-3.15599999999904	3.39199999999948	4.63314148283758	11.242911272193	27.267426615817	30.8514468364993	28.2191739369707
439	408.932	234.3864	2	5	438	21.9	-12.5720000000001	5.85200000000043	13.8672667818863	15.8991684753933	29.0608433846876	30.4667728662753	28.6010404912102
440	408.5537	234.4712	2	5	439	21.95	-7.56600000000049	1.69600000000003	7.75375857246068	22.4725654067877	31.7690005927169	31.9779954424265	28.0184857048006
441	407.0132	235.5562	2	5	440	22	-30.8100000000002	21.6999999999996	37.6848258586927	33.6651049562401	36.1794963245147	31.7911134815448	27.3223412312362
442	409.265	236.4459	2	5	441	22.05	45.0360000000001	17.7940000000001	48.4238343380613	43.6626961804755	37.8864472049184	30.7586338659335	26.8044055833027
443	409.7653	239.4341	2	5	442	22.1	10.0060000000008	59.7640000000001	60.5958392300992	52.2950899132408	39.2000064454838	29.688932329608	27.6631913092009
444	411.5875	242.0558	2	5	443	22.15	36.4439999999991	52.4340000000001	63.8552229030636	56.4598241736361	39.1077143929136	28.2035788349561	27.3422414034281
445	412.6601	244.3646	2	5	444	22.2	21.4520000000005	46.1759999999998	50.9157272362872	53.3003290030492	42.1850770578099	28.266302908704	27.4746069325569
446	413.4605	247.1784	2	5	445	22.25	16.0080000000005	56.2760000000003	58.5084971606693	44.7349079347275	40.5984129886831	27.6287248269739	27.9918668176571
447	413.7841	248.7773	2	5	446	22.3	6.47199999999998	31.9779999999997	32.6263584851264	34.5527326053517	36.338291145573	27.8598591811075	28.0042695816411
448	413.6171	249.6499	2	5	447	22.35	-3.3400000000006	17.4520000000001	17.768733888491	32.075064202379	32.1104380433989	29.1583469693888	29.8842885959877
449	413.9402	249.0891	2	5	448	22.4	6.46200000000022	-11.216	12.9443462561847	24.73700180373	27.3463142852246	30.5864722138131	30.257912136716
450	414.412	250.9568	2	5	449	22.45	9.43599999999947	37.3539999999997	38.5273852214236	19.3762532880969	24.7636052246912	31.9147747193126	31.2433161662125
451	415.3019	251.5878	2	5	450	22.5	17.7980000000002	12.62	21.8181851674242	19.4859681520703	19.0779533294331	31.0120419642929	30.9933263549485
452	415.0544	251.4345	2	5	451	22.55	-4.95000000000005	-3.06599999999946	5.82261590696116	20.1398959650974	17.8332711572966	29.5703879546784	31.3949803400352
453	414.9377	252.3429	2	5	452	22.6	-2.33399999999961	18.1679999999994	18.317308208358	17.4521462470033	19.1166874932938	29.2191771847747	31.1930237835676
454	414.129	252.286	2	5	453	22.65	-16.1739999999998	-1.13799999999969	16.2139853213203	13.4189048551362	22.0652300347126	26.5567628318245	30.3591531130087
455	414.5919	253.4519	2	5	454	22.7	9.25799999999981	23.3179999999999	25.0886366309529	16.2902890264962	21.6444723808153	26.3926390174757	30.0232061645666
456	414.6702	253.4782	2	5	455	22.75	1.56600000000026	0.52599999999984	1.65197820808891	18.7474068345173	21.4256709399028	25.4742727360662	30.0078445313923
457	415.4157	252.7983	2	5	456	22.8	14.9099999999999	-13.5979999999995	20.179536763761	23.9905641043278	22.8024847637837	25.6493619226241	30.6773345350536
458	415.259	254.3204	2	5	457	22.85	-3.13400000000001	30.4419999999999	30.6028972484632	25.8367985146273	26.3279163261505	28.9171303554761	31.8768653880355
459	414.846	256.4013	2	5	458	22.9	-8.26000000000022	41.6179999999997	42.4297716703729	29.4324370246694	25.7672113784244	30.0490514071568	33.0794021286874
460	414.3839	258.0539	2	5	459	22.95	-9.24200000000042	33.0520000000001	34.3198086824507	29.3146805010712	28.0216728102602	30.5086368899984	34.2244453515579
461	413.834	258.8669	2	5	460	23	-10.9979999999996	16.2599999999998	19.6301707582992	33.9084258177837	31.8705921426993	30.1955392283523	33.9981013182877
462	414.0316	259.8263	2	5	461	23.05	3.95200000000045	19.1880000000003	19.5907541457703	27.543858652521	33.4654526879515	32.0313268141369	33.0991930478149
463	413.1794	262.3657	2	5	462	23.1	-17.0440000000008	50.788	53.5716238320254	30.206547105893	38.7175732176584	32.6971152375272	32.0185112336899
464	413.388	262.8533	2	5	463	23.15	4.1719999999998	9.75199999999973	10.6069358440594	34.3087472607293	38.032872779601	32.5147273910613	30.6592276929379
465	414.302	265.0526	2	5	464	23.2	18.2800000000009	43.9859999999999	47.6332509493108	37.6162248748318	39.3728013991815	31.7801094204293	29.6486208631815
466	413.9658	267.0313	2	5	465	23.25	-6.72400000000039	39.5740000000001	40.1411715324804	43.526720617533	38.9654075168018	32.3869642358107	28.3438933226826
467	414.0799	268.8341	2	5	466	23.3	2.28200000000015	36.0559999999998	36.1281422162832	48.521886906681	41.2601688644901	33.4948098889997	27.814770710779
468	415.5674	272.715	2	5	467	23.35	29.7500000000002	77.6179999999999	83.1241025455313	48.53905569247	39.0663141489038	34.5953838066821	27.6265105632791
469	416.302	274.3354	2	5	468	23.4	14.692	32.4080000000004	35.5827672897995	43.6220677728743	39.2622434036982	35.5723320435618	27.8446067827063
470	416.9	276.6452	2	5	469	23.45	11.9599999999991	46.1959999999999	47.7190948782557	44.9041128541484	35.5385460305983	36.5341159838031	27.5122312140112
471	417.0012	277.4164	2	5	470	23.5	2.02400000000011	15.4240000000004	15.5562319345018	34.6059076802747	32.903336328922	36.9841606722825	27.1791990412655
472	418.6804	278.7218	2	5	471	23.55	33.5840000000007	26.1079999999993	42.5383676226534	30.0025999007154	33.5241670900479	36.6279981409514	27.3773496346364
473	417.1138	278.9395	2	5	472	23.6	-31.3319999999999	4.35400000000072	31.6330766761629	22.5380363687267	30.4731943957059	34.8178452826051	27.2843043093134
474	417.4638	279.4613	2	5	473	23.65	6.99999999999932	10.4359999999997	12.5662283920031	22.1846048849697	33.1117913075225	34.7616925540512	27.5407602765136
475	417.8404	279.8196	2	5	474	23.7	7.53199999999993	7.16599999999971	10.3962772183121	22.1442213259475	33.6954305684247	32.9046027088873	27.059073052069
476	417.5264	280.4334	2	5	475	23.75	-6.27999999999929	12.2760000000005	13.7890745157173	26.3404811111372	35.0029138277632	31.213513909299	27.8600930626872
477	418.1075	282.4689	2	5	476	23.8	11.6219999999998	40.7100000000003	42.3364498275424	36.2209827143297	31.9958274174128	29.9801794989339	27.4081946854262
478	419.1342	284.891	2	5	477	23.85	20.5340000000001	48.442	52.6143756021109	44.8528247681228	30.5693764163064	26.3358907710821	27.004049504502
479	419.2349	287.9878	2	5	478	23.9	2.01399999999921	61.9359999999995	61.9687364079657	47.8212227705567	30.2611417044043	25.6401621582558	26.0983338955727
480	418.8407	290.6364	2	5	479	23.95	-7.88399999999911	52.9719999999998	53.5554874872777	41.847433508878	30.2706593871762	24.5158255380239	25.7718523307349
481	419.9999	291.4764	2	5	480	24	23.184	16.8000000000006	28.6310645278868	34.7982717214757	29.5236914896759	24.1628588541788	25.5707613015922
482	420.133	292.0854	2	5	481	24.05	2.66199999999913	12.1799999999996	12.4675035191487	24.3013006944789	26.4361919078199	22.723372455136	25.9768618873754
483	420.9726	291.8635	2	5	482	24.1	16.7920000000004	-4.4380000000001	17.3685666650997	15.6884940062296	22.1985871464583	21.8714933810997	25.4728188596646
484	420.7727	292.2935	2	5	483	24.15	-3.99800000000027	8.60000000000014	9.48388127298126	11.226160208795	18.1685330089891	22.5667931619659	26.7279630233183
485	420.4731	291.8629	2	5	484	24.2	-5.99199999999996	-8.6119999999994	10.4914540460314	11.0249503067617	15.3362205076231	22.3380366837087	26.9836136964138
486	420.161	291.8136	2	5	485	24.25	-6.24199999999973	-0.986000000000331	6.31939554071411	9.59890257144087	13.3228038805944	23.3332218895637	26.4223737506141
487	420.0014	291.2632	2	5	486	24.3	-3.19200000000023	-11.0080000000005	11.4614540089821	12.0357653234994	13.4509174928592	21.3215794818527	25.9408623637376
488	420.3518	291.6364	2	5	487	24.35	7.00800000000072	7.46399999999994	10.2383279884954	14.9839470090166	13.1736103458929	19.4127152023218	24.396826841771
489	420.6333	292.6826	2	5	488	24.4	5.62999999999988	20.924	21.6681950332739	15.4194475523937	14.8724446195275	16.6243357475835	24.2818355574808
490	421.1048	293.8528	2	5	489	24.45	9.42999999999984	23.4040000000005	25.2323624736174	15.8768846789567	14.4054139802413	15.0095886776667	24.1639763836775
491	421.529	293.8294	2	5	490	24.5	8.4839999999997	-0.46799999999962	8.49689825759933	16.7483181203449	17.1427522894516	14.1573619309019	24.9106364189416
492	421.7978	293.1967	2	5	491	24.55	5.37599999999998	-12.654	13.7486396417973	17.7091239155556	16.2069670558855	15.3257256337994	24.296120927518
493	422.495	293.4123	2	5	492	24.6	13.9440000000002	4.3119999999999	14.5954951954363	13.8268809514659	16.6268432581853	16.127792436724	24.1828024349157
494	421.174	293.3292	2	5	493	24.65	-26.4200000000005	-1.66200000000003	26.4722240093277	18.8660570265095	15.0801384861779	18.6942334925854	24.1928919486734
495	420.8872	293.2796	2	5	494	24.7	-5.73599999999942	-0.991999999999962	5.82114765316886	16.5370494328142	14.6829568477103	21.0626246839403	24.1483678634006
496	421.9164	291.9459	2	5	495	24.75	20.5840000000001	-26.6740000000004	33.6927786328172	16.5053683960258	14.9919199812095	21.6312335919293	24.9270263306594
497	422.0066	291.8918	2	5	496	24.8	1.80399999999963	-1.08200000000011	2.103601673321	12.4511530568002	17.2005337747395	21.9015452285413	25.8660122694336
498	421.353	292.1982	2	5	497	24.85	-13.0719999999997	6.12799999999993	14.4370900114944	15.5390327439548	19.0819745275552	22.45776291246	25.6811130743899
499	421.1556	291.9591	2	5	498	24.9	-3.94800000000032	-4.78200000000015	6.20114731319971	11.1177829359096	22.5160223656432	22.9235089567058	24.8680839146557
500	420.2043	292.4335	2	5	499	24.95	-19.0260000000001	9.48800000000006	21.2605460889415	17.8640181166648	27.7198353876393	23.8121272293311	24.2428438391473
501	419.8589	291.9684	2	5	500	25	-6.90799999999967	-9.30200000000013	11.5865295925915	21.6585806590846	26.119714894407	25.6584139837043	23.9191006492701
502	419.5103	290.2109	2	5	501	25.05	-6.97200000000066	-35.1499999999999	35.8347775770968	32.5808916744863	27.5961234011971	25.8688693998999	24.3021706377164
503	418.6989	288.7507	2	5	502	25.1	-16.2279999999998	-29.2039999999997	33.4099027235935	39.9006380313238	28.2886825667346	26.4941114887318	24.7105029163962
504	418.1701	285.7564	2	5	503	25.15	-10.5759999999998	-59.8860000000002	60.8127023902081	41.1216468529043	30.7668794272336	25.8189907353809	25.2692885957798
505	417.1973	283.0319	2	5	504	25.2	-19.4560000000001	-54.4899999999996	57.859277873129	37.3282286857294	32.941297610952	25.9586990430925	26.2756648130451
506	418.009	283.3835	2	5	505	25.25	16.2340000000006	7.03200000000038	17.6915737004944	34.9187844743846	36.3249079861991	26.520830771755	27.4938345570086
507	418.7523	282.985	2	5	506	25.3	14.8659999999995	-7.97000000000025	16.8676867412218	28.952867179981	34.5372050250604	30.4104450570146	28.6281044919616
508	419.0274	284.0171	2	5	507	25.35	5.50200000000018	20.6420000000003	21.3626816668698	25.9819571905802	33.9062484499085	31.9495109464581	29.5546534973013
509	420.4502	284.6299	2	5	508	25.4	28.4559999999999	12.2559999999999	30.9831159181899	31.5281691194938	29.1219591051185	33.1118320817278	29.3488131551731
510	421.3912	286.5633	2	5	509	25.45	18.8200000000006	38.6680000000001	43.004727926125	31.7461813643914	24.1975626985458	33.4760990006278	29.671228674688
511	420.8695	288.7737	2	5	510	25.5	-10.4340000000002	44.2079999999999	45.4226333450626	32.8937124254323	26.9219466491031	33.6808393676382	30.1688757166072
512	421.6808	289.1584	2	5	511	25.55	16.2259999999992	7.69399999999905	17.9577479657099	29.291051030256	33.2247667128321	33.2786156416335	32.1053908465234
513	420.4673	289.7613	2	5	512	25.6	-24.2699999999991	12.0580000000007	27.1003369720742	22.4131682065114	35.6103393261815	33.2932133960684	32.7481041228997
514	420.9104	289.2878	2	5	513	25.65	8.86199999999917	-9.47000000000003	12.9698089423085	22.3157241787123	35.456784736222	31.8443436989743	32.6903380515883
515	421.2072	289.6	2	5	514	25.7	5.93600000000038	6.24400000000037	8.61531380740186	34.7033520612728	34.0109003903036	31.4887049421499	33.2633508082633
516	422.3176	291.5532	2	5	515	25.75	22.2080000000005	39.0639999999996	44.9354132060672	38.3269662269308	31.0367707490774	33.356435522088	33.586265289983
517	424.4998	294.8993	2	5	516	25.8	43.6439999999993	66.9219999999996	79.8958873785121	41.6225184421879	32.0200262582065	35.3546637553819	34.2589459648482
518	426.1272	296.4688	2	5	517	25.85	32.5480000000005	31.3900000000001	45.2184078003642	45.6086325740958	32.6801783422283	36.6515440821426	35.069580104331
519	427.0255	297.6354	2	5	518	25.9	17.9660000000001	23.3320000000003	29.4475700185944	39.7578173194424	34.56672829283	35.7741173536405	35.8091820226431
520	428.4303	297.8878	2	5	519	25.95	28.0959999999993	5.04800000000046	28.5458844669414	29.3367004551403	38.7798471857541	35.5303301200448	36.6868477238023
521	428.7242	297.1609	2	5	520	26	5.87800000000016	-14.538	15.6813369328002	27.0333904575259	39.7909243950729	34.67933744951	38.02479898764
522	427.3412	297.2953	2	5	521	26.05	-27.6599999999996	2.68799999999942	27.7903030570013	27.5109381434721	37.4845607979318	38.3419122931469	38.098836604399
523	428.9751	297.7075	2	5	522	26.1	32.6779999999997	8.24399999999969	33.7018578122924	31.9510617974123	37.6927488381036	39.0020967570676	39.4517181170882
524	429.6631	299.1429	2	5	523	26.15	13.7599999999998	28.7080000000003	31.8353084483253	39.8240314707033	36.091449971059	39.5616853677957	39.4057386571256
525	429.8364	301.6743	2	5	524	26.2	3.4660000000008	50.6280000000004	50.7465027366423	45.6324211407233	37.049759849786	40.568002573434	38.6260422099147
526	431.7466	303.6558	2	5	525	26.25	38.2039999999995	39.6299999999997	55.0461852992552	48.3521072186812	38.3219041499426	40.651699808211	NA
527	431.9344	306.4912	2	5	526	26.3	3.75599999999963	56.7079999999999	56.8322514071014	44.6719617986458	44.6637983280873	38.1074468726819	NA
528	433.599	308.1712	2	5	527	26.35	33.2920000000001	33.6000000000001	47.300288202082	42.1484579021598	45.3240151719068	38.1896492622038	NA
529	433.9225	308.7599	2	5	528	26.4	6.47000000000048	11.7740000000003	13.4345813481483	36.819776829182	44.5566424427613	38.5065319635585	NA
530	435.5085	309.8178	2	5	529	26.45	31.7200000000003	21.1579999999992	38.1289832542121	43.6951755154513	42.356157961114	39.8975964469768	NA
531	434.8356	311.0684	2	5	530	26.5	-13.4580000000005	25.0120000000004	28.4027799343662	42.2959231251324	41.512475221349	42.3687586076418	NA
532	432.2161	314.8015	2	5	531	26.55	-52.3900000000003	74.6619999999996	91.2092448384481	44.4413230868768	38.7303329474319	42.9190575671646	NA
533	430.2009	314.7992	2	5	532	26.6	-40.3039999999999	-0.0459999999998217	40.3040262504875	42.5638580200681	38.6865496863041	45.610222838108	NA
534	429.7739	315.9293	2	5	533	26.65	-8.53999999999928	22.6020000000005	24.1615811568699	46.2051736135161	40.921613956058	46.9671336152769	NA
535	428.3577	315.6852	2	5	534	26.7	-28.3240000000001	-4.88200000000006	28.7416579201688	33.7654903794126	42.7454330441675	45.7633794776796	NA
536	426.5571	317.1647	2	5	535	26.75	-36.0120000000006	29.5899999999995	46.6093579016061	35.0771762474758	46.415613065341	NA	NA
537	427.7465	316.3344	2	5	536	26.8	23.7880000000007	-16.6059999999993	29.0108286679304	37.4019048252392	41.174316806242	NA	NA
538	425.5471	317.1424	2	5	537	26.85	-43.9880000000005	16.1599999999999	46.8624555908036	42.9270080682669	45.8964305043092	NA	NA
539	427.0733	318.0763	2	5	538	26.9	30.5240000000003	18.6779999999999	35.785224045687	46.6260525171658	49.3776247877926	NA	NA
540	427.5391	315.2967	2	5	539	26.95	9.31600000000003	-55.5920000000003	56.3671741353071	48.5831432330713	49.1706009942452	NA	NA
541	424.4233	314.3542	2	5	540	27	-62.3160000000007	-18.8499999999999	65.104580146101	56.7156847611426	NA	NA	NA
542	425.775367193688	312.963231598377	2	5	541	27.05	27.0413438737603	-27.8193680324603	38.796282247458	61.353344750346	NA	NA	NA
543	429.5404	310.7325	2	5	542	27.1	75.3006561262396	-44.6146319675393	87.5251632311598	55.4141939202235	NA	NA	NA
544	431.4927	308.5227	2	5	543	27.15	39.0460000000007	-44.1960000000006	58.9735239917042	NA	NA	NA	NA
545	431.6346	307.1967	2	5	544	27.2	2.83799999999928	-26.5199999999993	26.6714199846945	NA	NA	NA	NA
546	NA	NA	2	5	545	27.25	NA	NA	NA	NA	NA	NA	NA
547	NA	NA	2	5	546	27.3	NA	NA	NA	NA	NA	NA	NA
548	NA	NA	2	5	547	27.35	NA	NA	NA	NA	NA	NA	NA
549	NA	NA	2	5	548	27.4	NA	NA	NA	NA	NA	NA	NA
550	NA	NA	2	5	549	27.45	NA	NA	NA	NA	NA	NA	NA
551	NA	NA	2	5	550	27.5	NA	NA	NA	NA	NA	NA	NA
552	NA	NA	2	5	551	27.55	NA	NA	NA	NA	NA	NA	NA
553	NA	NA	2	5	552	27.6	NA	NA	NA	NA	NA	NA	NA
554	NA	NA	2	5	553	27.65	NA	NA	NA	NA	NA	NA	NA
555	NA	NA	2	5	554	27.7	NA	NA	NA	NA	NA	NA	NA
556	NA	NA	2	5	555	27.75	NA	NA	NA	NA	NA	NA	NA
557	NA	NA	2	5	556	27.8	NA	NA	NA	NA	NA	NA	NA
558	NA	NA	2	5	557	27.85	NA	NA	NA	NA	NA	NA	NA
559	NA	NA	2	5	558	27.9	NA	NA	NA	NA	NA	NA	NA
560	NA	NA	2	5	559	27.95	NA	NA	NA	NA	NA	NA	NA
561	NA	NA	2	5	560	28	NA	NA	NA	NA	NA	NA	NA
562	NA	NA	2	5	561	28.05	NA	NA	NA	NA	NA	NA	NA
563	NA	NA	2	5	562	28.1	NA	NA	NA	NA	NA	NA	NA
564	NA	NA	2	5	563	28.15	NA	NA	NA	NA	NA	NA	NA
565	NA	NA	2	5	564	28.2	NA	NA	NA	NA	NA	NA	NA
566	NA	NA	2	5	565	28.25	NA	NA	NA	NA	NA	NA	NA
567	NA	NA	2	5	566	28.3	NA	NA	NA	NA	NA	NA	NA
568	NA	NA	2	5	567	28.35	NA	NA	NA	NA	NA	NA	NA
569	NA	NA	2	5	568	28.4	NA	NA	NA	NA	NA	NA	NA
570	NA	NA	2	5	569	28.45	NA	NA	NA	NA	NA	NA	NA
571	NA	NA	2	5	570	28.5	NA	NA	NA	NA	NA	NA	NA
572	NA	NA	2	5	571	28.55	NA	NA	NA	NA	NA	NA	NA
573	NA	NA	2	5	572	28.6	NA	NA	NA	NA	NA	NA	NA
574	NA	NA	2	5	573	28.65	NA	NA	NA	NA	NA	NA	NA
575	NA	NA	2	5	574	28.7	NA	NA	NA	NA	NA	NA	NA
576	NA	NA	2	5	575	28.75	NA	NA	NA	NA	NA	NA	NA
577	NA	NA	2	5	576	28.8	NA	NA	NA	NA	NA	NA	NA
578	NA	NA	2	5	577	28.85	NA	NA	NA	NA	NA	NA	NA
579	NA	NA	2	5	578	28.9	NA	NA	NA	NA	NA	NA	NA
580	NA	NA	2	5	579	28.95	NA	NA	NA	NA	NA	NA	NA
581	NA	NA	2	5	580	29	NA	NA	NA	NA	NA	NA	NA
582	NA	NA	2	5	581	29.05	NA	NA	NA	NA	NA	NA	NA
583	NA	NA	2	5	582	29.1	NA	NA	NA	NA	NA	NA	NA
584	NA	NA	2	5	583	29.15	NA	NA	NA	NA	NA	NA	NA
585	NA	NA	2	5	584	29.2	NA	NA	NA	NA	NA	NA	NA
586	NA	NA	2	5	585	29.25	NA	NA	NA	NA	NA	NA	NA
587	NA	NA	2	5	586	29.3	NA	NA	NA	NA	NA	NA	NA
588	NA	NA	2	5	587	29.35	NA	NA	NA	NA	NA	NA	NA
589	NA	NA	2	5	588	29.4	NA	NA	NA	NA	NA	NA	NA
590	NA	NA	2	5	589	29.45	NA	NA	NA	NA	NA	NA	NA
591	NA	NA	2	5	590	29.5	NA	NA	NA	NA	NA	NA	NA
592	NA	NA	2	5	591	29.55	NA	NA	NA	NA	NA	NA	NA
593	NA	NA	2	5	592	29.6	NA	NA	NA	NA	NA	NA	NA
594	NA	NA	2	5	593	29.65	NA	NA	NA	NA	NA	NA	NA
595	NA	NA	2	5	594	29.7	NA	NA	NA	NA	NA	NA	NA
596	NA	NA	2	5	595	29.75	NA	NA	NA	NA	NA	NA	NA
597	NA	NA	2	5	596	29.8	NA	NA	NA	NA	NA	NA	NA
598	NA	NA	2	5	597	29.85	NA	NA	NA	NA	NA	NA	NA
599	NA	NA	2	5	598	29.9	NA	NA	NA	NA	NA	NA	NA
600	NA	NA	2	5	599	29.95	NA	NA	NA	NA	NA	NA	NA
601	NA	NA	2	5	600	30	NA	NA	NA	NA	NA	NA	NA
