# Supplementary material for: An automated feeding system for the African killifish reveals the impact of diet on lifespan and allows scalable assessment of associative learning
Source: eLife. 2022 Nov 10;11:e69008. doi: 10.7554/eLife.69008 (PMC9788828; doi:10.7554/eLife.69008)
Supplement: Figure 6—source data 3. [file elife-69008-fig6-data3.zip › Filtered and Interpolated Trajectories with Kinematics/t17_REC003 DLC_likelihood-euclidean-filtered_splines-interpolated_kinematics_02_resnet50_TrainAllTheThingsJun28shuffle1_1030000.csv]

	x2	y2	fishnum	recording_num	bodyparts_coords	seconds	velocity_x	velocity_y	velocity_xy	velocity_xy_5frame	velocity_xy_10frame	velocity_xy_20frame	velocity_xy_40frame
1	75.2908554077148	365.377258300781	17	3	0	0	0	0	0	NA	NA	NA	NA
2	76.5511856079102	364.862518310547	17	3	1	0.05	25.206604003908	-10.2947998046807	27.2278495006176	NA	NA	NA	NA
3	78.8193359375	365.809722900391	17	3	2	0.1	45.363006591796	18.9440917968807	49.1597496032676	25.9717647953943	NA	NA	NA
4	77.0239944458008	365.614837646484	17	3	3	0.15	-35.9068298339841	-3.89770507814092	36.1177592550099	28.454584427265	NA	NA	NA
5	76.4329376220703	366.250061035156	17	3	4	0.2	-11.8211364746099	12.7044677734409	17.3534656180762	31.6677558541412	25.9226233749683	NA	NA
6	76.0830993652344	365.737335205078	17	3	5	0.25	-6.9967651367179	-10.2545166015602	12.4140981593536	26.7464462653784	28.2199624658536	NA	NA
7	77.8754959106445	364.523590087891	17	3	6	0.3	35.847930908202	-24.2749023437398	43.2937066349986	24.4335347462667	30.1898091310816	NA	NA
8	76.9005711873372	365.269694010417	17	3	7	0.35	-19.4984944661459	14.9220784505201	24.5532016594537	25.8734819545422	29.5184269661315	NA	NA
9	75.92564646403	366.015797932943	17	3	8	0.4	-19.4984944661442	14.9220784505189	24.5532016594516	27.9853405044422	26.8031279826789	NA	NA
10	74.9507217407227	366.761901855469	17	3	9	0.45	-19.4984944661459	14.9220784505201	24.5532016594537	28.711862408022	27.2771068333844	24.8331572390358	NA
11	73.8720550537109	366.367034912109	17	3	10	0.5	-21.5733337402361	-7.89733886720001	22.9733909088536	32.2904076668846	28.2450224299604	25.494181420625	NA
12	72.2797470092773	364.643737792969	17	3	11	0.55	-31.8461608886719	-34.4659423828	46.9263161528972	29.1727212190912	26.1249771789736	24.7938131271833	NA
13	70.1715469360352	364.887939453125	17	3	12	0.6	-42.164001464842	4.88403320312045	42.4459279537671	28.6807317122266	25.8789824255395	25.3490832039813	NA
14	70.2279815673828	365.332611083984	17	3	13	0.65	1.12869262695199	8.89343261717954	8.96476942048421	28.5047043554785	24.8769629058703	28.9391587843283	NA
15	70.090461730957	364.236541748046	17	3	14	0.7	-2.75039672851591	-21.9213867187591	22.093254125131	23.5380919499252	23.7436911031034	31.258424616379	NA
16	69.9529418945312	363.140472412109	17	3	15	0.75	-2.75039672851619	-21.9213867187409	22.093254125113	19.4675571841944	22.7684003753963	32.0741614709628	NA
17	69.8154220581055	362.044403076171	17	3	16	0.8	-2.75039672851392	-21.9213867187591	22.0932541251308	20.5812045926495	19.3978171232849	34.6596515767795	NA
18	69.6779022216797	360.948333740234	17	3	17	0.85	-2.75039672851591	-21.9213867187409	22.093254125113	18.8066504939801	21.1797394418311	35.5025135010115	NA
19	68.9979019165039	361.204498291016	17	3	18	0.9	-13.6000061035159	5.12329101564092	14.5330064627598	17.0320963953142	31.0751895859776	41.6745479882432	NA
20	68.5857416788737	360.687703450521	17	3	19	0.95	-8.24320475260407	-10.3358968099008	13.2204836317841	15.2575422966446	35.2397423993736	47.8465824754744	47.4144836420496
21	68.1735814412435	360.170908610026	17	3	20	1	-8.24320475260407	-10.3358968098996	13.2204836317832	22.8919216994677	35.9033005119653	54.0976075002362	49.2269104287424
22	67.7614212036133	359.654113769531	17	3	21	1.05	-8.24320475260407	-10.3358968098996	13.2204836317832	41.5691745793057	43.1943259745855	59.1509862627956	48.6734320806895
23	68.2314071655273	356.677734375	17	3	22	1.1	9.39971923828011	-59.5275878906205	60.2651511392283	51.6728343047671	45.1260445764835	60.9532271680393	47.9094532471788
24	73.275764465332	354.761779785156	17	3	23	1.15	100.887145996094	-38.3190917968795	107.91927086195	54.7745046286164	58.4721330706161	65.1459883113926	47.6294874444411
25	75.7558288574219	356.763244628906	17	3	24	1.2	49.601287841798	40.029296875	63.7387822590908	71.1311096525263	71.9494738478455	66.3110277748193	47.5094919549522
26	75.5360260009766	355.343719482422	17	3	25	1.25	-4.39605712890597	-28.3905029296807	28.7288352510298	67.3601674534992	85.426814625076	67.4760672382471	47.7265832884415
27	79.3536376953125	352.517059326172	17	3	26	1.3	76.3522338867179	-56.533203125	95.0035087513329	75.3750915619265	98.9041554023062	68.0860275207568	47.4094692097333
28	78.1314544677734	350.845733642578	17	3	27	1.35	-24.4436645507821	-33.4265136718795	41.410440144093	92.226113390924	100.726714894248	67.9528120015741	47.4293533243164
29	71.2412223815918	348.147552490234	17	3	28	1.4	-137.804641723632	-53.9636230468807	147.993891404086	116.079124621536	99.2167870368077	69.3158131197719	47.3158052639663
30	64.3509902954102	345.449371337891	17	3	29	1.45	-137.804641723632	-53.9636230468591	147.993891404078	126.677201152086	97.3823131502651	69.9958100450635	46.893853235717
31	57.4607582092285	342.751190185547	17	3	30	1.5	-137.804641723634	-53.9636230468807	147.993891404088	134.093262334996	99.048833964529	72.9596394368598	46.8152393114725
32	50.5705261230469	340.053009033203	17	3	31	1.55	-137.804641723632	-53.9636230468795	147.993891404086	123.058482511689	92.9777290669282	72.5530510341957	46.1283312161938
33	46.651424407959	340.259490966797	17	3	32	1.6	-78.3820343017581	4.12963867187955	78.4907460586423	102.538512909606	90.7795794266647	70.4698232903764	45.6378460359501
34	42.1011085510254	339.346527099609	17	3	33	1.65	-91.006317138672	-18.2592773437602	92.8199922875503	82.0185433075223	80.1594931689277	66.3198161045539	45.8527357474248
35	44.3423843383789	338.988433837891	17	3	34	1.7	44.82551574707	-7.16186523435908	45.394043393665	59.2782569817702	68.0421462422814	63.7605592935254	45.596047188605
36	46.5836601257324	338.630340576172	17	3	35	1.75	44.82551574707	-7.16186523438068	45.3940433936684	47.4658965183335	60.4924642486435	63.3790051059203	45.7051615792166
37	45.268856048584	339.730895996094	17	3	36	1.8	-26.296081542968	22.0111083984398	34.2924597753251	37.2605038261665	46.2019466660852	60.159286842687	45.6898495434913
38	45.1985893249512	338.761993408203	17	3	37	1.85	-1.40533447265597	-19.3780517578193	19.4289437414585	33.5457795749566	40.2129316865051	59.3561931476212	45.3657829257674
39	47.1671676635742	338.06103515625	17	3	38	1.9	39.3715667724599	-14.0191650390602	41.7930288267156	38.9663851897648	33.4228451723002	52.9570625396894	45.5565690084938
40	46.1534729003906	337.18310546875	17	3	39	1.95	-20.273895263672	-17.55859375	26.8204221376152	33.1256363504002	30.1388054367858	45.9411239959595	46.5989721206381
41	48.6113243103027	339.847412109375	17	3	40	2	49.157028198242	53.2861328125	72.4970714677093	32.9599668546768	27.7091762473116	39.5328711227089	46.4642448292617
42	48.5944519042969	340.101287841797	17	3	41	2.05	-0.337448120115909	5.07751464843977	5.08871557850213	29.5851865184339	27.3408446184458	33.105676169592	46.289384538964
43	49.5240287780762	340.072265625	17	3	42	2.1	18.5915374755859	-0.580444335939774	18.6005962628417	26.731831298615	27.9328068685778	30.3224649038609	45.6883726551988
44	50.4225921630859	340.935394287109	17	3	43	2.15	17.971267700194	17.2625732421795	24.9191271455011	16.4519673048585	25.7546319104511	26.5594831834569	43.7433992063756
45	50.0376129150391	341.43115234375	17	3	44	2.2	-7.69958496093608	9.91516113282046	12.5536460385207	21.5560528864914	23.8401017496377	24.8810666023906	43.5072364357144
46	49.7375869750977	340.419830322266	17	3	45	2.25	-6.00051879882798	-20.2264404296795	21.0977514989267	22.9056468824788	18.5732779967742	23.9342559201861	43.5203435653901
47	51.2462615966797	340.677124023438	17	3	46	2.3	30.1734924316401	5.14587402343977	30.6091434866667	21.9240773024683	20.0094056730988	23.2936715662258	41.6174898517954
48	52.4553718566895	340.297088623047	17	3	47	2.35	24.182205200196	-7.60070800782046	25.3485662427786	20.9483722006603	20.4319981212166	22.7787538499608	41.2002332137917
49	53.3952789306641	340.640167236328	17	3	48	2.4	18.7981414794919	6.86157226562045	20.0112792454487	20.6945886886899	19.6961211946136	21.7973248972157	37.8984236678429
50	53.106029510498	340.387969970703	17	3	49	2.45	-5.78498840332202	-5.0439453125	7.67512052948102	18.4627584597062	19.6233277679954	23.2021341962127	34.6766298921683
51	52.9811935424805	341.371520996094	17	3	50	2.5	-2.49671936035	19.6710205078193	19.8288339390746	17.9583493599545	20.1593355930607	19.9688502216637	31.2453412770549
52	53.7970962524414	341.900726318359	17	3	51	2.55	16.318054199218	10.5841064453	19.4499923417481	17.4681650867589	19.2464985140058	20.0257180437324	27.9358954316181
53	54.8314247131348	341.418243408203	17	3	52	2.6	20.686569213868	-9.64965820311932	22.8265207440201	18.2982833353304	17.6247008313437	20.9069220200212	26.3640282198174
54	55.6210327148438	341.034271240234	17	3	53	2.65	15.79216003418	-7.67944335938068	17.5603578794707	19.6240824974314	17.8400178839803	21.1669823081972	24.433929852294
55	55.0546340942383	341.204010009766	17	3	54	2.7	-11.3279724121099	3.39477539064092	11.8257117723385	20.0302385683055	22.5641666427877	23.2539135779033	23.3623722364434
56	56.2523231506348	341.765777587891	17	3	55	2.75	23.95378112793	11.2353515625	26.4578297495797	17.291052302733	21.3644224465532	23.6616820248599	22.2908146205932
57	56.5696449279785	340.739685058594	17	3	56	2.8	6.34643554687401	-20.5218505859409	21.4807726961185	18.2118706812016	20.042030414366	23.0756928609039	21.4967965952011
58	56.1363945007324	340.595764160156	17	3	57	2.85	-8.66500854492202	-2.87841796875909	9.13058941615747	26.8300499502451	21.3818459188257	23.0442732799621	21.0743664706562
59	56.7299270629883	341.531646728516	17	3	58	2.9	11.870651245118	18.7176513672	22.164449771814	23.104762395675	22.6378434217809	22.8397847959965	20.0928342189793
60	59.1080741882324	340.159057617188	17	3	59	2.95	47.562942504882	-27.4517822265602	54.9166081175558	20.0538222604265	26.8844993878112	23.412135788377	19.7909334911312
61	59.4983329772949	340.191070556641	17	3	60	3	7.80517578125	0.640258789060226	7.83139197672932	25.4726395349185	27.164028456659	22.9578114314008	18.3471165300307
62	59.7094039916992	340.419891357422	17	3	61	3.05	4.22142028808594	4.57641601561932	6.22607201987582	27.0638161623602	26.904887207802	22.7661146936441	18.7719434102403
63	60.8714981079102	339.030609130859	17	3	62	3.1	23.24188232422	-27.7856445312602	36.2246757886174	26.9389488253774	28.4638457285806	22.405591535774	18.858973273341
64	60.3417205810547	337.620849609375	17	3	63	3.15	-10.5955505371099	-28.1951904296795	30.1203329090225	31.2232945176431	27.8395517080127	22.3083765211312	18.3673066186027
65	60.7414093017578	340.305877685547	17	3	64	3.2	7.99377441406193	53.7005615234398	54.2922714326418	33.7559521551775	24.2601049339664	21.8436778704963	18.1847769915394
66	60.8852462768555	338.850311279297	17	3	65	3.25	2.87673950195398	-29.111328125	29.2531204380579	31.4550519222427	24.5512004162485	20.6473733210003	17.8620797095792
67	60.6887321472168	337.926513671875	17	3	66	3.3	-3.93028259277401	-18.4759521484398	18.889360207548	28.6152872536652	25.4901989729222	19.6999216241764	17.3015976279256
68	61.3713760375977	338.956909179688	17	3	67	3.35	13.652877807618	20.6079101562602	24.7201746239432	21.5812610425553	23.4293371527223	19.3699790913516	16.8726299773691
69	62.1286468505859	338.711395263672	17	3	68	3.4	15.1454162597641	-4.91027832032046	15.9215095661352	17.8791063148539	21.9789096204814	18.3883435407429	16.8419936736785
70	61.2050552368164	338.464172363281	17	3	69	3.45	-18.4718322753901	-4.94445800781932	19.1221403770925	17.224445790667	16.8028563531813	16.3797327860496	17.1197613378875
71	61.6720848083496	338.729461669922	17	3	70	3.5	9.34059143066406	5.30578613281932	10.7423467995505	15.4036223832019	14.1307181853416	16.7253828383977	17.0936861668562
72	62.4476648966471	338.639302571615	17	3	71	3.55	15.5116017659499	-1.80318196613939	15.6160575866135	15.3425319872977	12.4949560405508	17.5181687767481	17.1680518541124
73	63.2232449849447	338.549143473307	17	3	72	3.6	15.511601765952	-1.80318196615985	15.616057586618	12.0244516638072	10.2761124541226	16.8110245266608	16.9362483041561
74	63.9988250732422	338.458984375	17	3	73	3.65	15.51160176595	-1.80318196614053	15.6160575866138	10.3823300558293	8.93713537347307	15.5676309290081	16.8360988258134
75	63.9989028930664	338.585571289062	17	3	74	3.7	0.0015563964839771	2.53173828123977	2.53173875964028	7.76546629043463	8.49936063813289	13.1156404051755	16.8793155001491
76	63.9989807128906	338.712158203125	17	3	75	3.75	0.0015563964839771	2.53173828126023	2.53173875966074	5.14860252504317	8.89956526054701	12.0624773942986	16.5567292250538
77	63.9990585327149	338.838745117187	17	3	76	3.8	0.00155639648596662	2.53173828123977	2.53173875964028	2.53173875964847	9.54613858057401	11.5275023949472	16.2852339245178
78	63.9991363525391	338.96533203125	17	3	77	3.85	0.0015563964839771	2.53173828126023	2.53173875966074	4.97426961245854	10.1927119005992	10.7009866747761	16.3224932059804
79	63.9992141723633	339.091918945312	17	3	78	3.9	0.0015563964841192	2.53173828123977	2.53173875964028	7.41680046526473	9.15635223753485	10.8442025513605	16.0339059785521
80	63.7881488800049	338.385559082031	17	3	79	3.95	-4.22130584716811	-14.1271972656193	14.7443930236907	11.3268108707134	9.42842445716962	10.827386887398	14.7263524437794
81	63.5770835876465	337.67919921875	17	3	80	4	-4.22130584716797	-14.1271972656205	14.7443930236917	15.2368212761553	9.99423660325562	11.2295609023116	14.5959293125276
82	64.3799648284912	338.437088012696	17	3	81	4.05	16.057624816894	15.1577758789199	22.0817907868835	15.7809657154212	10.5600487493437	11.5699890145808	14.505639180197
83	65.1828460693359	339.194976806641	17	3	82	4.1	16.057624816894	15.1577758789006	22.0817907868703	13.8825793018807	11.1258608954297	11.4669050725381	13.626570879321
84	65.0148277282715	339.396820068359	17	3	83	4.15	-3.36036682128793	4.03686523435908	5.25246095597004	12.5716727412465	12.7512697292479	11.3638211304957	12.9001111504348
85	64.846809387207	339.598663330078	17	3	84	4.2	-3.36036682128992	4.03686523438068	5.25246095598792	9.79328662797394	13.155413136663	11.9149531298019	11.5693529584585
86	64.8819859822591	339.190684000651	17	3	85	4.25	0.703531901041856	-8.15958658854015	8.18986022052073	7.01490051470403	13.5595565440761	12.4660851291072	10.8645735413464
87	64.9171625773112	338.782704671224	17	3	86	4.3	0.70353190104214	-8.15958658854015	8.18986022052075	9.72157374307454	13.5938394485875	12.8705462248592	11.1806725729952
88	64.9523391723633	338.374725341797	17	3	87	4.35	0.703531901041856	-8.15958658854015	8.18986022052073	12.4282469714454	12.741098244477	13.2750073206092	11.1086065744732
89	65.2330576578776	339.271087646484	17	3	88	4.4	5.61436971028598	17.9272460937398	18.7858270978226	14.5474403469057	13.5712900234565	13.6794684163613	11.2565072023962
90	65.5137761433919	340.167449951172	17	3	89	4.45	5.61436971028598	17.9272460937602	18.7858270978421	17.3943922692012	14.4014818024342	13.0729721015092	11.1192782036234
91	65.7944946289062	341.063812255859	17	3	90	4.5	5.61436971028598	17.9272460937398	18.7858270978226	18.46729597425	14.9379336549588	12.4664757866576	11.1915440442888
92	65.6685562133789	339.949676513672	17	3	91	4.55	-2.51876831054574	-22.2827148437398	22.4246198319978	17.4210063038384	15.1810437003747	11.4931095836459	11.141967115278
93	66.343168258667	340.014495849609	17	3	92	4.6	13.492240905762	1.29638671873977	13.5543787457649	16.3747166334229	15.4241537457888	10.4421172319812	10.7700423969968
94	67.017780303955	340.079315185547	17	3	93	4.65	13.49224090576	1.29638671876023	13.5543787457648	15.3284269630118	14.6076671034747	10.2325913718615	10.3981176787158
95	67.6923923492431	340.144134521484	17	3	94	4.7	13.4922409057617	1.29638671873977	13.5543787457646	12.9676951315483	12.9905310663554	10.0230655117415	10.3533009311091
96	68.3670043945312	340.208953857422	17	3	95	4.75	13.492240905762	1.29638671876023	13.5543787457668	12.3810115173276	11.373395029239	9.66666968839428	10.3084841835018
97	68.3870340983073	339.678283691406	17	3	96	4.8	0.400594075522065	-10.6134033203193	10.6209606746804	11.7943279031109	9.39237971870427	10.8338427510433	10.2636674358951
98	68.4070638020833	339.147613525391	17	3	97	4.85	0.400594075520075	-10.6134033203	10.6209606746611	9.60634549928795	8.14313621948536	11.5162264741703	10.2188506882879
99	68.4270935058594	338.616943359375	17	3	98	4.9	0.400594075522065	-10.6134033203205	10.6209606746816	7.41836309546622	6.89389272026644	11.6688118534318	10.1740339406812
100	68.5511042277018	338.658294677734	17	3	99	4.95	2.48021443684792	0.827026367179542	2.61446672664982	5.81706430586022	5.64464922104889	11.4111695198489	9.82390083647319
101	68.6751149495443	338.699645996094	17	3	100	5	2.48021443684991	0.827026367200006	2.61446672665818	3.90526092164318	4.39540572182979	11.153527186266	9.47376773226522
102	68.7991256713867	338.740997314453	17	3	101	5.05	2.4802144368482	0.827026367180679	2.61446672665045	1.99345753742199	6.48664180171178	10.7139452159752	8.94019968397742
103	68.8379898071289	338.704818725586	17	3	102	5.1	0.777282714844034	-0.723571777340339	1.06194375357585	1.68295294280983	7.60829920255183	10.0731797214555	8.40663163568995
104	68.8768539428711	338.668640136719	17	3	103	5.15	0.77728271484375	-0.723571777340339	1.06194375357564	1.37244834819336	8.72995660338902	9.43241422693585	8.47897754922873
105	68.9157180786133	338.632461547851	17	3	104	5.2	0.777282714844034	-0.723571777359666	1.06194375358902	7.15621929756334	9.83180797334238	8.79164873241627	8.55132346276707
106	68.9545822143555	338.596282958984	17	3	105	5.25	0.777282714844034	-0.723571777340339	1.06194375357585	11.3113374834605	10.9336593432929	8.1508832378965	8.55023439469208
107	70.4812774658203	338.990081787109	17	3	106	5.3	30.533905029296	7.8759765625	31.5333214735004	15.466455669356	12.0355107132461	7.65678864693106	8.54914532661709
108	69.5401878356934	338.436416625976	17	3	107	5.35	-18.8217926025379	-11.0733032226597	21.8375346830615	17.9806630038749	12.0032232234257	7.16269405596657	8.40070318261415
109	68.5990982055664	337.882751464844	17	3	108	5.4	-18.8217926025399	-11.0733032226403	21.8375346830535	20.4948703383925	11.9709357336053	6.66859946500107	7.98736186667861
110	68.8579330444336	338.513346354167	17	3	109	5.45	5.17669677734375	12.611897786461	13.6329804261834	16.9148021289289	11.9386482437837	6.57482957143715	7.57402055074255
111	69.1167678833008	339.143941243489	17	3	110	5.5	5.17669677734403	12.6118977864394	13.6329804261636	12.6951089633909	11.9063607539632	6.48105967787288	7.16067923480706
112	69.375602722168	339.774536132812	17	3	111	5.55	5.17669677734403	12.6118977864598	13.6329804261825	8.47541579785448	8.82693549215033	6.38728978430894	6.65636810051714
113	69.3387506658381	339.777271617542	17	3	112	5.6	-0.73704112659783	0.0547096946002057	0.739068855371302	5.89663348369239	6.7170889093813	6.37114603939871	6.3738129933831
114	69.3018986095082	339.780007102272	17	3	113	5.65	-0.737041126598115	0.0547096946002057	0.739068855371586	3.31785116953394	4.60724232661312	6.72536372659599	6.09125788624898
115	69.2650465531783	339.782742587003	17	3	114	5.7	-0.737041126598115	0.0547096946195325	0.739068855373016	0.739068855371758	3.31785116953192	7.07958141379261	5.80870277911488
116	69.2281944968484	339.785478071733	17	3	115	5.75	-0.73704112659783	0.0547096946002057	0.739068855371302	0.739068855371758	2.02846001245285	7.43379910098988	5.52614767198079
117	69.1913424405185	339.788213556463	17	3	116	5.8	-0.737041126598115	0.0547096946002057	0.739068855371586	0.739068855371758	0.739068855371758	6.26444790219093	5.31692801662385
118	69.1544903841886	339.790949041193	17	3	117	5.85	-0.73704112659783	0.0547096946002057	0.739068855371302	0.739068855371456	0.73906885537175	5.285179891058	5.10770836126727
119	69.1176383278587	339.793684525923	17	3	118	5.9	-0.737041126598115	0.0547096946002057	0.739068855371586	0.739068855371758	1.47979171958672	4.30591187992538	4.89848870591031
120	69.0807862715288	339.796420010653	17	3	119	5.95	-0.737041126598115	0.0547096945990688	0.739068855371502	0.739068855371758	2.22051458380156	3.7368715816362	4.88943139925414
121	69.0439342151989	339.799155495384	17	3	120	6	-0.73704112659783	0.0547096946206693	0.739068855372817	0.739068855371742	2.96123744801656	3.16783128334817	4.88037409259775
122	69.007082158869	339.801890980114	17	3	121	6.05	-0.737041126598115	0.0547096946002057	0.739068855371586	2.22051458380169	3.70196031223153	2.59879098505909	4.87131678594144
123	68.9702301025391	339.804626464844	17	3	122	6.1	-0.73704112659783	0.0547096945990688	0.739068855371218	3.70196031223166	3.8532708727347	2.67444626531068	4.90107255361212
124	68.9603919982911	339.397430419922	17	3	123	6.15	-0.196762084960085	-8.14392089843977	8.14629749752131	5.18340604066135	4.00458143323763	2.7501015455621	4.9308283212828
125	68.950553894043	338.990234375	17	3	124	6.2	-0.196762084962074	-8.14392089843977	8.14629749752136	6.66485176909131	4.15589199374047	2.82575682581349	4.9605840889531
126	68.940715789795	338.583038330078	17	3	125	6.25	-0.196762084960085	-8.14392089843977	8.14629749752131	6.96747289009766	4.30720255424349	2.90141210606507	4.9903398566237
127	68.9308776855469	338.175842285156	17	3	126	6.3	-0.19676208496179	-8.14392089843977	8.14629749752135	5.78864828267358	4.45851311474643	2.97706738631664	4.25831118129626
128	69.0421884155274	338.158793945312	17	3	127	6.35	2.22621459961005	-0.340966796879911	2.25217446040298	4.60982367524929	4.60982367524961	3.05272266656797	3.76867717572975
129	69.1534991455078	338.141745605468	17	3	128	6.4	2.22621459960777	-0.340966796881048	2.25217446040091	3.43099906782562	4.02041137153748	3.12837794681955	3.27904317016349
130	69.2648098754883	338.124697265625	17	3	129	6.45	2.22621459961005	-0.340966796859448	2.25217446039988	2.25217446040155	3.43099906782542	3.20403322707112	2.9945230210189
131	69.3761206054688	338.107648925781	17	3	130	6.5	2.22621459961005	-0.340966796879911	2.25217446040298	2.25217446040155	2.84158676411359	3.27968850732262	2.71000287187484
132	69.4874313354492	338.090600585937	17	3	131	6.55	2.22621459960806	-0.340966796879911	2.25217446040102	2.25217446040138	2.25217446040175	3.35534378757394	2.42548272273035
133	69.5987420654297	338.073552246093	17	3	132	6.6	2.22621459961005	-0.340966796879911	2.25217446040298	2.25217446040155	2.25217446040124	3.43099906782552	2.5180451214169
134	69.7100527954102	338.05650390625	17	3	133	6.65	2.22621459961005	-0.340966796860585	2.25217446040006	2.25217446040155	2.25217446040147	3.13629291596961	2.61060752010317
135	69.8213635253906	338.039455566406	17	3	134	6.7	2.22621459960777	-0.340966796879911	2.25217446040073	2.25217446040195	2.25217446040178	2.84158676411359	2.70316991878967
136	69.9326742553711	338.022407226562	17	3	135	6.75	2.22621459961005	-0.340966796879911	2.25217446040298	2.25217446040093	2.25217446040175	2.54688061225751	2.795732317476
137	70.0439849853516	338.005358886718	17	3	136	6.8	2.22621459961005	-0.340966796879911	2.25217446040298	2.25217446040155	2.25217446040144	2.2521744604016	2.88829471616254
138	70.155295715332	337.988310546875	17	3	137	6.85	2.22621459960806	-0.340966796859448	2.25217446039792	2.252174460402	2.25217446040144	2.2521744604015	2.98085711484909
139	70.2666064453125	337.971262207031	17	3	138	6.9	2.22621459961005	-0.340966796881048	2.25217446040315	2.25217446040195	2.25217446040173	2.2521744604016	3.07341951353536
140	70.377917175293	337.954213867187	17	3	139	6.95	2.22621459961005	-0.340966796879911	2.25217446040298	2.25217446040093	2.25217446040176	2.25217446040161	3.16598191222192
141	70.4892279052735	337.937165527343	17	3	140	7	2.22621459960976	-0.340966796879911	2.2521744604027	2.25217446040195	2.25217446040144	2.25217446040151	3.25854431090844
142	70.6005386352539	337.9201171875	17	3	141	7.05	2.22621459960806	-0.340966796859448	2.25217446039792	2.25217446040191	2.25217446040144	2.2521744604016	3.35110670959471
143	70.7118493652344	337.903068847656	17	3	142	7.1	2.22621459961005	-0.340966796879911	2.25217446040298	2.25217446040152	2.25217446040175	2.36164397752312	3.44366910828131
144	70.8231600952149	337.886020507812	17	3	143	7.15	2.22621459961005	-0.340966796879911	2.25217446040298	2.25217446040093	2.25217446040173	2.47111349464423	3.35105079091383
145	70.9344708251953	337.868972167968	17	3	144	7.2	2.22621459960806	-0.340966796879911	2.25217446040102	2.25217446040195	2.25217446040144	2.58058301176585	3.25843247354664
146	71.0457815551758	337.851923828125	17	3	145	7.25	2.22621459960976	-0.340966796860585	2.25217446039978	2.25217446040155	2.25217446040127	2.69005252888693	3.16581415617943
147	71.1570922851563	337.834875488281	17	3	146	7.3	2.22621459961005	-0.340966796879911	2.25217446040298	2.25217446040155	2.25217446040175	2.79952204600844	3.07319583881196
148	71.2684030151367	337.817827148437	17	3	147	7.35	2.22621459960806	-0.340966796879911	2.25217446040102	2.25217446040136	2.4711134946448	2.90899156313022	3.12793059737272
149	71.3797137451172	337.800778808593	17	3	148	7.4	2.22621459961005	-0.340966796879911	2.25217446040298	2.25217446040161	2.69005252888673	3.01846108025117	3.18266535593325
150	71.4910244750977	337.78373046875	17	3	149	7.45	2.22621459961005	-0.340966796860585	2.25217446040006	2.25217446040155	2.90899156312994	3.12793059737271	3.2374001144941
151	71.6023352050781	337.766682128906	17	3	150	7.5	2.22621459960806	-0.340966796879911	2.25217446040102	2.69005252888805	3.12793059737242	3.23740011449426	3.29213487305491
152	71.7136459350586	337.749633789062	17	3	151	7.55	2.22621459960976	-0.340966796879911	2.2521744604027	3.12793059737191	3.34686963161543	3.34686963161548	3.34686963161544
153	71.5296572419934	337.625267774538	17	3	152	7.6	-3.67977386130377	-2.48732029048028	4.4415648028335	3.56580866585852	3.56580866585868	3.45633914873709	3.40160439017621
154	71.3456685489282	337.500901760015	17	3	153	7.65	-3.67977386130406	-2.48732029045982	4.44156480282228	4.00368673434323	3.78474770010061	3.56580866585805	3.45633914873705
155	71.161679855863	337.376535745491	17	3	154	7.7	-3.67977386130406	-2.48732029047915	4.4415648028331	4.44156480282931	4.00368673434398	3.67527818297969	3.51107390729759
156	70.9776911627977	337.252169730968	17	3	155	7.75	-3.67977386130605	-2.48732029046096	4.44156480282456	4.44156480282931	4.22262576858725	3.78474770010135	3.56580866585834
157	70.7937024697325	337.127803716444	17	3	156	7.8	-3.67977386130406	-2.48732029047915	4.4415648028331	4.44156480282931	4.44156480282921	3.89421721722232	3.62054342441884
158	70.6097137766673	337.00343770192	17	3	157	7.85	-3.67977386130377	-2.48732029048028	4.4415648028335	4.44156480282944	4.44156480282937	4.00368673434394	3.67527818297972
159	70.4257250836021	336.879071687397	17	3	158	7.9	-3.67977386130406	-2.48732029045982	4.44156480282228	4.44156480283127	4.44156480282937	4.11315625146491	3.73001294154052
160	70.2417363905369	336.754705672873	17	3	159	7.95	-3.67977386130406	-2.48732029048028	4.44156480283374	4.44156480282911	4.44156480282944	4.22262576858659	3.784747700101
161	70.0577476974717	336.630339658349	17	3	160	8	-3.67977386130406	-2.48732029048028	4.44156480283374	4.44156480282944	4.44156480283029	4.33209528570831	3.83948245866178
162	69.8737590044065	336.505973643826	17	3	161	8.05	-3.67977386130406	-2.48732029045982	4.44156480282228	4.44156480282944	4.44156480282921	4.44156480282929	3.89421721722238
163	69.6897703113412	336.381607629302	17	3	162	8.1	-3.67977386130576	-2.48732029048028	4.44156480283515	4.44156480282944	4.44156480282921	4.44156480282929	3.94895197578315
164	69.505781618276	336.257241614779	17	3	163	8.15	-3.67977386130406	-2.48732029045982	4.44156480282228	4.44156480282931	4.44156480282921	4.44156480282986	4.00368673434392
165	69.3217929252108	336.132875600255	17	3	164	8.2	-3.67977386130406	-2.48732029048028	4.44156480283374	4.44156480282931	4.44156480282921	4.44156480282932	4.05842149290445
166	69.1378042321456	336.008509585731	17	3	165	8.25	-3.67977386130406	-2.48732029047915	4.4415648028331	4.44156480282898	4.44156480282937	4.44156480282975	4.11315625146534
167	68.9538155390804	335.884143571208	17	3	166	8.3	-3.67977386130406	-2.48732029045982	4.44156480282228	4.44156480282898	4.44156480282937	4.44156480282924	4.16789101002582
168	68.7698268460152	335.759777556684	17	3	167	8.35	-3.67977386130377	-2.48732029048028	4.4415648028335	4.44156480282898	4.44156480282921	4.44156480282922	4.22262576858664
169	68.58583815295	335.635411542161	17	3	168	8.4	-3.67977386130406	-2.48732029045982	4.44156480282228	4.44156480282944	4.44156480283035	4.44156480282986	4.27736052714739
170	68.4018494598848	335.511045527637	17	3	169	8.45	-3.67977386130406	-2.48732029048028	4.44156480283374	4.44156480282944	4.44156480282921	4.44156480282929	4.33209528570794
171	68.2178607668195	335.386679513113	17	3	170	8.5	-3.67977386130605	-2.48732029048028	4.44156480283539	4.44156480282944	4.44156480282921	4.44156480282929	4.38683004426876
172	68.0338720737543	335.26231349859	17	3	171	8.55	-3.67977386130406	-2.48732029045982	4.44156480282228	4.44156480283173	4.44156480282927	4.44156480282929	4.44156480282925
173	67.8498833806891	335.137947484066	17	3	172	8.6	-3.67977386130377	-2.48732029048028	4.4415648028335	4.44156480282944	4.44156480282923	4.44156480282922	4.44156480282925
174	67.6658946876239	335.013581469542	17	3	173	8.65	-3.67977386130406	-2.48732029048028	4.44156480283374	4.44156480282898	4.44156480283052	4.44156480282978	4.44156480282958
175	67.4819059945587	334.889215455019	17	3	174	8.7	-3.67977386130406	-2.48732029045982	4.44156480282228	4.44156480282911	4.44156480282937	4.44156480282921	4.4415648028293
176	67.2979173014935	334.764849440495	17	3	175	8.75	-3.67977386130406	-2.48732029047915	4.4415648028331	4.44156480282903	4.44156480282921	4.44156480282932	4.44156480282953
177	67.1139286084283	334.640483425972	17	3	176	8.8	-3.67977386130406	-2.48732029046096	4.44156480282291	4.44156480282931	4.44156480282921	4.44156480282932	4.44156480282953
178	66.9299399153631	334.516117411448	17	3	177	8.85	-3.67977386130406	-2.48732029047915	4.4415648028331	4.44156480282931	4.44156480282923	4.44156480282933	4.44156480282927
179	66.7459512222978	334.391751396924	17	3	178	8.9	-3.67977386130576	-2.48732029048028	4.44156480283515	4.44156480282944	4.44156480282921	4.44156480282986	4.44156480282954
180	66.5619625292326	334.267385382401	17	3	179	8.95	-3.67977386130406	-2.48732029045982	4.44156480282228	4.44156480282931	4.44156480282921	4.44156480282929	4.44156480282926
181	66.3779738361674	334.143019367877	17	3	180	9	-3.67977386130406	-2.48732029048028	4.44156480283374	4.44156480282944	4.44156480282944	4.44156480282921	4.44156480282925
182	66.1939851431022	334.018653353354	17	3	181	9.05	-3.67977386130406	-2.48732029045982	4.44156480282228	4.44156480282911	4.44156480282937	4.44156480282921	4.44156480282958
183	66.009996450037	333.89428733883	17	3	182	9.1	-3.67977386130406	-2.48732029048028	4.44156480283374	4.44156480282911	4.44156480282944	4.44156480282922	4.44156480282925
184	65.8260077569718	333.769921324306	17	3	183	9.15	-3.67977386130377	-2.48732029048028	4.4415648028335	4.44156480282944	4.44156480282921	4.4415648028293	4.44156480282954
185	65.6420190639066	333.645555309783	17	3	184	9.2	-3.67977386130406	-2.48732029045982	4.44156480282228	4.44156480282944	4.44156480282921	4.44156480282929	4.44156480282954
186	65.4580303708413	333.521189295259	17	3	185	9.25	-3.67977386130605	-2.48732029048028	4.44156480283539	4.44156480282944	4.44156480282921	4.44156480282932	4.44156480282926
187	65.2740416777761	333.396823280736	17	3	186	9.3	-3.67977386130406	-2.48732029045982	4.44156480282228	4.44156480282931	4.44156480282921	4.44156480282983	4.44156480282955
188	65.0900529847109	333.272457266212	17	3	187	9.35	-3.67977386130406	-2.48732029048028	4.44156480283374	4.44156480282931	4.44156480282921	4.44156480282932	4.44156480282927
189	64.9060642916457	333.148091251688	17	3	188	9.4	-3.67977386130377	-2.48732029047915	4.44156480283286	4.44156480282898	4.44156480282938	4.44156480282921	4.44156480282959
190	64.7220755985805	333.023725237165	17	3	189	9.45	-3.67977386130406	-2.48732029045982	4.44156480282228	4.44156480282898	4.44156480282937	4.44156480282924	4.44156480282958
191	64.5380869055153	332.899359222641	17	3	190	9.5	-3.67977386130406	-2.48732029048028	4.44156480283374	4.44156480282898	4.44156480282921	4.44156480282921	4.44156480282925
192	64.3540982124501	332.774993208118	17	3	191	9.55	-3.67977386130406	-2.48732029045982	4.44156480282228	4.44156480282946	4.44156480283029	4.44156480282986	4.44156480282953
193	64.1701095193849	332.650627193594	17	3	192	9.6	-3.67977386130406	-2.48732029048028	4.44156480283374	4.44156480282944	4.44156480282919	4.44156480282928	4.44156480282925
194	63.9861208263196	332.52626117907	17	3	193	9.65	-3.6797738613059	-2.48732029048028	4.44156480283527	4.44156480282944	4.44156480282922	4.4415648028293	4.44156480282925
195	63.8021321332544	332.401895164547	17	3	194	9.7	-3.67977386130391	-2.48732029045982	4.44156480282216	4.4415648028316	4.44156480282927	4.44156480282987	4.44156480282954
196	63.6181434401892	332.277529150023	17	3	195	9.75	-3.67977386130406	-2.48732029048028	4.44156480283374	4.44156480282941	4.44156480282921	4.44156480282921	4.44156480282926
197	63.434154747124	332.153163135499	17	3	196	9.8	-3.67977386130406	-2.48732029047915	4.4415648028331	4.44156480282898	4.44156480283052	4.44156480282978	4.44156480282958
198	63.2501660540588	332.028797120976	17	3	197	9.85	-3.67977386130391	-2.48732029046096	4.4415648028228	4.44156480282911	4.44156480282936	4.4415648028292	4.4415648028293
199	63.0661773609936	331.904431106452	17	3	198	9.9	-3.67977386130406	-2.48732029047915	4.4415648028331	4.44156480282898	4.44156480282921	4.44156480282933	4.44156480282927
200	62.8821886679284	331.780065091929	17	3	199	9.95	-3.67977386130391	-2.48732029046096	4.4415648028228	4.44156480282944	4.44156480283036	4.44156480282987	4.44156480282954
201	62.6981999748632	331.655699077405	17	3	200	10	-3.67977386130406	-2.48732029047915	4.4415648028331	4.44156480282931	4.44156480282921	4.44156480282929	4.44156480282926
202	62.5142112817979	331.531333062881	17	3	201	10.05	-3.67977386130605	-2.48732029048028	4.44156480283539	4.44156480282944	4.44156480282927	4.44156480282986	4.44156480282953
203	62.3302225887327	331.406967048358	17	3	202	10.1	-3.67977386130391	-2.48732029045982	4.44156480282216	4.44156480283162	4.44156480282921	4.44156480282928	4.44156480282925
204	62.1462338956675	331.282601033834	17	3	203	10.15	-3.67977386130406	-2.48732029048028	4.44156480283374	4.44156480282944	4.44156480282944	4.44156480282921	4.44156480282925
205	61.9622452026023	331.15823501931	17	3	204	10.2	-3.67977386130406	-2.48732029048028	4.44156480283374	4.44156480282911	4.44156480283047	4.44156480282979	4.44156480282958
206	61.7782565095371	331.033869004787	17	3	205	10.25	-3.67977386130391	-2.48732029045982	4.44156480282216	4.44156480282911	4.44156480282937	4.44156480282921	4.44156480282925
207	61.5942678164719	330.909502990263	17	3	206	10.3	-3.67977386130406	-2.48732029048028	4.44156480283374	4.44156480282944	4.44156480282921	4.44156480282932	4.44156480282953
208	61.4102791234067	330.78513697574	17	3	207	10.35	-3.67977386130391	-2.48732029045982	4.44156480282216	4.44156480282931	4.44156480282921	4.4415648028293	4.44156480282953
209	61.2262904303414	330.660770961216	17	3	208	10.4	-3.67977386130605	-2.48732029048028	4.44156480283539	4.44156480282931	4.44156480282921	4.44156480282932	4.44156480282927
210	61.0423017372762	330.536404946692	17	3	209	10.45	-3.67977386130406	-2.48732029047915	4.4415648028331	4.44156480282931	4.44156480282921	4.44156480282984	4.44156480282955
211	60.858313044211	330.412038932169	17	3	210	10.5	-3.67977386130391	-2.48732029045982	4.44156480282216	4.44156480282931	4.44156480282921	4.44156480282932	4.44156480282926
212	60.6743243511458	330.287672917645	17	3	211	10.55	-3.67977386130406	-2.48732029048028	4.44156480283374	4.44156480282898	4.44156480282937	4.44156480282921	4.44156480282958
213	60.4903356580806	330.163306903122	17	3	212	10.6	-3.67977386130391	-2.48732029045982	4.44156480282216	4.44156480282911	4.44156480282938	4.44156480282921	4.44156480282958
214	60.3063469650154	330.038940888598	17	3	213	10.65	-3.67977386130406	-2.48732029048028	4.44156480283374	4.44156480282911	4.44156480282921	4.44156480282921	4.44156480282925
215	60.1223582719502	329.914574874074	17	3	214	10.7	-3.67977386130406	-2.48732029048028	4.44156480283374	4.44156480282944	4.44156480282921	4.44156480282929	4.44156480282954
216	59.938369578885	329.790208859551	17	3	215	10.75	-3.67977386130391	-2.48732029045982	4.44156480282216	4.44156480282946	4.44156480282927	4.44156480282929	4.44156480282925
217	59.7543808858197	329.665842845027	17	3	216	10.8	-3.67977386130605	-2.48732029048028	4.44156480283539	4.44156480282944	4.44156480282921	4.44156480282929	4.44156480282926
218	59.5703921927545	329.541476830504	17	3	217	10.85	-3.67977386130406	-2.48732029045982	4.44156480282228	4.44156480282931	4.44156480282922	4.44156480282987	4.44156480282954
219	59.3864034996893	329.41711081598	17	3	218	10.9	-3.67977386130391	-2.48732029048028	4.44156480283362	4.44156480282944	4.44156480282921	4.44156480282921	4.44156480282926
220	59.2024148066241	329.292744801456	17	3	219	10.95	-3.67977386130406	-2.48732029047915	4.4415648028331	4.44156480282898	4.44156480282937	4.44156480282924	4.44156480282958
221	59.0184261135589	329.168378786933	17	3	220	11	-3.67977386130391	-2.48732029046096	4.4415648028228	4.44156480282898	4.44156480282937	4.44156480282924	4.44156480282958
222	58.8344374204937	329.044012772409	17	3	221	11.05	-3.67977386130406	-2.48732029047915	4.4415648028331	4.44156480282898	4.44156480282921	4.44156480282929	4.44156480282926
223	58.6504487274285	328.919646757886	17	3	222	11.1	-3.67977386130406	-2.48732029045982	4.44156480282228	4.44156480282944	4.44156480283035	4.44156480282987	4.44156480282954
224	58.4664600343633	328.795280743362	17	3	223	11.15	-3.67977386130391	-2.48732029048028	4.44156480283362	4.44156480282931	4.44156480282921	4.44156480282929	4.44156480282926
225	58.282471341298	328.670914728838	17	3	224	11.2	-3.67977386130605	-2.48732029048028	4.44156480283539	4.44156480282944	4.44156480282927	4.44156480282929	4.44156480282925
226	58.0984826482328	328.546548714315	17	3	225	11.25	-3.67977386130391	-2.48732029045982	4.44156480282216	4.44156480283173	4.44156480282921	4.4415648028293	4.44156480282954
227	57.9144939551676	328.422182699791	17	3	226	11.3	-3.67977386130406	-2.48732029048028	4.44156480283374	4.44156480282944	4.44156480282937	4.44156480282921	4.44156480282929
228	57.7305052621024	328.297816685267	17	3	227	11.35	-3.67977386130406	-2.48732029048028	4.44156480283374	4.44156480282911	4.44156480283052	4.44156480282978	4.44156480282958
229	57.5465165690372	328.173450670744	17	3	228	11.4	-3.67977386130391	-2.48732029045982	4.44156480282216	4.44156480282911	4.44156480282937	4.44156480282921	4.44156480282925
230	57.362527875972	328.04908465622	17	3	229	11.45	-3.67977386130406	-2.48732029048028	4.44156480283374	4.44156480282931	4.44156480282921	4.44156480282932	4.44156480282926
231	57.1785391829068	327.924718641697	17	3	230	11.5	-3.67977386130391	-2.48732029045982	4.44156480282216	4.44156480282931	4.44156480282922	4.44156480282984	4.44156480282955
232	56.9945504898415	327.800352627173	17	3	231	11.55	-3.67977386130605	-2.48732029047915	4.44156480283475	4.44156480282931	4.44156480282921	4.44156480282932	4.44156480282926
233	56.8105617967763	327.675986612649	17	3	232	11.6	-3.67977386130406	-2.48732029048028	4.44156480283374	4.44156480282931	4.44156480282921	4.44156480282986	4.44156480282954
234	56.6265731037111	327.551620598126	17	3	233	11.65	-3.67977386130391	-2.48732029045982	4.44156480282216	4.44156480282933	4.44156480282921	4.44156480282932	4.44156480282927
235	56.4425844106459	327.427254583602	17	3	234	11.7	-3.67977386130406	-2.48732029048028	4.44156480283374	4.44156480282911	4.44156480282937	4.44156480282921	4.44156480282929
236	56.2585957175807	327.302888569079	17	3	235	11.75	-3.67977386130406	-2.48732029045982	4.44156480282228	4.44156480282911	4.44156480283047	4.44156480282979	4.44156480282958
237	56.0746070245155	327.178522554555	17	3	236	11.8	-3.67977386130391	-2.48732029048028	4.44156480283362	4.44156480282911	4.44156480282927	4.44156480282929	4.44156480282925
238	55.8906183314503	327.054156540031	17	3	237	11.85	-3.67977386130406	-2.48732029048028	4.44156480283374	4.44156480282944	4.44156480282921	4.44156480282929	4.44156480282953
239	55.7066296383851	326.929790525508	17	3	238	11.9	-3.67977386130391	-2.48732029045982	4.44156480282216	4.4415648028316	4.44156480282927	4.4415648028293	4.44156480282954
240	55.5226409453198	326.805424510984	17	3	239	11.95	-3.67977386130605	-2.48732029048028	4.44156480283539	4.44156480282944	4.44156480282921	4.44156480282929	4.44156480282926
241	55.3386522522546	326.68105849646	17	3	240	12	-3.67977386130406	-2.48732029047915	4.4415648028331	4.44156480282931	4.44156480283035	4.44156480282987	4.44156480282954
242	55.1546635591894	326.556692481937	17	3	241	12.05	-3.67977386130391	-2.48732029046096	4.4415648028228	4.44156480282944	4.44156480282937	4.44156480282924	4.44156480282931
243	54.9706748661242	326.432326467413	17	3	242	12.1	-3.67977386130406	-2.48732029047915	4.4415648028331	4.44156480282898	4.44156480282937	4.44156480282921	4.44156480282959
244	54.786686173059	326.30796045289	17	3	243	12.15	-3.67977386130391	-2.48732029046096	4.4415648028228	4.44156480282911	4.44156480282938	4.44156480282924	4.44156480282958
245	54.6026974799938	326.183594438366	17	3	244	12.2	-3.67977386130406	-2.48732029047915	4.4415648028331	4.44156480282931	4.44156480282921	4.44156480282929	4.44156480282926
246	54.4187087869286	326.059228423842	17	3	245	12.25	-3.67977386130406	-2.48732029048028	4.44156480283374	4.44156480282944	4.44156480282927	4.44156480282986	4.44156480282954
247	54.2347200938633	325.934862409319	17	3	246	12.3	-3.6797738613059	-2.48732029045982	4.44156480282381	4.44156480282933	4.44156480282921	4.44156480282929	4.44156480282925
248	54.0507314007981	325.810496394795	17	3	247	12.35	-3.67977386130406	-2.48732029048028	4.44156480283374	4.44156480282944	4.44156480282921	4.44156480282929	4.44156480282925
249	53.8667427077329	325.686130380272	17	3	248	12.4	-3.67977386130406	-2.48732029045982	4.44156480282228	4.44156480282944	4.44156480282922	4.44156480282987	4.44156480282954
250	53.6827540146677	325.561764365748	17	3	249	12.45	-3.67977386130391	-2.48732029048028	4.44156480283362	4.44156480282911	4.44156480282937	4.44156480282921	4.44156480282929
251	53.4987653216025	325.437398351224	17	3	250	12.5	-3.67977386130406	-2.48732029048028	4.44156480283374	4.44156480282898	4.44156480282937	4.44156480282924	4.44156480282958
252	53.3147766285373	325.313032336701	17	3	251	12.55	-3.67977386130391	-2.48732029045982	4.44156480282216	4.44156480282911	4.44156480282921	4.4415648028293	4.44156480282955
253	53.1307879354721	325.188666322177	17	3	252	12.6	-3.67977386130406	-2.48732029047915	4.4415648028331	4.44156480282931	4.44156480282921	4.44156480282932	4.44156480282926
254	52.9467992424069	325.064300307654	17	3	253	12.65	-3.67977386130406	-2.48732029046096	4.44156480282291	4.44156480282931	4.44156480283035	4.44156480282984	4.44156480282955
255	52.7628105493416	324.93993429313	17	3	254	12.7	-3.6797738613059	-2.48732029047915	4.44156480283463	4.44156480282931	4.44156480282921	4.44156480282932	4.44156480282926
256	52.5788218562764	324.815568278606	17	3	255	12.75	-3.67977386130406	-2.48732029048028	4.44156480283374	4.44156480282944	4.44156480282921	4.44156480282929	4.44156480282953
257	52.3948331632112	324.691202264083	17	3	256	12.8	-3.67977386130391	-2.48732029045982	4.44156480282216	4.4415648028316	4.44156480282938	4.44156480282921	4.44156480282958
258	52.210844470146	324.566836249559	17	3	257	12.85	-3.67977386130406	-2.48732029048028	4.44156480283374	4.44156480282911	4.44156480282944	4.44156480282921	4.44156480282929
259	52.0268557770808	324.442470235035	17	3	258	12.9	-3.67977386130406	-2.48732029048028	4.44156480283374	4.44156480282911	4.44156480283045	4.44156480282978	4.44156480282958
260	51.8428670840156	324.318104220512	17	3	259	12.95	-3.67977386130391	-2.48732029045982	4.44156480282216	4.44156480282946	4.44156480282927	4.44156480282929	4.44156480282925
261	51.6588783909504	324.193738205988	17	3	260	13	-3.67977386130406	-2.48732029048028	4.44156480283374	4.44156480282944	4.44156480282921	4.44156480282929	4.44156480282926
262	51.4748896978851	324.069372191465	17	3	261	13.05	-3.67977386130605	-2.48732029045982	4.44156480282393	4.44156480282931	4.44156480282922	4.44156480282987	4.44156480282954
263	51.2909010048199	323.945006176941	17	3	262	13.1	-3.67977386130391	-2.48732029048028	4.44156480283362	4.44156480282944	4.44156480282921	4.44156480282932	4.44156480282926
264	51.1069123117547	323.820640162417	17	3	263	13.15	-3.67977386130406	-2.48732029047915	4.4415648028331	4.44156480282931	4.44156480282921	4.44156480282986	4.44156480282954
265	50.9229236186895	323.696274147894	17	3	264	13.2	-3.67977386130391	-2.48732029046096	4.4415648028228	4.44156480282898	4.44156480282937	4.44156480282924	4.44156480282931
266	50.7389349256243	323.57190813337	17	3	265	13.25	-3.67977386130406	-2.48732029047915	4.4415648028331	4.44156480282898	4.44156480282937	4.44156480282921	4.4415648028293
267	50.5549462325591	323.447542118847	17	3	266	13.3	-3.67977386130406	-2.48732029045982	4.44156480282228	4.44156480282911	4.44156480283035	4.44156480282987	4.44156480282954
268	50.3709575394939	323.323176104323	17	3	267	13.35	-3.67977386130391	-2.48732029048028	4.44156480283362	4.44156480282931	4.44156480282921	4.44156480282929	4.44156480282925
269	50.1869688464287	323.198810089799	17	3	268	13.4	-3.67977386130406	-2.48732029048028	4.44156480283374	4.44156480282944	4.44156480282927	4.44156480282929	4.44156480282953
270	50.0029801533634	323.074444075276	17	3	269	13.45	-3.6797738613059	-2.48732029045982	4.44156480282381	4.44156480283173	4.44156480282921	4.4415648028293	4.44156480282954
271	49.8189914602982	322.950078060752	17	3	270	13.5	-3.67977386130406	-2.48732029048028	4.44156480283374	4.44156480282944	4.44156480282921	4.44156480282929	4.44156480282925
272	49.635002767233	322.825712046228	17	3	271	13.55	-3.67977386130406	-2.48732029048028	4.44156480283374	4.44156480282944	4.44156480283052	4.44156480282978	4.44156480282954
273	49.4510140741678	322.701346031705	17	3	272	13.6	-3.67977386130391	-2.48732029045982	4.44156480282216	4.44156480282911	4.44156480282937	4.44156480282921	4.4415648028293
274	49.2670253811026	322.576980017181	17	3	273	13.65	-3.67977386130406	-2.48732029048028	4.44156480283374	4.44156480282898	4.44156480282937	4.44156480282924	4.44156480282958
275	49.0830366880374	322.452614002658	17	3	274	13.7	-3.67977386130391	-2.48732029045982	4.44156480282216	4.44156480282931	4.44156480282922	4.4415648028293	4.44156480282955
276	48.8990479949722	322.328247988134	17	3	275	13.75	-3.67977386130406	-2.48732029047915	4.4415648028331	4.44156480282931	4.44156480282921	4.44156480282932	4.44156480282926
277	48.7150593019069	322.20388197361	17	3	276	13.8	-3.67977386130605	-2.48732029048028	4.44156480283539	4.44156480282931	4.44156480282921	4.44156480282986	4.44156480282954
278	48.5310706088417	322.079515959087	17	3	277	13.85	-3.67977386130391	-2.48732029045982	4.44156480282216	4.44156480282933	4.44156480282921	4.44156480282929	4.44156480282926
279	48.3470819157765	321.955149944563	17	3	278	13.9	-3.67977386130406	-2.48732029048028	4.44156480283374	4.44156480282944	4.44156480282921	4.44156480282929	4.44156480282925
280	48.1630932227113	321.83078393004	17	3	279	13.95	-3.67977386130406	-2.48732029045982	4.44156480282228	4.44156480282911	4.44156480282938	4.44156480282979	4.44156480282954
281	47.9791045296461	321.706417915516	17	3	280	14	-3.67977386130391	-2.48732029048028	4.44156480283362	4.44156480282911	4.44156480282944	4.44156480282921	4.44156480282929
282	47.7951158365809	321.582051900992	17	3	281	14.05	-3.67977386130406	-2.48732029048028	4.44156480283374	4.44156480282911	4.44156480282921	4.44156480282921	4.44156480282953
283	47.6111271435157	321.457685886469	17	3	282	14.1	-3.67977386130391	-2.48732029045982	4.44156480282216	4.44156480282944	4.44156480282921	4.44156480282929	4.44156480282954
284	47.4271384504505	321.333319871945	17	3	283	14.15	-3.67977386130406	-2.48732029048028	4.44156480283374	4.44156480282944	4.44156480282921	4.44156480282929	4.44156480282926
285	47.2431497573852	321.208953857422	17	3	284	14.2	-3.67977386130605	-2.48732029045982	4.44156480282393	4.44156480282931	4.44156480283035	4.44156480282987	4.44156480282954
286	47.05916106432	321.084587842898	17	3	285	14.25	-3.67977386130391	-2.48732029048028	4.44156480283362	4.44156480282931	4.44156480282921	4.44156480282932	4.44156480282926
287	46.8751723712548	320.960221828374	17	3	286	14.3	-3.67977386130406	-2.48732029047915	4.4415648028331	4.44156480282931	4.44156480282921	4.44156480282921	4.44156480282955
288	46.6911836781896	320.835855813851	17	3	287	14.35	-3.67977386130391	-2.48732029045982	4.44156480282216	4.44156480283127	4.44156480282937	4.44156480282924	4.44156480282958
289	46.5071949851244	320.711489799327	17	3	288	14.4	-3.67977386130406	-2.48732029048028	4.44156480283374	4.44156480282898	4.44156480282937	4.44156480282921	4.44156480282929
290	46.3232062920592	320.587123784803	17	3	289	14.45	-3.67977386130406	-2.48732029048028	4.44156480283374	4.44156480282911	4.44156480283035	4.44156480282978	4.44156480282954
291	46.139217598994	320.46275777028	17	3	290	14.5	-3.67977386130391	-2.48732029045982	4.44156480282216	4.44156480282944	4.44156480282921	4.44156480282929	4.44156480282925
292	45.9552289059288	320.338391755756	17	3	291	14.55	-3.67977386130406	-2.48732029048028	4.44156480283374	4.44156480282944	4.44156480282921	4.44156480282929	4.44156480282925
293	45.7712402128635	320.214025741233	17	3	292	14.6	-3.6797738613059	-2.48732029045982	4.44156480282381	4.44156480282944	4.44156480282927	4.44156480282987	4.44156480282954
294	45.5872515197983	320.089659726709	17	3	293	14.65	-3.67977386130406	-2.48732029048028	4.44156480283374	4.44156480282944	4.44156480282921	4.44156480282929	4.44156480282925
295	45.4032628267331	319.965293712185	17	3	294	14.7	-3.67977386130406	-2.48732029048028	4.44156480283374	4.44156480282931	4.44156480282921	4.44156480282978	4.44156480282958
296	45.2192741336679	319.840927697662	17	3	295	14.75	-3.67977386130391	-2.48732029045982	4.44156480282216	4.44156480282911	4.44156480282937	4.44156480282921	4.44156480282931
297	45.0352854406027	319.716561683138	17	3	296	14.8	-3.67977386130406	-2.48732029047915	4.4415648028331	4.44156480282898	4.44156480282937	4.44156480282924	4.44156480282926
298	44.8512967475375	319.592195668615	17	3	297	14.85	-3.67977386130391	-2.48732029046096	4.4415648028228	4.44156480282898	4.44156480283036	4.44156480282987	4.44156480282954
299	44.6673080544723	319.467829654091	17	3	298	14.9	-3.67977386130406	-2.48732029047915	4.4415648028331	4.44156480282931	4.44156480282921	4.44156480282929	4.44156480282926
300	44.4833193614071	319.343463639567	17	3	299	14.95	-3.67977386130406	-2.48732029048028	4.44156480283374	4.44156480282944	4.44156480282921	4.44156480282929	4.44156480282953
301	44.2993306683418	319.219097625044	17	3	300	15	-3.6797738613059	-2.48732029045982	4.44156480282381	4.44156480283162	4.44156480282921	4.44156480282929	4.44156480282954
302	44.1153419752766	319.09473161052	17	3	301	15.05	-3.67977386130406	-2.48732029048028	4.44156480283374	4.44156480282944	4.44156480282927	4.44156480282929	4.44156480282925
303	43.9313532822114	318.970365595996	17	3	302	15.1	-3.67977386130406	-2.48732029048028	4.44156480283374	4.44156480282944	4.44156480283047	4.44156480282979	4.44156480282958
304	43.7473645891462	318.845999581473	17	3	303	15.15	-3.67977386130391	-2.48732029045982	4.44156480282216	4.44156480282911	4.44156480282937	4.44156480282921	4.44156480282929
305	43.563375896081	318.721633566949	17	3	304	15.2	-3.67977386130406	-2.48732029048028	4.44156480283374	4.44156480282911	4.44156480282937	4.44156480282929	4.44156480282953
306	43.3793872030158	318.597267552426	17	3	305	15.25	-3.67977386130391	-2.48732029045982	4.44156480282216	4.44156480282931	4.44156480282921	4.4415648028293	4.44156480282954
307	43.1953985099506	318.472901537902	17	3	306	15.3	-3.67977386130406	-2.48732029048028	4.44156480283374	4.44156480282931	4.44156480282921	4.44156480282932	4.44156480282926
308	43.0114098168853	318.348535523378	17	3	307	15.35	-3.67977386130605	-2.48732029047915	4.44156480283475	4.44156480282931	4.44156480282921	4.44156480282984	4.44156480282955
309	42.8274211238201	318.224169508855	17	3	308	15.4	-3.67977386130391	-2.48732029045982	4.44156480282216	4.44156480282931	4.44156480282921	4.44156480282932	4.44156480282926
310	42.6434324307549	318.099803494331	17	3	309	15.45	-3.67977386130406	-2.48732029048028	4.44156480283374	4.44156480282931	4.44156480282937	4.44156480282929	4.44156480282925
311	42.4594437376897	317.975437479808	17	3	310	15.5	-3.67977386130391	-2.48732029045982	4.44156480282216	4.44156480282911	4.44156480282938	4.44156480282979	4.44156480282958
312	42.2754550446245	317.851071465284	17	3	311	15.55	-3.67977386130406	-2.48732029048028	4.44156480283374	4.44156480282911	4.44156480282937	4.44156480282921	4.44156480282929
313	42.0914663515593	317.72670545076	17	3	312	15.6	-3.67977386130406	-2.48732029048028	4.44156480283374	4.44156480282944	4.44156480282921	4.44156480282929	4.44156480282954
314	41.9074776584941	317.602339436237	17	3	313	15.65	-3.67977386130391	-2.48732029045982	4.44156480282216	4.44156480282946	4.44156480282927	4.44156480282929	4.44156480282925
315	41.7234889654288	317.477973421713	17	3	314	15.7	-3.67977386130605	-2.48732029048028	4.44156480283539	4.44156480282944	4.44156480282921	4.44156480282929	4.44156480282925
316	41.5395002723636	317.35360740719	17	3	315	15.75	-3.67977386130406	-2.48732029045982	4.44156480282228	4.44156480282931	4.44156480283036	4.44156480282987	4.44156480282954
317	41.3555115792984	317.229241392666	17	3	316	15.8	-3.67977386130391	-2.48732029048028	4.44156480283362	4.44156480282944	4.44156480282921	4.44156480282929	4.44156480282926
318	41.1715228862332	317.104875378142	17	3	317	15.85	-3.67977386130406	-2.48732029047915	4.4415648028331	4.44156480282898	4.44156480282937	4.44156480282924	4.44156480282954
319	40.987534193168	316.980509363619	17	3	318	15.9	-3.67977386130391	-2.48732029046096	4.4415648028228	4.44156480283127	4.44156480282937	4.44156480282924	4.44156480282958
320	40.8035455001028	316.856143349095	17	3	319	15.95	-3.67977386130406	-2.48732029047915	4.4415648028331	4.44156480282898	4.44156480282921	4.44156480282921	4.4415648028293
321	40.6195568070376	316.731777334571	17	3	320	16	-3.67977386130406	-2.48732029048028	4.44156480283374	4.44156480282944	4.44156480283035	4.44156480282987	4.44156480282954
322	40.4355681139724	316.607411320048	17	3	321	16.05	-3.67977386130391	-2.48732029045982	4.44156480282216	4.44156480282931	4.44156480282921	4.44156480282929	4.44156480282926
323	40.2515794209071	316.483045305524	17	3	322	16.1	-3.67977386130605	-2.48732029048028	4.44156480283539	4.44156480282944	4.44156480282927	4.44156480282929	4.44156480282925
324	40.0675907278419	316.358679291001	17	3	323	16.15	-3.67977386130391	-2.48732029045982	4.44156480282216	4.44156480282944	4.44156480282921	4.4415648028293	4.44156480282954
325	39.8836020347767	316.234313276477	17	3	324	16.2	-3.67977386130406	-2.48732029048028	4.44156480283374	4.44156480282944	4.44156480282921	4.44156480282921	4.44156480282925
326	39.6996133417115	316.109947261953	17	3	325	16.25	-3.67977386130406	-2.48732029048028	4.44156480283374	4.44156480282911	4.44156480282937	4.44156480282978	4.44156480282958
327	39.5156246486463	315.98558124743	17	3	326	16.3	-3.67977386130391	-2.48732029045982	4.44156480282216	4.44156480282911	4.44156480282937	4.44156480282921	4.44156480282958
328	39.3316359555811	315.861215232906	17	3	327	16.35	-3.67977386130406	-2.48732029048028	4.44156480283374	4.44156480282898	4.44156480282921	4.44156480282924	4.44156480282926
329	39.1476472625159	315.736849218383	17	3	328	16.4	-3.67977386130391	-2.48732029045982	4.44156480282216	4.44156480282931	4.44156480282922	4.44156480282984	4.44156480282955
330	38.9636585694507	315.612483203859	17	3	329	16.45	-3.67977386130406	-2.48732029047915	4.4415648028331	4.44156480282931	4.44156480282921	4.44156480282932	4.44156480282926
331	38.7796698763854	315.488117189335	17	3	330	16.5	-3.67977386130605	-2.48732029048028	4.44156480283539	4.44156480282931	4.44156480282921	4.44156480282929	4.44156480282955
332	38.5956811833202	315.363751174812	17	3	331	16.55	-3.67977386130391	-2.48732029045982	4.44156480282216	4.44156480282933	4.44156480282921	4.44156480282932	4.44156480282954
333	38.411692490255	315.239385160288	17	3	332	16.6	-3.67977386130406	-2.48732029048028	4.44156480283374	4.44156480282944	4.44156480282921	4.44156480282921	4.44156480282925
334	38.2277037971898	315.115019145765	17	3	333	16.65	-3.67977386130406	-2.48732029045982	4.44156480282228	4.44156480282911	4.44156480283047	4.44156480282979	4.44156480282958
335	38.0437151041246	314.990653131241	17	3	334	16.7	-3.67977386130391	-2.48732029048028	4.44156480283362	4.44156480282911	4.44156480282944	4.44156480282921	4.44156480282925
336	37.8597264110594	314.866287116717	17	3	335	16.75	-3.67977386130406	-2.48732029048028	4.44156480283374	4.44156480282911	4.44156480282921	4.44156480282929	4.44156480282953
337	37.6757377179942	314.741921102194	17	3	336	16.8	-3.67977386130391	-2.48732029045982	4.44156480282216	4.4415648028316	4.44156480282927	4.44156480282987	4.44156480282954
338	37.491749024929	314.61755508767	17	3	337	16.85	-3.67977386130406	-2.48732029048028	4.44156480283374	4.44156480282944	4.44156480282921	4.44156480282929	4.44156480282926
339	37.3077603318637	314.493189073146	17	3	338	16.9	-3.67977386130605	-2.48732029047915	4.44156480283475	4.44156480282931	4.44156480283035	4.44156480282987	4.44156480282954
340	37.1237716387985	314.368823058623	17	3	339	16.95	-3.67977386130391	-2.48732029046096	4.4415648028228	4.44156480282944	4.44156480282921	4.44156480282932	4.44156480282926
341	36.9397829457333	314.244457044099	17	3	340	17	-3.67977386130406	-2.48732029047915	4.4415648028331	4.44156480282931	4.44156480282937	4.44156480282924	4.44156480282926
342	36.7557942526681	314.120091029576	17	3	341	17.05	-3.67977386130391	-2.48732029046096	4.4415648028228	4.44156480282911	4.44156480283053	4.44156480282979	4.44156480282958
343	36.5718055596029	313.995725015052	17	3	342	17.1	-3.67977386130406	-2.48732029047915	4.4415648028331	4.44156480282898	4.44156480282937	4.44156480282921	4.44156480282926
344	36.3878168665377	313.871359000528	17	3	343	17.15	-3.67977386130406	-2.48732029048028	4.44156480283374	4.44156480282944	4.44156480282927	4.44156480282986	4.44156480282954
345	36.2038281734725	313.746992986005	17	3	344	17.2	-3.67977386130391	-2.48732029045982	4.44156480282216	4.44156480283162	4.44156480282921	4.44156480282929	4.44156480282925
346	36.0198394804072	313.622626971481	17	3	345	17.25	-3.67977386130605	-2.48732029048028	4.44156480283539	4.44156480282944	4.44156480282927	4.44156480282929	4.44156480282925
347	35.835850787342	313.498260956957	17	3	346	17.3	-3.67977386130406	-2.48732029048028	4.44156480283374	4.44156480282944	4.4415648028303	4.44156480282987	4.44156480282954
348	35.6518620942768	313.373894942434	17	3	347	17.35	-3.67977386130391	-2.48732029045982	4.44156480282216	4.44156480282944	4.44156480282921	4.44156480282929	4.44156480282925
349	35.4678734012116	313.24952892791	17	3	348	17.4	-3.67977386130406	-2.48732029048028	4.44156480283374	4.44156480282911	4.44156480282937	4.44156480282924	4.44156480282958
350	35.2838847081464	313.125162913387	17	3	349	17.45	-3.67977386130391	-2.48732029045982	4.44156480282216	4.44156480282898	4.44156480282937	4.44156480282921	4.44156480282959
351	35.0998960150812	313.000796898863	17	3	350	17.5	-3.67977386130406	-2.48732029048028	4.44156480283374	4.44156480282898	4.44156480282921	4.44156480282924	4.44156480282926
352	34.915907322016	312.876430884339	17	3	351	17.55	-3.67977386130406	-2.48732029047915	4.4415648028331	4.44156480282931	4.44156480282921	4.44156480282984	4.44156480282955
353	34.7319186289508	312.752064869816	17	3	352	17.6	-3.67977386130391	-2.48732029045982	4.44156480282216	4.44156480282931	4.44156480282921	4.44156480282932	4.44156480282926
354	34.5479299358855	312.627698855292	17	3	353	17.65	-3.67977386130605	-2.48732029048028	4.44156480283539	4.44156480282931	4.44156480282921	4.44156480282929	4.44156480282953
355	34.3639412428203	312.503332840769	17	3	354	17.7	-3.67977386130391	-2.48732029045982	4.44156480282216	4.44156480282944	4.44156480282921	4.4415648028293	4.44156480282954
356	34.1799525497551	312.378966826245	17	3	355	17.75	-3.67977386130406	-2.48732029048028	4.44156480283374	4.44156480282944	4.44156480282921	4.44156480282921	4.44156480282925
357	33.9959638566899	312.254600811721	17	3	356	17.8	-3.67977386130406	-2.48732029048028	4.44156480283374	4.44156480282911	4.44156480282937	4.44156480282921	4.44156480282958
358	33.8119751636247	312.130234797198	17	3	357	17.85	-3.67977386130391	-2.48732029045982	4.44156480282216	4.44156480282911	4.44156480282944	4.44156480282921	4.44156480282929
359	33.6279864705595	312.005868782674	17	3	358	17.9	-3.67977386130406	-2.48732029048028	4.44156480283374	4.44156480282911	4.44156480282921	4.44156480282929	4.44156480282926
360	33.4439977774943	311.881502768151	17	3	359	17.95	-3.67977386130391	-2.48732029045982	4.44156480282216	4.44156480282931	4.44156480282922	4.44156480282987	4.44156480282954
361	33.2600090844291	311.757136753627	17	3	360	18	-3.67977386130406	-2.48732029048028	4.44156480283374	4.44156480282944	4.44156480282921	4.44156480282929	4.44156480282926
362	33.0760203913638	311.632770739103	17	3	361	18.05	-3.67977386130605	-2.48732029047915	4.44156480283475	4.44156480282931	4.44156480282921	4.44156480282932	4.44156480282954
363	32.8920316982986	311.50840472458	17	3	362	18.1	-3.67977386130391	-2.48732029046096	4.4415648028228	4.44156480282933	4.44156480282921	4.44156480282932	4.44156480282954
364	32.7080430052334	311.384038710056	17	3	363	18.15	-3.67977386130406	-2.48732029047915	4.4415648028331	4.44156480282931	4.44156480282937	4.44156480282921	4.44156480282926
365	32.5240543121682	311.259672695533	17	3	364	18.2	-3.67977386130406	-2.48732029045982	4.44156480282228	4.44156480282911	4.44156480283052	4.44156480282978	4.44156480282958
366	32.340065619103	311.135306681009	17	3	365	18.25	-3.67977386130391	-2.48732029048028	4.44156480283362	4.44156480282899	4.44156480282937	4.44156480282921	4.44156480282925
367	32.1560769260378	311.010940666485	17	3	366	18.3	-3.67977386130406	-2.48732029048028	4.44156480283374	4.44156480282944	4.44156480282927	4.44156480282929	4.44156480282925
368	31.9720882329726	310.886574651962	17	3	367	18.35	-3.67977386130399	-2.48732029045982	4.44156480282222	4.44156480283172	4.44156480282921	4.44156480282929	4.44156480282954
369	31.7880995399073	310.762208637438	17	3	368	18.4	-3.67977386130597	-2.48732029048028	4.44156480283533	4.44156480282944	4.44156480282921	4.44156480282929	4.44156480282925
370	31.6041108468421	310.637842622914	17	3	369	18.45	-3.67977386130399	-2.48732029048028	4.44156480283368	4.44156480282944	4.44156480283035	4.44156480282987	4.44156480282954
371	31.4201221537769	310.513476608391	17	3	370	18.5	-3.67977386130399	-2.48732029045982	4.44156480282222	4.44156480282944	4.44156480282921	4.44156480282929	4.44156480282925
372	31.2361334607117	310.389110593867	17	3	371	18.55	-3.67977386130406	-2.48732029048028	4.44156480283374	4.44156480282898	4.44156480282937	4.44156480282924	4.4415648028293
373	31.0521447676465	310.264744579344	17	3	372	18.6	-3.67977386130399	-2.48732029045982	4.44156480282222	4.44156480282898	4.44156480282937	4.44156480282975	4.44156480282959
374	30.8681560745813	310.14037856482	17	3	373	18.65	-3.67977386130399	-2.48732029047915	4.44156480283304	4.44156480282898	4.44156480282921	4.44156480282924	4.44156480282926
375	30.6841673815161	310.016012550296	17	3	374	18.7	-3.67977386130399	-2.48732029048028	4.44156480283368	4.44156480282931	4.44156480282921	4.44156480282986	4.44156480282954
376	30.5001786884509	309.891646535773	17	3	375	18.75	-3.67977386130399	-2.48732029045982	4.44156480282222	4.44156480282931	4.44156480282921	4.44156480282929	4.44156480282926
377	30.3161899953856	309.767280521249	17	3	376	18.8	-3.67977386130605	-2.48732029048028	4.44156480283539	4.44156480282944	4.44156480282921	4.44156480282929	4.44156480282925
378	30.1322013023204	309.642914506726	17	3	377	18.85	-3.67977386130399	-2.48732029045982	4.44156480282222	4.44156480282944	4.44156480283029	4.44156480282986	4.44156480282954
379	29.9482126092552	309.518548492202	17	3	378	18.9	-3.67977386130399	-2.48732029048028	4.44156480283368	4.44156480282945	4.44156480282927	4.44156480282921	4.44156480282929
380	29.76422391619	309.394182477678	17	3	379	18.95	-3.67977386130399	-2.48732029048028	4.44156480283368	4.44156480282911	4.44156480282938	4.44156480282921	4.44156480282958
381	29.5802352231248	309.269816463155	17	3	380	19	-3.67977386130406	-2.48732029045982	4.44156480282228	4.44156480283127	4.44156480282938	4.44156480282921	4.44156480282958
382	29.3962465300596	309.145450448631	17	3	381	19.05	-3.67977386130399	-2.48732029048028	4.44156480283368	4.44156480282911	4.44156480282921	4.44156480282929	4.44156480282926
383	29.2122578369944	309.021084434107	17	3	382	19.1	-3.67977386130399	-2.48732029047915	4.44156480283304	4.44156480282932	4.44156480283035	4.44156480282986	4.44156480282954
384	29.0282691439292	308.896718419584	17	3	383	19.15	-3.67977386130399	-2.48732029046096	4.44156480282285	4.44156480282931	4.44156480282921	4.44156480282932	4.44156480282927
385	28.8442804508639	308.77235240506	17	3	384	19.2	-3.67977386130605	-2.48732029047915	4.44156480283475	4.44156480282931	4.44156480282921	4.44156480282929	4.44156480282955
386	28.6602917577987	308.647986390537	17	3	385	19.25	-3.67977386130399	-2.48732029045982	4.44156480282222	4.44156480282944	4.44156480282921	4.44156480282932	4.44156480282954
387	28.4763030647335	308.523620376013	17	3	386	19.3	-3.67977386130399	-2.48732029048028	4.44156480283368	4.44156480282931	4.44156480282937	4.44156480282921	4.44156480282931
388	28.2923143716683	308.399254361489	17	3	387	19.35	-3.67977386130399	-2.48732029048028	4.44156480283368	4.44156480282911	4.44156480282944	4.44156480282978	4.44156480282958
389	28.1083256786031	308.274888346966	17	3	388	19.4	-3.67977386130399	-2.48732029045982	4.44156480282222	4.44156480282911	4.44156480282938	4.44156480282929	4.44156480282925
390	27.9243369855379	308.150522332442	17	3	389	19.45	-3.67977386130406	-2.48732029048028	4.44156480283374	4.44156480282944	4.44156480282921	4.44156480282929	4.44156480282925
391	27.7403482924727	308.026156317919	17	3	390	19.5	-3.67977386130399	-2.48732029045982	4.44156480282222	4.44156480282944	4.44156480282927	4.44156480282986	4.44156480282954
392	27.5563595994074	307.901790303395	17	3	391	19.55	-3.67977386130597	-2.48732029048028	4.44156480283533	4.44156480282945	4.44156480282921	4.44156480282929	4.44156480282925
393	27.3723709063422	307.777424288871	17	3	392	19.6	-3.67977386130399	-2.48732029048028	4.44156480283368	4.44156480282931	4.44156480282921	4.44156480282932	4.44156480282954
394	27.188382213277	307.653058274348	17	3	393	19.65	-3.67977386130406	-2.48732029045982	4.44156480282228	4.44156480282944	4.44156480282938	4.44156480282929	4.44156480282955
395	27.0043935202118	307.528692259824	17	3	394	19.7	-3.67977386130399	-2.48732029047915	4.44156480283304	4.44156480282898	4.44156480282937	4.44156480282924	4.44156480282931
396	26.8204048271466	307.404326245301	17	3	395	19.75	-3.67977386130399	-2.48732029046096	4.44156480282285	4.44156480282898	4.44156480283052	4.44156480282978	4.44156480282958
397	26.6364161340814	307.279960230777	17	3	396	19.8	-3.67977386130399	-2.48732029047915	4.44156480283304	4.44156480282931	4.44156480282921	4.44156480282932	4.44156480282927
398	26.4524274410162	307.155594216253	17	3	397	19.85	-3.67977386130399	-2.48732029048028	4.44156480283368	4.44156480282944	4.44156480282921	4.44156480282929	4.44156480282954
399	26.2684387479509	307.03122820173	17	3	398	19.9	-3.67977386130605	-2.48732029045982	4.44156480282393	4.4415648028316	4.44156480282921	4.44156480282929	5.84146380718417
400	26.0844500548857	306.906862187206	17	3	399	19.95	-3.67977386130399	-2.48732029048028	4.44156480283368	4.44156480282944	4.44156480282927	4.44156480282929	NA
401	25.9004613618205	306.782496172682	17	3	400	20	-3.67977386130399	-2.48732029048028	4.44156480283368	4.44156480282945	4.44156480283029	4.44156480282986	NA
402	25.7164726687553	306.658130158159	17	3	401	20.05	-3.67977386130399	-2.48732029045982	4.44156480282222	4.44156480282911	4.44156480282944	4.44156480282921	NA
403	25.5324839756901	306.533764143635	17	3	402	20.1	-3.67977386130406	-2.48732029048028	4.44156480283374	4.44156480282911	4.44156480282938	4.44156480282921	NA
404	25.3484952826249	306.409398129112	17	3	403	20.15	-3.67977386130399	-2.48732029045982	4.44156480282222	4.44156480282898	4.44156480282921	4.44156480282978	NA
405	25.1645065895597	306.285032114588	17	3	404	20.2	-3.67977386130399	-2.48732029048028	4.44156480283368	4.44156480282945	4.44156480282921	4.44156480282932	NA
406	24.9805178964945	306.160666100064	17	3	405	20.25	-3.67977386130399	-2.48732029047915	4.44156480283304	4.44156480282931	4.44156480282921	4.44156480282983	NA
407	24.7965292034292	306.036300085541	17	3	406	20.3	-3.67977386130605	-2.48732029046096	4.44156480282456	4.44156480282931	4.44156480282921	4.44156480282932	NA
408	24.612540510364	305.911934071017	17	3	407	20.35	-3.67977386130399	-2.48732029047915	4.44156480283304	4.44156480282931	4.44156480282921	4.44156480282929	NA
409	24.4285518172988	305.787568056494	17	3	408	20.4	-3.67977386130399	-2.48732029045982	4.44156480282222	4.44156480282944	4.44156480283035	7.24136281153904	NA
410	24.2445631242336	305.66320204197	17	3	409	20.45	-3.67977386130399	-2.48732029048028	4.44156480283368	4.44156480282898	4.44156480282937	NA	NA
411	24.0605744311684	305.538836027446	17	3	410	20.5	-3.67977386130399	-2.48732029048028	4.44156480283368	4.44156480282911	4.44156480282938	NA	NA
412	23.8765857381032	305.414470012923	17	3	411	20.55	-3.67977386130406	-2.48732029045982	4.44156480282228	4.4415648028314	4.44156480282921	NA	NA
413	23.692597045038	305.290103998399	17	3	412	20.6	-3.67977386130399	-2.48732029048028	4.44156480283368	4.44156480282944	4.44156480282921	NA	NA
414	23.5086083519728	305.165737983875	17	3	413	20.65	-3.67977386130399	-2.48732029048028	4.44156480283368	4.44156480282932	10.0411608202489	NA	NA
415	23.3246196589075	305.041371969352	17	3	414	20.7	-3.67977386130597	-2.48732029045982	4.44156480282387	4.44156480282944	NA	NA	NA
416	23.1406309658423	304.917005954828	17	3	415	20.75	-3.67977386130406	-2.48732029047915	4.4415648028331	4.44156480282931	NA	NA	NA
417	22.9566422727771	304.792639940305	17	3	416	20.8	-3.67977386130399	-2.48732029046096	4.44156480282285	15.6407568376664	NA	NA	NA
418	22.7726535797119	304.668273925781	17	3	417	20.85	-3.67977386130399	-2.48732029047915	4.44156480283304	NA	NA	NA	NA
419	24.5298767089844	302.209838867188	17	3	418	20.9	35.14446258545	-49.1687011718602	60.4375249770189	NA	NA	NA	NA
420	NA	NA	17	3	419	20.95	NA	NA	NA	NA	NA	NA	NA
421	NA	NA	17	3	420	21	NA	NA	NA	NA	NA	NA	NA
422	NA	NA	17	3	421	21.05	NA	NA	NA	NA	NA	NA	NA
423	NA	NA	17	3	422	21.1	NA	NA	NA	NA	NA	NA	NA
424	NA	NA	17	3	423	21.15	NA	NA	NA	NA	NA	NA	NA
425	NA	NA	17	3	424	21.2	NA	NA	NA	NA	NA	NA	NA
426	NA	NA	17	3	425	21.25	NA	NA	NA	NA	NA	NA	NA
427	NA	NA	17	3	426	21.3	NA	NA	NA	NA	NA	NA	NA
428	NA	NA	17	3	427	21.35	NA	NA	NA	NA	NA	NA	NA
429	NA	NA	17	3	428	21.4	NA	NA	NA	NA	NA	NA	NA
430	NA	NA	17	3	429	21.45	NA	NA	NA	NA	NA	NA	NA
431	NA	NA	17	3	430	21.5	NA	NA	NA	NA	NA	NA	NA
432	NA	NA	17	3	431	21.55	NA	NA	NA	NA	NA	NA	NA
433	NA	NA	17	3	432	21.6	NA	NA	NA	NA	NA	NA	NA
434	NA	NA	17	3	433	21.65	NA	NA	NA	NA	NA	NA	NA
435	NA	NA	17	3	434	21.7	NA	NA	NA	NA	NA	NA	NA
436	NA	NA	17	3	435	21.75	NA	NA	NA	NA	NA	NA	NA
437	NA	NA	17	3	436	21.8	NA	NA	NA	NA	NA	NA	NA
438	NA	NA	17	3	437	21.85	NA	NA	NA	NA	NA	NA	NA
439	NA	NA	17	3	438	21.9	NA	NA	NA	NA	NA	NA	NA
440	NA	NA	17	3	439	21.95	NA	NA	NA	NA	NA	NA	NA
441	NA	NA	17	3	440	22	NA	NA	NA	NA	NA	NA	NA
442	NA	NA	17	3	441	22.05	NA	NA	NA	NA	NA	NA	NA
443	NA	NA	17	3	442	22.1	NA	NA	NA	NA	NA	NA	NA
444	NA	NA	17	3	443	22.15	NA	NA	NA	NA	NA	NA	NA
445	NA	NA	17	3	444	22.2	NA	NA	NA	NA	NA	NA	NA
446	NA	NA	17	3	445	22.25	NA	NA	NA	NA	NA	NA	NA
447	NA	NA	17	3	446	22.3	NA	NA	NA	NA	NA	NA	NA
448	NA	NA	17	3	447	22.35	NA	NA	NA	NA	NA	NA	NA
449	NA	NA	17	3	448	22.4	NA	NA	NA	NA	NA	NA	NA
450	NA	NA	17	3	449	22.45	NA	NA	NA	NA	NA	NA	NA
451	NA	NA	17	3	450	22.5	NA	NA	NA	NA	NA	NA	NA
452	NA	NA	17	3	451	22.55	NA	NA	NA	NA	NA	NA	NA
453	NA	NA	17	3	452	22.6	NA	NA	NA	NA	NA	NA	NA
454	NA	NA	17	3	453	22.65	NA	NA	NA	NA	NA	NA	NA
455	NA	NA	17	3	454	22.7	NA	NA	NA	NA	NA	NA	NA
456	NA	NA	17	3	455	22.75	NA	NA	NA	NA	NA	NA	NA
457	NA	NA	17	3	456	22.8	NA	NA	NA	NA	NA	NA	NA
458	NA	NA	17	3	457	22.85	NA	NA	NA	NA	NA	NA	NA
459	NA	NA	17	3	458	22.9	NA	NA	NA	NA	NA	NA	NA
460	NA	NA	17	3	459	22.95	NA	NA	NA	NA	NA	NA	NA
461	NA	NA	17	3	460	23	NA	NA	NA	NA	NA	NA	NA
462	NA	NA	17	3	461	23.05	NA	NA	NA	NA	NA	NA	NA
463	NA	NA	17	3	462	23.1	NA	NA	NA	NA	NA	NA	NA
464	NA	NA	17	3	463	23.15	NA	NA	NA	NA	NA	NA	NA
465	NA	NA	17	3	464	23.2	NA	NA	NA	NA	NA	NA	NA
466	NA	NA	17	3	465	23.25	NA	NA	NA	NA	NA	NA	NA
467	NA	NA	17	3	466	23.3	NA	NA	NA	NA	NA	NA	NA
468	NA	NA	17	3	467	23.35	NA	NA	NA	NA	NA	NA	NA
469	NA	NA	17	3	468	23.4	NA	NA	NA	NA	NA	NA	NA
470	NA	NA	17	3	469	23.45	NA	NA	NA	NA	NA	NA	NA
471	NA	NA	17	3	470	23.5	NA	NA	NA	NA	NA	NA	NA
472	NA	NA	17	3	471	23.55	NA	NA	NA	NA	NA	NA	NA
473	NA	NA	17	3	472	23.6	NA	NA	NA	NA	NA	NA	NA
474	NA	NA	17	3	473	23.65	NA	NA	NA	NA	NA	NA	NA
475	NA	NA	17	3	474	23.7	NA	NA	NA	NA	NA	NA	NA
476	NA	NA	17	3	475	23.75	NA	NA	NA	NA	NA	NA	NA
477	NA	NA	17	3	476	23.8	NA	NA	NA	NA	NA	NA	NA
478	NA	NA	17	3	477	23.85	NA	NA	NA	NA	NA	NA	NA
479	NA	NA	17	3	478	23.9	NA	NA	NA	NA	NA	NA	NA
480	NA	NA	17	3	479	23.95	NA	NA	NA	NA	NA	NA	NA
481	NA	NA	17	3	480	24	NA	NA	NA	NA	NA	NA	NA
482	NA	NA	17	3	481	24.05	NA	NA	NA	NA	NA	NA	NA
483	NA	NA	17	3	482	24.1	NA	NA	NA	NA	NA	NA	NA
484	NA	NA	17	3	483	24.15	NA	NA	NA	NA	NA	NA	NA
485	NA	NA	17	3	484	24.2	NA	NA	NA	NA	NA	NA	NA
486	NA	NA	17	3	485	24.25	NA	NA	NA	NA	NA	NA	NA
487	NA	NA	17	3	486	24.3	NA	NA	NA	NA	NA	NA	NA
488	NA	NA	17	3	487	24.35	NA	NA	NA	NA	NA	NA	NA
489	NA	NA	17	3	488	24.4	NA	NA	NA	NA	NA	NA	NA
490	NA	NA	17	3	489	24.45	NA	NA	NA	NA	NA	NA	NA
491	NA	NA	17	3	490	24.5	NA	NA	NA	NA	NA	NA	NA
492	NA	NA	17	3	491	24.55	NA	NA	NA	NA	NA	NA	NA
493	NA	NA	17	3	492	24.6	NA	NA	NA	NA	NA	NA	NA
494	NA	NA	17	3	493	24.65	NA	NA	NA	NA	NA	NA	NA
495	NA	NA	17	3	494	24.7	NA	NA	NA	NA	NA	NA	NA
496	NA	NA	17	3	495	24.75	NA	NA	NA	NA	NA	NA	NA
497	NA	NA	17	3	496	24.8	NA	NA	NA	NA	NA	NA	NA
498	NA	NA	17	3	497	24.85	NA	NA	NA	NA	NA	NA	NA
499	NA	NA	17	3	498	24.9	NA	NA	NA	NA	NA	NA	NA
500	NA	NA	17	3	499	24.95	NA	NA	NA	NA	NA	NA	NA
501	NA	NA	17	3	500	25	NA	NA	NA	NA	NA	NA	NA
502	NA	NA	17	3	501	25.05	NA	NA	NA	NA	NA	NA	NA
503	NA	NA	17	3	502	25.1	NA	NA	NA	NA	NA	NA	NA
504	NA	NA	17	3	503	25.15	NA	NA	NA	NA	NA	NA	NA
505	NA	NA	17	3	504	25.2	NA	NA	NA	NA	NA	NA	NA
506	NA	NA	17	3	505	25.25	NA	NA	NA	NA	NA	NA	NA
507	NA	NA	17	3	506	25.3	NA	NA	NA	NA	NA	NA	NA
508	NA	NA	17	3	507	25.35	NA	NA	NA	NA	NA	NA	NA
509	NA	NA	17	3	508	25.4	NA	NA	NA	NA	NA	NA	NA
510	NA	NA	17	3	509	25.45	NA	NA	NA	NA	NA	NA	NA
511	NA	NA	17	3	510	25.5	NA	NA	NA	NA	NA	NA	NA
512	NA	NA	17	3	511	25.55	NA	NA	NA	NA	NA	NA	NA
513	NA	NA	17	3	512	25.6	NA	NA	NA	NA	NA	NA	NA
514	NA	NA	17	3	513	25.65	NA	NA	NA	NA	NA	NA	NA
515	NA	NA	17	3	514	25.7	NA	NA	NA	NA	NA	NA	NA
516	NA	NA	17	3	515	25.75	NA	NA	NA	NA	NA	NA	NA
517	NA	NA	17	3	516	25.8	NA	NA	NA	NA	NA	NA	NA
518	NA	NA	17	3	517	25.85	NA	NA	NA	NA	NA	NA	NA
519	NA	NA	17	3	518	25.9	NA	NA	NA	NA	NA	NA	NA
520	NA	NA	17	3	519	25.95	NA	NA	NA	NA	NA	NA	NA
521	NA	NA	17	3	520	26	NA	NA	NA	NA	NA	NA	NA
522	NA	NA	17	3	521	26.05	NA	NA	NA	NA	NA	NA	NA
523	NA	NA	17	3	522	26.1	NA	NA	NA	NA	NA	NA	NA
524	NA	NA	17	3	523	26.15	NA	NA	NA	NA	NA	NA	NA
525	NA	NA	17	3	524	26.2	NA	NA	NA	NA	NA	NA	NA
526	NA	NA	17	3	525	26.25	NA	NA	NA	NA	NA	NA	NA
527	NA	NA	17	3	526	26.3	NA	NA	NA	NA	NA	NA	NA
528	NA	NA	17	3	527	26.35	NA	NA	NA	NA	NA	NA	NA
529	NA	NA	17	3	528	26.4	NA	NA	NA	NA	NA	NA	NA
530	NA	NA	17	3	529	26.45	NA	NA	NA	NA	NA	NA	NA
531	NA	NA	17	3	530	26.5	NA	NA	NA	NA	NA	NA	NA
532	NA	NA	17	3	531	26.55	NA	NA	NA	NA	NA	NA	NA
533	NA	NA	17	3	532	26.6	NA	NA	NA	NA	NA	NA	NA
534	NA	NA	17	3	533	26.65	NA	NA	NA	NA	NA	NA	NA
535	NA	NA	17	3	534	26.7	NA	NA	NA	NA	NA	NA	NA
536	NA	NA	17	3	535	26.75	NA	NA	NA	NA	NA	NA	NA
537	NA	NA	17	3	536	26.8	NA	NA	NA	NA	NA	NA	NA
538	NA	NA	17	3	537	26.85	NA	NA	NA	NA	NA	NA	NA
539	NA	NA	17	3	538	26.9	NA	NA	NA	NA	NA	NA	NA
540	NA	NA	17	3	539	26.95	NA	NA	NA	NA	NA	NA	NA
541	NA	NA	17	3	540	27	NA	NA	NA	NA	NA	NA	NA
542	NA	NA	17	3	541	27.05	NA	NA	NA	NA	NA	NA	NA
543	NA	NA	17	3	542	27.1	NA	NA	NA	NA	NA	NA	NA
544	NA	NA	17	3	543	27.15	NA	NA	NA	NA	NA	NA	NA
545	NA	NA	17	3	544	27.2	NA	NA	NA	NA	NA	NA	NA
546	NA	NA	17	3	545	27.25	NA	NA	NA	NA	NA	NA	NA
547	NA	NA	17	3	546	27.3	NA	NA	NA	NA	NA	NA	NA
548	NA	NA	17	3	547	27.35	NA	NA	NA	NA	NA	NA	NA
549	NA	NA	17	3	548	27.4	NA	NA	NA	NA	NA	NA	NA
550	NA	NA	17	3	549	27.45	NA	NA	NA	NA	NA	NA	NA
551	NA	NA	17	3	550	27.5	NA	NA	NA	NA	NA	NA	NA
552	NA	NA	17	3	551	27.55	NA	NA	NA	NA	NA	NA	NA
553	NA	NA	17	3	552	27.6	NA	NA	NA	NA	NA	NA	NA
554	NA	NA	17	3	553	27.65	NA	NA	NA	NA	NA	NA	NA
555	NA	NA	17	3	554	27.7	NA	NA	NA	NA	NA	NA	NA
556	NA	NA	17	3	555	27.75	NA	NA	NA	NA	NA	NA	NA
557	NA	NA	17	3	556	27.8	NA	NA	NA	NA	NA	NA	NA
558	NA	NA	17	3	557	27.85	NA	NA	NA	NA	NA	NA	NA
559	NA	NA	17	3	558	27.9	NA	NA	NA	NA	NA	NA	NA
560	NA	NA	17	3	559	27.95	NA	NA	NA	NA	NA	NA	NA
561	NA	NA	17	3	560	28	NA	NA	NA	NA	NA	NA	NA
562	NA	NA	17	3	561	28.05	NA	NA	NA	NA	NA	NA	NA
563	NA	NA	17	3	562	28.1	NA	NA	NA	NA	NA	NA	NA
564	NA	NA	17	3	563	28.15	NA	NA	NA	NA	NA	NA	NA
565	NA	NA	17	3	564	28.2	NA	NA	NA	NA	NA	NA	NA
566	NA	NA	17	3	565	28.25	NA	NA	NA	NA	NA	NA	NA
567	NA	NA	17	3	566	28.3	NA	NA	NA	NA	NA	NA	NA
568	NA	NA	17	3	567	28.35	NA	NA	NA	NA	NA	NA	NA
569	NA	NA	17	3	568	28.4	NA	NA	NA	NA	NA	NA	NA
570	NA	NA	17	3	569	28.45	NA	NA	NA	NA	NA	NA	NA
571	NA	NA	17	3	570	28.5	NA	NA	NA	NA	NA	NA	NA
572	NA	NA	17	3	571	28.55	NA	NA	NA	NA	NA	NA	NA
573	NA	NA	17	3	572	28.6	NA	NA	NA	NA	NA	NA	NA
574	NA	NA	17	3	573	28.65	NA	NA	NA	NA	NA	NA	NA
575	NA	NA	17	3	574	28.7	NA	NA	NA	NA	NA	NA	NA
576	NA	NA	17	3	575	28.75	NA	NA	NA	NA	NA	NA	NA
577	NA	NA	17	3	576	28.8	NA	NA	NA	NA	NA	NA	NA
578	NA	NA	17	3	577	28.85	NA	NA	NA	NA	NA	NA	NA
579	NA	NA	17	3	578	28.9	NA	NA	NA	NA	NA	NA	NA
580	NA	NA	17	3	579	28.95	NA	NA	NA	NA	NA	NA	NA
581	NA	NA	17	3	580	29	NA	NA	NA	NA	NA	NA	NA
582	NA	NA	17	3	581	29.05	NA	NA	NA	NA	NA	NA	NA
583	NA	NA	17	3	582	29.1	NA	NA	NA	NA	NA	NA	NA
584	NA	NA	17	3	583	29.15	NA	NA	NA	NA	NA	NA	NA
585	NA	NA	17	3	584	29.2	NA	NA	NA	NA	NA	NA	NA
586	NA	NA	17	3	585	29.25	NA	NA	NA	NA	NA	NA	NA
587	NA	NA	17	3	586	29.3	NA	NA	NA	NA	NA	NA	NA
588	NA	NA	17	3	587	29.35	NA	NA	NA	NA	NA	NA	NA
589	NA	NA	17	3	588	29.4	NA	NA	NA	NA	NA	NA	NA
590	NA	NA	17	3	589	29.45	NA	NA	NA	NA	NA	NA	NA
591	NA	NA	17	3	590	29.5	NA	NA	NA	NA	NA	NA	NA
592	NA	NA	17	3	591	29.55	NA	NA	NA	NA	NA	NA	NA
593	NA	NA	17	3	592	29.6	NA	NA	NA	NA	NA	NA	NA
594	NA	NA	17	3	593	29.65	NA	NA	NA	NA	NA	NA	NA
595	NA	NA	17	3	594	29.7	NA	NA	NA	NA	NA	NA	NA
596	NA	NA	17	3	595	29.75	NA	NA	NA	NA	NA	NA	NA
597	NA	NA	17	3	596	29.8	NA	NA	NA	NA	NA	NA	NA
598	NA	NA	17	3	597	29.85	NA	NA	NA	NA	NA	NA	NA
599	NA	NA	17	3	598	29.9	NA	NA	NA	NA	NA	NA	NA
600	NA	NA	17	3	599	29.95	NA	NA	NA	NA	NA	NA	NA
601	NA	NA	17	3	600	30	NA	NA	NA	NA	NA	NA	NA
