# Supplementary material for: An automated feeding system for the African killifish reveals the impact of diet on lifespan and allows scalable assessment of associative learning
Source: eLife. 2022 Nov 10;11:e69008. doi: 10.7554/eLife.69008 (PMC9788828; doi:10.7554/eLife.69008)
Supplement: Figure 6—source data 3. [file elife-69008-fig6-data3.zip › Filtered and Interpolated Trajectories with Kinematics/t5_REC0020 DLC_likelihood-euclidean-filtered_splines-interpolated_kinematics_02_resnet50_TrainAllTheThingsJun28shuffle1_1030000.csv]

	x2	y2	fishnum	recording_num	bodyparts_coords	seconds	velocity_x	velocity_y	velocity_xy	velocity_xy_5frame	velocity_xy_10frame	velocity_xy_20frame	velocity_xy_40frame
1	70.97849	192.4325	5	20	0	0	0	0	0	NA	NA	NA	NA
2	70.59578	191.1462	5	20	1	0.05	-7.65419999999978	-25.7260000000002	26.8405263294148	NA	NA	NA	NA
3	72.95334	191.0078	5	20	2	0.1	47.1511999999998	-2.7679999999998	47.2323775120413	32.0523864959455	NA	NA	NA
4	69.96838	191.6361	5	20	3	0.15	-59.6992	12.5659999999999	61.0073670685762	37.4318149770848	NA	NA	NA
5	69.3776816056764	192.748019783739	5	20	4	0.2	-11.8139678864719	22.2383956747802	25.1816615696954	38.1944450558078	57.5050924731503	NA	NA
6	70.72154	192.6962	5	20	5	0.25	26.8771678864721	-1.03639567478012	26.8971424056964	38.2208642084838	78.1066351526882	NA	NA
7	71.203	191.2411	5	20	6	0.3	9.62919999999997	-29.1020000000003	30.6536767230298	51.7142276464154	95.6534750772614	NA	NA
8	71.5526031343829	193.58337687733	5	20	7	0.35	6.99206268765806	46.8455375466004	47.3644732754212	82.9577984503551	108.464875282683	NA	NA
9	72.0574290297044	199.98721876072	5	20	8	0.4	10.0965179064298	128.0768376678	128.474184258234	118.781455328292	116.904758598249	NA	NA
10	72.6511343578343	209.037742205445	5	20	9	0.45	11.874106562598	181.0104688945	181.399515589394	153.112505098715	126.142429095003	83.2569348685141	NA
11	73.2673757906428	219.32006376678	5	20	10	0.5	12.3248286561702	205.6464312267	206.015426795378	178.708886356881	132.633044038713	83.5508075834729	NA
12	73.83981	229.4193	5	20	11	0.55	11.448684187144	201.9847246644	202.308925575147	182.095289550083	136.381862805267	83.1545149161891	NA
13	74.314572881991	238.173754995793	5	20	12	0.6	9.49525763981995	175.08909991586	175.346379566253	169.327059739651	136.303051592598	82.2931200364405	NA
14	74.6877172295608	245.434482986498	5	20	13	0.65	7.46288695139611	145.2145598141	145.406200224242	146.484632749135	126.167107943734	81.1937514245012	NA
15	74.9677750598697	251.305725739863	5	20	14	0.7	5.60115660617782	117.4248550673	117.558366537237	119.651220511819	109.008777263878	82.2321647999335	NA
16	75.1632783900778	255.891725023641	5	20	15	0.75	3.91006660416224	91.7199856755599	91.8032918427977	93.8972168283146	88.9949800142576	83.4268884993445	NA
17	75.2827592373452	259.29672260558	5	20	16	0.8	2.38961694534794	68.09995163878	68.1418643885656	70.2389263373848	70.6555547551168	84.5714244899405	NA
18	75.334749618832	261.624960253432	5	20	17	0.85	1.03980762973606	46.5647529570401	46.5763611487312	48.6904947881046	56.1213647901985	84.9136240855124	NA
19	75.3277815516985	262.980679734948	5	20	18	0.9	-0.13936134267027	27.1143896303204	27.1147477695931	31.50532727938	45.4827442507533	81.1291512824161	NA
20	75.2703870531048	263.468122817876	5	20	19	0.95	-1.14788997187389	9.74886165855992	9.8162087908351	21.6598889984146	38.3219005048638	74.522932380302	78.8566809139572
21	75.171098140211	263.191531269969	5	20	20	1	-1.98577825787595	-5.53183095814006	5.87745429917491	18.3455127520824	34.2207329599757	66.4063507458314	83.2818072525492
22	75.0384468301772	262.255146858976	5	20	21	1.05	-2.65302620067615	-18.7276882198603	18.9146729837385	20.7265621641218	32.760986174614	58.06564142888	83.9356770948086
23	74.8809651401637	260.763211352647	5	20	22	1.1	-3.14963380026995	-29.8387101265803	30.0044799170705	27.9533062216231	33.524196578427	51.688884968909	83.2931774795075
24	74.7071850873305	258.819966518734	5	20	23	1.15	-3.47560105666389	-38.8648966782591	39.01999482979	36.9361386405714	36.0911946210984	45.8839731938088	83.4716182497812
25	74.5256386888377	256.529654124986	5	20	24	1.2	-3.63092796985597	-45.8062478749605	45.9499290783414	43.8620833508135	40.037087496726	43.340853005472	83.9351461330825
26	74.3448579618457	253.996515939155	5	20	25	1.25	-3.61561453983995	-50.6627637166201	50.7916163939167	48.7028804047715	43.8177214774053	46.0258062723637	84.1001374392556
27	74.1733749235144	251.324793728989	5	20	26	1.3	-3.42966076662606	-53.4344442033199	53.5443965349489	51.4558270780751	45.4757281026432	52.2239453283847	84.9147274939415
28	74.019721591004	248.618729262241	5	20	27	1.35	-3.07306665020803	-54.1212893349598	54.2084651868604	52.1208687718289	47.2564051476195	60.0092720769242	84.8382797864638
29	73.8924299814747	245.982564306659	5	20	28	1.4	-2.54583219058588	-52.7232991116404	52.7847281963081	50.6993043142391	46.2852021368644	67.463109932871	83.1842694686078
30	73.8000321120867	243.520540629996	5	20	29	1.45	-1.84795738776018	-49.2404735332599	49.2751375471104	47.089372854473	48.3598055060802	74.4564269594003	82.6696799714392
31	73.75106	241.3369	5	20	30	1.5	-0.979442241734034	-43.6728125999196	43.6837941059678	45.8099298904675	57.8308795847517	83.0128069216255	83.0772425017934
32	74.4765	239.7172	5	20	31	1.55	14.5088000000001	-32.3940000000005	35.4947392361183	41.1145771956537	71.6869044821553	84.7168392734281	84.0373675093193
33	76.80971	239.1967	5	20	32	1.6	46.6641999999999	-10.41	47.811250366833	44.5987422403316	86.4943475754214	84.2932349225745	85.0386999703964
34	75.37423	239.4913	5	20	33	1.65	-28.7096	5.89200000000005	29.3079647222389	64.9624548552644	98.8350252446435	85.7494850750611	85.0590166096651
35	76.4639842510425	242.643016087633	5	20	34	1.7	21.7950850208501	63.0343217526598	66.6959627705001	96.2844361098377	108.875766422075	85.6381274662315	83.4344539084693
36	80.9415516185432	248.37701384943	5	20	35	1.75	89.5513473500139	114.67995523594	145.502357180632	127.178765260375	122.207892365846	84.7733863791668	81.4672026994934
37	87.2572968605225	255.613853567411	5	20	36	1.8	126.314904839586	144.73679435962	192.104645508985	156.555473293633	123.957950444213	85.2580304979426	80.6265562367779
38	93.8615847350012	263.274095523594	5	20	37	1.85	132.085757489574	153.204839123659	202.282896119521	173.152790603818	121.33006469753	84.7629354874151	81.0035167323854
39	99.20478	270.2783	5	20	38	1.9	106.863905299976	140.08408952812	176.191504888529	179.453329876427	125.213768013258	85.2393876547994	82.3760230527179
40	103.378	276.4909	5	20	39	1.95	83.4644	124.252	149.682549321422	151.631464778588	122.916449426383	90.8164275625765	84.5333546030086
41	109.7238	282.66	5	20	40	2	126.916	123.382	177.005053543677	115.481364134684	111.715893173582	99.7481342577553	87.0074630664965
42	112.2557	283.4415	5	20	41	2.05	50.6380000000001	15.6299999999999	52.9953200197905	93.8720627328824	98.8291565137299	110.009093589759	88.8109844743889
43	112.3376	284.515	5	20	42	2.1	1.63799999999981	21.4699999999993	21.5323929	72.6801082489475	83.0315233994088	118.388514971884	89.0823202161924
44	115.5948	283.515	5	20	43	2.15	65.1440000000002	-20	68.1449978795218	43.9784564707367	71.6437500649553	124.234060025521	89.8746945215416
45	116.116	285.6381	5	20	44	2.2	10.4239999999999	42.4620000000004	43.7227769017481	46.0268482488717	72.7570887030782	123.528054811467	90.4765504888543
46	117.6242	284.9098	5	20	45	2.25	30.164	-14.5659999999998	33.4967946526231	50.5816826641338	77.288376149665	116.908599126623	90.1789515069155
47	120.1398	286.8253	5	20	46	2.3	50.3119999999998	38.3100000000002	63.2372789104654	49.4154373970282	96.0602367353044	109.029167145171	92.2200180662237
48	120.1716	284.6102	5	20	47	2.35	0.636000000000081	-44.3020000000001	44.3065649763104	72.8340691572088	115.446965246238	101.997761387847	94.7417981469509
49	123.232593917817	285.191432780545	5	20	48	2.4	61.21987835634	11.624655610899	62.313771543994	110.598295828593	123.254352037785	97.2889361725648	99.0673451292365
50	129.812498327513	289.81304190498	5	20	49	2.45	131.59808819392	92.4321824887011	160.815935702651	146.093625221737	124.13966019655	94.6102822466169	104.026771396435
51	138.377837184835	296.898105281224	5	20	50	2.5	171.30677714644	141.701267524879	222.317928009545	180.312247828343	122.101305079664	91.0021192113676	108.430926651814
52	147.395134445527	304.869700817196	5	20	51	2.55	180.34594521384	159.431910719441	240.713925876184	197.093266678542	119.229177776613	92.9051296753497	113.747131275729
53	155.330914065334	312.150906420815	5	20	52	2.6	158.71559239614	145.624112072379	215.399678009338	175.445251235892	120.963999376285	93.8714055098102	118.352715903142
54	160.6517	317.1648	5	20	53	2.65	106.41571869332	100.277871583701	146.218865794989	133.604314330735	122.934122280174	93.9999039680221	121.743805645164
55	162.55429287566	318.978826623077	5	20	54	2.7	38.0518575131998	36.2805324615397	52.5758584894027	92.364730331488	116.463475790156	95.3149735114771	123.820930967596
56	163.1566	319.2379	5	20	55	2.75	12.0461424868	5.18146753846054	13.1132434837613	61.6157509242264	104.71586227307	95.5845166346642	125.109704983081
57	164.78879024242	319.798561811889	5	20	56	2.8	32.6438048483999	11.2132362377793	34.5160058799488	48.7749778818071	89.7500226153951	99.1820056345049	124.265654444788
58	167.708972037613	320.786396982909	5	20	57	2.85	58.40363590386	19.7567034204008	61.6547809730302	57.4817003444192	72.2958457733822	104.720660806487	123.953984274751
59	171.657238711596	321.894251247984	5	20	58	2.9	78.96533347966	22.1570853014998	82.0150005828925	75.8274102154052	64.7454558982592	112.895302603674	122.052074366291
60	176.373683590386	322.81497034204	5	20	59	2.95	94.3288975758003	18.4143818811197	96.1094708024632	87.1353148993021	66.4902868264039	117.237115230294	120.480162121631
61	181.5984	323.2414	5	20	60	3	104.49432819228	8.5285931592	104.841792838691	82.975940622538	69.0677281896643	117.113719045873	118.193750731904
62	186.1439	323.4987	5	20	61	3.05	90.9100000000001	5.14599999999973	91.0555292994336	80.7159339147113	79.1348334923972	117.4851689617	121.404048240496
63	187.7202	324.7982	5	20	62	3.1	31.5260000000001	25.9900000000005	40.8579095892096	75.4988733083885	88.4773222366889	118.3169168344	122.905188853776
64	191.2282	324.3561	5	20	63	3.15	70.1599999999996	-8.84199999999964	70.7149670437591	62.3080461639234	102.856482927173	119.253551264806	123.36633435478
65	194.7259	324.5128	5	20	64	3.2	69.9540000000002	3.13400000000001	70.0241677708491	71.1343520854923	118.010754670432	124.113807123726	123.890912398466
66	196.4572	325.3978	5	20	65	3.25	34.6260000000001	17.6999999999998	38.8876571163653	93.9787038508398	129.511575818676	133.31081083954	127.726894633671
67	203.1154	326.5628	5	20	66	3.3	133.164	23.2999999999993	135.187058907278	124.997031939635	145.220315308005	139.502141744405	131.239024549891
68	209.9734	330.1811	5	20	67	3.35	137.16	72.3660000000007	155.079668415947	160.522636032476	164.337987895418	145.910207161656	135.543871156189
69	219.531803032754	336.190134150863	5	20	68	3.4	191.16806065508	120.18068301726	225.806607487734	196.715105473428	173.761646631353	146.815212560017	139.392513675582
70	229.9669	342.8563	5	20	69	3.45	208.70193934492	133.323316982739	247.652188235054	219.306278530518	181.737327421049	146.350041996645	140.288581881092
71	238.9985	349.1225	5	20	70	3.5	180.632	125.324000000001	219.850004321128	234.697271939997	197.553893489415	145.385382252441	140.050132935952
72	249.002370015996	356.461427835205	5	20	71	3.55	200.07740031992	146.778556704099	248.142924192724	222.526261323071	199.869449996412	149.902966805643	140.184932073491
73	258.765	362.7297	5	20	72	3.6	195.25259968008	125.3654432959	232.034635463344	202.952018809621	203.343092086623	151.938972197741	141.357782466013
74	266.4931	365.6105	5	20	73	3.65	154.562000000001	57.6160000000004	164.951554403104	198.392681505402	190.77394219286	152.732764741537	143.892380688536
75	273.8359	367.0833	5	20	74	3.7	146.855999999999	29.4560000000001	149.780975667806	180.432621462307	174.689329322858	152.466851285455	148.184521101235
76	283.1624	370.26	5	20	75	3.75	186.53	63.5339999999997	197.053317800031	171.988912233249	161.259188686207	159.869272632678	153.878907541348
77	290.1173	374.0429	5	20	76	3.8	139.098	75.6579999999997	158.342623977248	159.02162306265	154.585618303281	163.296043465278	157.671096496854
78	298.0744	379.2159	5	20	77	3.85	159.142000000001	103.46	189.816089318056	146.426639836096	139.539956500064	166.367081505891	159.164058355094
79	302.449	376.7827	5	20	78	3.9	87.4919999999997	-48.664	100.115108550108	124.125695867012	131.703882851722	165.88972474749	159.066407764479
80	305.6883	373.8939	5	20	79	3.95	64.7860000000003	-57.7760000000001	86.806059535035	128.738615144256	123.196375149861	163.34004853189	158.445777063507
81	309.8905	373.0952	5	20	80	4	84.043999999999	-15.9739999999999	85.5485979546119	107.091000766878	122.184651775941	162.986546826032	157.715597204006
82	318.4955	370.2272	5	20	81	4.05	172.1	-57.3599999999999	181.407220363469	104.386142640794	126.722636934144	162.884695185282	158.151705154927
83	322.1019	368.3216	5	20	82	4.1	72.1280000000002	-38.1119999999999	81.5780174311684	99.9661104636258	129.39107092516	164.398648097625	160.370911427121
84	324.282	364.581	5	20	83	4.15	43.6019999999996	-74.8119999999994	86.5908179196841	120.243607684871	141.00550730212	168.531210112265	162.495434068221
85	327.3087	365.7239	5	20	84	4.2	60.5340000000001	22.8579999999999	64.7058986491959	124.706658724032	151.990767740922	172.255235078744	166.801936179711
86	334.2903	359.5094	5	20	85	4.25	139.632	-124.29	186.936084060836	151.691141083441	164.713904965857	174.447004243156	172.650237568497
87	342.8824	354.0383	5	20	86	4.3	171.842	-109.422000000001	203.722475559277	177.624871963446	171.183772067284	175.840051249304	174.631742240293
88	352.9904	350.1641	5	20	87	4.35	202.16	-77.4839999999995	216.500429228212	204.015425018218	189.257339695186	172.417909548533	173.582288657842
89	363.8033	350.204	5	20	88	4.4	216.257999999999	0.797999999999774	216.25947231971	209.184202246843	205.358537372809	171.317602968942	170.558263979092
90	372.4903	345.5972	5	20	89	4.45	173.74	-92.1360000000004	196.658663923053	217.660885410535	221.314095007627	170.541512130368	164.711264853333
91	381.1266	339.3841	5	20	90	4.5	172.726	-124.262	212.779970203965	226.823538306931	226.709356710372	170.04581215557	159.859495701191
92	391.928001930576	333.489187722347	5	20	91	4.55	216.02803861152	-117.898245553059	246.105891377736	233.092202782171	224.957465564464	166.400443504211	154.075360044033
93	404.039022028631	328.454867812546	5	20	92	4.6	242.2204019611	-100.68639819602	262.313693710192	238.612764997036	215.444748171906	168.802850656501	149.256374823569
94	415.8735	324.8199	5	20	93	4.65	236.68955942738	-72.6993562509199	247.602794695911	244.2345111739	201.629698635765	172.258103394905	145.408773662349
95	426.7971	322.2885	5	20	94	4.7	218.472	-50.6280000000004	224.261474997379	232.254045718393	189.092256519815	181.137021073968	142.45199685713
96	438.1814	318.3558	5	20	95	4.75	227.686	-78.6540000000002	240.888701088283	204.065958036881	175.377719345283	185.431202504316	138.380352704908
97	446.343171336293	313.876413115268	5	20	96	4.8	163.23542672586	-89.5877376946396	186.203564100199	170.167194489358	161.617114941139	185.967441015307	134.708868666187
98	450.593420735377	309.544664299549	5	20	97	4.85	85.00498798168	-86.6349763143796	121.373255302635	139.571748042594	148.348361617816	180.797495809793	130.645566499208
99	451.442059766772	305.732533334056	5	20	98	4.9	16.9727806279002	-76.2426193098611	78.1089769582935	106.520927516666	139.157669417	175.226803210693	129.02732363244
100	449.399	302.812	5	20	99	4.95	-40.8611953354398	-58.4106666811192	71.2842427635573	90.9801841638853	140.959947140309	166.082481174775	128.148796053587
101	446.633	300.2331	5	20	100	5	-55.3200000000004	-51.5780000000007	75.6345984586427	92.6307651987514	144.153048298261	156.732444576349	127.270080730481
102	448.5807	295.1698	5	20	101	5.05	38.954	-101.265999999999	108.499847336298	108.148144344643	146.97741646615	145.266024902784	123.265459886195
103	450.396	288.9479	5	20	102	5.1	36.3060000000007	-124.438	129.626160476966	142.348146238025	146.150243447679	134.114101549514	122.870285807966
104	450.6292	281.1666	5	20	103	5.15	4.66400000000021	-155.626	155.69587268775	181.785169079856	148.823907785621	122.286337212433	122.709133418637
105	451.271963559751	269.069451484608	5	20	104	5.2	12.8552711950192	-241.94297030784	242.28425223047	202.974648768416	143.072705829735	112.648758635517	122.767488799958
106	452.21534316982	255.461125946113	5	20	105	5.25	18.8675922013806	-272.1665107699	272.819712667798	199.669721696607	138.087169807416	102.313701166659	121.043896409673
107	452.6627	244.7481	5	20	106	5.3	8.94713660359912	-214.26051892226	214.447245779095	189.4996712266	128.914934864428	93.5776860830697	118.601845370348
108	452.9812	239.102	5	20	107	5.35	6.37000000000057	-112.922	113.101525117922	143.797265421445	119.879841481211	88.8732234498834	117.423904129272
109	455.7037	234.6221	5	20	108	5.4	54.4500000000005	-89.5980000000003	104.845620337714	94.3891705349754	105.415005007865	86.7370442959385	115.512462833501
110	456.3534	234.3939	5	20	109	5.45	12.9939999999999	-4.56399999999974	13.772223204697	54.8552209604409	84.3375701307249	85.7560799768054	115.123341662107
111	455.5299	235.3855	5	20	110	5.5	-16.4700000000005	19.8320000000001	25.7792382354487	40.0899612658154	60.4743540350564	84.494349305393	111.607349703916
112	456.1284	234.7977	5	20	111	5.55	11.97	-11.7560000000003	16.7774979064224	21.3303387891297	40.177955699989	80.1304762681781	106.755651313549
113	457.0043	236.5553	5	20	112	5.6	17.518	35.1519999999999	39.2752266447948	24.8778748400046	31.5962034520878	76.9377209594311	100.667953834108
114	456.9226	237.1016	5	20	113	5.65	-1.63400000000024	10.926	11.0475079542855	26.5595375351374	24.6501808062559	73.1601634423694	94.766075643377
115	455.9124	238.3106	5	20	114	5.7	-20.204	24.1800000000001	31.5099034590714	25.5006904395372	28.4394541238757	64.3979565259485	91.7884693632852
116	457.5931	238.6224	5	20	115	5.75	33.614	6.2360000000001	34.1875517111127	23.1024456383601	30.9015288033703	56.6565903150298	86.9148429817866
117	457.4479	239.1779	5	20	116	5.8	-2.90399999999977	11.1099999999999	11.4832624284215	27.9700228233821	31.346017671928	51.2362497253894	83.9304596418263
118	457.4485	240.5421	5	20	117	5.85	0.0120000000003984	27.2840000000002	27.2840026389093	32.0010334077468	33.9956004376511	54.0503124487521	81.9148576848196
119	458.2559	242.1164	5	20	118	5.9	16.1479999999995	31.4859999999999	35.3853938793957	35.2435200716032	40.9053218768741	55.7981224563094	81.1216048226092
120	457.852131939812	244.667897726468	5	20	119	5.95	-8.07536120375971	51.02995452936	51.6649563808946	37.1913449043189	44.458342921172	64.1642021494389	80.8681747361929
121	456.582416527554	246.844642773444	5	20	120	6	-25.3943082451599	43.5349009395202	50.3999850303949	44.8887552369421	52.8388265950032	66.4822548314823	79.2986723464429
122	455.5464	246.6152	5	20	121	6.05	-20.7203305510802	-4.58885546888041	21.222386592	53.8406209303661	62.2945437507898	68.2452777243151	76.9799281471575
123	454.675	243.4442	5	20	122	6.1	-17.4279999999999	-63.4199999999998	65.7710543020254	56.9156524345973	76.5044214454164	67.2218061187022	74.4057782837575
124	451.5379	240.9509	5	20	123	6.15	-62.7420000000006	-49.8660000000001	80.1447223465157	70.4341331184033	86.946064106363	67.2458140743214	73.5350308919605
125	451.0432	237.6356	5	20	124	6.2	-9.89399999999932	-66.3059999999996	67.0401139020507	87.3977425972606	99.8889501750023	70.9281800910533	68.901122706804
126	455.1559	233.4058	5	20	125	6.25	82.2539999999992	-84.5960000000002	117.992388449425	108.120087653891	102.062980859594	71.5159847969147	62.4827073476973
127	457.5532	228.6767	5	20	126	6.3	47.9460000000006	-94.5819999999998	106.040433986287	120.05150728236	105.144537776702	74.283233200583	58.1969736244986
128	456.598	220.2616	5	20	127	6.35	-19.1039999999998	-168.302	169.382779585176	142.862247915407	100.448011799753	74.9564919197557	56.9673591482889
129	456.0858	213.2903	5	20	128	6.4	-10.2440000000001	-139.426	139.801820488862	133.691828600785	93.5863062717687	75.5061653492799	57.2973385870017
130	459.2196	204.7952	5	20	129	6.45	62.6760000000002	-169.902	181.093817067287	122.891332956144	97.3980172609345	75.9802694955803	61.5075280287613
131	458.7028	201.2254	5	20	130	6.5	-10.3359999999998	-71.3959999999997	72.1402918763153	92.7759359456159	90.1931429988261	74.1029953874928	67.1984303466568
132	456.2007	201.9391	5	20	131	6.55	-50.0420000000008	14.2739999999998	52.0379557630781	67.1211052611776	86.2719226503762	73.8293800261368	73.7078573946858
133	456.3978	201.0197	5	20	132	6.6	3.94200000000069	-18.3879999999999	18.8057945325371	51.9337866064619	73.408562394095	71.873835608084	79.1053009392223
134	456.4214	200.4438	5	20	133	6.65	0.471999999999753	-11.5179999999998	11.5276670666703	46.6944573968669	64.0662665921968	73.9098983415515	84.4452282414135
135	461.6412	199.8123	5	20	134	6.7	104.396	-12.6300000000003	105.157223793709	49.6525123446087	52.0715888161584	73.4042888876596	88.90088826116
136	463.485	198.4421	5	20	135	6.75	36.8759999999997	-27.4039999999997	45.9436458283402	54.0411888425742	46.1430099153914	68.3088243803648	93.6507138985457
137	463.5123	195.1008	5	20	136	6.8	0.545999999999367	-66.8260000000004	66.8282305017875	61.0114279232159	42.5142222755714	65.1576975236079	99.3390765937821
138	462.5202	193.3212	5	20	137	6.85	-19.8419999999999	-35.5919999999998	40.7491770223642	52.209391025855	43.2996594164146	59.8844058478258	104.28777574252
139	460.7742	194.8473	5	20	138	6.9	-34.9199999999996	30.5219999999997	46.378862469879	45.5915624339159	54.2334904113343	58.796554717694	107.970280595546
140	457.724	195.0563	5	20	139	6.95	-61.0040000000004	4.18000000000006	61.1470393069038	35.3759322065342	49.4105605143847	58.8508539080836	109.433410902374
141	457.462	194.4694	5	20	140	7	-5.24000000000001	-11.7379999999997	12.8545028686446	32.5581299902551	46.4245057619036	67.9146058618314	110.340752025665
142	456.8335	193.9949	5	20	141	7.05	-12.5699999999995	-9.49000000000012	15.7500793648791	47.4555528994526	44.0434723968395	79.1704370650566	111.044091329582
143	457.6641	195.0375	5	20	142	7.1	16.6120000000001	20.8519999999999	26.6601659409689	46.6117300029144	46.3602493015566	90.9887957597425	111.017804765726
144	458.5701	201.0125	5	20	143	7.15	18.1200000000001	119.5	120.865977015867	47.2574490898912	53.5268428431913	101.644642408506	112.803354497759
145	459.268046540251	203.772000351319	5	20	144	7.2	13.9589308050199	55.1900070263804	56.927924824213	52.7110125871449	65.6301190000087	106.873596431267	115.859475798399
146	459.322713889175	202.96970576168	5	20	145	7.25	1.09334697847999	-16.0458917927804	16.0830983035287	60.1623686128581	89.6862018082714	115.785443000177	117.37047770901
147	458.079974293511	201.2141582912	5	20	146	7.3	-24.8547919132807	-35.1109494095999	43.0178968511475	59.5981327869299	115.826651854542	124.394919986981	118.764103802887
148	454.8857	201.1139	5	20	147	7.35	-63.88548587022	-2.00516582399985	63.9169460695348	84.6485079971031	138.67793210307	133.619059565284	119.860147880194
149	450.5196	205.0855	5	20	148	7.4	-87.3219999999992	79.4319999999999	118.044797886226	132.114954526652	149.055794405677	140.434395841811	122.202734890237
150	449.717793860564	214.159132488258	5	20	149	7.45	-16.0361227887211	181.47264976516	182.179800875079	178.942291121938	164.336632348149	142.886552309167	121.817692674632
151	451.53449228224	226.698986225345	5	20	150	7.5	36.333968433521	250.79707474174	253.415330951271	217.193495593283	185.14638023845	146.578508663838	123.048880237178
152	453.244969562796	240.45074684976	5	20	151	7.55	34.209545611119	275.0352124883	277.154579827582	238.513456024424	204.746367577123	148.258802633027	122.319858759825
153	452.1245	253.1601	5	20	152	7.6	-22.4093912559192	254.1870630048	255.172968426256	244.024756699195	220.877869829011	150.161773923368	123.13519703623
154	448.1016	263.6472	5	20	153	7.65	-80.4579999999999	209.742	224.644600041933	238.177805950249	227.341948840431	151.696810653966	125.359252487634
155	447.0899	274.0851	5	20	154	7.7	-20.2340000000004	208.758	209.736304248931	230.550444032307	220.142985618325	158.314662709139	124.856043004555
156	442.539009268176	284.328718576394	5	20	155	7.75	-91.0178146364797	204.87237152788	224.180577206542	224.56224406474	203.470815519404	166.432131037656	125.542914242689
157	436.8473	294.8372	5	20	156	7.8	-113.83418536352	210.16962847212	239.017770237874	216.170441656438	180.690953411513	172.370510082167	125.306572677271
158	434.341582227604	305.816497683852	5	20	157	7.85	-50.1143554479199	219.58595367704	225.231968588421	196.261214537455	161.645615743666	179.835889912562	126.095119037252
159	433.4858	314.9106	5	20	158	7.9	-17.1156445520808	181.88204632296	182.685588000424	168.76382508856	154.337826902255	185.608915062779	125.870661726734
160	432.9839	320.3972	5	20	159	7.95	-10.0379999999996	109.732	110.190168654014	130.831462790719	152.292693070128	184.78453144118	125.867043297893
161	434.6984	324.3784	5	20	160	8	34.2899999999997	79.624	86.6936299620681	98.7289874225914	147.717881836862	178.183154612525	126.849646670901
162	432.4663	325.4309	5	20	161	8.05	-44.6420000000001	21.0500000000002	49.3559587486659	92.5052121480722	139.994652587211	165.469280454593	128.129489563833
163	432.9021	322.2244	5	20	162	8.1	8.71600000000058	-64.1300000000001	64.7195917477855	108.324171602802	138.793909996112	155.281598312717	128.475704785371
164	435.026051004734	314.949786449187	5	20	163	8.15	42.4790200946791	-145.49227101626	151.566711627827	126.671938585164	143.875881285127	149.073862566762	127.175736997938
165	436.709476135837	305.636458599081	5	20	164	8.2	33.6685026220607	-186.26655700212	189.284965927661	149.157842383703	149.426077264035	142.838489577844	127.89119734995
166	436.352	296.722	5	20	165	8.25	-7.14952271674065	-178.28917198162	178.432464873881	178.858832569632	152.895493705646	135.300385485201	129.606521820433
167	433.9451	288.9991	5	20	166	8.3	-48.137999999999	-154.458	161.785477741359	195.246550422183	150.247607497673	126.218225367562	132.408680130144
168	434.5851	278.3571	5	20	167	8.35	12.7999999999997	-212.84	213.224542677432	190.527982925267	148.917580881768	118.571178509221	132.496636830773
169	436.8326	266.9002	5	20	168	8.4	44.95	-229.138	233.50530089058	179.119048826128	143.809898231269	111.306927611656	131.959990760055
170	432.7887	259.6696	5	20	169	8.45	-80.8780000000002	-144.612	165.692128443085	151.337372611644	133.384286085559	108.84753428662	128.010188354307
171	432.9727	253.603	5	20	170	8.5	3.67999999999938	-121.332	121.387794378183	118.976329193904	122.88288913354	107.120784677964	122.613081761467
172	431.8289	253.6142	5	20	171	8.55	-22.876	0.224000000000046	22.8770966689394	92.3732460403545	112.441798147912	108.000176494638	116.433546572558
173	433.4933	251.6547	5	20	172	8.6	33.288	-39.1900000000004	51.419325588732	76.240589245851	98.3484470223301	106.789635647374	112.074216501744
174	438.2531	250.0454	5	20	173	8.65	95.1960000000008	-32.1859999999998	100.489885122833	66.6467294409526	78.7379739381853	102.654663341909	109.021677920954
175	442.3294	248.8377	5	20	174	8.7	81.5260000000001	-24.1539999999998	85.0288444705677	73.5462236841812	68.2689913092048	97.4677319907619	107.010658638014
176	445.4061	246.8353	5	20	175	8.75	61.5339999999992	-40.0480000000005	73.4184953536909	77.7205648507564	61.3460756502825	92.7809126032104	104.843447456765
177	443.1247	245.0961	5	20	176	8.8	-45.6279999999992	-34.7839999999997	57.3745678850822	65.1027018360162	65.7527454916029	92.4468501781208	103.607729176547
178	445.0156	242.0156	5	20	177	8.85	37.8179999999998	-61.61	72.2910314216085	60.2973933725586	64.6616904129801	85.1573837489849	102.866910514201
179	445.2872	240.1654	5	20	178	8.9	5.43199999999956	-37.004	37.4005700491316	56.0454218596125	61.4994284525501	78.3110664573313	99.5169660019067
180	445.4531	237.1198	5	20	179	8.95	3.31800000000044	-60.9120000000001	61.0023021532796	57.9592672990247	61.5511778959646	71.2358452674335	98.3956016234396
181	445.8438	234.5413	5	20	180	9	7.81399999999962	-51.5699999999998	52.1586377889605	51.6028159752039	62.6789360728806	67.0430089104088	99.3424939758111
182	447.2415	231.4999	5	20	181	9.05	27.9539999999997	-60.8280000000002	66.9437950821434	57.8961550690839	72.4519022083291	67.3978126905226	100.462880810688
183	447.424	229.4827	5	20	182	9.1	3.65000000000009	-40.3440000000001	40.5087748025043	62.8049624193707	71.9663204756397	68.866834690772	99.2584365072355
184	444.8132	231.7278	5	20	183	9.15	-52.2159999999997	44.9020000000002	68.867265518532	69.3124502861488	77.8841589764772	68.9694932751453	97.1452683294574
185	448.5416	233.8241	5	20	184	9.2	74.5680000000004	41.9259999999997	85.5463389047132	86.9445371176335	74.2026992256622	71.182827698184	94.0516419452253
186	447.8425	229.6474	5	20	185	9.25	-13.9820000000009	-83.5339999999997	84.6960771228512	92.3298249760755	72.7399421705351	74.386509428329	92.0696576771889
187	446.5044	222.0085	5	20	186	9.3	-26.7619999999999	-152.778	155.104229239567	97.8721628838704	69.0428798894423	80.9972329855328	89.1360388095655
188	443.8083	219.9837	5	20	187	9.35	-53.922	-40.496	67.4352140947147	85.6004360319537	73.0719789685639	87.1626425191808	86.102050168472
189	439.0545	219.1351	5	20	188	9.4	-95.0759999999991	-16.9720000000001	96.5789550575064	76.1674340549214	76.4395580977405	87.7270043921571	82.3671278170347
190	437.9153	218.7291	5	20	189	9.45	-22.7840000000003	-8.12000000000012	24.1877046451295	51.1412226612512	80.8144775004035	87.9436689602595	79.4094279361909
191	436.0407	218.8147	5	20	190	9.5	-37.4919999999997	1.71199999999999	37.5310672376896	53.8141329610523	86.0940827837774	91.5642032736579	76.8933252671904
192	434.6265	219.3107	5	20	191	9.55	-28.2839999999999	9.92000000000019	29.9731722712161	55.0069533116106	89.5425637627366	92.9255851267369	77.5874547212275
193	431.5202	221.8938	5	20	192	9.6	-62.1260000000007	51.662	80.7997655937199	76.0285189688533	102.358964562722	91.7272373670969	77.4434318140623
194	429.2029	226.4674	5	20	193	9.65	-46.3459999999998	91.472	102.543056810298	96.0207315126335	97.569849807837	91.6358733170055	76.2203490393615
195	427.5119	232.7071	5	20	194	9.7	-33.8199999999995	124.794	129.295532931343	127.943904864222	101.684638694857	90.6355518996887	76.6132021919381
196	429.5884	239.2606	5	20	195	9.75	41.5299999999991	131.07	137.492129956591	150.903796164392	110.388464376781	91.3584027511675	76.7199004361078
197	436.9333	245.2533	5	20	196	9.8	146.898	119.854	189.589039029159	140.132746304063	116.808290364031	85.8252274410103	76.2330624985114
198	446.6169	246.6228	5	20	197	9.85	193.672	27.3900000000003	195.599222094568	127.34075842086	110.38249576563	87.046716587959	76.5222744448695
199	445.5648	244.4275	5	20	198	9.9	-21.0419999999999	-43.9060000000001	48.6878075086566	124.756197240928	106.832188536271	86.4231891767381	77.5668963281366
200	446.16	241.2154	5	20	199	9.95	11.9040000000007	-64.2420000000004	65.3355935153272	105.672675863841	100.456626298974	87.5830106049484	77.1886448368104
201	440.782	238.0736	5	20	200	10	-107.560000000001	-62.8359999999998	124.569324056929	69.8611953668682	96.6227227185575	86.7436416239721	78.6324844756384
202	436.1427	238.8783	5	20	201	10.05	-92.7859999999998	16.0939999999999	94.1714321437237	73.5316307684777	82.1078911192839	87.7770967519324	78.0851525618843
203	435.3232	238.9901	5	20	202	10.1	-16.3900000000001	2.23600000000033	16.5418196097045	73.5724941770876	71.7344686131961	86.0200289373525	79.62633749553
204	433.3492	241.6992	5	20	203	10.15	-39.4799999999998	54.1819999999996	67.0399845167042	68.4892481961872	75.2765285456392	83.4712048035777	79.3977942386286
205	436.2672	243.1905	5	20	204	10.2	58.3600000000001	29.8259999999999	65.5399105583766	58.5431063747269	73.48138251504	82.0435766856922	79.5914756131385
206	440.8888	244.9847	5	20	205	10.25	92.432	35.8840000000004	99.1530941524269	73.607741859524	63.0988188711635	79.0532914438867	80.0504683792086
207	442.0467	243.0882	5	20	206	10.3	23.1579999999997	-37.9300000000001	44.4407230364222	77.0214263228006	58.7459031398334	71.4688920114899	78.2635507885216
208	439.3079	239.4008	5	20	207	10.35	-54.7759999999994	-73.7479999999999	91.8649970336903	73.3902708529923	61.657562109075	65.8819063705581	80.0693104136571
209	435.4559	237.7133	5	20	208	10.4	-77.0400000000006	-33.75	84.1084068330871	57.7083895461398	60.1102210708848	67.4067882641161	80.2341275449384
210	433.0927	237.5447	5	20	209	10.45	-47.2640000000001	-3.37199999999996	47.3841332093351	58.9486999049399	63.6305270724105	66.4336207133613	80.6959354585804
211	432.5377	238.4209	5	20	210	10.5	-11.1000000000001	17.5239999999997	20.7436876181645	49.707382358626	61.4838601692158	65.700765677619	80.3774421127642
212	435.0673	238.3081	5	20	211	10.55	50.5920000000003	-2.25599999999986	50.6422748304224	43.199015818969	60.8298929036959	63.2447199970317	81.3583955350486
213	436.9726	237.0505	5	20	212	10.6	38.1060000000002	-25.1519999999999	45.658409302121	53.8707832918287	60.02934412792	67.5254376239631	80.6685216350712
214	438.218	234.7929	5	20	213	10.65	24.9080000000004	-45.1519999999999	51.5665741348018	65.2593307922918	59.537047982593	67.1597151602516	78.7890373595574
215	437.7991	229.7732	5	20	214	10.7	-8.37800000000016	-100.394	100.742970573634	62.711085902452	59.3858589116826	68.5473993265883	76.94571555016
216	434.8752	227.2161	5	20	215	10.75	-58.4780000000001	-51.1419999999998	77.6864251204803	70.3513058972141	68.3027124840745	68.7425340072498	75.7018539262948
217	433.6959	225.7327	5	20	216	10.8	-23.5860000000002	-29.6680000000003	37.9010503812234	75.8750801462171	67.7435368542299	70.7018741360329	72.919705597174
218	436.9919	223.1409	5	20	217	10.85	65.9199999999998	-51.8360000000001	83.8595092759312	64.9009345315366	73.3933131388512	73.0919042393552	69.5798989681165
219	438.4558	219.4622	5	20	218	10.9	29.2780000000005	-73.5739999999998	79.1854453798171	71.3460941758572	74.2092092496184	74.0450659131388	69.8506367031154
220	438.0405	217.2065	5	20	219	10.95	-8.30600000000004	-45.1139999999998	45.8722425002308	72.7759878060079	73.4642715807661	73.8088603122124	69.6482532637154
221	440.2178	212.1606	5	20	220	11	43.546	-100.918	109.912223342084	76.4353203804884	76.0012078452837	74.0112426015563	67.0092297292203
222	440.9341	210.025	5	20	221	11.05	14.3259999999998	-42.7119999999996	45.0505185319766	72.5433383530197	80.5738553683699	74.9396943181648	67.4065136562537
223	439.1287	214.8031	5	20	222	11.1	-36.1080000000004	95.5619999999999	102.156172148334	82.0276086299957	86.1544643507904	75.3170143327899	69.7068014037949
224	436.1524	214.5592	5	20	223	11.15	-59.5259999999996	-4.87799999999993	59.7255352424736	80.6563215147101	88.5530838436846	74.1068699155371	70.7947362736391
225	431.8485	216.358	5	20	224	11.2	-86.078	35.976	93.2935938851109	88.371722930732	88.2318617127421	71.8478544146279	70.0743091169862
226	426.9263	217.8822	5	20	225	11.25	-98.4439999999995	30.4840000000002	103.055787765656	95.8736083210924	79.719772719038	72.350416408703	69.2265781774012
227	424.2605	221.1036	5	20	226	11.3	-53.3160000000009	64.4279999999998	83.6275256120858	104.56282933435	82.1358517820996	74.3705191828582	68.7212678858223
228	422.0262	227.7198	5	20	227	11.35	-44.6859999999992	132.324	139.665599100136	94.4361147954885	77.2407155267285	73.2778915656749	66.8802866392954
229	424.6491	232.1618	5	20	228	11.4	52.4579999999992	88.8400000000001	103.171640308759	78.7832239233659	74.0045305814558	72.2944851421146	65.2852278276706
230	426.3257	233.4804	5	20	229	11.45	33.5320000000002	26.3720000000001	42.660021190806	75.8999806334673	70.2314372484896	72.8628858140696	65.2820914976112
231	426.7374	234.6496	5	20	230	11.5	8.23399999999992	23.3839999999998	24.7913334050428	58.6078227323646	68.6996249721222	68.3176937808216	65.7790041692823
232	430.1722	234.2281	5	20	231	11.55	68.6959999999999	-8.42999999999961	69.2113091625926	43.4462318285622	68.1671829973464	71.5683073154758	64.6517819123613
233	432.7192	233.4602	5	20	232	11.6	50.9400000000005	-15.3580000000005	53.2048095946228	46.0267597014907	60.4013187805594	71.8881651836267	64.8956393653953
234	431.3652	233.6567	5	20	233	11.65	-27.0799999999997	3.93000000000029	27.3636857897467	58.6160260208786	56.0358864405446	74.4297573870267	66.2533782200213
235	428.9118	234.9601	5	20	234	11.7	-49.0679999999998	26.0680000000002	55.5626605554485	60.4343853612255	57.493909915397	71.601218907384	68.3004166075952
236	424.7466	236.337	5	20	235	11.75	-83.3040000000005	27.5379999999996	87.7376650019823	62.1948148287543	56.9156148426053	69.7106223475526	70.1459549616228
237	421.859	238.9809	5	20	236	11.8	-57.7520000000004	52.878	78.3031058643273	68.6255410525271	61.000762848852	66.7406616356117	69.7071263529615
238	420.2409	241.6255	5	20	237	11.85	-32.3619999999994	52.8919999999999	62.0069569322665	68.9610601293034	66.5356148405248	60.6686690392356	70.435065912126
239	419.3806	244.4743	5	20	238	11.9	-17.2059999999999	56.9760000000002	59.5173169086109	55.215203664332	74.8549841925976	56.5253897422024	71.4951399632404
240	420.1448	247.2324	5	20	239	11.95	15.2839999999992	55.1620000000003	57.24025593933	61.5671403364785	72.9710005662784	56.75532268301	73.7426622146283
241	421.069	247.0107	5	20	240	12	18.4840000000008	-4.43399999999997	19.0083826771251	70.8764148522954	70.721619722983	57.5467657370083	73.2436137216709
242	424.4973	242.7059	5	20	241	12.05	68.5659999999996	-86.096	110.06278922506	81.084427332668	65.3141402738771	54.3638695065579	73.3795433843205
243	429.1604	239.9283	5	20	242	12.1	93.2619999999997	-55.5520000000001	108.553329511351	76.9809410032534	60.9360192979118	54.4742643980007	71.3559456381805
244	434.0551	237.3594	5	20	243	12.15	97.894	-51.3780000000003	110.557379310474	86.2280357816341	57.0148930438601	58.3998865245055	71.0162306139135
245	433.5967	235.5814	5	20	244	12.2	-9.16799999999967	-35.5599999999998	36.722824292257	69.0611402112757	56.0167354506229	64.7529788005625	69.5023778787795
246	432.6301	232.4657	5	20	245	12.25	-19.3319999999994	-62.3140000000001	65.2438565690287	50.9956237435281	58.1779166314113	67.9414935145426	67.4488070196916
247	432.0909	231.3809	5	20	246	12.3	-10.784000000001	-21.696	24.2283113732679	32.9453587550522	47.7269761642638	65.0437335230649	66.4417327820319
248	432.2533	232.2776	5	20	247	12.35	3.24800000000096	17.9340000000002	18.2257471726131	35.0525298979924	42.4129139554766	67.5922402585771	64.1907163342505
249	431.8552	233.2116	5	20	248	12.4	-7.96199999999999	18.6799999999999	20.3060543680942	30.1277974811885	41.9447888564135	70.6957947843662	65.0637040192938
250	429.6962	234.1719	5	20	249	12.45	-43.180000000001	19.2059999999998	47.2586800069583	26.3928121172519	56.5349570348465	74.622438615187	68.9256038004765
251	428.0425	235.351	5	20	250	12.5	-33.0739999999992	23.5820000000001	40.6201944850089	33.830204167425	65.1613673061021	78.1695336625201	73.295517440368
252	427.8167	235.5126	5	20	251	12.55	-4.51599999999985	3.23199999999986	5.55338455358511	50.9442189577749	64.7733267722527	75.1907794531651	75.6098299138544
253	426.3411	237.8576	5	20	252	12.6	-29.5120000000009	46.9	55.4127074234787	78.0173841717007	74.2484612192424	70.8237260927343	77.3619886498441
254	423.8342	242.5202	5	20	253	12.65	-50.1379999999995	93.252	105.876128319843	100.194937131016	84.3766965248722	67.6027038408003	78.0696918079378
255	419.041258494692	250.292393208869	5	20	254	12.7	-95.8588301061604	155.44386417738	182.624506076587	103.153841427254	93.228141779751	67.4035368501751	78.3270565498288
256	414.8074	256.5742	5	20	255	12.75	-84.6771698938403	125.636135822621	151.507959281585	114.66671827106	98.1611506936289	65.1869916918305	77.5794243390866
257	415.0712	257.5568	5	20	256	12.8	5.27600000000007	19.6519999999998	20.347906034774	117.80917409197	102.654582742066	66.142803928452	78.6118739469529
258	420.6665	256.7808	5	20	257	12.85	111.906	-15.5200000000002	112.97709164251	108.438899387801	99.234538229992	67.7127636292655	79.8517130903719
259	425.3562	252.9122	5	20	258	12.9	93.7940000000003	-77.3719999999997	121.588407424392	96.127364256242	93.2606188251871	73.6020182963852	79.4763132244689
260	429.6503	247.6542	5	20	259	12.95	85.8820000000003	-105.16	135.773132555746	102.155324056879	78.2721166655036	81.0958849179429	79.3965327064364
261	432.2144	243.9592	5	20	260	13	51.2819999999999	-73.8999999999999	89.9502836237884	83.8023581889241	65.2126160775589	89.0442691437277	79.8319121604172
262	433.5631	241.8253	5	20	261	13.05	26.9740000000002	-42.6780000000002	50.4877050379598	68.7120635584046	67.5122810846513	96.8557903211508	78.1574254778887
263	434.3328	241.0956	5	20	262	13.1	15.394	-14.5940000000002	21.2122623027344	48.1053339432059	61.1770660392885	100.249712901688	77.6531324779146
264	436.1208	239.638	5	20	263	13.15	35.7599999999991	-29.1519999999997	46.1369342717948	34.2978678988758	62.8273400678981	97.7394970913701	76.4110385099571
265	434.4843	239.5986	5	20	264	13.2	-32.7299999999991	-0.788000000000011	32.7394844797523	32.8692381124234	68.9636280561349	91.901134299095	76.93245653147
266	435.19	238.827	5	20	265	13.25	14.1139999999996	-15.4320000000001	20.9129534021379	38.5517738896529	79.9273875938265	87.2173551636306	76.249774558562
267	433.067	238.3914	5	20	266	13.3	-42.4599999999998	-8.71199999999988	43.3445561056978	56.9426165773917	91.0569979002352	92.1800143708409	77.704610882591
268	431.2089	240.0358	5	20	267	13.35	-37.1619999999996	32.8879999999998	49.6249411888816	89.8219221690638	101.264887573383	92.1111859221667	77.7115192165671
269	433.3352	246.6048	5	20	268	13.4	42.5259999999992	131.38	138.091147710489	125.556907288777	102.218375357553	88.2568316645715	79.06306167526
270	429.1503	255.5291	5	20	269	13.45	-83.6979999999994	178.486	197.136012438113	149.244757688047	105.530151932686	84.1706267976858	78.7579830878347
271	428.4972	265.4871	5	20	270	13.5	-13.0619999999999	199.16	199.587879000705	163.978001257114	109.222094249702	81.4942906583144	78.5147491399617
272	433.8607	271.5425	5	20	271	13.55	107.27	121.108	161.783808102047	147.494134137714	116.84774765703	81.1240715026123	79.3064940565761
273	435.0714	277.587	5	20	272	13.6	24.2139999999995	120.889999999999	123.291159034214	121.238381696309	123.045305805045	84.482538863095	81.6263350268364
274	434.6985	280.3455	5	20	273	13.65	-7.45799999999917	55.1700000000005	55.6718121134928	92.8872812106275	113.686323261245	85.2193731791139	81.3642473221864
275	432.9521	283.1371	5	20	274	13.7	-34.928000000001	55.8319999999992	65.8572502310868	84.4507376260138	99.3776255392368	86.4613762127648	79.0185364361163
276	430.4945	284.6608	5	20	275	13.75	-49.1519999999991	30.4740000000004	57.8323765722968	82.1126103529762	83.0611937228023	87.3125574252934	76.6730828163504
277	427.0028	279.806	5	20	276	13.8	-69.8340000000007	-97.0960000000002	119.601090178978	79.8785123847756	71.1911451049894	89.2664178367299	78.2589575878384
278	422.1519	277.0482	5	20	277	13.85	-97.0179999999993	-55.1559999999995	111.600522669026	77.5168693821645	67.7001901528067	87.7102748038688	77.4889583929864
279	420.0819	277.8643	5	20	278	13.9	-41.3999999999999	16.3220000000001	44.5013222724898	73.2351062349771	68.2203710006748	84.5241050541348	76.4158938700469
280	419.1945	280.4169	5	20	279	13.95	-17.7480000000003	51.0519999999997	54.0490352180312	57.931552583965	67.3926004928432	76.4200812577264	74.7774168511097
281	418.75	282.183	5	20	280	14	-8.8900000000001	35.3219999999999	36.4235608363597	53.2877699526372	65.4030206008844	67.9852291361957	75.126594680793
282	419.9794	280.4141	5	20	281	14.05	24.588	-35.3779999999995	43.0833219239181	56.5622296165741	61.6850880164294	61.7571977920013	75.5523261778424
283	424.2071	279.1277	5	20	282	14.1	84.5540000000005	-25.7280000000003	88.3816095123873	57.268331603522	52.3752438026927	63.0029571519852	75.1571005219589
284	427.1057	278.1992	5	20	283	14.15	57.9719999999998	-18.5699999999997	60.8736205921741	57.5709349667917	55.3618868470247	64.9889975530028	74.7281830830143
285	429.5014	276.6026	5	20	284	14.2	47.9139999999995	-31.9320000000005	57.5795451527709	65.4386234488938	53.462536976216	66.1359385731377	74.1404605371913
286	431.3699	276.276	5	20	285	14.25	37.3699999999997	-6.5319999999997	37.9365776527084	51.4627176527481	52.9092645495891	66.1288104690702	73.9228062656595
287	435.4102	277.088	5	20	286	14.3	80.806	16.2400000000002	82.4217643344282	54.1615440774754	52.3232504790133	64.337900804836	73.1460318202256
288	434.6187	276.6091	5	20	287	14.35	-15.8299999999997	-9.5780000000002	18.502080531659	49.65674234891	58.3057241511637	62.8667308638061	72.7797606594029
289	436.7732	273.5785	5	20	288	14.4	43.0899999999997	-60.6119999999999	74.3677527158106	48.2475941323864	61.7576241053307	64.5749560755223	70.7135373055432
290	438.493	273.9169	5	20	289	14.45	34.3960000000004	6.76799999999957	35.0555365099441	39.2078775091328	64.8792766534321	65.3842069045335	67.1233433249072
291	439.1845	272.5358	5	20	290	14.5	13.8300000000004	-27.6220000000001	30.8908365700901	65.1487306495792	66.854600337256	68.7588987032716	64.2592900459261
292	439.7717	270.7697	5	20	291	14.55	11.7439999999999	-35.3219999999999	37.2231812181601	69.3537041331861	66.9907135932427	69.9805808530725	64.8122562692832
293	440.6582	263.4126	5	20	292	14.6	17.7300000000002	-147.142	148.206346233891	80.1018109579542	73.3582179249196	65.8316621808229	64.6798582706878
294	437.5719	259.7761	5	20	293	14.65	-61.7259999999999	-72.7300000000002	95.3926201338449	85.4616065421257	73.7880253040199	64.2369929869147	64.7400781304779
295	434.0167	257.1167	5	20	294	14.7	-71.1040000000003	-53.1880000000001	88.7960706337845	94.7735496773526	77.305876832851	61.8195448616177	64.1684308820715
296	436.351	258.8112	5	20	295	14.75	46.6859999999997	33.8900000000001	57.6898144909479	81.56770520026	84.6085328569541	60.5330551060257	63.225786301591
297	440.4948	259.4259	5	20	296	14.8	82.876	12.2940000000006	83.7828968942947	78.2223464748536	87.6379112271318	57.0256458037212	62.1817095121849
298	438.2787	262.8859	5	20	297	14.85	-44.3219999999997	69.1999999999996	82.1771238484283	74.5099427077478	73.3576002104821	57.8492465149371	60.1812418162265
299	436.677	266.4783	5	20	298	14.9	-32.0339999999999	71.848	78.6658265068129	83.7554591717825	66.7163618684986	56.9029695569515	59.6895305373828
300	437.9098	269.7665	5	20	299	14.95	24.6559999999999	65.7640000000004	70.2340517982555	80.5022727769109	58.7598130698034	57.8266053920879	60.9740613969405
301	437.0034	274.8827	5	20	300	15	-18.1280000000004	102.324	103.917396811121	65.1474952207043	54.2115098747953	60.5333509556565	60.8523953031923
302	439.8481	276.7004	5	20	301	15.05	56.8939999999998	36.354	67.5169649199368	55.2103772621436	47.0605780141998	67.8673147465651	59.963825682998
303	439.9733	276.461	5	20	302	15.1	2.50400000000013	-4.78799999999978	5.40323606739504	43.0096834318589	42.3402751049546	66.3567593893904	59.0890932712442
304	440.947	275.3879	5	20	303	15.15	19.4740000000002	-21.4620000000002	28.9802367140094	24.6675605778081	40.0179138098831	64.4911587079531	59.4063490460615
305	440.8925	274.9296	5	20	304	15.2	-1.09000000000037	-9.16600000000017	9.23058264683242	13.6188832514887	38.3473339513248	62.2009231910054	59.4849604929948
306	440.9281	275.5389	5	20	305	15.25	0.711999999999762	12.1860000000004	12.2067825408667	19.5330549892049	36.458169054359	60.3227621341117	59.1496371460505
307	440.9096	276.1523	5	20	306	15.3	-0.369999999999209	12.2680000000003	12.2735782883398	24.8254503576226	48.0967182659985	60.0255182195338	60.4414438919412
308	441.1397	277.8858	5	20	307	15.35	4.60199999999986	34.6699999999998	34.974094755976	33.6849844707907	59.3559185682987	57.4957527686469	62.4700331532466
309	440.2516	280.5118	5	20	308	15.4	-17.7620000000002	52.5199999999995	55.4422135560978	48.2487775309099	62.2659555474076	54.8041049992433	62.5290651099931
310	439.5408	283.0921	5	20	309	15.45	-14.2160000000001	51.6060000000004	53.5282532126731	82.5745532805083	65.6420333122074	56.5639158893475	64.2932069243011
311	439.2676	287.3346	5	20	310	15.5	-5.46399999999949	84.8500000000001	85.0257478414628	99.1787821473926	66.4340143934282	52.9458919031131	65.8603861798828
312	439.2881	296.5297	5	20	311	15.55	0.4099999999994	183.901999999999	183.902457036332	99.7064607371926	72.9904584248679	49.9470705129236	66.0850382726149
313	443.1587	300.9823	5	20	312	15.6	77.4120000000005	89.0520000000004	117.995239090398	97.5990821536242	72.6512304323393	52.3465243616656	63.3687502971399
314	445.3904	302.8405	5	20	313	15.65	44.6339999999998	37.1640000000002	58.0806065050977	84.6192512559465	69.5902961886036	54.5757051052083	62.0175158331903
315	446.0763	304.8777	5	20	314	15.7	13.7180000000001	40.7439999999997	42.9913602948311	63.4063635692275	74.7804978273701	57.1503761243719	61.9678625439031
316	445.0997	304.6349	5	20	315	15.75	-19.5320000000004	-4.85599999999977	20.1265933530743	46.123678717286	69.4336147518671	57.7662191860754	65.8915440151318
317	442.0886	307.1007	5	20	316	15.8	-60.222	49.316	77.8380186027368	39.4741316400145	51.7974227598487	63.8572419801612	66.2092255232303
318	440.808	308.0246	5	20	317	15.85	-25.6119999999999	18.4780000000001	31.5818148306901	51.9619135011161	45.3371301550324	67.0908197915561	65.2925326521489
319	439.5944	308.287	5	20	318	15.9	-24.2719999999997	5.24799999999914	24.8328711187405	54.2479782477878	46.8854546630091	68.1551606630347	63.8965111411756
320	438.3118	313.4001	5	20	319	15.95	-25.652	102.262000000001	105.430269600339	40.1884819504699	48.6587189365364	70.7598084565144	62.7188553602973
321	438.7253	314.9228	5	20	320	16	8.26999999999998	30.4539999999997	31.5569170864326	44.5505815927789	49.0984239787226	71.1874214041091	60.9432377160752
322	438.8082	314.555	5	20	321	16.05	1.6579999999999	-7.35599999999977	7.54053711614738	54.2967776860037	54.7240255354545	64.3027617986646	61.8258430915459
323	441.4644	314.2877	5	20	322	16.1	53.1240000000003	-5.34600000000069	53.3923130422352	45.3555243719567	61.5304091507728	60.3807412048894	63.265090340216
324	444.9148	313.0134	5	20	323	16.15	69.008	-25.4859999999996	73.5638515848646	43.9488697096574	66.7200251374659	59.5438729584275	65.2039145455386
325	445.4668	315.999	5	20	324	16.2	11.0399999999993	59.7120000000007	60.7240030301039	69.2595691204391	66.7391190856587	61.7348018968009	68.394242527809
326	444.2542	316.181	5	20	325	16.25	-24.251999999999	3.63999999999919	24.5236437749358	78.5102367087668	72.9412280563511	71.4603258961518	73.5086470575626
327	441.8318	322.4328	5	20	326	16.3	-48.4480000000008	125.036	134.094034170056	79.143272588928	76.8081008374805	72.3929328269268	75.5470330159591
328	437.849	325.4262	5	20	327	16.35	-79.6559999999999	59.8680000000002	99.6456509838739	88.1227137993606	75.4243522547463	73.0893125356508	76.177324001812
329	435.163	328.1655	5	20	328	16.4	-53.7199999999996	54.7860000000003	76.7290309856705	101.933586403045	72.2022912538459	72.988917283108	76.6194032784398
330	432.4226	332.6799	5	20	329	16.45	-54.8080000000004	90.2879999999993	105.621209082267	84.356632554522	74.8108848570653	68.8737948312472	76.5437311060767
331	430.134054499893	336.760913095113	5	20	330	16.5	-45.7709100021395	81.6202619022602	93.5780067933566	72.3384678007258	93.822227813581	68.9405835290374	76.0906293796182
332	428.3489	338.2277	5	20	331	16.55	-35.7030899978599	29.3357380977409	46.2092649274421	65.2613099187639	90.0618401183991	73.7046156701683	71.7750849922023
333	426.7681	337.0392	5	20	332	16.6	-31.6160000000002	-23.7700000000007	39.5548272148931	61.4990559147701	84.6482159205288	74.1836563187664	70.0620454437439
334	424.7522	337.4967	5	20	333	16.65	-40.3179999999998	9.14999999999964	41.3432415758607	85.7108692241172	79.2578094287501	75.8321239858689	69.2546991418504
335	423.2326	333.4309	5	20	334	16.7	-30.3920000000005	-81.3159999999993	86.8099390622982	95.7670476822762	71.0084705768357	79.6381089312461	69.4123906027953
336	428.3894	324.0192	5	20	335	16.75	103.136000000001	-188.234	214.637073340092	96.9579640403318	64.9399390017237	89.2510749290498	70.5646367088864
337	429.9495	319.4539	5	20	336	16.8	31.2019999999995	-91.3060000000007	96.490157218237	93.2543089387363	70.601130502856	87.2368240517571	69.0674720334772
338	430.9704	317.4203	5	20	337	16.85	20.4179999999997	-40.6719999999996	45.5094090051711	80.5178852389014	72.9429603827864	85.2638282120678	68.8973945513046
339	429.9684	317.9666	5	20	338	16.9	-20.0400000000002	10.9260000000006	22.8249660678832	44.1690087793302	79.4619567178918	85.0836458938448	69.402983117083
340	431.0894	318.2505	5	20	339	16.95	22.4200000000008	5.6779999999992	23.1278205631232	45.4352133234358	84.4653330054269	82.327653755639	67.3452768636239
341	432.141	316.986	5	20	340	17	21.0320000000002	-25.29	32.8926910422362	48.927956725241	84.6799220445185	80.9938373551273	67.184042091521
342	436.6766	314.5655	5	20	341	17.05	90.7119999999998	-48.4100000000001	102.821179938765	65.6696044970472	84.4118079851151	79.2474081857399	70.0212506873664
343	438.2063	311.8134	5	20	342	17.1	30.5939999999998	-55.0419999999997	62.9731260141972	88.4127807719524	85.8794405036068	79.7433496825985	72.0693316878166
344	440.6726	307.0921	5	20	343	17.15	49.3259999999998	-94.4259999999997	106.533204926914	125.190835309707	90.9094823589396	78.9655253252733	71.4280414258973
345	444.2675	301.2704	5	20	344	17.2	71.8979999999999	-116.434	136.843701937649	123.388402646794	93.6468369344423	77.0899793087898	71.1325945818503
346	449.4846	291.7694	5	20	345	17.25	104.342	-190.02	216.782963731009	122.830924281973	97.0477357085309	69.6689475216211	72.9349220350582
347	445.1646	293.5964	5	20	346	17.3	-86.3999999999999	36.54	93.8090166242029	116.149360220832	87.8936858686238	65.7420112400276	73.2901652423243
348	442.1575	293.4817	5	20	347	17.35	-60.1419999999996	-2.29400000000055	60.1857341900882	98.8808930969322	86.5437389824105	64.7054765669584	73.9881493666417
349	438.7912	292.0547	5	20	348	17.4	-67.3260000000005	-28.5399999999993	73.1253846212109	68.9046361073549	78.4690939326548	65.8170489510581	74.4361170942309
350	436.279	292.3093	5	20	349	17.45	-50.2440000000001	5.09199999999964	50.5013663181504	52.3989690904533	69.7146256121527	65.8167588960007	71.9227376634754
351	433.527	290.4077	5	20	350	17.5	-55.0400000000002	-38.0320000000006	66.9016787831222	50.2565536828484	54.6579729987236	65.4275006540047	70.1581379198394
352	434.007	290.7039	5	20	351	17.55	9.60000000000036	5.92399999999998	11.2806815396946	40.7888276444777	47.07221449494	66.3378857045645	70.5327337191099
353	434.8242	288.3691	5	20	352	17.6	16.3440000000003	-46.6959999999995	49.4736571520638	40.5483581273732	43.53151263031	69.9550070568669	70.6053829396344
354	433.7968	287.5901	5	20	353	17.65	-20.548	-15.5799999999999	25.7867544293577	40.4113098900923	40.7246155431765	67.0239588659258	69.7922648789894
355	434.5854	289.9255	5	20	354	17.7	15.7719999999995	46.7079999999999	49.2990187326276	41.7454598994268	37.9866808575591	62.6270802324544	68.9019318000267
356	437.428	288.2281	5	20	355	17.75	56.8520000000001	-33.9480000000003	66.2164375967179	36.8064715777717	33.8072655994784	56.6187691410667	64.1389376534804
357	438.2973	288.0046	5	20	356	17.8	17.3860000000002	-4.47000000000003	17.9514315863668	40.6604034418753	44.7820855405051	59.3435064328916	63.6044230320075
358	439.5254	287.8411	5	20	357	17.85	24.5619999999997	-3.26999999999998	24.7787155437885	35.4250035877449	53.3662751313232	62.7124705212156	65.9877485234805
359	441.4482	286.6672	5	20	358	17.9	38.4559999999999	-23.4780000000001	45.0564137498758	27.2032213088645	55.5788237991967	63.788588294617	69.382150699529
360	441.4467	285.5111	5	20	359	17.95	-0.0299999999992906	-23.1219999999996	23.1220194619757	47.8187111815834	55.5395348527561	61.5178215713117	71.0735232322078
361	442.2365	286.4869	5	20	360	18	15.7959999999991	19.5159999999998	25.1075262023157	69.9260786848748	58.5795652834097	59.3224384845515	72.4184608615564
362	441.7456	292.5184	5	20	361	18.05	-9.81799999999907	120.63	121.028880949962	70.4972441565181	71.6147983708431	61.8180592524799	71.4676773462587
363	444.9506	298.4769	5	20	362	18.1	64.0999999999997	119.17	135.315553060245	75.6540661177673	81.8934284121212	61.4674161966704	71.3597457938609
364	444.0222	300.6853	5	20	363	18.15	-18.5680000000002	44.1679999999997	47.9122411080924	89.955909257955	86.8525610460576	60.6190044327056	69.4992137586279
365	443.3965	303.0492	5	20	364	18.2	-12.5139999999999	47.278	48.9061292682216	95.4108855601028	85.0489622850643	60.7138842912636	66.5402510891169
366	444.9913	298.4892	5	20	365	18.25	31.8960000000004	-91.2	96.6167419032542	93.8607781393677	84.8376113696247	58.6089277853397	62.9210334973435
367	447.2422	291.4239	5	20	366	18.3	45.018	-141.306	148.303762460701	103.207877935597	78.8540329644548	61.4668348239874	60.9815706755048
368	449.259	285.3729	5	20	367	18.35	40.3359999999998	-121.02	127.56501595657	94.4438584523614	69.5685572620175	67.2700204800026	62.0899586949424
369	452.8416	282.2809	5	20	368	18.4	71.6520000000003	-61.8400000000008	94.647740089239	79.7193134812944	65.6591850662144	72.9472524479999	62.8974287311002
370	452.5873	282.2818	5	20	369	18.45	-5.08600000000001	0.0180000000000291	5.08603185204341	62.2971803688068	65.8882337297711	76.3302875684149	63.4826416263169
371	451.5855	282.8459	5	20	370	18.5	-20.0360000000001	11.2819999999999	22.9940170479192	45.2763363846673	58.6382902872696	79.4094210691082	64.0848231833459
372	448.6996	283.8623	5	20	371	18.55	-57.718000000001	20.3280000000007	61.1930968982625	28.1104921968319	51.3188712771316	76.597468987953	66.2267936736994
373	446.9934	285.1257	5	20	372	18.6	-34.1239999999993	25.2679999999998	42.4607960358723	37.3326090071807	52.6466125478839	72.7644845308548	65.8580593941023
374	446.9325	285.5624	5	20	373	18.65	-1.21800000000007	8.73400000000061	8.81851915006203	37.5572670932449	59.0419438499422	71.9744686513301	66.0969887593738
375	446.4508	288.0765	5	20	374	18.7	-9.63399999999979	50.2819999999997	51.1966159037877	40.3405621854565	67.6116128517655	70.4534219457793	65.4783008112962
376	447.6251	287.8024	5	20	375	18.75	23.4859999999992	-5.48200000000065	24.11730747824	60.0168887111005	73.9812307685917	69.2232978536203	64.1235477541953
377	449.8589	284.7835	5	20	376	18.8	44.6760000000006	-60.3779999999995	75.1095723593204	89.9733955030524	74.3409050114512	62.619634918118	64.9025996818261
378	453.9987	279.0867	5	20	377	18.85	82.7959999999996	-113.936	140.842428664092	97.8906166963502	75.9604117996922	61.4674468686691	65.8076751937288
379	457.975036736142	272.225615444358	5	20	378	18.9	79.52673472284	-137.22169111284	158.601053109822	110.405194443939	78.2897522364457	62.0062691675834	66.317265609456
380	458.2068	267.6924	5	20	379	18.95	4.63526527715999	-90.6643088871601	90.7827218702768	108.341247837446	75.0186101617876	65.447461681322	67.3124880911165
381	453.8905	268.0893	5	20	380	19	-86.3260000000002	7.93799999999919	86.6901962161814	91.9039348882839	79.808305419971	68.8472078821403	68.936732653748
382	452.1199	270.8021	5	20	381	19.05	-35.412	54.2560000000003	64.7898393268577	66.6061089698389	73.9203985591045	70.6355280949188	67.0433845534448
383	449.9106	272.7309	5	20	382	19.1	-44.1859999999997	38.5760000000005	58.6558639182819	52.1466036272249	70.2882811894543	70.2487025915343	65.7539675018857
384	448.9598	274.0247	5	20	383	19.15	-19.0160000000003	25.8759999999995	32.1119235175968	49.2114163960035	64.9705944852246	71.5749730860421	65.0344489531121
385	449.7665	273.5736	5	20	384	19.2	16.1340000000007	-9.02199999999993	18.4851951572068	39.4995492807629	63.2833105108785	70.2427173313288	64.5943178904216
386	448.2883	276.8569	5	20	385	19.25	-29.5640000000003	65.6659999999999	72.0142600600743	48.6726274906246	63.7131849956889	69.6381677230508	62.8446074808407
387	448.3226	277.6677	5	20	386	19.3	0.686000000000604	16.2160000000006	16.2305037506548	63.3350800006102	66.9301511783864	68.3383645396649	59.7594029617321
388	445.1353	281.8093	5	20	387	19.35	-63.746000000001	82.8319999999997	104.521254967591	74.4200173945322	64.5369933833763	64.345329907455	56.930679366365
389	444.2457	287.0049	5	20	388	19.4	-17.7919999999995	103.912	105.424186067525	78.2149535953744	64.8601939356384	59.6872787709122	54.7240858797981
390	443.2322	290.5587	5	20	389	19.45	-20.2700000000004	71.0759999999993	73.9098821268166	94.3607530760099	65.46682450087	58.2946886138181	55.9477720731076
391	442.1465	294.9767	5	20	390	19.5	-21.7139999999995	88.3600000000001	90.9889410642854	80.401359276128	59.4680300261306	58.4640442383879	55.6061949469248
392	440.7319	299.6137	5	20	391	19.55	-28.2920000000001	92.74	96.9595011538323	66.3853078706667	62.7563305202253	57.4893001189366	54.5047545720082
393	441.4399	301.199	5	20	392	19.6	14.1600000000005	31.7060000000004	34.7242859681814	56.5136316072079	58.4023786254556	58.7434504729166	53.9080662158672
394	441.617	302.9573	5	20	393	19.65	3.54199999999992	35.1659999999993	35.3439290402177	40.7211064568869	54.4039630565998	58.0944292548942	54.7802583073459
395	440.7422	303.8185	5	20	394	19.7	-17.4959999999999	17.2239999999999	24.5515008095227	31.1519079644407	53.3060667167578	58.735213835064	53.9740835481812
396	440.3618	304.2842	5	20	395	19.75	-7.60800000000017	9.31400000000053	12.0263153126805	36.4033979747832	53.2149034810868	56.4659171080611	54.6748167357881
397	439.4808	306.5764	5	20	396	19.8	-17.6200000000006	45.8439999999996	49.1135086916012	42.4226182425329	48.0484490594868	56.8991710053462	53.7039889398537
398	440.8794	309.2858	5	20	397	19.85	27.9719999999998	54.1880000000003	60.9817360198939	50.0985018263076	52.9499075624569	52.3939118640608	52.7767984946797
399	443.6759	307.5871	5	20	398	19.9	55.9300000000007	-33.9739999999995	65.4400303789664	65.7087005052867	51.32866457415	47.4419025920129	51.5446903032859
400	446.7221	308.3754	5	20	399	19.95	60.924	15.7659999999998	62.9309187283961	64.9449901545329	52.0036031692579	46.4480824648932	53.5340650999049
401	451.0902	307.2779	5	20	400	20	87.3619999999994	-21.9500000000005	90.0773087075758	69.4964171501305	53.4638041899916	42.3651820117093	54.9079341273895
402	453.1818	308.1464	5	20	401	20.05	41.8320000000006	17.3700000000008	45.2949569378322	60.2347109057671	51.0420114904671	38.3739810490976	56.5941080986331
403	457.0191	306.4714	5	20	402	20.1	76.7459999999994	-33.5000000000002	83.738870997882	53.9087045122083	46.3854451026661	37.5674298402	59.5062496088807
404	457.9538	306.6748	5	20	403	20.15	18.6940000000004	4.06799999999976	19.1314991571495	41.2189078746965	40.4798421274261	37.9855435286498	61.0650513028683
405	459.3935	307.2885	5	20	404	20.2	28.7940000000003	12.2739999999999	31.3008867606018	37.1390328264014	39.5900982130286	37.7054497650335	61.4760541529662
406	460.3978	306.4144	5	20	405	20.25	20.086	-17.482	26.6283255200172	23.2744730552016	31.5154605423319	39.7114657485254	60.0835766929705
407	460.9514	307.5293	5	20	406	20.3	11.0719999999992	22.2979999999995	24.8955816963565	20.724973349085	28.6995130387085	39.0696133400425	61.4385961356868
408	460.2504	307.3615	5	20	407	20.35	-14.0199999999993	-3.35599999999999	14.4160721418832	25.2714919138488	22.1849521179433	41.2082670819045	60.8627674471667
409	460.5679	307.3286	5	20	408	20.4	6.34999999999991	-0.657999999999674	6.38400062656626	21.8120132099672	24.6424224831496	43.4021018356596	61.800561368616
410	461.5424	309.8484	5	20	409	20.45	19.4899999999996	50.3960000000006	54.0334795844211	20.2599932510155	23.4072963608091	48.7734415859917	65.1440491844339
411	461.7542	310.2641	5	20	410	20.5	4.23600000000079	8.31399999999917	9.3309320006092	21.0954311806849	25.9591273070592	51.3518240163911	65.2052512671945
412	461.9435	309.4285	5	20	411	20.55	3.78599999999892	-16.712	17.135481901598	28.5598716172141	27.0972151896178	55.6989160783296	63.9680296683028
413	462.539	310.1424	5	20	412	20.6	11.9100000000003	14.2780000000005	18.5932617902298	21.5431008077693	36.0310890611429	60.2690487448448	64.3290234201638
414	464.683	309.7195	5	20	413	20.65	42.8800000000001	-8.45800000000054	43.7062028092125	30.1062414041512	46.3243615438931	64.0356733508423	64.0132998392166
415	465.5121	309.2609	5	20	414	20.7	16.5819999999997	-9.1719999999998	18.9496255371969	33.9344371282201	57.9567849589548	64.2168944708683	64.3737882411381
416	467.9867	310.0822	5	20	415	20.75	49.4920000000002	16.4260000000002	52.1466349825185	50.966746941601	71.1881874904502	63.7012362778799	64.9920565264652
417	469.5436	311.0128	5	20	416	20.8	31.1380000000008	18.6120000000005	36.2764605219428	64.0888514705721	82.6983191179508	65.9780212660273	64.2387012877769
418	470.6131	316.0891	5	20	417	20.85	21.389999999999	101.525999999999	103.754810857134	94.3704691101403	98.3531453717463	69.3316230302726	63.5613796483905
419	475.3785	318.7661	5	20	418	20.9	95.308	53.5400000000004	109.316725454068	112.270133576749	103.428924218535	76.159220145219	63.2527837875814
420	478.892461502786	326.52538161169	5	20	419	20.95	70.2792300557201	155.185632233801	170.357713735038	131.462201107681	105.026492580928	83.8400159039746	62.0579364263275
421	477.8073	333.524	5	20	420	21	-21.7032300557196	139.9723677662	141.644957315563	145.739543801892	101.443345248701	88.0453205226796	60.3686031398501
422	471.244	334.3237	5	20	421	21.05	-131.265999999999	15.9939999999995	132.236798176604	142.768996966498	104.858827342437	89.562078287508	60.0283083112553
423	463.8005	338.9368	5	20	422	21.1	-148.870000000001	92.2620000000006	175.141524328185	115.682516051715	102.632156999402	91.0906170001276	58.2672804939913
424	460.3389	342.1502	5	20	423	21.15	-69.2319999999995	64.2679999999996	94.4639912770992	90.6165569206517	105.994078746545	90.0410561497834	58.1877615475473
425	459.6053	340.5655	5	20	424	21.2	-14.6720000000005	-31.694	34.9253091611228	78.2554535771923	109.723246848994	91.0421267172428	58.3565253042664
426	458.8674	340.2177	5	20	425	21.25	-14.7580000000005	-6.95600000000013	16.3151616602477	59.524770196913	104.902453554909	90.2726473044051	60.2186550971864
427	455.9908	342.2491	5	20	426	21.3	-57.5319999999999	40.6280000000004	70.4312814593063	69.2191605265919	96.4258374570653	89.4077892355113	60.6538293176306
428	451.9696	341.5928	5	20	427	21.35	-80.4239999999993	-13.1259999999997	81.4881074267888	103.763977646274	83.8280886285088	85.9144922148765	61.7829877260253
429	446.468	337.0311	5	20	428	21.4	-110.032	-91.2340000000006	142.935942925494	119.188350189166	76.6531880810317	83.1034657395033	62.6911224445063
430	442.6061	327.3936	5	20	429	21.45	-77.2379999999998	-192.75	207.649394759532	114.596221336938	77.0577608535579	75.3424312666634	62.0001445781183
431	438.687	324.8506	5	20	430	21.5	-78.3820000000003	-50.8600000000001	93.4370243747095	108.131407060105	79.1019493601096	69.385382263309	62.1312549358046
432	439.3688	322.5771	5	20	431	21.55	13.6360000000002	-45.4700000000003	47.4706371981673	84.0872156354715	73.9567511285857	64.3577005441809	62.1138647556493
433	436.9575	323.055	5	20	432	21.6	-48.2260000000008	9.55800000000067	49.1640360426205	50.3515440608421	69.1968274303508	56.2655122431378	62.0358283763236
434	435.9174	323.5112	5	20	433	21.65	-20.8019999999999	9.12399999999934	22.7149858023285	39.0155485310531	60.2128527324617	52.3398497442522	63.2280033271233
435	433.9784	323.7039	5	20	434	21.7	-38.7799999999993	3.85400000000004	38.9710368863846	33.3172809202332	40.9616156843324	52.4961561376645	63.2826988390464
436	432.3848	324.6194	5	20	435	21.75	-31.8720000000008	18.3100000000002	36.7570467257648	30.2622478005969	33.8683109717092	56.736073916493	62.9049444464838
437	432.0116	325.4919	5	20	436	21.8	-7.46399999999994	17.45	18.9792991440675	36.3384898294518	32.2895636312965	55.3296373692339	62.1341239415878
438	431.4767	327.0997	5	20	437	21.85	-10.6979999999999	32.1559999999999	33.8888704444393	31.5716873078228	28.7029358577668	54.234352421778	61.2156817781367
439	430.9122	329.6938	5	20	438	21.9	-11.2900000000002	51.8820000000005	53.096195946603	28.7210734123652	28.0265114074728	49.2230247437935	59.2101397360443
440	431.3696	330.2968	5	20	439	21.95	9.14800000000014	12.0600000000002	15.1370242782393	31.2618463423599	27.9345514217712	40.160273252262	55.2778034602692
441	430.2644	330.508	5	20	440	22	-22.1039999999994	4.22399999999925	22.5039772484769	27.1436239149367	34.3701984728764	36.2171893489297	53.4222321704323
442	430.293	332.0919	5	20	441	22.05	0.571999999999662	31.6780000000006	31.6831637940411	19.7145329854937	36.702523609882	34.6656512237907	53.4716945265743
443	430.2367	332.7544	5	20	442	22.1	-1.12600000000043	13.2499999999993	13.2977583073232	24.2974155357196	39.2718774132051	32.9810397525196	51.2447060721077
444	431.0338	332.7808	5	20	443	22.15	15.942	0.528000000000475	15.950741299388	40.0193235333875	38.2331967551254	36.4149505044632	49.209931052094
445	431.6031	330.9654	5	20	444	22.2	11.386	-36.3080000000002	38.0514370293687	42.143200877404	39.3589308201915	35.5232709608501	49.1963006514513
446	435.0802	327.2953	5	20	445	22.25	69.5420000000001	-73.4019999999998	101.113517236817	51.4001309114736	38.5660677261503	35.5372415885625	49.3628113600278
447	436.2444	329.0612	5	20	446	22.3	23.2839999999999	35.3179999999998	42.3025505141236	56.7518605247571	37.0417388162848	34.8604586476644	48.5118419924501
448	438.1985	326.8125	5	20	447	22.35	39.0820000000008	-44.9739999999997	59.582408477671	54.4204461046635	37.2591436472724	36.5168713413968	47.3485206903216
449	439.9497	325.5904	5	20	448	22.4	35.0239999999997	-24.4420000000002	42.7093893658056	37.112811918913	44.8033896014536	35.3168137325854	44.1510231812956
450	440.3422	326.8504	5	20	449	22.45	7.84999999999968	25.1999999999998	26.3943649289007	31.9402767551655	43.1119904999291	35.2131756538751	39.7224598094146
451	440.6184	326.176	5	20	450	22.5	5.52400000000034	-13.4879999999998	14.5753463080641	23.1181563830712	36.7042847042486	37.4590820775555	38.055375550817
452	439.8091	326.0321	5	20	451	22.55	-16.1860000000001	-2.87799999999947	16.4398746953863	32.8549186781501	33.0183936854468	42.5856885089678	37.9845880839167
453	440.5701	326.1711	5	20	452	22.6	15.2200000000005	2.7800000000002	15.4718066171994	31.8035348951947	33.7618652695884	46.2238999010775	38.3475916588514
454	439.29	330.5578	5	20	453	22.65	-25.6020000000001	87.7339999999992	91.3932008411997	36.2957574895842	32.4004307100453	46.0800123599357	41.5878687964825
455	439.3665	331.6119	5	20	454	22.7	1.52999999999906	21.0820000000001	21.1374460141239	34.0965106157281	31.0674204875586	45.8964451652381	44.0281724491022
456	438.1367	332.9964	5	20	455	22.75	-24.5959999999991	27.6900000000001	37.0364592800116	44.4055741561056	36.3520964289607	41.9895488035626	44.790283462284
457	438.1136	333.2676	5	20	456	22.8	-0.461999999999989	5.42400000000043	5.44364032610575	31.9459427419406	48.1296382016508	41.6940466156664	45.2190856370447
458	436.3173	336.0963	5	20	457	22.85	-35.9260000000006	56.5739999999994	67.0171243190871	30.3313060799225	55.1886561548827	40.4626889588653	44.5491793715904
459	436.7026	337.4991	5	20	458	22.9	7.70600000000059	28.0560000000003	29.0950437703748	36.4084353683371	47.3566351184178	39.0790216187976	43.6697203625147
460	437.312	337.7343	5	20	459	22.95	12.1879999999999	4.70400000000041	13.0642627040335	62.1627657875734	48.6808998305471	39.2846463665673	43.7471883231817
461	437.8979	341.0541	5	20	460	23	11.7179999999996	66.3959999999997	67.4221057220846	65.9717381536597	47.2748129028766	39.8935617527043	43.3137287870448
462	439.1777	347.6417	5	20	461	23.05	25.5960000000005	131.752	134.215292422287	62.767327494895	50.3696995458859	41.3035249440427	42.8656312505658
463	440.8399	351.6108	5	20	462	23.1	33.2439999999997	79.3819999999994	86.0619861495183	67.0304935811718	47.1635126481422	43.7141435651832	44.1012420639286
464	441.1252	352.1989	5	20	463	23.15	5.70600000000013	11.7619999999999	13.0729904765513	58.141190437416	45.7576125275498	46.7607870885019	45.2559802847282
465	442.6862	352.9188	5	20	464	23.2	31.2199999999996	14.3979999999999	34.3800931354173	38.5766333041983	47.501872245576	52.5330739373543	49.900505041326
466	443.8159	352.7103	5	20	465	23.25	22.5940000000003	-4.16999999999916	22.9755900033058	28.3552871426247	43.435027076448	54.0433253360055	51.1401194518427
467	442.9273	351.1224	5	20	466	23.3	-17.7719999999999	-31.7579999999998	36.3925067561989	28.7478975602047	34.4774116864346	55.5777126264249	50.6638181641245
468	443.3958	352.8062	5	20	467	23.35	9.37000000000012	33.6759999999992	34.95525534165	27.9732509099801	32.2396309754837	52.5814874017841	51.5415961293345
469	443.6318	353.52	5	20	468	23.4	4.7199999999998	14.2759999999998	15.0360425644514	28.7288637154799	46.164939058586	52.022626992444	52.7032125339739
470	442.9208	352.1705	5	20	469	23.45	-14.2200000000003	-26.9899999999996	30.5068598842946	30.3781900686709	56.3852480441615	52.2812009924883	53.5326042375096
471	443.9382	353.039	5	20	470	23.5	20.3480000000002	17.3699999999997	26.7536540308048	36.1239748083428	60.8118377691344	49.1683754965342	53.5079344778163
472	444.0956	355.2654	5	20	471	23.55	3.14799999999991	44.5280000000002	44.6391385221536	63.5819805569672	60.785725706964	43.1455739921638	53.7817290604366
473	446.1284	352.8145	5	20	472	23.6	40.6560000000002	-49.0179999999998	63.6841790400096	84.7972451783428	57.999462155426	41.9785842267798	54.4706834801797
474	450.6436	346.6809	5	20	473	23.65	90.3039999999999	-122.672	152.326071307574	92.8948118227888	58.2876414573382	44.4319482095208	52.9612795130066
475	455.7774	342.1774	5	20	474	23.7	102.676	-90.0700000000006	136.583182991173	91.193261345257	57.0605297394006	53.9045649174138	54.1726752546764
476	458.9653	341.1093	5	20	475	23.75	63.7580000000003	-21.3619999999992	67.2414872530345	79.8749495025091	54.9017239166205	60.2906901001228	55.0923993000758
477	460.5938	340.3272	5	20	476	23.8	32.5699999999995	-15.6420000000003	36.131386134495	52.9933023577092	51.8137362978929	59.6335897125827	54.9941293508718
478	460.2421	340.3727	5	20	477	23.85	-7.03399999999988	0.910000000000082	7.09261982627001	29.3238143004584	51.7175374780758	62.6205032998036	54.06764291786
479	459.8653	341.1855	5	20	478	23.9	-7.53600000000006	16.2559999999996	17.917835583574	16.9086360104522	42.6989573604557	66.3274034491502	54.3920131452011
480	459.022	341.5322	5	20	479	23.95	-16.866	6.93399999999997	18.2357427049188	12.4342112505288	51.4238817906662	67.7805621084518	54.5936721949747
481	459.1594	341.3135	5	20	480	24	2.74800000000027	-4.37400000000025	5.16559580300314	23.5601254536425	59.7695424311112	67.1223072029282	53.755980278988
482	459.548	341.8812	5	20	481	24.05	7.77199999999993	11.354	13.7592623348783	32.4046123632021	58.4814537182014	66.2599331768306	50.9298969789155
483	459.9239	338.7677	5	20	482	24.1	7.51800000000003	-62.2699999999998	62.7221908418382	73.5239492808739	67.2415444441813	65.2272233951762	50.9391745654955
484	461.3957	336.0314	5	20	483	24.15	29.4359999999995	-54.7259999999994	62.1402701313722	102.63044885177	74.3671654409621	59.1617719375112	51.4965743579229
485	468.0291	327.0175	5	20	484	24.2	132.668000000001	-180.278000000001	223.832427293278	104.528696185874	78.500594477503	55.8122765719984	52.3008241159374
486	473.2538	321.5882	5	20	485	24.25	104.494	-108.586	150.698093657485	110.92296343472	79.342890489236	56.1414732641461	54.3349091357155
487	472.6693	320.5833	5	20	486	24.3	-11.6899999999998	-20.0979999999993	23.250499005397	116.329718518722	80.7061300557682	54.4105460753187	55.5290355254574
488	469.106	317.4656	5	20	487	24.35	-71.2660000000005	-62.3540000000003	94.6935270860691	83.4772396741322	78.7369093122767	55.553798433936	57.3685156382893
489	465.4794	314.8718	5	20	488	24.4	-72.5319999999999	-51.8759999999997	89.1740455513821	56.0553321267018	75.6245865145668	56.7613992979581	58.4590827071423
490	463.5521	312.6009	5	20	489	24.45	-38.546	-45.4179999999997	59.570033070328	56.8835639256625	60.2006713533306	56.9061433974611	59.2712283557697
491	462.8848	312.4731	5	20	490	24.5	-13.3460000000002	-2.55600000000072	13.5885559203327	46.5508551898332	52.5134040971811	58.3435850614419	59.2326623773568
492	461.5402	312.7335	5	20	491	24.55	-26.8919999999991	5.20800000000008	27.3916580002006	34.9194545104115	50.339638432436	58.7142199656672	58.3702795816555
493	459.707	313.8597	5	20	492	24.6	-36.6640000000007	22.5239999999997	43.0299834069226	36.9241030325291	43.8660524236907	59.8997649042111	57.3026580057578
494	458.8921	315.1792	5	20	493	24.65	-16.2979999999993	26.3900000000001	31.0170421542736	48.9714760676604	39.1556331549542	58.561200506325	54.2141270624694
495	458.5719	318.6441	5	20	494	24.7	-6.404	69.298	69.5932756809162	43.7957129392095	35.3116923174191	50.6970833144609	51.3184222799088
496	456.8837	321.9267	5	20	495	24.75	-33.764000000001	65.652	73.8254210959888	41.1812496575482	37.3442796336477	48.3791281713082	50.7604322135785
497	456.869	321.8525	5	20	496	24.8	-0.29399999999896	-1.48399999999924	1.5128423579465	43.3918117994968	36.7223098755661	51.4244813383322	50.9315289124371
498	458.2672	322.3898	5	20	497	24.85	27.9639999999995	10.7459999999992	29.9576669986158	33.6992816023091	41.0626204961456	52.1165279767749	51.4572660819484
499	456.4061	321.4095	5	20	498	24.9	-37.2220000000004	-19.606	42.0698528640169	25.7170831996351	41.4978144980833	50.5907619651345	53.4542377697019
500	457.3769	321.8264	5	20	499	24.95	19.4159999999999	8.33799999999997	21.1306246949776	29.6489068119227	41.1934952755912	50.7618946030875	53.9254183644306
501	455.7264	322.2154	5	20	500	25	-33.0099999999993	7.7800000000002	33.9144290826185	40.943991334743	44.2448522454353	51.3430175517853	54.0305132073855
502	456.3808	321.3833	5	20	501	25.05	13.0880000000002	-16.6419999999994	21.1719604193845	39.6038171966697	52.5093242442283	50.4806259864804	54.0358083480647
503	459.5375	318.4317	5	20	502	25.1	63.134	-59.0320000000008	86.4330896127178	48.6877089488733	60.3670035298591	49.3780926163395	53.3560203063855
504	460.9091	317.3154	5	20	503	25.15	27.432	-22.3259999999993	35.36898217365	62.7726212912355	62.0258907753148	49.2664821874275	52.4946381119777
505	463.196	314.8983	5	20	504	25.2	45.7380000000001	-48.3420000000001	66.5500834559959	75.369741676534	66.212096888756	46.8245679878191	47.5127816828275
506	468.3065	313.8498	5	20	505	25.25	102.21	-20.9699999999998	104.338990794429	79.7900157249751	65.3417554699229	45.379391163011	44.7891464577954
507	466.6669	309.9745	5	20	506	25.3	-32.7920000000006	-77.5060000000008	84.1575623458769	84.44796435396	64.2389420973948	47.4525117495554	45.5947126247428
508	462.5039	306.4933	5	20	507	25.35	-83.2600000000002	-69.624	108.534459854924	83.7364848286386	57.6935647365333	47.3607337299608	44.2772470410519
509	459.6344	307.1	5	20	508	25.4	-57.3899999999992	12.1340000000009	58.6587253185741	67.9108896486104	57.0351498767718	50.1470762414457	44.8346317800462
510	457.638	304.6639	5	20	509	25.45	-39.928000000001	-48.7220000000002	62.992685829389	53.1081425182556	52.455640700047	50.9446933314001	44.1501058208669
511	458.7473	304.0652	5	20	510	25.5	22.1860000000004	-11.9740000000002	25.2110148942882	35.5971137480915	46.5139300805866	49.7174413533292	44.9458152811264
512	458.3505	304.3811	5	20	511	25.55	-7.93599999999969	6.31799999999998	10.1438266941029	29.6223353995836	42.3956992548825	49.3573967304621	45.2259621400303
513	458.2006	305.4193	5	20	512	25.6	-2.99800000000005	20.7640000000004	20.9793160041031	21.1747965714555	34.3544639300626	46.8122757085599	44.5280452426967
514	456.7931	305.1187	5	20	513	25.65	-28.1500000000005	-6.01200000000063	28.7848335760351	25.1169705125629	38.2682617075765	46.4280757176304	44.6040452352467
515	456.0473	305.8403	5	20	514	25.7	-14.9159999999995	14.4320000000005	20.754991688748	31.6832559915094	35.6772897740443	44.3284800511941	43.4395739888192
516	454.8773	307.7576	5	20	515	25.75	-23.4000000000003	38.3460000000002	44.9218845998254	33.1118141120337	34.0931272367356	41.1991647442826	41.8013252076209
517	453.6619	309.5296	5	20	516	25.8	-24.3079999999998	35.4399999999998	42.9752540888355	46.9141880155693	34.4758513635295	39.7649439111535	42.131843896731
518	452.8115	310.6494	5	20	517	25.85	-17.0079999999996	22.396	28.1221066067246	50.1797829766331	35.9309866805864	36.4379661053288	42.0979092094937
519	450.7243	315.0714	5	20	518	25.9	-41.7439999999999	88.4399999999994	97.7967030937131	43.0692839609082	35.821001558489	39.0785015949579	41.7652858207079
520	450.8048	316.9238	5	20	519	25.95	1.60999999999945	37.0480000000009	37.0829664940666	37.2684467355496	36.2013194023412	37.5383170386464	41.76275837486
521	451.2437	317.0876	5	20	520	26	8.77799999999979	3.27599999999961	9.36938952120114	38.7501592491392	35.8843994079786	38.5486130104674	41.9356316692222
522	451.7363	316.5923	5	20	521	26.05	9.85200000000077	-9.90599999999972	13.9710679620425	24.7278151014086	37.1341885674245	39.9712982935801	42.9445584061492
523	450.0296	316.0991	5	20	522	26.1	-34.1340000000002	-9.86400000000003	35.5306691746724	22.2228558280494	38.5214682805951	39.6779978690539	41.9992628447685
524	450.0907	317.482	5	20	523	26.15	1.22200000000021	27.6580000000001	27.6849823550604	28.699514855049	39.8887414823392	39.9416082830658	43.0606276265925
525	450.3718	318.6773	5	20	524	26.2	5.62199999999962	23.9059999999995	24.5581701272707	36.9999303992994	39.3993443032484	40.0545799898193	43.4542733389909
526	448.3428	318.186	5	20	525	26.25	-40.5799999999999	-9.82600000000048	41.7526846561991	38.292777312051	43.0040987841993	38.2232592522308	44.3156364057589
527	450.6005	319.7972	5	20	526	26.3	45.154	32.2239999999999	55.4731456832943	55.0496678632699	45.4667452236307	36.8111760439065	45.9276932564263
528	449.3034	321.4484	5	20	527	26.35	-25.942	33.0240000000003	41.9949037384303	56.5758327784475	43.4250090575213	36.8350846890265	45.8200667467295
529	447.3379	326.6638	5	20	528	26.4	-39.3100000000004	104.308	111.469435111155	57.3086827133495	44.0622150076427	33.3834953999702	NA
530	448.9025	326.2865	5	20	529	26.45	31.2919999999997	-7.54599999999982	32.1889947031587	53.933560047962	43.9078405772973	32.5808234183198	NA
531	447.5634	328.1205	5	20	530	26.5	-26.7819999999995	36.6800000000001	45.4169343307095	48.5572408029917	40.5621190964829	34.1538219851153	NA
532	445.9024	329.1031	5	20	531	26.55	-33.22	19.6519999999998	38.5975323563566	33.0747621520155	36.4881635203886	36.5317200818363	NA
533	446.1734	328.3977	5	20	532	26.6	5.4200000000003	-14.1079999999999	15.1133075135789	31.2398483761472	35.148701097458	37.1862499809772	NA
534	444.5307	328.8463	5	20	533	26.65	-32.8539999999998	8.97199999999998	34.0570418562738	23.8155554796164	26.8782493176012	39.6931795355547	NA
535	444.5237	327.6956	5	20	534	26.7	-0.1400000000001	-23.0139999999994	23.014425823817	19.0427669928152	25.7623025333912	42.5800666267877	NA
536	444.5741	328.1073	5	20	535	26.75	1.00799999999936	8.23399999999992	8.29546984805547	21.7401613919243	25.3035451860312	47.4321080672351	NA
537	445.0583	328.6625	5	20	536	26.8	9.68399999999974	11.1040000000003	14.7335899223509	20.681736483187	27.596694940042	52.090442601699	NA
538	446.3514	329.2731	5	20	537	26.85	25.8620000000008	12.2119999999995	28.6002795091242	20.2847566906353	30.947490904433	55.2021673881302	NA
539	447.7885	329.3305	5	20	538	26.9	28.7419999999997	1.14799999999946	28.7649173125873	26.7915348924461	35.3241440634667	NA	NA
540	448.83	329.475	5	20	539	26.95	20.8299999999997	2.89000000000101	21.0295268610588	36.1506228872687	41.2522926762781	NA	NA
541	449.7961	327.6766	5	20	540	27	19.3220000000008	-35.9680000000003	40.8293608571093	40.1548204169418	54.3020970379873	NA	NA
542	452.0645	325.5984	5	20	541	27.05	45.3679999999997	-41.5639999999996	61.5290298964638	49.9665516437464	67.6927216830095	NA	NA
543	454.4568	325.166	5	20	542	27.1	47.8459999999995	-8.64800000000059	48.6212671574895	62.2198286619208	75.2556336788024	NA	NA
544	456.7633	322.0321	5	20	543	27.15	46.1300000000006	-62.6779999999997	77.8235734466107	81.8126591835286	NA	NA	NA
545	457.8742	318.0701	5	20	544	27.2	22.2179999999992	-79.2399999999998	82.2959119519307	99.2348204787502	NA	NA	NA
546	459.7823	311.3979	5	20	545	27.25	38.1620000000009	-133.444000000001	138.793513465148	110.356446940663	NA	NA	NA
547	461.572061755342	304.184630612872	5	20	546	27.3	35.79523510684	-144.26538774256	148.639836372572	NA	NA	NA	NA
548	462.0573	298.9958	5	20	547	27.35	9.70476489315956	-103.776612257441	104.229399467054	NA	NA	NA	NA
549	NA	NA	5	20	548	27.4	NA	NA	NA	NA	NA	NA	NA
550	NA	NA	5	20	549	27.45	NA	NA	NA	NA	NA	NA	NA
551	NA	NA	5	20	550	27.5	NA	NA	NA	NA	NA	NA	NA
552	NA	NA	5	20	551	27.55	NA	NA	NA	NA	NA	NA	NA
553	NA	NA	5	20	552	27.6	NA	NA	NA	NA	NA	NA	NA
554	NA	NA	5	20	553	27.65	NA	NA	NA	NA	NA	NA	NA
555	NA	NA	5	20	554	27.7	NA	NA	NA	NA	NA	NA	NA
556	NA	NA	5	20	555	27.75	NA	NA	NA	NA	NA	NA	NA
557	NA	NA	5	20	556	27.8	NA	NA	NA	NA	NA	NA	NA
558	NA	NA	5	20	557	27.85	NA	NA	NA	NA	NA	NA	NA
559	NA	NA	5	20	558	27.9	NA	NA	NA	NA	NA	NA	NA
560	NA	NA	5	20	559	27.95	NA	NA	NA	NA	NA	NA	NA
561	NA	NA	5	20	560	28	NA	NA	NA	NA	NA	NA	NA
562	NA	NA	5	20	561	28.05	NA	NA	NA	NA	NA	NA	NA
563	NA	NA	5	20	562	28.1	NA	NA	NA	NA	NA	NA	NA
564	NA	NA	5	20	563	28.15	NA	NA	NA	NA	NA	NA	NA
565	NA	NA	5	20	564	28.2	NA	NA	NA	NA	NA	NA	NA
566	NA	NA	5	20	565	28.25	NA	NA	NA	NA	NA	NA	NA
567	NA	NA	5	20	566	28.3	NA	NA	NA	NA	NA	NA	NA
568	NA	NA	5	20	567	28.35	NA	NA	NA	NA	NA	NA	NA
569	NA	NA	5	20	568	28.4	NA	NA	NA	NA	NA	NA	NA
570	NA	NA	5	20	569	28.45	NA	NA	NA	NA	NA	NA	NA
571	NA	NA	5	20	570	28.5	NA	NA	NA	NA	NA	NA	NA
572	NA	NA	5	20	571	28.55	NA	NA	NA	NA	NA	NA	NA
573	NA	NA	5	20	572	28.6	NA	NA	NA	NA	NA	NA	NA
574	NA	NA	5	20	573	28.65	NA	NA	NA	NA	NA	NA	NA
575	NA	NA	5	20	574	28.7	NA	NA	NA	NA	NA	NA	NA
576	NA	NA	5	20	575	28.75	NA	NA	NA	NA	NA	NA	NA
577	NA	NA	5	20	576	28.8	NA	NA	NA	NA	NA	NA	NA
578	NA	NA	5	20	577	28.85	NA	NA	NA	NA	NA	NA	NA
579	NA	NA	5	20	578	28.9	NA	NA	NA	NA	NA	NA	NA
580	NA	NA	5	20	579	28.95	NA	NA	NA	NA	NA	NA	NA
581	NA	NA	5	20	580	29	NA	NA	NA	NA	NA	NA	NA
582	NA	NA	5	20	581	29.05	NA	NA	NA	NA	NA	NA	NA
583	NA	NA	5	20	582	29.1	NA	NA	NA	NA	NA	NA	NA
584	NA	NA	5	20	583	29.15	NA	NA	NA	NA	NA	NA	NA
585	NA	NA	5	20	584	29.2	NA	NA	NA	NA	NA	NA	NA
586	NA	NA	5	20	585	29.25	NA	NA	NA	NA	NA	NA	NA
587	NA	NA	5	20	586	29.3	NA	NA	NA	NA	NA	NA	NA
588	NA	NA	5	20	587	29.35	NA	NA	NA	NA	NA	NA	NA
589	NA	NA	5	20	588	29.4	NA	NA	NA	NA	NA	NA	NA
590	NA	NA	5	20	589	29.45	NA	NA	NA	NA	NA	NA	NA
591	NA	NA	5	20	590	29.5	NA	NA	NA	NA	NA	NA	NA
592	NA	NA	5	20	591	29.55	NA	NA	NA	NA	NA	NA	NA
593	NA	NA	5	20	592	29.6	NA	NA	NA	NA	NA	NA	NA
594	NA	NA	5	20	593	29.65	NA	NA	NA	NA	NA	NA	NA
595	NA	NA	5	20	594	29.7	NA	NA	NA	NA	NA	NA	NA
596	NA	NA	5	20	595	29.75	NA	NA	NA	NA	NA	NA	NA
597	NA	NA	5	20	596	29.8	NA	NA	NA	NA	NA	NA	NA
598	NA	NA	5	20	597	29.85	NA	NA	NA	NA	NA	NA	NA
599	NA	NA	5	20	598	29.9	NA	NA	NA	NA	NA	NA	NA
600	NA	NA	5	20	599	29.95	NA	NA	NA	NA	NA	NA	NA
601	NA	NA	5	20	600	30	NA	NA	NA	NA	NA	NA	NA
