# Supplementary material for: An automated feeding system for the African killifish reveals the impact of diet on lifespan and allows scalable assessment of associative learning
Source: eLife. 2022 Nov 10;11:e69008. doi: 10.7554/eLife.69008 (PMC9788828; doi:10.7554/eLife.69008)
Supplement: Figure 6—source data 3. [file elife-69008-fig6-data3.zip › Filtered and Interpolated Trajectories with Kinematics/t9_REC007 DLC_likelihood-euclidean-filtered_splines-interpolated_kinematics_02_resnet50_TrainAllTheThingsJun28shuffle1_1030000.csv]

	x2	y2	fishnum	recording_num	bodyparts_coords	seconds	velocity_x	velocity_y	velocity_xy	velocity_xy_5frame	velocity_xy_10frame	velocity_xy_20frame	velocity_xy_40frame
1	3787.68982886257	-24385.7895292469	9	7	0	0	0	0	0	NA	NA	NA	NA
2	3692.23392904101	-23843.8915313802	9	7	1	0.05	-1909.1179964312	10837.959957334	11004.822014057	NA	NA	NA	NA
3	3598.44962571018	-23310.0017568715	9	7	2	0.1	-1875.6860666166	10677.795490174	10841.287504281	8608.59647016356	NA	NA	NA
4	3506.32244689477	-22784.0606684123	9	7	3	0.15	-1842.5435763082	10518.821769184	10678.9783332702	10680.2036702087	NA	NA	NA
5	3415.83792061947	-22266.0087286939	9	7	4	0.2	-1809.690525506	10361.038794368	10517.8944992097	10519.1198342741	9325.90839947242	NA	NA
6	3326.98157490897	-21755.7864004076	9	7	5	0.25	-1777.12691421	10204.446565726	10358.0360002255	10359.2613333568	10283.620745641	NA	NA
7	3239.73893778797	-21253.3341462448	9	7	6	0.3	-1744.85274242	10049.045083256	10199.4028343841	10200.6281655238	10125.6002372773	NA	NA
8	3154.09553728116	-20758.5924288969	9	7	7	0.35	-1712.8680101362	9894.83434695801	10041.9949996944	10043.2203287813	9968.80505878599	NA	NA
9	3070.03690141322	-20271.5017110552	9	7	8	0.4	-1681.1727173588	9741.814356834	9885.81249410531	9887.03782107328	9813.23520807219	NA	NA
10	2987.54855820885	-19792.0024554111	9	7	9	0.45	-1649.76686408741	9589.98511288199	9730.85531549714	9732.08064028045	9658.89068297418	9115.72813028371	NA
11	2906.61603569275	-19320.035124656	9	7	10	0.5	-1618.650450322	9439.34661510204	9577.12346168545	9578.34878421521	9505.77148126168	9521.08799294416	NA
12	2827.22486188959	-18855.5401814811	9	7	11	0.55	-1587.82347606319	9289.89886349795	9424.61693041992	9425.84225062059	9353.87760063281	9369.19408253578	NA
13	2749.36056482408	-18398.4580885779	9	7	12	0.6	-1557.2859413102	9141.64185806403	9273.33571936824	9274.56103716708	9203.2090387115	9218.52548986254	NA
14	2673.0086725209	-17948.7293086377	9	7	13	0.65	-1527.0378460636	8994.575598804	9123.27982613221	9124.50514145007	9053.76579304358	9069.0822124307	NA
15	2598.15471300475	-17506.2943043519	9	7	14	0.7	-1497.07919032299	8848.70008571597	8974.44924822955	8975.67456098517	8905.547861095	8920.86424766404	NA
16	2524.78421430031	-17071.0935384118	9	7	15	0.75	-1467.40997408881	8704.01531880205	8826.84398310042	8828.06929320779	8758.55524024735	8773.87159289976	NA
17	2452.88270443229	-16643.0674735088	9	7	16	0.8	-1438.03019736039	8560.52129805998	8680.46402809543	8681.68933546656	8612.78792779429	8628.10424538574	NA
18	2382.43571142536	-16222.1565723342	9	7	17	0.85	-1408.93986013861	8418.21802349201	8535.30938048136	8536.53468502293	8468.2459209391	8483.56220227629	NA
19	2313.42876330422	-15808.3012975795	9	7	18	0.9	-1380.1389624228	8277.10549509397	8391.38003742604	8392.60533904462	8324.9292167892	8340.24546062805	NA
20	2245.84738809357	-15401.4421119359	9	7	19	0.95	-1351.627504213	8137.18371287203	8248.67599601141	8249.90129460341	8182.83781235389	8198.15401739581	7980.17918794262
21	2179.67711381809	-15001.5194780948	9	7	20	1	-1323.40548550959	7998.45267682198	8107.19725320888	8108.4225486704	8041.97170453785	8057.28786942821	8118.55242141868
22	2114.90346850248	-14608.4738587476	9	7	21	1.05	-1295.47290631221	7860.912386944	7966.94380588935	7968.16909811184	7902.33089013867	7917.6470134631	7978.91139438571
23	2051.51198017142	-14222.2457165856	9	7	22	1.1	-1267.8297666212	7724.56284324002	7827.91565081632	7829.14093968485	7763.91536584107	7779.2314461223	7840.49564980816
24	1989.48817684961	-13842.7755143003	9	7	23	1.15	-1240.4760664362	7589.404045706	7690.11278463324	7691.33807003107	7626.72512821252	7642.04116390673	7703.30518390573
25	1928.81758656174	-13470.0037145828	9	7	24	1.2	-1213.4118057574	7455.43599435001	7553.53520387647	7554.76048567393	7490.76017369661	7506.07616319088	7567.33999275597
26	1869.4857373325	-13103.8707801247	9	7	25	1.25	-1186.6369845848	7322.65868916198	7418.18290493999	7419.40818301174	7356.02049860906	7371.33644021687	7432.60007228758
27	1811.47815718659	-12744.3171736173	9	7	26	1.3	-1160.1516029182	7191.07213014799	7284.05588410363	7285.2811583132	7222.50609913191	7237.82199108844	7299.08541827328
28	1754.78037414868	-12391.2833577519	9	7	27	1.35	-1133.9556607582	7060.67631730803	7151.15413750536	7152.37940770836	7090.21697130551	7105.53281176455	7166.79602632213
29	1699.37791624348	-12044.7097952198	9	7	28	1.4	-1108.049158104	6931.47125064199	7019.47766114056	7020.70292718706	6959.15311102426	6974.46889805276	7035.73189187144
30	1645.25631149568	-11704.5369487125	9	7	29	1.45	-1082.432094956	6803.45693014599	6889.02645085227	6890.25171258989	6829.31451402787	6844.63024560153	6905.8930101783
31	1592.40108792997	-11370.7052809214	9	7	30	1.5	-1057.1044713142	6676.63335582201	6759.80050233345	6761.02575959928	6700.7011758959	6716.01684989321	6777.27937631048
32	1540.79777357103	-11043.1552545376	9	7	31	1.55	-1032.0662871788	6551.00052767601	6631.79981111782	6633.02506373531	6573.31309203822	6588.62870623565	6649.89098513668
33	1490.43189644357	-10721.8273322527	9	7	32	1.6	-1007.3175425492	6426.55844569799	6505.02437255231	6506.24962034738	6447.15025768804	6462.46580975378	6523.72783131658
34	1441.28898457226	-10406.661976758	9	7	33	1.65	-982.858237426199	6303.30710989401	6379.4741818207	6380.69942460474	6322.21266789299	6337.52815538076	6398.7899092897
35	1393.35456598181	-10097.5996507448	9	7	34	1.7	-958.688371808998	6181.24652026399	6255.14923391261	6256.37447148654	6198.50031750646	6213.81573784791	6275.07721326401
36	1346.6141686969	-9794.58081690443	9	7	35	1.75	-934.807945698203	6060.37667680739	6132.04952362026	6133.27475577679	6076.01320117735	6091.3285516754	6152.5897372035
37	1301.05332074223	-9497.54593792835	9	7	36	1.8	-911.216959093399	5940.69757952162	6010.17504552683	6011.40027205067	5954.75131333939	5970.06659116082	6031.32747481522
38	1256.65755014249	-9206.43547650788	9	7	37	1.85	-887.9154119948	5822.20922840937	5889.52579400355	5890.75101466554	5834.71464820205	5850.02985036797	5911.29041953518
39	1213.41238492236	-8921.18989533438	9	7	38	1.9	-864.903304402601	5704.91162347	5770.10176319011	5771.32697774995	5715.90319973726	5731.21832311483	5792.47856451364
40	1171.30335310655	-8641.7496570992	9	7	39	1.95	-842.180636316198	5588.8047647036	5651.90294698694	5653.12815519223	5598.31696166794	5613.6320029608	5674.89190259893
41	1130.31598271973	-8368.05522449369	9	7	40	2	-819.7474077364	5473.88865211022	5534.92933904233	5536.15454062732	5481.9559274549	5497.27088319275	5558.53042632077
42	1090.43580178661	-8100.04706020923	9	7	41	2.05	-797.603618662401	5360.1632856892	5419.18093273825	5420.40612742385	5366.82009028342	5382.13495681026	5443.39412787199
43	1051.64833833187	-7837.66562693716	9	7	42	2.1	-775.749269094799	5247.62866544141	5304.65772117895	5305.88290867035	5252.90944304791	5268.22421651085	5329.4829990891
44	1013.93912038021	-7580.85138736885	9	7	43	2.15	-754.1843590332	5136.2847913662	5191.35969717279	5192.58487715986	5140.22397833667	5155.53865467268	5216.79703143162
45	977.293675956309	-7329.54480419564	9	7	44	2.2	-732.908888478021	5026.1316634642	5079.28685321941	5080.51202537459	5028.76368841513	5044.07826333714	5105.33621595953
46	941.69753308487	-7083.68634010891	9	7	45	2.25	-711.922857428781	4917.16928173459	4968.43918148988	4969.6643454685	4918.52856520815	4933.84303419013	4995.10054330987
47	907.136219790581	-6843.21645780001	9	7	46	2.3	-691.22626588578	4809.397646178	4858.81667381194	4860.0418292495	4809.51860028112	4824.832958542	4886.09000367066
48	873.595264098131	-6608.07561996029	9	7	47	2.35	-670.819113849	4702.8167567944	4750.4193216485	4751.64446815992	4701.73378481965	4717.0480273058	4778.30458675352
49	841.060194032214	-6378.20428928111	9	7	48	2.4	-650.70140131834	4597.42661358361	4643.24711607777	4644.47225325645	4595.17410960809	4610.48823097452	4671.74428176409
50	809.51653761752	-6153.54292845384	9	7	49	2.45	-630.873128293879	4493.22721654538	4537.30004777152	4538.52517518765	4489.83956500633	4505.15355959632	4566.40907737024
51	778.949822878741	-5934.03200016983	9	7	50	2.5	-611.334294775581	4390.21856568021	4432.5781069725	4433.8032241708	4385.73014092535	4401.04400274833	4462.29896166754
52	749.345577840568	-5719.61196712044	9	7	51	2.55	-592.084900763459	4288.40066098781	4329.08128346798	4330.30638996669	4282.84582680058	4298.15954950834	4359.41392214219
53	720.689330527692	-5510.22329199702	9	7	52	2.6	-573.124946257519	4187.77350246839	4226.80956656425	4228.03466185274	4181.1866115637	4196.50018842442	4257.75394563141
54	692.966608964805	-5305.80643749093	9	7	53	2.65	-554.454431257741	4088.3370901218	4125.76294505719	4126.98802859425	4080.75248361236	4096.06590748247	4157.31901827981
55	666.162941176598	-5106.30186629354	9	7	54	2.7	-536.07335576414	3990.0914239478	4025.9414072018	4027.1664784135	3981.54343077751	3996.85669407115	4058.10912549285
56	640.263855187763	-4911.6500410962	9	7	55	2.75	-517.981719776699	3893.03650394681	3927.34494068005	3928.56999895659	3883.55944028851	3898.87253494434	3960.12425188618
57	615.25487902299	-4721.79142459027	9	7	56	2.8	-500.17952329546	3797.17233011859	3829.9735325642	3831.19857725804	3786.80049873555	3802.1134161805	3863.36438123082
58	591.121540706972	-4536.66647946711	9	7	57	2.85	-482.66676632036	3702.49890246321	3733.82716927973	3735.05219970227	3691.26659202919	3706.57932313907	3767.82949639343
59	567.849368264399	-4356.21566841806	9	7	58	2.9	-465.443448851461	3609.01622098099	3638.90583656443	3640.13085198278	3596.95770535686	3612.27024041335	3673.5195792716
60	545.423889719963	-4180.37945413451	9	7	59	2.95	-448.509570888721	3516.72428567101	3545.20951942294	3546.43451905761	3503.87382313597	3519.18615177968	3580.43461072339
61	523.830633098356	-4009.09829930779	9	7	60	3	-431.86513243214	3425.62309653439	3452.73820208259	3453.96318510179	3412.01492896333	3427.32704014233	3488.57457049046
62	503.055126424268	-3842.31266662927	9	7	61	3.05	-415.51013348176	3335.7126535704	3361.49186793836	3362.71683345567	3321.38100556042	3336.69288747412	3397.93943711431
63	483.082897722391	-3679.9630187903	9	7	62	3.1	-399.44457403754	3246.9929567794	3271.47049950066	3272.69544656967	3231.97203471443	3247.28367475196	3308.52918784465
64	463.899475017416	-3521.98981848225	9	7	63	3.15	-383.6684540995	3159.464006161	3182.67407833381	3183.89900594388	3143.78799721434	3159.09938188693	3220.34379853925
65	445.490386334035	-3368.33352839648	9	7	64	3.2	-368.18177366762	3073.12580171541	3095.10258499294	3096.32749206323	3056.82887278186	3072.13998764855	3133.38324355411
66	427.841159696939	-3218.93461122433	9	7	65	3.25	-352.984532741921	2987.97834344299	3008.75599895361	3009.98088432707	2971.09463999615	2986.40546958223	3047.64749562298
67	410.937323130819	-3073.73352965717	9	7	66	3.3	-338.0767313224	2904.0216313432	2923.63429853511	2924.85916097301	2886.58527621269	2901.89580391964	2963.13652572489
68	394.764404660368	-2932.67074638636	9	7	67	3.35	-323.45836940902	2821.2556654162	2839.73746081988	2840.96229899405	2803.30075747472	2818.61096548105	2879.85030293835
69	379.307932310275	-2795.68672410326	9	7	68	3.4	-309.129447001859	2739.680445662	2757.06546156351	2758.29027404842	2721.24105841701	2736.55092756868	2797.78879428055
70	364.553434105233	-2662.72192549921	9	7	69	3.45	-295.08996410084	2659.295972081	2675.61827509816	2676.84306036216	2640.40615216113	2655.71566185047	2716.95196452971
71	350.486438069933	-2533.71681326559	9	7	70	3.5	-281.339920706	2580.1022446724	2595.39587422543	2596.62063062237	2560.79601020113	2576.10513823258	2637.33977602849
72	337.092472229066	-2408.61185009375	9	7	71	3.55	-267.87931681734	2502.0992634368	2516.3982301038	2517.62295586101	2482.41060227886	2497.71932472027	2558.95218846603
73	324.357064607323	-2287.34749867504	9	7	72	3.6	-254.70815243486	2425.2870283742	2438.62531212094	2439.85000532821	2405.24989624768	2420.55818726487	2481.78915863581
74	312.265743229397	-2169.86422170083	9	7	73	3.65	-241.82642755852	2349.66553948419	2362.07708775672	2363.30174635383	2329.31385792303	2344.62168959602	2405.85064016614
75	300.804036119977	-2056.10248186247	9	7	74	3.7	-229.2341421884	2275.2347967672	2286.75352243418	2287.97814419557	2254.60245091907	2269.90979303707	2331.13658321952
76	289.957471303757	-1946.00274185132	9	7	75	3.75	-216.9312963244	2201.994800223	2212.65457935352	2213.87916187298	2181.11563646902	2196.42245630162	2257.6469341566
77	279.711576805426	-1839.50546435874	9	7	76	3.8	-204.917889966621	2129.9455498516	2139.78021931249	2141.00475998504	2108.85337322785	2124.15963526929	2185.38163515972
78	270.051880649677	-1736.55111207608	9	7	77	3.85	-193.193923114979	2059.0870456532	2068.130400508	2069.35489650992	2037.81561705502	2053.12128273764	2114.34062381012
79	260.9639108612	-1637.08014769472	9	7	78	3.9	-181.75939576954	1989.4192876272	1997.70507831703	1998.9295265842	1968.00232077504	1983.30734814775	2044.5238326121
80	252.433195464687	-1541.03303390599	9	7	79	3.95	-170.61430793026	1920.9422757746	1928.50420505858	1929.72860226014	1899.413433913	1914.71777727973	1975.93118845605
81	244.44526248483	-1448.35023340127	9	7	80	4	-159.75865959714	1853.6560100944	1860.52772972492	1861.75207223705	1832.04890240212	1847.35251191464	1908.56261201077
82	236.98563994632	-1358.9722088719	9	7	81	4.05	-149.1924507702	1787.5604905874	1793.77559769217	1794.99988156503	1765.90866825971	1781.21148945793	1842.41801703431
83	230.039855873848	-1272.83942300925	9	7	82	4.1	-138.91568144944	1722.655717253	1728.24775039258	1729.47197131608	1700.99266922761	1716.29464251966	1777.49730958965
84	223.593438292105	-1189.89233850468	9	7	83	4.15	-128.92835163486	1658.9416900914	1663.9441249569	1665.16827822004	1637.30083837247	1652.60189844534	1713.80038714994
85	217.631915225783	-1110.07141804954	9	7	84	4.2	-119.23046132644	1596.4184091028	1600.86465381382	1602.08873425929	1574.8331036404	1590.13317879048	1651.32713757427
86	212.140814699574	-1033.31712433519	9	7	85	4.25	-109.82201052418	1535.085874287	1539.00926424471	1540.23326621816	1513.58938736027	1528.88839873097	1590.0774379317
87	207.105664738168	-959.569920052987	9	7	86	4.3	-100.70299922812	1474.94408564406	1478.37787788844	1479.60179517991	1453.56960568801	1468.86746639979	1530.05115314657
88	202.511993366257	-888.770267894294	9	7	87	4.35	-91.87342743822	1415.99304317386	1418.97041018691	1420.19423596471	1394.77366798431	1410.07028213918	1471.2481344325
89	198.345328608532	-820.858630550465	9	7	88	4.4	-83.3332951545003	1358.23274687658	1360.78676976564	1362.0104965005	1337.20147611565	1352.49673765552	1413.66821747568
90	194.591198489685	-755.77547071286	9	7	89	4.45	-75.0826023769395	1301.6631967521	1303.82685773786	1305.05047711673	1280.85292366797	1296.14671506163	1357.31122031968
91	191.235131034407	-693.461251072836	9	7	90	4.5	-67.1213491055602	1246.28439280048	1248.09056692366	1249.31406975046	1225.72789505983	1241.02008578896	1302.1769408933
92	188.262654267389	-633.856434321752	9	7	91	4.55	-59.4495353403602	1192.09633502168	1193.5777809696	1194.80115705139	1171.82626453987	1187.11670934835	1248.26515410991
93	185.659296213323	-576.901483150964	9	7	92	4.6	-52.0671610813201	1139.09902341576	1140.28837335553	1141.51161137122	1119.14789505075	1134.43643191444	1195.57560845074
94	183.4105848969	-522.536860251832	9	7	93	4.65	-44.97422632846	1087.29245798264	1088.22220627029	1089.44529361916	1067.69263693857	1082.97908470386	1144.10802192413
95	181.502048342811	-470.703028315713	9	7	94	4.7	-38.1707310817796	1036.67663872238	1037.37912933703	1038.602051963	1017.46032648286	1032.74448211148	1093.86207726779
96	179.919214575749	-421.340450033966	9	7	95	4.75	-31.65667534124	987.25156563494	987.758978163348	988.981720351052	968.450784217652	983.73241956178	1044.83741623061
97	178.647611620403	-374.389588097948	9	7	96	4.8	-25.43205910692	939.017238720361	939.361572688828	940.584116825762	920.663813008682	935.942671023861	997.033632733046
98	177.672767501466	-329.790905199017	9	7	97	4.85	-19.49688237874	891.973657978619	892.186715295767	893.409041594491	874.099195844565	889.374986127358	950.450264661253
99	176.980210243629	-287.484864028531	9	7	98	4.9	-13.8511451567405	846.120823409721	846.234188643839	847.456274816146	828.756693292079	844.02908680361	905.086784000622
100	176.555467871583	-247.411927277849	9	7	99	4.95	-8.49484744091967	801.45873501364	801.503753180675	802.72557405436	784.636040554983	799.904663359633	860.942584964439
101	176.38406841002	-209.512557638329	9	7	100	5	-3.42798923125997	757.9873927904	757.995144271622	759.216671338079	741.736944063728	757.001369871962	818.016969736677
102	176.45153988363	-173.727217801327	9	7	101	5.05	1.34942947219997	715.706796740041	715.708068879896	716.929269758395	700.059077507852	715.31881876189	776.309131456282
103	176.743410317106	-139.996370458204	9	7	102	5.1	5.83740866951985	674.616946862459	674.642201714362	675.863039515474	659.602077203962	674.856574381826	735.818134200788
104	177.245207735139	-108.260478300316	9	7	103	5.15	10.0359483606599	634.71784315776	634.797180745423	636.01761331131	620.365536668645	635.614145402923	696.54289015476
105	177.942460162419	-78.4600040190209	9	7	104	5.2	13.9450485456001	596.009485625902	596.172601966068	597.392580961345	582.349000236411	597.590975745093	658.482135295019
106	178.820695623639	-50.5354103056778	9	7	105	5.25	17.5647092244003	558.491874266862	558.768013250804	559.987483069844	545.551955526271	560.786433730239	621.63440782964
107	179.86544214349	-24.4271598516443	9	7	106	5.3	20.8949303970195	522.16500908067	522.582907130067	523.801803578894	509.973824515097	525.1997990663	585.998041028975
108	181.062227746663	-0.0757153482783224	9	7	107	5.35	23.9357120634605	487.02889006732	487.616712256861	488.834960957347	475.613952919087	490.830247183327	551.571201787971
109	182.396580457849	22.578460513062	9	7	108	5.4	26.68705422372	453.083517226806	453.868783290671	455.086297741231	442.471597513767	457.676830345723	518.352063002295
110	183.85402830174	43.5949050410186	9	7	109	5.45	29.1489568778195	420.328890559132	421.338388858333	422.55506806885	410.545910935203	425.738454867252	486.339381389691
111	185.420099303027	63.0331555442336	9	7	110	5.5	31.3214200257403	388.7650100643	390.024697170223	391.240422768329	379.83592339675	395.013853684392	455.534442928066
112	187.080321486402	80.9527493313489	9	7	111	5.55	33.2044436675	358.391875742306	359.926758768165	361.141391448639	350.340520624748	365.501553564217	425.948266049604
113	188.820222876556	97.4132237110064	9	7	112	5.6	34.7980278030798	329.20948759315	331.043485754256	332.25686091306	322.058417162692	337.199836487139	397.624529945256
114	190.62533149818	112.474115991848	9	7	113	5.65	36.1021724324803	301.217845616832	303.37362669222	304.585549052268	294.9881240228	310.106695605658	370.635787233553
115	192.481175375965	126.194963482516	9	7	114	5.7	37.1168775556998	274.41694981336	276.915736180436	278.125973180645	269.127909498094	284.219788478564	345.001970710297
116	194.373282534604	138.635303491652	9	7	115	5.75	37.8421431727799	248.80680018272	251.668137866264	252.876411557054	244.475751842514	259.5363960975	320.702559857015
117	196.287180998786	149.854673327899	9	7	116	5.8	38.2779692836402	224.38739672494	227.62887941005	228.834856596961	221.029282613336	236.053411034089	297.708761572035
118	198.208398793205	159.912610299897	9	7	117	5.85	38.4243558883799	201.15873943996	204.795677636298	205.998958083129	198.785720055191	213.767417448584	275.993564538456
119	200.12246394255	168.86865171629	9	7	118	5.9	38.2813029869004	179.12082832786	183.165851891758	184.365954632759	177.74179369755	192.67503920098	255.534733048939
120	202.014904471514	176.782334885719	9	7	119	5.95	37.8488105792798	158.27366338858	162.736243611273	163.932592046026	157.893666021924	172.77409941975	236.315556021193
121	203.871248404788	183.713197116826	9	7	120	6	37.1268786654798	138.61724462214	143.503120614415	144.695028553328	139.23686879825	154.067515984171	218.324517560541
122	205.677023767063	189.720775718252	9	7	121	6.05	36.1155072455	120.15157202852	125.462066476384	126.648730798139	121.766301443431	136.577713337319	201.552125645424
123	207.41775858303	194.864607998641	9	7	122	6.1	34.8146963193403	102.87664560778	108.60786017281	109.788373960719	105.476417734477	120.392485508685	185.991381516993
124	209.078980877381	199.204231266634	9	7	123	6.15	33.2244458870201	86.7924653598601	92.9343631158144	94.1077829637403	90.36195437916	105.657429064184	171.655514414621
125	210.646218674807	202.799182830873	9	7	124	6.2	31.3447559485195	71.8990312847802	78.4344594241718	79.6000108408356	76.4202893414049	92.4129656755002	158.577677735863
126	212.105	205.709	9	7	125	6.25	29.17562650386	58.1963433825399	65.1001656295223	66.2578069156268	63.6592801258283	80.6186859837908	146.804484649283
127	213.440852877651	207.993220082657	9	7	126	6.3	26.7170575530201	45.6844016531397	52.9232058618598	54.0751779601808	52.1261440613017	70.217724077769	136.389703063775
128	214.639305332451	209.711380387485	9	7	127	6.35	23.9690490959998	34.3632060965604	41.896840546766	43.0522047220908	41.9992509621792	61.1568818935845	127.389867878467
129	215.685885389091	210.923018223128	9	7	128	6.4	20.9316011328002	24.2327567128598	32.0212183385844	33.2107772879163	33.5730644308182	53.3926357521546	119.861900508064
130	216.566121072264	211.687670898226	9	7	129	6.45	17.60471366346	15.2930535019601	23.3195932337215	24.6522772817678	26.9322653290765	46.8926571751335	113.862079518606
131	217.265540406659	212.064875721423	9	7	130	6.5	13.9883866879001	7.54409646393981	15.8930284586497	17.7406950087316	22.0005031693319	41.63518143669	109.44572628131
132	217.76967141697	212.114170001359	9	7	131	6.55	10.08262020622	0.985885598720415	10.1307058311176	13.0709509014555	18.6691467121073	37.602697726632	106.667208500535
133	218.064042127887	211.895091046676	9	7	132	6.6	5.88741421834015	-4.38157909366055	7.3389291815848	10.8123259360623	16.8373460526916	34.7829265468462	105.580059841567
134	218.134180564101	211.467176166018	9	7	133	6.65	1.40276872427989	-8.55829761315988	8.67249780220416	10.7902290507476	16.4233171251491	33.2043332235825	105.982952508899
135	217.965614750303	210.889962668025	9	7	134	6.7	-3.37131627596023	-11.54426995986	12.0264684067552	12.6860161424469	17.365025008862	32.9355669931633	106.697980268784
136	217.543872711186	210.22298786134	9	7	135	6.75	-8.43484078233985	-13.3394961337001	15.7825440320762	15.9339970966515	19.6110827475518	34.0725732010667	106.744663692041
137	216.854482471441	209.525789054605	9	7	136	6.8	-13.7878047948999	-13.9439761346995	19.609641289614	19.7756833488427	23.0792513919623	36.7259950934609	106.739167811573
138	215.882972055758	208.857903556461	9	7	137	6.85	-19.4302083136603	-13.3577099628803	23.5788339526081	23.9177240816618	27.5666021315132	41.0123183083486	106.444841090472
139	214.614869488829	208.278868675551	9	7	138	6.9	-25.36205133858	-11.5806976182	27.8809290631599	28.4319364443559	32.8356020163469	47.0487618151473	105.575082469586
140	213.035702795346	207.848221720517	9	7	139	6.95	-31.5833338696598	-8.61293910068014	32.7366720708508	33.4724866414778	38.9388686572501	54.9500596174622	104.205766904713
141	211.131	207.6255	9	7	140	7	-38.0940559069199	-4.45443441034001	38.3536058455468	39.1992071663749	46.1446432328015	64.8239365784486	102.453916266425
142	208.89121884305	207.686791292555	9	7	141	7.05	-44.7956231389998	1.22582585110024	44.8123922752236	45.8955206838511	54.7828434748145	76.7567036637513	100.566716939582
143	206.326535927029	208.174385256384	9	7	142	7.1	-51.2936583204203	9.75187927657998	52.2124365770935	53.9600132328383	65.1872905640057	90.767634174448	99.0534555088434
144	203.452057570038	209.247122019602	9	7	143	7.15	-57.4895671398201	21.4547352643598	61.3624966505409	63.8573500212471	77.6742065051456	106.308475953615	98.3572060386848
145	200.282890090175	211.063841710324	9	7	144	7.2	-63.3833495972601	36.3343938144402	73.0591348157869	76.0932003081511	92.5350942260625	120.982994862068	98.5952934810783
146	196.834139805543	213.783384456664	9	7	145	7.25	-68.9750056926397	54.3908549268002	87.8402897875907	91.1753739616364	110.036790409345	132.870641400292	99.7451969647517
147	193.120913034242	217.564590386738	9	7	146	7.3	-74.2645354260202	75.6241186014796	105.991643709744	109.45289232644	130.43415593554	143.260611545376	101.743065491215
148	189.158316094371	222.566299628659	9	7	147	7.35	-79.2519387974198	100.03418483842	127.62330484452	131.110175219287	153.968666217383	151.73280028736	104.511997808281
149	184.961455304032	228.947352310543	9	7	148	7.4	-83.93721580678	127.62105363768	152.750088474559	156.216230797444	179.781349890882	157.757529187017	107.971314494338
150	180.545436981325	236.866588560504	9	7	149	7.45	-88.3203664541401	158.38472499922	181.34554928002	184.775111562929	203.027121066886	161.518876634294	112.040031096432
151	175.925367444351	246.482848506658	9	7	150	7.5	-92.40139073948	192.32519892308	213.370567678376	216.761958473129	219.596639567782	163.27265109616	116.637193032626
152	171.116353011209	257.954972277118	9	7	151	7.55	-96.1802886628402	229.442475409199	248.786047537173	250.109807455325	231.738379615938	163.530736152531	121.676346405776
153	166.1335	271.4418	9	7	152	7.6	-99.6570602241798	269.736554457641	287.557539395519	274.944066914485	238.278310010714	163.32398447084	127.044118463134
154	160.813897222196	286.50451594548	9	7	153	7.65	-106.39205555608	301.2543189096	319.489333385538	282.977048338121	237.840851868889	163.510078853787	132.605534240528
155	154.282563462754	300.313680951984	9	7	154	7.7	-130.62667518884	276.183300130079	305.516846575819	278.701647668946	230.502659042525	164.255019968993	138.287130084261
156	145.4865	309.4422	9	7	155	7.75	-175.92126925508	182.57038096032	253.535474796556	259.794661548298	216.508511782974	165.417820728437	143.343859343873
157	134.5172	312.4358	9	7	156	7.8	-219.386	59.8719999999992	227.409044191298	225.571896282453	196.627316369522	166.760135888969	147.032958382146
158	125.051207391576	314.317103457634	9	7	157	7.85	-189.31985216848	37.6260691526807	193.02260879228	186.061251170564	172.679302724298	168.011677308214	149.733254912645
159	117.937890838511	316.423986309488	9	7	158	7.9	-142.2663310613	42.1376570370796	148.375507056313	150.039975227827	147.238807816691	168.893867173529	151.34498821394
160	113.033702216396	318.679932367384	9	7	159	7.95	-98.0837724423	45.1189211579208	107.963621016376	114.552985070098	125.482918871101	169.130002575402	152.979071556956
161	110.19509340082	321.008425443143	9	7	160	8	-56.7721763115199	46.5698615151791	73.4290950828707	85.5639439002983	111.239001889091	168.450449486804	154.065850532233
162	109.278516267376	323.332949348589	9	7	161	8.05	-18.3315426688799	46.4904781089206	49.974093402652	68.9057193509298	101.781892162001	166.5959891478	154.600531211438
163	110.140422691651	325.576987895544	9	7	162	8.1	17.2381284854998	44.8807709390996	48.0774029432802	64.9045865716373	97.745044605714	163.320602751821	154.576943228377
164	112.637264549238	327.664024895829	9	7	163	8.15	49.93683715174	41.7407400057004	65.0843843094707	72.4380285503549	99.9468824781694	158.90259252744	153.97137096043
165	116.625493715725	329.517544161268	9	7	164	8.2	79.76458332974	37.0703853087798	87.9579571199129	89.0107992539032	107.757346108279	155.591265306454	152.748413219953
166	121.961562066703	331.061029503682	9	7	165	8.25	106.72136701956	30.8697068482797	111.096304976459	109.92614531113	120.392387190633	153.817077287454	150.895877911644
167	128.501921477763	332.217964734895	9	7	166	8.3	130.8071882212	23.1387046242605	132.837946920393	130.988045605409	136.564661926078	150.805305218916	148.551632312001
168	136.103023824495	332.911833666728	9	7	167	8.35	152.02204693464	13.8773786366596	152.654133229412	150.61010564492	153.961902779343	147.73370953793	145.872690124687
169	144.621320982488	333.066120111003	9	7	168	8.4	170.36594315986	3.08572888549975	170.393885780867	168.346745830912	170.566377238189	144.932447240862	142.825907534377
170	153.913264827334	332.604307879543	9	7	169	8.45	185.83887689692	-9.23624462919975	186.068257317467	184.118524598252	185.699611741806	144.439266479618	139.326618321109
171	163.835307234621	331.449880784171	9	7	170	8.5	198.44084814574	-23.08854190744	199.779505906418	197.997660247557	196.395152685816	144.859049968307	135.280362565763
172	174.243900079942	329.526322636708	9	7	171	8.55	208.17185690642	-38.4711629492597	211.696840757096	210.144708870969	199.828718275831	145.670326270346	130.590380865094
173	184.995495238885	326.757117248977	9	7	172	8.6	215.03190317886	-55.3841077546201	222.049811475935	220.789117838693	197.722374470147	145.829901985913	125.159471418808
174	195.946544587041	323.0657484328	9	7	173	8.65	219.02098696312	-73.8273763235406	231.129128897932	224.443559540721	189.918012003555	144.432663067073	119.144709345041
175	206.9535	318.3757	9	7	174	8.7	220.13910825918	-93.8009686559997	239.290302156086	215.53891195341	181.121186850958	141.241806470912	113.679457287975
176	217.2981	314.9325	9	7	175	8.75	206.892	-68.8639999999998	218.051714416558	197.447088692737	169.325712745981	136.373935094852	109.699504120677
177	225.1584	317.7756	9	7	176	8.8	157.206	56.8619999999999	167.173602820541	169.691315136141	154.775990614614	130.343128735033	106.543927030537
178	231.5642	316.2736	9	7	177	8.85	128.116	-30.0400000000002	131.590695172569	141.453255863223	137.697901192483	123.733702941159	104.404602234689
179	234.8071	319.5607	9	7	178	8.9	64.8579999999998	65.7420000000002	92.350261114953	114.20786595124	118.298948895957	116.757947895224	103.523372903437
180	237.034216616449	323.930937913142	9	7	179	8.95	44.5423323289799	87.4047582628396	98.1000057914917	94.0130692758169	96.7840012000185	109.523234066817	103.779651517049
181	238.978784029989	327.530505655776	9	7	180	9	38.8913482708	71.9913548526802	81.8247648566445	77.9487136922289	76.3527175038877	102.110275644723	105.011773954258
182	240.649685112206	330.387788212609	9	7	181	9.05	33.41802164434	57.1456511366603	66.1996194434262	66.906582655773	60.8575391942356	94.5847725823878	106.928006438711
183	242.055802734686	332.531170568351	9	7	182	9.1	28.1223524496005	42.8676471148401	51.2689172546292	52.1147465368144	49.745031412172	86.9983400857946	108.974635414952
184	243.206019769016	333.98903770771	9	7	183	9.15	23.0043406865997	29.1573427871799	37.1396059326732	38.4975690565356	43.5978837868923	79.3868261626411	110.664307402218
185	244.109219086784	334.789774615394	9	7	184	9.2	18.0639863553603	16.0147381536797	24.1408251966988	27.7020091126543	37.9252812826761	71.7676492694972	111.835593438653
186	244.774283559575	334.961766276114	9	7	185	9.25	13.3012894558198	3.43983321440078	13.7388774552507	21.541349132115	34.8948385434657	65.5819309538998	112.467110451272
187	245.210096058975	334.533397674577	9	7	186	9.3	8.7162499880003	-8.5673720307409	12.2218197240197	20.2891849180116	34.393554550162	62.2825488421585	112.579015628942
188	245.425539456573	333.533053795493	9	7	187	9.35	4.30886795195988	-20.0068775816794	20.4656173519328	23.7358160285378	36.2987789791063	61.075494931448	112.204690884208
189	245.429496623954	331.989119623569	9	7	188	9.4	0.0791433476200609	-30.8786834384796	30.8787848621559	31.2921080303958	40.474703429325	62.1142985660116	111.381301467373
190	245.230850432705	329.929980143515	9	7	189	9.45	-3.97292382497994	-41.18278960108	41.3739807493298	41.0850999876697	46.751297338976	63.1200365544808	110.145748443502
191	244.838483754412	327.384020340039	9	7	190	9.5	-7.84733356586003	-50.9191960695205	51.5203374645406	51.0562088260975	54.8111444039118	65.1644979402094	108.532392363592
192	244.261279460662	324.37962519785	9	7	191	9.55	-11.5440858750003	-60.0879028437805	61.1867795103892	60.6602219406384	63.7075584900814	68.1856866070771	106.57138411062
193	243.508120423042	320.945179701657	9	7	192	9.6	-15.0631807524002	-68.688909923859	70.3211615440722	69.7667786494143	72.405958450724	72.11936884399	104.28716218759
194	242.587889513139	317.109068836169	9	7	193	9.65	-18.4046181980597	-76.7222173097605	78.8988504348603	78.3301807774278	80.6307133451309	76.8959517373637	101.696931150818
195	241.509469602538	312.899677586094	9	7	194	9.7	-21.5683982120203	-84.1878250014997	86.9067642932092	86.3300169924932	88.3147918262855	82.4293804063927	98.8090514944137
196	240.281743562827	308.345390936141	9	7	195	9.75	-24.55452079422	-91.0857329990608	94.337348104608	93.7557080753504	95.4341573369531	88.5602858076925	96.3439810800116
197	238.913594265592	303.474593871018	9	7	196	9.8	-27.3629859446999	-97.4159413024597	101.185960585716	100.601204749623	101.977818663992	94.8149025228504	95.0282471338958
198	237.41390458242	298.315671375435	9	7	197	9.85	-29.9937936634399	-103.17844991166	107.449616958358	106.862805003157	107.939958708874	100.675678827257	94.4651099667204
199	235.791557384898	292.897008434101	9	7	198	9.9	-32.4469439504401	-108.37325882668	113.126333806225	112.538133896478	113.317200045402	106.004655039523	94.7317872616691
200	234.055435544611	287.246990031723	9	7	199	9.95	-34.7224368057402	-113.00036804756	118.214765560875	117.625620335491	118.107463473809	110.768262820187	94.6895000089926
201	232.214421933147	281.394001153011	9	7	200	10	-36.8202722292796	-117.05977757424	122.713992571217	122.124209342397	122.309427211473	114.954509082462	94.8751326943466
202	230.277399422092	275.366426782673	9	7	201	10.05	-38.7404502211001	-120.55148740676	126.623392780781	126.033195341181	125.922246555619	118.557995638852	94.8749619544871
203	228.253250883033	269.192651905419	9	7	202	10.1	-40.4829707811803	-123.47549754508	129.942561992886	129.352121944462	128.945399203791	121.575984289385	94.3495566581135
204	226.150859187557	262.901061505956	9	7	203	10.15	-42.04783390952	-125.831807989259	132.671263800148	132.080720526468	131.378596733914	124.007036138994	95.0950246462206
205	223.979107207249	256.520040568994	9	7	204	10.2	-43.4350396061598	-127.620418739241	134.80939857728	134.218872775747	133.221733814089	125.85045371933	95.4110538735703
206	221.746877813698	250.077974079241	9	7	205	10.25	-44.6445878710199	-128.84132979506	136.356985481245	135.766589065185	134.47486082797	127.106031206123	95.7370598923899
207	219.463053878488	243.603247021406	9	7	206	10.3	-45.6764787041999	-129.4945411567	137.314154027178	136.723998126648	135.138172613713	127.773945425633	96.920764268351
208	217.136518273208	237.124244380198	9	7	207	10.35	-46.5307121056003	-129.58005282416	137.681143440074	137.091345683716	135.212009869896	127.854725001993	97.2600394311309
209	214.776153869443	230.669351140326	9	7	208	10.4	-47.2072880753001	-129.09786479744	137.458309107462	136.869001129472	134.696872232586	127.349275957327	97.5389999333245
210	212.39084353878	224.266952286497	9	7	209	10.45	-47.7062066132601	-128.04797707658	136.646136362619	136.057472451678	133.593443964851	126.258963463504	98.4092716216821
211	209.989470152806	217.945432803422	9	7	210	10.5	-48.0274677194797	-126.4303896615	135.245262710028	134.657430674606	131.902635200774	124.585767448484	98.2189152656478
212	207.580916583107	211.733177675808	9	7	211	10.55	-48.1710713939799	-124.24510255228	133.256510638206	132.669746338523	129.625644295647	121.564237301897	97.9871674107304
213	205.17406570127	205.658571888365	9	7	212	10.6	-48.1370176367403	-121.49211574886	130.680934554717	130.095542245986	126.764050800195	116.579744472237	96.9798920501083
214	202.777800378882	199.7500004258	9	7	213	10.65	-47.9253064477598	-118.1714292513	127.519887427047	126.936269272076	123.319955180739	113.294097555078	95.7678976462153
215	200.401003487529	194.035848272824	9	7	214	10.7	-47.5359378270599	-114.28304305952	123.775115899934	123.193816139616	119.29619311292	108.392727340748	94.4764754651209
216	198.052557898798	188.544500414144	9	7	215	10.75	-46.9689117746202	-109.8269571736	119.448897840473	118.870670925783	114.696674068998	102.913833977087	92.7039184240139
217	195.741346484275	183.30434183447	9	7	216	10.8	-46.22422829046	-104.80317159348	114.544244975909	113.970164022954	107.990301990082	99.0266260138517	90.8941347874105
218	193.476252115547	178.34375751851	9	7	217	10.85	-45.30188737456	-99.2116863192001	109.065208485551	108.496843979853	97.9474790745784	93.8444000350044	89.0547400769673
219	191.266157664201	173.691132450972	9	7	218	10.9	-44.2018890269202	-93.0525013507599	103.017352912902	102.45707886592	91.8913228775696	89.0733448271263	88.0148565883424
220	189.119946001823	169.374851616566	9	7	219	10.95	-42.9242332475599	-86.32561668812	96.4085156844309	92.7867878405476	83.1920107166446	86.050280423177	86.3728200090707
221	187.0465	165.4233	9	7	220	11	-41.4689200364597	-79.0310323313196	89.2500722708076	77.0242872233739	73.925032753401	81.4833214488342	84.0663358707306
222	185.1351	162.7214	9	7	221	11.05	-38.2280000000003	-54.0380000000005	66.1927898490468	69.8124817321853	68.4276077320565	77.4163391826084	90.3326617596935
223	183.6286	162.5853	9	7	222	11.1	-30.1299999999998	-2.72199999999998	30.2527053996826	57.8871774534361	60.9247492698141	72.3837998108319	103.615276102655
224	182.0765	159.6189	9	7	223	11.15	-31.0419999999999	-59.3279999999999	66.9583254569585	45.392986640882	54.8267344735141	67.5287591534367	118.459908847392
225	180.2735	159.2563	9	7	224	11.2	-36.0599999999999	-7.25199999999973	36.7819942906851	44.0684276235655	52.8043677334342	63.1024972109115	129.430552434333
226	179.3673	158.2706	9	7	225	11.25	-18.1240000000003	-19.7140000000002	26.7791182080369	44.8252113162544	48.2699688286705	58.3018056419043	132.634027780701
227	176.4603	157.6219	9	7	226	11.3	-58.1400000000002	-12.9739999999998	59.5699947624643	39.8409872148429	46.842376375135	54.0143241491879	131.483899666002
228	174.7638	157.4873	9	7	227	11.35	-33.9299999999997	-2.69200000000012	34.0366238631269	47.7215580134322	46.8201205470854	50.2547551519419	132.426773488107
229	172.6911	157.8362	9	7	228	11.4	-41.454	6.97799999999972	42.0372049499011	51.146951016459	43.1661954293038	48.6804372193582	133.855063332705
230	168.8955	157.5141	9	7	229	11.45	-75.9120000000001	-6.44199999999955	76.184848283632	49.6163251267045	43.0129837051784	46.4866765546371	133.578811626474
231	167.3365	155.9685	9	7	230	11.5	-31.1799999999999	-30.9120000000001	43.9060832231709	48.8150297779164	42.6785785304076	43.5469042929772	131.544741835709
232	164.745	156.1186	9	7	231	11.55	-51.8299999999999	3.00199999999961	51.9168653136916	46.4914036437648	39.6010405663192	59.1010862174898	128.443643761794
233	163.2435	156.1233	9	7	232	11.6	-30.0299999999999	0.0940000000002783	30.0301471191866	38.3044093969246	39.5847610340696	90.6508077330724	126.09092059952
234	161.8931	155.4235	9	7	233	11.65	-27.0080000000002	-13.9960000000002	30.4190742791429	34.2102060443561	42.5341399652024	123.625720139706	124.240943475933
235	160.2064	154.9122	9	7	234	11.7	-33.734	-10.2259999999995	35.2498770494309	29.585756005934	40.16898537584	150.468377527918	122.528084296545
236	159.17	154.3655	9	7	235	11.75	-20.7280000000003	-10.9340000000003	23.4350664603286	30.3544922902227	38.823839757284	162.354221584315	120.786366855523
237	157.7324	154.2872	9	7	236	11.8	-28.7519999999995	-1.56599999999969	28.7946151215808	38.57687628664	71.3597960598446	163.941173318153	119.381554529919
238	156.078	153.9245	9	7	237	11.85	-33.0880000000002	-7.25400000000036	33.8738285406303	42.0335613547554	134.481494919059	171.009146941209	118.155805427537
239	152.5504	153.3348	9	7	238	11.9	-70.5520000000001	-11.7939999999999	71.5309942612293	43.4374734702118	204.085244850108	178.636781838283	117.051803411026
240	150.481	151.7171	9	7	239	11.95	-41.388	-32.3540000000003	52.533302390008	113.133836113755	257.923771350657	181.107342829771	115.265882808412
241	149.0089	151.3277	9	7	240	12	-29.4419999999997	-7.7879999999999	30.4546270376109	238.608497547896	282.029864638221	181.606162222584	113.247916449399
242	137.676446356101	136.247273850185	9	7	241	12.05	-226.64907287798	-301.6085229963	377.276428339298	369.593613413576	288.281306069987	179.47094834098	112.051082164296
243	118.905673621273	109.030045351428	9	7	242	12.1	-375.41545469656	-544.34456997514	661.247135711335	473.813981346558	302.433532848349	179.798041388209	112.354883045744
244	99.1491440758081	78.5500941769572	9	7	243	12.15	-395.130590909298	-609.599023489416	726.456573589627	520.622255806231	314.739423711364	180.953127798429	113.888652294279
245	84.85942	53.6815	9	7	244	12.2	-285.794481516162	-497.371883539144	573.635142054919	463.428776026219	322.045700283701	181.953671382178	117.29170741473
246	80.7615398616536	41.107609888599	9	7	245	12.25	-81.9576027669279	-251.47780222802	264.495999335976	366.258568148802	324.388484687883	183.270928069141	120.543416574761
247	84.6704468786253	38.748840490055	9	7	246	12.3	78.1781403394339	-47.17538797088	91.309029439236	259.885234009153	287.582100622115	184.74878491065	121.406295261004
248	92.6735604562844	42.3348758464835	9	7	247	12.35	160.062271553182	71.7207071285699	175.396096324253	170.277419220845	225.114587857358	186.056855703132	123.745314825488
249	100.8583	47.5954	9	7	248	12.4	163.694790874312	105.21048307033	194.589902891381	128.154713569536	157.821010746751	185.423169602694	130.829209480926
250	106.103467323577	51.0485363369451	9	7	249	12.45	104.90334647154	69.062726738902	125.596068113378	111.735425218012	105.9835714137	184.045089062187	142.67368403604
251	108.453393874562	52.3661656205601	9	7	250	12.5	46.9985310197001	26.3525856723001	53.8824710794302	83.970607565914	84.5119915000606	182.948928605821	156.114677465014
252	108.743793508938	52.008607958311	9	7	251	12.55	5.80799268752003	-7.151153244982	9.21258768161816	55.756787484348	81.2162637513133	165.001078111102	163.981915589276
253	107.810380082687	50.4361834576642	9	7	252	12.6	-18.6682685250199	-31.4484900129361	36.5720080637636	41.689723606555	69.6801785579154	134.058958358416	165.293213368584
254	106.488867451792	48.1092122260859	9	7	253	12.65	-26.4302526179	-46.539424631566	53.5208024835504	40.8692694305857	56.1069154940232	104.151584448853	166.699094534878
255	105.614969472236	45.4880143710424	9	7	254	12.7	-17.4779595911201	-52.4239571008701	55.2607487244128	50.6971022846146	46.0444778406721	84.115037301542	183.870033131489
256	106.0244	43.03291	9	7	255	12.75	8.18861055528004	-49.1020874208479	49.7802001995837	55.3897495499168	41.509372523758	78.7326115652074	210.398172657091
257	107.8371	40.74677	9	7	256	12.8	36.2540000000001	-45.7228000000001	58.3517519517625	56.4570435036984	42.420055600088	78.8714172038541	228.083786323924
258	109.5881	38.30862	9	7	257	12.85	35.0199999999998	-48.763	60.0352443902745	50.3992320747892	43.0033288594736	76.4814827097659	231.006449052382
259	112.5139	38.62507	9	7	258	12.9	58.5160000000002	6.32900000000006	58.8572722524585	42.1494756169303	50.4821581509551	83.0216371235677	237.791562828114
260	113.7466	38.42654	9	7	259	12.95	24.6539999999999	-3.97059999999996	24.9716915798669	34.1430089155614	62.2465031893841	104.240025242309	237.292637903029
261	114.161	38.52771	9	7	260	13	8.28800000000001	2.02339999999992	8.531417910289	30.6169081690304	72.9532316303542	130.623192707445	237.134094440535
262	114.5849	39.33969	9	7	261	13.05	8.47800000000007	16.2396	18.319418444918	44.5072727982117	76.5265706563949	148.492882837572	228.069541673338
263	113.6606	37.43153	9	7	262	13.1	-18.486	-38.1631999999999	42.4047406576198	74.0937743039789	83.2827868616164	150.788385348958	212.047914522433
264	113.411702110684	31.0209052453009	9	7	263	13.15	-4.97795778631996	-128.212495093982	128.309095398365	103.756987643778	109.936358753112	152.445061271327	194.345687238695
265	114.448462334933	22.4380861623323	9	7	264	13.2	20.7352044849799	-171.656381659372	172.904199108703	118.910132397228	162.435572643945	185.786394880799	180.480287155393
266	116.724856454368	14.9333634237062	9	7	265	13.25	45.5278823886999	-150.094454772522	156.847484609285	135.948665554202	219.737012891131	237.525417245041	174.24893459296
267	120.194860250611	11.7570277020342	9	7	266	13.3	69.4000759248601	-63.52671443344	94.0851422121696	175.365444708013	254.565710075056	271.418787737197	172.595455458659
268	124.812449505281	16.1593696699282	9	7	267	13.35	92.3517850933999	88.04683935788	127.597406442489	250.777370983911	258.573441838443	275.956042401631	168.849988362683
269	130.5316	31.39068	9	7	268	13.4	114.38300989438	304.626206601436	325.392991167417	335.717038138485	254.407964391699	290.159956053535	164.838613647068
270	137.12763282229	58.0860520356244	9	7	269	13.45	131.9206564458	533.907440712488	549.963830488196	390.221287752884	309.326286572214	290.540186743871	162.517397123408
271	143.66125028328	86.4197898032279	9	7	270	13.5	130.6723492198	566.67475535207	581.545820382152	381.198218122684	402.097602859728	291.31926027525	162.07085920785
272	149.0145	103.951	9	7	271	13.55	107.0649943344	350.624203935442	366.606390284168	333.450484075386	466.311004817999	291.138005235574	162.518697361063
273	151.8042	106.9884	9	7	272	13.6	55.7940000000002	60.7480000000001	82.4820582914857	367.875202160516	468.629297941646	290.03687068645	162.28195549609
274	155.3177	109.5237	9	7	273	13.65	70.2699999999999	50.7060000000001	86.6543209309264	468.478167580971	470.383553353958	284.539790028536	161.039236458261
275	177.31942389544	80.8976671935865	9	7	274	13.7	440.0344779088	-572.52065612827	722.08742091385	542.400721883114	418.644800843797	276.845537009245	160.108507980756
276	208.571259948201	36.5806023256268	9	7	275	13.75	625.03672105522	-886.341297359194	1084.56064748443	556.060377760608	362.901507659369	269.765257620713	159.673581415589
277	231.6516	7.90405199999996	9	7	276	13.8	461.60680103598	-573.531006512537	736.219161794879	607.31662263253	327.710300396091	266.319493713463	158.896828000954
278	234.866815959107	14.7230813966776	9	7	277	13.85	64.3043191821397	136.380587933553	150.780337678956	469.414399527077	321.500299534457	261.218494015601	158.001838520204
279	229.4352	30.98683	9	7	278	13.9	-108.63231918214	325.274972066448	342.935545290538	257.324847737767	314.671615665373	246.655590170569	157.535849215928
280	227.8129	31.13237	9	7	279	13.95	-32.4459999999999	2.91080000000001	32.5763053865842	113.019878909069	244.364787446276	220.794769004508	157.74316725196
281	226.8213	30.44658	9	7	280	14	-19.8320000000001	-13.7158	24.1128885378754	86.9402213083065	137.432912381698	193.518525708255	157.807051662999
282	226.8349	29.71199	9	7	281	14.05	0.271999999999935	-14.6918	14.6943176513917	22.0266086982168	66.3279826089276	176.544511884553	157.943085584745
283	226.6109	28.71781	9	7	282	14.1	-4.48000000000036	-19.8836	20.3820496751432	19.3151753654751	53.8076900895558	173.775525643221	157.40895463282
284	226.8971	27.84517	9	7	283	14.15	5.72400000000016	-17.4528	18.3674822400895	17.5409770256297	22.9276269871793	169.633411645195	154.536969145046
285	226.2621	27.13729	9	7	284	14.2	-12.6999999999998	-14.1576	19.0191387228758	19.6360863087861	22.944737165219	134.430621080713	150.656144515041
286	226.1925	26.37838	9	7	285	14.25	-1.39200000000017	-15.1782	15.2418968386484	20.675158870805	24.1355437571408	81.821745586136	147.543860194108
287	226.296	25.12415	9	7	286	14.3	2.06999999999994	-25.0846	25.1698640671737	23.8286452761419	25.3787233730144	46.3748682647119	145.955091861781
288	227.4816	24.64471	9	7	287	14.35	23.7119999999999	-9.58880000000001	25.5774124852377	26.5742989649628	26.0507517519852	40.0476346387769	143.334899067145
289	228.6358	23.38741	9	7	288	14.4	23.0840000000001	-25.146	34.1349142667739	30.7301104886518	24.5952076250161	24.9117423783215	135.80231524391
290	229.1837	21.84443	9	7	289	14.45	10.958	-30.8596	32.7474071669804	31.1213604372427	24.4964547151498	24.9461477600486	122.983285262659
291	230.0204	20.24953	9	7	290	14.5	16.7340000000002	-31.898	36.0209544570935	31.4263446331654	26.2105787905739	24.2948430507468	108.687162504615
292	230.6859	19.06772	9	7	291	14.55	13.3100000000002	-23.6362	27.1261138101277	25.3617699738904	26.4217539204962	24.7481659339168	99.6760620571937
293	231.4758	17.96663	9	7	292	14.6	15.7979999999998	-22.0218000000001	27.1023334648512	22.4186104653369	26.2875791879979	24.7810385791908	98.4304712052177
294	231.6282	17.85216	9	7	293	14.65	3.048	-2.28939999999994	3.8120409703989	21.691047092496	26.8958577694637	24.5341482615552	96.429708039776
295	232.4216	17.42395	9	7	294	14.7	15.8680000000004	-8.5642	18.031609624213	21.7221474037498	26.9475583548782	24.4667520208364	78.9998927702847
296	234.0352	17.28992	9	7	295	14.75	32.2719999999998	-2.68060000000006	32.3831375928891	21.1488137428305	24.4541423443529	25.3224627675023	52.3006441560157
297	235.3624	17.60497	9	7	296	14.8	26.5440000000001	6.30100000000006	27.2816153663966	28.4299455650371	24.1176084948192	25.5906900100996	34.7315160575055
298	235.6522	16.42835	9	7	297	14.85	5.79599999999971	-23.5324000000001	24.235665160255	31.4765062444196	23.5113254063964	25.4513041186885	31.3415094444139
299	237.6145	15.98899	9	7	298	14.9	39.246	-8.78719999999998	40.2177000814318	27.2172375962098	24.4730888980942	24.9490403172522	22.9290924326305
300	239.0728	15.1892	9	7	299	14.95	29.1660000000002	-15.9958	33.2644130211253	26.5130695858887	24.437049326523	25.1718015208095	22.5847686284263
301	238.9378	15.72685	9	7	300	15	-2.69999999999982	10.753	11.0867943518404	25.8738370699622	24.4343467444307	23.8557993009749	22.704561799599
302	240.0324	15.26502	9	7	301	15.05	21.8919999999997	-9.23660000000002	23.7607753147911	20.5162322311512	24.759626099703	22.8076122298345	22.7456024543317
303	241.068	15.44991	9	7	302	15.1	20.7120000000003	3.69779999999999	21.0395025806223	17.3975924086264	24.6150290493791	23.0854167672141	23.0939518525647
304	241.7151	15.2706	9	7	303	15.15	12.9419999999999	-3.58619999999998	13.4296758873771	21.6514558926516	23.0022228650406	23.2260044343573	23.1762809284092
305	242.1113	14.48085	9	7	304	15.2	7.92399999999986	-15.795	17.671213908501	23.0061826135173	23.3960446867407	23.5691644598564	23.0508029613659
306	243.4719	15.3561	9	7	305	15.25	27.2120000000001	17.505	32.3561117719667	23.3562210287959	23.2574562575968	22.7795427258953	23.1589936930209
307	244.0763	13.95411	9	7	306	15.3	12.088	-28.0398	30.5344089191194	25.48821349893	21.4976159648497	23.0881638502991	22.765884991995
308	245.1987	13.75753	9	7	307	15.35	22.448	-3.93160000000002	22.7896946570155	29.394496964855	22.6595081280319	22.6353842500509	22.7444214737997
309	246.1337	12.99822	9	7	308	15.4	18.7	-15.1862	24.0896382380475	24.863456622542	21.9789199706204	20.9464424869396	22.1971421332737
310	246.9349	11.31948	9	7	309	15.45	16.0239999999999	-33.5748	37.2026312381261	19.9890493161821	22.7012795931898	20.223389496804	21.8547297836045
311	246.4794	11.15278	9	7	310	15.5	-9.11000000000001	-3.33400000000001	9.70091006040157	21.962795227268	21.1247387073599	21.1142805484512	21.2799545093192
312	246.6348	10.88672	9	7	311	15.55	3.10800000000029	-5.32119999999999	6.16237238731981	18.4696264423108	21.4167016008951	20.7430389747465	21.1598466180123
313	247.5226	9.51623	9	7	312	15.6	17.756	-27.4098	32.6584242124448	16.0080622215245	20.6557394507227	21.4068651259387	20.9580981431268
314	247.6703	9.219799	9	7	313	15.65	2.95399999999972	-5.92862	6.62379431326173	17.3860207921778	18.8906621088385	21.8184135952633	21.2866296660184
315	248.7742	9.794937	9	7	314	15.7	22.0780000000002	11.50276	24.8948101341948	22.8443538856081	17.0507343068672	21.6348539018954	21.318329297742
316	249.6026	9.838319	9	7	315	15.75	16.5679999999998	0.867640000000023	16.590702913668	19.3486836741774	18.9711048393056	20.9955246185396	21.0487923947714
317	248.7829	8.38023	9	7	316	15.8	-16.3939999999997	-29.16178	33.4540378544712	19.3116977753662	19.9884619846433	19.9410799738904	20.7388940949018
318	249.2304	7.76718	9	7	317	15.85	8.94999999999982	-12.261	15.1800731552913	18.0934063922099	20.1542221238455	20.0375388289109	20.5069310730185
319	249.0339	8.0222	9	7	318	15.9	-3.93000000000029	5.1004	6.4388648192055	20.5561888864334	21.6579072199062	19.4452439492952	19.7223240052432
320	249.7255	8.659071	9	7	319	15.95	13.8320000000004	12.73742	18.8033532184133	17.1325700836785	20.568428210601	18.5376580463995	19.630871521817
321	248.8017	7.547637	9	7	320	16	-18.476	-22.22868	28.9046153847859	20.9597605735135	20.8663105297192	18.7041097176634	19.8177150490348
322	249.5726	7.817583	9	7	321	16.05	15.4179999999997	5.39892	16.3359438406965	24.0041166644463	18.4654583468858	19.5120810061902	19.7101501246963
323	251.2884	7.815487	9	7	322	16.1	34.316	-0.0419199999999975	34.3160256044665	23.0434500289922	19.4193382070991	18.8307795190395	19.6894619848044
324	252.2815	8.247588	9	7	323	16.15	19.862	8.64202000000001	21.6606452738694	21.176432173005	19.9998257897519	19.3472548976795	19.5660281612418
325	252.771	8.747979	9	7	324	16.2	9.78999999999985	10.00782	14.0000200411427	19.798346610093	20.0245817859319	19.0674941356277	19.3258823802093
326	253.3522	9.53514	9	7	325	16.25	11.6240000000005	15.74322	19.5695261048501	17.8789158406846	18.4371145960212	19.3180420636474	18.7413188233631
327	253.3631	10.00729	9	7	326	16.3	0.217999999999847	9.44299999999998	9.4455160261364	15.9955349150575	19.0357000277371	18.3896243395046	18.6386761830029
328	254.5545	10.33611	9	7	327	16.35	23.8279999999997	6.57640000000001	24.7188717574243	17.0057135428716	17.5073369142335	18.3784778959862	18.6310073861394
329	254.0091	10.05806	9	7	328	16.4	-10.908	-5.56100000000001	12.2437406457341	15.6977970190374	17.0366025754528	18.4982055235468	18.5128302962289
330	254.86	10.48621	9	7	329	16.45	17.0180000000005	8.56300000000001	19.0509131802131	18.2730534453812	17.5665600606543	19.03835354683	17.7906649540493
331	255.0604	11.10612	9	7	330	16.5	4.00799999999947	12.3982	13.0299434856793	17.1357579877824	17.7697735975756	18.5211495496183	18.0654912605688
332	256.071	10.63247	9	7	331	16.55	20.2120000000008	-9.47300000000002	22.3217981578553	18.0776702358481	18.3137903321235	18.6772612746461	18.3157158850212
333	256.4859	11.48888	9	7	332	16.6	8.29799999999977	17.1282	19.0323944694302	18.127406578437	17.3376175848734	17.9720588436701	17.6911053383496
334	257.3291	11.40199	9	7	333	16.65	16.8639999999994	-1.73780000000001	16.9533018860627	19.8417501761137	16.9965852573417	17.3136427272202	17.7895513220957
335	258.2811	11.55973	9	7	334	16.7	19.04	3.15480000000001	19.2995948931577	18.3545272188658	18.0521253077281	17.0169108585232	18.0146663633567
336	258.9908	12.37392	9	7	335	16.75	14.194	16.2838	21.6016614740626	17.5394771819643	18.6051845032154	16.4871130281867	18.3002874389531
337	258.5189	11.79836	9	7	336	16.8	-9.4380000000001	-11.5112	14.8856833716159	15.9155002788353	18.3188225215551	17.3362723921154	17.7842525987568
338	259.1661	12.17309	9	7	337	16.85	12.944	7.49459999999999	14.9571442849228	17.9768440370191	18.4367807731067	17.2244759433679	17.4480281291285
339	258.9965	11.76528	9	7	338	16.9	-3.39199999999892	-8.15619999999999	8.83341737041744	17.3686188303171	17.5906828789876	17.5804166431625	17.3670742349985
340	260.4765	11.73471	9	7	339	16.95	29.5999999999992	-0.611400000000017	29.6063136840768	18.2831178242444	16.467261656392	17.0436718616991	17.4852888239074
341	261.3517	11.42607	9	7	340	17	17.5040000000001	-6.17280000000001	18.5605354405525	19.3340843642491	15.2044524587978	17.4268728034741	17.3263195039604
342	260.4891	10.9761	9	7	341	17.05	-17.2519999999997	-8.99939999999997	19.4581783412526	19.26586547914	16.3587544521073	17.1193507638521	17.7558427938608
343	261.3338	10.42131	9	7	342	17.1	16.8939999999998	-11.0958	20.2119769849461	14.9576792757649	17.1113343018624	16.5514311576597	17.1749592917789
344	261.1003	10.06666	9	7	343	17.15	-4.66999999999985	-7.09299999999999	8.49232294487194	13.0402860872786	18.1642480289834	16.2318477465118	17.0363456524797
345	261.3468	9.747499	9	7	344	17.2	4.92999999999938	-6.38322000000002	8.06538266720149	14.4343910799701	16.0352184156701	16.9618385910858	16.9747397868468
346	261.6307	9.400061	9	7	345	17.25	5.67800000000034	-6.94875999999997	8.97356949812077	14.8885842394757	16.2485611037328	17.2825328142589	17.7464270369457
347	262.803	10.0099	9	7	346	17.3	23.4460000000001	12.19678	26.4287033047103	17.0626305788268	15.9198790061491	17.178880858009	17.7204277060719
348	262.8642	8.88742	9	7	347	17.35	1.22399999999971	-22.4496	22.482942782474	17.1127575555753	14.6660815422128	16.5175783622708	17.3749289227282
349	262.8665	7.919295	9	7	348	17.4	0.0459999999998217	-19.3625	19.3625546416272	19.4568361201871	14.8730126140359	16.2359429464503	17.7543231335648
350	263.1641	8.209682	9	7	349	17.45	5.95200000000091	5.80774000000002	8.31601755094414	17.4053669323281	17.4564155257795	15.9322241009847	17.6037913022099
351	262.8729	7.216806	9	7	350	17.5	-5.82400000000007	-19.85752	20.6939623211796	14.4435788449498	19.36061316972	16.1314894583025	17.936169397548
352	263.5664	7.632546	9	7	351	17.55	13.8699999999994	8.31479999999999	16.1713573654157	12.6833946492451	17.9990072639107	16.8344243130754	18.2121772885354
353	263.7137	7.278246	9	7	352	17.6	2.94600000000059	-7.08599999999999	7.67400234558234	17.8000734959837	15.9238224226793	16.3778597398878	18.5650923561667
354	264.1618	7.557668	9	7	353	17.65	8.96200000000022	5.58843999999999	10.5616336631036	19.2643902192528	14.3076378639172	16.7590485777392	18.9646327505303
355	263.9691	5.873687	9	7	354	17.7	-3.85400000000004	-33.67962	33.8994117846372	18.5926475954932	15.8292297862994	16.9325687151705	19.3001368477717
356	265.0622	6.749649	9	7	355	17.75	21.8619999999999	17.51924	28.0155459375253	17.4040660004088	16.0144178128721	19.0057410457048	19.5726804722726
357	265.6769	6.569223	9	7	356	17.8	12.2939999999994	-3.60852	12.8126442466177	15.9318810785893	17.7489696200017	18.1045830200284	20.00768211328
358	265.6751	6.482687	9	7	357	17.85	-0.0360000000000582	-1.73071999999999	1.7310943701601	13.858386076615	18.0896379375628	17.5253819020884	20.435420437572
359	265.5846	6.350698	9	7	358	17.9	-1.80999999999926	-2.63978	3.20070905400621	12.7644454064914	18.6450845414425	17.9282296239671	21.0107371155369
360	266.7106	6.009371	9	7	359	17.95	22.5199999999995	-6.82654000000001	23.5319367747659	16.9052916445102	16.4087219045615	18.1639107427207	21.0611759371248
361	265.5897	5.889493	9	7	360	18	-22.4180000000001	-2.39756	22.5458425869074	18.7752098747169	18.6508689216896	18.4454659916218	21.3821605972472
362	267.2635	5.806753	9	7	361	18.05	33.4760000000006	-1.65480000000001	33.5168754367116	21.3582880042957	18.2101587761461	19.3050038132188	21.6750599239035
363	267.8062	5.69526	9	7	362	18.1	10.8539999999994	-2.22985999999999	11.0806855211934	18.9590577325079	19.1269413814976	20.5787535546736	21.9434219719863
364	268.5603	5.979258	9	7	363	18.15	15.0819999999999	5.67995999999999	16.1160997019005	24.5372924368877	21.5488213840171	21.6974177545488	22.4990326661228
365	268.3322	6.509028	9	7	364	18.2	-4.56199999999967	10.5954	11.5357854158266	19.515025907782	20.498591699142	21.6384351044577	23.0595214970581
366	269.0436	4.089598	9	7	365	18.25	14.2280000000005	-48.3886	50.4370161088066	19.4786728882783	20.8765141703715	21.8628281302864	23.5914554183987
367	268.7099	4.345092	9	7	366	18.3	-6.67400000000043	5.10988000000001	8.40554279118285	21.7393547637384	20.8610380064358	22.836483368551	23.6811037539332
368	268.6702	3.801594	9	7	367	18.35	-0.793999999999642	-10.86996	10.898920423675	22.038125665776	23.0678691717844	24.3532625128733	23.8634297984261
369	270.0409	3.774113	9	7	368	18.4	27.414	-0.549620000000006	27.4195090792012	17.2157359038554	24.749750967655	25.7855312846236	24.1177381899963
370	270.6071	4.096365	9	7	369	18.45	11.3239999999996	6.44504	13.0296399260145	22.2070501050896	26.8681483043539	26.1901277732648	24.6421196852288
371	271.6312	3.269478	9	7	370	18.5	20.4819999999995	-16.53774	26.3250672992032	26.6570654552905	25.0747873388832	26.632831736192	24.8508974311487
372	272.843297242457	2.12344271808368	9	7	371	18.55	24.241944849141	-22.9207056383264	33.362113797354	27.7601471715715	27.4628079609559	26.5156955347316	25.1665186022408
373	274.034915669734	0.971407320193819	9	7	372	18.6	23.8323685455396	-23.0407079577972	33.1489971746797	31.6981709429318	29.5795836442489	27.5089842040847	25.6882836980157
374	275.206078975018	-0.186240517291123	9	7	373	18.65	23.4232661056797	-23.1529567496988	32.9349176606061	32.933838773911	30.0222411852301	28.2390167545064	26.1314982051696
375	276.3568108515	-1.34911311799269	9	7	374	18.7	23.0146375296397	-23.2574520140313	32.7197587828161	32.7185658168222	31.8816638473876	29.1864742789456	25.9848370786405
376	277.487134992367	-2.51682280553243	9	7	375	18.75	22.6064828173401	-23.3541937507948	32.5034064540988	32.5021018332073	32.3891493020125	28.1771697910926	25.9787686075206
377	278.597075090808	-3.68898190353187	9	7	376	18.8	22.1988019688206	-23.4431819599888	32.2857490119101	32.2843351988887	32.1703530630274	29.257624487838	26.3461945300163
378	279.686654840013	-4.86520273561258	9	7	377	18.85	21.7915949840994	-23.5244166416142	32.0666772566052	32.0651567518433	31.950099236385	30.2014776947637	26.9840056352292
379	280.755897933171	-6.04509762539608	9	7	378	18.9	21.3848618631607	-23.59789779567	31.846084489013	31.844459830114	31.7282825413579	30.3072467560254	27.5783462290855
380	281.80482806347	-7.22827889650392	9	7	379	18.95	20.9786026059794	-23.6636254221568	31.6238665475895	31.6221403092327	31.5048002535373	31.120328627737	27.6575983374988
381	282.833468924099	-8.41435887255765	9	7	380	19	20.5728172125805	-23.7215995210746	31.399921845452	31.3980966395627	31.2795522433021	31.2563288706755	27.7546163920253
382	283.841844208246	-9.60294987717881	9	7	381	19.05	20.1675056829401	-23.7718200924232	31.1741514075036	31.1722298838272	31.0524410147202	31.0280333912628	27.5703927367227
383	284.829977609102	-10.7936642339889	9	7	382	19.1	19.7626680171197	-23.8142871362018	30.9464589082556	30.9444437552313	30.8233717452785	30.7978138413579	27.9400277055296
384	285.797892819854	-11.9861142666096	9	7	383	19.15	19.3583042150397	-23.849000652414	30.716750710335	30.7146446564902	30.5922523268207	30.5655786557904	28.1766503192718
385	286.745613533692	-13.1799122986623	9	7	384	19.2	18.9544142767602	-23.875960641054	30.4849359046105	30.4827417202077	30.3589934080865	30.3312390528233	28.5205723904133
386	287.673163443805	-14.3746706537686	9	7	385	19.25	18.5509982022597	-23.895167102126	30.2509263517461	30.2486468509943	30.1235084393386	30.0947090847549	27.8846734980819
387	288.580566243381	-15.57000165555	9	7	386	19.3	18.1480559915201	-23.906620035628	30.0146367260915	30.0122747698142	29.8857137194982	29.8559056914816	28.2921891809931
388	289.467845625608	-16.7655176276282	9	7	387	19.35	17.7455876445401	-23.910319441564	29.7759845621885	29.7735430609416	29.6455284463307	29.6147487575852	28.6299159782544
389	290.335025283678	-17.9608308936246	9	7	388	19.4	17.3435931614006	-23.906265319928	29.5348903044344	29.532372222187	29.4028747702229	29.3711611735475	28.5470914494913
390	291.182128910776	-19.1555537771607	9	7	389	19.45	16.9420725419593	-23.894457670722	29.2912773602473	29.2886857187886	29.1576778521092	29.1250689017329	28.8163950546925
391	292.009180200094	-20.3492986018582	9	7	390	19.5	16.5410257863607	-23.87489649395	29.0450721579733	29.0424100416671	28.9098659262077	28.8764010478586	28.7456127426033
392	292.81620284482	-21.5416776913385	9	7	391	19.55	16.1404528945195	-23.847581789606	28.7962042090993	28.7934747706317	28.6593703682429	28.6250899387137	28.4911229232083
393	293.603220538142	-22.7323033692232	9	7	392	19.6	15.7403538664403	-23.812513557694	28.5446061765813	28.5418126432768	28.4061257698918	28.3710712069744	28.2340992807165
394	294.370256973249	-23.9207879591339	9	7	393	19.65	15.34072870214	-23.769691798214	28.2902139492572	28.2873596302283	28.1500700202743	28.1142838840372	27.9744864178269
395	295.117335843331	-25.1067437846921	9	7	394	19.7	14.9415774016393	-23.719116511164	28.0329667234731	28.0300550176973	27.8911443953794	27.8546705018809	27.7122329953264
396	295.844480841576	-26.2897831695193	9	7	395	19.75	14.5428999649005	-23.660787696544	27.7728070927307	27.7698414981164	27.6292936563786	27.5921772050713	27.4472919122659
397	296.551715661173	-27.4695184372371	9	7	396	19.8	14.1446963919395	-23.594705354356	27.5096811464441	27.5066652699168	27.3644661579293	27.3267538741482	27.1796205049613
398	297.23906399531	-28.645561911467	9	7	397	19.85	13.7469666827405	-23.520869484598	27.2435385786772	27.2404761474819	27.0966139676181	27.058354261745	26.909180767179
399	297.906549537178	-29.8175259158306	9	7	398	19.9	13.3497108373604	-23.439280087272	26.9743328082591	26.971227682529	26.8256929978515	26.7869361429573	26.6359395941304
400	298.554195979964	-30.9850227739494	9	7	399	19.95	12.9529288557194	-23.349937162376	26.7020211112986	26.6988772981613	26.5516631516526	26.512461481648	26.3598690532278
401	299.182027016858	-32.147664809445	9	7	400	20	12.5566207378802	-23.252840709912	26.426564767966	26.4233864371197	26.2744884839348	26.234896614531	26.0809466849081
402	299.790066341048	-33.3050643459388	9	7	401	20.05	12.1607864837995	-23.1479907298761	26.1479292246057	26.1447207257862	25.9941373800535	25.9542124551537	25.7991558372444
403	300.378337645724	-34.4568337070525	9	7	402	20.1	11.7654260935205	-23.035387222274	25.866084273469	25.8628501558232	25.7105827535983	25.6703847200751	25.5144860385123
404	300.946864624073	-35.6025852164075	9	7	403	20.15	11.3705395669797	-22.9150301870999	25.5810042515916	25.5777492853407	25.4238022656403	25.3833941798634	25.2269334124026
405	301.495670969286	-36.7419311976255	9	7	404	20.2	10.9761269042599	-22.78691962436	25.2926682614836	25.2893974619456	25.1337785679166	25.0932269378296	24.936501141125
406	302.02478037455	-37.874483974328	9	7	405	20.25	10.5821881052805	-22.6510555340501	25.0010604155536	24.9977790700769	24.8404995726834	24.7998747397768	24.6431999823019
407	302.534216533055	-38.9998558701365	9	7	406	20.3	10.1887231700994	-22.50743791617	24.7061701076303	24.7028838054944	24.5439587523782	24.5033353184411	24.3470488462394
408	303.02400313799	-40.1176592086725	9	7	407	20.35	9.79573209870068	-22.35606677072	24.4079923141254	24.4047069800099	24.2441554725321	24.2036127767728	24.0480754409282
409	303.494163882543	-41.2275063135576	9	7	408	20.4	9.40321489105941	-22.196942097702	24.1065279286789	24.1032498600261	23.9410953618752	23.9007180147133	23.7463169929628
410	303.944722459904	-42.3290095084134	9	7	409	20.45	9.01117154722101	-22.030063897116	23.8017841340615	23.7985200428108	23.6347907240066	23.5946692047227	23.4418210534426
411	304.375702563261	-43.4217811168613	9	7	410	20.5	8.61960206713889	-21.8554321689579	23.4937748156346	23.4905318749873	23.3252609956188	23.2854923219576	23.1346463988255
412	304.787127885803	-44.505433462523	9	7	411	20.55	8.22850645084031	-21.6730469132341	23.1825210215534	23.1793069182561	23.0125332568288	22.973221735775	22.8248640376497
413	305.179022120719	-45.57957886902	9	7	412	20.6	7.83788469832075	-21.4829081299399	22.8680514750079	22.8648744680034	22.6966427999472	22.6579008700502	22.5125583348999
414	305.551408961198	-46.6438296599738	9	7	413	20.65	7.44773680957906	-21.285015819076	22.5504031450232	22.5472721312115	22.3776337637863	22.3395829407681	22.1978282665951
415	305.904312100428	-47.6977981590059	9	7	414	20.7	7.05806278460045	-21.079369980642	22.2296218827976	22.2265464708468	22.0555598415288	22.0183317803691	21.8807888177572
416	306.237755231599	-48.7410966897379	9	7	415	20.75	6.66886262342018	-20.86597061464	21.9057631316755	21.9027537249072	21.7304850712318	21.6942227595326	21.5615725371753
417	306.5517620479	-49.7733375757914	9	7	416	20.8	6.28013632602006	-20.64481772107	21.5788927197297	21.5759606093165	21.4024847191718	21.3673438183306	21.2403312621218
418	306.846356242519	-50.7941331407879	9	7	417	20.85	5.89188389237961	-20.4159112999299	21.2490877453101	21.2462452150542	21.0716462675684	21.0377966201113	20.9172380251692
419	307.121561508645	-51.8030957083489	9	7	418	20.9	5.50410532252045	-20.17925135122	20.9164375670694	20.9136980112521	20.7380705196609	20.7056978429684	20.5924891531497
420	307.377401539467	-52.799837602096	9	7	419	20.95	5.11680061643915	-19.934837874942	20.5810449114862	20.5784229674968	20.4018728367315	20.3711806252371	20.2663065647277
421	307.613900028174	-53.7839711456507	9	7	420	21	4.72996977414027	-19.6826708710941	20.2430271126652	20.2405388102295	20.0631845234464	20.0343961831199	19.9389402674558
422	307.831080667955	-54.7551086626346	9	7	421	21.05	4.3436127956204	-19.4227503396779	19.9025175009529	19.9001804300053	19.7221543798324	19.6955156201457	19.6106710470285
423	308.028967151999	-55.7128624766691	9	7	422	21.1	3.95772968087954	-19.1550762806901	19.5596669589738	19.5575004584087	19.3789504402754	19.3547319497247	19.2818133299963
424	308.207583173494	-56.656844911376	9	7	423	21.15	3.57232042990063	-18.8796486941379	19.2146456659484	19.2126710356407	19.0337619221504	19.0122623533268	18.9527181858524
425	308.36695242563	-57.5866682903766	9	7	424	21.2	3.18738504272005	-18.596467580012	18.8676450535035	18.8658857921679	18.6868014089455	18.6683506976849	18.6237764145219
426	308.507098601595	-58.5019449372925	9	7	425	21.25	2.80292351929916	-18.305532938318	18.5188799988251	18.5173620703213	18.338307295008	18.3232703345738	18.2954216406268
427	308.628045394578	-59.4022871757454	9	7	426	21.3	2.41893585966068	-18.006844769058	18.1685912835889	18.1673434142956	17.9885465211197	17.9773272058026	17.9681333066455
428	308.729816497768	-60.2873073293566	9	7	427	21.35	2.03542206380007	-17.700403072224	17.8170483497408	17.8161023594823	17.6378176318811	17.6308632735657	17.6424394244215
429	308.812435604354	-61.1566177217479	9	7	428	21.4	1.65238213171961	-17.386207847826	17.4645523858194	17.4639435543752	17.2864541869926	17.2842602915862	17.3189189106682
430	308.875926407524	-62.0098306765406	9	7	429	21.45	1.26981606339996	-17.0642590958541	17.1114397794372	17.1112072500714	16.9348285586383	16.9379439247328	16.9982033012104
431	308.920312600469	-62.8465585173564	9	7	430	21.5	0.887723858900245	-16.7345568163159	16.7580859732896	16.7582731934408	16.5833561457011	16.592388212954	16.680977616271
432	308.945617876376	-63.6664135678168	9	7	431	21.55	0.506105518139748	-16.3971010092079	16.40490976207	16.4055649596897	16.2325000317728	16.2481203582821	16.3679801423284
433	308.951865928434	-64.4690081515433	9	7	432	21.6	0.124961041160532	-16.0518916745302	16.0523780665875	16.0535547577943	15.882776106856	15.9057257899425	16.060000912488
434	308.939080449833	-65.2539545921575	9	7	433	21.65	-0.255709572020351	-15.6989288122838	15.7010112170643	15.702768737027	15.5347586610219	15.5658534309367	15.7578787133628
435	308.907285133761	-66.020865213281	9	7	434	21.7	-0.635906321440416	-15.33821242247	15.3513887699602	15.3537928134741	15.18908644052	15.2292210486747	15.4624965251017
436	308.856503673406	-66.7693523385352	9	7	435	21.75	-1.01562920709966	-14.969742505084	15.0041558694527	15.0072790202712	14.8464691309001	14.896620521721	15.1747754094724
437	308.786759761959	-67.4990282915417	9	7	436	21.8	-1.39487822894012	-14.5935190601301	14.6600301443057	14.663952362354	14.5076941954445	14.5689227949605	14.8956669886325
438	308.698077092607	-68.2095053959221	9	7	437	21.85	-1.77365338704021	-14.2095420876078	14.3198091005731	14.3246181232456	14.1736339480039	14.2470822287317	14.6261447872057
439	308.590479358541	-68.9003959752979	9	7	438	21.9	-2.15195468131924	-13.8178115875161	13.9843779274784	13.9901695247732	13.8452526748807	13.932139978368	14.3671948214605
440	308.463990252947	-69.5713123532906	9	7	439	21.95	-2.52978211188065	-13.4183275598539	13.6547175744183	13.6615955774149	13.523613538711	13.6252259771836	14.1198058915743
441	308.318633469016	-70.2218668535218	9	7	440	22	-2.90713567861985	-13.0110900046242	13.3319128770907	13.3399888757366	13.2098848977409	13.3275590494221	13.8849600525992
442	308.154432699936	-70.851671799613	9	7	441	22.05	-3.28401538159937	-12.596098921824	13.0171604075142	13.0265529874074	12.9053455581482	13.0404446645111	13.6636237036607
443	307.971411638896	-71.4603395151859	9	7	442	22.1	-3.66042122080103	-12.1733543114578	12.7117755921814	12.7226089541764	12.6113883506075	12.7652698752513	13.4567396513648
444	307.769593979085	-72.0474823238618	9	7	443	22.15	-4.03635319621912	-11.7428561735181	12.4171984858325	12.4296002707085	12.3295212957141	12.5034950733988	13.2652203891323
445	307.549003413693	-72.6127125492624	9	7	444	22.2	-4.41181130784003	-11.3046045080119	12.134997408263	12.1490955388816	12.0613655138472	12.2566423525185	13.0899427097074
446	307.309663635906	-73.1556425150092	9	7	445	22.25	-4.7867955557399	-10.8585993149362	11.8668694597515	11.8827878254784	11.808648967944	12.026280484371	12.9317436521493
447	307.051598338916	-73.6758845447237	9	7	446	22.3	-5.16130593980051	-10.4048405942899	11.6146367483793	11.6324896040208	11.5731951335776	11.8140067714625	12.7914176906796
448	306.774831215909	-74.1730509620276	9	7	447	22.35	-5.5353424601401	-9.94332834607803	11.3802370251655	11.4001220735181	11.3569058024986	11.6214263008458	12.6697150072714
449	306.479385960077	-74.6467540905423	9	7	448	22.4	-5.90890511663929	-9.474062570294	11.1657073785449	11.1876976651795	11.1617374719169	11.4501293513349	12.5673406531645
450	306.165286264606	-75.0966062538893	9	7	449	22.45	-6.28199390942086	-8.99704326694007	10.9731597557491	10.9972947282737	10.9896711663259	11.3016678584158	12.4849543924916
451	305.832555822686	-75.5222197756903	9	7	450	22.5	-6.65460883839955	-8.51227043601995	10.8047474180586	10.8310237795188	10.8426760710012	11.1775318922443	12.4231710276745
452	305.481218327507	-75.9232069795667	9	7	451	22.55	-7.02674990357991	-8.01974407752795	10.6626220638502	10.690985339813	10.7226679847767	11.0791270490394	12.3825610246778
453	305.111297472256	-76.2991801891402	9	7	452	22.6	-7.39841710501992	-7.51946419147004	10.5488822813913	10.5792202591338	10.6314642510841	11.0077535127871	12.3636512808187
454	304.722816950123	-76.6497517280322	9	7	453	22.65	-7.76961044266045	-7.01143077783996	10.4655151800157	10.4976544768229	10.5707374069557	10.9645873473279	12.3669259043825
455	304.315800454296	-76.9745339198642	9	7	454	22.7	-8.14032991654017	-6.49564383664	10.4143343523529	10.4480412412798	10.5419702029844	10.9506643707401	12.3928269008664
456	303.890271677965	-77.273139088258	9	7	455	22.75	-8.51057552661928	-5.97210336787612	10.3969185065041	10.4319047226493	10.5464148165445	10.9668667825777	12.4417546837308
457	303.446254314318	-77.5451795568349	9	7	456	22.8	-8.88034727293984	-5.4408093715378	10.4145558861347	10.4504894740983	10.5850589645012	11.0139125863988	12.5140683475223
458	302.983772056545	-77.7902676492165	9	7	457	22.85	-9.24964515546094	-4.90176184763214	10.4681996882389	10.5047201468351	10.6586012230755	11.092347785811	12.6100856581837
459	302.502848597833	-78.0080156890244	9	7	458	22.9	-9.61846917423941	-4.35496079615803	10.5584389372609	10.5951751562662	10.7674372227389	11.202541327961	12.7300827299768
460	302.003507631372	-78.1980359998801	9	7	459	22.95	-9.98681932922068	-3.80040621711402	10.6854877160369	10.7220766877226	10.9116575751542	11.3446828077996	12.8742933714357
461	301.485772850351	-78.3599409054052	9	7	460	23	-10.3546956204195	-3.23809811050182	10.8491935536597	10.8852977235018	11.0910574941542	11.518783005927	13.0429080952802
462	300.949667947959	-78.4933427292212	9	7	461	23.05	-10.7220980478394	-2.66803647632003	11.0490635434165	11.0843849713794	11.3051571880208	11.7246773848445	13.2360728002508
463	300.395216617384	-78.5978537949496	9	7	462	23.1	-11.0890266115007	-2.09022131456805	11.2843048671349	11.3185950034733	11.5532313205379	11.9620326863861	13.4538871475526
464	299.822442551816	-78.673086426212	9	7	463	23.15	-11.4554813113602	-1.5046526252479	11.5538751766491	11.5869398320422	11.8343452489664	12.2303567353662	13.6964026720405
465	299.231369444443	-78.7186529466299	9	7	464	23.2	-11.8214621474601	-0.91133040835814	11.8565378765064	11.888237688319	12.1473954126148	12.5290114492143	13.9636206893457
466	298.622020988454	-78.7341656798249	9	7	465	23.25	-12.1869691197799	-0.310254663899912	12.1909176965042	12.221164917574	12.4911511953095	12.8572288830906	14.2554900853376
467	297.994420877038	-78.7192369494185	9	7	466	23.3	-12.5520022283195	0.298574608127922	12.5555528248005	12.5843055265534	12.8642958051879	13.2141299235821	14.5719051036618
468	297.348592803384	-78.6734790790322	9	7	467	23.35	-12.91656147308	0.915157407725928	12.94894101341	12.9761958217563	13.2654641496968	13.5987450155217	14.9127032795221
469	296.684560460681	-78.5965043922877	9	7	468	23.4	-13.2806468540605	1.53949373489013	13.3695782215458	13.3953625585767	13.6932762479936	14.0100361086187	15.2776637012549
470	296.002347542117	-78.4879252128064	9	7	469	23.45	-13.6442583712801	2.17158358962593	13.8159893525212	13.8403539220568	14.1463653232743	14.4469188844556	15.6665058115646
471	295.301977740882	-78.3473538642099	9	7	470	23.5	-14.0073960246991	2.81142697193019	14.2867513806062	14.3097633818195	14.623400272027	14.908284298316	16.0788889821003
472	294.583474750164	-78.1744026701197	9	7	471	23.55	-14.3700598143607	3.45902388180377	14.7805096422009	14.8022469694338	15.1231026591433	15.3930185514623	16.5144131011228
473	293.846862263152	-77.9686839541574	9	7	472	23.6	-14.7322497402399	4.11437431924611	15.2959883122233	15.3165348247923	15.6442587105055	15.9000207823182	16.9726203969147
474	293.092163973036	-77.7298100399446	9	7	473	23.65	-15.0939658023196	4.77747828425606	15.8319961596172	15.8514379854773	16.1857269682711	16.4282179967532	17.4529986728247
475	292.319403573003	-77.4573932511026	9	7	474	23.7	-15.4552080006601	5.44833577683988	16.3874286293141	16.4058513962298	16.7464423562964	16.9765770079513	17.9549860505012
476	291.528604756244	-77.1510459112532	9	7	475	23.75	-15.8159763351796	6.12694679698791	16.9612671840308	16.9787540391914	17.3254174013226	17.5441133880976	18.4779772089216
477	290.719791215946	-76.8103803440179	9	7	476	23.8	-16.1762708059609	6.81331134470611	17.5525766959636	17.5692069671084	17.9217412977367	18.1298976209248	19.0213309784332
478	289.892986645299	-76.4350088730181	9	7	477	23.85	-16.5360914129394	7.5074294199959	18.1605015270314	18.1763498878004	18.5345774149395	18.7330587732332	19.5843790183733
479	289.048214737491	-76.0245438218755	9	7	478	23.9	-16.8954381561605	8.20930102285217	18.7842607992022	18.7993968171679	19.1631597455128	19.3527860745488	20.1664351949954
480	288.185499185711	-75.5785975142115	9	7	479	23.95	-17.2543110355991	8.91892615328004	19.4231432327742	19.4376311992435	19.8067886926284	19.9883288153295	20.7668052036004
481	287.304863683149	-75.0967822736478	9	7	480	24	-17.6127100512406	9.63630481127382	20.0765018308681	20.0904007906877	20.4648265041681	20.6389949582735	21.3847959584591
482	286.406331922993	-74.5787104238058	9	7	481	24.05	-17.9706352031201	10.36143699684	20.7437486063417	20.7571125239172	21.1366925827063	21.304148817401	22.0197243095165
483	285.489927598431	-74.0239942883072	9	7	482	24.1	-18.3280864912399	11.0943227099722	21.4243494842521	21.4372274974563	21.821858835961	21.9832081074433	22.6709247277364
484	284.555674402654	-73.4322461907733	9	7	483	24.15	-18.6850639155398	11.8349619506779	22.1178194653497	22.1302561911683	22.5198451808265	22.6756406102832	23.3377557144443
485	283.603596028849	-72.803078454826	9	7	484	24.2	-19.0415674761005	12.5833547189461	22.8237181004697	22.835753966169	23.2302152743626	23.3809606517881	24.0196048137471
486	282.633716170206	-72.1361034040865	9	7	485	24.25	-19.3975971728594	13.3395010147899	23.5416452994285	23.5533168812344	23.9525725152245	24.0987255347525	24.7158922222207
487	281.646058519913	-71.4309333621765	9	7	486	24.3	-19.7531530058598	14.1034008381999	24.2712374813449	24.2825778377358	24.6865563370654	24.8285320332844	25.4260730831353
488	280.64064677116	-70.6871806527175	9	7	487	24.35	-20.1082349750607	14.87505418918	25.012164059579	25.0232030512689	25.431838799947	25.570013021225	26.1496386170619
489	279.617504617134	-69.9044575993311	9	7	488	24.4	-20.4628430805201	15.6544610677281	25.7641242478568	25.7748888392806	26.1881214750536	26.322834281372	26.8861162764446
490	278.576655751026	-69.0823765256388	9	7	489	24.45	-20.8169773221596	16.4416214738461	26.5268441681354	26.5373587079618	26.9551326109478	27.0866915227451	27.6350691227285
491	277.518123866024	-68.2205497552622	9	7	490	24.5	-21.1706377000405	17.2365354075319	27.3000742394866	27.3103607186597	27.732624565337	27.8613076186021	28.396094617124
492	276.441932655316	-67.3185896118228	9	7	491	24.55	-21.5238242141595	18.0392028687879	28.083586824751	28.0936651123714	28.5203714838626	28.6464300675708	29.1688229966456
493	275.348105812092	-66.3761084189421	9	7	492	24.6	-21.8765368644802	18.8496238576141	28.8771741130689	28.8870621706267	29.3181672064889	29.4418286731547	29.9529153814713
494	274.236667029541	-65.3927185002417	9	7	493	24.65	-22.2287756510195	19.6677983740079	29.680646216415	29.6903602913934	30.1258233819175	30.2472934321354	30.7480617322454
495	273.107640000851	-64.3680321793431	9	7	494	24.7	-22.5805405738004	20.4937264179719	30.4938294594123	30.5033842597635	30.9431677711277	31.0626326195429	31.5539787497117
496	271.961048419211	-63.3016617798679	9	7	495	24.75	-22.9318316327999	21.3274079895041	31.3165648433197	31.325973694318	31.7700427219798	31.8876710563439	32.3704077856716
497	270.796915977811	-62.1932196254376	9	7	496	24.8	-23.282648828	22.168843088606	32.1487066666017	32.1579816514637	32.6063037980762	32.7222485453457	33.197112814465
498	269.615266369838	-61.0423180396738	9	7	497	24.85	-23.6329921594597	23.018031715276	32.9901212858415	32.9992733716286	33.4518185463623	33.5662184608905	34.0338784981602
499	268.416123288482	-59.848569346198	9	7	498	24.9	-23.98286162712	23.8749738695161	33.8406860021433	33.8497251525662	34.3064653892172	34.4194464783404	34.8805083660668
500	267.199510426933	-58.6115858686317	9	7	499	24.95	-24.3322572309808	24.739669551326	34.7002880602369	34.7092233363888	35.1701326281379	35.2818094301276	35.7368231196989
501	265.965451478377	-57.3309799305965	9	7	500	25	-24.6811789711194	25.612118760704	35.5688237480076	35.5776633984065	36.0427175473508	36.1531942759744	36.6026590673348
502	264.713970136005	-56.006363855714	9	7	501	25.05	-25.0296268474403	26.49232149765	36.4461975857147	36.4549491269706	36.9241256068288	37.0334971758902	37.4778666873784
503	263.445090093006	-54.6373499676056	9	7	502	25.1	-25.37760085998	27.380277762168	37.3323215959298	37.3409918846472	37.8142697152922	37.9226226554992	38.3623093163858
504	262.158835042568	-53.2235505898929	9	7	503	25.15	-25.72510100876	28.275987554254	38.2271146449641	38.2357099421353	38.7130695747632	38.8204828542076	39.2558619554506
505	260.85522867788	-51.7645780461975	9	7	504	25.2	-26.0721272937599	29.1794508739081	39.1305018486197	39.1390278772688	39.6204510891275	39.7269968476353	40.1584101873792
506	259.534294692131	-50.2600446601409	9	7	505	25.25	-26.4186797149796	30.090667721132	40.0424140354481	40.0508760321779	40.536345829969	40.6420900365906	41.0698491964818
507	258.19605677851	-48.7095627553447	9	7	506	25.3	-26.7647582724203	31.009638095924	40.9627872613824	40.9711900225558	41.4606905537043	41.5656935956455	41.9900828826098
508	256.840538630205	-47.1127446554303	9	7	507	25.35	-27.1103629661002	31.936361998288	41.8915623704749	41.8999102936078	42.3934267646362	42.4977439750955	42.9190230612286
509	255.467763940406	-45.4692026840194	9	7	508	25.4	-27.45549379598	32.8708394282179	42.8286845968538	42.8369817178028	43.3345003191979	43.4381824507615	43.8565887416389
510	254.077756402302	-43.7785491647335	9	7	509	25.45	-27.8001507620803	33.813070385718	43.7741032038798	43.7823532301397	44.2838610671326	44.3869547166527	44.80270547593
511	252.670539709081	-42.0403964211941	9	7	510	25.5	-28.1443338644198	34.7630548707879	44.7277711564229	44.7359774970946	45.2414625258304	45.3440105160674	45.7573047717603
512	251.246137553932	-40.2543567770227	9	7	511	25.55	-28.4880431029802	35.7207928834281	45.6896448230671	45.6978106158401	46.2072615844621	46.3093033071861	46.7203235626254
513	249.804573630044	-38.420042555841	9	7	512	25.6	-28.83127847776	36.686284423634	46.6596837052494	46.6678118406575	47.1812182348989	47.282789959617	47.6917037298175
514	248.345871630606	-36.5370660812704	9	7	513	25.65	-29.1740399887595	37.6595294914119	47.6378501905813	47.6459433338581	48.1632953267599	48.2644304787658	48.6713916708194
515	246.870055248807	-34.6050396769325	9	7	514	25.7	-29.5163276359801	38.6405280867581	48.6241093279668	48.6321699387845	49.1534583441778	49.2541877552155	49.6593379093795
516	245.377148177836	-32.6235756664489	9	7	515	25.75	-29.85814141942	39.629280209672	49.618428622426	49.6264589727032	50.1516752021658	50.2520273366198	50.6554967429952
517	243.867174110881	-30.592286373441	9	7	516	25.8	-30.1994813391002	40.625785860158	50.6207778476988	50.6287800376796	51.1579160606679	51.2579172198739	51.6598259239591
518	242.340156741131	-28.5107841215305	9	7	517	25.85	-30.5403473949997	41.63004503821	51.6311288748431	51.6391048476981	52.1721531545977	52.2718276615666	52.6722863705213
519	240.796119761776	-26.3786812343388	9	7	518	25.9	-30.8807395871003	42.642057743834	52.6494555154635	52.6574070704735	53.1943606383336	53.2937310049375	53.6928419050965
520	239.235086866005	-24.1955900354875	9	7	519	25.95	-31.2206579154201	43.661823977026	53.6757333780591	53.6836621825513	54.2245144432983	54.3236015217325	54.7214590167488
521	237.657081747005	-21.9611228485983	9	7	520	26	-31.5601023799996	44.689343737784	54.7099397363027	54.7178473364923	55.2625921474092	55.3614152675462	55.7581066454968
522	236.062128097966	-19.6748919972924	9	7	521	26.05	-31.8990729807803	45.724617026118	55.7520534080881	55.7599412389875	56.3085728552858	56.4071499493606	56.4507075304419
523	234.450249612077	-17.3365098051917	9	7	522	26.1	-32.2375697177802	46.767643842014	56.8020546445479	56.8099240388985	57.3624370882344	57.4607848041358	56.0131558456215
524	232.821469982526	-14.9455885959176	9	7	523	26.15	-32.5755925910198	47.818424185482	57.8599250279396	57.8677772243449	58.4241666831151	58.5223004874311	55.5568414532317
525	231.175812902503	-12.5017406930915	9	7	524	26.2	-32.91314160046	48.876958056522	58.9256473776143	58.9334835280203	59.4937446992871	59.5916789711237	55.2050519571947
526	229.513302065197	-10.0045784203351	9	7	525	26.25	-33.25021674612	49.943245455128	59.9992056635346	60.0070268399765	60.5711553329267	60.6689034493999	NA
527	227.833961163796	-7.45371410126999	9	7	526	26.3	-33.5868180280198	51.0172863813022	61.0805849264651	61.0883921272427	61.6563838380533	61.7539582522728	NA
528	226.137813891489	-4.84876005951763	9	7	527	26.35	-33.92294544614	52.0990808350472	62.1697712043287	62.1775653596757	62.7494164536739	62.8468287659471	NA
529	224.424883941464	-2.18932861869953	9	7	528	26.4	-34.2585990005	53.188628816362	63.2667514642707	63.2745334415085	63.8502403365287	63.9475013594314	NA
530	222.695195006912	0.524967897562723	9	7	529	26.45	-34.59377869104	54.2859303252451	64.3715135397795	64.3792841480863	64.9588434989491	65.055963316845	NA
531	220.948770781021	3.29451716564756	9	7	530	26.5	-34.9284845178198	55.3909853616967	65.4840460726984	65.4918060673713	66.0752147513906	66.1722027749262	NA
532	219.185634956979	6.1197068619335	9	7	531	26.55	-35.2627164808405	56.5037939257188	66.6043384593544	66.6120885458148	67.1993436492598	66.5921117536978	NA
533	217.405811227976	9.00092466279889	9	7	532	26.6	-35.59647458006	57.6243560173078	67.7323808007536	67.7401216382224	68.3312204436598	64.7435217316259	NA
534	215.6093232872	11.9385582446223	9	7	533	26.65	-35.9297588155198	58.7526716364682	68.868163856488	68.8758960612727	69.4708360357478	62.8492524276976	NA
535	213.79619482784	14.9329952837822	9	7	534	26.7	-36.2625691872	59.888740783198	70.0116790018176	70.0194031504332	70.6181819344028	61.1559161591739	NA
536	211.966449543086	17.9846234566569	9	7	535	26.75	-36.5949056950802	61.032563457494	71.1629181879499	71.1706348199482	71.7732502169256	NA	NA
537	210.120111126125	21.093830439625	9	7	536	26.8	-36.9267683392195	62.1841396593619	72.3218739051569	72.3295835256808	71.5278396693423	NA	NA
538	208.257203270147	24.2610039090649	9	7	537	26.85	-37.2581571195605	63.343469388798	73.4885391483288	73.4962422305832	66.737627009578	NA	NA
539	206.377749668341	27.4865315413551	9	7	538	26.9	-37.5890720361195	64.510552645804	74.662907385151	74.6706043725786	61.8482645188664	NA	NA
540	204.481774013896	30.770801012874	9	7	539	26.95	-37.9195130889002	65.685389430378	75.8449725263296	73.0362761882513	57.3529888193988	NA	NA
541	202.5693	34.1142	9	7	540	27	-38.24948027792	66.8679797425199	77.0347288979266	62.3046191992078	NA	NA	NA
542	201.2373	37.03206	9	7	541	27.05	-26.6399999999999	58.3572000000001	64.1502329835208	51.3669455120521	NA	NA	NA
543	201.9913	37.67594	9	7	542	27.1	15.0799999999998	12.8775999999999	19.8302542031108	41.2097354082145	NA	NA	NA
544	202.1099	36.68428	9	7	543	27.15	2.3720000000003	-19.8331999999999	19.9745389493725	NA	NA	NA	NA
545	201.5462	37.80326	9	7	544	27.2	-11.2740000000002	22.3796	25.0589220071416	NA	NA	NA	NA
546	NA	NA	9	7	545	27.25	NA	NA	NA	NA	NA	NA	NA
547	NA	NA	9	7	546	27.3	NA	NA	NA	NA	NA	NA	NA
548	NA	NA	9	7	547	27.35	NA	NA	NA	NA	NA	NA	NA
549	NA	NA	9	7	548	27.4	NA	NA	NA	NA	NA	NA	NA
550	NA	NA	9	7	549	27.45	NA	NA	NA	NA	NA	NA	NA
551	NA	NA	9	7	550	27.5	NA	NA	NA	NA	NA	NA	NA
552	NA	NA	9	7	551	27.55	NA	NA	NA	NA	NA	NA	NA
553	NA	NA	9	7	552	27.6	NA	NA	NA	NA	NA	NA	NA
554	NA	NA	9	7	553	27.65	NA	NA	NA	NA	NA	NA	NA
555	NA	NA	9	7	554	27.7	NA	NA	NA	NA	NA	NA	NA
556	NA	NA	9	7	555	27.75	NA	NA	NA	NA	NA	NA	NA
557	NA	NA	9	7	556	27.8	NA	NA	NA	NA	NA	NA	NA
558	NA	NA	9	7	557	27.85	NA	NA	NA	NA	NA	NA	NA
559	NA	NA	9	7	558	27.9	NA	NA	NA	NA	NA	NA	NA
560	NA	NA	9	7	559	27.95	NA	NA	NA	NA	NA	NA	NA
561	NA	NA	9	7	560	28	NA	NA	NA	NA	NA	NA	NA
562	NA	NA	9	7	561	28.05	NA	NA	NA	NA	NA	NA	NA
563	NA	NA	9	7	562	28.1	NA	NA	NA	NA	NA	NA	NA
564	NA	NA	9	7	563	28.15	NA	NA	NA	NA	NA	NA	NA
565	NA	NA	9	7	564	28.2	NA	NA	NA	NA	NA	NA	NA
566	NA	NA	9	7	565	28.25	NA	NA	NA	NA	NA	NA	NA
567	NA	NA	9	7	566	28.3	NA	NA	NA	NA	NA	NA	NA
568	NA	NA	9	7	567	28.35	NA	NA	NA	NA	NA	NA	NA
569	NA	NA	9	7	568	28.4	NA	NA	NA	NA	NA	NA	NA
570	NA	NA	9	7	569	28.45	NA	NA	NA	NA	NA	NA	NA
571	NA	NA	9	7	570	28.5	NA	NA	NA	NA	NA	NA	NA
572	NA	NA	9	7	571	28.55	NA	NA	NA	NA	NA	NA	NA
573	NA	NA	9	7	572	28.6	NA	NA	NA	NA	NA	NA	NA
574	NA	NA	9	7	573	28.65	NA	NA	NA	NA	NA	NA	NA
575	NA	NA	9	7	574	28.7	NA	NA	NA	NA	NA	NA	NA
576	NA	NA	9	7	575	28.75	NA	NA	NA	NA	NA	NA	NA
577	NA	NA	9	7	576	28.8	NA	NA	NA	NA	NA	NA	NA
578	NA	NA	9	7	577	28.85	NA	NA	NA	NA	NA	NA	NA
579	NA	NA	9	7	578	28.9	NA	NA	NA	NA	NA	NA	NA
580	NA	NA	9	7	579	28.95	NA	NA	NA	NA	NA	NA	NA
581	NA	NA	9	7	580	29	NA	NA	NA	NA	NA	NA	NA
582	NA	NA	9	7	581	29.05	NA	NA	NA	NA	NA	NA	NA
583	NA	NA	9	7	582	29.1	NA	NA	NA	NA	NA	NA	NA
584	NA	NA	9	7	583	29.15	NA	NA	NA	NA	NA	NA	NA
585	NA	NA	9	7	584	29.2	NA	NA	NA	NA	NA	NA	NA
586	NA	NA	9	7	585	29.25	NA	NA	NA	NA	NA	NA	NA
587	NA	NA	9	7	586	29.3	NA	NA	NA	NA	NA	NA	NA
588	NA	NA	9	7	587	29.35	NA	NA	NA	NA	NA	NA	NA
589	NA	NA	9	7	588	29.4	NA	NA	NA	NA	NA	NA	NA
590	NA	NA	9	7	589	29.45	NA	NA	NA	NA	NA	NA	NA
591	NA	NA	9	7	590	29.5	NA	NA	NA	NA	NA	NA	NA
592	NA	NA	9	7	591	29.55	NA	NA	NA	NA	NA	NA	NA
593	NA	NA	9	7	592	29.6	NA	NA	NA	NA	NA	NA	NA
594	NA	NA	9	7	593	29.65	NA	NA	NA	NA	NA	NA	NA
595	NA	NA	9	7	594	29.7	NA	NA	NA	NA	NA	NA	NA
596	NA	NA	9	7	595	29.75	NA	NA	NA	NA	NA	NA	NA
597	NA	NA	9	7	596	29.8	NA	NA	NA	NA	NA	NA	NA
598	NA	NA	9	7	597	29.85	NA	NA	NA	NA	NA	NA	NA
599	NA	NA	9	7	598	29.9	NA	NA	NA	NA	NA	NA	NA
600	NA	NA	9	7	599	29.95	NA	NA	NA	NA	NA	NA	NA
601	NA	NA	9	7	600	30	NA	NA	NA	NA	NA	NA	NA
