# Supplementary material for: An automated feeding system for the African killifish reveals the impact of diet on lifespan and allows scalable assessment of associative learning
Source: eLife. 2022 Nov 10;11:e69008. doi: 10.7554/eLife.69008 (PMC9788828; doi:10.7554/eLife.69008)
Supplement: Figure 6—source data 3. [file elife-69008-fig6-data3.zip › Filtered and Interpolated Trajectories with Kinematics/t6_REC0019 DLC_likelihood-euclidean-filtered_splines-interpolated_kinematics_02_resnet50_TrainAllTheThingsJun28shuffle1_1030000.csv]

	x2	y2	fishnum	recording_num	bodyparts_coords	seconds	velocity_x	velocity_y	velocity_xy	velocity_xy_5frame	velocity_xy_10frame	velocity_xy_20frame	velocity_xy_40frame
1	48.21829	338.5875	6	19	0	0	0	0	0	NA	NA	NA	NA
2	76.1789640446931	258.553674438882	6	19	1	0.05	559.213480893862	-1600.67651122236	1695.54858697485	NA	NA	NA	NA
3	92.6599424715089	208.955724556756	6	19	2	0.1	329.619568536316	-991.95899764252	1045.29025297571	659.671983691115	NA	NA	NA
4	99.6257097804475	185.059816262714	6	19	3	0.15	139.315346178772	-477.91816588084	497.809741728521	718.344125357706	NA	NA	NA
5	99.0407504715089	182.132115465847	6	19	4	0.2	-11.6991861787719	-58.5540159373403	59.7113367764939	485.915226132133	608.161248795071	NA	NA
6	92.8695490446931	195.438788075245	6	19	5	0.25	-123.424028536316	266.13345218796	293.360708332957	410.705702757435	647.123802124995	NA	NA
7	83.07659	220.246	6	19	6	0.3	-195.859180893862	496.1442384951	533.404090846984	449.308813593152	495.646124912122	NA	NA
8	71.6781849055163	251.70693810179	6	19	7	0.35	-227.968101889674	629.2187620358	669.242636102218	556.650513899026	408.197533418176	NA	NA
9	60.8979536016753	284.522873052642	6	19	8	0.4	-215.60462607682	656.31869901704	690.82529590711	575.903478892284	370.780200781392	NA	NA
10	53.0113429969966	313.282096477174	6	19	9	0.45	-157.732212093574	575.184468490639	596.419838305863	505.377023692111	388.469997282858	389.952382004607	NA
11	50.2938	332.5729	6	19	10	0.5	-54.3508599399321	385.81607045652	389.625533299245	405.689364078917	387.722220941642	395.497050641284	NA
12	53.10317	341.1638	6	19	11	0.55	56.1874	171.818	180.77181484612	292.251587969632	354.358220938649	320.034949086772	NA
13	55.40987	349.3866	6	19	12	0.6	46.134	164.456	170.804338036246	220.28948066669	292.521725655543	278.735803657032	NA
14	54.60196	355.5154	6	19	13	0.65	-16.1582	122.576	123.636415360686	199.540962991	225.54105441553	263.40597423116	NA
15	50.7202933705522	366.690934368122	6	19	14	0.7	-77.633332588956	223.51068736244	236.609301791155	203.339418185187	171.743515214144	266.789454180539	NA
16	46.2349798899777	380.263134207221	6	19	15	0.75	-89.7062696114899	271.443996781981	285.882944920793	179.354087232169	143.870299157572	257.847930935535	NA
17	44.17261	390.0361	6	19	16	0.8	-41.2473977995541	195.459315855579	199.764090817058	158.830520861429	144.423773261421	236.942259367624	NA
18	45.41387	392.2566	6	19	17	0.85	24.8252000000001	44.4100000000003	50.8776832711557	123.197549761597	149.274073895889	209.183929552647	NA
19	44.43691	391.8693	6	19	18	0.9	-19.5392000000001	-7.74599999999964	21.0185835069825	88.1996353241443	156.031747680928	180.200555101493	NA
20	41.5683911963627	391.311641386577	6	19	19	0.95	-57.370376072746	-11.1531722684606	58.4444462919982	85.5081283376554	145.10891107822	155.726885452767	261.649591547527
21	36.39643	389.3131	6	19	20	1	-103.439223927254	-39.9708277315392	110.893372733527	119.194060559608	127.973640929429	141.349052462675	266.744399008221
22	28.3581397434202	384.605529324488	6	19	21	1.05	-160.765805131596	-94.1514135102409	186.306555884614	153.232974500428	119.5262977966	137.184026941993	226.41147291369
23	19.2062466109804	378.565485422253	6	19	22	1.1	-183.037862648796	-120.800878044699	219.307344380916	167.020272394842	125.846133449752	133.36906161003	202.501868992936
24	11.27238	373.2307	6	19	23	1.15	-158.677332219608	-106.69570844506	191.213153211083	167.747646534714	134.860055787455	131.930222360933	193.538032774171
25	5.909862	369.7944	6	19	24	1.2	-107.25036	-68.7260000000003	127.380935764068	153.544467255544	139.710255691389	125.108139531653	193.765812864601
26	1.17046270675617	366.580207101123	6	19	25	1.25	-94.7879858648766	-64.28385797754	114.530243432888	132.498206339896	138.827805767778	116.384243529018	188.278409047945
27	-3.42564614196275	363.100893395216	6	19	26	1.3	-91.9221769743784	-69.5862741181395	115.290659488763	116.487137074483	129.944280622564	112.827984944875	176.955132470941
28	-7.74661557094017	359.377644768479	6	19	27	1.35	-86.4193885795484	-74.4649725347404	114.07603980268	112.400238987937	117.464049324171	117.851148911712	160.936031992844
29	-11.6605966049595	355.431647107114	6	19	28	1.4	-78.2796206803866	-78.9199532273005	111.157806884017	109.907965000842	107.828697040937	125.741986768021	144.27161833201
30	-15.0357402688042	351.284086297321	6	19	29	1.45	-67.502873276894	-82.9512161958598	106.946445331337	106.344093989584	105.107367985086	133.346801090446	131.437339059111
31	-17.7401975872577	346.956148225301	6	19	30	1.5	-54.08914636907	-86.5587614404001	102.068873497412	102.429892308447	104.794846128607	137.991747375159	123.785899243053
32	-19.6421195851035	342.469018777254	6	19	31	1.55	-38.038439956916	-89.7425889609394	97.471304432474	99.1702570073911	106.12967209315	132.787996740608	120.5733152473
33	-20.6096572871248	337.843883839381	6	19	32	1.6	-19.350754040426	-92.5026987574597	94.5050313969918	97.8144969822343	109.856164373673	126.267934328839	117.286206060127
34	-20.5109617181052	333.101929297883	6	19	33	1.65	1.97391138039201	-94.8390908299609	94.8596303787402	99.6817272563725	116.623917748588	123.670091317183	114.989282280594
35	-19.2141839028281	328.26434103896	6	19	34	1.7	25.935556305542	-96.751765178459	100.167645205553	105.915250196716	126.983346489502	120.742171548663	111.781419487169
36	-16.587474866077	323.352304948813	6	19	35	1.75	52.534180735022	-98.2407218029402	111.405024868103	117.282436438899	137.155688982541	118.708887160354	107.345666779011
37	-12.4989856326351	318.387006913643	6	19	36	1.8	81.769784668838	-99.3059607034002	128.638919134193	134.077578489784	135.631712858653	116.968005574257	104.73872296312
38	-6.81686722728608	313.38963281965	6	19	37	1.85	113.64236810698	-99.9474818798603	151.340962607905	156.15219599677	135.071819333508	112.688134433041	114.27530892593
39	0.590729325186787	308.381368553036	6	19	38	1.9	148.151931049457	-100.16528533228	178.835340633165	174.629650708709	139.511485593428	108.342681562527	129.08923075801
40	9.85565300000002	303.3834	6	19	39	1.95	185.298473496265	-99.9593710607201	210.540732740486	165.348175520589	136.376975112241	107.147792665456	142.607537353455
41	19.36295	299.7174	6	19	40	2	190.14594	-73.3199999999999	203.792298427795	152.861202228116	132.622928192101	106.222746023432	152.661318623805
42	23.46225	300.0349	6	19	41	2.05	81.986	6.34999999999991	82.2315431935945	144.945392697073	127.806339055365	103.962603552608	157.699122014876
43	26.61811	296.9042	6	19	42	2.1	63.1172	-62.6139999999998	88.9060961455399	116.601754227712	115.52010449241	101.203350510225	158.420139714093
44	32.96368	294.0381	6	19	43	2.15	126.9114	-57.3220000000003	139.256292977948	90.6162056754942	100.061445376467	98.0483422002559	159.603218172159
45	36.30634	293.2208	6	19	44	2.2	66.8532	-16.3459999999998	68.8225403936821	90.26450259014	87.3122388414093	98.4546994426846	167.334025726256
46	39.9762	292.806	6	19	45	2.25	73.3972	-8.29600000000028	73.8645556667066	78.1790067567035	75.2898030643227	98.3070900290047	179.346743824599
47	43.44077	290.7599	6	19	46	2.3	69.2914	-40.9219999999993	80.4730277668235	55.1774980558611	72.2934942465636	96.6494609813661	192.566676939566
48	42.72542	289.5287	6	19	47	2.35	-14.307	-24.624	28.4786169783577	58.0227234551068	67.3348816869424	110.699468940148	204.152789777262
49	43.84166	289.0554	6	19	48	2.4	22.3248	-9.46599999999989	24.2487494737357	59.9634004531513	56.5851988070835	132.436474747998	211.237104536226
50	40.08357	287.2892	6	19	49	2.45	-75.1617999999999	-35.3240000000005	83.0486673899107	54.3224859029872	60.5324237731281	151.868273616464	213.649151825817
51	39.75936	291.455	6	19	50	2.5	-6.48420000000002	83.3159999999998	83.5679406569288	56.4907566171813	63.9912518659079	167.330889872451	218.363014704602
52	41.17174	289.2561	6	19	51	2.55	28.2476	-43.9779999999996	52.2684550160033	57.992899558306	65.4925829073676	182.610247289143	223.004705676252
53	42.99874	288.53	6	19	52	2.6	36.54	-14.5220000000006	39.3199705493279	63.0421240911493	105.878833387885	190.572345099346	223.920774412728
54	43.38292	286.9892	6	19	53	2.65	7.68360000000001	-30.8159999999998	31.759464179359	68.0191032786646	164.811504119529	195.536345027136	227.305782936678
55	38.4481256589658	289.217923557076	6	19	54	2.7	-98.695886820684	44.5744711415205	108.294790054127	76.662679911748	216.424308391519	213.925879903848	227.254962521495
56	33.7992588401297	292.009532719228	6	19	55	2.75	-92.977336376722	55.8321832430397	108.452836594505	155.26691015859	259.37197668058	239.984600488843	227.5245023647
57	37.69345	289.2474	6	19	56	2.8	77.8838231974059	-55.2426543845593	95.4863381814208	271.630108680751	292.927000331723	268.165348304874	229.638185269468
58	55.3708885848482	276.805323041488	6	19	57	2.85	353.548771696964	-248.84153917024	432.341121783536	369.806492691888	313.80980851175	295.617445121483	233.902532680183
59	80.004	258.5188	6	19	58	2.9	492.662228303036	-365.73046082976	613.575456790167	450.724850082495	334.487491247189	314.131527509924	233.608483117575
60	103.321791813677	239.708898092253	6	19	59	2.95	466.35583627354	-376.19803815494	599.176710109812	509.191320751698	367.319336034569	320.150510986178	234.239880430472
61	123.347364286631	223.677260262385	6	19	60	3	400.51144945908	-320.63275659736	513.044623547538	472.35270686491	415.977949111779	330.503283385772	235.654435675846
62	139.677340852747	213.22067338639	6	19	61	3.05	326.59953132232	-209.1317375199	387.818691527435	397.344873813626	470.83811370238	342.046807799895	235.289397256438
63	151.908344945908	211.135924340264	6	19	62	3.1	244.62008186322	-41.6949809225196	248.148052349596	364.832179377249	485.356056855081	346.638198315232	234.588153565966
64	159.637	220.2198	6	19	63	3.15	154.57310108184	181.67751319472	238.53629153375	381.231048141063	463.45155090032	356.563223673101	233.147552974773
65	162.724392969943	241.831042525221	6	19	64	3.2	61.7478593988602	432.22485050442	436.613237927928	432.484906653063	423.876713580838	356.055225600305	236.801949022309
66	162.089464894808	271.576215210065	6	19	65	3.25	-12.6985615027002	594.90345369688	595.038967366604	498.359406845253	401.634590090963	356.741914700395	239.185577401801
67	158.915620334701	303.623836632299	6	19	66	3.3	-63.47689120214	640.95242844468	644.087984087439	529.558227987013	391.166615268068	362.626909557569	238.273758444258
68	154.386263849729	332.142425369688	6	19	67	3.35	-90.58712969944	570.37177474778	577.520553310543	482.921247784426	379.466588118714	357.105596420218	241.813204434614
69	149.6848	351.3005	6	19	68	3.4	-94.0292769945802	383.16149260624	394.530397242551	422.038132040864	378.638956099013	334.780491487152	242.037880264428
70	144.7809	360.2117	6	19	69	3.45	-98.0779999999999	178.224	203.428336914993	349.848323883073	344.791115166042	316.61148724448	241.882619507734
71	136.470863606331	372.132194126091	6	19	70	3.5	-166.20072787338	238.40988252182	290.623388648796	260.573769392174	297.505880289012	303.977981479241	240.898258836879
72	127.063504928349	382.711454768227	6	19	71	3.55	-188.14717355964	211.58521284272	283.138943298481	227.719684211014	254.415705412757	287.968547223733	240.271793098639
73	120.5492	381.961	6	19	72	3.6	-130.28609856698	-15.0090953645395	131.147780856051	206.660982547657	228.855135985354	278.603962032587	240.768242946496
74	118.6164	370.6114	6	19	73	3.65	-38.656	-226.992	230.259971336748	172.97362853716	206.109432073984	270.75876092241	242.398072019693
75	115.5325	374.4279	6	19	74	3.7	-61.678	76.3300000000004	98.13482859821	158.983086942442	209.346260908122	259.678018140769	242.76261152135
76	111.0546	370.2719	6	19	75	3.75	-89.5580000000001	-83.1200000000001	122.18661859631	197.136502578534	206.321372867519	238.386554314759	243.302228917437
77	108.8263	359.8481	6	19	76	3.8	-44.5659999999998	-208.476000000001	213.186235324892	184.499179936955	184.770479179398	208.382168583641	243.753213673259
78	110.401135589674	343.829584649421	6	19	77	3.85	31.4967117934799	-320.37030701158	321.914859036509	212.031539268586	177.74133594646	188.008963747745	236.670282149028
79	113.5977	336.1117	6	19	78	3.9	63.9312882065201	-154.35769298842	167.073358128855	239.669117197877	162.878565745806	169.944233018932	225.633156193024
80	115.648053819596	347.721875296704	6	19	79	3.95	41.00707639192	232.203505934081	235.796625256367	210.557871416353	174.564921115497	163.614728029289	213.676112775054
81	114.6927	360.7055	6	19	80	4	-19.10707639192	259.672494065919	260.374508242765	158.346169314386	179.267228340505	151.293234287986	201.660122622641
82	111.9616	358.7116	6	19	81	4.05	-54.622	-39.8779999999999	67.6300064172701	141.257951554657	162.348631754525	138.496778397382	192.998099849173
83	113.8966	356.3633	6	19	82	4.1	38.7	-46.9659999999999	60.8563485266738	137.098302962407	147.162791510136	134.898287577761	188.299523260348
84	109.8191	356.1801	6	19	83	4.15	-81.55	-3.66399999999999	81.6322693302103	118.865339483133	133.779033963879	128.232920366285	184.107146802481
85	102.240802179435	348.555786056004	6	19	84	4.2	-151.5659564113	-152.486278879919	214.998382295116	114.139392092696	117.883195150457	129.469997442394	174.474219617729
86	96.87614	342.0136	6	19	85	4.25	-107.2932435887	-130.843721120081	169.209690846398	135.979413705887	96.2650957084539	129.862543134478	160.477697286993
87	94.87699	342.932	6	19	86	4.3	-39.983	18.3680000000004	44.0002694650841	126.3001163731	92.2230776153659	124.879517788949	147.239502278466
88	88.16338	337.7142	6	19	87	4.35	-134.2722	-104.356	170.056456592627	98.6680873385075	92.0552392090613	116.234967877838	136.640644318092
89	86.74532	336.8478	6	19	88	4.4	-28.3611999999999	-17.328	33.235782666277	73.6648519337744	93.5872749867647	116.485820898895	129.410096412677
90	84.43481	333.7783	6	19	89	4.45	-46.2102000000002	-61.3900000000001	76.8382371221518	70.3067631380354	84.3750737692916	110.740738305629	127.550020306884
91	82.62271	335.0428	6	19	90	4.5	-36.242	25.29	44.1935138227319	48.1310647122357	80.4578579284503	99.3422637660408	121.839158087607
92	83.3369933688441	336.200701453705	6	19	91	4.55	14.2856673768821	23.1580290740999	27.2098254863895	60.8744336004291	87.410403823373	98.0276524746126	116.110386217561
93	86.2209350069466	335.538916501349	6	19	92	4.6	57.67883276205	-13.2356990471203	59.1779644636285	70.0820602000756	85.3071442455404	97.9950844881095	113.248387514474
94	90.4903816415758	333.242973298318	6	19	93	4.65	85.3889326925838	-45.9188640606192	96.9526271072436	87.2508639231262	99.1926078339122	97.4555326825529	112.854289229908
95	95.36118	329.4984	6	19	94	4.7	97.4159671684842	-74.8914659663603	122.876370120384	104.514044508711	103.5982814608	89.2704210946888	112.059511135218
96	100.1501	325.1006	6	19	95	4.75	95.7783999999998	-87.9560000000004	130.037532437985	122.483223778845	102.419431823628	82.5688402592272	112.243096917032
97	105.2078	322.5238	6	19	96	4.8	101.154	-51.5359999999998	113.525728414312	137.510782067395	103.832227333859	86.096835973291	110.893662764764
98	112.5251	321.1176	6	19	97	4.85	146.346	-28.1240000000003	149.0238608143	137.114502721525	103.934929767158	85.272324888438	105.322117673842
99	120.560924845593	318.041352376233	6	19	98	4.9	160.71649691186	-61.5249524753392	172.090418549996	117.587999724129	101.323790378341	88.8759598064233	103.493893888891
100	125.849	315.113	6	19	99	4.95	105.76150308814	-58.5670475246604	120.894973391033	103.150410159008	94.165768420086	91.4853125844785	98.1485934910767
101	126.8823	313.865	6	19	100	5	20.6659999999999	-24.9599999999998	32.4050174510058	85.3866357554702	84.6798225900042	92.3850818872275	94.5852714542788
102	128.5208	312.6051	6	19	101	5.05	32.7700000000002	-25.1980000000003	41.3377805887063	65.136798689287	84.7832681232091	93.723994037741	94.2822331020047
103	129.9648	315.2464	6	19	102	5.1	28.8799999999998	52.826	60.2049887966104	51.2170341186469	85.2375055313356	91.5984874511867	95.8259329338163
104	132.9832	313.3929	6	19	103	5.15	60.3680000000003	-37.0699999999999	70.8412332190796	51.7716454558791	78.5593117789344	97.4756580935306	96.2589515713178
105	134.1746	315.6642	6	19	104	5.2	23.8279999999997	45.4259999999999	51.2961505378326	66.41612608741	79.3723437081567	94.6490248280428	91.8683106234359
106	134.7054	313.9873	6	19	105	5.25	10.616	-33.5379999999998	35.1780741371665	85.088375307201	82.3507319508273	94.6236506995858	89.0502073769473
107	135.344	319.6796	6	19	106	5.3	12.7719999999999	113.846	114.560183746361	91.9818248685818	83.6157607416226	96.9078077405801	89.6093894119795
108	138.7145	326.5786	6	19	107	5.35	67.4099999999999	137.98	153.566234895565	107.527653297667	79.2620451352158	94.4092674698461	86.5580427089606
109	142.8533	329.8336	6	19	108	5.4	82.7760000000001	65.0999999999999	105.308481025984	112.929818445775	93.6275258087199	90.5019668788858	87.4930643499704
110	141.6566	323.4943	6	19	109	5.45	-23.9339999999999	-126.786	129.025292683256	100.815395395835	95.1322812359997	85.5564486765247	87.3784905105125
111	138.549	323.3872	6	19	110	5.5	-62.1519999999998	-2.14200000000005	62.1888998777111	73.4357149632305	104.567478809167	89.8282791425168	87.5475740685245
112	139.1981	320.767	6	19	111	5.55	12.9820000000001	-52.4040000000002	53.9880684966598	95.273226748858	109.032347357951	90.5368137293967	88.9227017435637
113	139.754	320.1461	6	19	112	5.6	11.1179999999996	-12.4180000000001	16.6678327325419	82.7369091743328	103.581029408357	93.6567813795231	89.6264913843773
114	144.667	329.6794	6	19	113	5.65	98.2600000000002	190.666	214.496039954121	96.2051391725596	102.444621978837	95.0623704600827	91.3134889918018
115	146.7174	332.287	6	19	114	5.7	41.0079999999999	52.1519999999998	66.3437048106297	117.249299320067	91.7405536448927	94.4662001521829	89.6759492736402
116	152.996778028061	333.8727162824	6	19	115	5.75	125.58756056122	31.7143256480006	129.530049868845	133.726343853483	97.3058263342063	95.5315744946675	88.5910924593106
117	160.6933	335.9055	6	19	116	5.8	153.93043943878	40.6556743520002	159.208869234198	109.616017208816	97.4578667171708	93.1219428506679	90.7327187418611
118	165.2798	337.7744	6	19	117	5.85	91.73	37.3779999999999	99.053055399619	100.744198115453	108.05151762383	87.8437605294832	89.5758092343567
119	168.8613	340.8136	6	19	118	5.9	71.6300000000001	60.7839999999999	93.9444067307895	98.4065134958531	96.4972151114455	86.1101688935175	85.8051118702371
120	169.9574	340.7307	6	19	119	5.95	21.9220000000001	-1.6579999999999	21.9846093438115	77.6664341142744	93.8001190683662	83.2716684365464	86.2724230868738
121	174.5879	344.3742	6	19	120	6	92.6099999999997	72.8699999999992	117.841626770848	82.3766913941782	86.4956701801674	82.7100662498215	94.3498572793282
122	177.1964	345.3222	6	19	121	6.05	52.1700000000004	18.9600000000007	55.5084723263041	83.3784130140748	77.2115383433845	84.1214094493865	102.302561241872
123	178.5425	351.3028	6	19	122	6.1	26.9219999999996	119.612	122.604341799138	86.8560400212799	72.1064916506099	87.654495317568	105.50344849097
124	180.7806	355.7153	6	19	123	6.15	44.7620000000001	88.2500000000005	98.9530148302723	74.5848268644817	69.7757158081978	85.151319890073	107.315477990016
125	181.1761	357.6438	6	19	124	6.2	7.90999999999997	38.5699999999997	39.3727443798369	76.7566425724947	74.8027832282001	84.7028737192375	111.585049886746
126	181.3986	360.4593	6	19	125	6.25	4.44999999999993	56.3099999999997	56.4855609868572	61.8362919070415	68.1143061654366	82.5585342190355	119.163533941559
127	179.136	362.8867	6	19	126	6.3	-45.2519999999998	48.5480000000007	66.3675508663688	56.1730186023208	70.7849521816022	84.5576297431421	122.61586886669
128	178.6083	365.2281	6	19	127	6.35	-10.5539999999996	46.8279999999993	48.0025884718723	62.7495264351204	67.2574730113056	84.7423509988673	121.203915806696
129	177.0572	368.4011	6	19	128	6.4	-31.0220000000004	63.46	70.6366483066689	61.6437854663914	73.8054246687005	81.1082568615884	121.003925900916
130	173.8102	369.9851	6	19	129	6.45	-64.9399999999997	31.6800000000001	72.2552835438348	64.8132617907098	75.6056283701088	86.9883974972228	123.650925493166
131	171.5266	371.115	6	19	130	6.5	-45.6720000000001	22.5980000000004	50.9568561432123	72.6786541155698	78.6213982579035	98.8714354161396	130.605322039513
132	169.8801	367.3484	6	19	131	6.55	-32.9300000000001	-75.3319999999997	82.2149324879608	91.4378307350803	91.9037211428997	114.068308754347	139.180136187689
133	166.2007	369.6996	6	19	132	6.6	-73.5879999999997	47.023999999999	87.3295500961723	88.4617303050972	97.3782103471247	117.350115602417	149.543595744246
134	161.7018	376.5811	6	19	133	6.65	-89.9780000000004	137.63	164.432531404221	95.5990110494155	92.4407979149791	119.568585519949	155.257926860076
135	160.9086	379.338	6	19	134	6.7	-15.8639999999997	55.1380000000006	57.3747813939195	118.99418049509	99.1740117662455	128.703899621308	164.414806996918
136	160.3752	383.6372	6	19	135	6.75	-10.668	85.9839999999997	86.6432598648039	122.07776657868	129.628564666843	142.79549338845	171.175297771802
137	159.7777	393.5788	6	19	136	6.8	-11.9499999999999	198.832	199.190779716331	93.4437650948779	157.351665327091	152.109794882712	175.826814534188
138	158.6895	398.5996	6	19	137	6.85	-21.764	100.416	102.747480514123	109.886293227394	167.442758193529	154.564071083909	180.078966040505
139	159.334635165596	399.444607653022	6	19	138	6.9	12.90270331192	16.9001530604396	21.2625239852121	163.65811828427	165.331746371198	155.897682908314	182.07352743228
140	159.1569	392.4675	6	19	139	6.95	-3.55470331192009	-139.54215306044	139.587422056499	195.709150159093	181.802170872508	164.030182549785	183.731482106977
141	156.036026401106	374.968499668649	6	19	140	7	-62.4174719778802	-349.98000662702	355.502385149184	212.807749808378	206.969588518997	178.500577829206	182.546599270639
142	155.5997	357.0015	6	19	141	7.05	-8.72652802211974	-359.339993372979	359.445939090447	237.219727647518	212.315868622525	194.238862925992	182.58498222178
143	161.9827	350.0846	6	19	142	7.1	127.66	-138.338	188.240478760547	253.718048517622	211.749931820694	211.432696170923	180.546182602028
144	168.6324	352.7557	6	19	143	7.15	132.994	53.4219999999993	143.322413180911	250.281058753724	219.354567901649	225.364533830079	179.601031182773
145	176.524609788618	344.94476154312	6	19	144	7.2	157.84419577236	-156.218769137599	222.07902640702	228.922587085957	228.886353333325	244.126740274599	180.655331008027
146	184.985855760067	330.297098387436	6	19	145	7.25	169.22491942898	-292.953263113681	338.317436329697	210.69211383301	227.372590991568	259.792061324569	180.163881997692
147	192.1723	319.9077	6	19	146	7.3	143.72888479866	-207.78796774872	252.653580751609	201.48940815578	231.126060524893	267.095999325234	178.6470012107
148	196.9929	320.4796	6	19	147	7.35	96.4119999999997	11.4380000000006	97.0881124958146	204.054658149029	255.422634148318	275.415581082142	178.583023023997
149	201.7612	321.447	6	19	148	7.4	95.3660000000002	19.348	97.3088847947609	204.464123229413	285.39732128896	283.038798002971	177.102194320441
150	209.9428	313.0201	6	19	149	7.45	163.632	-168.538	234.905276373265	233.329533963829	306.45130967669	280.474566716732	176.48518470189
151	220.922508946334	300.017545673048	6	19	150	7.5	219.59417892668	-260.05108653904	340.364761731614	300.153154463626	312.614534130141	266.221763125138	175.621968770637
152	233.80375323798	284.915969405402	6	19	151	7.55	257.62488583292	-302.03152535292	396.980634423692	369.305234422139	321.876130027944	251.101655689213	174.463689930888
153	247.913203673174	268.613503087628	6	19	152	7.6	282.18900870388	-326.04932635548	431.206214994799	408.84796120435	339.08123034359	243.742249601639	172.434494622031
154	262.577531050149	252.008278610292	6	19	153	7.65	293.2865475395	-332.10448954672	443.069284587328	420.764945030869	346.723028104293	239.633476845597	171.053686217874
155	277.123406167143	235.998427863961	6	19	154	7.7	290.91750233988	-320.19701492662	432.61891028432	410.422726092059	332.062780100138	232.606762394745	171.675553208818
156	290.877499822389	221.4820827392	6	19	155	7.75	275.08187310492	-290.32690249522	399.949680864206	378.009306223555	305.070935258707	217.532270606934	178.398010225536
157	303.166482814124	209.357375126575	6	19	156	7.8	245.7796598347	-242.4941522525	345.269539729643	324.140821786446	271.077250853534	205.184207538688	187.883230926301
158	313.317025940582	200.522436916653	6	19	157	7.85	203.010862529161	-176.69876419844	269.139115652277	255.277598995925	232.06186505496	202.601974964085	202.049922149351
159	320.6558	195.8754	6	19	158	7.9	146.775481188359	-92.9407383330596	173.726862401785	189.376925486545	193.869632402235	198.306705732568	217.188894946445
160	324.9216	194.7368	6	19	159	7.95	85.3160000000003	-22.7720000000005	88.3027963317135	131.731775615008	158.7622151128	188.940186853994	225.007978738633
161	327.4082	192.2421	6	19	160	8	49.7320000000002	-49.8939999999999	70.4463133173057	86.1144238863661	122.450007083728	172.743359712069	222.057234521595
162	329.3498	190.1528	6	19	161	8.05	38.8319999999999	-41.7859999999996	57.0437903719586	63.5984430180233	88.4922850494318	154.688516935784	219.145598435463
163	331.3818	190.443	6	19	162	8.1	40.6399999999996	5.80399999999997	41.052357009068	62.2468312296756	66.1227195845799	133.436293073139	221.776935990446
164	333.79	192.3266	6	19	163	8.15	48.1640000000004	37.672	61.1469580600707	55.523088680911	49.8903833608437	116.742838605669	225.684491122716
165	336.8557	195.0146	6	19	164	8.2	61.3139999999999	53.7599999999998	81.5447373899748	45.2527944838557	45.8175936078508	99.2243661430365	225.939865610629
166	338.5597	195.7125	6	19	165	8.25	34.0800000000002	13.9580000000001	36.8276005734831	46.1310152827936	40.4157841654314	97.003959126503	221.895804649924
167	338.7809	195.5334	6	19	166	8.3	4.42399999999907	-3.58200000000011	5.69231938668172	36.1823237036641	38.2997830180348	108.670462527368	220.334065128242
168	340.2715	193.8185	6	19	167	8.35	29.8120000000006	-34.298	45.4434610037576	29.388355986026	34.8107210913184	128.68426321656	224.537963488468
169	340.7792	193.559	6	19	168	8.4	10.154	-5.19000000000005	11.4035001644232	25.3084796499518	39.6160448091034	151.338991889918	230.932069642198
170	342.2874	195.3985	6	19	169	8.45	30.1639999999998	36.7900000000003	47.5748988017842	31.3467715522139	39.6865171732728	169.541390760534	233.893354080362
171	341.4661	195.412	6	19	170	8.5	-16.4260000000002	0.269999999999868	16.4282188931121	23.4904268998432	71.5579111692781	177.892705918052	231.790538231236
172	342.7675	194.1769	6	19	171	8.55	26.028	-24.7020000000003	35.8837788979926	43.0497659145427	128.848640005304	187.189541181712	225.175447415119
173	342.7383	194.4836	6	19	172	8.6	-0.58400000000006	6.13400000000013	6.16173774190379	49.9846783605196	191.245806848541	199.811622379254	216.778517764451
174	347.2929	197.4948	6	19	173	8.65	91.0919999999999	60.224	109.200195237921	117.807342688604	252.787600418993	211.735505399835	206.847749226851
175	344.8905	200.8326	6	19	174	8.7	-48.048	66.7560000000003	82.249461031669	226.350508458395	293.265187913217	219.272968826513	196.740381082483
176	337.276218769193	216.896447264917	6	19	175	8.75	-152.285624616139	321.276945298339	355.541540533536	359.001186797238	315.369627670673	226.259338692914	187.813137079798
177	327.535543984964	244.137280951869	6	19	176	8.8	-194.81349568458	544.81667373904	578.599607746944	462.525434923443	336.07929934539	235.483922717796	180.886846756703
178	317.760659816138	276.148891006363	6	19	177	8.85	-195.49768337652	640.23220108988	669.415129436121	536.545697465915	364.812523667189	246.473952012851	176.564943654734
179	310.043750431542	306.525067373904	6	19	178	8.9	-154.33818769192	607.52352735082	626.821435868948	512.931912652742	383.854965990567	263.557433551827	175.3830700783
180	306.477	328.8596	6	19	179	8.95	-71.3350086308401	446.69065252192	452.350773744028	445.808090232386	398.859420479753	278.84652130673	177.162906503655
181	306.7408	340.7303	6	19	180	9	5.27600000000007	237.414	237.472616467668	370.62386053714	380.96076621655	290.837716750403	178.384713812993
182	303.249058593147	352.366731803074	6	19	181	9.05	-69.834828137059	232.72863606148	242.980495645164	305.184497057691	342.119205430288	295.662377894453	180.637193854143
183	295.526641028602	364.845155546	6	19	182	9.1	-154.448351290901	249.56847485852	293.493980959891	261.173143493591	301.702097177162	300.120742455763	180.433582606949
184	285.4791	375.9575	6	19	183	9.15	-200.95082057204	222.24688908	299.624618471703	248.989619780358	274.327266684661	296.952659848032	180.333449300532
185	275.438	381.7951	6	19	184	9.2	-200.822000000001	116.752	232.294005923528	238.43032062819	264.427854700244	294.256396021929	178.581453701579
186	267.513	377.9062	6	19	185	9.25	-158.5	-77.7779999999996	176.554997901504	232.780333817184	266.305805830132	278.622315033093	178.304773704633
187	258.2987	375.5564	6	19	186	9.3	-184.286	-46.9960000000003	190.183999884322	243.470036311631	255.245456443517	253.103230986039	178.888274058992
188	248.961606826153	366.138082628565	6	19	187	9.35	-186.74186347694	-188.3663474287	265.244046904864	267.682565906896	235.428961244337	224.445624092907	178.67280462178
189	240.218563993336	350.801499191896	6	19	188	9.4	-174.86085665634	-306.731668733379	353.073130943934	283.621991879906	210.050353705497	199.427148266683	179.437448257057
190	232.233314163851	335.04116615928	6	19	189	9.45	-159.7049965897	-315.20666065232	353.356653899857	272.060592258843	189.653371564105	184.784422246777	180.291447892748
191	225.1696	324.3516	6	19	190	9.5	-141.27428327702	-213.7913231856	256.252127766552	238.07758867149	176.283863849637	178.876721707934	180.179780896206
192	219.1195	321.6673	6	19	191	9.55	-121.002	-53.6860000000001	132.37700177901	176.630671099364	164.08725654179	174.084846526574	182.405248939543
193	214.3585	321.4394	6	19	192	9.6	-95.2199999999999	-4.55800000000067	95.3290289680955	111.624177221314	147.189151008652	161.055542834644	187.797686681668
194	212.2313	322.2926	6	19	193	9.65	-42.5439999999998	17.0640000000003	45.8385430833048	68.9457358193681	124.527029848704	148.931393201228	193.746406825701
195	211.872509080282	323.662606440227	6	19	194	9.7	-7.17581839436036	27.4001288045406	28.3241845096069	56.1139208247363	105.14098979331	137.889938576645	202.146967587165
196	212.786781402587	325.600785518349	6	19	195	9.75	18.2854464461002	38.7635815624401	42.859920756823	56.3007133458133	91.447637585736	130.350208716351	203.783457044877
197	214.756126811315	328.385725823875	6	19	196	9.8	39.3869081745601	55.6988061105199	68.2179268058515	72.4233885980449	92.9242366096319	122.292625400188	198.129200181925
198	217.562555150861	332.296015946319	6	19	197	9.85	56.1285667909198	78.2058024488799	96.2629915734805	98.6578023653057	86.68212442495	110.871657230708	186.959318431062
199	220.988076265623	337.61024447519	6	19	198	9.9	68.5104222952401	106.284570577419	126.451919344463	113.949539352104	87.812432696959	95.3174629622867	174.315512849382
200	224.8147	344.607	6	19	199	9.95	76.5324746875399	139.935110496201	159.496253345911	129.734552394528	86.126505589184	81.7363744787659	166.068219916355
201	228.2151	349.509	6	19	200	10	68.0080000000004	98.0399999999997	119.318605690814	117.063535504087	84.4165535830658	69.5218450420089	161.985635440253
202	229.0135	342.1953	6	19	201	10.05	15.9679999999997	-146.274000000001	147.142992017969	103.201476795873	80.4979942585856	69.1481199846331	156.485759275358
203	228.438896671597	340.653496869654	6	19	202	10.1	-11.4920665680597	-30.8360626069191	32.9079071212763	73.5952088130624	74.5541634527648	75.4746309075726	149.841127879462
204	227.4433	343.3315	6	19	203	10.15	-19.9119334319403	53.5600626069197	57.1416258033947	54.8835678140277	66.107896075869	90.5401538033698	143.660061558595
205	227.1177	343.8033	6	19	204	10.2	-6.5119999999996	9.43599999999947	11.4649134318574	31.2614361226436	58.331759164222	110.0375391524	139.08132104135
206	228.4021	343.7068	6	19	205	10.25	25.6879999999995	-1.92999999999984	25.7604006956409	32.044791401443	47.5960524982818	128.94459905666	135.715365138873
207	227.6714	342.4525	6	19	206	10.3	-14.6139999999997	-25.086	29.0323335610486	29.014315355865	45.3720033596342	143.155169377811	131.147439577615
208	228.5909	344.0477	6	19	207	10.35	18.39	31.9040000000007	36.8246835152733	43.0683095153816	64.2671373901952	149.473012769218	125.164660288782
209	226.7004	343.1346	6	19	208	10.4	-37.8100000000001	-18.2620000000009	41.9892455755046	40.3085371825359	93.2678749097806	149.203877432081	118.028963166958
210	225.4636	347.0297	6	19	209	10.45	-24.7359999999998	77.9020000000003	81.7348842294404	59.4825705966249	133.948572715616	147.352017585933	110.166805216647
211	225.6938	347.5817	6	19	210	10.5	4.60399999999993	11.0400000000004	11.9615390314127	96.4894833789474	173.472644530254	145.094549172573	105.075762974728
212	223.2817	341.8212	6	19	211	10.55	-48.2420000000002	-115.210000000001	124.902500631493	157.521434463696	205.812344497036	138.886672024142	104.580773743164
213	227.926205974449	331.747353742221	6	19	212	10.6	92.8901194889801	-201.47692515558	221.859247426886	224.828835915851	224.391862085671	138.62671292428	105.578750889243
214	239.944791401316	319.22398851661	6	19	213	10.65	240.37170853734	-250.467304512219	347.149000999249	306.636751877972	232.299858788293	138.388729915962	105.702986127804
215	256.08355384096	305.922906419888	6	19	214	10.7	322.77524879288	-266.02164193444	418.271891490214	352.142118397447	236.372276007644	140.272703506055	111.568085294272
216	273.088590853735	293.515909548778	6	19	215	10.75	340.1007402555	-248.139937422201	421.00111884202	352.294240792395	242.593045846864	141.080521561394	122.570597580739
217	287.706	283.6748	6	19	216	10.8	292.3481829253	-196.82219097556	352.429333228868	307.078283112889	232.401340688649	140.002253755042	134.370493535433
218	297.4679	278.3265	6	19	217	10.85	195.237999999999	-106.966	222.619859401626	247.915716099437	212.986288458365	139.457663346857	140.800099318805
219	303.4643	277.4973	6	19	218	10.9	119.928	-16.5840000000003	121.069212601718	178.549339815755	183.509584922144	140.740463371629	141.796781148757
220	308.5333	274.0628	6	19	219	10.95	101.38	-68.6900000000003	122.459056422953	112.660562979851	146.596834296494	138.597235954527	141.792220838997
221	311.9141	272.5387	6	19	220	11	67.6160000000004	-30.4819999999995	74.1692374236113	73.6783361243348	108.688398592533	140.629680907447	144.484228902831
222	310.7882	272.3081	6	19	221	11.05	-22.518	-4.61199999999963	22.9854490493442	59.940886731399	74.1921630130476	140.013427501695	144.911041755819
223	311.7171	273.336	6	19	222	11.1	18.578	20.5579999999998	27.7087251240469	45.2779524935518	54.5234646080418	135.682870870914	147.120037875815
224	312.0781	275.9301	6	19	223	11.15	7.2199999999998	51.8819999999994	52.381965637039	38.8274573693115	49.1810679549654	120.865818452238	148.412627371407
225	313.0424	278.1902	6	19	224	11.2	19.2859999999996	45.2020000000005	49.1443852337175	35.7237630462446	40.822195901411	113.098631436144	151.27551223087
226	312.9797	276.0953	6	19	225	11.25	-1.25400000000013	-41.8979999999999	41.9167618024102	35.3685930917488	38.6663159680292	116.196596104818	153.702163465555
227	313.0444	275.7276	6	19	226	11.3	1.29400000000032	-7.35400000000027	7.46697743400935	38.4212491785318	47.6255143147417	125.585817693056	155.766171814503
228	313.9285	274.7791	6	19	227	11.35	17.6819999999998	-18.9699999999993	25.9328753515681	36.3664393092702	58.3794532834631	132.127185868392	156.863480350251
229	311.9355	277.5118	6	19	228	11.4	-39.8599999999999	54.6539999999993	67.645246070954	38.5051745667469	58.2220519823324	134.389684865432	158.503185860052
230	311.8427	275.5705	6	19	229	11.45	-1.85600000000022	-38.8260000000002	38.8703358874093	59.5272655832388	79.6004285757926	136.23242409206	160.93610414732
231	313.177	277.8375	6	19	230	11.5	26.6860000000008	45.3399999999999	52.6104380897939	81.3903134751773	123.704793617102	143.873908633088	168.193740309152
232	308.0047	280.0582	6	19	231	11.55	-103.446	44.4140000000004	112.577432516469	78.0228547861329	176.979472373064	150.935411487497	173.966779232133
233	313.9021	276.749	6	19	232	11.6	117.948	-66.1839999999995	135.248114811261	122.834417842315	209.730907128741	155.61336282735	175.862617369882
234	311.501189396347	275.918790148027	6	19	233	11.65	-48.0182120730603	-16.6041970394599	50.8079526257318	208.904412667457	219.598301775899	158.436524826852	171.109122565478
235	302.2216	285.231	6	19	234	11.7	-185.59178792694	186.244197039459	262.92815116832	294.431679162889	231.64265228271	162.278320955685	164.695838879659
236	294.216702167414	308.013636153621	6	19	235	11.75	-160.097956651721	455.65272307242	482.960412215502	338.071500782305	249.081501298147	166.323805369716	155.91909309693
237	287.611027991669	334.204137263859	6	19	236	11.8	-132.1134835149	523.81002220476	540.21376499363	361.173748765665	254.245308660252	171.530089873964	151.765074540864
238	280.5219	350.3923	6	19	237	11.85	-141.78255983338	323.763254722819	353.447222908342	340.450886723105	252.847272371237	174.269297353645	156.77412570877
239	272.2265	349.8079	6	19	238	11.9	-165.908000000001	-11.6879999999992	166.319192542533	289.258589928838	258.650997671371	176.265908348475	167.339857762995
240	264.3383	348.6995	6	19	239	11.95	-157.764	-22.1680000000003	159.313840955517	214.058938157614	244.956213335578	183.274972340112	177.938073321008
241	253.8703	353.0861	6	19	240	12	-209.36	87.7319999999997	226.998928244166	167.623043960168	208.942817122331	195.757799710857	189.184011001187
242	246.4736	356.6506	6	19	241	12.05	-147.934	71.2900000000002	164.215506137514	156.128246577076	166.080707374865	207.92013096257	201.090722114036
243	240.7653	358.6951	6	19	242	12.1	-114.166	40.8900000000006	121.267751921111	149.46153994805	138.807687578548	216.042363868849	212.188557584821
244	235.7449	360.796	6	19	243	12.15	-100.408	42.0179999999993	108.845205627074	128.627044315824	132.93351492105	221.352426678719	221.895984549766
245	229.7482	362.724	6	19	244	12.2	-119.934	38.5599999999999	125.980307810388	118.102476592116	134.907292397515	216.293046323175	230.818861547085
246	224.2665	365.4929	6	19	245	12.25	-109.634	55.3780000000006	122.826450083034	109.992331196929	142.434098123566	195.641590089042	238.957431553068
247	219.7835	368.8148	6	19	246	12.3	-89.6600000000001	66.4379999999994	111.592667518972	109.738783265024	161.594953264889	177.944331388672	246.886604795567
248	216.384	370.99	6	19	247	12.35	-67.9900000000004	43.5040000000004	80.7170249451755	120.353044846979	179.237455366462	181.421065549149	253.173285149749
249	211.5554	373.36	6	19	248	12.4	-96.5719999999999	47.4000000000001	107.577465967553	156.241151931308	184.053855686066	200.290030660558	257.184898949751
250	203.0322	376.0993	6	19	249	12.45	-170.464	54.7860000000003	179.051615720161	205.087429937662	187.629879310772	219.643722549956	260.842801259896
251	189.854632394746	383.499640419479	6	19	250	12.5	-263.55135210508	148.00680838958	302.266985504678	248.482579535995	182.340363055752	234.494113369286	263.44448681769
252	174.783832030883	392.95468543377	6	19	251	12.55	-301.41600727726	189.10090028582	355.824057550741	258.368928107108	189.807955402479	251.246032740575	264.002664414287
253	161.502515651578	399.674737731176	6	19	252	12.6	-265.6263275861	134.401045948119	297.692772936843	254.906713774566	224.034443519749	268.763752342291	261.531361479438
254	153.6934	398.8701	6	19	253	12.65	-156.18231303156	-16.09275462352	157.009208823116	208.439574180197	267.646546400065	285.35544427268	262.592937320574
255	151.9357	390.9764	6	19	254	12.7	-35.154	-157.873999999999	161.74054405745	174.528480867297	304.380152702397	299.359402138485	257.103278457371
256	149.2457	388.7426	6	19	255	12.75	-53.8	-44.6760000000006	69.931287532835	199.586307503502	326.554128615006	311.59105773642	247.770313227315
257	152.6343	380.0675	6	19	256	12.8	67.7719999999999	-173.502	186.268590986242	276.924164693021	340.897112216262	322.24311971717	239.620672095536
258	164.017983345047	362.243471674241	6	19	257	12.85	227.67366690094	-356.48056651518	422.981906117867	353.853591630228	358.29004931812	332.077272945854	237.885387673949
259	180.1241	340.3434	6	19	258	12.9	322.12233309906	-438.00143348482	543.698494770713	444.668683049815	386.657032859293	338.103889551027	240.889068904304
260	197.57414066606	319.323294875154	6	19	259	12.95	349.0008133212	-420.40210249692	546.387678743482	507.265743565227	411.088924966198	338.41063017968	242.39093191544
261	215.449103033517	300.16752834368	6	19	260	13	357.49924734914	-383.11533062948	524.00674463077	516.993791132739	440.841752417088	331.131173924523	239.517648672554
262	233.444861539932	282.867562986082	6	19	261	13.05	359.9151701283	-345.999307151959	499.253893563304	496.389901025565	454.67828403186	320.085197866004	236.867908347627
263	251.257290622867	267.414861382861	6	19	262	13.1	356.2485816587	-309.054032064421	471.622143955425	468.324258302169	440.12010237196	307.020359090026	236.867500102793
264	268.582264719884	253.800886114519	6	19	263	13.15	346.49948194034	-272.27950536684	440.679044234843	437.01482178436	408.56123270199	303.83344796243	238.130220564862
265	285.115658268544	242.01709976156	6	19	264	13.2	330.6678709732	-235.67572705918	406.059465126503	402.090824498494	372.441107656964	297.913510591567	238.612421531169
266	300.553345706409	232.054964904486	6	19	265	13.25	308.7537487573	-199.24269714148	367.459562041726	363.24641361118	335.708219234039	299.899036365589	240.803596590211
267	314.59120147104	223.905944123798	6	19	266	13.3	280.75711529262	-162.98041561376	324.633907133971	320.732564378415	299.273283515745	301.2970128024	239.823704089185
268	326.9251	217.5615	6	19	267	13.35	246.6779705792	-126.88888247596	277.400089518858	276.557957011759	255.750668861932	294.34970979875	240.558826452787
269	337.2766	212.7728	6	19	268	13.4	207.03	-95.7740000000001	228.109798071016	234.401616683718	221.009863065567	281.48810714805	240.218538290285
270	345.6175	208.7523	6	19	269	13.45	166.818000000001	-80.41	185.186428293221	196.455742532996	184.738096216936	265.138141280924	237.259753987054
271	352.9542	206.0059	6	19	270	13.5	146.734	-54.9279999999999	156.677860401526	148.254924112684	158.95632031409	244.541183975822	230.9788693057
272	359.502	204.3859	6	19	271	13.55	130.956	-32.4000000000001	134.90453638036	121.287161752719	147.91574157294	222.489783954678	223.120053530654
273	360.8371	203.1493	6	19	272	13.6	26.7020000000002	-24.7319999999996	36.3959974172984	92.9182354221134	148.57931722554	204.971247863294	216.289324024839
274	365.3897	204.1605	6	19	273	13.65	91.0519999999997	20.224	93.270986271187	83.5110239444616	154.414981594111	190.904996857044	214.444092136592
275	367.4972	203.6558	6	19	274	13.7	42.1500000000003	-10.0940000000003	43.3417966401952	99.3757406128833	157.835174904884	177.865440923853	212.828522827144
276	372.9691	203.3217	6	19	275	13.75	109.438	-6.68200000000013	109.641803013267	148.903710338395	153.374148717606	170.016135444003	213.673937382855
277	382.635595695651	198.70725754554	6	19	276	13.8	193.329913913019	-92.2888490892001	214.228119722469	187.542801435504	145.706284393612	157.4042884612	210.10515085951
278	394.417124708633	190.777158005666	6	19	277	13.85	235.630580259641	-158.60199079748	284.035846044859	222.752114387654	154.191826864656	149.040379959721	202.096764552328
279	406.124666367298	182.525429462959	6	19	278	13.9	234.1508331733	-165.03457085414	286.466441756727	223.23727349075	160.800130648522	142.333187029542	189.513641087988
280	415.5692	176.9461	6	19	279	13.95	188.89067265404	-111.58658925918	219.388361400948	192.03682817434	170.99278563077	136.108877794428	177.21048042479
281	420.9654	175.4365	6	19	280	14	107.923999999999	-30.1920000000001	112.067598528744	159.479943390917	181.075950573915	130.826564686877	169.341649961205
282	423.7101	174.4658	6	19	281	14.05	54.8940000000005	-19.4139999999999	58.2258931404238	134.05745986154	166.892835349461	126.154909195303	161.041340725222
283	429.7342	173.7839	6	19	282	14.1	120.482	-13.6380000000003	121.251422127742	119.233456873886	149.501442693901	125.558288959652	151.834865557573
284	437.5027	172.0134	6	19	283	14.15	155.37	-35.41	159.354024109842	138.914627657081	130.251392464973	125.054736310754	143.312134184143
285	444.5562	170.2798	6	19	284	14.2	141.07	-34.6719999999999	145.268346462675	141.748842524581	114.382580683973	127.743535062722	135.703479707472
286	454.5201	166.8933	6	19	285	14.25	199.278	-67.7299999999997	210.473452444721	139.522941996886	108.278980656148	127.448838400122	128.444318337588
287	457.825	165.4165	6	19	286	14.3	66.0979999999995	-29.5359999999999	72.3969674779264	126.445325068407	106.603533996995	118.91328891662	121.029450288909
288	463.2992	166.0083	6	19	287	14.35	109.484	11.8359999999996	110.121919489264	109.531704494061	96.9247510546468	109.843819305907	114.370349887725
289	467.9918	166.2396	6	19	288	14.4	93.8520000000005	4.62600000000009	93.965939467448	77.6433336552157	89.3093419729868	97.5391750279256	109.847723205768
290	470.7871	167.4218	6	19	289	14.45	55.9059999999999	23.6439999999999	60.7002435909444	71.4582254694084	84.4942844946737	89.2828195686559	107.401000763077
291	473.3385	167.4521	6	19	290	14.5	51.028	0.606000000000222	51.0315982504958	54.3265601124079	73.8217262263279	94.1421159465874	106.757200801499
292	475.4054	167.2859	6	19	291	14.55	41.3379999999995	-3.32400000000007	41.4714265488898	52.1733588775667	70.9337424837781	99.5928974957657	107.880990952802
293	475.9873	168.3618	6	19	292	14.6	11.6380000000004	21.5179999999998	24.4635927042616	59.4568644952866	70.186195917913	98.6984832518524	112.684129496302
294	480.1038	168.9618	6	19	293	14.65	82.3299999999995	12.0000000000005	83.199933293242	70.00011879744	64.8269575908777	95.7192715112421	116.537066996819
295	484.9543	169.1905	6	19	294	14.7	97.0100000000002	4.5739999999995	97.117771679544	70.4092594981478	64.1830584533386	93.5415184910914	121.157528394045
296	489.4971	166.6861	6	19	295	14.75	90.856	-50.0879999999995	103.747869761263	86.0458317234181	80.0052512370266	86.8725012311726	122.74069270214
297	490.5087	168.6125	6	19	296	14.8	20.2319999999997	38.528	43.5171300524287	77.4805563041887	92.5822609945365	84.654612116617	119.745789742948
298	495.4997	167.4164	6	19	297	14.85	99.8200000000008	-23.922	102.646453830613	68.9092524113906	100.472215449058	79.7003198157301	114.185005240377
299	496.9194	165.9813	6	19	298	14.9	28.3939999999996	-28.7020000000001	40.3735561970949	90.0103836766132	102.129201049497	77.3622593819936	110.189418399632
300	494.2087	166.0945	6	19	299	14.95	-54.2139999999995	2.26400000000012	54.2612522155538	114.755262490925	102.588752487509	78.6931237317258	106.310408241266
301	492.5428	176.4237	6	19	300	15	-33.3180000000004	206.584	209.253526087375	114.898599174698	99.9232762360173	82.6878369161208	105.407826722818
302	494.049592932165	184.648898692911	6	19	301	15.05	30.1358586433003	164.50397385822	167.241524123989	126.777845794806	98.3754817494559	89.6070727103009	104.705187470294
303	497.94506707854	188.045238859923	6	19	302	15.1	77.9094829274993	67.92680334024	103.363137249476	136.268252563628	89.2144437135472	99.8099700329527	102.608448023507
304	502.932924758832	188.124629680479	6	19	303	15.15	99.7571536058399	1.58781641112	99.7697892976354	109.836168795422	89.8975611731095	108.019397682883	99.8743979498453
305	507.71686829275	186.398980334024	6	19	304	15.2	95.6788706783607	-34.5129869290997	101.713286059662	81.9957010079865	93.2031890101131	114.571521725368	98.9864007458665
306	511.0006	184.3802	6	19	305	15.25	65.6746341450003	-40.37560668048	77.093107246345	63.5302882523966	85.370422595215	118.032547004159	95.024638040357
307	511.983892548625	183.380887471974	6	19	306	15.3	19.6658509725	-19.9862505605199	28.0391851868142	53.017276551413	86.6318844260653	120.578290569277	95.5401294684119
308	511.8508	183.9164	6	19	307	15.35	-2.66185097250059	10.7102505605201	11.0360734715261	50.1381254565986	99.1477246168475	118.526191174846	93.7899016607239
309	511.907420716536	186.275957292691	6	19	308	15.4	1.13241433072062	47.1911458538199	47.2047307927174	60.9046763950084	113.909594316268	122.839661771338	91.6728819367967
310	511.963748871441	190.641470436398	6	19	309	15.45	1.1265630980995	87.3102628741401	87.31753058559	91.268067844144	126.554290963226	123.337996913876	90.860136765704
311	511.455752590626	197.168023361906	6	19	310	15.5	-10.1599256163001	130.53105851016	130.925861938394	134.765160981298	136.141817772301	116.673537499049	90.0154105083308
312	509.8194	206.0107	6	19	311	15.55	-32.7270518125204	176.85353276188	179.856142432492	174.801912081124	142.781099389097	109.817477444822	89.7138259412481
313	506.7684042022	217.021906077849	6	19	312	15.6	-61.019915956	220.22412155698	228.521539157298	202.970456469854	147.837938636146	106.518412795161	89.4687836819474
314	503.127458206775	228.843334508154	6	19	313	15.65	-72.8189199085	236.4285686061	247.388486291844	211.378959149593	155.781762369567	104.029524388449	87.5785748777785
315	499.999	239.814	6	19	314	15.7	-62.569164135499	219.41330983692	228.160252529242	194.294130934051	153.472804817639	104.431283000642	86.0291163881794
316	498.446355205963	248.321904636891	6	19	315	15.75	-31.0528958807402	170.15809273782	172.968375337091	160.910716290993	147.976652402883	103.176774849541	85.6447556875102
317	499.3764	252.951	6	19	316	15.8	18.6008958807395	92.58190726218	94.4320013547792	136.761612658011	133.003070463578	106.425646820207	90.1727469807392
318	501.6784	254.9976	6	19	317	15.85	46.0400000000004	40.9320000000002	61.6044659420083	103.975153165425	113.889100973475	107.879483505718	96.894034546999
319	500.2246	261.1606	6	19	318	15.9	-29.076	123.26	126.642968126935	84.5743456561736	94.1494544606287	105.9835044916	103.114183831714
320	499.7538	264.3373	6	19	319	15.95	-9.41599999999994	63.5340000000008	64.2279550663113	71.7120099931049	82.3082750380568	103.027149799682	103.543191622089
321	497.0961	267.0508	6	19	320	16	-53.1540000000007	54.2699999999991	75.9643377908343	66.8674856559572	70.2117319267819	97.3429841005407	99.528915329466
322	495.6209	266.7477	6	19	321	16.05	-29.5039999999995	-6.06199999999944	30.1203230394357	51.5372962632465	70.0701942513161	89.8205791721953	96.9102823826877
323	493.8218	267.2544	6	19	322	16.1	-35.9820000000002	10.1339999999993	37.3818442562697	60.6413969106888	67.9210283752899	79.1275973309421	96.6038389726955
324	493.8241	264.7548	6	19	323	16.15	0.0459999999998217	-49.9919999999997	49.9920211633814	55.8491181973902	56.1852466136322	67.1377520726741	96.025574619199
325	497.5933	268.7429	6	19	324	16.2	75.3840000000002	79.7620000000006	109.748458303523	68.4283785095273	52.5814947817248	57.4867110509911	96.4897590394111
326	499.0979	270.8635	6	19	325	16.25	30.0919999999996	42.4119999999994	52.002944224341	68.9745710946227	46.709315798198	53.2569643708613	95.8323561719717
327	494.6471	272.2128	6	19	326	16.3	-89.0159999999992	26.9860000000006	93.0166246001212	60.8331969640179	46.6380878808127	59.7672033922018	96.4688873656221
328	494.0706	274.1338	6	19	327	16.35	-11.5300000000002	38.4199999999998	40.1128071817467	44.5215926527608	44.3660936884092	75.2618779191517	97.3412238980326
329	493.8122	274.5195	6	19	328	16.4	-5.16799999999989	7.71399999999971	9.28515051035763	37.5695133990059	40.1260496847196	83.3887058920894	98.4118496990721
330	494.6492	273.3854	6	19	329	16.45	16.7399999999998	-22.6819999999998	28.1904367472372	24.8477972520981	32.6651470639254	83.7483863303009	98.5886108035258
331	495.0158	272.6051	6	19	330	16.5	7.33200000000011	-15.6060000000002	17.2425479555664	19.7576162821958	36.3021968149407	82.3842931598827	100.816241009897
332	493.9277	273.5941	6	19	331	16.55	-21.7619999999999	19.7800000000007	29.4080438655825	19.4189024054213	49.4642125330875	84.0030873205539	101.163148719563
333	494.3128	272.9703	6	19	332	16.6	7.70199999999932	-12.4760000000003	14.661902332235	20.80870147509	82.6027274630135	86.6892651502297	96.7757523274317
334	494.6443	272.7854	6	19	333	16.65	6.63000000000011	-3.69800000000055	7.59158112648515	35.0348802308755	110.592165170547	88.0216248499495	95.2241218961649
335	494.4072	271.0445	6	19	334	16.7	-4.74199999999996	-34.8179999999991	35.1394320955808	74.0806278140768	114.915277878877	88.5482350781805	95.2480835132624
336	489.9917	271.2119	6	19	335	16.75	-88.3100000000002	3.34799999999973	88.3734417344941	145.447838643831	118.059270521567	88.487937494402	94.9984713765072
337	490.742164826609	260.005160426556	6	19	336	16.8	15.0092965321801	-224.13479146888	224.636781781589	201.765427935672	121.368086760295	86.5121279110374	93.4266420407628
338	495.657238703789	242.092347192567	6	19	337	16.85	98.3014775436004	-358.256264679781	371.497956481007	209.021854282664	129.01243661205	86.8029642903474	92.49636475702
339	499.9612	228.2888	6	19	338	16.9	86.0792259242203	-276.07094385134	289.179527585689	201.083660812259	135.917200015179	90.8401949065444	90.7597929891366
340	500.5039	224.7592	6	19	339	16.95	10.8539999999994	-70.5920000000003	71.4215638305409	168.655545706514	144.431323092436	94.1500718073694	89.8943624489622
341	500.1931	222.345	6	19	340	17	-6.21599999999944	-48.2839999999999	48.6824743824714	112.577034580269	140.673678173863	104.289497919252	91.6917600200123
342	500.9013	219.3015	6	19	341	17.05	14.1639999999995	-60.8699999999999	62.4962062528596	70.0689720946868	123.560043288987	112.505718266931	94.5455793092464
343	500.8517	214.7465	6	19	342	17.1	-0.991999999999962	-91.1000000000001	91.1054008497851	79.8407919022073	91.0032011176813	114.423907323921	97.6681314876363
344	499.7451	211.0778	6	19	343	17.15	-22.1320000000003	-73.374	76.6392151577769	80.2636955354674	71.0882246425422	123.310491719656	97.3979578581927
345	500.0539	205.0717	6	19	344	17.2	6.17600000000039	-120.122	120.280662868144	78.464540871461	73.3848657358619	133.009455975534	95.1645437575446
346	499.5622	202.5799	6	19	345	17.25	-9.83399999999961	-49.8359999999997	50.7969925487716	69.4293676550933	90.5197253169374	136.739978382153	94.5251573945101
347	498.8063	200.0139	6	19	346	17.3	-15.1179999999999	-51.3200000000001	53.5004329328278	72.1074771903976	103.643349773567	127.086080689324	93.1814073246394
348	498.0138	197.8585	6	19	347	17.35	-15.8500000000004	-43.1080000000003	45.9295347679468	66.9289395695165	99.8353780357922	109.730851594888	93.5158781240902
349	498.4068	193.3742	6	19	348	17.4	7.85999999999945	-89.6859999999998	90.0297628342981	100.775755098407	110.703783424132	98.1308800861837	94.0402457922548
350	500.3826	189.0883	6	19	349	17.45	39.516000000001	-85.718	94.3879747637382	128.822158675673	121.587588858632	96.0403385676236	96.4841506930123
351	504.770950069547	178.999862891456	6	19	350	17.5	87.7670013909392	-201.76874217088	220.031070193226	130.241388416491	132.806278590443	100.999226880142	97.725270214497
352	507.6001	169.7356	6	19	351	17.55	56.5829986090603	-185.28525782912	193.732450819155	149.300089657866	130.61211808966	105.088071297939	97.5079888727423
353	504.960835858541	169.483424345345	6	19	352	17.6	-52.7852828291805	-5.04351309310039	53.0256834720388	176.246238147747	128.458502072095	108.646997825043	97.4087868025226
354	498.556360105579	176.180026129085	6	19	353	17.65	-128.089515059239	133.9320356748	185.323269041173	164.836802082478	125.173535529825	106.774290866436	98.1736135349594
355	491.492979299827	185.199289848282	6	19	354	17.7	-141.26761611504	180.38527438394	229.118717213142	132.402077503648	118.695811399385	101.780852436909	100.283861192164
356	486.877	191.9151	6	19	355	17.75	-92.3195859965404	134.31620303436	162.983889866882	126.675615727699	111.478728443346	100.562377294618	102.680777835097
357	486.1102	193.2942	6	19	356	17.8	-15.3359999999998	27.5819999999999	31.5588279250036	101.046981401784	106.532792822311	99.8506867382414	104.922500985353
358	484.9137	193.0576	6	19	357	17.85	-23.9300000000003	-4.73199999999963	24.3933745922947	61.1453846510236	117.458617614294	100.228791957833	104.610101821375
359	482.9186	195.1054	6	19	358	17.9	-39.9019999999996	40.9559999999999	57.1800974115991	58.1206548042143	102.84479830874	97.2402966779651	103.37749699239
360	483.4066	196.5032	6	19	359	17.95	9.75999999999999	27.9559999999998	29.6107334593385	80.6635081409737	81.9741160151857	98.8182295786551	102.80018676257
361	483.4473	203.8961	6	19	360	18	0.813999999999169	147.858	147.860240632835	108.241619500888	68.3184759987934	91.1610425097416	102.883378298505
362	480.6469	210.544	6	19	361	18.05	-56.0079999999994	132.958	144.273094608801	104.642615215695	69.0892553868225	82.5102594785536	101.813883544792
363	481.1915	218.6399	6	19	362	18.1	10.8920000000001	161.918	162.283931391866	102.802847379348	71.9990818435709	80.3936662811239	101.013814678581
364	479.5366	219.6887	6	19	363	18.15	-33.098	20.976	39.1850759856351	78.5162971933726	69.307057826105	73.0367353502632	99.8509971306368
365	480.316	219.0298	6	19	364	18.2	15.5879999999991	-13.1780000000003	20.4118942776015	57.5150026326712	78.9406477579249	67.5582664087952	97.6652884259964
366	480.2603	220.35	6	19	365	18.25	-1.11400000000003	26.404	26.4274897029589	35.7565441862537	70.843356576137	68.6215772880411	97.9237607939678
367	479.4147	222.1219	6	19	366	18.3	-16.9119999999998	35.4380000000003	39.2666218052943	33.9715004365147	58.4877261347964	82.758921281383	98.5719924948682
368	479.6535	224.7858	6	19	367	18.35	4.77600000000052	53.2779999999997	53.4916391597787	55.078448136502	43.3287149479542	99.4893520478613	100.407179801382
369	481.1619	224.668	6	19	368	18.4	30.1679999999999	-2.35599999999977	30.25985723694	63.1704159589015	43.2286723917867	108.624113898597	100.656630170963
370	485.009	219.6824	6	19	369	18.45	76.9420000000002	-99.7120000000001	125.946632777538	59.4604496369215	53.1424168024047	109.560034957517	99.7129369150274
371	482.493	217.4791	6	19	370	18.5	-50.3200000000004	-44.0660000000003	66.8873288149561	50.9008857096547	68.9246785772888	104.767529716868	95.6465921052537
372	482.476	216.4434	6	19	371	18.55	-0.339999999999918	-20.7139999999998	20.7167901953945	52.4858443470586	96.4285871759435	98.539695791646	91.5472789429713
373	482.328	215.9296	6	19	372	18.6	-2.96000000000049	-10.2760000000001	10.6938195234446	51.2063854683074	126.979622252152	93.3806315321194	92.7181869958631
374	483.4131	214.3587	6	19	373	18.65	21.7020000000002	-31.4179999999999	38.1846504239597	74.6789411956762	147.941169971088	92.9277033948377	92.0869914313832
375	486.6517	209.3346	6	19	374	18.7	64.7720000000004	-100.482	119.549338383782	133.396724714965	140.17942215711	93.5497244150841	89.0324612846022
376	491.5327	201.5214	6	19	375	18.75	97.6199999999994	-156.264	184.2501074518	203.058358794649	138.6917028576	95.2851442933176	87.5060644563628
377	494.034742037681	186.006569014198	6	19	376	18.8	50.0408407536202	-310.29661971604	314.305707791841	243.396495595118	138.591665448496	97.293298251495	89.8836346899959
378	494.069838647547	168.056503829146	6	19	377	18.85	0.701932197320048	-359.00130370104	359.001989921861	229.152458845912	143.432548116285	100.585567644931	95.0188951098722
379	492.8425	156.1257	6	19	378	18.9	-24.5467729509403	-238.61607658292	239.875334426304	202.704464519523	142.626734397889	104.072963663961	95.8483011748318
380	491.0151	154.5446	6	19	379	18.95	-36.5479999999991	-31.6219999999998	48.3291546377538	143.786606182026	133.957032027764	100.6076442514	99.9848389837677
381	488.4232	154.3332	6	19	380	19	-51.8380000000002	-4.22799999999995	52.0101358198575	83.8067374379204	121.645610009346	100.132141700766	98.0634671016111
382	487.6667	154.9653	6	19	381	19.05	-15.1300000000003	12.6420000000002	19.7164161043536	41.85697320066	98.1580093270466	100.584298407389	97.9061006058604
383	486.1663	157.5112	6	19	382	19.1	-30.0080000000003	50.9179999999998	59.1026462013334	38.7616052096153	74.1915130377101	105.042707710602	99.4779693233209
384	485.6941	158.9416	6	19	383	19.15	-9.44399999999973	28.6079999999998	30.1265132400015	40.5867554991692	60.2047573568341	111.137247512503	99.7703398391648
385	486.7572	157.6894	6	19	384	19.2	21.2620000000004	-25.0439999999998	32.8523146825304	52.5294124720673	61.0358663456896	110.506656160409	100.390339443205
386	486.5915	160.7417	6	19	385	19.25	-3.31400000000031	61.046	61.1358872676271	64.5762886374998	61.5725805439319	106.390551624684	100.95982261159
387	486.753	164.7099	6	19	386	19.3	3.22999999999979	79.3639999999999	79.4297009688441	78.5525415130083	62.5769313662826	97.0083480986087	102.161029317071
388	488.0682	170.53	6	19	387	19.35	26.3040000000001	116.402	119.337027028496	83.3101274817639	66.6528673049203	90.5484381718831	106.309820934065
389	491.9646	167.396	6	19	388	19.4	77.9280000000006	-62.6800000000003	100.007777617544	82.5584055886945	79.6477606271175	83.0724884510672	111.424325377778
390	490.1547	165.2178	6	19	389	19.45	-36.1980000000005	-43.5639999999995	56.6402445263083	72.6244502604978	87.0562802930549	90.4096430100182	113.641802327003
391	491.5238	162.6967	6	19	390	19.5	27.3820000000001	-50.4220000000004	57.3772778022802	68.7294459723408	91.1354932400225	91.3594044863538	116.902710948922
392	490.1995	162.0182	6	19	391	19.55	-26.4859999999999	-13.5699999999997	29.7599243278605	80.7429797412266	95.8586868701709	97.2725054200748	120.945685775395
393	492.6091	157.645	6	19	392	19.6	48.1920000000002	-87.4639999999999	99.862005587711	90.8024331043459	106.905363306056	105.575307114522	124.915514881005
394	492.6863	149.6416	6	19	393	19.65	1.5440000000001	-160.068	160.075446461973	99.7125808913505	105.9402195453	106.612976283492	127.910051733592
395	493.9651	144.4499	6	19	394	19.7	25.5759999999998	-103.834	106.937511341905	119.092923479844	119.783419674347	107.230954471325	128.60624332018
396	494.3058	139.3649	6	19	395	19.75	6.8139999999994	-101.7	101.928016737304	145.081280639771	121.146228428776	106.634500929862	127.434862313279
397	493.59	133.0724	6	19	396	19.8	-14.316	-125.85	126.661637270328	131.137459349374	131.968079473867	107.028760382648	122.770432908971
398	492.7535	121.6127	6	19	397	19.85	-16.73	-229.194	229.803791387348	148.764406244348	144.497746924125	112.034074223199	116.75527234703
399	491.7993	117.1968	6	19	398	19.9	-19.0839999999992	-88.3180000000002	90.3563400099849	142.579875966201	133.578191939867	118.775687091595	113.501469491053
400	496.8279	108.8394	6	19	399	19.95	100.572	-167.148	195.072245816774	144.84323546789	127.405628649595	126.675960402606	114.855676936017
401	495.6413	105.4933	6	19	400	20	-23.732	-66.9219999999999	71.0053653465707	143.914213208478	122.133508619702	133.673280197079	116.006998643839
402	489.0817	107.6303	6	19	401	20.05	-131.192	42.74	137.978434778772	136.018924530359	118.198833895125	141.3070731434	117.518054025618
403	480.3051	114.681	6	19	402	20.1	-175.532000000001	141.014	225.158680090287	106.046851054842	117.162785140341	144.788322051408	116.286486676477
404	482.5434	115.8901	6	19	403	20.15	44.7660000000008	24.1820000000001	50.8798966193926	101.687141273203	131.61115463789	144.682855954682	115.936361120428
405	481.2132	114.0623	6	19	404	20.2	-26.604000000001	-36.5560000000002	45.2118784391897	91.5544323223599	133.568501130865	146.70583047995	115.391212057316
406	481.8368	116.4423	6	19	405	20.25	12.4720000000002	47.6000000000002	49.2068164383759	90.4113570722047	146.200331965382	148.479173001873	114.733722059256
407	480.3896	120.5612	6	19	406	20.3	-28.9440000000002	82.3779999999999	87.3148900245542	127.20338474542	150.646066812933	148.532517719332	117.782747262796
408	477.1146	131.0332	6	19	407	20.35	-65.4999999999995	209.44	219.443303839511	161.090151206889	145.078897178691	142.962106522177	115.992800695614
409	474.522733411812	142.485572359864	6	19	408	20.4	-51.8373317637599	229.04744719728	234.84003498547	190.71352265756	155.787519969497	143.930450531038	115.045558335087
410	473.006871325219	153.110266001995	6	19	409	20.45	-30.3172417318603	212.49387284262	214.645710746532	209.737701303506	166.006032310305	139.301710862017	114.206216985895
411	472.399966588201	162.957765539349	6	19	410	20.5	-12.13809474036	196.94999074708	197.323673691731	199.746437285178	174.824837384043	140.654592801324	112.953971271108
412	472.534972048736	172.078555584879	6	19	411	20.55	2.70010921070025	182.4158009106	182.435783254288	184.371655193574	178.86620154354	137.763602631162	112.767877675351
413	473.244840554804	180.523120751539	6	19	412	20.6	14.1973701213601	168.8913033332	169.486983747867	170.921913413722	168.761427904012	126.997666238431	111.744951376738
414	474.362524954383	188.341945652283	6	19	413	20.65	22.3536879915798	156.37649801488	157.966124527452	158.936152110527	156.249746424186	125.259745957363	108.486914400172
415	475.720978095453	195.585514900066	6	19	414	20.7	27.1690628214003	144.87138495566	147.39700184727	147.994701783573	145.034920593168	123.551469643307	106.036270136503
416	477.153152825992	202.304313107842	6	19	415	20.75	28.6434946107795	134.37596415552	137.394867175755	137.776418522847	135.108853637266	122.83294318865	104.224541798329
417	478.49200199398	208.548824888564	6	19	416	20.8	26.7769833597606	124.89023561444	127.728531619522	128.127837654798	124.881138449391	128.536734142944	101.364034708654
418	479.570478447396	214.369534855186	6	19	417	20.85	21.5695290683198	116.41419933244	118.395567444234	119.147927772614	108.91643529817	119.95152716803	96.3000756244732
419	480.221535034218	219.816927620664	6	19	418	20.9	13.0211317364399	108.94785530956	109.723220187208	111.281555164005	94.7319719452293	111.315429578579	94.6995149900969
420	480.278124602427	224.94148779795	6	19	419	20.95	1.13179136418012	102.49120354572	102.497452436352	101.767575115209	81.0969069763089	101.736473569184	90.3524242234425
421	479.5732	229.7937	6	19	420	21	-14.0984920485403	97.044244041	98.06300413271	80.0564520734936	70.8410489932571	92.2346623451378	89.3862104829567
422	478.3887	233.6226	6	19	421	21.05	-23.6900000000003	76.5780000000001	80.158631375542	61.3361062356607	78.2072667423475	84.2286822073018	87.5460644125556
423	478.1014	234.022	6	19	422	21.1	-5.74599999999919	7.98799999999972	9.83995223565572	43.0458861800034	71.1416264320482	78.7015807020688	84.3136494637702
424	478.2421	233.2283	6	19	423	21.15	2.81399999999962	-15.874	16.1214909980435	30.4005428225091	66.3811127329716	72.2909728456624	84.5587955698416
425	478.7416	233.464	6	19	424	21.2	9.99000000000024	4.71400000000017	11.0463521580659	54.6469583694857	58.4380265452005	65.3667097930565	84.2114586972444
426	478.2631	235.1388	6	19	425	21.25	-9.56999999999994	33.4960000000001	34.8362873452382	62.2268007906029	49.3604710530096	59.9699105947854	83.6072868326092
427	480.2066	225.2586	6	19	426	21.3	38.8699999999994	-197.604	201.390709110425	71.4261192302825	43.5762259652122	54.195551697975	81.622901111765
428	481.4438	223.2173	6	19	427	21.35	24.7440000000006	-40.8260000000001	47.7391643412413	73.8301669103975	48.4867261059674	49.6380447267697	77.4634729140664
429	479.8606	220.5452	6	19	428	21.4	-31.6640000000007	-53.442	62.1180831964416	68.3203992835102	49.8499737460954	45.468579449156	72.3683206876852
430	479.4272	221.614	6	19	429	21.45	-8.66799999999898	21.3760000000002	23.0665905586411	32.5054935609386	49.6365126098042	41.4031375848682	69.5300269582251
431	479.1699	221.356	6	19	430	21.5	-5.14600000000087	-5.1600000000002	7.28744921080147	34.746651421332	49.0987721963136	38.1178281645896	66.6353304879094
432	479.2036	222.4713	6	19	431	21.55	0.674000000000206	22.3060000000004	22.3161804975676	28.2738282619084	30.1838366536025	37.328526193949	62.4769314624284
433	480.1305	225.269	6	19	432	21.6	18.5379999999998	55.9539999999998	58.9449536432083	25.4428583092109	28.1344630214912	41.6296326891098	58.4707517009249
434	480.3167	226.745	6	19	433	21.65	3.72400000000084	29.52	29.7539673993235	29.8771451091171	24.5560461653405	43.8578451823201	56.4386276752853
435	480.3901	226.3055	6	19	434	21.7	1.46799999999985	-8.79000000000019	8.91174079515349	27.8621797462665	24.3682486245359	44.8714477511819	53.8426658267792
436	480.9288	227.6764	6	19	435	21.75	10.7740000000001	27.4180000000001	29.4588832103325	21.5222746216503	26.8751852761696	44.3816304765683	52.6424635765359
437	481.3987	228.0686	6	19	436	21.8	9.39799999999991	7.84400000000005	12.2413536833146	20.8382640687726	31.0808264226858	34.7090680805863	51.1974177243942
438	482.7476	227.8782	6	19	437	21.85	26.9779999999992	-3.80800000000022	27.2454280201276	23.2936389398609	34.7725392722522	34.9754186601026	49.8621491315866
439	484.0217	228.2104	6	19	438	21.9	25.4820000000007	6.64400000000001	26.3339146349348	23.8732254432222	37.8657166185448	33.4212117967917	49.1065517211094
440	483.034	228.5936	6	19	439	21.95	-19.7540000000004	7.66400000000033	21.1886151505949	34.2994730991051	40.1063828925596	37.3235803472658	48.8994830917703
441	484.5475	229.1652	6	19	440	22	30.2700000000004	11.4319999999998	32.3568157271389	48.0228039228541	39.664488756823	41.0359986306811	48.9954743389508
442	483.481	232.202	6	19	441	22.05	-21.3300000000004	60.736	64.3725919627291	54.8931691683169	39.2342995075702	40.7251807175549	49.5080382933487
443	484.8803	236.7863	6	19	442	22.1	27.9859999999996	91.6860000000003	95.862082138873	56.9191268452582	41.8163742987141	38.2399226997811	51.5270301069437
444	485.8298	233.9044	6	19	443	22.15	18.99	-57.638	60.6857408622487	55.4557520704239	42.2863774282429	40.5862825049082	52.9770823723447
445	485.41	232.3958	6	19	444	22.2	-8.39599999999905	-30.172	31.3184035353015	44.1691259160353	50.2789120699958	42.3186218605018	54.2156459144436
446	486.6594	232.3152	6	19	445	22.25	24.9879999999996	-1.61200000000008	25.0399418529672	35.6099446745741	55.1968119851926	45.3150165582863	55.1502359546525
447	486.7879	231.9396	6	19	446	22.3	2.56999999999948	-7.51199999999983	7.93946119078586	29.6795856881689	50.3695350124241	48.1992837508134	53.009717889626
448	487.5328	229.393	6	19	447	22.35	14.8980000000006	-50.9320000000002	53.0661759315672	43.6386972947334	41.7073061273099	50.0862535364035	56.1404790150898
449	489.0593	229.1145	6	19	448	22.4	30.53	-5.57000000000016	31.0339459302229	54.9378718999614	43.3068483912717	52.7445239930627	59.8348913930721
450	492.4948	225.4054	6	19	449	22.45	68.7099999999998	-74.1820000000001	101.113961568124	56.569944108813	44.5308608284441	56.3958285986723	64.6838834620222
451	489.4629	228.1308	6	19	450	22.5	-60.6380000000001	54.5080000000002	81.5358148791072	47.8046675800457	50.9655443597497	59.8731205133119	69.3473596649722
452	489.6759	228.9071	6	19	451	22.55	4.26000000000045	15.5260000000004	16.099822235044	56.9341110943745	57.1642679940567	61.6875503927485	72.3094933050033
453	490.0145	228.5928	6	19	452	22.6	6.77199999999971	-6.28600000000006	9.23979328773089	45.4230243621549	58.3561327740928	61.4244275247776	72.4186453672975
454	491.445	225.0356	6	19	453	22.65	28.6099999999999	-71.1440000000005	76.681163501867	46.9932168195379	63.2026705578826	62.0963195623693	73.1215180670779
455	489.316499620077	224.574243829308	6	19	454	22.7	-42.5700075984594	-9.22712341383999	43.5585279070255	57.7585918793004	62.5127451273489	63.5598440777054	77.4292987516719
456	485.0352	225.857	6	19	455	22.75	-85.625992401541	25.6551234138402	89.3867771660223	68.9075979681399	64.5494290414312	65.9188414327366	84.6943497928689
457	481.557129411963	225.500093072902	6	19	456	22.8	-69.5614117607397	-7.13813854196019	69.9266975338561	69.4712300213906	73.0055657730729	71.3103676986657	94.6962595747172
458	479.238751572462	223.223540310064	6	19	457	22.85	-46.3675567900202	-45.5310552567596	64.9848237319287	79.6024658925428	81.1415489222452	77.305539370077	105.075892565617
459	477.786639059065	219.523307148842	6	19	458	22.9	-29.0422502679394	-74.00466322444	79.4993237681203	82.1056412633245	80.8857907334668	86.2485709893524	114.701822240692
460	476.907364449342	214.895359026593	6	19	459	22.95	-17.5854921944597	-92.5589624449799	94.2147072627867	88.2525396668455	82.5888273269666	92.0441865767785	122.260992969401
461	476.307500320863	209.835661380673	6	19	460	23	-11.99728256958	-101.1939529184	101.902654019931	93.3754998763505	80.8721385057235	97.6587206992633	126.752290425839
462	475.693619251197	204.840179648438	6	19	461	23.05	-12.2776213933207	-99.9096346446998	100.661189551461	92.300351445543	85.4564674032748	103.893805892452	129.28925177647
463	474.772293817913	200.404879267243	6	19	462	23.1	-18.4265086656796	-88.7060076239004	90.5996247794539	85.5751887613904	96.2549459660611	106.597368034814	131.518383891013
464	473.250096598583	197.025725674446	6	19	463	23.15	-30.4439443865999	-67.5830718559399	74.1235816140824	79.6386357481225	109.294471420822	105.656753629248	135.319930196148
465	470.833600170774	195.198684307403	6	19	464	23.2	-48.3299285561804	-36.5408273408599	60.5888938420239	82.6603951397041	121.575628026208	112.539975642842	140.035154113382
466	467.229377112056	195.419720603468	6	19	465	23.25	-72.0844611743598	4.42072592129989	72.2198889535912	99.1343920557718	130.768012357095	124.073683027451	144.345686940434
467	462.144	198.1848	6	19	466	23.3	-101.70754224112	55.30158793064	115.769986509369	126.288591396102	134.782046011831	141.193235398621	148.389648252418
468	455.471576261338	203.687070063977	6	19	467	23.35	-133.44847477324	110.04540127954	172.969609359792	157.576067291026	132.053187147383	160.065531594831	151.738941189429
469	447.856352719456	210.90840688087	6	19	468	23.4	-152.304470837639	144.42673633786	209.894578315732	181.897388966068	130.427716525029	176.659120488321	153.74465963995
470	440.130111046906	218.527868665775	6	19	469	23.45	-154.524833451001	152.3892356981	217.026273316644	186.903696883957	142.491123958717	188.12615734013	153.044729332529
471	433.124632916237	225.224513633787	6	19	470	23.5	-140.10956261338	133.93289936024	193.826497328804	164.971982238994	167.275227549179	193.631460338366	152.351383551645
472	427.6717	229.6774	6	19	471	23.55	-109.05865832474	89.0577273242599	140.801526098812	134.566841653955	196.930003393967	196.890953160192	153.004670094499
473	424.688879553583	230.737353029925	6	19	472	23.6	-59.6564089283402	21.1990605985	63.3110361349759	127.406180626409	223.8761172236	201.612340257249	153.251506343861
474	425.436881163724	227.94226619073	6	19	473	23.65	14.9600322028209	-55.9017367838999	57.8688753905401	152.65306613229	244.023769555819	208.543540829927	151.598527100094
475	431.2622	221.0018	6	19	474	23.7	116.50637672552	-138.8093238146	181.222968178913	206.956309903978	254.676686654053	216.510464149059	150.74142481978
476	442.819131363919	209.932255000209	6	19	475	23.75	231.13862727838	-221.39089999582	320.06092485821	282.780252208207	256.494908319636	222.772532448131	149.059900979512
477	457.993171084713	195.97649183339	6	19	476	23.8	303.480794415881	-279.11526333638	412.317744957249	353.480697457683	258.999860308554	225.46892880617	148.136044359365
478	473.977615123549	180.684011166467	6	19	477	23.85	319.68888077672	-305.84961333846	442.430747656125	381.947192681696	271.171493367114	226.17234300878	147.159807363947
479	487.965759441589	165.604313666362	6	19	478	23.9	279.7628863608	-301.5939500021	411.371101637919	360.336750506981	286.659365134825	221.240748290548	146.174662866476
480	497.1509	152.2869	6	19	479	23.95	183.70281116822	-266.34827332724	323.555444298977	311.04341071313	290.5298043394	214.04527208828	145.214090185077
481	499.481578879282	141.945856871997	6	19	480	24	46.6135775856401	-206.82086256006	212.008713984637	259.562734526021	278.269837347082	207.044046404026	144.619432471795
482	495.927322637278	134.453615137746	6	19	481	24.05	-71.0851248400797	-149.84483468502	165.851045987991	219.838032811968	254.007854218372	202.115534296547	143.992807575846
483	488.212903951168	129.347191690334	6	19	482	24.1	-154.2883737222	-102.12846894824	185.027366720582	199.112415997105	228.46856879396	199.905644652908	142.521950800921
484	478.063095498132	126.163603422848	6	19	483	24.15	-202.996169060721	-63.67176534972	212.74759306765	196.202924187183	198.457727025277	197.54030057094	141.196824943032
485	467.202669955349	124.439867228374	6	19	484	24.2	-217.20851085566	-34.47472388948	219.927360224664	196.972297723614	173.413857522508	188.942873996719	141.174813189327
486	457.3564	123.713	6	19	485	24.25	-196.92539910698	-14.5373445674801	197.46125493503	197.374403061899	157.593184488417	174.046118931573	143.254530034352
487	448.8974	123.0506	6	19	486	24.3	-169.18	-13.2479999999998	169.697913670145	177.077421238587	145.23120828454	155.078853320109	145.162971168819
488	439.9901	120.2014	6	19	487	24.35	-178.146	-56.9839999999999	187.037893412004	147.715299047911	128.639795938702	134.254083133063	142.45584316114
489	436.138	116.1877	6	19	488	24.4	-77.0420000000001	-80.274	111.262683951089	118.98344478965	108.421236007055	115.690205244632	142.538925009469
490	432.5564	115.4547	6	19	489	24.45	-71.6319999999996	-14.6600000000001	73.1167492712849	93.4901188454661	87.3559436540371	102.302023030024	142.86985016325
491	430.6845	113.5227	6	19	490	24.5	-37.4379999999996	-38.64	53.801983643728	59.9051888155052	69.8224005160635	95.607404605225	142.316348663771
492	430.1965	111.4683	6	19	491	24.55	-9.75999999999999	-41.088	42.2312839492242	39.7650507755237	56.1498524218452	91.0946619915005	143.040420763112
493	431.0586	111.0559	6	19	492	24.6	17.242	-8.2480000000001	19.1132432621991	26.9965882601635	40.0395974721654	83.4315613445942	143.458612051379
494	430.6334	111.3691	6	19	493	24.65	-8.50400000000036	6.26400000000018	10.561993751182	20.6613562424766	32.922683463987	73.8501090561379	144.306616658836
495	430.4239	111.7828	6	19	494	24.7	-4.18999999999983	8.27399999999983	9.27443669448424	18.8095859982243	31.1901885375397	65.8391622295954	141.134995324076
496	431.5295	111.8219	6	19	495	24.75	22.1119999999996	0.782000000000096	22.1258235552936	20.1740061288256	33.6216247220331	63.7365276205722	133.761483166378
497	433.1746	111.9296	6	19	496	24.8	32.9020000000003	2.15399999999988	32.9724327279626	26.0803161524504	36.9581156984609	64.8570135314681	124.440453570567
498	432.1906	112.7742	6	19	497	24.85	-19.6799999999996	16.892	25.9353439152055	35.3837888149158	38.2233267504865	58.7393433134994	116.40980524719
499	432.0223	110.7766	6	19	498	24.9	-3.36600000000089	-39.9519999999998	40.0935438693063	46.5818932015896	39.2789821052207	63.8371017283907	111.022847574547
500	434.3112	109.182	6	19	499	24.95	45.7780000000002	-31.892	55.7918000068112	55.1066453986974	44.3223808051536	71.6944282382192	111.292377967306
501	436.890030433457	106.24856478225	6	19	500	25	51.5766086691406	-58.668704355	78.1163454886624	56.2726473721474	57.6506547250809	77.5886509235163	115.6779774454
502	438.880900546108	103.03556035423	6	19	501	25.05	39.8174022530202	-64.2600885604	75.5961937135016	52.4776480579909	73.564174641091	83.9653072296765	118.342316416296
503	439.9533	101.864	6	19	502	25.1	21.4479890778398	-23.4312070845999	31.7653537824552	53.2609727953914	77.4390891548335	87.0115794498493	116.074836120936
504	439.9697	102.9198	6	19	503	25.15	0.32799999999952	21.1159999999998	21.1185472985239	68.7194162485722	94.7515199927943	91.0729327467318	113.513909507883
505	442.3159	101.0737	6	19	504	25.2	46.9240000000002	-36.9219999999999	59.708423693814	92.0217038834845	112.198667938899	93.3271166514327	113.851198695874
506	449.8488	99.16714	6	19	505	25.25	150.658	-38.1312	155.408562754566	98.6055309375197	121.555677125	93.4768474011836	119.952194104914
507	441.0769	95.25343	6	19	506	25.3	-175.437999999999	-78.2742000000002	192.107631888064	137.025391927598	130.972498760892	93.8020538210254	128.937797799946
508	442.8164	92.52683	6	19	507	25.35	34.7899999999993	-54.5319999999998	64.6844890526309	171.136363082406	135.799832149212	98.5655273613168	136.49320532613
509	437.8591	83.08862	6	19	508	25.4	-99.1459999999995	-188.7642	213.217852248914	174.391938001427	142.866883388243	106.355489904463	141.993334460208
510	435.418640718824	71.8370821862098	6	19	509	25.45	-48.8091856235201	-225.030756275804	230.263279467855	169.9232936383	142.331852497712	120.282732904588	145.080524685764
511	432.4102	63.79719	6	19	510	25.5	-60.1688143764807	-160.797843724196	171.68643734967	172.994133360904	129.303040077286	135.748550285575	149.316905576635
512	424.4315	60.9006	6	19	511	25.55	-159.573999999999	-57.9318000000001	169.764410072429	148.708374848888	114.03993300096	145.589970841092	154.198796491804
513	421.1301	58.63869	6	19	512	25.6	-66.028	-45.2382	80.0386876656533	113.527341913018	119.6919655678	148.718110897277	160.72572575504
514	417.3307	56.06427	6	19	513	25.65	-75.988000000001	-51.4883999999999	91.789059688833	84.2141421531458	117.959459816131	153.177709959629	169.636648636635
515	415.6396	53.93655	6	19	514	25.7	-33.8220000000001	-42.5544000000001	54.3581147885025	58.1565723636199	128.366797870278	161.863235162154	180.666936519506
516	414.3875	54.03573	6	19	515	25.75	-25.0419999999997	1.98360000000008	25.1204385503117	66.3897977746959	149.941423446151	176.167860589256	193.009528836678
517	413.9778	55.96657	6	19	516	25.8	-8.19399999999973	38.6167999999999	39.476561124799	87.2105447833735	160.207442921292	193.018582068423	206.137150971104
518	412.3063	61.79174	6	19	517	25.85	-33.4299999999996	116.5034	121.204814721033	143.206253827538	161.636389645343	214.24706733876	219.869574202938
519	405.3897	68.72684	6	19	518	25.9	-138.332	138.702	195.892794732221	215.668704739155	163.488536531015	220.149567192026	233.026133944602
520	398.505310735581	83.9602798617459	6	19	519	25.95	-137.68778528838	304.668797234918	334.336660009324	262.258313478965	181.394617826595	218.466621133308	244.905223307551
521	393.228172325014	102.599272308195	6	19	520	26	-105.542768211341	372.779848928982	387.4326931084	256.882981515989	223.032681101225	221.045160229753	254.671100877168
522	389.4589	115.6886	6	19	521	26.05	-75.3854465002792	261.7865538361	272.424604823844	239.766528278656	271.997231135887	224.432285753932	262.270775543974
523	386.129	119.0287	6	19	522	26.1	-66.5980000000002	66.8020000000001	94.3281549061575	219.582981825653	308.802169109719	234.43987206023	268.061225959448
524	382.9791	123.5563	6	19	523	26.15	-62.998	90.5519999999999	110.310528545556	230.396657463295	322.339674567921	248.200364526537	270.542652586246
525	392.711769591775	129.997272922672	6	19	524	26.2	194.6533918355	128.81945845344	233.418927744308	281.73614879281	308.566444396338	268.006756387579	269.413863238815
526	413.470420935949	137.506359702112	6	19	525	26.25	415.17302688348	150.1817355888	441.501071296611	360.721356703449	292.148897013356	292.542210272172	265.876259440225
527	438.587287484236	145.817100020215	6	19	526	26.3	502.33733096574	166.21480636206	529.122061471416	404.912820857185	288.657128586572	318.472248121183	NA
528	461.394602688348	154.663033558879	6	19	527	26.35	456.14630408224	176.91867077328	489.254194459354	397.549906967024	307.243354475118	341.17362104456	NA
529	475.2246	163.7777	6	19	528	26.4	276.59994623304	182.29332882242	331.267849314236	353.901136563416	332.91219252206	359.696777984741	NA
530	477.6766	173.2972	6	19	529	26.45	49.04	190.39	196.604358293503	295.578108380335	354.618894948563	369.527713710513	NA
531	479.9539	184.2253	6	19	530	26.5	45.5459999999994	218.562	223.257219278571	253.765352246787	362.05173944312	373.59365146876	NA
532	482.4697	195.8311	6	19	531	26.55	50.3160000000003	232.116	237.506920556012	260.911564186934	364.947265106479	378.951580246856	NA
533	479.088528906651	209.426479803054	6	19	532	26.6	-67.6234218669799	271.90759606108	280.190413791613	311.687882930103	373.545072979401	387.404341021619	NA
534	469.333177874567	224.968475308338	6	19	533	26.65	-195.10702064168	310.83991010568	366.998909014972	370.202342322823	397.053881401562	387.907595212864	NA
535	454.440927945006	241.867140179561	6	19	534	26.7	-297.84499859122	337.97329742446	450.485952009346	434.316421832623	430.488983024688	376.964491315477	NA
536	435.649060159225	259.532528080434	6	19	535	26.75	-375.837355715621	353.30775801746	515.829516242173	493.324793712014	455.038405924165	355.584658291195	NA
537	414.194855558482	277.374692674666	6	19	536	26.8	-429.084092014859	356.843291884639	558.077318105012	533.19619861619	469.246031907139	NA	NA
538	391.315595184035	294.803687625967	6	19	537	26.85	-457.585207488941	348.57989902602	575.232273188568	549.290083119273	467.565327568119	NA	NA
539	368.248560077141	311.229566598049	6	19	538	26.9	-461.340702137879	328.517579441641	566.355933535852	539.874469525506	442.902997903668	NA	NA
540	346.231031279059	326.06238325462	6	19	539	26.95	-440.350575961641	296.656333131419	530.95537452476	504.175641981655	399.310087682391	NA	NA
541	326.500289831046	338.71219125939	6	19	540	27	-394.614828960259	252.9961600954	468.751448273338	441.805861424224	349.11757713927	NA	NA
542	310.29361677436	348.58904427607	6	19	541	27.05	-324.133461133721	197.5370603336	379.583180385756	352.609797191147	NA	NA	NA
543	298.848293150259	355.10299596837	6	19	542	27.1	-228.90647248202	130.279033846	263.383370401415	249.330092245509	NA	NA	NA
544	293.4016	357.6641	6	19	543	27.15	-108.93386300518	51.2220806326002	120.375612370463	158.360684753034	NA	NA	NA
545	293.5166	356.9454	6	19	544	27.2	2.30000000000018	-14.3740000000003	14.5568497965737	NA	NA	NA	NA
546	293.4332	357.6356	6	19	545	27.25	-1.66799999999967	13.8040000000001	13.9044108109622	NA	NA	NA	NA
547	NA	NA	6	19	546	27.3	NA	NA	NA	NA	NA	NA	NA
548	NA	NA	6	19	547	27.35	NA	NA	NA	NA	NA	NA	NA
549	NA	NA	6	19	548	27.4	NA	NA	NA	NA	NA	NA	NA
550	NA	NA	6	19	549	27.45	NA	NA	NA	NA	NA	NA	NA
551	NA	NA	6	19	550	27.5	NA	NA	NA	NA	NA	NA	NA
552	NA	NA	6	19	551	27.55	NA	NA	NA	NA	NA	NA	NA
553	NA	NA	6	19	552	27.6	NA	NA	NA	NA	NA	NA	NA
554	NA	NA	6	19	553	27.65	NA	NA	NA	NA	NA	NA	NA
555	NA	NA	6	19	554	27.7	NA	NA	NA	NA	NA	NA	NA
556	NA	NA	6	19	555	27.75	NA	NA	NA	NA	NA	NA	NA
557	NA	NA	6	19	556	27.8	NA	NA	NA	NA	NA	NA	NA
558	NA	NA	6	19	557	27.85	NA	NA	NA	NA	NA	NA	NA
559	NA	NA	6	19	558	27.9	NA	NA	NA	NA	NA	NA	NA
560	NA	NA	6	19	559	27.95	NA	NA	NA	NA	NA	NA	NA
561	NA	NA	6	19	560	28	NA	NA	NA	NA	NA	NA	NA
562	NA	NA	6	19	561	28.05	NA	NA	NA	NA	NA	NA	NA
563	NA	NA	6	19	562	28.1	NA	NA	NA	NA	NA	NA	NA
564	NA	NA	6	19	563	28.15	NA	NA	NA	NA	NA	NA	NA
565	NA	NA	6	19	564	28.2	NA	NA	NA	NA	NA	NA	NA
566	NA	NA	6	19	565	28.25	NA	NA	NA	NA	NA	NA	NA
567	NA	NA	6	19	566	28.3	NA	NA	NA	NA	NA	NA	NA
568	NA	NA	6	19	567	28.35	NA	NA	NA	NA	NA	NA	NA
569	NA	NA	6	19	568	28.4	NA	NA	NA	NA	NA	NA	NA
570	NA	NA	6	19	569	28.45	NA	NA	NA	NA	NA	NA	NA
571	NA	NA	6	19	570	28.5	NA	NA	NA	NA	NA	NA	NA
572	NA	NA	6	19	571	28.55	NA	NA	NA	NA	NA	NA	NA
573	NA	NA	6	19	572	28.6	NA	NA	NA	NA	NA	NA	NA
574	NA	NA	6	19	573	28.65	NA	NA	NA	NA	NA	NA	NA
575	NA	NA	6	19	574	28.7	NA	NA	NA	NA	NA	NA	NA
576	NA	NA	6	19	575	28.75	NA	NA	NA	NA	NA	NA	NA
577	NA	NA	6	19	576	28.8	NA	NA	NA	NA	NA	NA	NA
578	NA	NA	6	19	577	28.85	NA	NA	NA	NA	NA	NA	NA
579	NA	NA	6	19	578	28.9	NA	NA	NA	NA	NA	NA	NA
580	NA	NA	6	19	579	28.95	NA	NA	NA	NA	NA	NA	NA
581	NA	NA	6	19	580	29	NA	NA	NA	NA	NA	NA	NA
582	NA	NA	6	19	581	29.05	NA	NA	NA	NA	NA	NA	NA
583	NA	NA	6	19	582	29.1	NA	NA	NA	NA	NA	NA	NA
584	NA	NA	6	19	583	29.15	NA	NA	NA	NA	NA	NA	NA
585	NA	NA	6	19	584	29.2	NA	NA	NA	NA	NA	NA	NA
586	NA	NA	6	19	585	29.25	NA	NA	NA	NA	NA	NA	NA
587	NA	NA	6	19	586	29.3	NA	NA	NA	NA	NA	NA	NA
588	NA	NA	6	19	587	29.35	NA	NA	NA	NA	NA	NA	NA
589	NA	NA	6	19	588	29.4	NA	NA	NA	NA	NA	NA	NA
590	NA	NA	6	19	589	29.45	NA	NA	NA	NA	NA	NA	NA
591	NA	NA	6	19	590	29.5	NA	NA	NA	NA	NA	NA	NA
592	NA	NA	6	19	591	29.55	NA	NA	NA	NA	NA	NA	NA
593	NA	NA	6	19	592	29.6	NA	NA	NA	NA	NA	NA	NA
594	NA	NA	6	19	593	29.65	NA	NA	NA	NA	NA	NA	NA
595	NA	NA	6	19	594	29.7	NA	NA	NA	NA	NA	NA	NA
596	NA	NA	6	19	595	29.75	NA	NA	NA	NA	NA	NA	NA
597	NA	NA	6	19	596	29.8	NA	NA	NA	NA	NA	NA	NA
598	NA	NA	6	19	597	29.85	NA	NA	NA	NA	NA	NA	NA
599	NA	NA	6	19	598	29.9	NA	NA	NA	NA	NA	NA	NA
600	NA	NA	6	19	599	29.95	NA	NA	NA	NA	NA	NA	NA
601	NA	NA	6	19	600	30	NA	NA	NA	NA	NA	NA	NA
