# Supplementary material for: An automated feeding system for the African killifish reveals the impact of diet on lifespan and allows scalable assessment of associative learning
Source: eLife. 2022 Nov 10;11:e69008. doi: 10.7554/eLife.69008 (PMC9788828; doi:10.7554/eLife.69008)
Supplement: Figure 6—source data 3. [file elife-69008-fig6-data3.zip › Filtered and Interpolated Trajectories with Kinematics/t9_REC006 DLC_likelihood-euclidean-filtered_splines-interpolated_kinematics_02_resnet50_TrainAllTheThingsJun28shuffle1_1030000.csv]

	x2	y2	fishnum	recording_num	bodyparts_coords	seconds	velocity_x	velocity_y	velocity_xy	velocity_xy_5frame	velocity_xy_10frame	velocity_xy_20frame	velocity_xy_40frame
1	401.9865	25.69704	9	6	0	0	0	0	0	NA	NA	NA	NA
2	402.4218	26.22203	9	6	1	0.05	8.70600000000081	10.4998	13.6396567420157	NA	NA	NA	NA
3	402.6341	26.46168	9	6	2	0.1	4.24599999999941	4.79300000000002	6.40323082513782	11.5181110280742	NA	NA	NA
4	403.3178	25.65775	9	6	3	0.15	13.6739999999998	-16.0786	21.106862721873	12.3636869681294	NA	NA	NA
5	403.2366	26.47577	9	6	4	0.2	-1.62399999999934	16.3604	16.4408048513447	12.0102256756337	14.9717506684472	NA	NA
6	403.0728	26.34214	9	6	5	0.25	-3.27600000000075	-2.6726	4.22787970027589	16.3156715916231	16.5256399005355	NA	NA
7	403.6104	26.09041	9	6	6	0.3	10.7520000000011	-5.03460000000004	11.8723502795371	17.9695339714367	15.6321051458109	NA	NA
8	402.8005	24.95272	9	6	7	0.35	-16.1980000000005	-22.7538	27.9304604050849	18.4253903088202	16.7521114948525	NA	NA
9	403.6788	26.13	9	6	8	0.4	17.5660000000005	23.5456	29.376174620941	20.6875928329416	16.5626292892858	NA	NA
10	402.8895	25.6269	9	6	9	0.45	-15.7860000000005	-10.062	18.7200865382619	19.2539846159881	16.4806130283111	15.3263885462208	NA
11	403.6504	25.46982	9	6	10	0.5	15.2179999999998	-3.14160000000001	15.538892320883	17.1885513980818	16.6537236634169	16.4989503697935	NA
12	403.4229	25.41007	9	6	11	0.55	-4.54999999999927	-1.19499999999995	4.70430919476954	15.1557246071349	17.5626115163078	18.6506368340756	NA
13	402.552	25.53744	9	6	12	0.6	-17.4180000000001	2.54739999999998	17.6032943155537	14.535835747802	16.3977920713319	19.1220981970477	NA
14	403.2279	24.85486	9	6	13	0.65	13.5179999999991	-13.6516	19.2120406662066	12.6198544938923	16.3181532922233	19.0953795724256	NA
15	402.4571	24.72885	9	6	14	0.7	-15.415999999999	-2.52019999999995	15.6206422415972	15.8712384166274	15.6810264239945	19.9673531348788	NA
16	402.575	24.45522	9	6	15	0.75	2.35799999999927	-5.47260000000001	5.95898605133429	15.607032744582	16.4722608390514	24.0672031694144	NA
17	402.7287	25.49195	9	6	16	0.8	3.0740000000003	20.7346	20.9612288084454	17.4805819773117	21.6691685223403	33.4047929335533	NA
18	403.4718	25.82449	9	6	17	0.85	14.8619999999994	6.65080000000003	16.2822659553264	16.826217100187	21.492084899243	36.6121317667434	NA
19	402.3797	24.9029	9	6	18	0.9	-21.8419999999992	-18.4318	28.5797868298552	20.3246671842106	21.6281298555654	44.5683101100854	NA
20	402.0463	24.38321	9	6	19	0.95	-6.6680000000008	-10.3938	12.3488178559735	27.4670986280531	23.4540932414466	52.1570065078957	78.6931558748771
21	400.9472	23.9747	9	6	20	1	-21.9819999999993	-8.17019999999999	23.4512364714522	27.377137053904	31.4806826754119	55.1836989936398	90.5806345033135
22	399.0615	26.08984	9	6	21	1.05	-37.7139999999997	42.3028	56.6733860276583	25.775677733819	49.2469743507989	56.7981926765505	102.809812664834
23	398.7039	25.38359	9	6	22	1.1	-7.15200000000095	-14.1249999999999	15.8324580845809	30.0819693827062	56.8264714621549	58.0438462955324	114.236858874432
24	397.9987	26.13243	9	6	23	1.15	-14.1039999999998	14.9768	20.57249022943	42.6366981666132	72.8184669279474	61.3091282786143	123.060948567286
25	396.3195	25.90889	9	6	24	1.2	-33.5839999999996	-4.4708	33.8802761004094	71.0268500735446	88.6329865917969	72.3313148554595	130.098492693151
26	394.6389	29.87908	9	6	25	1.25	-33.6120000000005	79.4038	86.2248803909871	86.2758058704058	93.8951371482282	87.7611887733154	136.230183136665
27	390.0233	38.67255	9	6	26	1.3	-92.3119999999994	175.8694	198.624145562316	119.861256122076	91.9272168307607	101.700364485373	141.650283494338
28	386.4694	41.59921	9	6	27	1.35	-71.078	58.5332	92.0772370688869	147.184003800888	94.5956076918217	112.327839545868	146.239894232337
29	380.7828	49.11539	9	6	28	1.4	-113.732	150.3236	188.49974148778	145.153576129843	100.990126701663	123.608586918684	149.123608655977
30	376.6987	56.59808	9	6	29	1.45	-81.6820000000007	149.6538	170.494014494469	112.827583587977	121.208536469472	142.059923203533	151.96719741306
31	374.3254	59.57047	9	6	30	1.5	-47.4659999999994	59.4477999999999	76.0727420357643	102.915409513238	144.041694871219	164.662318636834	153.316935325351
32	372.8444	60.67865	9	6	31	1.55	-29.6199999999999	22.1635999999999	36.9941828529837	82.1189972812508	154.153754619947	186.968988495593	164.752570180792
33	370.8287	60.00333	9	6	32	1.6	-40.3139999999996	-13.5064	42.5163666951913	95.233069138057	167.829207629581	209.351619551817	182.541247452103
34	373.8343	62.97393	9	6	33	1.65	60.1119999999992	59.4120000000001	84.5176803278457	142.929813612595	174.398706909421	227.026517562147	201.929523859243
35	380.544766252111	72.6840079655916	9	6	34	1.7	134.20932504222	194.201559311832	236.0643737785	195.479925651916	195.48685981527	240.229632251422	220.742650998543
36	388.633213983469	86.1725748483244	9	6	35	1.75	161.768954627159	269.771337654656	314.556464408453	232.743005745924	235.429500125439	248.393163103916	237.510041300681
37	396.1339	99.14782	9	6	36	1.8	150.01372033062	259.504903033512	299.744743049592	266.678416537591	282.010760160425	249.895774055123	249.99344014523
38	402.092479343595	108.915382457747	9	6	37	1.85	119.171586871901	195.35124915494	228.831767165231	295.740650492483	324.107631411812	255.86765669793	257.087229093344
39	409.6002	119.1707	9	6	38	1.9	150.154413128099	205.10635084506	254.194734286178	327.929186638283	353.062908422631	253.678907201869	257.742415362366
40	421.720487562989	133.892007429751	9	6	39	1.95	242.40575125978	294.42614859502	381.375543552959	368.541594668934	359.250728033373	251.777388318225	266.188603099002
41	437.35988511459	151.798928906909	9	6	40	2	312.78795103202	358.13842954316	475.499145137455	415.4722570777	352.744631336613	251.450171657062	283.101152106719
42	454.385715108896	170.296435930613	9	6	41	2.05	340.516599886121	369.95014047408	502.806783202848	439.447400307671	345.637793490299	272.706947685033	301.272673375555
43	470.6653	186.7895	9	6	42	2.1	325.59169782208	329.86128138774	463.485079209057	422.760805574263	343.90610576628	307.038648608674	314.25963087731
44	484.509581966772	199.365572978003	9	6	43	2.15	276.885639335439	251.52145956006	374.070450436035	377.560076034943	332.959107494317	342.549919439872	316.780444423332
45	496.003982087191	208.842028182734	9	6	44	2.2	229.88800240838	189.52910409462	297.942569885917	322.733992311665	308.06791682118	369.153987141627	317.676515962115
46	505.677541164015	216.718719296098	9	6	45	2.25	193.47118153648	157.53382226728	249.495497440857	272.33995445486	267.470843188685	387.258893828046	315.896653110579
47	514.0593	224.4955	9	6	46	2.3	167.6351767197	155.53561407804	228.676364586457	226.470814680964	263.40313520964	398.286515805087	312.409762446543
48	521.2526	232.2481	9	6	47	2.35	143.866	155.052	211.514889925036	193.375028068097	289.969665805537	401.846618640819	311.384064242525
49	526.5936	237.1304	9	6	48	2.4	106.82	97.6460000000003	144.724751566552	157.381610342428	332.036930457114	391.876243806049	309.068038412707
50	530.4625	242.5061	9	6	49	2.45	77.3779999999988	107.514	132.463636821581	204.072278107615	379.057246249882	390.31728299447	307.585387232811
51	528.6133	239.5623	9	6	50	2.5	-36.9839999999999	-58.8760000000002	69.5284088125136	307.599377156213	421.773156319478	401.539985576604	308.403867437217
52	526.747596035836	216.531259952747	9	6	51	2.55	-37.3140792832805	-460.62080094506	462.129703412394	437.603046233264	450.935238119875	415.576358255518	314.457826865362
53	526.5123	180.0745	9	6	52	2.6	-4.70592071671945	-729.13519905494	729.150385168025	564.739464431667	459.787131515359	419.167642202803	321.228592546189
54	527.64089905525	140.35337539918	9	6	53	2.65	22.5719811049998	-794.4224920164	794.743096951808	686.164702296529	450.79338011778	406.534371284518	324.536655106462
55	529.796928682274	102.006652147472	9	6	54	2.7	43.1205925404811	-766.93446503416	768.145727813594	697.798198132134	472.566649167761	395.123399672808	321.542564261081
56	532.626436441243	68.2924489270013	9	6	55	2.75	56.5901551793786	-674.284064409414	676.654598136822	611.974885874504	535.609127964523	383.400143117242	316.062046563969
57	535.775469892329	42.4688844198934	9	6	56	2.8	62.980669021722	-516.471290142158	520.29718259042	463.983714002296	567.749581301395	374.923750837964	313.344910724399
58	538.890076595703	27.7940773082736	9	6	57	2.85	62.2921340674793	-293.496142232396	300.033823879875	380.393833903855	548.365618600069	366.90047178712	316.123582547635
59	541.616304111536	27.5261462742673	9	6	58	2.9	54.5245503166598	-5.35862068012598	54.7872375907696	385.053553632517	481.031812111922	364.457169623546	320.353218455332
60	543.6002	44.92321	9	6	59	2.95	39.6779177692792	347.941274514654	350.196327321386	437.700964470656	411.189553095734	363.393386147398	321.704863572844
61	544.461483173011	79.9102702580828	9	6	60	3	17.2256634602195	699.741205161656	699.953196780136	484.756351325633	345.027129915005	365.357563217371	319.204594256211
62	543.714557949464	119.07986118307	9	6	61	3.05	-14.9385044709379	783.391818499744	783.534236781115	498.079910221547	298.912263556053	356.208706045691	312.755590888285
63	540.8475	145.6914	9	6	62	3.1	-57.3411589892817	532.2307763386	535.310758154759	441.985272287613	274.013812058881	335.418536483703	304.357197260426
64	537.8733	150.9831	9	6	63	3.15	-59.4839999999999	105.834	121.405032070339	305.000706197492	278.120959129311	306.523390773052	299.556034909558
65	541.1124	152.2721	9	6	64	3.2	64.7820000000002	25.7799999999997	69.7231376517151	160.12356264145	254.220123127035	273.931141380535	294.40640044059
66	541.8007	151.9704	9	6	65	3.25	13.7660000000005	-6.03399999999965	15.0303663295347	63.2712727921287	195.105998470219	244.865199299893	290.077450754405
67	544.1215	150.1373	9	6	66	3.3	46.4159999999993	-36.662	59.1485190009009	58.1620080370754	144.667830789986	228.403305643712	289.058081964743
68	546.4192	151.2489	9	6	67	3.35	45.9540000000015	22.2319999999996	51.0493089081539	66.4549739664573	122.471454367338	230.40054645445	287.125511755557
69	550.4734	153.8054	9	6	68	3.4	81.0839999999985	51.13	95.8587082950722	85.211290742946	132.014969434182	248.830193104615	284.799525514292
70	551.1611	159.3221	9	6	69	3.45	13.7540000000013	110.334	111.187967298625	129.212098938523	136.672729665336	253.092444151218	282.66109982859
71	554.342872185582	154.908889487075	9	6	70	3.5	63.6354437116393	-88.2642102585004	108.811950211978	181.671635942547	144.70326868478	236.869202935817	283.048197711394
72	559.600659097188	141.97942483656	9	6	71	3.55	105.15573823212	-258.589293010299	279.152559978784	205.867930831288	157.89434773137	209.934823521052	274.169284634568
73	563.8805164602	126.907972767765	9	6	72	3.6	85.5971472602414	-301.4290413759	313.346993928274	206.890485364214	186.787280850019	189.546752318049	258.635711847891
74	564.1285	116.0688	9	6	73	3.65	4.9596707959995	-216.7834553553	216.840182738781	204.195246626615	219.539427079919	192.577698534599	240.94822266006
75	559.2112	112.9648	9	6	74	3.7	-98.3460000000014	-62.08	116.300739963253	186.576596524217	251.9647651754	193.689401208372	222.951822400481
76	554.4605	113.3561	9	6	75	3.75	-95.0139999999988	7.82600000000002	95.3357565239809	191.902925757491	278.632407401415	196.754758391568	207.090342603716
77	551.941420302475	122.570946000468	9	6	76	3.8	-50.3815939505012	184.29692000936	191.059309466798	233.210923328549	275.201816252117	203.192413091522	196.473124420821
78	551.222064664468	139.55465044819	9	6	77	3.85	-14.3871127601392	339.67408895444	339.978640094641	297.039044986586	256.622050268759	207.350551723994	190.672872625056
79	551.550518950598	160.721110707586	9	6	78	3.9	6.56908572259908	423.32920518792	423.380170594074	353.069568176216	253.140427635016	205.141881405038	190.235066969997
80	552.174869025484	182.484224143074	9	6	79	3.95	12.4870014977205	435.26226870976	435.441348253437	363.827035980017	250.706072751408	201.928813509783	182.605509792032
81	552.343200753745	201.257888119072	9	6	80	4	3.36663456522047	375.47327951996	375.488372472131	321.341174780028	248.806248098355	200.738832205417	166.845117290319
82	551.3036	213.456	9	6	81	4.05	-20.792015074901	243.96223761856	244.846648485801	273.069931941483	248.490478451675	192.129863223445	149.147184232
83	548.6542	219.2571	9	6	82	4.1	-52.9880000000003	116.022	127.549334094695	204.37310051623	227.913822597969	181.85288721208	137.203585824521
84	545.7518	227.8831	9	6	83	4.15	-58.0479999999989	172.52	182.023956401348	144.542928020494	190.744335730156	175.373054547068	134.970797141958
85	544.5197	232.3128	9	6	84	4.2	-24.6420000000012	88.5939999999999	91.9571911271764	133.153920923333	151.892861844165	171.972503420427	134.055598893124
86	544.321	236.1245	9	6	85	4.25	-3.97399999999834	76.234	76.3375099934494	134.48647041591	122.845257009419	169.315485907539	134.564256944126
87	548.0759	244.7366	9	6	86	4.3	75.0980000000004	172.242	187.901612999995	108.41873951883	109.057910194773	164.54294319793	134.014064386219
88	550.358697429775	251.046991666502	9	6	87	4.35	45.6559485954995	126.20783333004	134.212081557578	99.4126231721003	107.0837241554	150.945198795663	140.114796443297
89	550.005312733723	253.60698099108	9	6	88	4.4	-7.06769392103979	51.19978649156	51.6853019159493	101.147585998344	97.6056814591198	131.639940835379	140.503843783276
90	547.674568288771	253.336986536957	9	6	89	4.45	-46.6148888990415	-5.39988908246016	46.9266093935291	84.9618994662131	93.2389340894456	112.118575432846	151.710702550758
91	544.025286471845	251.157426867357	9	6	90	4.5	-72.9856363385193	-43.5911933919999	85.0123241246663	79.6809778948898	89.824723716722	96.8210316448207	175.612024691498
92	539.716289659869	247.988720545502	9	6	91	4.55	-86.1799362395209	-63.3741264371002	106.973180339342	86.7926233994097	80.5954079441849	88.3595449429486	199.986579912106
93	535.406400229771	244.751286134616	9	6	92	4.6	-86.1977886019599	-64.7486882177196	107.807473700962	87.065245006791	73.9765749933564	84.8604193309935	221.362833248087
94	531.754440558476	242.365542197922	9	6	93	4.65	-73.0391934259001	-47.7148787338803	87.2435294385488	78.5018614351004	72.5355459406028	77.3638957493175	237.746470566139
95	529.41923302291	241.751907298642	9	6	94	4.7	-46.7041507113186	-12.2726979855997	48.2897174304355	76.2289164221568	72.3442890215264	74.4217965778762	243.742452864672
96	529.0596	243.8308	9	6	95	4.75	-7.1926604581995	41.57785402716	42.1954062662131	68.2721720918231	70.7968062802226	72.3737554966839	251.663103038322
97	530.5794	248.3632	9	6	96	4.8	30.3959999999984	90.6479999999999	95.6084552746246	58.278468481796	67.6611796911243	64.8357156809147	276.34714486638
98	531.493381506982	251.639282250502	9	6	97	4.85	18.2796301396411	65.5216450100397	68.0237520492933	57.6233330362619	62.6371145065872	72.8790411626012	293.795455397397
99	531.084310900349	253.457585697071	9	6	98	4.9	-8.18141213266017	36.3660689313804	37.2750113884134	63.0917511253448	57.1221100395152	75.8658061615149	288.569466091235
100	529.2657	254.7836	9	6	99	4.95	-36.3722180069794	26.5202860585799	45.014040202765	59.0934429600918	55.6046590663067	101.492591591733	281.358166411329
101	526.174988635628	256.376133165884	9	6	100	5	-61.8142272874411	31.8506633176804	69.5374967116279	57.0020569213514	54.9227872766457	150.485217177578	274.535650984768
102	522.845328676081	258.167266586519	9	6	101	5.05	-66.5931991909406	35.8226684126998	75.6169144483596	55.9657515972344	49.0760234176446	207.843296600767	270.234603926003
103	520.5338	259.8824	9	6	102	5.1	-46.2305735216182	34.30266826962	57.5668218555909	53.5859850963516	71.781507331846	260.872779284095	268.612607828251
104	519.909287984425	261.360562424688	9	6	103	5.15	-12.4902403115016	29.5632484937596	32.0934847678285	46.7538234279466	79.1960663824269	300.11988658521	265.408259876668
105	519.2879	262.8953	9	6	104	5.2	-12.4277596884986	30.6947515062404	33.1152076983509	39.0586038751973	130.640894161939	315.512402308918	265.192229978111
106	517.8967	263.9877	9	6	105	5.25	-27.8240000000005	21.848	35.3766883696033	86.5609577423406	230.173628074934	334.010720169106	265.739276370311
107	518.0746	265.8362	9	6	106	5.3	3.55800000000045	36.97	37.1408166846127	102.426381167619	348.02541351041	388.15134653483	263.201687691963
108	515.282651034981	280.323555121807	9	6	107	5.35	-55.8389793003812	289.747102436139	295.078591191308	207.695803227526	459.108444061602	436.645711999132	261.002063913876
109	514.7452	285.8686	9	6	108	5.4	-10.7490206996204	110.900897563861	111.420601894222	413.59343272192	543.117663130905	445.49899134709	260.371827031957
110	522.198820388139	258.906798200817	9	6	109	5.45	149.072407762781	-539.236035983661	559.462317997883	656.992223145623	575.420145551529	450.597757389812	261.11040592291
111	532.780939949867	206.725752388079	9	6	110	5.5	211.642391234561	-1043.62091625476	1064.86483584158	831.655930380863	613.098653061565	452.250270324715	259.619417970584
112	538.9792	144.3261	9	6	111	5.55	123.965201002659	-1247.99304776158	1254.13476880312	983.80894509419	727.226669652015	452.109662909057	258.824339365905
113	535.668423550527	86.0001334207547	9	6	112	5.6	-66.2155289894599	-1166.51933158491	1168.39712736751	943.144487875531	801.509916666418	452.364796325508	256.626316928988
114	527.272160402131	43.2067648183572	9	6	113	5.65	-167.925262967919	-855.86737204795	872.185675460855	812.60387340121	811.801916311754	453.452624004019	258.248221093314
115	520.60114205267	26.6965613067811	9	6	114	5.7	-133.420366989221	-330.204070231522	356.14003190459	797.461116158407	770.554620617684	455.962663378347	266.463215523499
116	522.4661	47.22009	9	6	115	5.75	37.2991589466005	410.470573864378	412.16176346997	771.363902951972	674.326912574497	459.104797243939	276.680102919024
117	535.644606894921	104.648453954898	9	6	116	5.8	263.570137898421	1148.56727909796	1178.42098258911	639.794887529318	556.193912307703	461.567659703012	283.239126079479
118	546.7816	155.3349	9	6	117	5.85	222.73986210158	1013.72892090204	1037.91106133534	597.964753359837	445.621148589414	449.12508666515	287.617497616166
119	544.9764	165.8988	9	6	118	5.9	-36.1040000000003	211.278	214.340598347583	536.049951747783	363.787584877133	444.877847902398	290.257315436784
120	542.3043	172.7453	9	6	119	5.95	-53.442	136.93	146.989361057187	314.926708456999	336.505181205165	420.728220254088	290.590233078343
121	543.3894	177.7586	9	6	120	6	21.7020000000002	100.266	102.587755409698	119.878394226856	305.110941426313	368.753618763591	289.525943659522
122	544.0396	181.3403	9	6	121	6.05	13.0039999999985	71.6340000000002	72.804766135192	87.7802822249485	195.908649754009	309.805382131043	289.609481422792
123	546.0271	183.7628	9	6	122	6.1	39.7500000000014	48.4499999999997	62.6694901846192	75.0456090504922	96.7402566638827	252.379854573881	291.23171306063
124	548.607714678653	182.994689036113	9	6	123	6.15	51.6122935730596	-15.3622192777402	53.8500383380463	74.1719311048423	77.9537794930426	216.376555601417	294.245751296815
125	551.122318434562	179.673445957852	9	6	124	6.2	50.2920751181796	-66.4248615652195	83.3159951849055	76.8905910510179	70.9018198904918	217.414028738081	297.651208584749
126	553.257280056188	175.250828140162	9	6	125	6.25	42.6992324325215	-88.4523563537999	98.2193656814485	73.6021191009095	63.1803249526846	219.349485668942	301.085613982251
127	554.698968331995	171.178592957993	9	6	126	6.3	28.8337655161399	-81.4447036433802	86.39806586607	68.1272767611367	63.4168519543832	178.326905624129	304.247630659942
128	555.133752050445	168.908497786289	9	6	127	6.35	8.69567436899843	-45.4019034340803	46.2271304340774	66.7580307304913	59.1385605583481	138.589283233201	300.548477797591
129	554.248	169.8923	9	6	128	6.4	-17.7150410088984	19.6760442742203	26.4758266391822	52.1887188005269	68.965526325701	135.015639526477	302.261922498055
130	552.4951	173.2903	9	6	129	6.45	-35.0580000000014	67.9599999999999	76.4697650316783	49.9431128577485	98.3228762709973	130.582708766874	298.453329725846
131	552.431336467195	172.023263131286	9	6	130	6.5	-1.27527065609911	-25.34073737428	25.3728060316265	44.6750020157867	133.588029911571	126.80161699433	286.03602071505
132	553.519294744829	168.425669126409	9	6	131	6.55	21.7591655526803	-71.9518800975402	75.170036152178	69.8037758902653	160.745161494249	127.109299936528	266.105285785954
133	554.256380650049	167.758290558327	9	6	132	6.6	14.7417181043988	-13.34757136164	19.8865762242683	129.887721811503	180.438309802519	130.098629795752	240.702060684429
134	553.14	175.2819	9	6	133	6.65	-22.3276130009799	150.47218883346	152.119696011575	214.987341022614	192.077499559912	135.038878589611	233.165837789717
135	549.302000823995	193.73139837383	9	6	134	6.7	-76.7599835201008	368.9899674766	376.889494637869	271.54721013075	190.263597643257	139.339753791152	245.296197746534
136	544.412	215.7382	9	6	135	6.75	-97.8000164798982	440.1360325234	450.870902087181	316.201617589252	190.422909035975	143.066430720563	252.716956617137
137	540.359422897677	233.171840308428	9	6	136	6.8	-81.0515420464617	348.67280616856	357.969381692858	314.351223229558	190.801747918673	146.927601616872	231.832351592094
138	537.375160004804	244.957825770184	9	6	137	6.85	-59.685257857459	235.71970923512	243.158613516776	250.63947347501	201.058699033157	151.971868930031	211.517421991318
139	535.275468088688	251.785655616627	9	6	138	6.9	-41.9938383223212	136.55659692886	142.867724213107	165.858477049336	201.11223085352	159.645997093711	210.242468360991
140	533.876603916639	254.344829079117	9	6	139	6.95	-27.9772834409778	51.1834692498002	58.3307458651272	110.056285706596	180.356631311307	176.178439197604	210.193670769823
141	532.994824255963	253.324845389012	9	6	140	7	-17.635593213522	-20.3996738020999	26.9659199588092	85.9157804770617	152.544831529555	203.31842266651	210.166904983515
142	532.446385873969	249.415203777671	9	6	141	7.05	-10.9687676398789	-78.1928322268203	78.958424979158	87.8732384774821	133.110041739495	222.405189440865	209.074770786644
143	532.047545537964	243.305403476454	9	6	142	7.1	-7.97680672010074	-122.19600602434	122.456087369107	110.073789147605	123.505428057542	229.024266794977	209.595523820029
144	531.614560015257	235.684943716719	9	6	143	7.15	-8.65971045413971	-152.4091951947	152.655014215209	139.231186009774	127.21449462751	249.955119978017	212.41696271837
145	530.963686073156	227.243323729826	9	6	144	7.2	-13.0174788420186	-168.83239973786	169.33349921574	156.163797772394	162.093280751951	273.178366754987	216.237059188143
146	529.911180478967	218.670042747133	9	6	145	7.25	-21.0501118837806	-171.46561965386	172.752904269658	161.095075638023	216.213936297045	286.084427565332	220.868776615993
147	528.2733	210.6546	9	6	146	7.3	-32.7576095793415	-160.30885494266	163.621483792256	166.555750777537	254.008630963057	285.337797560059	226.371654696822
148	524.9243	204.1056	9	6	147	7.35	-66.9799999999987	-130.98	147.112476697253	214.112772356297	256.989834556798	284.445560749435	232.830306042452
149	519.5469	196.8913	9	6	148	7.4	-107.547999999999	-144.286	179.958389912779	293.196686584316	298.798009102513	285.469297195506	239.105812816638
150	524.405171550678	177.123621881999	9	6	149	7.45	97.1654310135591	-395.35356236002	407.118607109537	351.85346415372	366.000102198667	289.804632772771	242.828821505841
151	537.209553362527	151.764250617129	9	6	150	7.5	256.08763623698	-507.1874252974	568.172475409756	352.884593475573	419.624023601108	293.5321929727	245.921491126197
152	550.887958493113	133.466504043695	9	6	151	7.55	273.568102611721	-365.95493146868	456.905371639274	431.040267427489	437.565553380623	291.040241636759	245.474818223749
153	558.3683	134.8837	9	6	152	7.6	149.606830137739	28.3439191260999	152.268123306518	517.887432041037	445.385693441328	289.092417844306	247.467938187557
154	554.593080816527	163.169718493595	9	6	153	7.65	-75.5043836694585	565.7203698719	570.736759672359	546.0513606179	443.724099763502	289.79504684713	247.271685448651
155	542.563163379125	203.480688209004	9	6	154	7.7	-240.598348748042	806.21939430818	841.354430177278	523.277642607526	417.515984793592	293.134364585133	242.206914085498
156	527.294	235.4733	9	6	155	7.75	-305.383267582499	639.85223581992	708.992118294071	537.886793407084	370.850449648356	298.671122511423	241.779249694691
157	513.155574908182	245.183630567373	9	6	156	7.8	-282.76850183636	194.20661134746	343.036781587402	456.407932099514	328.071852310461	305.815707776771	245.389688656672
158	501.936	244.1653	9	6	157	7.85	-224.39149816364	-20.36661134746	225.313877304309	317.144537546147	321.195001131815	313.688743154873	248.860284321694
159	494.038	246.2446	9	6	158	7.9	-157.959999999999	41.5859999999998	163.342453134511	195.649538678811	280.792084591747	318.565628539564	249.025136469003
160	487.698221174742	249.765518144039	9	6	159	7.95	-126.79557650516	70.41836288078	145.03745741044	132.866062013396	220.268626971599	309.479203814078	249.774467596451
161	483.587782287999	252.743539013644	9	6	160	8	-82.20877773486	59.5604173921004	101.517123957394	104.503208856545	177.718221421738	288.524559585884	253.452884413609
162	483.1714	254.1387	9	6	161	8.05	-8.32764575997999	27.9032197271198	29.1193982603288	105.176237083979	174.06586217292	268.544447006634	252.728000906685
163	487.1014	252.7296	9	6	162	8.1	78.6000000000001	-28.1819999999999	83.4996115200545	123.392716397051	181.991792868417	265.911609580136	252.32965958874
164	493.268015380555	247.121444356838	9	6	163	8.15	123.3323076111	-112.16311286324	166.70759427168	159.786904164666	193.407157315627	244.588250919286	251.718026990524
165	500.698973412008	237.947441613288	9	6	164	8.2	148.619160629059	-183.480054871	236.119853975796	215.265662332443	201.442422834564	211.235461416009	249.08963837381
166	508.909472651893	226.393160735593	9	6	165	8.25	164.2099847977	-231.0856175539	283.48806279547	259.480376880288	206.198669523413	197.474071824051	250.496939595074
167	517.414711657744	213.644170689994	9	6	166	8.3	170.104780117019	-254.97980091198	306.513189099217	281.638077547275	209.017041702807	205.441579753285	257.910498326142
168	525.729888987094	200.886040442734	9	6	167	8.35	166.303546587001	-255.162604945201	304.573184259277	279.492129272077	210.628218028457	213.275007893953	268.374868876647
169	533.370203197476	189.304338960055	9	6	168	8.4	152.806284207641	-231.63402965358	277.496097606618	252.610434882159	208.384417246825	212.5809757425	277.500158625949
170	539.850852846424	180.0846352082	9	6	169	8.45	129.612992978959	-184.3940750371	225.390112599802	202.76842107317	202.202295860419	209.74430242013	277.336518804078
171	544.687036491472	174.412498153411	9	6	170	8.5	96.7236729009596	-113.44274109578	149.079590845884	161.776059176627	217.229922226363	213.373575854517	267.306451704721
172	547.393952690153	173.47349676193	9	6	171	8.55	54.1383239736206	-18.7800278296203	57.3031200542694	135.130756946375	236.81729733365	214.415760176611	257.332523831548
173	547.4868	178.4532	9	6	172	8.6	1.85694619694004	99.5940647614003	99.6113747765602	124.912462448761	244.558222919489	215.566901333173	254.602020881295
174	545.8855	185.4867	9	6	173	8.65	-32.0260000000007	140.67	144.269586455358	181.849409570566	231.754794169373	213.641007133919	241.446509707996
175	547.395754942261	176.90362538356	9	6	174	8.7	30.2050988452197	-171.6614923288	174.298640111735	270.86617359413	218.046182005696	205.044912162487	221.441847725668
176	551.295544449596	155.56890323724	9	6	175	8.75	77.9957901467014	-426.6944429264	433.764326454907	327.340386662351	220.548482185622	202.322756678725	205.425062293109
177	555.129736732133	130.743904472301	9	6	176	8.8	76.6838456507389	-496.49997529878	502.38694017209	328.378831392371	219.814478650416	210.005288875512	202.128013153661
178	556.4432	111.69	9	6	177	8.85	26.2692653573413	-381.07808944602	381.982440117662	311.179901562631	220.505584637889	223.060994598422	197.704876311323
179	554.1449	104.5791	9	6	178	8.9	-45.9660000000008	-142.218	149.461810105458	259.247554800678	218.897597021013	236.434688712333	195.006306070477
180	550.2768	102.4503	9	6	179	8.95	-77.3620000000005	-42.576	88.3039909630368	168.762783706701	207.887528464556	245.193833794079	192.650252342398
181	543.2907	97.25668	9	6	180	9	-139.721999999999	-103.8724	174.102592645141	113.670782613428	187.415591131088	246.088343823558	193.307261450983
182	541.8469	95.218	9	6	181	9.05	-28.8760000000002	-40.7736	49.963084702208	109.416362649655	183.193280417374	246.120600656462	193.634950043685
183	541.4394	89.90749	9	6	182	9.1	-8.15000000000055	-106.2102	106.522434651298	104.595155366481	201.563766277356	243.292432182454	191.796983627287
184	540.8604	83.52421	9	6	183	9.15	-11.579999999999	-127.6656	128.18971028659	115.583627461498	241.114583255293	238.304768496706	188.223622932239
185	542.601	80.82722	9	6	184	9.2	34.8119999999994	-53.9398	64.1979545471658	197.623777128047	272.341485582462	231.648234035327	183.032326856836
186	543.651323326556	92.2312016417035	9	6	185	9.25	21.0064665311211	228.07963283407	229.044953120228	289.456749941284	271.628205461494	213.376052762167	177.380878575297
187	543.115703670547	115.233157964322	9	6	186	9.3	-10.7123931201818	460.03912645237	460.163833034954	372.812803860932	272.426722662508	198.814446554037	172.057948859035
188	541.09169235126	143.445011466088	9	6	187	9.35	-40.4802263857391	564.23707003532	565.687298717483	440.087815798444	266.079279727019	182.134744728693	165.212588127085
189	537.676840687982	170.478684645236	9	6	188	9.4	-68.29703326556	540.67346358296	544.969979884829	427.67278346149	257.711939972399	177.431636398453	158.577169237796
190	532.9687	189.9461	9	6	189	9.45	-94.1628137596399	389.34830709528	400.573014234725	347.229668196968	255.408939606098	175.556202264666	153.858901253554
191	529.135	197.3623	9	6	190	9.5	-76.6740000000004	148.324	166.969791435457	242.701809512754	239.336514393247	173.24094704745	151.242873121034
192	532.0035	196.954	9	6	191	9.55	57.3700000000008	-8.16599999999994	57.9482567123472	142.611076083866	214.4356126907	172.854139910758	151.021701667868
193	534.1416	197.2017	9	6	192	9.6	42.7620000000002	4.95399999999961	43.0480052964131	70.7300634137517	162.70572318003	168.0270659214	149.108733611232
194	534.8318	199.3178	9	6	193	9.65	13.8040000000001	42.3220000000003	44.516312740388	51.0002453250044	113.748689541613	162.80623873056	145.922337669321
195	534.0699	201.23	9	6	194	9.7	-15.2380000000016	38.2439999999997	41.1679508841529	81.6415571844322	78.7709189468688	161.019741551185	146.270929586379
196	536.8088	203.2715	9	6	195	9.75	54.7780000000012	40.8300000000003	68.320700991721	82.7096368473061	74.8536886334056	152.439000471868	139.124269277918
197	537.1888	213.8224	9	6	196	9.8	7.59999999999991	211.018	211.154816009486	84.88630299936	73.2815571590079	134.110608842557	128.97354095616
198	538.0512	216.0829	9	6	197	9.85	17.2479999999996	45.2100000000002	48.3884036107826	86.8117744799858	69.9748521157806	107.364181655748	120.568406741069
199	535.9166	217.8482	9	6	198	9.9	-42.6919999999996	35.3059999999999	55.3996435006576	98.7071319418068	67.90053748872	80.7196497632598	118.224676658105
200	534.326	219.8282	9	6	199	9.95	-31.8119999999999	39.6000000000004	50.795308287282	64.9215571335836	66.630543496272	62.5239687130291	116.398205352501
201	538.5912	224.5862	9	6	200	10	85.3039999999987	95.1599999999996	127.797488300826	57.240067384255	65.541486550489	56.3974024185096	114.177286154785
202	540.6703	224.9538	9	6	201	10.05	41.5820000000008	7.3520000000002	42.2269419683698	50.91477197808	53.7856049944141	55.9228026792743	114.686103276612
203	541.1486	225.0962	9	6	202	10.1	9.5659999999998	2.84800000000018	9.98095486413987	46.4493125125581	52.0226401314662	54.9250350400104	113.276726865365
204	542.1736	225.6981	9	6	203	10.15	20.4999999999995	12.038	23.7731664697823	32.3758411591712	47.6906099849066	53.5399068419361	111.171828832168
205	543.148	224.6605	9	6	204	10.2	19.4880000000012	-20.752	28.4680109596727	42.6496528552446	46.2770184791895	60.8936251374321	110.563472194461
206	543.6941	221.8414	9	6	205	10.25	10.9220000000005	-56.3820000000004	57.4301315338913	46.8052128786775	37.9411162036136	64.872485793669	105.747345017987
207	544.5482	217.2402	9	6	206	10.3	17.0819999999981	-92.0240000000001	93.5960004487369	44.4664479917332	38.5640481995406	59.132635358282	95.0826950120179
208	543.0216	217.4266	9	6	207	10.35	-30.5319999999983	3.72800000000041	30.7587549813041	46.104724445821	39.8752179642402	59.0020687534443	81.7242210457639
209	543.5665	217.6871	9	6	208	10.4	10.8979999999997	5.20999999999958	12.0793420350609	43.506391248056	39.1792761951522	59.0177169177563	68.8408624872934
210	545.2958	217.0794	9	6	209	10.45	34.5859999999993	-12.1539999999999	36.6593932301116	34.4784435438366	55.1567067785922	57.2402084403362	59.5350751615987
211	546.5045	218.9438	9	6	210	10.5	24.1740000000004	37.2880000000004	44.4384655450663	32.9452230498029	64.2034850368491	55.1136252621212	56.0446976950005
212	548.7068	217.9339	9	6	211	10.55	44.0460000000007	-20.1980000000003	48.4562619276402	33.8921043985711	64.4796657221498	56.5180666424658	55.2600539144296
213	548.0001	218.847	9	6	212	10.6	-14.1340000000014	18.2620000000003	23.0926525111354	64.2086891113634	65.9814973754224	58.5263878093294	54.8303940589848
214	548.5152	219.5114	9	6	213	10.65	10.3020000000015	13.288	16.8137487789021	84.9005788256422	70.3448238506061	59.5374189337761	54.3466234058066
215	547.6439	228.8831	9	6	214	10.7	-17.4260000000004	187.434	188.242316794073	94.480887900463	68.2033984014829	60.1072028377378	53.9276459186696
216	551.6	235.1308	9	6	215	10.75	79.1219999999998	124.954	147.89791411646	99.0177717010418	72.2861343206288	59.0556895641062	52.8083866057268
217	547.7121	232.2854	9	6	216	10.8	-77.7580000000012	-56.9079999999997	96.3578073017446	106.797543302641	74.472085085391	56.0547811814786	48.0938957403167
218	545.427304375025	232.42163378104	9	6	217	10.85	-45.6959124995001	2.72467562079953	45.7770715140292	72.1981076916023	77.1775576544187	56.0842604357796	47.421685053255
219	546.02698663213	235.141949493966	9	6	218	10.9	11.9936451421017	54.4063142585202	55.712606786898	59.6716898156155	79.8955616724	56.9620752113269	46.5462145824002
220	546.5948	235.6505	9	6	219	10.95	11.3562673573983	10.17101012068	15.2451387388795	54.463282270319	65.0576988968834	56.5461816101682	45.7594795331536
221	545.5604	231.5146	9	6	220	11	-20.6880000000001	-82.7179999999998	85.265824736526	55.3373436077956	53.9078940913634	55.6919929714914	43.0272698141839
222	545.665798704541	228.000391733479	9	6	221	11.05	2.10797409082033	-70.2841653304199	70.3157695752622	52.993580042159	47.6298966408075	54.597305149585	42.4258823584626
223	546.7124	225.7219	9	6	222	11.1	20.9320259091805	-45.56983466958	50.1473782014121	57.9172901021645	46.1870234961368	54.7357530779592	42.6409851059802
224	547.645806685428	223.730070281636	9	6	223	11.15	18.6681337085611	-39.8365943672803	43.9937889587149	48.1440983671113	43.5793265720478	55.1533399696771	42.5459065598381
225	548.275027689289	221.83881007009	9	6	224	11.2	12.584420077219	-37.8252042309197	39.8636890389073	40.7965110112959	44.8889648188535	46.9616666999071	42.3946378136631
226	548.6249234724	220.052767359471	9	6	225	11.25	6.99791566222075	-35.72085421238	36.3998660612599	37.0367033844781	39.0978516223539	40.7442874177845	41.6061264599866
227	548.72035449558	218.376590143889	9	6	226	11.3	1.90862046359825	-33.5235443116403	33.5778327961853	34.1650731019366	34.722525213779	37.0551561223513	40.0233749063511
228	548.586181219644	216.814926417453	9	6	227	11.35	-2.683465518719	-31.2332745287199	31.3483400673231	31.8606395355425	32.2939485014998	35.8413013530657	40.1418769874868
229	548.247264105412	215.372424174274	9	6	228	11.4	-6.77834228464008	-28.8500448635801	29.6356375460075	30.0516048775966	30.4111182669542	34.074712247044	40.8759149266617
230	547.7284636137	214.053731408461	9	6	229	11.45	-10.37600983424	-26.3738553162597	28.3415212069367	28.6485394162622	28.8656345029308	34.2787506259711	41.1606238451828
231	547.054640205325	212.863496114123	9	6	230	11.5	-13.4764681675006	-23.8047058867602	27.3546927715303	27.5511936185214	27.5806807442056	30.9409143662465	41.4315185657453
232	546.250654341106	211.806366285371	9	6	231	11.55	-16.0797172843786	-21.1425965750396	26.5625054895133	26.6571634319719	26.4804156038952	28.3336980744593	41.7973330970896
233	545.341366481859	210.886989916314	9	6	232	11.6	-18.18575718494	-18.3875273811401	25.8616110786195	25.870629470319	25.4955792099946	26.755582402631	43.0067534703442
234	544.351637088402	210.110015001061	9	6	233	11.65	-19.7945878691417	-15.5394983050604	25.1654866132595	25.1097566108146	24.5700979220403	25.5543941859002	44.2178541492499
235	543.306326621553	209.480089533722	9	6	234	11.7	-20.9062093369789	-12.5985093467796	24.4088513986725	24.3122917915283	23.6685364330887	24.6820727895884	40.3803215672554
236	542.230295542128	209.001861508408	9	6	235	11.75	-21.5206215884996	-9.56456050627992	23.5503284740082	23.4399648014677	22.7839771101391	24.156563355867	38.1494115846356
237	541.148404310946	208.679978919227	9	6	236	11.8	-21.63782462364	-6.43765178362003	22.5751813930818	22.4830324121087	21.9448709351396	23.9919686312235	36.6083808275972
238	540.085513388823	208.519089760289	9	6	237	11.85	-21.2578184424615	-3.2177831787601	21.4999761283162	21.4664433958584	21.2172163037623	24.1994935391939	35.8765911502928
239	539.066483236577	208.523842025705	9	6	238	11.9	-20.3806030449186	0.0950453083197544	20.3808246664648	20.4581976094636	20.6976701048461	24.7897546419964	35.0773462502599
240	538.116174315026	208.698883709583	9	6	239	11.95	-19.0061784310205	3.50083367755985	19.3259063174209	19.5774500787509	20.4985110762461	25.7750660801975	35.2420139639841
241	537.259447084987	209.048862806033	9	6	240	12	-17.1345446007808	6.99958192899999	18.5090995420342	18.9944678060569	20.7324459675285	27.1710441599993	33.7996988994419
242	536.521162007278	209.578427309166	9	6	241	12.05	-14.765701554179	10.5912900626601	18.1714437395185	18.9123077975834	21.5035216585519	28.9973610445941	32.7832553344144
243	535.926179542715	210.29222521309	9	6	242	12.1	-11.8996492912606	14.2759580784804	18.5850647648462	19.5305787566337	22.9034078683933	31.2777538627291	31.7649204757246
244	535.499360152117	211.194904511915	9	6	243	12.15	-8.53638781195968	18.0535859765001	19.9700246240974	21.0066943255933	25.0094113619526	33.2823683288228	31.4572518843182
245	535.2655642963	212.291113199751	9	6	244	12.2	-4.67591711633986	21.9241737567199	22.4172611126722	23.4295932383528	27.8815957273062	33.7989764346036	30.9112282990652
246	535.249652436082	213.585499270709	9	6	245	12.25	-0.31823720436023	25.8877214191597	25.8896773868323	26.8123479307297	31.5581112098595	35.5545357514868	30.1014666713527
247	535.476485032281	215.082710718896	9	6	246	12.3	4.53665192397921	29.9442289637403	30.2859383033158	31.1065149263218	36.0498511540487	36.161605532843	29.5420467073971
248	535.970922545714	216.787395538424	9	6	247	12.35	9.88875026866026	34.0936963905597	35.4988382267306	36.2326126979787	41.338291421696	35.9118809475198	29.1620581705412
249	536.757825437199	218.704201723401	9	6	248	12.4	15.7380578297011	38.3361236995404	41.440859602058	42.1095280941257	45.8670665527995	36.0799802534757	28.7585737263454
250	537.862054167552	220.837777267937	9	6	249	12.45	22.0845746070586	42.67151089072	48.0477499709567	48.6701090697445	47.0994417929612	36.2052773019972	28.4669163505564
251	539.308469197592	223.192770166143	9	6	250	12.5	28.9283006008009	47.0998579641196	55.2742543675673	55.8642349126623	50.3766255354451	36.6584834326374	27.9874652732843
252	541.121930988135	225.773828412127	9	6	251	12.55	36.2692358108598	51.6211649196799	63.08884318141	60.6276181792772	50.8196894071342	37.2328125943694	28.0568749480665
253	543.3273	228.5856	9	6	252	12.6	44.1073802373012	56.2354317574602	71.4694674413195	57.9662708879436	48.9203540266464	36.7742585488182	28.2484501911816
254	545.313	231.1747	9	6	253	12.65	39.713999999999	51.782	65.2577759351323	58.6437229767645	47.1505491449988	37.3601095827362	27.886369162271
255	545.0082	232.8848	9	6	254	12.7	-6.096	34.2020000000002	34.7410135142891	52.969269744524	44.5289588766882	37.140383808542	28.3814495702821
256	544.0203	235.6465	9	6	255	12.75	-19.7579999999994	55.2339999999998	58.6615148116715	41.9764731406304	41.7588556554152	36.0463699868384	27.8548866154858
257	544.2421	233.9249	9	6	256	12.8	4.4360000000006	-34.4319999999999	34.7165770202075	33.6734801107205	38.4157740346902	35.0921247835707	28.9200898508794
258	544.8966	234.4276	9	6	257	12.85	13.0899999999997	10.0540000000001	16.5054844218518	31.0916468654327	32.2102256759404	34.1246228018884	30.0384736636623
259	544.8037	235.6111	9	6	258	12.9	-1.85799999999972	23.6699999999996	23.7428107855827	24.873988334066	28.8531526126729	32.7273928106944	31.0335886258037
260	543.7122	235.5969	9	6	259	12.95	-21.8299999999999	-0.283999999999764	21.8318472878498	23.8622783248564	27.1813258241229	31.1587666209154	32.1783749967834
261	543.1904	234.3208	9	6	260	13	-10.436000000002	-25.5220000000003	27.5732221548381	22.4439782112503	21.7161144382318	28.8038863865694	32.0124809632203
262	541.7075	234.3188	9	6	261	13.05	-29.6579999999994	-0.0399999999996226	29.6580269741594	24.0328251146253	19.3645601600072	27.1163888515389	31.8111266391881
263	542.0637	234.6265	9	6	262	13.1	7.12400000000116	6.15399999999966	9.41398385382152	23.2710047828131	19.3288915771305	25.2191465196341	32.1398480600217
264	542.4246	236.1692	9	6	263	13.15	7.2180000000003	30.8539999999999	31.6870453024576	18.5582405423976	18.3042364763899	22.4903699957191	32.3803980966222
265	541.788	235.5314	9	6	264	13.2	-12.7320000000009	-12.756	18.0227456287887	14.866841995158	17.7885743651427	22.9639227059607	33.0461831901656
266	541.923	235.3832	9	6	265	13.25	2.69999999999982	-2.96400000000006	4.00940095276082	16.2138049430107	15.8489171177235	20.1552374794849	33.0521865578124
267	541.5234	234.9908	9	6	266	13.3	-7.99199999999928	-7.84799999999962	11.2010342379614	12.5756478381545	15.8170036683876	21.6785741689158	32.6383725727196
268	540.7654	235.269	9	6	267	13.35	-15.1600000000008	5.56399999999996	16.148798593085	12.3061439474724	18.2280673633279	24.1650663798048	32.1790156118004
269	540.1995	234.9014	9	6	268	13.4	-11.3180000000011	-7.3520000000002	13.4962597781766	13.1395936930494	16.1275873787654	25.9871969981317	31.2421537027283
270	540.2159	235.735	9	6	269	13.45	0.328000000001794	16.6720000000004	16.6752261753781	16.7671653416172	18.7465195877985	28.1514726915696	30.7379210517231
271	540.0403	235.3658	9	6	270	13.5	-3.51200000000063	-7.38400000000013	8.17664968064588	20.2423297836451	18.594360520738	27.3664784938033	30.2107096246548
272	541.4421	235.7981	9	6	271	13.55	28.0359999999996	8.64599999999996	29.3388924808006	19.6795269193763	23.9925881778244	26.3894406840067	28.9115932421313
273	541.6434	237.4622	9	6	272	13.6	4.0260000000012	33.2819999999998	33.5246208032246	25.1868952281245	29.0012411824791	27.5054375712252	27.5929131392162
274	541.236	237.1168	9	6	273	13.65	-8.14800000000105	-6.90799999999967	10.6822454568322	24.0491273484266	33.6701575198735	27.4006866105083	26.3715845415577
275	541.4093	239.3206	9	6	274	13.7	3.4660000000008	44.076	44.2120677191195	31.2180110140316	38.5143710179966	28.9519825717892	26.0900087586028
276	541.3501	239.43	9	6	275	13.75	-1.18400000000065	2.18799999999987	2.48781028215598	37.760152581313	38.8840398698831	30.0580031287864	26.4620863218642
277	540.491	242.5739	9	6	276	13.8	-17.1820000000002	62.878	65.183310808826	47.6607881203708	36.9618776996259	30.1846203618684	26.9871985741366
278	539.1797	245.615	9	6	277	13.85	-26.2259999999992	60.822	66.2353286396313	51.8418468078686	36.7828077791224	30.2334084217123	28.4394876531484
279	537.2584	247.9311	9	6	278	13.9	-38.4259999999995	46.3219999999995	60.1854231521215	53.7189523913397	38.6737858422512	29.7569145947622	28.8429519315563
280	534.8964	250.172	9	6	279	13.95	-47.2400000000016	44.8180000000002	65.1173611566084	42.7057443852201	39.15744555578	30.3170754825308	28.8246494104594
281	534.3418	250.3838	9	6	280	14	-11.0919999999987	4.23600000000022	11.8733381995113	35.8054629769318	41.5216457368348	31.6175328627403	30.0990633263451
282	534.6414	249.9762	9	6	281	14.05	5.99199999999882	-8.15200000000004	10.117270778228	29.6867835641316	36.3766525459125	30.7067976327238	31.3847326805045
283	535.9908	250.8109	9	6	282	14.1	26.9880000000012	16.694	31.7339215981899	26.4730443036914	31.4655756609455	29.9666797587983	34.4840023495324
284	537.1697	249.9168	9	6	283	14.15	23.578	-17.8820000000002	29.5920260881205	29.32433908233	25.8436716696508	30.2527990873963	36.1366749259916
285	539.1888	248.5248	9	6	284	14.2	40.3819999999996	-27.8399999999999	49.0486648544072	30.0475607066048	22.1197799470649	29.2160948112449	39.3333614751373
286	538.2805	247.5857	9	6	285	14.25	-18.1660000000011	-18.7819999999999	26.1298120927043	27.1256883449593	24.3510258555975	32.7689351642435	40.2571624272488
287	538.9573	247.4697	9	6	286	14.3	13.5360000000014	-2.32000000000028	13.7333788996022	22.0005597751699	24.4517175658217	32.2958229793573	41.3538796746055
288	538.7639	246.6356	9	6	287	14.35	-3.86799999999994	-16.6819999999996	17.124559789962	17.7665155904385	23.1505517384743	32.7139089264921	43.3156683807623
289	538.7394	246.8324	9	6	288	14.4	-0.489999999999782	3.93599999999992	3.96638323917384	19.3777126288649	21.8318123325414	31.6987068649808	45.1384335692998
290	540.1272	246.7019	9	6	289	14.45	27.7559999999994	-2.61000000000024	27.8784439307499	18.8558744250386	19.2747440667097	29.4978261293491	45.2304272215963
291	541.6392	247.4991	9	6	290	14.5	30.2399999999989	15.9440000000001	34.1857972848365	19.1754151319893	24.0162245916521	32.8316481588869	46.6483037059399
292	542.0947	247.8183	9	6	291	14.55	9.11000000000058	6.3839999999999	11.1241878804706	21.6630648899128	28.2149934128022	36.3800246770022	47.0044699865276
293	542.3752	246.9252	9	6	292	14.6	5.60999999999922	-17.8620000000001	18.7222633247157	20.782972542981	33.9622421920387	41.4625671278397	46.9341453233865
294	542.8024	247.6254	9	6	293	14.65	8.54400000000169	14.0040000000005	16.4046320287912	28.6547365544393	37.5537420603108	44.872663241475	47.6514558183587
295	543.413	248.628	9	6	294	14.7	12.2119999999995	20.0519999999995	23.477982196091	37.5741124005659	36.8758723116332	49.7147403784854	47.2179260230514
296	546.1639	251.0682	9	6	295	14.75	55.018	48.8040000000001	73.5446173421279	48.7490692520881	41.3122704621764	50.4563217257112	47.3041911731773
297	548.2996	252.8573	9	6	296	14.8	42.7140000000009	35.7820000000004	55.7210671111035	53.4444192307088	48.3083317881827	52.5231389873426	46.1769928424052
298	549.3702	256.4302	9	6	297	14.85	21.411999999998	71.4580000000001	74.5970475823268	52.9687720802854	59.7745825172051	56.3979283398124	45.8956562462131
299	549.7036	258.3962	9	6	298	14.9	6.66800000000194	39.3200000000002	39.8813819218948	53.9698043699136	67.9135141504086	60.5199525438374	45.6138970808305
300	549.39	259.4035	9	6	299	14.95	-6.2720000000013	20.1459999999997	21.0997464439743	59.0425511757995	80.1547366902611	60.1437789606618	44.408379463765
301	552.1719	262.1759	9	6	300	15	55.6380000000013	55.4480000000001	78.5497787902687	70.8000957823221	76.8964188597704	61.6790745491395	44.6000611313682
302	554.7031	265.3429	9	6	301	15.05	50.623999999998	63.3399999999995	81.0848011405327	82.3826090701084	76.831284561883	63.3021423403314	45.1308268880665
303	558.4698	270.8466	9	6	302	15.1	75.3340000000003	110.074000000001	133.38477061494	107.340701300237	78.833614487586	63.9016108879747	44.7589462994055
304	553.5988	271.2738	9	6	303	15.15	-97.4199999999996	8.54399999999941	97.7939483608261	99.8230333496272	83.4861630273641	65.0501125493212	45.0103408966362
305	546.305	271.172	9	6	304	15.2	-145.876000000001	-2.03599999999938	145.890207594616	94.6200179479665	83.4116856096904	65.2197572348579	43.8242186950873
306	544.8814	272.6444	9	6	305	15.25	-28.4719999999993	29.4479999999999	40.9614390372208	86.8671331928499	82.0458786361027	61.8394471821112	43.2748611206301
307	542.1719	273.1346	9	6	306	15.3	-54.1899999999987	9.80399999999918	55.0697241322293	84.5897169846198	78.2959528924801	60.0581627054531	43.2433611635484
308	537.5884	271.9624	9	6	307	15.35	-91.6700000000014	-23.4439999999995	94.6203468393571	59.482669919144	68.0286392587444	59.0774035659341	43.5602221381775
309	533.3298	271.2346	9	6	308	15.4	-85.172	-14.556	86.4068673196755	64.2687239225782	62.1867109482338	59.5290872966802	44.0069882114772
310	533.098	270.2436	9	6	309	15.45	-4.63600000000042	-19.8199999999997	20.3549722672371	61.9718878369936	50.2847777794547	59.318932798181	43.5130081529634
311	529.9854	269.3276	9	6	310	15.5	-62.2519999999986	-18.3199999999999	64.8917090543917	49.1901453246388	46.782475504452	56.3684741038494	42.9543877848571
312	527.8546	269.7847	9	6	311	15.55	-42.6160000000004	9.14199999999937	43.5855437043067	39.7837049118479	43.2850408490231	53.8816290991309	42.9034380624771
313	529.1398	268.9443	9	6	312	15.6	25.7040000000006	-16.8079999999998	30.7116342775832	41.0868856397655	39.3211926442822	48.0553254709713	42.5267476109398
314	528.5077	267.0798	9	6	313	15.65	-12.6420000000007	-37.2900000000004	39.3746652557206	29.2962270863258	35.5720115659964	45.1480185517974	42.5755369093419
315	527.1649	267.1245	9	6	314	15.7	-26.8560000000002	0.894000000000688	26.8708759068255	24.5981938610526	35.2261799866716	37.9336970116891	42.2484517998722
316	527.0738	267.4071	9	6	315	15.75	-1.82199999999966	5.65200000000004	5.93841628719301	29.4522399639256	30.6910695715961	36.0934005155489	40.7219431589398
317	527.2933	266.4266	9	6	316	15.8	4.39000000000078	-19.6100000000001	20.095377577941	31.360318220145	29.4673053057817	33.9635833397542	39.5400825354891
318	526.5991	263.7666	9	6	317	15.85	-13.8840000000005	-53.2000000000005	54.9818647919481	29.3654743335778	28.0820116831983	30.7225159365427	38.3855071483518
319	524.4008	264.8386	9	6	318	15.9	-43.9660000000003	21.4400000000001	48.9150565368173	32.0859120568664	28.1093261553611	27.4940238791171	37.7524949759903
320	523.7823	264.2631	9	6	319	15.95	-12.3700000000008	-11.5099999999995	16.8966564739894	34.3364167505108	25.5826162439235	26.8822373452651	37.4536154001963
321	524.2726	263.418	9	6	320	16	9.80600000000095	-16.902	19.5406049036364	26.711783402471	25.4043255266458	24.2297010205746	35.7630465378792
322	523.7711	261.933	9	6	321	16.05	-10.0299999999993	-29.7000000000003	31.3479010461626	24.8583340905772	24.6421258304854	22.5047337846229	34.3085673435718
323	522.9408	261.7876	9	6	322	16.1	-16.6060000000016	-2.9079999999999	16.8586980517492	21.7997581542693	22.1238392288032	21.1518843339049	31.3343404268962
324	521.0443	261.2104	9	6	323	16.15	-37.9299999999989	-11.5440000000001	39.6478099773483	18.7227389964252	19.4160361922377	20.1009612693626	29.4768801498352
325	520.9706	261.1788	9	6	324	16.2	-1.47400000000061	-0.63199999999938	1.60377679244994	14.9478349104599	18.5382947038585	19.2771463648865	25.9662987321428
326	521.1564	261.2718	9	6	325	16.25	3.71599999999944	1.85999999999922	4.15550911441582	17.5358950551354	17.768332469553	19.6044391357684	26.3218886855859
327	521.5839	260.8177	9	6	326	16.3	8.55000000000018	-9.08199999999965	12.4733806163364	13.9737382938982	15.5421622634641	19.0220023655252	26.2841283874349
328	520.645	259.6608	9	6	327	16.35	-18.7779999999998	-23.1380000000001	29.7989987751266	15.2768312534477	14.2217569846116	17.6936107307695	25.4984655989661
329	520.1632	260.6406	9	6	328	16.4	-9.63600000000042	19.5960000000002	21.8370261711621	16.8139259426809	12.0925963833641	15.9759026553004	25.5022467718609
330	520.2877	260.2542	9	6	329	16.45	2.49000000000024	-7.72799999999961	8.11924159019764	16.1364896164683	12.9716764858496	15.5882980022116	26.0323612476026
331	520.2373	260.8441	9	6	330	16.5	-1.00799999999936	11.798	11.8409825605817	10.9076189140878	13.8045527448909	15.1576189719091	24.9527125228681
332	520.3905	261.2718	9	6	331	16.55	3.0639999999994	8.55399999999918	9.08619898527334	10.2114544728299	13.401878900565	14.7355055880127	24.4772763907733
333	520.4727	261.435	9	6	332	16.6	1.64400000000114	3.26400000000035	3.65464526322406	10.6665217182514	13.2633822327359	14.613355382821	23.988485538314
334	519.5693	261.597	9	6	333	16.65	-18.0680000000007	3.23999999999955	18.3562039648731	10.795179547101	12.5357691183632	13.8057417478729	23.8661462397243
335	519.1517	261.9064	9	6	334	16.7	-8.35199999999986	6.18800000000078	10.3945778173049	10.6672681846617	12.6383013005647	13.9989004525964	23.5029768857891
336	518.5485	262.067	9	6	335	16.75	-12.0640000000003	3.21199999999976	12.4842717048295	15.619145551384	12.5469054742651	16.5503768556229	23.8946374141413
337	518.5345	261.6449	9	6	336	16.8	-0.2800000000002	-8.44200000000001	8.44664217307684	14.8600837638965	13.9288489125613	18.6046734351156	23.783044111363
338	519.6318	262.5473	9	6	337	16.85	21.9460000000004	18.048	28.4140320968358	14.610080882878	15.0049537810305	20.2744152613895	22.5653958822507
339	519.5698	261.8219	9	6	338	16.9	-1.24000000000024	-14.5079999999996	14.5608950274352	14.2986314014292	15.5188871123818	23.5104696646047	21.5146866695394
340	519.215	262.1103	9	6	339	16.95	-7.09599999999909	5.76799999999935	9.14456341221272	17.1904296404609	15.0261244193433	25.18248514994	21.3180933134213
341	518.8697	261.6869	9	6	340	17	-6.90600000000131	-8.4680000000003	10.9270242975855	14.3907620106769	19.2962009663549	25.6757240251617	21.9797412575301
342	519.205	262.782	9	6	341	17.05	6.7060000000015	21.902	22.9056333682355	16.1776904608671	23.8074679696662	26.4498189969236	21.7401162449255
343	519.6223	262.1943	9	6	342	17.1	8.34599999999909	-11.7539999999997	14.4156939479158	15.4421679558087	27.2854482900431	26.825086742723	22.2188663298418
344	518.8915	263.1141	9	6	343	17.15	-14.6160000000009	18.3960000000002	23.4955372783861	24.2937705312806	34.4851702108463	27.631331210086	22.1016558871982
345	518.8047	262.8549	9	6	344	17.2	-1.73599999999851	-5.18400000000042	5.46695088692035	30.4245062988715	37.7266689993154	27.7288074066916	22.2706820306991
346	518.5256	265.6	9	6	345	17.25	-5.58199999999943	54.9020000000007	55.1850371749451	40.1801345694093	38.8045425760583	28.1848356925142	22.7190151667148
347	515.9122	266.1845	9	6	346	17.3	-52.2680000000014	11.6899999999998	53.5593122061901	52.7926499608254	38.970789081286	28.5440858572008	23.7625772906706
348	514.2569	268.8759	9	6	347	17.35	-33.1060000000002	53.8279999999997	63.193835300605	60.0111700428221	38.6452197044154	27.4371810337319	24.1178159937216
349	512.1433	272.6526	9	6	348	17.4	-42.2720000000004	75.5340000000001	86.5581142354664	53.315314620836	39.7437753077901	27.0534706837783	25.2555549712799
350	511.3657	274.5796	9	6	349	17.45	-15.551999999999	38.5400000000004	41.5595512969041	47.5170718637005	40.4314903940399	27.0478886246311	26.2979473795316
351	511.2463	275.6583	9	6	350	17.5	-2.38799999999969	21.5739999999994	21.7057600650144	37.1103048394215	37.0734704186735	28.8018635431512	26.7476964708576
352	510.3947	274.773	9	6	351	17.55	-17.0320000000004	-17.7059999999994	24.5680984205126	26.6949006547549	33.2807037447354	28.7447269018383	27.0555036000238
353	510.7107	275.2329	9	6	352	17.6	6.31999999999948	9.19799999999896	11.1600001792103	20.8518107452577	27.5889137774207	29.8243772768625	27.7518475118602
354	510.7839	276.9554	9	6	353	17.65	1.46400000000085	34.4500000000005	34.4810933121332	20.8316262165111	19.6217711567103	30.3975700265235	27.4869398998355
355	510.9905	277.537	9	6	354	17.7	4.13199999999961	11.6319999999996	12.3441017494181	19.0443356257703	16.3691082499467	30.5424636088018	27.4535507565884
356	509.9112	277.5821	9	6	355	17.75	-21.5859999999998	0.902000000000953	21.6048374212812	18.0675227154198	18.7991845102441	28.8876534778066	28.1361258352209
357	510.493	277.0602	9	6	356	17.8	11.6359999999997	-10.4380000000003	15.6316454668087	12.5486416586657	18.5186647223906	28.9204811462257	28.8290906702015
358	510.6219	277.3463	9	6	357	17.85	2.57799999999975	5.72199999999953	6.27593562745773	11.8864057546357	21.0035348493095	27.9612167260537	28.5003128359008
359	510.3636	277.574	9	6	358	17.9	-5.16599999999926	4.55400000000054	6.88668802836293	16.766742803977	21.0513647452568	27.0006402779551	28.4916967699507
360	509.9422	277.4115	9	6	359	17.95	-8.42800000000011	-3.25000000000045	9.03292222926805	17.9929938190108	20.6534368235637	27.4134096091232	29.1236815517141
361	507.6706	277.7739	9	6	360	18	-45.4320000000007	7.24800000000073	46.0065226679878	23.9395469831992	20.7018365369397	27.8196689165536	29.363870103522
362	508.7584	277.8013	9	6	361	18.05	21.7560000000003	0.548000000000002	21.7629005419777	29.5540878318478	24.560258547716	27.661188203124	29.4306248784659
363	506.995	278.1646	9	6	362	18.1	-35.2679999999998	7.26599999999962	36.0087014483997	29.4204678924916	28.3335196746868	28.6786082809974	29.4510573746771
364	505.2471	278.149	9	6	363	18.15	-34.9580000000003	-0.312000000000126	34.9593922716059	24.6369302699024	34.3795093991999	27.3425485895851	29.4597717903872
365	505.2613	278.567	9	6	364	18.2	0.284000000000333	8.36000000000013	8.36482253248701	31.1275232764212	38.4577109682997	27.1782941064851	29.9537139869305
366	504.2285	278.1757	9	6	365	18.25	-20.6560000000002	-7.82600000000002	22.0888345550418	32.7274923661743	36.8401533228631	28.0874159779277	29.4544594237995
367	501.8297	276.9131	9	6	366	18.3	-47.9759999999999	-25.2520000000004	54.2158655745715	39.204930966552	36.8037116838573	29.1140954832023	28.865479646972
368	499.6642	276.5226	9	6	367	18.35	-43.3100000000002	-7.80999999999949	44.0085468971654	47.4949540441078	36.3536817126854	29.5634446380696	29.0600046290171
369	496.4181	277.418	9	6	368	18.4	-64.9220000000003	17.9079999999999	67.3465852734942	49.0433763758237	33.6337324339134	29.929922856123	28.4525092034831
370	494.234	278.6153	9	6	369	18.45	-43.682	23.9459999999997	49.8149379202663	42.4799000912935	33.7031513894065	31.1994744787971	27.9673507244928
371	492.7753	278.304	9	6	370	18.5	-29.1739999999993	-6.22600000000034	29.8309462136212	39.9798710591964	35.4729954189156	29.9258766638929	27.8995311456808
372	492.3538	277.3206	9	6	371	18.55	-8.43000000000075	-19.6679999999992	21.3984841519202	28.0625339012747	33.6679324186885	30.1165228550936	27.4083432371527
373	493.318	278.5665	9	6	372	18.6	19.2840000000001	24.9180000000001	31.5084017366799	19.9113487347052	30.7933696014525	29.0777374724917	27.6770089564493
374	493.6039	278.3042	9	6	373	18.65	5.71800000000053	-5.24600000000078	7.759899483886	21.9026144620075	25.4803363130461	28.5219735542509	27.809963061915
375	493.1695	278.4325	9	6	374	18.7	-8.68799999999965	2.56600000000049	9.0590120874186	24.8559647460835	23.9412379892945	29.3649643650592	27.9908763836017
376	491.3138	277.7156	9	6	375	18.75	-37.1140000000003	-14.3380000000002	39.787274850133	21.6068681437085	23.0116000049228	30.0212653697924	28.8662317115584
377	492.9367	278.5131	9	6	376	18.8	32.4579999999992	15.9500000000003	36.1652355723	22.8981387248175	23.4293340263298	28.8104781477183	29.4420613329935
378	493.3471	279.1565	9	6	377	18.85	8.20800000000077	12.8679999999997	15.2629187248051	27.9711272438837	21.801793232298	30.1587925319804	30.4776876265379
379	492.6664	278.9518	9	6	378	18.9	-13.614	-4.09400000000005	14.216252389431	24.120585547838	23.4102146745885	29.904378129011	31.4226002719008
380	490.9456	278.9888	9	6	379	18.95	-34.4159999999999	0.740000000000691	34.4239546827496	22.0027033065761	25.0267773407118	28.5212918398624	31.5075939829304
381	490.0208	278.5428	9	6	380	19	-18.4960000000001	-8.92000000000053	20.5345663699045	21.9967183208876	24.5695353206692	27.979393374808	31.3328495097074
382	488.8641	279.0881	9	6	381	19.05	-23.134	10.9059999999999	25.5758243659906	23.9222906243594	23.9530238767482	27.1554982711815	32.6484596572591
383	488.2496	278.6381	9	6	382	19.1	-12.2900000000004	-8.99999999999977	15.2329937963621	22.0824274375399	29.5242154625083	26.6754096319011	33.0993628826763
384	488.0947	277.456	9	6	383	19.15	-3.09799999999996	-23.6419999999998	23.8441139067903	25.0184850935005	34.3284199449758	28.277377534245	34.5394993561997
385	488.3197	278.697	9	6	384	19.2	4.50000000000045	24.8199999999997	25.2246387486519	25.9033444469203	33.1013456904304	28.8034586607184	34.6464254283199
386	487.2481	280.0941	9	6	385	19.25	-21.4319999999998	27.9420000000005	35.2148546497074	37.0517126041291	32.9471867446932	29.6450474451892	35.2444726173
387	485.7485	280.129	9	6	386	19.3	-29.9920000000009	0.697999999999865	30.0001211330896	44.7345492655922	30.8816625160331	29.7700271827848	34.1892256434772
388	483.461	282.8421	9	6	387	19.35	-45.7499999999993	54.2619999999999	70.9748345824063	44.1202639433209	31.5490260315042	31.3919306150063	33.8823536026855
389	480.5083	283.8279	9	6	388	19.4	-59.0539999999999	19.7159999999997	62.2582972141061	40.875888395886	33.1445403939015	32.9152776876785	32.6043864737561
390	479.6582	284.538	9	6	389	19.45	-17.002	14.2020000000002	22.1532121372952	35.8599805851459	32.580139980725	31.8157134870638	31.9997487812515
391	478.96	285.1817	9	6	390	19.5	-13.9640000000009	12.8739999999993	18.9929769125329	26.0463394588794	34.7205595697091	32.7398223555219	31.8650020902728
392	479.0114	285.4223	9	6	391	19.55	1.02800000000002	4.81200000000058	4.92058207938915	21.5545315222108	35.5870304888213	35.1803964594246	31.6767258529303
393	479.0031	284.327	9	6	392	19.6	-0.165999999999258	-21.9060000000002	21.9066289510734	21.040016018129	33.2596457675042	37.1209882928608	32.380292950926
394	478.5155	286.2563	9	6	393	19.65	-9.75200000000086	38.5860000000002	39.7992575307635	28.5652307435322	31.5021354303812	40.5570251581484	33.8246583118151
395	478.7302	285.3011	9	6	394	19.7	4.29400000000101	-19.1039999999998	19.5806346168862	35.3140803924967	30.5300812836972	39.9278864915806	34.8851625338728
396	481.5527	285.0825	9	6	395	19.75	56.4499999999998	-4.37200000000075	56.6190505395488	40.4729520761291	32.5324579663506	40.4676798648076	34.8834291668011
397	479.7657	285.8201	9	6	396	19.8	-35.7400000000007	14.7520000000009	38.6648303242116	41.4497393385516	39.479130402816	39.567973139236	34.7518970010644
398	480.4432	288.1069	9	6	397	19.85	13.5500000000002	45.7359999999994	47.7009873692354	40.0201465492653	42.6929505542175	37.6059146733907	35.0217247555945
399	482.1179	286.6281	9	6	398	19.9	33.4940000000006	-29.5759999999996	44.6831938428758	36.499685189169	47.9695099223953	35.3043948185013	35.3102480171979
400	482.4319	287.1646	9	6	399	19.95	6.27999999999929	10.7299999999998	12.4326706704548	43.6441804131354	47.2756330024362	35.4782057226406	35.1746787786257
401	483.9492	285.9384	9	6	400	20	30.3460000000007	-24.5240000000001	39.0167437390673	44.9129490323058	46.214800159906	35.7506108057376	35.5136752771254
402	481.5088	288.7452	9	6	401	20.05	-48.8080000000002	56.1360000000002	74.3873064440436	54.4892805062391	43.5489157896507	36.1979534346791	35.8731095039137
403	481.2194	286.0585	9	6	402	20.1	-5.78800000000001	-53.7340000000006	54.0448304650876	54.5311194556071	41.9521835792771	38.0851762699508	36.6459286059295
404	479.492	290.3523	9	6	403	20.15	-34.5479999999998	85.8760000000007	92.5648512125423	55.9299151306431	39.1066542066213	39.3719390893851	37.3648747156689
405	479.301661733278	290.955054715696	9	6	404	20.2	-3.80676533443989	12.0550943139199	12.6418654172949	43.4536511661661	40.4263301615839	40.9668664070271	38.2200279613944
406	479.88	288.7284	9	6	405	20.25	11.5667653344394	-44.5330943139197	46.010722114247	38.9914181262484	38.9687636451246	40.121810888413	39.0103361685328
407	479.339396701045	288.467426131466	9	6	406	20.3	-10.8120659790995	-5.2194773706799	12.0059866216584	23.7240279070035	32.9167764665422	39.733766819344	40.1358267985128
408	478.240188323264	289.611674670977	9	6	407	20.35	-21.9841675556199	22.8849707902191	31.7336652654992	26.3215408675608	33.4774019856842	38.6515188961827	40.4673778420031
409	477.7547	290.2618	9	6	408	20.4	-9.70976646528015	13.0025065804602	16.2279001163179	22.0076121596061	30.7743682563749	37.7052183467173	41.2380656585141
410	478.488508858297	289.211231680946	9	6	409	20.45	14.6761771659396	-21.0113663810796	25.6294302200812	22.3799017669184	34.658099811618	38.5336440701877	42.5708017367656
411	478.7802	288.0245	9	6	410	20.5	5.83382283405967	-23.7346336189205	24.4410785744735	27.96338584512	34.0288216169199	38.287528198729	42.754443647564
412	478.1846	288.3795	9	6	411	20.55	-11.9119999999998	7.10000000000036	13.86743465822	37.8247086057463	35.9186178490372	36.5658225484028	43.8206239376888
413	480.876	289.6648	9	6	412	20.6	53.8279999999997	25.7060000000001	59.6510856565074	42.9946587556753	35.3508542130884	36.1708689189981	44.7510846471037
414	483.874783564691	290.985492401275	9	6	413	20.65	59.9756712938199	26.4138480254996	65.5345139194495	46.0500310742338	36.3037824868134	34.1727242731893	45.1920257015201
415	486.141146291985	292.205683030487	9	6	414	20.7	45.327254545881	24.4038125842405	51.4791809697263	49.4573339311561	36.6409579787914	36.5121694312081	45.8616008430944
416	487.748360125741	293.372152327301	9	6	415	20.75	32.1442766751193	23.32938593628	39.7179401672659	42.7383225810567	37.6062927523334	37.552992472258	45.6720671119048
417	488.769697009821	294.531680731382	9	6	416	20.8	20.4267376816006	23.1905680816192	30.9039489428315	34.7828563678804	40.2148686302635	40.7036804577896	46.0242784981605
418	489.278428888083	295.731048682395	9	6	417	20.85	10.1746375652397	23.9873590202603	26.0560289060104	30.2872572019075	38.8643358523121	43.3288410106155	45.5408958624643
419	489.347827704388	297.017036620004	9	6	418	20.9	1.38797632610022	25.7197587521796	25.7571828535679	29.1625544304329	37.5710802900037	47.1717364985269	46.0569776082136
420	489.051165402596	298.436424983873	9	6	419	20.95	-5.93324603584051	28.3877672773804	29.0011851398615	30.9724033293708	38.3662390507982	49.6633977508907	46.2302248535926
421	488.461713926568	300.035994213669	9	6	420	21	-11.7890295205598	31.9913845959206	34.0944263098932	34.9903491235675	41.0771633275961	49.7582764893904	46.2821902249954
422	487.652745220163	301.862524749055	9	6	421	21.05	-16.1793741280997	36.5306107077197	39.9531934375212	40.359304212127	45.4887430665419	51.4432944406985	44.8050782959165
423	486.697531227242	303.962797029697	9	6	422	21.1	-19.1042798584203	42.00544561284	46.1457578769935	46.4452208996889	51.3068278081427	51.4169930242566	44.891303172958
424	485.669343891665	306.383591495258	9	6	423	21.15	-20.56374671154	48.4158893112192	52.6019582963658	52.9917722247592	58.0396905102404	51.012112313655	46.2587622387142
425	484.641455157292	309.171688585404	9	6	424	21.2	-20.5577746874599	55.7619418029208	59.430768577671	60.005082803713	62.6858375229901	50.7563352791616	51.7625533497305
426	483.687136967984	312.3738687398	9	6	425	21.25	-19.0863637861605	64.0436030879198	66.8271829352448	67.623306492718	61.9102602264475	51.2223233353965	57.1159412878946
427	482.8796612676	316.036912398111	9	6	426	21.3	-16.1495140076795	73.2608731662197	75.0197463322901	75.7200768083538	62.6717202511336	52.3147901769771	62.4780764700993
428	482.2923	320.2076	9	6	427	21.35	-11.7472253519998	83.4137520377806	84.2368763220183	78.9264541462912	63.9696501962011	52.4302728287459	64.970664015602
429	481.6319	324.8148	9	6	428	21.4	-13.2080000000008	92.1439999999996	93.085809874545	70.8287482281357	64.4531443373063	54.40873686971	65.4763846563032
430	480.6436	328.4562	9	6	429	21.45	-19.7659999999996	72.8280000000007	75.4626552673578	65.3383576985541	63.146431507525	53.9268056369976	68.5171467243779
431	481.8937	328.8704	9	6	430	21.5	25.0020000000006	8.28399999999988	26.3386533444675	60.3159938996842	61.367483343197	54.2768522512618	68.9911030870769
432	481.2355	331.1559	9	6	431	21.55	-13.1640000000004	45.7099999999991	47.567793684382	53.1862118662588	59.1408372874122	53.0443340434301	69.7074997804413
433	482.0581	333.9954	9	6	432	21.6	16.4520000000005	56.7900000000009	59.1250573276687	47.3664088687588	53.5537178493491	53.6117374269179	69.8619436518376
434	483.448	336.5085	9	6	433	21.65	27.7979999999991	50.2620000000002	57.4368997074178	51.9062184582583	50.7777832291795	58.3448002042391	70.4197798098442
435	484.7144	334.5668	9	6	434	21.7	25.3280000000007	-38.8340000000005	46.363640279858	52.9433168762703	45.1677737510052	67.0129372682528	71.8831670466299
436	484.8753	332.1202	9	6	435	21.75	3.21799999999939	-48.9319999999998	49.0377012919649	46.7914417990141	46.643444276076	76.6788901035312	74.2689603022134
437	485.1502	334.7435	9	6	436	21.8	5.49800000000005	52.4659999999994	52.753285774442	48.3693545921003	43.4169478357266	84.252472482409	77.2544023118572
438	483.7325	334.7842	9	6	437	21.85	-28.3539999999994	0.814000000000306	28.3656819413876	42.9691386332515	43.2538246576347	86.6124870205884	78.2307591394889
439	483.873	338.0475	9	6	438	21.9	2.80999999999949	65.2660000000003	65.3264636728488	41.3806700938938	52.2364560711718	83.7810328140796	90.5490035709582
440	484.825159953726	337.872390622986	9	6	439	21.95	19.0431990745196	-3.50218754027992	19.3625604856144	33.8905787951829	70.8794430289806	87.3708956978651	103.516609633874
441	485.7278	336.0265	9	6	440	22	18.0528009254806	-36.9178124597204	41.0953585951762	39.7162075162553	91.9902968638653	88.2239296847634	103.681666978965
442	486.1563	336.6604	9	6	441	22.05	8.56999999999971	12.6779999999997	15.3028292808875	56.1035575502434	109.364107677406	87.971705120184	103.248659281601
443	487.3426	339.2789	9	6	442	22.1	23.7260000000003	52.3700000000008	57.4938255467498	98.7897474247097	119.671256191828	88.3068942794186	104.968865607177
444	494.284779089918	341.732934405173	9	6	443	22.15	138.84358179836	49.0806881034598	147.263213842789	142.599923633837	116.78428239898	89.8274473060333	109.807032954594
445	505.783079622392	343.541561078885	9	6	444	22.2	229.96601064948	36.1725334742403	232.793509857946	184.837636559629	129.574017644725	93.0099988140983	115.797948807593
446	518.738180609908	344.705830550012	9	6	445	22.25	259.10201975032	23.28538942254	260.146239640812	199.6263048674	129.804415093451	97.3155972690302	120.969261166342
447	530.050761064949	345.226793347425	9	6	446	22.3	226.251609100821	10.419255948259	226.491393909848	177.465007247716	132.526462404641	102.194014446737	123.440936193568
448	536.6215	345.1055	9	6	447	22.35	131.414778701019	-2.42586694849933	131.437167085606	160.35828786474	133.359963901202	104.031245450232	123.123774032521
449	535.9017	343.4308	9	6	448	22.4	-14.3959999999993	-33.4940000000006	36.4567257443674	117.008906553065	127.418438540895	126.689270272206	122.140868039845
450	530.084	338.9177	9	6	449	22.45	-116.354000000001	-90.261999999999	147.259912943068	80.2152882496538	115.140554599216	153.10641363075	122.610244007307
451	527.9322	338.6375	9	6	450	22.5	-43.0359999999996	-5.60400000000072	43.3993330824331	67.0936229350047	102.640897674195	153.086481706668	123.146419565645
452	525.843110646998	339.032827448005	9	6	451	22.55	-41.7817870600402	7.90654896009983	42.523302392794	77.3718698340739	95.0239212160686	153.452984519771	122.793076160694
453	522.61267816503	338.402037001461	9	6	452	22.6	-64.6086496393582	-12.6158089308797	65.8288405123606	69.9228213336916	88.391234708636	156.325993787436	123.003879768238
454	518.670340359563	336.465252830914	9	6	453	22.65	-78.8467561093398	-38.7356834109403	87.8479602397137	88.2728887953255	136.594258145433	161.269265704949	123.231529692071
455	514.445535036064	332.942599106912	9	6	454	22.7	-84.4961064699805	-70.45307448004	110.014670441157	109.832554182483	176.638809616775	164.582960346933	123.201686633932
456	510.3677	327.5542	9	6	455	22.75	-81.5567007212803	-107.76798213824	135.149670390603	109.688846482267	176.368548319886	165.259632229152	123.532821030529
457	508.7458	320.2152	9	6	456	22.8	-32.4380000000008	-146.78	150.321629328583	195.816646456793	174.379506634901	162.629399904726	123.62741489502
458	510.4907	317.4668	9	6	457	22.85	34.8980000000006	-54.9680000000001	65.1103020112797	283.354797899859	179.29202367367	159.635061044453	124.715514417616
459	494.483356783529	337.858876467747	9	6	458	22.9	-320.14686432942	407.84152935494	518.486960112341	264.464207844447	195.120092869004	160.500703265611	124.685289638336
460	477.7101	359.5063	9	6	459	22.95	-335.46513567058	432.94847064506	547.705427656489	238.926459087319	214.025366094651	157.849592316749	125.324595646492
461	478.28	361.4597	9	6	460	23	11.3979999999992	39.0679999999998	40.6967201135419	248.895200865073	227.878366784109	158.068909446526	125.598073765963
462	478.5961	362.5463	9	6	461	23.05	6.32200000000012	21.7319999999995	22.6328855429435	194.423539281215	230.234878593384	157.614447201203	126.069833995863
463	476.788360462172	357.090281367481	9	6	462	23.1	-36.1547907565591	-109.12037265038	114.954010900048	144.695934289442	230.87888738027	157.700865257057	125.705401453629
464	474.056171183578	345.090971998944	9	6	463	23.15	-54.6437855718807	-239.98618737074	246.128652193055	191.292525723772	184.407148385788	156.635612078108	123.927776572506
465	470.660131673899	330.528341946668	9	6	464	23.2	-67.9207901935797	-291.25260104552	299.067402697621	221.543298099448	139.060375016723	153.393374453766	119.031213710639
466	466.860841442813	317.382361262927	9	6	465	23.25	-75.9858046217198	-262.919613674819	273.679677285191	212.862573895467	139.769270573166	149.750044792028	112.967409109295
467	462.9189	309.633	9	6	466	23.3	-78.8388288562601	-154.987225258541	173.886747421327	174.39075749036	140.849387767506	145.060815343303	107.982057096105
468	459.4922	308.6052	9	6	467	23.35	-68.5339999999997	-20.5559999999991	71.5503898801391	133.424815744005	136.109706840444	145.399783385	105.690416833214
469	457.1452	307.2939	9	6	468	23.4	-46.9400000000007	-26.2260000000003	53.7695701675221	88.2460154225602	118.151131287211	122.681309004466	105.529295199326
470	452.8062	305.4568	9	6	469	23.45	-86.78	-36.7420000000004	94.2376939658438	60.1554774355629	92.7613828128813	97.5427776622334	102.368307726271
471	450.4308	305.1996	9	6	470	23.5	-47.5080000000003	-5.14400000000023	47.7856756779689	59.356839785422	71.6217227999459	98.1096658252567	101.790344245962
472	448.8113	304.7851	9	6	471	23.55	-32.3899999999992	-8.28999999999951	33.4340574863408	61.9115050840627	59.8867520932223	98.6866834719552	100.99480671039
473	446.5106	302.3119	9	6	472	23.6	-46.0140000000001	-49.4640000000004	67.5572016294344	52.097949881758	59.9206793897308	95.0848091198212	99.7733989220982
474	443.5311	300.8312	9	6	473	23.65	-59.5900000000006	-29.6139999999991	66.5428966607257	54.9974301773317	60.9554696231437	86.5862874400617	98.3899852413912
475	441.8117	299.3668	9	6	474	23.7	-34.3880000000001	-29.2880000000002	45.1699179543203	59.6180267508817	56.0251803077435	73.4794670743447	97.0363782485401
476	439.7628	297.0216	9	6	475	23.75	-40.9779999999989	-46.9040000000007	62.2830771558372	60.4845189940396	56.4500610773475	60.6751859894374	95.2933170749531
477	438.1036	294.7329	9	6	476	23.8	-33.1840000000011	-45.7740000000001	56.5370403540907	59.9994341622246	56.5239791764048	53.334714287483	94.3619294620382
478	435.3531	292.4188	9	6	477	23.85	-55.0099999999998	-46.2819999999999	71.8896628452239	59.9524107337291	54.0599113991982	51.7457726219756	95.956335208751
479	432.9394	290.3089	9	6	478	23.9	-48.2740000000001	-42.1979999999996	64.1174725016511	57.9026919773634	55.021443592912	50.5578871330421	84.9371943657213
480	431.7403	288.4089	9	6	479	23.95	-23.9819999999997	-37.9999999999995	44.9348008118424	53.429931601928	54.1975513358081	46.8870231357929	73.7869536526023
481	429.9916	286.4825	9	6	480	24	-34.9739999999997	-38.528	52.0344833740086	47.6353038043568	49.7286491789289	45.5117790453976	76.2331655543333
482	429.5455	284.8331	9	6	481	24.05	-8.92200000000003	-32.9880000000003	34.1732384769138	50.0434530235993	46.7826764817437	44.3751662195771	79.4077697527566
483	427.8748	283.4865	9	6	482	24.1	-33.4140000000002	-26.9320000000005	42.916523857368	48.4426919378872	43.5708658542204	41.8459325871394	79.6986138497799
484	425.9406	280.2064	9	6	483	24.15	-38.6839999999995	-65.6020000000001	76.1582185978636	41.5546063804944	40.1603046429406	40.1443584046747	77.1362418332094
485	424.8769	278.697	9	6	484	24.2	-21.2740000000008	-30.1879999999994	36.930995383282	40.1354213615594	37.7488659638424	40.6793820433142	70.4635036794392
486	424.9542	277.8207	9	6	485	24.25	1.54600000000073	-17.5260000000003	17.5940555870445	39.506427904084	34.5734970134477	40.8365893578786	64.7124756170136
487	424.2606	276.658	9	6	486	24.3	-13.8720000000001	-23.2539999999995	27.0773133822389	30.2771562622819	32.2263532627493	43.6630435807735	61.0989526651285
488	423.8433	274.7137	9	6	487	24.35	-8.34600000000023	-38.886	39.7715565699911	27.0550399897975	29.6319537750805	46.5128870325018	60.0748206870427
489	424.0618	273.2291	9	6	488	24.4	4.37000000000012	-29.692	30.011860388853	27.5923876464011	25.2672732164375	47.1930797269768	58.9822422561863
490	424.1799	272.1948	9	6	489	24.45	2.3619999999994	-20.6860000000006	20.82041402086	24.3172851639393	27.1612127508203	50.0311296429712	57.6131433039376
491	423.1852	271.9977	9	6	490	24.5	-19.8939999999993	-3.94199999999955	20.2807938700626	19.757479646077	31.9445295368284	54.3566652834099	56.624341762746
492	423.6858	271.8087	9	6	491	24.55	10.0119999999993	-3.78000000000043	10.7018009699297	20.2573901705931	40.5434106798033	60.128856033558	56.2243644587957
493	424.1732	271.114	9	6	492	24.6	9.74800000000073	-13.8940000000002	16.9725289806799	27.2673855118432	49.4549082107831	64.3124185797385	54.6969864530207
494	422.7477	270.3327	9	6	493	24.65	-28.51	-15.6259999999997	32.5114130114333	36.2966714272556	54.225854811013	67.6861962263571	53.169532091881
495	422.4283	267.5575	9	6	494	24.7	-6.3880000000006	-55.5039999999997	55.8703907271103	56.7695361956673	62.3133933221	67.4475402845336	52.975763627031
496	422.2309	264.2921	9	6	495	24.75	-3.94799999999918	-65.308	65.4272234471248	79.1523367754892	74.139833553372	68.7497652445898	51.8438579401071
497	421.4357	258.695	9	6	496	24.8	-15.9040000000005	-111.942	113.066124811988	88.194319451433	88.0313588043666	68.863191042774	50.5687020021306
498	418.2263	253.1067	9	6	497	24.85	-64.1880000000003	-111.766	128.88653187979	97.3594011323569	98.9928833843965	68.4038687521098	49.3564472684588
499	417.8625	249.2377	9	6	498	24.9	-7.27599999999939	-77.38	77.7213263911521	111.982995679488	110.105119236277	67.4065973793305	48.6622423649534
500	416.479615432551	244.344570206533	9	6	499	24.95	-27.6576913489805	-97.8625958693397	101.69579913173	119.293181413066	107.733867818247	68.3392634720824	47.7443036592128
501	414.0152	237.8705	9	6	500	25	-49.2883086510199	-129.48140413066	138.545196182782	118.833429993304	105.555000952351	67.7369044800944	46.9278318539765
502	411.9315	230.6857	9	6	501	25.05	-41.6739999999993	-143.696	149.617053479875	132.015919021121	97.1829714057447	68.0735626980143	46.7517502746556
503	411.5185	224.3698	9	6	502	25.1	-8.26000000000022	-126.318	126.58777478098	118.108334504137	87.3528292934364	67.548040318902	47.0619706903959
504	414.6726	217.9178	9	6	503	25.15	63.0819999999994	-129.04	143.633771530236	99.1270062252142	80.5873399476481	66.1947057790872	46.1122988533608
505	415.001	216.3438	9	6	504	25.2	6.56799999999976	-31.4800000000002	32.1578765468122	75.0727613984235	74.3651336220647	65.2721452107478	47.6478258380842
506	414.8981	214.1643	9	6	505	25.25	-2.05799999999954	-43.5899999999998	43.6385547881685	55.872228593569	61.3339754068167	62.8511265223355	48.2868879041589
507	416.3169	214.5384	9	6	506	25.3	28.3759999999995	7.48199999999997	29.3458293459219	29.1587608741756	48.115766591662	57.4743604234877	50.2700478992801
508	416.9534	213.1479	9	6	507	25.35	12.7300000000002	-27.8100000000001	30.5851107567066	30.6219327399923	36.1031972534076	52.2000075044158	51.3041500450826
509	416.8026	212.6677	9	6	508	25.4	-3.01600000000008	-9.60399999999993	10.0664329332688	23.5409445884192	22.2842923218977	50.13140500293	51.8087928894736
510	417.171	210.7287	9	6	509	25.45	7.36800000000017	-38.7799999999999	39.4737358758959	21.1587717849005	22.8104226032487	45.4574776754545	51.8724004208904
511	417.5702	210.8293	9	6	510	25.5	7.98400000000015	2.01199999999972	8.23361403030293	16.3341659132462	20.1472520923198	39.4989984245431	52.1490507247762
512	418.36	210.4603	9	6	511	25.55	15.7960000000003	-7.38	17.4349653283283	15.4098237696197	17.7657494412307	33.3746445157533	52.5244646902776
513	418.6818	210.4893	9	6	512	25.6	6.43599999999992	0.579999999999927	6.46208139843494	14.998912466505	17.0471857153952	29.8115228010533	52.2131929736239
514	418.9205	210.6202	9	6	513	25.65	4.77399999999989	2.61800000000051	5.44472221513656	16.7535595962203	19.6754700582119	24.5384014803645	52.3816265739607
515	420.518	209.6463	9	6	514	25.7	31.9499999999994	-19.4780000000003	37.4191793603223	14.3727270975609	16.5498217288443	27.8481113916348	51.8214656403506
516	421.3683	209.6378	9	6	515	25.75	17.0060000000001	-0.169999999999959	17.0068496788795	17.7602055175441	17.6640214422695	27.8240105637279	50.6358483941592
517	421.1532	209.8116	9	6	516	25.8	-4.301999999999	3.476	5.5308028350314	23.941116346804	18.6335224398446	31.6769047557862	48.6367075471824
518	420.5044	208.838	9	6	517	25.85	-12.976000000001	-19.4720000000001	23.399473498351	18.1007309911836	23.519848348699	34.2044313380554	45.8351679686107
519	422.2531	208.3428	9	6	518	25.9	34.9740000000008	-9.90399999999966	36.349276361436	18.5744832883186	26.7925106388314	36.2109883996167	44.2165646664282
520	422.211	207.9341	9	6	519	25.95	-0.842000000000098	-8.17400000000021	8.21725258222014	22.8943177821283	32.885800180021	35.4055373696984	42.3268036437334
521	422.0026	206.988	9	6	520	26	-4.1680000000008	-18.922	19.3756111645545	29.2794911798538	35.500769035136	36.561196969458	39.4681110520319
522	423.1115	206.2067	9	6	521	26.05	22.1780000000001	-15.6259999999997	27.1299753040801	29.6439049308588	45.5880600703416	36.975366682541	36.0688900051464
523	423.6349	203.4904	9	6	522	26.1	10.4680000000008	-54.3260000000004	55.3253404869781	47.6708693688584	51.3616769607156	36.8783456283458	38.897856802526
524	424.6113	201.8505	9	6	523	26.15	19.5280000000002	-32.7979999999997	38.1713451164612	52.4270547819535	52.7465067410215	38.5685473688342	44.9043228656305
525	423.5915	206.6612	9	6	524	26.2	-20.3960000000006	96.2139999999999	98.3520747722183	68.2818023585549	54.2612530105525	38.3707860699535	53.0313313644547
526	423.1672	204.5455	9	6	525	26.25	-8.48600000000033	-42.3140000000001	43.1565382300297	73.4438627415775	55.4583724966465	38.4205702659829	59.4702040231485
527	420.4595	209.1251	9	6	526	26.3	-54.1539999999998	91.592	106.403713187087	75.8491085511842	55.3172109252374	39.7990546708771	65.0001857674104
528	417.1306	206.8065	9	6	527	26.35	-66.5779999999995	-46.3720000000001	81.1356424020907	60.8516366522465	50.2368429079926	39.4703284328056	69.3802235196954
529	414.6378	206.5142	9	6	528	26.4	-49.8559999999998	-5.84600000000023	50.197574164495	58.4896902113395	50.344584098837	38.3017243299265	73.381184201553
530	413.878	207.4016	9	6	529	26.45	-15.1960000000008	17.7480000000003	23.3647152775298	42.3526194919198	43.8557719598859	39.1961296120123	76.2839614162963
531	412.5611	208.2515	9	6	530	26.5	-26.3379999999995	16.9979999999998	31.3468060254943	27.0298230744077	41.3403714968298	39.4372236795206	80.4412340955323
532	413.7507	207.7632	9	6	531	26.55	23.7919999999997	-9.76599999999962	25.718359589989	24.8400596464897	34.0100492714125	38.7631354945394	NA
533	413.976	207.782	9	6	532	26.6	4.50600000000009	0.375999999999976	4.52166031453058	26.8599072675252	27.5789799048955	47.9841908039988	NA
534	415.2686	206.3054	9	6	533	26.65	25.8519999999999	-29.5320000000004	39.2487570249048	24.19105278232	23.8569419188315	65.2702442508965	NA
535	416.7174	207.1424	9	6	534	26.7	28.9760000000001	16.7400000000004	33.4639533827075	25.6674790509052	24.1310062134721	78.2145513372745	NA
536	416.2354	206.3822	9	6	535	26.75	-9.63999999999942	-15.204	18.0025335994684	28.1281367353833	23.4160748623948	91.1163974825691	NA
537	417.6809	205.5762	9	6	536	26.8	28.9099999999996	-16.1200000000002	33.100490932915	22.8738241911734	22.2090600638414	98.3234667790346	NA
538	418.4195	205.9789	9	6	537	26.85	14.7720000000004	8.0540000000002	16.8249487369209	21.4021051594189	45.731538700005	104.556015701335	NA
539	417.9793	205.5022	9	6	538	26.9	-8.80400000000009	-9.53400000000045	12.9771943038551	22.6410969424696	80.195904402956	110.551380003489	NA
540	419.1669	206.0438	9	6	539	26.95	23.7519999999995	10.8320000000003	26.1053582239352	18.7506410767776	112.573330714663	117.162385462894	NA
541	420.3464	206.3132	9	6	540	27	23.5900000000004	5.38799999999981	24.1974925147218	63.3349406646267	140.892423468308	124.321271221607	NA
542	421.0288	206.317	9	6	541	27.05	13.6479999999995	0.0760000000002492	13.6482116044552	137.517984614739	162.636884286657	NA	NA
543	419.077513557672	218.1444417333	9	6	542	27.1	-39.0257288465602	236.548834666	239.746446676166	203.744556269907	181.533051497775	NA	NA
544	415.2506	236.9537	9	6	543	27.15	-76.5382711534392	376.185165334	383.892414054415	259.143749994147	197.245818088147	NA	NA
545	411.043923167639	254.313185255846	9	6	544	27.2	-84.1335366472208	347.18970511692	357.238216499779	306.523127496536	210.193764712316	NA	NA
546	407.137362016604	268.857343277224	9	6	545	27.25	-78.1312230206993	290.88316042756	301.193461135921	299.731162330924	225.226467580819	NA	NA
547	404.006799281749	280.987128670678	9	6	546	27.3	-62.6112546971001	242.595707869079	250.545099116396	256.973651561555	NA	NA	NA
548	402.12811769793	291.103496042755	9	6	547	27.35	-37.57363167638	202.327347441541	205.786620848106	216.642973154725	NA	NA	NA
549	401.9772	299.6074	9	6	548	27.4	-3.01835395860053	170.078079144899	170.104860207573	191.30918516749	NA	NA	NA
550	403.5057	307.235	9	6	549	27.45	30.5700000000002	152.552000000001	155.584824465628	NA	NA	NA	NA
551	404.9044	315.8484	9	6	550	27.5	27.9740000000004	172.268	174.524521199745	NA	NA	NA	NA
552	NA	NA	9	6	551	27.55	NA	NA	NA	NA	NA	NA	NA
553	NA	NA	9	6	552	27.6	NA	NA	NA	NA	NA	NA	NA
554	NA	NA	9	6	553	27.65	NA	NA	NA	NA	NA	NA	NA
555	NA	NA	9	6	554	27.7	NA	NA	NA	NA	NA	NA	NA
556	NA	NA	9	6	555	27.75	NA	NA	NA	NA	NA	NA	NA
557	NA	NA	9	6	556	27.8	NA	NA	NA	NA	NA	NA	NA
558	NA	NA	9	6	557	27.85	NA	NA	NA	NA	NA	NA	NA
559	NA	NA	9	6	558	27.9	NA	NA	NA	NA	NA	NA	NA
560	NA	NA	9	6	559	27.95	NA	NA	NA	NA	NA	NA	NA
561	NA	NA	9	6	560	28	NA	NA	NA	NA	NA	NA	NA
562	NA	NA	9	6	561	28.05	NA	NA	NA	NA	NA	NA	NA
563	NA	NA	9	6	562	28.1	NA	NA	NA	NA	NA	NA	NA
564	NA	NA	9	6	563	28.15	NA	NA	NA	NA	NA	NA	NA
565	NA	NA	9	6	564	28.2	NA	NA	NA	NA	NA	NA	NA
566	NA	NA	9	6	565	28.25	NA	NA	NA	NA	NA	NA	NA
567	NA	NA	9	6	566	28.3	NA	NA	NA	NA	NA	NA	NA
568	NA	NA	9	6	567	28.35	NA	NA	NA	NA	NA	NA	NA
569	NA	NA	9	6	568	28.4	NA	NA	NA	NA	NA	NA	NA
570	NA	NA	9	6	569	28.45	NA	NA	NA	NA	NA	NA	NA
571	NA	NA	9	6	570	28.5	NA	NA	NA	NA	NA	NA	NA
572	NA	NA	9	6	571	28.55	NA	NA	NA	NA	NA	NA	NA
573	NA	NA	9	6	572	28.6	NA	NA	NA	NA	NA	NA	NA
574	NA	NA	9	6	573	28.65	NA	NA	NA	NA	NA	NA	NA
575	NA	NA	9	6	574	28.7	NA	NA	NA	NA	NA	NA	NA
576	NA	NA	9	6	575	28.75	NA	NA	NA	NA	NA	NA	NA
577	NA	NA	9	6	576	28.8	NA	NA	NA	NA	NA	NA	NA
578	NA	NA	9	6	577	28.85	NA	NA	NA	NA	NA	NA	NA
579	NA	NA	9	6	578	28.9	NA	NA	NA	NA	NA	NA	NA
580	NA	NA	9	6	579	28.95	NA	NA	NA	NA	NA	NA	NA
581	NA	NA	9	6	580	29	NA	NA	NA	NA	NA	NA	NA
582	NA	NA	9	6	581	29.05	NA	NA	NA	NA	NA	NA	NA
583	NA	NA	9	6	582	29.1	NA	NA	NA	NA	NA	NA	NA
584	NA	NA	9	6	583	29.15	NA	NA	NA	NA	NA	NA	NA
585	NA	NA	9	6	584	29.2	NA	NA	NA	NA	NA	NA	NA
586	NA	NA	9	6	585	29.25	NA	NA	NA	NA	NA	NA	NA
587	NA	NA	9	6	586	29.3	NA	NA	NA	NA	NA	NA	NA
588	NA	NA	9	6	587	29.35	NA	NA	NA	NA	NA	NA	NA
589	NA	NA	9	6	588	29.4	NA	NA	NA	NA	NA	NA	NA
590	NA	NA	9	6	589	29.45	NA	NA	NA	NA	NA	NA	NA
591	NA	NA	9	6	590	29.5	NA	NA	NA	NA	NA	NA	NA
592	NA	NA	9	6	591	29.55	NA	NA	NA	NA	NA	NA	NA
593	NA	NA	9	6	592	29.6	NA	NA	NA	NA	NA	NA	NA
594	NA	NA	9	6	593	29.65	NA	NA	NA	NA	NA	NA	NA
595	NA	NA	9	6	594	29.7	NA	NA	NA	NA	NA	NA	NA
596	NA	NA	9	6	595	29.75	NA	NA	NA	NA	NA	NA	NA
597	NA	NA	9	6	596	29.8	NA	NA	NA	NA	NA	NA	NA
598	NA	NA	9	6	597	29.85	NA	NA	NA	NA	NA	NA	NA
599	NA	NA	9	6	598	29.9	NA	NA	NA	NA	NA	NA	NA
600	NA	NA	9	6	599	29.95	NA	NA	NA	NA	NA	NA	NA
601	NA	NA	9	6	600	30	NA	NA	NA	NA	NA	NA	NA
