# Supplementary material for: An automated feeding system for the African killifish reveals the impact of diet on lifespan and allows scalable assessment of associative learning
Source: eLife. 2022 Nov 10;11:e69008. doi: 10.7554/eLife.69008 (PMC9788828; doi:10.7554/eLife.69008)
Supplement: Figure 6—source data 3. [file elife-69008-fig6-data3.zip › Filtered and Interpolated Trajectories with Kinematics/t9_REC0020 DLC_likelihood-euclidean-filtered_splines-interpolated_kinematics_02_resnet50_TrainAllTheThingsJun28shuffle1_1030000.csv]

	x2	y2	fishnum	recording_num	bodyparts_coords	seconds	velocity_x	velocity_y	velocity_xy	velocity_xy_5frame	velocity_xy_10frame	velocity_xy_20frame	velocity_xy_40frame
1	147.592957767757	241.482626402411	9	20	0	0	0	0	0	NA	NA	NA	NA
2	137.952178883879	292.969413201205	9	20	1	0.05	-192.815577677561	1029.73573597588	1047.6323462651	NA	NA	NA	NA
3	133.063492961293	320.180304400402	9	20	2	0.1	-97.7737184517196	544.21782398394	552.931044490804	362.415263194581	NA	NA	NA
4	131.5004	330.0841	9	20	3	0.15	-31.2618592258599	198.075911991959	200.527730635201	375.406564068627	NA	NA	NA
5	131.8364	329.6496	9	20	4	0.2	6.71999999999969	-8.68999999999915	10.9851945817988	170.350428709177	201.779519436215	NA	NA
6	132.5516	326.4815	9	20	5	0.25	14.3040000000002	-63.3620000000008	64.956504370233	68.3778732704961	203.857588395609	NA	NA
7	132.2195	327.5486	9	20	6	0.3	-6.64199999999994	21.3420000000008	22.3516694678503	36.0871312484862	100.667124318162	NA	NA
8	131.5491	329.595	9	20	7	0.35	-13.408	40.9280000000001	43.0682672973967	41.1437756778483	50.2887114117934	NA	NA
9	132.0192	331.4913	9	20	8	0.4	9.40200000000004	37.9259999999999	39.0740205251519	32.3086127225913	37.6814500405614	NA	NA
10	132.0475	329.6781	9	20	9	0.45	0.566000000000031	-36.264000000001	36.2684167286094	30.9838199271472	39.3422442434212	126.114304310343	NA
11	132.6363	330.5342	9	20	10	0.5	11.7759999999998	17.1220000000005	20.7806895939479	32.1995495530907	35.1618690729698	133.326676748321	NA
12	133.0657	329.8754	9	20	11	0.55	8.58799999999974	-13.1759999999997	15.7277054906298	39.2757688326367	35.9931645832572	87.581962248394	NA
13	132.5767	332.2836	9	20	12	0.6	-9.78000000000009	48.1639999999993	49.1469154271144	37.5407128089941	37.5594301072057	63.3947551839063	NA
14	129.4057	334.2339	9	20	13	0.65	-63.4199999999998	39.0060000000005	74.455116922882	38.0151254233484	42.4011275192879	55.7459615012551	NA
15	130.2218	335.3463	9	20	14	0.7	16.3220000000001	22.2479999999996	27.5931366103962	41.0025092393673	50.4490891844718	59.8842860988734	NA
16	130.1301	334.1923	9	20	15	0.75	-1.83400000000006	-23.0799999999999	23.1527526657198	42.9193106613206	62.7957651010323	64.2036741487982	NA
17	131.127228574428	333.027597202623	9	20	16	0.8	19.9425714885598	-23.2940559475401	30.6646245707239	45.5264862059391	74.4968001786256	68.4457710016938	NA
18	133.848731500012	331.924544628572	9	20	17	0.85	54.4300585116804	-22.0610514810198	58.7309225368814	63.3574655599495	76.5007989560193	74.8525390005568	NA
19	137.80309367559	330.053794740235	9	20	18	0.9	79.0872435115597	-37.41499776674	87.4909946459743	87.5764047787161	73.8104729619489	80.8547542746978	NA
20	142.4988	326.586	9	20	19	0.95	93.9141264881999	-69.3558948046996	116.748033380448	107.991091117884	80.4263279543256	84.9526532976936	109.988878448328
21	147.337795297662	321.237875030134	9	20	20	1	96.7799059532405	-106.962499397321	144.247448759553	110.082287250718	93.2454792246265	88.4096027699596	113.379269436118
22	151.295864095327	315.91038309241	9	20	21	1.05	79.1613759532999	-106.54983875448	132.738056266564	102.094459717959	100.89837742013	90.9242687858808	91.1002008504182
23	153.242250845329	313.050549608482	9	20	22	1.1	38.9277350000401	-57.1966696785591	69.1869032010507	97.4951903487018	112.145647893908	91.0743503778955	80.6027475273237
24	152.0462	315.1054	9	20	23	1.15	-23.9210169065802	41.0970078303592	47.5518569821779	98.9145536705369	119.308381030108	89.7443802881858	78.9247370993853
25	148.9493	318.6243	9	20	24	1.2	-61.9380000000001	70.3780000000006	93.7516865341637	93.8056637223767	119.456217410915	90.8517107444254	80.145560520637
26	149.403	311.0707	9	20	25	1.25	9.07399999999996	-151.072	151.344265368728	114.209008537098	114.023440438887	92.4120209028309	80.1567482913273
27	145.0564	314.2065	9	20	26	1.3	-86.9319999999999	62.7160000000003	107.193606525763	136.522302342257	107.351737393136	93.9190088201354	80.268027112483
28	141.0161	306.6598	9	20	27	1.35	-80.806	-150.934	171.203627274658	141.417244473129	105.647901799772	94.4988353995499	82.5235737673703
29	141.798353874512	298.742434083563	9	20	28	1.4	15.6450774902402	-158.34731832874	159.118326007971	129.132327207237	105.678287614423	94.3748570801957	86.9673499926602
30	145.3314	294.0031	9	20	29	1.45	70.66092250976	-94.7866816712599	118.226397188526	120.897811063895	101.277093534525	93.8634525863121	92.1561848394391
31	148.76215978378	291.097285311774	9	20	30	1.5	68.6151956755998	-58.1162937645206	89.9196790392676	97.0867950624454	91.5785625810354	93.4318621239156	98.2231093508761
32	151.663846237235	289.523387174017	9	20	31	1.55	58.0337290691	-31.47796275514	66.0210258090533	74.8342728865888	86.9396402201405	94.6184394524424	105.038012233696
33	154.216245272767	288.990530140031	9	20	32	1.6	51.0479807106401	-10.6571406797195	52.1485472674092	61.1369425959212	76.8520229051918	97.8107398707412	111.779127204096
34	156.599142802777	289.207838763117	9	20	33	1.65	47.6579506002003	4.34617246172024	47.8557151286881	54.0247979548338	69.4413331302837	102.103512697515	118.693143941914
35	158.992324739669	289.884437596575	9	20	34	1.7	47.8636387378396	13.53197666916	49.7397457351875	52.9814693763858	68.2706877617087	100.406834942401	127.213768421472
36	161.575576995842	290.729451193707	9	20	35	1.75	51.6650451234602	16.9002719426396	54.3589558338307	56.6172507479381	72.8402838089442	96.1098224338564	135.794884279595
37	164.528685483699	291.452004107813	9	20	36	1.8	59.0621697571402	14.4510582821204	60.8043829168135	64.0483933739787	81.885141511749	92.0902832232721	143.645254476838
38	168.031436115642	291.761220892194	9	20	37	1.85	70.05501263886	6.1843356876193	70.3274541251708	75.4044329274962	89.9735779417105	90.1946085341837	149.755491134343
39	172.263614804072	291.366226100152	9	20	38	1.9	84.6435737685999	-7.89989584083969	85.0114282588908	91.6557696630547	98.5287377806081	93.0799457106226	153.612550348045
40	177.405007461391	289.976144284987	9	20	39	1.95	102.82785314638	-27.8016363032998	106.519943502775	110.788813647112	99.5365763502759	99.3597163811845	154.714626490446
41	183.6354	287.3001	9	20	40	2	124.60785077218	-53.5208856997406	135.615639511624	123.329905135483	100.641082286677	108.036615931793	153.304308858145
42	190.5237	283.5909	9	20	41	2.05	137.766	-74.1840000000002	156.4696028371	133.009082187237	97.2409262264038	119.151755681512	152.32097825403
43	196.635	280.9648	9	20	42	2.1	122.226	-52.521999999999	133.032911567025	123.668719773056	103.537194163176	132.483904030297	153.179193600963
44	203.2502	280.1087	9	20	43	2.15	132.304	-17.1220000000005	133.407313517663	109.6263949103	116.718558290961	147.641907595643	153.81800605757
45	206.2378	279.9681	9	20	44	2.2	59.7519999999997	-2.81200000000013	59.8181314318658	83.6930388056954	130.44874500066	163.575826098519	152.971684629322
46	208.4704	282.3576	9	20	45	2.25	44.6520000000004	47.79	65.4040151978457	83.7444831908681	143.232948054641	179.177747656358	150.730441293747
47	209.799	282.5331	9	20	46	2.3	26.5719999999999	3.50999999999999	26.8028223140772	100.428034394685	156.418369851275	193.37150013354	149.519694527906
48	215.455887057697	279.009567960577	9	20	47	2.35	113.13774115394	-70.4706407884601	133.290133492889	137.228770228265	174.994230118883	205.012146869135	146.518449585368
49	224.7969	273.507	9	20	48	2.4	186.82025884606	-110.05135921154	216.825069536749	176.839501198982	196.755077410677	212.850243615894	148.482208882381
50	235.608894337616	267.874641102191	9	20	49	2.45	216.23988675232	-112.64717795618	243.821810599765	229.143700896854	227.615075846762	215.56580039458	152.512644554494
51	247.657778233123	262.550239103383	9	20	50	2.5	240.97767791014	-106.48803997616	263.457670051429	266.243977046897	257.714413026039	213.176755592374	156.842356341034
52	261.204223012069	257.618667552883	9	20	51	2.55	270.92889557892	-98.6314310099999	288.323820803439	293.082120426669	289.502074040675	210.023517055618	161.225088400169
53	276.5089	253.1648	9	20	52	2.6	306.093539758619	-89.0773510576594	318.791514243104	318.001381465259	306.487099575095	208.547647331184	165.237740643185
54	293.620896172279	249.264826561958	9	20	53	2.65	342.23992344558	-77.9994687608405	351.01578643561	338.589324853097	308.981928940826	205.532499417624	168.445532146322
55	311.742961103534	245.960203627642	9	20	54	2.7	362.4412986251	-66.09245868632	368.418115792712	349.860447184497	300.6828557885	205.536534316244	170.491919498407
56	329.86626001821	243.283704153854	9	20	55	2.75	362.46597829352	-53.52998947576	366.397386990619	346.730222103292	283.120563130106	205.351060153637	171.145616657783
57	346.98195814075	241.268101097395	9	20	56	2.8	342.3139624508	-40.3120611291797	344.679432460439	324.881737454982	263.628664259961	206.949105832539	170.660359823029
58	362.081220695599	239.946167415065	9	20	57	2.85	301.985251096979	-26.4386736466003	303.140388837082	283.364330111741	242.101064543486	202.842290636553	170.989963963912
59	374.155212907201	239.350676063667	9	20	58	2.9	241.479844232041	-11.9098270279596	241.77336319406	227.651801407116	214.309921424571	203.884472054139	172.972457078914
60	382.1951	239.5144	9	20	59	2.95	160.79774185598	3.27447872665971	160.831079076507	177.396881335425	183.457992785725	205.665572727803	175.174073097097
61	386.5369	240.1748	9	20	60	3	86.8359999999996	13.2080000000002	87.8347434674909	137.47190698368	152.987707281234	205.648096750275	172.611334077225
62	391.096	241.1876	9	20	61	3.05	91.182	20.256	93.404832101985	103.738105394159	124.396137624403	203.298421118826	171.553356014524
63	394.8255	244.7764	9	20	62	3.1	74.5899999999995	71.7759999999998	103.515517078358	83.5516554597091	99.1974816980111	197.991577256073	172.377947917483
64	397.8495	246.8297	9	20	63	3.15	60.48	41.0660000000001	73.1043552464558	78.3236131553524	98.787015167452	189.249156697002	173.025619779112
65	399.744	249.1493	9	20	64	3.2	37.890000000001	46.3920000000002	59.8988294042554	71.3953939133814	110.648289667106	177.408012898296	174.44869706965
66	402.4413	250.646	9	20	65	3.25	53.9459999999997	29.9339999999995	61.6945319457076	60.923056412342	128.175630370444	163.113485659208	174.326965047044
67	404.9905	252.107	9	20	66	3.3	50.9839999999997	29.2200000000003	58.7637358921298	93.8359249407444	142.968177977691	147.949219512519	175.074890614892
68	407.5092	252.5519	9	20	67	3.35	50.3740000000005	8.8979999999998	51.1538295731614	137.744923874504	153.88208996866	136.967781058689	173.984153855693
69	417.5432	246.1852	9	20	68	3.4	200.68	-127.334	237.668697888468	178.027647585536	164.188391969432	133.094670541935	169.882481926904
70	429.859660787345	239.587706483124	9	20	69	3.45	246.329215746899	-131.94987033752	279.443824073052	214.540962042	171.358033010867	134.782345799614	164.213917208399
71	442.100731553268	234.768896084941	9	20	70	3.5	244.821415318461	-96.3762079636604	263.108150500871	246.841123524978	173.239264037182	132.045912562077	158.597188781855
72	453.728790990189	231.545694595681	9	20	71	3.55	232.56118873842	-64.4640297851998	241.330308174448	234.54085899812	171.502301400635	133.08319497343	152.383885827402
73	464.20621779053	229.735027805574	9	20	72	3.6	209.54853600682	-36.2133358021401	212.654636988052	204.971142147229	174.738080419367	136.208248503781	144.869064742307
74	472.995390646713	229.153821504849	9	20	73	3.65	175.783457123661	-11.6241260145	176.167375254179	168.450880488828	167.402325916417	140.518740140599	136.35514696854
75	479.558688251159	229.619001483737	9	20	74	3.7	131.26595208892	9.30359957776034	131.595239818597	128.463640759271	158.916401932122	143.360859823056	128.36647785574
76	483.358489296289	230.947493532466	9	20	75	3.75	75.9960209025996	26.5698409745801	80.5068422088634	102.635037313756	135.91619475371	143.302869940452	120.656631454149
77	483.857172474525	232.956223441266	9	20	76	3.8	9.97366356471957	40.1745981759996	41.3941095266614	100.263792834714	123.198211969169	143.200675397245	113.945189407252
78	480.517116478288	235.462117000368	9	20	77	3.85	-66.8011199247394	50.1178711820404	83.5116197604801	112.861661717014	118.534407038902	145.126017074833	107.410732758159
79	472.8007	238.2821	9	20	78	3.9	-154.32832956576	56.3996599926401	164.311152858968	103.381509018593	116.849088311766	135.880491799668	102.107383037223
80	463.2716	240.2453	9	20	79	3.95	-190.582000000001	39.2639999999994	194.584584230098	117.932783179068	115.363686635245	122.762261688994	100.039623854008
81	462.6222	238.7227	9	20	80	4	-12.9879999999991	-30.4519999999997	33.1060787167547	134.433776764048	113.366475843721	111.546280813434	98.251234938593
82	468.310909398685	238.259649489054	9	20	81	4.05	113.7741879737	-9.26101021892009	114.150480329036	133.434383788818	114.899049393855	101.469350535978	98.8957273327022
83	476.602345685463	238.654431414994	9	20	82	4.1	165.82872573556	7.89563851880018	166.016587685385	117.865711553475	115.513953730298	91.7465522285401	101.023045350931
84	484.5318	237.8953	9	20	83	4.15	158.58908629074	-15.1826282998803	159.314187982816	123.35144266885	104.35865768292	83.4611372400789	104.570646626709
85	489.7767	235.3336	9	20	84	4.2	104.898000000001	-51.234	116.741223053385	111.865315608642	86.6081214458668	79.3249428131833	108.030648939817
86	492.7784	234.9451	9	20	85	4.25	60.0339999999994	-7.76999999999987	60.5347342936262	96.5941306965485	87.1763668731588	78.1997772490903	109.961233549534
87	495.271	236.2978	9	20	86	4.3	49.8520000000008	27.054	56.7198450279977	75.2829315770214	79.7404891027861	79.9411593019847	109.397525104889
88	498.0342	232.7676	9	20	87	4.35	55.2639999999997	-70.6040000000002	89.6606631249178	55.3505313382583	64.9586974181779	77.8536844576297	119.341523565933
89	499.712222629882	230.732211287006	9	20	88	4.4	33.5604525976396	-40.7077742598796	52.7581923851806	51.001291077468	50.0731861683918	71.1200955325118	124.502050837865
90	500.32295221754	231.329085577858	9	20	89	4.45	12.21459175316	11.9374858170397	17.0792218595693	47.6156625969304	43.2861989911218	65.2969019084023	119.564734187634
91	500.384220490256	233.267544225208	9	20	90	4.5	1.22536545432013	38.7691729470004	38.7885329896745	33.3232641398074	43.0330786544596	64.4565573151087	114.471020870668
92	500.413859175315	235.256908581705	9	20	91	4.55	0.592773701180249	39.7872871299398	39.7917026253098	24.8634407597623	44.9832692101147	64.7082596919745	109.172576804245
93	500.9297	236.0065	9	20	92	4.6	10.3168164937006	14.9918283658997	18.1986708393027	31.2218666439852	40.193415184961	65.8378421980803	104.292156681794
94	501.225	235.5749	9	20	93	4.65	5.90599999999995	-8.63199999999949	10.4590754849552	35.0648662314513	37.8815333821038	68.6225531128183	99.9857223004398
95	499.2738	237.0459	9	20	94	4.7	-39.0240000000006	29.4199999999995	48.871351280684	42.350875823299	43.9856823709378	72.7004380565778	97.3451908352743
96	502.1674	237.2411	9	20	95	4.75	57.8719999999998	3.904	58.0035309270046	47.0635662301146	41.7367477570586	76.6195971586161	95.6897462663327
97	505.973605064664	237.43395010023	9	20	96	4.8	76.1241012932805	3.85700200460008	76.2217505845485	50.8996260044454	49.6760302811628	75.5943748125328	94.9349184779475
98	507.967355615058	238.054551429613	9	20	97	4.85	39.8750110078799	12.4120265876604	41.7621228733806	56.7494980978904	66.7169869779826	93.5570300570325	93.3455052757536
99	506.719	238.8532	9	20	98	4.9	-24.9671123011603	15.9729714077395	29.6393743566091	48.408629282666	87.1719200572448	113.123609876062	89.6929381110941
100	502.8466	239.3647	9	20	99	4.95	-77.4479999999994	10.2300000000002	78.1207117479092	57.0011847390265	102.114677122034	116.367206686274	85.4118656889069
101	503.2523	238.6579	9	20	100	5	8.11399999999935	-14.1359999999997	16.2991868508825	86.3704077258506	110.206115662773	117.395760927901	87.5945340635761
102	508.997230575261	237.074185413263	9	20	101	5.05	114.898611505221	-31.6742917347403	119.184527866351	123.444214110044	106.205480414951	116.875803072512	86.1873898288136
103	518.189180170381	234.966881196283	9	20	102	5.1	183.838991902398	-42.1460843396	188.608237807501	147.479856146177	146.920644929104	116.837761135049	82.8412693769915
104	528.67429447787	232.59329427267	9	20	103	5.15	209.702286149782	-47.4717384722601	215.008406277577	172.003602042879	188.36568637002	116.510307360801	79.8314911659358
105	538.298719190239	230.210731566039	9	20	104	5.2	192.48849424738	-47.6512541326201	198.298921928575	155.409776090875	188.74873100161	115.365438857365	78.5764793969791
106	544.9086	228.0765	9	20	105	5.25	132.197616195219	-42.6846313207795	138.917916334393	207.470882132358	193.054774098744	113.179715283575	78.7865199130634
107	543.2244	228.7416	9	20	106	5.3	-33.6840000000007	13.3019999999999	36.215398106331	253.287158629996	184.075575863862	109.92867765391	78.9474300076628
108	523.453213665954	239.367470257433	9	20	107	5.35	-395.42372668092	212.51740514866	448.913768014912	230.017605857043	166.958535292114	108.837326093878	79.2822229616031
109	504.6339	251.1519	9	20	108	5.4	-376.38627331908	235.68859485134	444.089788765768	214.105946154608	145.848694664357	108.265780689677	79.6556998706849
110	504.076	255.2113	9	20	109	5.45	-11.1579999999992	81.1879999999996	81.9511580638122	212.741375636848	128.616200592697	105.526829469411	82.7896590530129
111	505.5656	257.7784	9	20	110	5.5	29.7919999999999	51.3419999999996	59.3596178222195	126.446188451871	116.153314904378	110.732510812044	88.4078077102008
112	504.8548	259.0647	9	20	111	5.55	-14.2160000000001	25.7260000000008	29.3925455175295	38.4102306987179	113.65187489287	107.666519965653	93.7944197804253
113	504.0524	259.4058	9	20	112	5.6	-16.0480000000007	6.82199999999966	17.4378320900282	27.2147953283503	70.754007258651	99.8446965559028	96.3921311608329
114	503.9604	259.5783	9	20	113	5.65	-1.83999999999969	3.45000000000027	3.9100000000001	18.2006836541467	28.1658750093331	91.0404292190533	99.526541043617
115	502.709	259.9256	9	20	114	5.7	-25.0279999999998	6.94599999999923	25.973981211974	14.562374148891	22.3049279372126	84.4525207373803	104.59402791212
116	503.3393	259.5892	9	20	115	5.75	12.6059999999995	-6.72799999999938	14.2890594512018	15.0618260654307	28.4102475253432	80.9534426675107	108.721368065386
117	503.801	259.9062	9	20	116	5.8	9.23400000000015	6.34000000000015	11.2009979912508	17.9215193199483	31.2574640674436	82.3004852027928	109.527348571744
118	502.8151	259.7595	9	20	117	5.85	-19.7180000000003	-2.9340000000002	19.9350916727266	17.395060546075	32.7308578196912	65.0074158661737	110.76746662456
119	502.7501	258.8514	9	20	118	5.9	-1.29999999999995	-18.1619999999998	18.2084662725885	38.6198113965398	36.2321637737498	46.1877898653078	111.849798935115
120	503.7665	259.425	9	20	119	5.95	20.3280000000007	11.472	23.3416873426071	47.9525539859963	40.2888408820639	49.2121114197517	110.915307883825
121	506.3514	264.8625	9	20	120	6	51.6980000000001	108.75	120.412813703526	50.3998895739517	45.7535704306437	59.4198544925003	111.674613027761
122	505.4502	267.6118	9	20	121	6.05	-18.0240000000003	54.9860000000001	57.8647109385334	54.5428082275512	50.949095512716	70.7130364883383	109.394557051778
123	504.8633	269.1095	9	20	122	6.1	-11.7380000000003	29.9540000000002	32.1717696125037	63.1826212180529	59.2608244736964	75.9465011866173	105.594338031361
124	505.3087	271.004	9	20	123	6.15	8.90800000000013	37.8899999999999	38.9230595405859	52.8873294647477	64.2097047212826	82.5427747264332	100.557167872055
125	504.841	274.298	9	20	124	6.2	-9.35399999999959	65.8799999999997	66.5407522951157	53.9456370394358	76.1192949022908	93.822616966874	95.9755908866025
126	507.8827	275.9193	9	20	125	6.25	60.8339999999998	32.4260000000004	68.9363549369997	68.1217593734411	90.4294614596574	104.263020847197	93.4774127074608
127	510.8356	277.0383	9	20	126	6.3	59.058	22.3799999999994	63.156248811974	73.876601215014	110.168608909233	109.126019489578	93.2615293465338
128	512.6677	281.8542	9	20	127	6.35	36.6419999999994	96.318	103.05238128253	89.0559685865287	119.162144553543	112.697607155242	82.4862119302757
129	511.7934	285.1242	9	20	128	6.4	-17.485999999999	65.3999999999996	67.6972687484504	127.971593454567	128.853385679117	115.433817180554	72.1247276464275
130	518.915223344449	285.095928821448	9	20	129	6.45	142.43646688898	-0.565423571039219	142.437589152689	166.39158077903	147.356393051684	116.303786298239	70.5647213669406
131	531.873373547209	282.711385826546	9	20	130	6.5	259.163004055199	-47.6908598980401	263.514479277192	170.202529733646	162.77247126375	112.616715243479	70.3210752707495
132	544.141936976365	279.194049918371	9	20	131	6.55	245.371268583119	-70.3467181635006	255.256185434289	183.830170143219	167.30294346644	111.122594137904	70.193226221976
133	549.195	275.7674	9	20	132	6.6	101.061260472702	-68.5329983674194	122.107126055608	205.656817516839	166.134389836787	111.343979506819	70.5002983266428
134	542.872954529954	273.285479596197	9	20	133	6.65	-126.440909400922	-49.6384080760606	135.835470796319	197.573349072933	166.657929639824	110.073906525056	71.4039373082579
135	530.481414653084	271.124590718467	9	20	134	6.7	-247.830797537399	-43.2177775545995	251.570826020789	168.21430615385	156.488277694187	107.498661035825	71.8894120870478
136	519.6923	268.2916	9	20	135	6.75	-215.782293061679	-56.6598143693398	223.09713705766	162.066249939928	134.8039690273	106.001382747411	72.083260958591
137	516.148022657255	264.187022846872	9	20	136	6.8	-70.8855468549018	-82.0915430625598	108.460970838872	149.48568913643	112.076579366575	104.222573490275	72.7908849469451
138	517.372964535167	259.785969756704	9	20	137	6.85	24.4988375582398	-88.0210618033607	91.3668449860017	107.319737871535	103.525814460094	99.9650079943776	73.2979411984306
139	518.862	256.4572	9	20	138	6.9	29.7807092966605	-66.5753951340798	72.9326667788246	72.0345889816668	91.294427370996	98.0616654275472	73.40556835069
140	517.9979	254.6125	9	20	139	6.95	-17.2820000000002	-36.8939999999998	40.7410696963149	55.9388525793008	67.6409290199653	91.9173313141296	74.1445076093387
141	518.0538	252.2796	9	20	140	7	1.1180000000013	-46.6580000000005	46.6713926083211	44.9853789802601	49.2302942310717	81.2222960489986	73.8127297552132
142	518.2209	250.8905	9	20	141	7.05	3.3420000000001	-27.7819999999997	27.9822888270417	33.1031656055626	41.1422035141099	69.6734159556138	73.8937742685463
143	518.4359	249.0732	9	20	142	7.1	4.29999999999836	-36.3459999999998	36.5994769907982	27.9621201683959	33.7956261519683	65.0540954666684	74.1974222886877
144	518.4255	248.3972	9	20	143	7.15	-0.20799999999781	-13.5200000000003	13.5215999053369	26.4259994804767	29.46540121527	60.2650998900825	76.3335001884272
145	518.0837	247.7276	9	20	144	7.2	-6.83600000000069	-13.3920000000001	15.0358425104818	26.345554448919	27.3463849340722	49.9562072072216	75.4982534272394
146	516.166	248.0785	9	20	145	7.25	-38.3539999999994	7.01799999999992	38.9907891687248	22.6058733236765	27.6406230706973	39.903501069985	75.184577014248
147	515.2867	249.1408	9	20	146	7.3	-17.5860000000011	21.2460000000004	27.5800636692532	25.8276368249775	27.2702525446524	36.4557504043123	74.5755074193655
148	515.2307	250.0341	9	20	147	7.35	-1.1200000000008	17.8659999999996	17.9010713645857	26.7306496997484	26.5823764732425	33.8982752416194	73.134464350517
149	513.8022	250.4269	9	20	148	7.4	-28.5699999999997	7.85599999999988	29.6304174118419	28.855246660918	29.2357724091689	31.3773195208265	72.3620685550174
150	513.4061	251.3206	9	20	149	7.45	-7.92199999999866	17.8740000000005	19.5509068843365	28.1949506403859	32.2714853944779	31.9852289204384	69.0654005424318
151	511.4732	252.8755	9	20	150	7.5	-38.6580000000004	31.0979999999995	49.6137739745728	30.5588796228085	30.5767079088983	35.0087442669478	62.7277110809754
152	510.8214	253.8996	9	20	151	7.55	-13.0360000000007	20.4820000000001	24.2785835665927	32.6439079933604	31.7692972945147	36.6649543991885	57.3557270016753
153	511.7452	255.0636	9	20	152	7.6	18.4760000000006	23.2800000000003	29.7207162766989	37.8123210892073	34.0009243312706	37.0508650705567	56.2232511273903
154	513.3918	256.2037	9	20	153	7.65	32.9319999999996	22.8020000000004	40.0555592646013	32.2981691568787	33.2892378263829	42.593093851798	53.5018830099301
155	514.8716	257.9246	9	20	154	7.7	29.5959999999991	34.4179999999994	45.3929723635709	35.3436439486435	36.6240729068047	43.4978458186542	48.4356754097067
156	515.8104	258.502	9	20	155	7.75	18.7760000000003	11.5480000000002	22.0430143129295	37.4429690397326	42.3768654631982	44.3677712810852	43.7712826137309
157	517.5775	257.6193	9	20	156	7.8	35.3420000000006	-17.654	39.5059575254168	33.9345676594054	46.0596562537245	44.9284413484562	42.2573501367356
158	519.5637	257.3053	9	20	157	7.85	39.7240000000011	-6.28000000000043	40.2173417321445	35.435824724402	47.5193536678709	46.3039207066564	41.1990096539363
159	519.0964	256.2812	9	20	158	7.9	-9.34600000000046	-20.4819999999995	22.5135523629655	52.4555617695177	55.9504152944271	46.6624716824877	41.0914358155741
160	518.1069	258.7341	9	20	159	7.95	-19.7900000000004	49.058	52.8992576885538	56.7756685588056	54.7242062428306	46.2134697707341	41.7294579224309
161	518.249	264.0893	9	20	160	8	2.84200000000055	107.103999999999	107.141699538508	57.5957382960091	58.158834653272	44.2331261129522	42.3162051606795
162	518.8831	267.0781	9	20	161	8.05	12.6819999999998	59.7760000000005	61.1064914718564	77.9662629294488	58.0875854023977	45.0380380477367	43.9783161030823
163	521.0166	266.4795	9	20	162	8.1	42.6700000000005	-11.9720000000007	44.3176904181621	74.0125877612593	58.6069170820421	47.3924067881122	46.39830655942
164	526.2914	263.1865	9	20	163	8.15	105.495999999998	-65.859999999999	124.366175530164	63.8621075370263	60.0357055385924	46.7386661297777	47.8810219764428
165	526.6842	261.5772	9	20	164	8.2	7.85600000000159	-32.1860000000004	33.1308818476063	59.3995022459898	55.8028666346636	46.9151436121917	48.4349699866306
166	523.9612	260.846	9	20	165	8.25	-54.4600000000014	-14.624	56.3892984173429	59.6180958680752	46.0893867627062	47.6390641574767	49.1236688061082
167	522.3916	261.9856	9	20	166	8.3	-31.3919999999985	22.7919999999995	38.7934650166736	42.1051481477361	44.0164198417489	48.058949869159	48.7946791905996
168	520.6447	263.436	9	20	167	8.35	-34.9380000000019	29.008	45.4106585285893	37.5931455080679	47.2654599083535	48.4997440662531	48.5208626897154
169	522.0273	262.2218	9	20	168	8.4	27.6520000000005	-24.2840000000001	36.8014369284683	28.3166659883861	37.5269169651284	50.8055521103217	47.995645625925
170	522.2327	262.7088	9	20	169	8.45	4.10800000000108	9.74000000000046	10.5708686492652	28.6333374375081	39.1060809815528	51.4736869244233	48.0128550409501
171	522.5781	262.3468	9	20	170	8.5	6.90799999999854	-7.24000000000046	10.0069008189342	34.9128239486319	37.1192936616815	49.6236660544113	47.0766282058792
172	523.2743	260.4518	9	20	171	8.55	13.9240000000018	-37.8999999999996	40.3768222622834	32.9486857825207	38.0303143359203	51.2916778069761	47.211436474468
173	521.9688	256.8401	9	20	172	8.6	-26.110000000001	-72.2339999999997	76.8080910842081	40.6190164550378	38.3925710504641	55.7457480482834	46.9674918287056
174	521.4417	255.5983	9	20	173	8.65	-10.5420000000004	-24.8360000000002	26.9807460979125	45.9219213349768	41.575398682051	53.1689501010876	46.3153096697616
175	520.9684	253.1984	9	20	174	8.7	-9.46599999999989	-47.998	48.9225220118506	47.4272912343326	47.144507214183	53.372094154607	45.475173437289
176	520.0927	251.596	9	20	175	8.75	-17.5139999999988	-32.0479999999998	36.5214252186294	41.8723181522963	53.1579453461163	53.8795663311313	45.4386830311501
177	520.4398	249.2261	9	20	176	8.8	6.9419999999991	-47.398	47.9036717590624	50.2021115815812	58.5669357722032	52.6609170327431	44.808694256438
178	519.8022	246.8588	9	20	177	8.85	-12.7520000000004	-47.346	49.0332256740265	53.6699979733283	64.2260361882132	50.7378046727745	44.9751167132471
179	520.9218	243.6151	9	20	178	8.9	22.3919999999998	-64.8739999999998	68.6297132443373	60.3939693572558	68.8109832370468	49.3288195693623	45.1901609320119
180	522.2274	240.5701	9	20	179	8.95	26.1120000000005	-60.9000000000003	66.2619539705861	69.7065803100738	67.6381073276612	49.8122403111661	44.5582156094182
181	522.8346	237.116	9	20	180	9	12.1440000000007	-69.0819999999997	70.141282138267	86.5797542241302	70.6398390005812	49.9201302988062	43.9347252036289
182	521.8605	232.4942	9	20	181	9.05	-19.4820000000004	-92.4360000000001	94.4667265231523	87.4198548925124	67.2915197295658	49.3848349011993	46.8640132755419
183	524.6518	226.4364	9	20	182	9.1	55.8259999999996	-121.156	133.399095244308	81.606216681994	63.083038295085	46.5425768692991	47.7257544674476
184	521.4714	224.6628	9	20	183	9.15	-63.6079999999993	-35.4719999999998	72.8302165862487	80.8857086439066	57.0822404566736	45.8919532097455	45.727616766737
185	523.0182	223.6304	9	20	184	9.2	30.9359999999992	-20.6479999999999	37.1937629179941	64.8764591490578	52.4799734081491	44.0352032623862	46.0069826182824
186	519.9301	222.3926	9	20	185	9.25	-61.7619999999988	-24.7560000000004	66.5387419478297	39.5863223660398	46.682315251496	43.2383019048235	46.0273178572952
187	519.7128	221.7051	9	20	186	9.3	-4.34600000000046	-13.75	14.4204790489083	26.7446260208347	40.2027340301953	41.5584386437171	47.021187528655
188	519.6395	222.0447	9	20	187	9.35	-1.46600000000035	6.79200000000037	6.94841132921807	23.3537301343041	28.8591175503849	41.450489360241	48.1977456732446
189	520.0178	221.838	9	20	188	9.4	7.56599999999935	-4.13400000000024	8.62173486022344	12.4789218590854	22.9729231824441	39.5747697537022	49.5953101779963
190	519.0223	221.6562	9	20	189	9.45	-19.9099999999999	-3.63599999999963	20.2392834853409	15.5290089113328	20.4322991971113	37.6427442944132	51.3705036462302
191	519.458	221.2318	9	20	190	9.5	8.71399999999994	-8.4880000000004	12.1647005717365	18.1319127347301	15.8367648090658	38.2457843528465	52.9556072882185
192	517.9747	221.2048	9	20	191	9.55	-29.6659999999997	-0.539999999999736	29.6709143101453	19.2012203440536	15.8253575578683	42.4363487441077	53.4167525623878
193	517.1259	220.6796	9	20	192	9.6	-16.9759999999997	-10.5040000000002	19.9629304462044	17.5108682599185	19.8179404253971	39.7057608866119	52.4118882037586
194	516.95	220.0037	9	20	193	9.65	-3.51799999999912	-13.5179999999997	13.9682729068409	19.1946077590461	22.0672990507308	38.2862834323863	53.1954230379841
195	516.3668	219.9186	9	20	194	9.7	-11.6640000000007	-1.70200000000023	11.7875230646653	16.1217062044038	22.8055151806773	38.6418710819577	52.5049698754105
196	516.3481	218.8896	9	20	195	9.75	-0.373999999999342	-20.5799999999999	20.5833980673745	21.5039681160641	29.8092534541969	38.1750693834591	52.1323254666537
197	515.9435	219.4795	9	20	196	9.8	-8.09200000000146	11.798	14.3064065369339	24.9333777574081	44.66996345802	41.3814580245668	51.3558313602747
198	518.2872	219.472	9	20	197	9.85	46.8740000000003	-0.149999999999864	46.8742400045059	28.100162101436	50.5524042228389	45.6576866737146	50.8654216115186
199	519.6563	218.7331	9	20	198	9.9	27.3820000000001	-14.778	31.1153211135608	40.4238991493478	53.5996436823285	49.8618007866302	50.9583484469054
200	520.7861	219.5274	9	20	199	9.95	22.5960000000009	15.8859999999999	27.6214447848051	73.2182207116363	56.8514429668042	52.9287669812943	50.4665768563902
201	520.9176	223.6354	9	20	200	10	2.6299999999992	82.1600000000001	82.2020833069333	79.6008403296137	60.5133739578524	55.9910842776309	50.5979123433724
202	522.5314	232.402	9	20	201	10.05	32.2759999999994	175.332	178.278014348376	82.2659096072489	66.9375584912654	57.4486702235764	49.3195754927276
203	526.0629	234.1476	9	20	202	10.1	70.630000000001	34.9120000000005	78.7873380943929	85.6027238321724	71.4974329220321	58.2811995382182	47.1317955891712
204	527.4765	235.862	9	20	203	10.15	28.2719999999995	34.2879999999997	44.4406675017371	80.6028487663571	77.6563025225297	60.4988928662227	46.4369240461909
205	529.2671	237.1663	9	20	204	10.2	35.8120000000008	26.0860000000002	44.3055159094223	60.6568962708945	83.0520187819114	60.9747364884348	45.6700094671947
206	530.33	239.8216	9	20	205	10.25	21.2580000000003	53.1059999999997	57.2027079778569	63.3940255144506	82.1729151010648	61.0263490284839	46.1885162397389
207	531.2982	243.6278	9	20	206	10.3	19.3639999999982	76.1240000000004	78.5482518710632	73.0466954378104	70.2273769891327	61.1532240768323	46.4210241830804
208	531.945927371437	248.205854316114	9	20	207	10.35	12.954547428742	91.5610863222798	92.4729843121736	80.5013137316505	66.0099948535974	60.2803538627961	47.7551971189687
209	531.780073086276	252.838086966886	9	20	208	10.4	-3.31708570322007	92.6446530154402	92.704017118536	83.7429814357725	67.3981420501168	62.3419271401085	49.1077435918279
210	530.3599	256.6618	9	20	209	10.45	-28.4034617255202	76.4742606622804	81.5786073786228	79.7978577073709	65.0980300100655	63.2904094183673	49.4613234934422
211	527.8453	259.3357	9	20	210	10.5	-50.2920000000017	53.4779999999989	73.4110464984668	68.6259641927443	61.5393240991153	62.9500403338983	49.7079946795594
212	526.24	261.8001	9	20	211	10.55	-32.1059999999989	49.2880000000002	58.8226332290552	61.7495886624232	55.3688896623992	56.2028022413476	52.8735210073046
213	525.0439	263.186	9	20	212	10.6	-23.922	27.7179999999998	36.6135167390404	49.6947462884804	49.0632748035601	54.5578302917304	55.2365404809329
214	522.3091	264.1982	9	20	213	10.65	-54.6960000000013	20.2440000000001	58.322139466931	39.3356667624581	47.0275517576874	54.5875646599955	56.0123167181343
215	522.8085	263.2573	9	20	214	10.7	9.98800000000074	-18.818	21.3043955089088	30.9399216174276	43.5288000548231	52.6981478524317	56.4943509889495
216	523.6475	262.576	9	20	215	10.75	16.7800000000011	-13.6259999999993	21.615648868355	29.5005854143759	43.7271655667319	54.2019630960186	57.6092045916452
217	523.4251	261.7637	9	20	216	10.8	-4.44799999999987	-16.246000000001	16.8439075039028	32.3055148529516	42.1782274935624	51.460590341594	57.7764280272226
218	523.1967	260.3107	9	20	217	10.85	-4.56800000000158	-29.0599999999995	29.4168357237821	37.3628538211658	43.1056657298634	49.8527075642228	57.3187954462863
219	519.6119	260.7948	9	20	218	10.9	-71.6959999999995	9.68200000000024	72.3467866598091	48.1186643710057	41.7769872698741	48.3536863970256	57.0612855201734
220	518.4099	258.7993	9	20	219	10.95	-24.04	-39.9099999999999	46.5910903499799	53.4165333696973	40.2982656947979	45.99388000559	56.4990260254699
221	515.4916	256.413	9	20	220	11	-58.3660000000009	-47.7260000000001	75.3947016175548	56.710746045351	46.864602092922	43.4249050814879	55.6704253778318
222	513.7733	255.0932	9	20	221	11.05	-34.366	-26.3960000000003	43.3332524973607	51.2484596867966	47.5522910207887	48.2983717910328	52.9026110127594
223	511.9283	253.7293	9	20	222	11.1	-36.8999999999994	-27.278	45.8878991020504	43.2336775684299	50.6421403248856	52.1918814236476	52.9352272463856
224	510.3012	252.1727	9	20	223	11.15	-32.5419999999997	-31.1320000000001	45.0353548670373	45.6105398148382	49.6798210363638	51.525740570046	52.9185860428512
225	510.1454	251.8865	9	20	224	11.2	-3.11599999999999	-5.72399999999959	6.51717975814656	41.6880486718801	48.4589599563569	52.0139654894642	53.0362406346871
226	505.8043	251.4405	9	20	225	11.25	-86.8219999999997	-8.92000000000053	87.279012849596	44.5735346044202	43.1226445962439	54.1920601548066	52.3962660500062
227	505.0872	250.4958	9	20	226	11.3	-14.3420000000003	-18.8939999999997	23.7207967825703	48.111182385931	54.4185160885032	54.3996319776129	51.0078183755031
228	502.0808	250.2583	9	20	227	11.35	-60.1279999999997	-4.75000000000023	60.3153287647507	53.6842423442838	61.2780971174318	54.3572370297766	49.0125942770161
229	498.9648	249.9031	9	20	228	11.4	-62.3199999999997	-7.10399999999993	62.7235937745914	40.6347493776495	61.2744938702179	51.7806439002383	47.681690110574
230	497.4223	250.6621	9	20	229	11.45	-30.8500000000004	15.1800000000003	34.3824795499108	67.1489835051263	63.7296652841306	49.7076426325725	47.2529228276405
231	496.4364	250.1707	9	20	230	11.5	-19.7180000000003	-9.82799999999997	22.0315480164243	77.9826596304435	61.5195182166912	48.3908104217653	46.1577647807523
232	493.3847	242.9766	9	20	231	11.55	-61.0339999999997	-143.882	156.291967419954	74.4378053545048	61.2469729344372	49.6024197841712	45.4497823307129
233	490.762	237.8886	9	20	232	11.6	-52.4540000000002	-101.76	114.483709391337	73.7750882239774	58.0723337346676	51.3126242010408	45.5403388264276
234	490.8715	235.6413	9	20	233	11.65	2.19000000000051	-44.9459999999999	44.9993223948983	82.4042870557328	53.8814667641127	51.249607425707	45.4060532140435
235	489.5334	234.8522	9	20	234	11.7	-26.7620000000011	-15.7819999999998	31.0688938972737	55.344962363748	50.9563253087881	53.3743334169424	46.1019378216279
236	492.6874	235.6723	9	20	235	11.75	63.0800000000011	16.4019999999999	65.1775421752012	38.1620078388917	53.6589762472867	50.5905690039938	46.4022077519297
237	493.7253	235.5149	9	20	236	11.8	20.7579999999996	-3.14799999999991	20.9953439600303	33.3251281737206	44.7863234798391	50.5550464094123	46.9574401788426
238	493.8259	236.9398	9	20	237	11.85	2.01199999999972	28.4979999999996	28.5689367670548	28.1375623935987	41.3471512846498	48.1724809898094	47.4264673803125
239	494.838	237.1823	9	20	238	11.9	20.2420000000006	4.85000000000014	20.814924069043	24.9136654388405	41.2247209811962	47.0096938241223	47.0249160252965
240	495.0046	237.3774	9	20	239	11.95	3.3319999999992	3.90199999999993	5.13106499666435	34.2276845959302	43.0190015497542	48.511965649691	46.0671214349035
241	495.1239	239.8274	9	20	240	12	2.38600000000019	49.0000000000003	49.05805740141	44.532294730408	39.6616197912965	48.8906244800167	44.6656113424263
242	497.1948	242.4965	9	20	241	12.05	41.4179999999999	53.3819999999997	67.5654397454791	49.1243137886717	39.8631198843874	42.601192870393	44.3892914053768
243	500.6735	244.4803	9	20	242	12.1	69.5740000000001	39.676	80.0919874394437	57.9004407059097	38.2726282449513	38.8887962292075	44.0590581023767
244	502.5317	245.6369	9	20	243	12.15	37.1640000000002	23.1319999999999	43.7750193603614	54.4095741437525	40.1379208841319	39.2863658580409	44.3839018309069
245	504.4892	244.1626	9	20	244	12.2	39.1499999999996	-29.486	49.0116995828544	45.4985551728446	46.067605990594	40.1899101537916	45.1425875291566
246	504.7986	242.613	9	20	245	12.25	6.18800000000078	-30.992	31.6037245906239	32.0129617594946	44.1222727127468	38.6123553490529	44.2231159277132
247	505.8043	242.0542	9	20	246	12.3	20.1139999999998	-11.1759999999998	23.0103448909396	31.1515279795922	40.4160622609469	39.5152483800722	44.8744884512713
248	506.425	241.929	9	20	247	12.35	12.414	-2.50400000000013	12.6640203726937	34.2347712752783	36.4304411737652	40.4956977308485	44.3110249971405
249	508.2933	242.5644	9	20	248	12.4	37.3659999999995	12.7080000000001	39.4678504608494	33.8349712817411	37.3480107348857	42.2691881503546	43.7409827781424
250	510.3889	245.011	9	20	249	12.45	41.9119999999998	48.9319999999998	64.4279160612848	35.3335693490491	37.360818757829	42.4266002372346	43.3827240533976
251	511.5422	245.9389	9	20	250	12.5	23.066	18.5579999999999	29.6047246229381	40.8479205880359	37.5630909068093	40.9404122630874	43.1256480740257
252	512.4919	247.1323	9	20	251	12.55	18.9940000000001	23.8679999999999	30.5033352274797	43.5444934901792	39.167376875757	39.1761630265824	39.7489128526254
253	513.6942	248.7453	9	20	252	12.6	24.0460000000007	32.26	40.2357765676274	40.4868662403796	42.7187672167457	36.8054920037125	37.3095940674889
254	515.3477	250.813	9	20	253	12.65	33.0700000000002	41.354	52.9507149715659	41.2912105318775	44.4004554165774	37.5181962361068	39.0026753787762
255	516.19	253.1211	9	20	254	12.7	16.8460000000005	46.1620000000005	49.1397798122871	43.001184402465	38.7855944838752	36.9108416413708	39.6161200365995
256	517.4462	254.2386	9	20	255	12.75	25.1239999999984	22.3499999999996	33.6264460804276	44.5896138454555	37.7585518134279	37.8556628514326	38.5171943001607
257	515.5356	254.6417	9	20	256	12.8	-38.2119999999986	8.0619999999999	39.0532045804169	45.2564173429755	37.936263792218	39.1939304931303	38.6358566999044
258	513.6477	253.1455	9	20	257	12.85	-37.7580000000012	-29.9239999999998	48.1779237825799	37.0843227273707	37.1805428336598	40.4495690044716	38.7070066839574
259	510.8466	252.8739	9	20	258	12.9	-56.0219999999993	-5.43200000000013	56.2847324591662	34.2258930949783	37.6883817373279	40.4722717321625	39.4507315738838
260	510.4595	253.0206	9	20	259	12.95	-7.74200000000064	2.9340000000002	8.27930673426291	32.871343181971	36.4608645249126	38.2534824571041	41.1022089572504
261	509.555	253.3618	9	20	260	13	-18.0899999999997	6.82399999999973	19.3342979184656	29.7714718218641	38.1482347960559	37.3606716680347	41.2808949042885
262	508.235	254.2906	9	20	261	13.05	-26.3999999999999	18.5760000000005	32.2804550153806	30.1203461316803	39.2204841105036	36.8966328348578	41.4188160252487
263	506.6266	254.5783	9	20	262	13.1	-32.1680000000003	5.75400000000002	32.6785669820453	35.8374063224546	38.1803707921976	35.7303919057702	40.0468461914035
264	503.8394	253.7721	9	20	263	13.15	-55.7439999999997	-16.1240000000004	58.0291040082473	42.0705764971335	36.5440880477476	38.7189848995114	39.0771268845379
265	502.0281	254.1137	9	20	264	13.2	-36.2260000000003	6.83199999999999	36.864607688134	45.5696250390361	37.721370430333	39.0423299194073	38.7140315243981
266	499.5245	254.4418	9	20	265	13.25	-50.0720000000001	6.56200000000013	50.5001487918601	46.5892697625311	36.9627915226414	38.4220332512685	38.2062632668449
267	498.4955	256.7079	9	20	266	13.3	-20.5799999999999	45.3219999999999	49.7756977248937	42.9678299638148	35.8570018774977	37.7564650197366	38.7787192105677
268	497.7169	258.4288	9	20	267	13.35	-15.5719999999997	34.4180000000006	37.7767905995206	39.6053345382114	34.2802409778806	36.9183156370663	39.2690694509866
269	498.7481	260.1379	9	20	268	13.4	20.6240000000003	34.1819999999996	39.9219050146656	31.8550065481494	39.7495880616949	36.632274997413	39.1078403738525
270	499.3889	260.909	9	20	269	13.45	12.8159999999991	15.4219999999998	20.0521305601168	26.1443787159593	41.623795313902	39.7778176772662	38.4322589597165
271	499.3618	261.4958	9	20	270	13.5	-0.541999999999234	11.7359999999996	11.7485088415505	21.9712121932301	38.6958317064812	41.6213775454897	39.1007018474369
272	500.361	261.853	9	20	271	13.55	19.9839999999995	7.14400000000069	21.222558563943	36.531346159575	36.2924459289696	43.6614690239149	39.5624858431937
273	500.7825	261.12	9	20	272	13.6	8.43000000000075	-14.6600000000001	16.9109579858746	43.6422560895927	35.6562604819349	43.2882003790945	39.5864912845715
274	503.0213	255.9476	9	20	273	13.65	44.7759999999994	-103.448	112.72257484639	45.5366568648129	36.7204619470785	40.6360575329689	40.7842391473937
275	505.5418	254.774	9	20	274	13.7	50.4100000000005	-23.4719999999999	55.6066802102054	46.4405131419799	41.8342649241995	40.5172214074254	42.0690823950092
276	505.4472	253.7172	9	20	275	13.75	-1.89200000000028	-21.1360000000002	21.2205127176515	49.3413087706396	46.2799635683379	38.5568636822572	42.0654276019947
277	505.1687	252.4606	9	20	276	13.8	-5.57000000000016	-25.1319999999998	25.7418399497781	36.909577734582	51.4659361703321	38.363507928005	41.4642857369005
278	506.5479	253.2123	9	20	277	13.85	27.5840000000005	15.034	31.4149361291731	40.0262737588062	52.2961597803084	38.0885698975016	43.1521769330313
279	506.2561	250.701	9	20	278	13.9	-5.83600000000047	-50.2260000000001	50.563919666102	47.0232702718629	41.522527004243	37.7434090155426	42.5146135984706
280	509.0687	248.5194	9	20	279	13.95	56.2519999999995	-43.6320000000001	71.1901603313263	56.4913591986844	39.4106475009487	38.611035462329	43.6823280358432
281	511.5379	249.8613	9	20	280	14	49.384	26.8380000000002	56.2054952829348	55.2510107899772	38.4178956580332	40.840732026839	44.0878588373257
282	515.0861	250.7347	9	20	281	14.05	70.9640000000002	17.4680000000001	73.0822845838855	46.135476273904	40.4345699270405	42.2283388515295	44.1527994244942
283	515.4006	249.5139	9	20	282	14.1	6.29000000000133	-24.4159999999999	25.2131940856373	38.7950212430912	40.5208793130684	43.4425906633728	44.0239444872739
284	515.3018	249.285	9	20	283	14.15	-1.97600000000193	-4.5780000000002	4.98624708573587	29.8125210442035	38.7663560840067	42.8494933952759	43.2247838137913
285	516.0302	247.722	9	20	284	14.2	14.5680000000016	-31.2599999999998	34.4878851772623	24.3777806553966	35.3878060004585	45.0958348706111	43.5391862842854
286	515.8859	247.1761	9	20	285	14.25	-2.88600000000088	-10.9180000000003	11.2929942884964	25.7907478361597	35.4015004853401	45.7088219527208	43.7587660978972
287	517.9592	246.191	9	20	286	14.3	41.4660000000003	-19.7019999999998	45.9085826398509	31.3972358941095	32.9907415327269	45.1721064540643	44.5067864445852
288	519.249	245.2209	9	20	287	14.35	25.7960000000003	-19.402	32.2780299894528	31.9805907578257	34.5890215464372	49.3860382289963	44.1858858954197
289	520.3292	243.9724	9	20	288	14.4	21.6039999999998	-24.9700000000001	33.0186873754848	40.9904799264768	44.1764597863088	48.3969521995282	44.4633704540845
290	519.6155	242.2437	9	20	289	14.45	-14.2740000000003	-34.5740000000001	37.4046594958438	41.6037024100573	50.7810222402736	47.5868383944201	44.961478172861
291	520.8517	239.7123	9	20	290	14.5	24.7240000000011	-50.6279999999998	56.3424401317518	43.3872952567147	52.9997482474084	46.5543401291618	46.1490372297212
292	521.9	237.4993	9	20	291	14.55	20.9659999999985	-44.2599999999999	48.9746950577533	56.9556836785082	49.9096429810882	44.6441298250735	46.1506232679716
293	521.6018	235.4612	9	20	292	14.6	-5.96399999999903	-40.7620000000003	41.1959942227398	69.5814537227214	58.2511971449243	44.7596885954533	46.1320338461087
294	520.4524	230.5509	9	20	293	14.65	-22.9880000000003	-98.2059999999996	100.860629484452	65.0090165683401	58.0275483150498	45.8135100946137	43.7288547241445
295	520.6224	225.5271	9	20	294	14.7	3.39999999999918	-100.476	100.53350971691	58.2155835521192	59.7858707883818	46.5611511611454	42.9503235623453
296	519.2607	224.5534	9	20	295	14.75	-27.2339999999986	-19.4739999999996	33.4802543598448	73.1150990331338	57.7071797729835	48.9606685135371	42.9676486332908
297	518.6924	224.0634	9	20	296	14.8	-11.3660000000004	-9.80000000000018	15.0075299766488	59.0994129515914	56.2975181174201	50.6500649611654	44.656210230692
298	513.1819	225.8232	9	20	297	14.85	-110.21	35.1960000000003	115.693571627813	49.9902878540422	54.9303556444694	50.2832018933378	47.2055788902015
299	511.6895	225.4469	9	20	298	14.9	-29.8480000000006	-7.52600000000029	30.7821990767398	50.405342977627	47.4505604029185	51.1833318926265	48.7139151020063
300	509.5688	227.1967	9	20	299	14.95	-42.414	34.9959999999999	54.9878842291644	54.3794526827211	42.3412800820171	51.311920883393	49.1014631781128
301	508.17	228.2939	9	20	300	15	-27.9759999999999	21.9440000000003	35.5555299777687	36.745612255805	44.9215887796658	51.4573424326034	48.9397208147282
302	508.1663	230.0378	9	20	301	15.05	-0.0740000000007512	34.8779999999999	34.8780785021193	35.8017078542456	51.3904869412425	50.0729076844136	47.4881491192887
303	507.4111	231.1883	9	20	302	15.1	-15.104	23.0099999999999	27.5243694932326	34.6922723099921	42.3152066417514	48.8214770288447	47.4306762824666
304	508.0333	232.3333	9	20	303	15.15	12.4440000000004	22.9000000000002	26.0626770689432	39.4378345817047	44.3391154702032	44.6082160530131	47.9836861735309
305	507.0869	234.617	9	20	304	15.2	-18.9279999999997	45.6739999999996	49.4407065078964	48.4015211997639	42.8379709784042	40.8048122540794	48.7237300574927
306	506.8617	237.5726	9	20	305	15.25	-4.50400000000059	59.1120000000001	59.2833413363317	47.8848010276979	45.2075050922233	40.2264753138608	49.6049359830704
307	505.1764	241.1835	9	20	306	15.3	-33.7059999999997	72.2180000000003	79.6965115924155	52.8765230861607	43.8482972514072	44.1403140073196	49.4764326856539
308	504.9451	242.4089	9	20	307	15.35	-4.62599999999952	24.5079999999996	24.9407686329025	50.9836696468164	42.71259841322	45.0251195514067	48.9779866887173
309	503.4472	244.4739	9	20	308	15.4	-29.9580000000003	41.3	51.0212873612575	50.9771756027419	41.7658717031076	49.0308780044843	49.4736581391827
310	502.5549	246.2625	9	20	309	15.45	-17.8460000000007	35.772	39.9764393111746	39.2950733030504	39.2683444261416	50.6160879618056	50.2461902844098
311	500.6133	248.5001	9	20	310	15.5	-38.8319999999999	44.7520000000003	59.2508711159593	37.5403957987421	35.5313618480558	51.3251015002946	49.2854232739296
312	499.7618	247.8616	9	20	311	15.55	-17.0299999999997	-12.7699999999999	21.2860000939582	30.6552203200545	36.8901410733967	50.3321684135039	48.3717785712642
313	499.8196	248.6679	9	20	312	15.6	1.15599999999972	16.1259999999999	16.1673811113611	27.5530192054668	47.7350324610619	50.10166396948	47.5698289131073
314	499.0354	248.3967	9	20	313	15.65	-15.684	-5.42399999999986	16.5954099678193	20.0855480933697	53.7226405387655	50.1538622524481	45.8227997704572
315	499.5865	247.3046	9	20	314	15.7	11.0220000000004	-21.8420000000003	24.4654337382361	34.4852088437429	58.3942049452069	50.8863089538401	44.0791254604712
316	499.8619	246.2441	9	20	315	15.75	5.50799999999981	-21.2099999999998	21.9135155554737	57.9296691233818	57.4426979083659	50.2492034526036	44.4317778025318
317	502.9399	242.7397	9	20	316	15.8	61.5600000000006	-70.0880000000001	93.2843038458244	76.7900607574764	56.8160395756007	48.3028004101424	45.0136774448476
318	506.2486	236.9488	9	20	317	15.85	66.1739999999998	-115.818	133.389682509555	89.235390684947	57.4907295257399	47.6727714840967	44.9163748354858
319	510.4828	233.3687	9	20	318	15.9	84.6839999999997	-71.6020000000003	110.897368138293	94.7998477233621	58.5418528017885	47.7639843857389	46.8538504984013
320	512.2729	229.421	9	20	319	15.95	35.802000000001	-78.954	86.692083375589	79.1468703074584	62.5042734815387	49.1804596854266	47.2881594250004
321	513.0416	227.056	9	20	320	16	15.3739999999993	-47.2999999999996	49.7358007475495	57.0517899280981	64.9670450571514	47.1135041152559	48.3772865913202
322	513.6722	226.6482	9	20	321	16.05	12.6119999999992	-8.15600000000018	15.0194167663056	40.2936448461007	59.7154597468881	46.6706494581148	48.5915633224536
323	514.413	225.7742	9	20	322	16.1	14.8160000000007	-17.4799999999999	22.9142806127537	35.7731562781303	47.6105105071314	46.31818079737	49.8672560146564
324	514.6176	224.4344	9	20	323	16.15	4.09200000000055	-26.7959999999999	27.1066427283056	35.1342423909406	41.8053282327123	47.0373834879013	52.5636770333263
325	517.2485	222.6049	9	20	324	16.2	52.6179999999999	-36.5900000000005	64.0896405357374	40.2840491863178	39.9667144256462	47.353438666863	52.9212119944854
326	517.5273	220.2946	9	20	325	16.25	5.57599999999866	-46.2059999999997	46.5412313116011	38.1692310861648	36.7843103221458	48.6370802912028	53.1173175334107
327	517.9161	218.2936	9	20	326	16.3	7.7760000000012	-40.0200000000001	40.7684507431914	43.3170116193239	36.5252593406289	45.8870408823755	52.9314190896546
328	517.3293	218.1029	9	20	327	16.35	-11.7360000000008	-3.81399999999985	12.3401901119884	44.1602725731621	35.145632069	44.8076301195649	54.4714738296977
329	517.0199	220.727	9	20	328	16.4	-6.18799999999965	52.482	52.845545394101	38.434378253351	35.532914174014	44.6768229923182	54.6122741392919
330	514.9129	223.4149	9	20	329	16.45	-42.1399999999994	53.7579999999997	68.3059453049288	32.76646949494	32.2026038521873	43.9602308881953	53.9413333263911
331	515.6251	223.9579	9	20	330	16.5	14.2439999999988	10.8600000000001	17.9117597125455	32.1220330518353	32.3071155252541	45.4294716823458	52.6422738559798
332	515.6845	224.5765	9	20	331	16.55	1.18799999999965	12.3720000000003	12.4289069511364	27.7488167287041	32.058622017863	46.8509582314034	52.7838094720761
333	515.6851	225.0324	9	20	332	16.6	0.0120000000015352	9.11799999999971	9.11800789646482	20.2449351312124	42.0047497319983	49.6328480598328	52.8451280968056
334	516.5016	223.7161	9	20	333	16.65	16.3300000000004	-26.3259999999997	30.9794637784452	26.1798527971572	47.5483177519242	54.9734918142045	54.6893200181601
335	517.0968	222.2965	9	20	334	16.7	11.9039999999995	-28.3920000000001	30.7865373174703	31.3507745407859	47.9537473507443	54.9561150351306	56.3076761035012
336	517.0877	219.9172	9	20	335	16.75	-0.181999999999789	-47.586	47.5863480422694	51.8874664121613	54.0746330425457	55.9854316142178	57.2516747354839
337	515.2919	219.2545	9	20	336	16.8	-35.9159999999997	-13.254	38.2835156692796	67.3478187751443	57.1766571221778	57.5600377691669	56.4849355312831
338	509.8971	220.7191	9	20	337	16.85	-107.896000000001	29.2919999999998	111.801467253342	75.6625595702762	64.1200640506656	61.2701761752987	54.2136364771253
339	504.7498	222.3976	9	20	338	16.9	-102.946000000001	33.5700000000003	108.28122559336	81.9694132879342	74.4140694543949	61.460563892845	52.5498577927541
340	501.2767	221.3839	9	20	339	16.95	-69.4619999999998	-20.274	72.3602412931298	83.0025397035697	77.7096262180739	58.7022069673555	51.1631553064298
341	498.5292	224.2302	9	20	340	17	-54.95	56.9259999999997	79.1206166305595	76.3526616891698	79.6637477031815	58.1710435967037	50.6388300913763
342	496.639143114099	225.301300400527	9	20	341	17.05	-37.8011377180201	21.42200801054	43.4491477474571	81.4803201336455	83.0614535204708	58.8969694860375	50.6084993802845
343	492.8588	224.2359	9	20	342	17.1	-75.6068622819805	-21.3080080105402	78.5520771813427	79.7566928658716	80.535602618599	59.3720753962412	50.0693844010631
344	486.3096	222.8416	9	20	343	17.15	-130.984	-27.8859999999997	133.919517815739	77.3580821184288	75.3728100337658	62.3412565484189	50.1968323325474
345	483.3027	221.7851	9	20	344	17.2	-60.1379999999995	-21.13	63.7421049542603	83.1203673373719	69.4506665839668	65.2619135401395	49.3310205638884
346	479.9995	221.19	9	20	345	17.25	-66.0640000000001	-11.902	67.1275628933452	84.7185435480282	62.2674541508618	65.866269179765	48.4639991780827
347	476.7458	219.6192	9	20	346	17.3	-65.0740000000008	-31.4159999999998	72.2605738421726	69.2652999338861	60.6172818498972	67.0828301801907	48.1178081543692
348	472.9615	217.5208	9	20	347	17.35	-75.6859999999995	-41.968	86.5429582346243	59.1446403020619	54.6240867418169	63.6196428346858	49.9023038799498
349	470.3718	216.373	9	20	348	17.4	-51.7939999999999	-22.9560000000004	56.6532997450281	47.1768261832948	50.2684436424429	60.4228925931899	51.4677530287096
350	470.0868	215.7811	9	20	349	17.45	-5.7000000000005	-11.8379999999996	13.1388067951392	38.1141963624225	52.8142008622051	58.3660797246644	52.025090681365
351	470.3971	215.59	9	20	350	17.5	6.20600000000081	-3.82200000000012	7.28849229950962	24.5296299356056	52.0687906563485	55.8481885004069	53.3964686279237
352	470.4753	216.9351	9	20	351	17.55	1.56399999999962	26.902	26.9474247378112	31.2715873509997	51.1042068399106	54.3660405291657	55.5236008883036
353	471.4058	216.9044	9	20	352	17.6	18.6099999999999	-0.613999999999919	18.6201261005396	46.4837614223482	46.7036830507726	50.5059207422934	56.8808911213946
354	475.4474	218.9241	9	20	353	17.65	80.8320000000003	40.394	90.3630868219986	56.9607551294023	45.472975152614	45.4201728508904	57.6324476537814
355	479.4499	216.9565	9	20	354	17.7	80.05	-39.3520000000001	89.1996771518821	64.0942173173988	47.2814928653621	43.7059260926461	57.6018608136279
356	481.951	215.3296	9	20	355	17.75	50.0220000000002	-32.5380000000001	59.67346083478	68.8777361659396	49.428922849952	40.9425667419475	59.290887180445
357	484.4094	213.3911	9	20	356	17.8	49.1679999999997	-38.7700000000001	62.6147356777937	59.6743629542284	48.1147992084341	38.6755785395716	60.7172047986924
358	485.5252	211.5804	9	20	357	17.85	22.3159999999996	-36.2139999999999	42.5377203432433	48.0792243083759	46.3877547427699	38.5344315846009	59.6014680645094
359	487.3734	210.3554	9	20	358	17.9	36.9640000000004	-24.4999999999999	44.346220763443	41.8970905705018	40.5719020593379	41.4749421645742	58.0213849134698
360	488.6461	209.4512	9	20	359	17.95	25.4539999999997	-18.0840000000001	31.2239839226193	32.1353810994694	34.5976513230871	45.3479743953744	56.5422322917651
361	489.7488	208.528	9	20	360	18	22.0540000000005	-18.4640000000002	28.7627921454095	23.8977733196002	29.8163428275464	48.6218936591437	54.9301759754918
362	490.431	208.6335	9	20	361	18.05	13.6439999999993	2.11000000000013	13.8061883226321	21.4694411644473	26.2469502392326	52.1502322905698	54.2072258560428
363	490.4949	208.6118	9	20	362	18.1	1.27799999999979	-0.434000000000196	1.34968144389691	21.1160783377984	30.3651801184293	54.389706846548	53.2489928823745
364	491.256	210.0308	9	20	363	18.15	15.222	28.3800000000002	32.2045599876789	17.7355950845911	37.4769091765343	52.923638759144	51.0530416345302
365	492.6707	210.4406	9	20	364	18.2	28.2940000000008	8.1959999999998	29.4571697893746	20.3585193789957	43.4144559253867	49.9418080871163	50.5998482018937
366	492.0782	210.4158	9	20	365	18.25	-11.8500000000006	-0.495999999999981	11.860375879373	36.8325869172584	47.8148644683354	52.715505181125	49.7505698681201
367	492.5382	209.1508	9	20	366	18.3	9.20000000000073	-25.2999999999997	26.9208097946551	53.4843771886213	56.1856653727054	54.3515794171941	48.455528884031
368	492.6342	204.9659	9	20	367	18.35	1.92000000000007	-83.698	83.7200191352104	65.7128335129749	62.3916589503261	55.5832932943331	46.9238521389521
369	494.114	199.3856	9	20	368	18.4	29.5959999999991	-111.606	115.463511344493	77.8941338520797	65.2753754589501	55.6198772337497	45.715961579687
370	496.2383	195.3846	9	20	369	18.45	42.4860000000001	-80.0200000000001	90.5994514111428	92.0128113664151	65.2859648511455	54.7183848588659	48.4300994921123
371	498.3716	192.4373	9	20	370	18.5	42.6660000000004	-58.9460000000003	72.7668775748971	87.9507309833938	75.6146675347036	54.0121634505766	49.2296857344809
372	500.912	188.2757	9	20	371	18.55	50.8079999999995	-83.2319999999999	97.5141973663319	77.0663737292789	82.4562085951555	54.0484111829199	48.6230083431424
373	502.5812	185.5802	9	20	372	18.6	33.3840000000009	-53.9100000000002	63.4096172201038	64.859096189316	80.8014064702369	55.9920650224556	48.7085395861071
374	505.3207	184.2347	9	20	373	18.65	54.7899999999993	-26.9099999999997	61.041725073919	73.3352012173274	73.7628452909651	56.68591041817	46.8675872444061
375	506.6317	183.5519	9	20	374	18.7	26.2200000000007	-13.6560000000003	29.5630637113281	72.899605823896	66.0223137923451	57.4937703111414	45.0885007851922
376	510.0309	178.9051	9	20	375	18.75	67.983999999999	-92.9359999999997	115.147402714954	73.65208195708	60.2094624328178	58.5585729942927	45.4633432255523
377	513.8918	176.1094	9	20	376	18.8	77.2180000000003	-55.9140000000002	95.336220399175	70.4593168526513	51.9111569931344	58.2354792284904	47.1481382636623
378	517.0395	174.938	9	20	377	18.85	62.9539999999997	-23.4280000000001	67.1719978860237	67.1855313953741	49.5924710945851	55.3132726933033	50.1127566559173
379	518.7754	173.5004	9	20	378	18.9	34.7180000000003	-28.7519999999995	45.0778995517758	47.0837236483083	48.09644537739	49.9569809947999	53.2077091135499
380	519.3589	173.1926	9	20	379	18.95	11.6699999999992	-6.15600000000029	13.1941364249421	30.9227081623728	49.7015757711374	51.5122245888502	56.263982931024
381	518.9785	173.8179	9	20	380	19	-7.6079999999979	12.5060000000002	14.6383639796247	25.5328602320903	41.5024784538818	49.837477809818	58.6792795766136
382	519.1658	173.1159	9	20	381	19.05	3.74599999999873	-14.04	14.5311429694979	25.7335739021287	34.0147498618252	45.095784395715	61.1396508798334
383	521.1369	172.7166	9	20	382	19.1	39.4219999999996	-7.98600000000022	40.222758234611	32.2176201469006	29.8251389163696	43.0273723256662	64.3357282829616
384	523.298	171.9176	9	20	383	19.15	43.2220000000007	-15.9800000000001	46.0814679019675	35.9212332594553	26.1511166986346	40.8115357296682	67.5648473479301
385	525.5583	171.6131	9	20	384	19.2	45.2060000000006	-6.0899999999998	45.6143676488017	37.1067915612776	37.0021353853554	40.2351934832682	70.2778952726375
386	525.0776	170.0265	9	20	385	19.25	-9.6140000000014	-31.7320000000001	33.1564295423984	34.117417600649	39.4654931868182	38.2111812699796	75.1564532348999
387	525.9216	169.4485	9	20	386	19.3	16.880000000001	-11.5600000000001	20.4589344786095	26.5686594951406	38.2804117982956	39.9446971101306	80.21759466651
388	526.7613	168.504	9	20	387	19.35	16.7939999999999	-18.8900000000001	25.2758884314676	41.7866506238101	36.4622735567472	44.6422200175016	82.4218613793964
389	526.8717	168.906	9	20	388	19.4	2.20800000000054	8.0400000000003	8.33767737442552	43.0097531141811	33.5266260819465	50.7955409933502	82.2871726853417
390	520.7866	168.9436	9	20	389	19.45	-121.702	0.751999999999953	121.70432329215	39.4540320353136	30.7688111953989	57.8095810031821	82.0814344831954
391	519.162	170.0465	9	20	390	19.5	-32.4919999999997	22.0580000000001	39.2719419942532	38.8071295128455	34.9198840860774	63.3463957026506	82.7422875300882
392	519.2116	170.171	9	20	391	19.55	0.991999999998825	2.48999999999967	2.68032908427231	40.4845926687524	45.874644358436	68.2308905767468	82.1379429592767
393	518.4117	170.9291	9	20	392	19.6	-15.9979999999996	15.1620000000003	22.041375819127	19.7509717669878	59.4593011186335	72.6793915434676	82.6272135940615
394	518.4574	171.7641	9	20	393	19.65	0.914000000000215	16.7000000000002	16.7249931539599	26.8300150579738	75.4399652880657	78.4437842776902	83.059890289572
395	517.5585	171.8365	9	20	394	19.7	-17.9780000000005	1.44799999999975	18.0362187833265	52.2952566815583	78.6170266210088	83.0620202341337	83.8763708453693
396	514.750415720339	174.296708132559	9	20	395	19.75	-56.1616855932198	49.2041626511798	74.6671584491832	80.1114727244214	87.2272982184829	91.7543334755071	82.4989919629553
397	510.323591156902	179.056694852374	9	20	396	19.8	-88.5364912687396	95.1997343963001	130.006537202195	110.395337907379	98.181369355198	102.19971010453	80.7980255564863
398	504.76376180642	184.886738779236	9	20	397	19.85	-111.19658700964	116.60087853724	161.122456033443	137.48308147503	108.896509530188	109.53045006549	79.5084020007171
399	498.556663165623	190.557118532934	9	20	398	19.9	-124.141972815941	113.40759507396	168.144319068748	147.624581378992	123.360942473434	114.617364375884	79.3970521155532
400	492.188030731239	194.838112733258	9	20	399	19.95	-127.37264868768	85.6198840064798	153.47493662158	144.067482028838	135.355229272868	112.650644377541	79.7631503214232
401	486.1436	196.5	9	20	400	20	-120.88861462478	33.2377453348403	125.374657968994	137.681546335955	148.588782864937	115.647097250358	79.8619150888686
402	480.7744	194.8704	9	20	401	20.05	-107.384	-32.5920000000002	112.221040451423	136.326547039489	158.524775850623	119.180101522838	79.6976906341565
403	475.1454	191.7016	9	20	402	20.1	-112.58	-63.3759999999995	129.192777569027	133.227377070707	159.601599012346	122.227054862457	79.1522872816342
404	467.5896	188.8714	9	20	403	20.15	-151.116	-56.6040000000004	161.369322586419	149.552984350881	153.794763463701	125.308244849476	78.7499583704925
405	463.128	183.6093	9	20	404	20.2	-89.2320000000007	-105.242	137.979086777671	172.982069672409	146.684262134072	127.51754820747	78.9934766684311
406	461.041716860564	173.47161232711	9	20	405	20.25	-41.7256627887195	-202.7537534578	207.002694369866	181.521651688737	144.066896282234	126.786802655931	79.1196401076186
407	460.0575	162.0456	9	20	406	20.3	-19.6843372112801	-228.5202465422	229.366467059061	171.262979887914	140.178833690479	121.651354002842	79.1910395019218
408	459.281739194002	153.486148123599	9	20	407	20.35	-15.5152161199601	-171.18903752802	171.890687650666	160.141147197438	135.557600194726	114.374583983933	79.453470910827
409	457.762296018622	148.196243886921	9	20	408	20.4	-30.3888635075998	-105.79808473356	110.075963582306	138.580808213586	127.255547225518	107.998563237756	80.0844542203089
410	454.5324	145.6409	9	20	409	20.45	-64.5979203724403	-51.1068777384202	82.3699233252888	107.375597708548	119.679867142073	101.716719639664	79.0192976797628
411	449.6141	144.9987	9	20	410	20.5	-98.3659999999998	-12.8439999999995	99.2009994506101	89.5935487007145	104.984822446925	96.3774344750867	80.782908616668
412	446.0991	143.9538	9	20	411	20.55	-70.2999999999997	-20.8980000000003	73.3404145338706	83.2481145631212	84.7779321550608	91.1644906915662	82.1273495314009
413	443.8399	140.4738	9	20	412	20.6	-45.1840000000004	-69.5999999999998	82.9804426114974	79.2185870867076	69.1475689555196	85.6251830198008	82.6727376662458
414	440.721	138.1034	9	20	413	20.65	-62.3779999999999	-47.4080000000004	78.348792894339	71.3888366802645	62.202363011811	79.0561324632948	86.0083745509982
415	438.7939	135.661	9	20	414	20.7	-38.5419999999999	-48.8479999999998	62.2222859432212	62.1802666015732	56.7491771452564	74.9249331027285	87.7858343533128
416	436.1726	134.1966	9	20	415	20.75	-52.4260000000004	-29.2880000000002	60.0522474183944	48.7015892103247	48.6879726679396	66.4849467397301	91.219184460251
417	434.828	134.431	9	20	416	20.8	-26.8920000000003	4.68800000000044	27.2975641404141	41.1566114605008	42.1501476926538	56.182368899314	93.6755991918271
418	434.6554	133.671	9	20	417	20.85	-3.45199999999977	-15.2000000000004	15.5870556552548	34.2797672038051	35.692765844876	49.3764917561645	92.1270989643643
419	432.6633	134.0676	9	20	418	20.9	-39.8419999999999	7.93200000000013	40.6239041452196	25.9871086556146	30.856717701072	45.5515440647342	90.8187628203065
420	433.7339	133.1781	9	20	419	20.95	21.4120000000003	-17.79	27.8380646597426	22.1200287837344	30.1699990633844	45.3879509819852	89.992931072114
421	433.1614	132.4459	9	20	420	21	-11.4499999999998	-14.6440000000001	18.5889546774422	22.6839424794272	27.9850710325348	45.9187199829776	88.8718030371114
422	433.3178	132.812	9	20	421	21.05	3.12799999999925	7.32200000000034	7.96216478101278	20.5568239416432	27.5868056435673	45.0745975399635	89.0533651539198
423	432.8066	132.0467	9	20	422	21.1	-10.2239999999995	-15.3060000000005	18.4066241337189	26.0602309229638	29.6054145568094	43.1184204700347	88.42224301238
424	431.7025	133.0612	9	20	423	21.15	-22.0820000000003	20.2900000000005	29.9883114562997	29.983033409455	28.9007251176574	46.7085042525207	86.6974704312524
425	429.5526	134.8043	9	20	424	21.2	-42.998	34.862	55.3550995663453	33.0535825034002	34.026724818714	48.0541204991551	98.4003968663743
426	427.7851	135.5286	9	20	425	21.25	-35.3499999999997	14.486	38.2029671098984	36.5268866341916	43.1494672980157	55.6515662645709	103.598440101888
427	426.6365	135.7278	9	20	426	21.3	-22.9719999999998	3.98399999999981	23.3149102507384	37.2446262936715	47.9990473872732	65.6998443808122	114.852539049207
428	425.0261	136.5062	9	20	427	21.35	-32.2080000000005	15.5680000000001	35.7731447876761	41.9932187144641	50.5440750951935	69.8796139447959	131.301756130241
429	423.4111	136.0476	9	20	428	21.4	-32.3000000000002	-9.17200000000037	33.5770097536993	56.3159011865764	62.5602908039693	73.6389624028568	130.411104174328
430	420.5359	138.7632	9	20	429	21.45	-57.503999999999	54.3120000000005	79.0980616703086	62.9445122711463	65.9382419349258	78.2691425045638	130.49702264184
431	416.4227	142.4006	9	20	430	21.5	-82.2640000000001	72.7479999999997	109.81637947046	64.5612635561954	83.318061496607	81.3661715991361	130.303412539733
432	414.7371	144.665	9	20	431	21.55	-33.7120000000004	45.2879999999999	56.4579656735878	87.8759553142671	103.812883118057	86.9422396162734	130.876724716583
433	412.5446	144.7039	9	20	432	21.6	-43.8499999999999	0.778000000000247	43.8569012129219	89.8832651553875	110.153813332782	91.2193030049593	130.091754073306
434	406.8501	149.5963	9	20	433	21.65	-113.89	97.8480000000002	150.150468544058	110.320221806638	118.377199688056	94.3388083992101	129.4465834887
435	404.0184	153.0378	9	20	434	21.7	-56.6340000000002	68.8299999999998	89.1346108759106	144.681253964968	122.511560190414	121.87586063002	129.558820006165
436	402.172766219217	163.475944875452	9	20	435	21.75	-36.9126756156595	208.76289750904	212.00116272671	155.746363109369	119.582875900256	140.711933464046	129.789465460474
437	400.7808	174.8039	9	20	436	21.8	-27.8393243843402	226.55910249096	228.263126465239	148.878444061845	125.885431845274	173.522709199099	130.632148749593
438	399.4449	179.5797	9	20	437	21.85	-26.7179999999996	95.5160000000001	99.1824469349289	155.13985522544	131.894530914725	213.227020504318	132.243006778061
439	395.8364	184.1084	9	20	438	21.9	-72.1699999999998	90.5739999999997	115.810873306438	128.845529993875	126.117325994451	215.270664283922	132.017670476153
440	393.5952	189.6979	9	20	439	21.95	-44.824000000001	111.79	120.441666693882	107.089609725579	177.813479325114	215.606094301694	132.058269884708
441	392.9315	193.6693	9	20	440	22	-13.273999999999	79.4279999999998	80.5295365688884	108.042698720081	198.105805431484	214.688105096488	132.786490414003
442	390.781	199.243	9	20	441	22.05	-43.0100000000004	111.474	119.483525123759	103.356207927056	243.232535280141	216.678851893202	134.719743918274
443	388.6197	203.9697	9	20	442	22.1	-43.2259999999997	94.5339999999999	103.947891907436	200.487103424789	316.300227675854	217.065087676578	137.221735749134
444	387.5498	208.463	9	20	443	22.15	-21.3980000000004	89.8660000000001	92.3784193413161	267.366080869093	312.164128879789	212.18466272488	140.523002542071
445	397.060189210732	179.689160543946	9	20	444	22.2	190.20778421464	-575.47678912108	606.096144182547	379.375460834703	308.700628412975	211.063519513174	141.849077185792
446	402.8678	159.7724	9	20	445	22.25	116.15221578536	-398.33521087892	414.924423790408	524.557756631628	309.793334292719	203.927364656378	144.829179345263
447	390.981149514144	191.601813068969	9	20	446	22.3	-237.733009717119	636.58826137938	679.530424951806	520.972049832521	307.47227194113	195.564453118375	150.48564625333
448	376.5952	230.5211	9	20	447	22.35	-287.718990282881	778.38573862062	829.859370892062	416.91415340116	302.23564443843	194.606399611326	154.122122659074
449	375.0866	233.9242	9	20	448	22.4	-30.172	68.0620000000005	74.4498853457819	352.220587716344	298.251999455308	190.396378549449	154.114926941865
450	375.7572	238.1618	9	20	449	22.45	13.4120000000007	84.7519999999997	85.8066620257423	235.569083047558	244.313559701234	185.847397264852	156.333747067314
451	373.3257	242.0346	9	20	450	22.5	-48.6300000000006	77.4560000000002	91.4565953663272	79.9135322452327	209.748923881271	184.20680922887	157.933411619622
452	373.1787	246.846	9	20	451	22.55	-2.93999999999983	96.2279999999998	96.272901607877	75.5319490780958	147.896370956608	182.497248220275	160.259628016926
453	371.6857	248.949	9	20	452	22.6	-29.8599999999999	42.0600000000002	51.5816168804353	71.7129660013077	72.9125715467975	183.224168493308	162.533028799849
454	370.5373	251.3118	9	20	453	22.65	-22.9679999999996	47.2559999999999	52.5419695100971	67.2772600461978	68.628628219109	186.707196684932	160.924011234742
455	368.1435	253.6347	9	20	454	22.7	-47.876	46.4580000000001	66.7117466418022	60.2236588656586	62.9941661167288	161.822293741564	161.424729010316
456	366.3202	256.5799	9	20	455	22.75	-36.4660000000003	58.904	69.2780655907772	65.9116108483623	58.6202841650219	148.94642522648	157.203153958322
457	363.8087	258.3109	9	20	456	22.8	-50.2300000000002	34.6199999999999	61.004895705181	61.7253073601223	57.5222244994195	127.448583307561	152.370492374517
458	361.9572	261.8578	9	20	457	22.85	-37.0299999999997	70.9379999999999	80.021376793954	54.2753662321499	64.2126925481853	95.01722481383	151.750930783133
459	362.5695	263.3149	9	20	458	22.9	12.2460000000001	29.1420000000005	31.610452068897	49.963308283846	75.1623939145558	92.9591895998071	151.314739425975
460	363.9814	262.8947	9	20	459	22.95	28.2380000000001	-8.40400000000045	29.4620410019403	54.8207901331804	79.3310277818949	97.061399832933	151.542234457895
461	362.8711	260.7829	9	20	460	23	-22.2059999999999	-42.2360000000003	47.7177758492579	62.5137742480082	88.143926571689	101.178718142757	152.233201659469
462	361.1975	256.8604	9	20	461	23.05	-33.4720000000004	-78.4499999999991	85.292304951853	88.5994804689894	107.000795658514	103.84040414065	152.497974858369
463	366.675	254.6033	9	20	462	23.1	109.55	-45.1420000000007	118.486297368093	104.38668933164	117.121878080862	108.000969923121	152.516491367864
464	370.5661	247.4969	9	20	463	23.15	77.8219999999999	-142.128	162.038983173803	126.324544859532	117.289750980505	109.663359744604	152.775755397587
465	375.8553	248.68	9	20	464	23.2	105.784	23.6619999999999	108.398085315194	159.180801183847	131.128633549137	111.785938507459	140.476665594991
466	383.7222	248.4469	9	20	465	23.25	157.338	-4.66200000000015	157.407053488717	171.729981913717	143.737152120491	110.478943260266	134.728154704259
467	395.980895281555	246.11412744748	9	20	466	23.3	245.1739056311	-46.6554510504	249.573586573427	145.980021492021	150.15858378188	109.17653163066	120.743894673423
468	404.8548	244.2793	9	20	467	23.35	177.478094368901	-36.6965489495999	181.232201017443	157.870577766634	151.789247298057	108.895461954941	104.419919351085
469	406.5035	244.5078	9	20	468	23.4	32.9739999999993	4.56999999999994	33.2891810653244	161.149759381451	144.164325574653	112.233100302502	106.675983603527
470	414.8806	243.9989	9	20	469	23.45	167.542000000001	-10.1780000000002	167.850866688261	141.136366379913	144.240849233022	117.237071650939	107.955025581142
471	420.5595	237.421	9	20	470	23.5	113.578	-131.558	173.8029615628	131.848512682396	132.813959948843	120.259594090067	108.268642885246
472	425.6703	231.9657	9	20	471	23.55	102.216	-109.106	149.506621565735	142.348629657285	111.352267602807	122.498701496463	108.871418341875
473	430.8222	227.6205	9	20	472	23.6	103.038	-86.9040000000001	134.792932529862	130.61112069941	100.669045829019	121.808814242421	109.528944555216
474	434.4715	225.3661	9	20	473	23.65	72.9859999999996	-45.0880000000001	85.7897659397667	104.478160516235	107.176449624499	118.844314110242	110.020048996151
475	439.7331	223.9145	9	20	474	23.7	105.232	-29.0319999999997	109.163321898887	81.5681688257005	103.345509752741	119.131037448418	109.561376036446
476	441.8676	223.6044	9	20	475	23.75	42.6900000000001	-6.20200000000011	43.1381606469261	69.4895789756417	96.7820360596431	120.509884182039	109.093872692377
477	443.5383	223.0909	9	20	476	23.8	33.4140000000002	-10.2699999999999	34.9566631130606	72.0042695917122	94.8388192110461	114.039206039286	108.404020857711
478	446.0606	220.3566	9	20	477	23.85	50.4460000000006	-54.6860000000004	74.3999832795687	76.0798988060718	91.8283811867847	113.822613888339	107.402867829023
479	449.9241	217.3133	9	20	478	23.9	77.2699999999998	-60.8659999999998	98.3632190201192	89.0859116030509	93.5243026458303	120.392777607246	107.997722221025
480	452.0807	211.2058	9	20	479	23.95	43.1319999999994	-122.15	129.541467970685	108.109469596392	94.0212256638129	118.848651329351	108.18845476776
481	456.6061	208.2441	9	20	480	24	90.5080000000009	-59.2340000000002	108.168224631821	114.167183397928	108.205808415234	115.358567627736	108.472661306606
482	460.1311	202.7785	9	20	481	24.05	70.4999999999995	-109.312	130.074453079765	115.044335699948	116.726144475765	113.902432543101	108.19158201084
483	463.582	198.8427	9	20	482	24.1	69.0179999999998	-78.716	104.688552287249	111.962552521554	126.976181947659	111.056919187312	106.335116803254
484	466.9785	194.9882	9	20	483	24.15	67.9300000000001	-77.09	102.748980530222	127.325705227417	133.609105589994	110.376738247698	104.175541843899
485	471.373	191.3476	9	20	484	24.2	87.8899999999999	-72.8120000000001	114.132552078712	125.342819355139	134.351792905961	107.336813565434	103.949397404863
486	475.2018	182.9281	9	20	485	24.25	76.576	-168.39	184.983988161138	139.785180497391	133.935099195828	107.708802124488	102.427718377049
487	478.6478	178.0066	9	20	486	24.3	68.9200000000005	-98.4300000000002	120.160023718374	152.17387548004	132.966045875156	107.631510084762	99.2880011869031
488	485.2997	172.1768	9	20	487	24.35	133.037999999999	-116.596	176.900357998507	156.741033290368	130.285457187838	105.910273703106	96.1817274291127
489	490.0485	165.4494	9	20	488	24.4	94.9760000000003	-134.548	164.692455443472	140.544493164239	127.229173849566	103.762344139548	96.7225629746812
490	495.0368	160.7571	9	20	489	24.45	99.7660000000008	-93.8459999999998	136.968341130351	140.589272395173	120.652401467054	99.1398378845811	93.8307394484523
491	498.7162	157.0825	9	20	490	24.5	73.5879999999997	-73.492	104.001287530491	120.785733878286	107.211795833743	96.6857285231448	90.570083273953
492	503.3927	153.2929	9	20	491	24.55	93.5299999999995	-75.7920000000001	120.383919873046	102.284472219091	98.5368756937578	93.8844625252162	89.41445634461
493	506.3655	150.7776	9	20	492	24.6	59.4560000000001	-50.3059999999999	77.8826654140702	84.5637696437403	84.8443654585532	90.8614193640866	89.9175044199458
494	509.3057	148.6842	9	20	493	24.65	58.8040000000001	-41.8680000000001	72.1861471474965	73.8790985032464	73.9155826891014	89.5067695775564	90.5082738265268
495	511.6425	148.0619	9	20	494	24.7	46.7359999999996	-12.4459999999999	48.3648282535973	56.4844789923422	63.9278828632013	88.7677573613093	90.7309231390426
496	513.9664	147.0645	9	20	495	24.75	46.4780000000007	-19.948	50.5779318280223	48.9029970388204	59.4363578504616	84.3455525720603	92.4923562693948
497	515.6343	146.9706	9	20	496	24.8	33.3580000000006	-1.87800000000038	33.4108223185249	45.5466931591118	54.8028791752763	84.5367963345204	94.1277647293025
498	516.6414	145.2441	9	20	497	24.85	20.1419999999985	-34.5299999999997	39.9752556464611	43.2919960826623	51.4373815403349	78.5408409698863	94.132443977568
499	519.1901	144.1586	9	20	498	24.9	50.9740000000011	-21.7099999999999	55.4046277489535	44.9936171976768	51.7843653055471	73.0523483421159	93.1810301935124
500	520.0266	142.5034	9	20	499	24.95	16.73	-33.1040000000002	37.0913428713495	53.1212793582103	56.8831132555644	68.8128275675536	91.0019464898992
501	521.7101	140.0757	9	20	500	25	33.6699999999996	-48.5539999999997	59.0860374030951	53.9717660418494	61.479309310378	65.7815989201704	89.3797295454862
502	523.7974	137.0177	9	20	501	25.05	41.7460000000005	-61.1600000000004	74.0491331211926	58.0220374519823	70.536716975283	64.9264801461189	87.2731661033238
503	525.3076	135.4023	9	20	502	25.1	30.2039999999988	-32.3079999999999	44.2276890646563	70.4742304284665	72.2373164812193	68.7780896525801	85.924057922658
504	526.3229	131.7583	9	20	503	25.15	20.3060000000005	-72.8800000000001	75.655984799618	77.9650014230791	72.1891139951305	70.6398094053556	84.3146333234022
505	530.2079	128.6625	9	20	504	25.2	77.6999999999998	-61.9159999999999	99.3523077537707	87.9521545923556	73.6977722719059	74.1250327126517	83.3874257133407
506	525.4427	129.4324	9	20	505	25.25	-95.304000000001	15.3980000000001	96.5398923761581	90.5028669205893	72.1268399898792	77.2759104143013	82.3418013095903
507	519.4955	131.1821	9	20	506	25.3	-118.943999999999	34.9939999999998	123.984898967575	86.3561905382786	75.0500811169615	80.6240193738435	83.4156151460334
508	516.6482	131.0819	9	20	507	25.35	-56.9460000000004	-2.00400000000002	56.9812507058246	76.9213141153454	86.1187977648254	82.3546142520299	82.2076061761897
509	513.9608	131.6468	9	20	508	25.4	-53.7480000000005	11.2980000000005	54.9226028880648	66.2886785566792	89.4952535051642	82.599716247477	80.3781313385696
510	511.7203	130.3102	9	20	509	25.45	-44.8099999999988	-26.7320000000001	52.1779256391043	62.1480076415673	91.366952169739	82.8640550952173	78.1363945615591
511	509.5542	130.2013	9	20	510	25.5	-43.3220000000006	-2.17800000000011	43.3767145828271	81.7347286090615	93.0725115182246	82.0737305678275	76.2651870521462
512	506.3954	134.2866	9	20	511	25.55	-63.1759999999997	81.7059999999998	103.281544392016	92.6343164720498	90.7113217724041	80.6618696814313	73.4751308622727
513	499.7693	138.298	9	20	512	25.6	-132.522	80.2280000000002	154.914855543295	105.812590224133	92.4719120228404	80.9866964812293	72.3783141622341
514	495.0901	141.133	9	20	513	25.65	-93.5839999999996	56.7000000000002	109.420542203007	119.85634447977	93.0103184998235	79.122497069248	71.1328245918369
515	489.3092	142.3297	9	20	514	25.7	-115.618000000001	23.9339999999999	118.069294399518	119.274635903241	92.0303379185287	78.0070940653722	70.3587809275251
516	483.8933	144.0408	9	20	515	25.75	-108.317999999999	34.2219999999998	113.595485861014	103.209095436619	92.0206211457758	80.3380500471203	69.5487434151473
517	478.9306	144.7881	9	20	516	25.8	-99.2539999999997	14.9459999999999	100.37300150937	93.3863205275972	86.2736582459012	82.2944339575465	69.370949628637
518	475.9572	142.5371	9	20	517	25.85	-59.4680000000005	-45.0199999999995	74.5871532101878	78.2480856129247	75.8545951976332	85.8743713824932	69.7585618432647
519	472.9426	142.4706	9	20	518	25.9	-60.2919999999995	-1.33000000000038	60.3066676578961	64.1848978117817	68.7497406333317	87.7039143350234	69.3936604039992
520	471.0058	143.33	9	20	519	25.95	-38.7360000000001	17.1880000000004	42.3781198261559	53.2726805885615	64.6472359610053	87.4599615555645	69.202063350034
521	468.9071	142.8025	9	20	520	26	-41.9740000000002	-10.5500000000001	43.2795468552989	48.5000949586472	67.6035885760159	86.7487751841221	72.2347470696308
522	466.6334	142.5248	9	20	521	26.05	-45.4740000000004	-5.5540000000002	45.811915393269	44.1131607390662	73.8775461426889	82.0237815784265	77.5185053644096
523	464.1418	142.0512	9	20	522	26.1	-49.8320000000001	-9.47200000000009	50.7242250606159	51.046386309086	79.276830742146	75.978538671888	84.8369639817448
524	462.3175	142.6453	9	20	523	26.15	-36.4859999999999	11.8819999999999	38.3719965599914	71.0222793402502	82.3975101702232	71.6258397783182	87.5643304946176
525	461.565	146.4233	9	20	524	26.2	-15.05	75.5600000000004	77.0442476762546	94.4824116968163	82.8895851926004	66.5925291423986	87.15536058642
526	456.9686	151.9105	9	20	525	26.25	-91.9280000000003	109.744	143.15901201112	110.053566525645	81.4769292224683	61.8215764159934	87.0223869606973
527	452.018730424632	158.392249244565	9	20	526	26.3	-98.9973915073597	129.6349848913	163.112577176099	120.68185960138	77.7739049109517	58.1178798834305	87.114616275047
528	447.2708	162.7269	9	20	527	26.35	-94.9586084926398	86.6930151087001	128.579999204759	114.732784076115	76.1024821461428	57.1625094344995	87.0295662624027
529	442.6953	162.6871	9	20	528	26.4	-91.5100000000007	-0.796000000000276	91.5134619386685	91.9315791046864	74.5019389233046	56.1876045605214	87.7155162611756
530	440.4229	162.032	9	20	529	26.45	-45.447999999999	-13.1019999999995	47.2988700499271	61.0653981250872	68.5378223237919	55.5400716048507	87.3723462602282
531	439.0542	162.5334	9	20	530	26.5	-27.3740000000009	10.0279999999998	29.1529871539787	42.1513977666408	56.0395642559709	62.3957635714341	NA
532	439.1333	162.9653	9	20	531	26.55	1.58200000000079	8.63800000000026	8.78167227810324	28.322018245229	42.3582136241722	74.3751410473878	NA
533	437.4883	162.5344	9	20	532	26.6	-32.9000000000008	-8.61800000000017	34.0099974125264	22.342860571469	35.0481881268529	88.6872314822602	NA
534	438.5353	162.1414	9	20	533	26.65	20.9400000000005	-7.86000000000001	22.3665643316094	20.1475494072553	29.9776989508195	96.0061639199872	NA
535	437.7551	162.5267	9	20	534	26.7	-15.6039999999996	7.70600000000002	17.4030816811273	23.6510291232571	28.1905580171011	96.3036271074679	NA
536	437.3831	163.3559	9	20	535	26.75	-7.44000000000028	16.5839999999997	18.1764313329101	27.9449784870651	43.3145979203999	93.7067238742743	NA
537	436.101	163.648	9	20	536	26.8	-25.6420000000003	5.8420000000001	26.2990708581124	31.63337965641	70.9763771838239	91.9347985925474	NA
538	438.4141	162.1168	9	20	537	26.85	46.2620000000004	-30.6239999999997	55.4797442315663	34.0382554627333	101.271980818378	88.1847611423122	NA
539	440.3792	161.5675	9	20	538	26.9	39.3020000000001	-10.9860000000003	40.8085701783341	66.4816464335446	117.51038891667	87.7271181873277	NA
540	438.9761	162.0105	9	20	539	26.95	-28.062000000001	8.86000000000024	29.4274607127435	118.301725244391	124.069431891144	87.2847309648918	NA
541	447.5587	164.7842	9	20	540	27	171.652	55.4739999999998	180.393386186967	174.59898314969	131.373883492578	NA	NA
542	450.584495137347	178.729690318287	9	20	541	27.05	60.5159027469404	278.90980636574	285.399464912343	203.387398176929	141.511383560923	NA	NA
543	448.8464	195.4881	9	20	542	27.1	-34.7619027469398	335.16819363426	336.966033758064	214.100608319554	141.321334157771	NA	NA
544	448.487008829677	204.718638464631	9	20	543	27.15	-7.18782340646044	184.61076929262	184.75064531453	196.266120551611	145.476537423836	NA	NA
545	450.057476960573	208.559658797411	9	20	544	27.2	31.4093626179204	76.8204066556001	82.9935114258686	164.721041877455	146.378903912683	NA	NA
546	452.7111	212.2693	9	20	545	27.25	53.0724607885395	74.1928240517797	91.220947347248	108.043685165853	NA	NA	NA
547	455.2331	218.1337	9	20	546	27.3	50.4399999999998	117.288	127.674071541563	87.5656766707425	NA	NA	NA
548	456.3933	220.5484	9	20	547	27.35	23.2040000000006	48.2939999999996	53.5792502000541	78.6571995058107	NA	NA	NA
549	458.6344	224.0032	9	20	548	27.4	44.8220000000003	69.0960000000001	82.3606028389791	NA	NA	NA	NA
550	459.0668	225.8765	9	20	549	27.45	8.64799999999946	37.466	38.4511256012095	NA	NA	NA	NA
551	NA	NA	9	20	550	27.5	NA	NA	NA	NA	NA	NA	NA
552	NA	NA	9	20	551	27.55	NA	NA	NA	NA	NA	NA	NA
553	NA	NA	9	20	552	27.6	NA	NA	NA	NA	NA	NA	NA
554	NA	NA	9	20	553	27.65	NA	NA	NA	NA	NA	NA	NA
555	NA	NA	9	20	554	27.7	NA	NA	NA	NA	NA	NA	NA
556	NA	NA	9	20	555	27.75	NA	NA	NA	NA	NA	NA	NA
557	NA	NA	9	20	556	27.8	NA	NA	NA	NA	NA	NA	NA
558	NA	NA	9	20	557	27.85	NA	NA	NA	NA	NA	NA	NA
559	NA	NA	9	20	558	27.9	NA	NA	NA	NA	NA	NA	NA
560	NA	NA	9	20	559	27.95	NA	NA	NA	NA	NA	NA	NA
561	NA	NA	9	20	560	28	NA	NA	NA	NA	NA	NA	NA
562	NA	NA	9	20	561	28.05	NA	NA	NA	NA	NA	NA	NA
563	NA	NA	9	20	562	28.1	NA	NA	NA	NA	NA	NA	NA
564	NA	NA	9	20	563	28.15	NA	NA	NA	NA	NA	NA	NA
565	NA	NA	9	20	564	28.2	NA	NA	NA	NA	NA	NA	NA
566	NA	NA	9	20	565	28.25	NA	NA	NA	NA	NA	NA	NA
567	NA	NA	9	20	566	28.3	NA	NA	NA	NA	NA	NA	NA
568	NA	NA	9	20	567	28.35	NA	NA	NA	NA	NA	NA	NA
569	NA	NA	9	20	568	28.4	NA	NA	NA	NA	NA	NA	NA
570	NA	NA	9	20	569	28.45	NA	NA	NA	NA	NA	NA	NA
571	NA	NA	9	20	570	28.5	NA	NA	NA	NA	NA	NA	NA
572	NA	NA	9	20	571	28.55	NA	NA	NA	NA	NA	NA	NA
573	NA	NA	9	20	572	28.6	NA	NA	NA	NA	NA	NA	NA
574	NA	NA	9	20	573	28.65	NA	NA	NA	NA	NA	NA	NA
575	NA	NA	9	20	574	28.7	NA	NA	NA	NA	NA	NA	NA
576	NA	NA	9	20	575	28.75	NA	NA	NA	NA	NA	NA	NA
577	NA	NA	9	20	576	28.8	NA	NA	NA	NA	NA	NA	NA
578	NA	NA	9	20	577	28.85	NA	NA	NA	NA	NA	NA	NA
579	NA	NA	9	20	578	28.9	NA	NA	NA	NA	NA	NA	NA
580	NA	NA	9	20	579	28.95	NA	NA	NA	NA	NA	NA	NA
581	NA	NA	9	20	580	29	NA	NA	NA	NA	NA	NA	NA
582	NA	NA	9	20	581	29.05	NA	NA	NA	NA	NA	NA	NA
583	NA	NA	9	20	582	29.1	NA	NA	NA	NA	NA	NA	NA
584	NA	NA	9	20	583	29.15	NA	NA	NA	NA	NA	NA	NA
585	NA	NA	9	20	584	29.2	NA	NA	NA	NA	NA	NA	NA
586	NA	NA	9	20	585	29.25	NA	NA	NA	NA	NA	NA	NA
587	NA	NA	9	20	586	29.3	NA	NA	NA	NA	NA	NA	NA
588	NA	NA	9	20	587	29.35	NA	NA	NA	NA	NA	NA	NA
589	NA	NA	9	20	588	29.4	NA	NA	NA	NA	NA	NA	NA
590	NA	NA	9	20	589	29.45	NA	NA	NA	NA	NA	NA	NA
591	NA	NA	9	20	590	29.5	NA	NA	NA	NA	NA	NA	NA
592	NA	NA	9	20	591	29.55	NA	NA	NA	NA	NA	NA	NA
593	NA	NA	9	20	592	29.6	NA	NA	NA	NA	NA	NA	NA
594	NA	NA	9	20	593	29.65	NA	NA	NA	NA	NA	NA	NA
595	NA	NA	9	20	594	29.7	NA	NA	NA	NA	NA	NA	NA
596	NA	NA	9	20	595	29.75	NA	NA	NA	NA	NA	NA	NA
597	NA	NA	9	20	596	29.8	NA	NA	NA	NA	NA	NA	NA
598	NA	NA	9	20	597	29.85	NA	NA	NA	NA	NA	NA	NA
599	NA	NA	9	20	598	29.9	NA	NA	NA	NA	NA	NA	NA
600	NA	NA	9	20	599	29.95	NA	NA	NA	NA	NA	NA	NA
601	NA	NA	9	20	600	30	NA	NA	NA	NA	NA	NA	NA
