# Supplementary material for: An automated feeding system for the African killifish reveals the impact of diet on lifespan and allows scalable assessment of associative learning
Source: eLife. 2022 Nov 10;11:e69008. doi: 10.7554/eLife.69008 (PMC9788828; doi:10.7554/eLife.69008)
Supplement: Figure 6—source data 3. [file elife-69008-fig6-data3.zip › Filtered and Interpolated Trajectories with Kinematics/t6_REC0018 DLC_likelihood-euclidean-filtered_splines-interpolated_kinematics_02_resnet50_TrainAllTheThingsJun28shuffle1_1030000.csv]

	x2	y2	fishnum	recording_num	bodyparts_coords	seconds	velocity_x	velocity_y	velocity_xy	velocity_xy_5frame	velocity_xy_10frame	velocity_xy_20frame	velocity_xy_40frame
1	256.2945	47.95083	6	18	0	0	0	0	0	NA	NA	NA	NA
2	246.5979	47.82669	6	18	1	0.05	-193.932	-2.48280000000008	193.947892279963	NA	NA	NA	NA
3	235.7334	50.06618	6	18	2	0.1	-217.29	44.7898000000001	221.858221132416	303.045007906917	NA	NA	NA
4	212.556628648766	49.0603975604048	6	18	3	0.15	-463.53542702468	-20.115648791904	463.971692491332	431.081587188241	NA	NA	NA
5	180.91306441461	46.2024596006746	6	18	4	0.2	-632.87128468312	-57.158759194604	635.447233630873	495.825761194429	370.782411484932	NA	NA
6	148.931	44.88606	6	18	5	0.25	-639.6412882922	-26.327992013492	640.182896406619	532.227057521269	399.484343794429	NA	NA
7	123.210562929015	47.7863161195107	6	18	6	0.3	-514.4087414197	58.005122390214	517.668762310905	505.916349295098	408.117262098921	NA	NA
8	104.239220012179	54.7040392480939	6	18	7	0.35	-379.42685833672	138.354462571664	403.864702766616	438.519815062946	412.461383133051	NA	NA
9	90.976272881631	64.7214641565764	6	18	8	0.4	-265.25894261096	200.34849816965	332.41815136048	367.887100400618	389.572472555124	NA	NA
10	82.3810231695066	76.9208256157846	6	18	9	0.45	-171.904994242488	243.987229184164	298.464562470112	320.408763003413	344.793210790679	296.176536540144	NA
11	77.412772507943	90.3843583965453	6	18	10	0.5	-99.365013231272	269.270655615214	287.019323094976	292.695708744834	293.765236474192	311.363718454223	NA
12	75.0308225290769	104.194297269685	6	18	11	0.55	-47.6389995773221	276.198777462794	280.277075324883	273.22859581515	252.725018671589	315.561720438469	NA
13	74.1944748650452	117.43287700603	6	18	12	0.6	-16.7269532806341	264.7715947269	265.299431473719	251.066606518412	230.005575579271	315.577859249144	NA
14	73.8630311479848	129.182332376408	6	18	13	0.65	-6.6288743412079	234.98910740756	235.08258671206	219.643372547766	221.908971329719	300.27841652895	NA
15	72.9957930100326	138.524898151644	6	18	14	0.7	-17.344762759044	186.85131550472	187.654615986423	185.041274339765	221.570661595356	277.057253360343	NA
16	70.5520620833254	144.542809102566	6	18	15	0.75	-48.8746185341441	120.35821901844	129.903153241747	167.315442413707	223.243093114017	255.517458542089	NA
17	65.49114	146.3183	6	18	16	0.8	-101.218441666508	35.5098179486799	107.266584284877	170.589346844289	223.006178778016	241.052607901731	NA
18	57.1915181040067	143.293859759786	6	18	17	0.85	-165.992437919866	-60.4888048042801	176.670271843428	192.074716672301	218.694335365236	242.238434804645	NA
19	46.7084465865491	136.352993877818	6	18	18	0.9	-209.661430349152	-138.81731763936	251.452108864967	226.842813680267	210.984360502776	261.064521525435	NA
20	35.516365350644	126.739461995004	6	18	19	0.95	-223.841624718102	-192.27063765628	295.081465126483	260.971083216267	209.321295930006	276.93954574895	287.294079284347
21	25.0897142993085	115.697023752251	6	18	20	1	-208.53302102671	-220.84876485506	303.743638281581	270.073228316765	217.269680609986	286.013060967517	290.290956256418
22	16.9029333355594	104.469438790467	6	18	21	1.05	-163.735619274982	-224.55169923568	277.907931964874	251.379374161263	229.380197131873	289.477362898709	289.224630573096
23	12.4304623624136	94.3004667505587	6	18	22	1.1	-89.449419462916	-203.379440798166	222.180997345919	226.567875187711	254.471294030019	289.186586958914	285.659610159803
24	13.1467412828882	86.4338672734338	6	18	23	1.15	14.325578409492	-157.331989542498	157.982838087455	207.696547539705	300.220071721151	287.347040319534	275.915089036407
25	20.52621	82.1134	6	18	24	1.2	147.589374342236	-86.4093454686761	171.023970258726	197.789311047479	332.308429902544	286.213988432816	262.44424657268
26	30.70443	84.56516	6	18	25	1.25	203.5644	49.0352000000001	209.38700004155	238.869359743274	348.783028821018	287.584625616603	248.942747625824
27	32.55556	95.8327	6	18	26	1.3	37.0226	225.3508	228.371749503742	349.06076928104	355.948547019401	290.916598952037	238.139281542029
28	53.7083368337817	92.7303902179792	6	18	27	1.35	423.055536675634	-62.0461956404159	427.581240824896	438.048984617378	359.678838552592	291.788591193469	230.966440225713
29	86.75366	79.90479	6	18	28	1.4	660.906463324366	-256.512004359584	708.939885776285	489.86951010233	363.709720136293	286.962003422089	226.305878525547
30	115.487159700484	68.8179355050111	6	18	29	1.45	574.66999400968	-221.737089899778	615.965046940415	514.107782991324	363.106680935625	278.411622028551	224.113524824104
31	137.655337182807	61.249696956905	6	18	30	1.5	443.36354964646	-151.364770962122	468.489627466313	480.488317361911	357.899570623219	269.218194058612	221.605312535801
32	154.492411455981	56.5594030958102	6	18	31	1.55	336.74148546348	-93.805877221896	349.563113948713	378.358670991546	352.453000772202	262.887540707723	217.821775146194
33	167.232601529017	54.106382661855	6	18	32	1.6	254.80380146072	-49.0604086791039	259.483912677828	288.164377253873	329.105888356918	255.741361070463	215.015612311837
34	177.110126410926	53.249964395168	6	18	33	1.65	197.55049763818	-17.12836533374	198.291653924462	225.929631144108	273.703935123026	251.551761543864	210.419598882238
35	185.359205110719	53.3494770358775	6	18	34	1.7	164.98157399586	1.99025281418997	164.993578252051	190.798218553079	224.514814154557	247.831239785017	206.894254274899
36	193.214056637406	53.764249324112	6	18	35	1.75	157.09703053374	8.29544576469004	157.315896917488	177.723459351925	189.653359296207	242.368036709559	204.132977988805
37	201.9089	53.85361	6	18	36	1.8	173.89686725188	1.78721351776005	173.906050993564	169.049199254507	169.826534396045	235.225955182327	202.195612114132
38	211.6124	53.6563	6	18	37	1.85	194.07	-3.94620000000003	194.110116672058	160.865251055241	151.803883588333	219.694445646781	198.472192304223
39	219.3524	53.96157	6	18	38	1.9	154.8	6.1054	154.920353437371	153.377087448306	139.393802951435	191.54723552566	192.848356810543
40	225.339	52.33479	6	18	39	1.95	119.732	-32.5356000000001	124.073837255725	148.854850239012	132.555798634408	171.287503899257	186.519329107784
41	230.9245	54.50902	6	18	40	2	111.71	43.4846	119.87507888281	125.884307824742	126.836502795898	157.197564104085	179.12072887078
42	238.2113	52.4773	6	18	41	2.05	145.736	-40.6344	151.294864947096	109.738406648363	117.998909592453	146.166187393679	172.495260292354
43	241.9375	51.12831	6	18	42	2.1	74.5240000000001	-26.9798	79.257404600706	104.246346213576	110.283002936644	140.844637664761	167.307870801186
44	245.6328	51.45306	6	18	43	2.15	73.9060000000001	6.49500000000003	74.1908475554769	100.295918143491	109.390535928293	133.492157444942	163.788382429472
45	250.4556	51.17731	6	18	44	2.2	96.456	-5.51500000000004	96.6135350817886	87.1429689458941	118.060193643957	127.574520116982	159.610059904548
46	255.3261	50.01984	6	18	45	2.25	97.4099999999999	-23.1493999999999	100.122938532386	94.6816980485466	124.741768911964	120.681330361008	154.840389661254
47	259.6008	49.89557	6	18	46	2.3	85.4939999999999	-2.48540000000006	85.5301189591128	109.042665208223	122.505840391313	113.474625276227	149.809133430661
48	265.3565	50.92794	6	18	47	2.35	115.114	20.6474	116.951050113968	131.874041074338	129.885391741188	105.155793414977	139.291832026031
49	272.523	49.53937	6	18	48	2.4	143.330000000001	-27.7714	145.995683353859	149.187619680437	127.59051193845	98.7347101989967	122.013599956159
50	282.9951	48.35804	6	18	49	2.45	209.441999999999	-23.6265999999999	210.770414412364	157.868711836731	122.593241599555	94.6270361870171	106.736446042199
51	292.3108	47.76525	6	18	50	2.5	186.314	-11.8558	186.690831562881	165.089085433829	114.526157926117	89.0232636829477	95.5290213721505
52	298.7477	47.40849	6	18	51	2.55	128.738000000001	-7.13520000000003	128.935579740583	146.138358668677	108.950340960002	82.1029798769855	87.0157608445132
53	306.3718	46.74812	6	18	52	2.6	152.482	-13.2074	153.05291809946	113.312442124772	100.02858389331	78.8743805319102	80.9653095026764
54	308.0119	44.77976	6	18	53	2.65	32.8020000000004	-39.3671999999999	51.2420495280977	79.8646961717977	88.0788844697004	76.0250033150793	76.4016836458452
55	310.2186	44.02551	6	18	54	2.7	44.1339999999991	-15.0850000000001	46.640831692841	60.031970083272	71.1938787300773	71.3888800240791	72.8758455184447
56	311.1834	44.14848	6	18	55	2.75	19.2960000000005	2.45940000000004	19.4521017980068	34.9680823527902	53.3047584539317	67.3127426129487	69.7291177536603
57	312.5965	44.61653	6	18	56	2.8	28.2619999999997	9.36099999999996	29.7719492979547	30.0194102707238	41.7001193626585	64.3923116789948	66.4228538540207
58	313.7621	45.36769	6	18	57	2.85	23.3119999999997	15.0232000000001	27.7334794470508	29.0753153353822	27.8633693226325	58.8892184052819	62.525219097043
59	314.643	44.37801	6	18	58	2.9	17.6179999999999	-19.7936	26.4986891177658	26.7448207360656	24.4594946917086	52.4799643866575	64.0052715257988
60	316.7303	44.56898	6	18	59	2.95	41.7460000000005	3.8194	41.9203570161329	23.3682686420449	20.1845184486029	42.1853881851415	64.8530871673287
61	317.0731	44.38304	6	18	60	3	6.85600000000022	-3.71880000000004	7.79962880142404	20.7586562924749	20.0993272997801	33.8604786402155	64.1982075996603
62	317.1394	45.02408	6	18	61	3.05	1.32600000000025	12.8207999999999	12.889188827851	18.8995791126934	19.8342823979881	27.8653342953475	62.6645535569387
63	317.7275	44.58443	6	18	62	3.1	11.7619999999999	-8.79300000000001	14.6854176992008	11.2937215618236	17.749852917254	21.0859813405922	66.1425571434933
64	318.5093	44.22572	6	18	63	3.15	15.6359999999995	-7.1741999999999	17.2033032188584	13.4538338634945	16.8810443036145	19.311209846748	66.7436237572514
65	318.7014	44.25652	6	18	64	3.2	3.84199999999964	0.615999999999985	3.89106926178361	16.3002961539314	13.1768976402056	18.1771709199077	66.2167395582581
66	318.5135	45.16735	6	18	65	3.25	-3.75799999999913	18.2165999999999	18.6001903097789	14.7410495420332	14.4161988264993	18.7769051463128	66.1261493589737
67	319.6482	44.42479	6	18	66	3.3	22.6939999999991	-14.8511999999999	27.1215002800353	14.8625094945357	14.0305492280365	19.3710824318142	69.9941203995434
68	319.9766	44.52874	6	18	67	3.35	6.56800000000089	2.07899999999995	6.88918463970966	15.0600737185877	14.3085933585519	19.894644779109	74.8018123220589
69	319.2505	45.04432	6	18	68	3.4	-14.5220000000006	10.3116	17.8106029813709	15.3785637895041	14.1629250017874	29.2758328526009	78.9547846039089
70	319.0793	45.2181	6	18	69	3.45	-3.42399999999998	3.47560000000001	4.87889038204385	11.7608023021416	16.1698233912125	35.0791381476403	80.6847345631448
71	318.6505	44.30405	6	18	70	3.5	-8.57599999999934	-18.2810000000001	20.1926406643606	13.8761371750706	17.4544829928456	39.3731515163728	81.8163037945001
72	318.4102	43.92165	6	18	71	3.55	-4.80600000000095	-7.64799999999994	9.03269284322279	13.4633405090392	18.9078824656402	43.226127236892	83.6956031482658
73	319.1208	44.42928	6	18	72	3.6	14.212	10.1526	17.4658590043547	17.2795730638373	22.039436640964	53.4107337550765	84.8963240203916
74	319.015	45.20947	6	18	73	3.65	-2.11599999999976	15.6038000000001	15.7466196512141	19.5304021961871	41.6706214015872	57.4622441994235	89.3575833650818
75	318.2244	44.30938	6	18	74	3.7	-15.8119999999997	-18.0018000000001	23.9600531560344	26.0549626291389	56.981378655075	61.0445990924372	95.0815657652004
76	318.9581	42.91872	6	18	75	3.75	14.674	-27.8131999999999	31.4467863261096	30.2027361068575	64.3301042062463	64.9395561049987	102.304134925379
77	318.5147	44.95375	6	18	76	3.8	-8.86799999999994	40.7006	41.6554950079818	69.8779022941352	72.4217052457475	75.5959291200919	109.611155568695
78	319.6495	46.49038	6	18	77	3.85	22.6959999999997	30.7326	38.2047263929476	96.6831842463126	92.5128741516011	90.7144062388359	116.834794018595
79	328.9922	51.71867	6	18	78	3.9	186.854000000001	104.5658	214.122450587602	109.129806216305	100.76156339706	105.42960482116	123.480247657348
80	336.152	48.38152	6	18	79	3.95	143.195999999999	-66.743	157.986462916921	118.788447862356	105.919374793662	119.184080941148	128.662776628621
81	340.1608	45.95885	6	18	80	4	80.1760000000002	-48.4534000000001	93.6798961760742	154.823012196345	112.424629217152	129.772128948785	133.391533627064
82	343.699	48.73519	6	18	81	4.05	70.7640000000004	55.5268000000001	89.948703238235	131.645224499984	132.283975774544	139.525872001184	137.453716719961
83	347.8418	58.83762	6	18	82	4.1	82.8559999999993	202.0486	218.37754806289	115.155565341011	159.389375836708	148.706666700191	142.177039092589
84	352.6257	59.95066	6	18	83	4.15	95.6780000000003	22.2608	98.2335121057985	115.719452217998	169.188588240734	159.403956883416	147.789528168135
85	356.3804	59.54168	6	18	84	4.2	75.0940000000003	-8.17959999999999	75.5381671220585	145.779503686731	181.386783227221	171.985960610493	153.841404636221
86	352.004343266259	61.574025802241	6	18	85	4.25	-87.5211346748199	40.6469160448201	96.4993305610076	163.955739477071	195.214153691323	185.831364704445	159.967392765587
87	340.499412519453	65.0288016506726	6	18	86	4.3	-230.09861493612	69.095516968632	240.2489605819	206.731951981483	206.630038756621	199.851228705575	166.798580042124
88	325.3991	68.35791	6	18	87	4.35	-302.006250389061	66.582166986548	309.25872701459	247.618001113432	204.900459248781	213.774943258082	175.244174770133
89	309.907210622715	70.2394340524081	6	18	88	4.4	-309.837787545699	37.6304810481619	312.11457462786	274.708855164649	218.046350369772	217.684662462095	183.77288443616
90	295.9088	70.25618	6	18	89	4.45	-279.968212454301	0.334918951838006	279.968412781801	267.480573826511	238.052546427324	222.246415109601	191.988861399401
91	284.443554065793	68.5085192782953	6	18	90	4.5	-229.304918684139	-34.9532144340941	231.953600817093	245.845179020491	259.238100191739	227.409915737755	198.319146712978
92	274.488429342584	66.2623613065608	6	18	91	4.55	-199.10249446418	-44.9231594346898	204.10755389121	229.36074875806	267.418481636607	231.68130620303	202.392548855579
93	264.5047	65.075	6	18	92	4.6	-199.67458685168	-23.7472261312161	201.081752984492	228.487091741217	268.160510679456	230.943344430102	202.584462946367
94	253.0515	65.92396	6	18	93	4.65	-229.064	16.9791999999998	229.692423315703	243.767345218829	266.180736683457	238.116812136846	202.960903647829
95	239.391679768882	67.7399685960294	6	18	94	4.7	-273.19640462236	36.3201719205881	275.600127697585	267.356389446704	263.106046991981	246.638210180006	202.936793844544
96	224.135058705312	69.9631027771292	6	18	95	4.75	-305.1324212714	44.4626836219959	308.354868205152	290.47584233842	259.605677784187	254.995229426176	202.686695401926
97	208.203733502965	72.3057192756878	6	18	96	4.8	-318.62650404694	46.8523299711723	322.052775030587	303.000724608853	256.732573649438	258.001230964155	202.321406590103
98	192.519800855514	74.4801748240936	6	18	97	4.85	-313.67865294902	43.4891109681158	316.679017443071	297.725002242745	256.986229611423	259.773943301431	202.070989949027
99	178.005357456634	76.1988261547349	6	18	98	4.9	-290.2888679776	34.3730266128262	292.31683466787	275.444010349544	258.187273903921	262.116164051161	197.759295160715
100	165.5825	77.17403	6	18	99	4.95	-248.45714913268	19.504076905302	249.221515867042	246.108757852172	255.223873932687	264.793641857653	194.012735317229
101	155.7399	77.4845	6	18	100	5	-196.852	6.2093999999999	196.949908739151	223.496616884427	250.752358660613	266.866164477172	192.073787962945
102	147.0367	78.5553	6	18	101	5.05	-174.064	21.4160000000001	175.376512543727	213.373823198989	248.583980291703	265.259225709975	190.48568481426
103	137.0508	80.53844	6	18	102	5.1	-199.718	39.6627999999998	203.618312604343	212.722745622629	251.387375923406	256.462259192543	185.423196771744
104	124.9711	80.90112	6	18	103	5.15	-241.594	7.25360000000023	241.70286624068	226.060706971681	258.051591418865	246.517850412242	183.280230430765
105	112.849796576125	82.9801446743341	6	18	104	5.2	-242.4260684775	41.5804934866819	245.966127985244	251.059202731235	266.481236723326	233.887627078595	182.136788222349
106	100.277605281155	86.9430672063093	6	18	105	5.25	-251.4438258994	79.2584506395039	263.639715484413	279.278134962385	274.126651170157	219.542026099407	180.269331398989
107	86.01366	91.64346	6	18	106	5.3	-285.2789056231	94.0078558738142	300.368991341492	302.72935963874	273.785877770511	204.791584474631	174.596935310326
108	69.3940404501993	96.2102785552089	6	18	107	5.35	-332.392390996014	91.3363711041779	344.712973760094	320.239727824023	255.938288773663	190.367036639972	167.295394503275
109	52.0626096798089	100.87401075465	6	18	108	5.4	-346.628615407808	93.274643988822	358.958989622457	322.192595368632	234.848426920564	177.833927859336	160.103761399949
110	36.240176569514	106.140527576767	6	18	109	5.45	-316.448662205898	105.33033644234	333.51796891166	296.512552809788	212.551380224503	165.779055524856	153.648330688886
111	24.14755	112.5157	6	18	110	5.5	-241.85253139028	127.50344846466	273.404053207458	232.59844258494	188.331693538201	156.737660188134	148.223821060091
112	17.79329	118.3085	6	18	111	5.55	-127.0852	115.856	171.96877854727	166.967494202387	160.999188657558	149.29006342549	143.918464092833
113	17.00879	117.3262	6	18	112	5.6	-15.69	-19.6459999999999	25.1424226358558	104.863032624982	129.346697356539	139.903049113385	139.407277828115
114	17.21161	115.7994	6	18	113	5.65	4.05639999999998	-30.5359999999999	30.8042477096908	54.4707917077694	97.6162642998072	128.443648724683	134.239190140621
115	17.31854	114.6546	6	18	114	5.7	2.13859999999997	-22.8960000000001	22.9956610246369	25.4858245053288	65.0768743263862	117.635366264692	127.918999740882
116	17.93199	113.7753	6	18	115	5.75	12.269	-17.586	21.4428486213936	26.0949521281374	39.3486692061118	105.543433371803	121.125061790582
117	17.84985	112.4256	6	18	116	5.8	-1.64279999999998	-26.994	27.0439425350669	28.2650343972274	24.7942490804696	91.1926396564964	115.906818695982
118	19.11096	111.7963	6	18	117	5.85	25.2222	-12.586	28.188060749899	25.2907160277901	23.867809453108	74.8168457051188	110.048559580146
119	18.39471	109.8406	6	18	118	5.9	-14.325	-39.1140000000001	41.6546590551406	24.2265467044541	22.0388705288028	58.0913587487385	104.183054532388
120	18.52061	109.4544	6	18	119	5.95	2.51800000000003	-7.72399999999976	8.12406917745021	24.1026736556104	22.7193523048807	42.5030195201179	99.0391158102126
121	19.31265	109.6043	6	18	120	6	15.8408	2.99799999999976	16.1220020047139	21.6406667780786	22.7551732054052	29.5814776430107	95.3601637265671
122	19.8133	110.827	6	18	121	6.05	10.013	24.4540000000001	26.4245772908481	15.8127066603783	21.3860906554344	22.5777024756919	91.778645817756
123	19.16307	110.3715	6	18	122	6.1	-13.0046	-9.11000000000001	15.8780263622404	20.1479885819713	20.2869940536986	22.3522964636876	87.5708129729066
124	18.94176	109.7862	6	18	123	6.15	-4.42620000000005	-11.7060000000001	12.5148584666389	21.2837997063562	18.5664531976697	21.9605298690003	82.0782606053923
125	20.42262	109.9512	6	18	124	6.2	29.6172	3.30000000000013	29.8004787854155	18.6695076552585	19.9291647138496	21.9503724031692	76.5677013979816
126	19.88491	109.003	6	18	125	6.25	-10.7541999999999	-18.964	21.8010576266382	18.9333213293187	19.8142860799096	22.708097481757	70.3740429217898
127	19.50933	109.555	6	18	126	6.3	-7.51160000000006	11.0400000000001	13.3531170353593	21.3201997349612	20.3611558709143	27.0220529173338	63.2830761209617
128	19.00942	108.8554	6	18	127	6.35	-9.9982	-13.9920000000001	17.1970947325414	19.7103408457279	20.8367834742671	29.73008252032	55.3105887443841
129	19.95004	109.6362	6	18	128	6.4	18.8124000000001	15.616	24.4492504948516	18.3447724534631	21.8821892091978	30.5321812054406	46.9342131650713
130	19.53902	110.6431	6	18	129	6.45	-8.22040000000001	20.138	21.7511843392492	22.0528040865702	21.1813925014577	32.299176095569	39.1173528936355
131	19.87824	109.9757	6	18	130	6.5	6.78440000000002	-13.348	14.9732156653139	22.7402456192155	22.6610217581088	33.9826672649998	32.8900082801746
132	20.20798	108.4155	6	18	131	6.55	6.59479999999995	-31.2040000000002	31.8932752008948	22.4441786834343	32.6580151792331	34.2672282100216	28.92928706202
133	19.19826	108.6274	6	18	132	6.6	-20.1944	4.238	20.634302395768	22.6524441571875	39.1731709869414	35.2385768324279	28.6104281658398
134	19.68414	107.5868	6	18	133	6.65	9.71759999999996	-20.812	22.9689158159456	26.9772710627545	42.4979092132115	35.7128724861013	28.3848538998245
135	18.55707	107.7555	6	18	134	6.7	-22.5414	3.37400000000002	22.792511708015	43.263226271896	44.6691874772883	35.5000365312714	28.5168921221504
136	19.1933	109.4712	6	18	135	6.75	12.7246	34.314	36.5973501931492	55.6060963546672	48.1510484500901	35.2046524717766	31.4651143425362
137	23.81094	112.7549	6	18	136	6.8	92.3528	65.6740000000002	113.323051246602	62.5516397429888	48.1733005491288	35.3735125854271	35.6159755235043
138	27.43927	114.7013	6	18	137	6.85	72.5666	38.9279999999999	82.348652809624	66.6859307973892	49.6403701905887	35.8043317836495	38.8875277152896
139	29.8426	116.297	6	18	138	6.9	48.0666	31.9139999999999	57.6966327575535	69.3248258374256	49.5435557630049	35.7770675814041	41.4581973804419
140	31.92181	115.6648	6	18	139	6.95	41.5842	-12.6439999999999	43.4639669800169	53.0833748263617	49.818680561085	35.7316862671531	42.5951470413355
141	33.69631	117.411	6	18	140	7	35.4899999999999	34.924	49.7918253933314	43.6746440265102	47.7482831854443	36.1985389173384	46.6395380395734
142	33.74976	115.8061	6	18	141	7.05	1.0690000000001	-32.098	32.1157961912826	36.535471783021	38.089009991621	35.2808716483481	48.7831357944563
143	33.69831	114.0416	6	18	142	7.1	-1.02900000000005	-35.29	35.3049988103667	32.9514303247809	32.4354925803577	34.8685598679921	50.4084554765095
144	34.66934	113.5247	6	18	143	7.15	19.4206	-10.3380000000001	22.0007715401075	26.171740533463	29.0562259495967	34.8091779306488	53.2687664978941
145	34.7581	112.2506	6	18	144	7.2	1.77520000000001	-25.4819999999998	25.5437596888162	23.0946451568804	26.7941850570178	35.0834118411316	55.7308126446014
146	34.43518	112.9767	6	18	145	7.25	-6.45839999999993	14.5219999999998	15.8933764367422	21.1963411342052	24.2460293845868	40.2221312033155	58.1577048505719
147	33.69016	112.5963	6	18	146	7.3	-14.9004000000001	-7.60799999999989	16.7303193083695	21.5769801161723	22.3884427475674	44.2098981296749	59.8470658537304
148	33.73485	113.8862	6	18	147	7.35	0.893800000000056	25.7980000000001	25.8134786969909	20.6369397892548	20.0967495453955	48.0449729102591	60.853580604021
149	33.70034	112.6915	6	18	148	7.4	-0.69020000000009	-23.8939999999999	23.9039664499429	22.3203182357106	20.0748000982927	52.3842135554431	60.6568177175241
150	33.79131	113.7297	6	18	149	7.45	1.81940000000012	20.7639999999998	20.8435580542284	21.6822403382544	20.3481431211781	52.891117987102	60.8284375838295
151	34.13368	112.5634	6	18	150	7.5	6.84739999999991	-23.3259999999999	24.3102686690212	18.9971579565858	32.6959792211866	59.296408814147	61.110550082344
152	34.16651	113.2396	6	18	151	7.55	0.656600000000083	13.5239999999999	13.5399298210883	18.572620080413	50.3307862677288	63.2990433788909	60.8760423472373
153	33.61688	112.954	6	18	152	7.6	-10.9926	-5.71200000000005	12.3880667886479	20.0593464531014	63.6544532401605	65.5783341205911	61.1416338180546
154	34.13151	113.9138	6	18	153	7.65	10.2925999999999	19.196	21.7812770690793	43.0716402066627	75.7122011612896	70.8246605096868	61.2117522459467
155	33.12872	114.9105	6	18	154	7.7	-20.0557999999999	19.9340000000001	28.2771899176704	78.9793321972033	78.9880509171862	75.9615887579316	61.3651619055561
156	26.9602	118.1525	6	18	155	7.75	-123.3704	64.8400000000001	139.371737436828	108.311748523735	94.3467882437072	81.1107572293672	64.7942051675404
157	20.39999	111.07	6	18	156	7.8	-131.2042	-141.65	193.078389773791	132.851782242166	104.209644010215	84.3206191220337	66.924382420913
158	24.75888	117.7215	6	18	157	7.85	87.1778	133.03	159.050148421308	137.916755381271	111.059918695787	85.9028294243924	69.3498903200023
159	21.81785	124.3198	6	18	158	7.9	-58.8206	131.966	144.481445661234	145.621936280752	121.574520921081	85.5365678536442	70.752769702923
160	22.19028	126.9739	6	18	159	7.95	7.44860000000003	53.082	53.6020556131945	129.439955823226	131.575034394685	85.925188900506	71.0485732486981
161	29.1739	121.465	6	18	160	8	139.6724	-110.178	177.897641934231	113.808088867838	129.525535237548	86.0225612473497	71.1431878443487
162	30.8260705355488	116.105451839586	6	18	161	8.05	33.043410710976	-107.19096320828	112.168487486161	110.297259599996	118.310451976338	86.4712130461265	70.9980369617553
163	27.0949225313153	114.544412474091	6	18	162	8.1	-74.62296008467	-31.2207873098998	80.8908136443704	125.233313408099	108.151205608624	87.4147077681172	71.4809907424384
164	21.87718	118.1571	6	18	163	8.15	-104.354850626306	72.2537505181799	126.927299322021	113.429134194344	95.3609345459988	87.6143265612446	72.8385361546012
165	18.43526	123.5695	6	18	164	8.2	-68.8384	108.248	128.282324653711	107.180948129451	92.8623268838259	87.6469119699807	72.7648029284108
166	17.37993	117.7201	6	18	165	8.25	-21.1066	-116.988	118.876745865455	102.49432234941	77.6983342509921	89.3662791317654	73.0381567572132
167	17.80395	113.696	6	18	166	8.3	8.48039999999997	-80.4820000000001	80.9275571616987	80.4246094920017	68.7327820820385	89.638866712151	73.1277638377836
168	17.88643	110.8243	6	18	167	8.35	1.64960000000001	-57.4340000000001	57.4576847441664	60.4913403595527	63.7694968404476	90.6548077297455	72.806350288816
169	17.99421	110.0024	6	18	168	8.4	2.15559999999996	-16.438	16.5787350349778	41.9675343076405	53.6541322014082	89.1213258504029	73.50748347995
170	16.609	109.6441	6	18	169	8.45	-27.7041999999999	-7.166	28.6159789914655	30.2846160346257	43.7187895452764	89.2060285102941	73.8834966400621
171	15.54389	108.8765	6	18	170	8.5	-21.3022	-15.352	26.2577156058939	25.0446713314847	49.207023025983	82.9899668745504	78.224121942206
172	15.08307	109.9035	6	18	171	8.55	-9.2164	20.54	22.5129657966249	26.8836549108147	60.9672814479636	78.6970305446198	85.8260528769592
173	14.38955	111.3041	6	18	172	8.6	-13.8704	28.0120000000002	31.2579612284617	26.946238731	73.1584098508666	77.3836473642857	94.8746153877437
174	14.34761	112.5921	6	18	173	8.65	-0.838800000000006	25.7599999999999	25.7736529316276	56.4465117443256	82.881717154807	74.8524117995156	102.515249418098
175	13.14022	113.3886	6	18	174	8.7	-24.1478	15.9299999999999	28.9288980923919	91.6499468613014	85.5497301367624	69.5680170988901	106.726144536589
176	18.2532	120.4127	6	18	175	8.75	102.2596	140.482	173.759080672522	121.272148370248	88.2815994981086	64.9655562850593	106.886417471047
177	19.97352	130.189	6	18	176	8.8	34.4064	195.526	198.530141381504	138.879779398799	88.661279007201	61.9349085535335	105.116831687805
178	19.83639	139.1564	6	18	177	8.85	-2.74259999999998	179.348	179.368968773197	144.153221542525	90.9977978881239	59.7098711532397	104.82453413472
179	22.94712	143.9215	6	18	178	8.9	62.2146	95.3020000000004	113.811808074382	120.116687251892	96.0506913976231	61.4783991062558	102.283286703673
180	23.64683	146.5963	6	18	179	8.95	13.9942	53.4960000000001	55.2961088110186	85.6726111531006	95.4172446525039	61.8418043796181	102.153780670817
181	23.47494	149.2696	6	18	180	9	-3.43780000000002	53.4659999999997	53.5764092193567	60.7234474059994	80.7240895441355	70.4256826370623	99.0886910466652
182	24.52537	150.0615	6	18	181	9.05	21.0086	15.838	26.3097608875489	53.2216033964467	62.9025356591035	85.1808927077918	97.7566525669927
183	27.14038	150.8495	6	18	182	9.1	52.3002	15.7600000000002	54.6231500376902	46.681267762483	46.2613324556127	102.33452300737	97.2465847792803
184	29.92621	153.4561	6	18	183	9.15	55.7166	52.1319999999997	76.3025880266192	41.3314918363793	40.0750810577045	117.416172274951	94.2954380591149
185	30.27571	154.5304	6	18	184	9.2	6.98999999999998	21.4859999999999	22.5944306411999	40.1324601651064	38.1338786224739	125.805377103197	91.2208377190633
186	31.56807	154.1711	6	18	185	9.25	25.8472	-7.18599999999981	26.8275295888383	31.7992175052261	52.5697657760159	124.406555810329	88.9135864516475
187	30.82157	154.8599	6	18	186	9.3	-14.9299999999999	13.7760000000003	20.3146025311845	26.9285587189623	81.7005064083826	120.594796663458	87.441832003958
188	30.82936	154.2121	6	18	187	9.35	0.155799999999999	-12.9560000000004	12.9569367382885	29.5864894824647	113.671248126617	118.994260539694	86.3780008212173
189	33.36131	153.6324	6	18	188	9.4	50.639	-11.5940000000001	51.9492940953003	63.8080397156525	138.78165315228	115.445247556943	86.0230621918986
190	35.07875	153.1132	6	18	189	9.45	34.3487999999999	-10.3839999999997	35.8840844587122	123.268552651659	156.193509553889	115.101532831339	85.6954019239573
191	44.9399942173127	152.27546441809	6	18	190	9.5	197.224884346254	-16.7547116382002	197.935280754777	195.543278748007	168.089022076523	115.18741521878	85.463150530778
192	59.89418	146.93	6	18	191	9.55	299.083715653746	-106.9092883618	317.617167211215	250.634747585598	178.287057667813	116.816274589366	85.4537461570352
193	73.8807855217206	134.492825888975	6	18	192	9.6	279.732110434412	-248.7434822205	374.330567220031	282.800529625314	191.727188623776	117.109522194275	85.0617937323423
194	85.53181	122.9932	6	18	193	9.65	233.020489565588	-229.9925177795	327.406638283252	272.370004437393	190.815414056182	113.738464318714	84.621550961288
195	94.28757	118.5125	6	18	194	9.7	175.1152	-89.614	196.712994657293	233.305562683966	192.069187040204	112.873658339237	84.5700496773397
196	99.63039	113.5541	6	18	195	9.75	106.8564	-99.1679999999999	145.782654815173	187.911098499545	177.805064661544	112.861616618236	80.5827128876464
197	104.8895	110.4345	6	18	196	9.8	105.1822	-62.3920000000001	122.294958444083	130.996080526767	151.932042770349	112.948755454383	76.0427416047152
198	108.4093	103.9617	6	18	197	9.85	70.3960000000001	-129.456	147.358246297925	101.337844455094	120.547796261933	113.046130489195	72.195388139326
199	110.225	105.0973	6	18	198	9.9	36.3139999999999	22.7120000000002	42.8315484193602	83.240124885695	88.6952754851485	110.567725277541	69.441902141798
200	112.5574	104.448	6	18	199	9.95	46.6480000000001	-12.9860000000002	48.4218142989295	70.5585228567309	69.5538071245838	109.548999468296	68.2389234293922
201	114.2252	102.243	6	18	200	10	33.356	-44.1	55.2940569681769	53.1844940243207	57.634211159949	100.500618424494	67.4559965811624
202	116.8029	103.6659	6	18	201	10.05	51.5539999999999	28.458	58.8869482992622	46.39447044353	47.6104532409525	85.7265996062786	70.9650843820492
203	116.7534	100.6419	6	18	202	10.1	-0.989999999999895	-60.4799999999997	60.4881021358744	37.7697697940734	34.3650723546135	67.7890644573142	77.4155819314417
204	116.913	100.2275	6	18	203	10.15	3.19199999999995	-8.28800000000001	8.88143051540684	32.0282974342029	30.3200364989008	51.8269296476245	85.2120242024236
205	116.731	100.42	6	18	204	10.2	-3.64000000000004	3.84999999999991	5.29831105164652	24.662383625174	27.0288118963889	43.3347222514829	94.466853571635
206	117.2489	99.1957	6	18	205	10.25	10.3580000000002	-24.486	26.5866951688247	15.5456506849064	23.1961721874435	36.7588699649637	101.969502021382
207	118.0329	99.97137	6	18	206	10.3	15.6799999999998	15.5133999999998	22.0573792541179	14.2456025542716	19.5211564422086	31.4906865459724	106.959591510864
208	118.445	99.35046	6	18	207	10.35	8.2419999999999	-12.4181999999999	14.9044374345359	16.2878539987044	15.0303326526955	25.3965157389575	111.11137105106
209	118.5449	99.28569	6	18	208	10.4	1.9980000000001	-1.29539999999992	2.38118986223279	14.364046940684	14.9585838101004	23.4385567266527	114.287690161368
210	118.4972	98.51168	6	18	209	10.45	-0.953999999999837	-15.4802000000001	15.5095682738109	14.3799292592431	17.115637378382	21.3763140274454	115.847516127826
211	118.0825	99.2518	6	18	210	10.5	-8.29400000000021	14.8024000000001	16.9676598787224	14.5150146204846	15.8835287699784	19.7245779435449	112.58816754927
212	116.9886	99.08305	6	18	211	10.55	-21.8779999999998	-3.37500000000006	22.1367908469135	15.6715650659293	15.3709198509923	25.1138941747329	105.454958778311
213	116.8589	98.31493	6	18	212	10.6	-2.59399999999999	-15.3623999999999	15.5798642407435	17.9434207580595	16.4279591233015	37.7216416686087	96.6990557616692
214	117.1845	98.56112	6	18	213	10.65	6.51199999999989	4.92379999999997	8.16394208945643	17.4030105992727	16.5570769544046	56.685584086133	89.6387944240557
215	118.4429	99.03151	6	18	214	10.7	25.1679999999999	9.4077999999999	26.8688467344617	16.3619104427414	15.723816158502	76.0600488040334	85.6344130803575
216	118.9847	98.56759	6	18	215	10.75	10.8360000000002	-9.27840000000003	14.2656090847887	18.3409036261184	16.2529836996463	91.0773874245287	82.5877558653689
217	118.162	98.368	6	18	216	10.8	-16.454	-3.99180000000001	16.9312900642567	17.4425888428798	30.7066319072572	100.970427567345	79.8023112931254
218	116.8904	98.44183	6	18	217	10.85	-25.4320000000001	1.47660000000002	25.4748301576283	13.5042115589445	60.4129506845219	109.176611612925	76.7502369056509
219	117.074	98.43923	6	18	218	10.9	3.67199999999997	-0.0520000000000209	3.67236817326365	15.1029568000198	98.4125843621656	118.007655045194	75.7619212982066
220	117.3641	98.22801	6	18	219	10.95	5.80199999999991	-4.22439999999995	7.17696031478498	45.0513533717729	135.004460229685	122.146032787355	75.2357515726965
221	117.3384	97.11534	6	18	220	11	-0.51400000000001	-22.2533999999999	22.2593352901652	102.484997742925	166.271246079079	124.675716674047	74.4373822660265
222	125.047375817861	93.949642350695	6	18	221	11.05	154.17951635722	-63.3139529861	166.673272923023	179.382579881451	186.569935283697	125.183317950344	75.1380891144891
223	139.886264620071	89.0331828475295	6	18	222	11.1	296.7777760442	-98.32919006331	312.643052013391	256.504708900425	201.925264102549	125.609047066024	79.6267566330256
224	158.358365513351	83.0789831690166	6	18	223	11.15	369.4420178656	-119.083993570258	388.160278865893	317.439535358138	219.458233135983	127.450659200487	84.735210716442
225	176.966977604421	76.8000649936691	6	18	224	11.2	372.1722418214	-125.57836350695	392.787605409654	328.088517195622	228.568249416207	127.934103909232	89.4255157431612
226	192.2154	70.90945	6	18	225	11.25	304.96844791158	-117.812299873382	326.933467578732	301.365530462172	233.098449648448	128.416641765774	93.3458256478647
227	201.9874	65.86782	6	18	226	11.3	195.44	-100.8326	219.918182110439	259.533886390514	219.660003993431	128.113936040278	96.5430835971334
228	209.6976	61.32024	6	18	227	11.35	154.204	-90.9515999999999	179.028118346141	200.631789931989	190.805143447526	128.103958072344	104.999428142747
229	217.7523	57.41817	6	18	228	11.4	161.094	-78.0413999999999	179.002058507605	148.757363938758	156.488734038808	128.08528586976	114.749229263544
230	221.845	54.69865	6	18	229	11.45	81.8540000000002	-54.3904000000001	98.2771231170308	111.231490791241	120.863747588779	129.095189117948	119.254494708587
231	225.1238	53.88575	6	18	230	11.5	65.5759999999998	-16.258	67.5613376125723	80.244756432881	90.5620374524691	129.150186588508	121.181354140081
232	226.686	53.47838	6	18	231	11.55	31.2440000000004	-8.1474	32.2888163728561	53.4435816871024	69.6579367968595	125.162284054245	121.738506975281
233	227.8863	53.58151	6	18	232	11.6	24.006	2.0626	24.0944465543411	41.0957052455696	54.2826520421399	121.531871597442	125.960809125792
234	230.0752	53.06155	6	18	233	11.65	43.7779999999998	-10.3992000000001	44.9961847787119	32.3667109661806	36.7123386035383	112.784837346751	131.239471297278
235	231.8566	53.46668	6	18	234	11.7	35.6279999999998	8.1026	36.5377409093664	28.084382802478	29.6221288196879	102.790982682289	132.978306995022
236	232.8972	52.8775	6	18	235	11.75	20.8120000000002	-11.7836	23.9163662156275	28.3205476513988	25.2019235285684	95.6142638712006	134.497477802768
237	232.6697	52.38351	6	18	236	11.8	-4.54999999999984	-9.87979999999993	10.877175554343	19.9810955199741	30.6645641150593	92.115739626922	134.613132924982
238	233.8683	52.78408	6	18	237	11.85	23.972	8.01140000000004	25.275270798945	18.1485523938063	52.2585997473584	100.822244672569	135.653969080046
239	233.803	52.63261	6	18	238	11.9	-1.30600000000015	-3.02940000000007	3.29892412158886	18.0371360909563	69.0809406546938	111.490803481894	137.956982128891
240	235.0794	52.13836	6	18	239	11.95	25.5279999999999	-9.88500000000002	27.3750252785271	33.2447454276406	84.7182177757986	116.362956629819	143.036203398404
241	236.2278	52.35124	6	18	240	12	22.9680000000002	4.25759999999997	23.3592847013775	76.1966518433181	100.666490289932	117.686991606116	147.61802119302
242	237.9146	56.35628	6	18	241	12.05	33.7360000000001	80.1008	86.9152222377646	118.180785789414	114.573542456984	118.293696000218	146.009117845728
243	248.0444	62.79281	6	18	242	12.1	202.596	128.7306	240.034802877333	151.287883157791	147.361837302998	126.312571185559	139.368802644905
244	257.9165	58.76812	6	18	243	12.15	197.442	-80.4938	213.219593852066	183.295844488908	186.26926836025	135.02828339407	130.640451849994
245	267.1763	56.0677	6	18	244	12.2	185.196000000001	-54.0084	192.910512120414	195.902339486328	203.10378443995	138.022510080811	121.463936360584
246	276.2162	54.52878	6	18	245	12.25	180.798	-30.7784000000001	183.399091356964	218.527022762678	210.172059683663	140.578313839762	114.292631214731
247	283.6479	53.53852	6	18	246	12.3	148.634	-19.8052	149.947697224865	254.357750931086	205.922827885377	141.112329809685	109.098785449906
248	295.059961677836	67.0131876336332	6	18	247	12.35	228.24123355672	269.493352672664	353.158219259082	254.919685722109	200.36654262376	143.203980087749	110.370683367871
249	307.7825	81.94734	6	18	248	12.4	254.450766443281	298.683047327336	392.373234694107	237.048274878418	200.975626133446	147.828678388021	109.849670194386
250	317.0712	85.02728	6	18	249	12.45	185.773999999999	61.5988000000002	195.720186075529	215.943316284425	191.326802385824	156.97721767886	115.057964482285
251	320.3532	88.39451	6	18	250	12.5	65.6400000000008	67.3445999999998	94.0420371385057	182.206062484843	180.490137389591	166.085855797532	123.207785205017
252	319.1604	90.2682	6	18	251	12.55	-23.8560000000007	37.4737999999999	44.4229042549002	147.593501335805	167.651117162385	166.855951637211	132.08258959392
253	328.2533	91.81543	6	18	252	12.6	181.858000000001	30.9446000000003	184.471950261172	127.733919049538	139.046122872499	157.205733692368	138.570626077546
254	338.8341	94.69455	6	18	253	12.65	211.615999999999	57.5824	219.310428948921	123.931999900765	109.388088415791	148.496066353238	141.073355561305
255	342.6846	91.79338	6	18	254	12.7	77.0100000000002	-58.0234000000002	96.4222746441923	119.358918040345	110.85065091777	140.136890038879	143.054790109963
256	343.8215	88.21817	6	18	255	12.75	22.7380000000005	-71.5042	75.0324413946395	95.886183260155	121.9996519114	132.970998558262	146.478356271368
257	343.0771	87.43863	6	18	256	12.8	-14.8880000000008	-15.5907999999999	21.5574949528006	71.182675495777	127.789075389045	126.081831272891	153.850982629578
258	339.791	88.11712	6	18	257	12.85	-65.7219999999995	13.5697999999999	67.108276360222	93.9673827860027	114.044924760975	119.919122063173	166.113881017942
259	343.488205302807	85.072227974637	6	18	258	12.9	73.9441060561398	-60.89784050726	95.7928901270304	120.067303922036	96.0165065730298	108.208536906878	181.801626574107
260	353.1167	80.84074	6	18	259	12.95	192.56989394386	-84.6297594927401	210.345811095321	136.219232737745	88.9469776919349	113.752972334751	196.818205733561
261	363.1005	78.40511	6	18	260	13	199.676000000001	-48.7126000000001	205.532047074806	132.203666261795	85.451859726932	128.728578803917	208.861918303554
262	367.0857	75.19728	6	18	261	13.05	79.7039999999993	-64.1565999999997	102.317139031346	120.850337650283	84.5125453833966	145.871483187621	214.185512489023
263	368.8052	73.59323	6	18	262	13.1	34.3900000000008	-32.081	47.0304439804692	83.9265725978671	100.792121253846	150.828680969532	211.643549303412
264	370.12770398433	75.0280132980104	6	18	263	13.15	26.4500796866002	28.695665960208	39.0262470694704	50.8364155318281	107.028985397964	147.118427728541	210.235862983289
265	371.3033	75.55019	6	18	264	13.2	23.5119203133991	10.4435340397919	25.7269858332436	32.8058580290481	116.655293751731	148.087070139115	211.33161073716
266	371.8701	73.62795	6	18	265	13.25	11.336	-38.4448	40.0812617446108	69.3805762458983	135.457505696434	152.378398702975	213.454365083167
267	372.2867	74.07109	6	18	266	13.3	8.33200000000033	8.86279999999999	12.1643515174466	93.207633145645	163.953890986197	166.589635449472	216.027366074935
268	379.7654	65.34133	6	18	267	13.35	149.574	-174.5952	229.90403506472	149.384014905595	187.612437178089	189.023781948135	212.022919833579
269	386.7425	69.06393	6	18	268	13.4	139.542	74.452	158.161531568204	220.078595861041	198.220348884052	215.774574760193	205.111262804279
270	400.372865760898	76.080743015487	6	18	269	13.45	272.607315217959	140.33626030974	306.608894632995	295.101923943347	207.227162586295	236.659193788261	202.789007718776
271	419.252821842564	81.6268644819814	6	18	270	13.5	377.59912163332	110.922429329888	393.554166521839	305.844298110279	219.304937679018	251.637980809576	203.780130649063
272	438.311117002949	85.0543712074851	6	18	271	13.55	381.1659032077	68.5501345100741	387.280991928975	303.233064622459	248.666725515547	261.515073340835	206.662982525315
273	452.4765	85.71534	6	18	272	13.6	283.30765994102	13.2193758502979	283.615905899383	265.070310266995	277.255442642424	266.081364914457	206.35024654517
274	459.718	85.26858	6	18	273	13.65	144.830000000001	-8.93519999999995	145.105364129105	218.531279496996	324.520164122422	271.975659613341	205.338427648361
275	464.0042	89.16085	6	18	274	13.7	85.7240000000002	77.8453999999999	115.795122855671	202.231527087746	356.663093824791	282.52633143544	207.952166880467
276	456.2172	91.17373	6	18	275	13.75	-155.740000000001	40.2576000000002	160.859012671843	248.66658717457	367.818455922717	293.937731608072	211.964660777554
277	450.261042011368	105.254962626961	6	18	276	13.8	-119.12315977264	281.62465253922	305.782229882729	345.807263622384	359.076255695472	305.972900876979	217.48531273301
278	448.981190228329	131.012745931059	6	18	277	13.85	-25.5970356607793	515.15566608196	515.7912063335	448.255877382587	344.550292650825	304.126717603985	223.005439502028
279	450.328587439605	162.524389921678	6	18	278	13.9	26.9479442255192	630.23287981238	630.808746368174	517.105632348438	345.730970342629	302.013988701681	226.351492429838
280	452.254176433921	193.867204608197	6	18	279	13.95	38.51177988632	626.85629373038	628.038191656687	515.920984303197	357.825500284586	291.825043102801	229.365502648023
281	452.7089	219.1185	6	18	280	14	9.09447132158107	505.02590783606	505.107787501099	440.43399812708	368.570525537126	278.831682494208	235.684193025722
282	450.972860676273	234.010601989345	6	18	281	14.05	-34.7207864745405	297.8420397869	299.858989656525	345.654677062874	363.279076238411	267.454481863008	241.984100566474
283	451.6428	240.8959	6	18	282	14.1	13.3987864745404	137.7059602131	138.356275452913	267.395123186585	330.997992565546	261.871812120808	242.680610003637
284	458.9359	243.788	6	18	283	14.15	145.862	57.842	156.912141047147	220.035418725814	279.507813280941	263.55842756818	253.477583853666
285	470.548481077097	246.082129372005	6	18	284	14.2	232.25162154194	45.8825874400998	236.74042227524	210.637168173625	226.986992380811	267.817263621819	274.495325255586
286	483.724205992355	248.606991236378	6	18	285	14.25	263.51449830516	50.4972372874602	268.309265197246	221.561987004012	189.844909065698	271.550922852132	299.068758317585
287	496.020752911436	251.548107482562	6	18	286	14.3	245.93093838162	58.8223249236796	252.867736895577	213.360949499008	175.832708030545	268.380990016549	322.226810414348
288	504.9958	255.091	6	18	287	14.35	179.50094177128	70.8578503487604	192.980369604848	186.578861575038	179.193331590792	256.98709705592	331.867406995103
289	508.874854759971	259.396692610498	6	18	288	14.4	77.5810951994208	86.11385220996	115.906953522127	159.654399405583	181.385884793731	236.928410099484	333.658400950368
290	508.554742038315	264.528216865308	6	18	289	14.45	-6.40225443312033	102.6304850962	102.82998265539	141.028247887465	177.809026959052	222.071811507784	331.470692338276
291	505.600116018262	270.524106248048	6	18	290	14.5	-59.0925204010603	119.917787654799	133.686954349971	136.824676177572	174.531320167139	219.730405241869	328.724072352854
292	501.575630883039	277.422894242332	6	18	291	14.55	-80.4897027044592	137.97575988568	159.736979304991	149.410820088455	173.482903794688	222.453127792113	327.218440204883
293	498.045940815876	285.263114331778	6	18	292	14.6	-70.5938013432603	156.80440178892	171.962511055383	169.039192343066	182.976201546294	219.279855092817	328.731580580605
294	496.5757	294.0833	6	18	293	14.65	-29.4048163175205	176.40371336444	178.837673076538	189.408240928695	194.349006918027	234.979508093991	333.472259813418
295	498.4049	303.964	6	18	294	14.7	36.5840000000003	197.614	200.971843928447	205.93755970191	217.156630634757	266.464319075732	338.219331337333
296	502.356066382265	315.057999463958	6	18	295	14.75	79.0233276453	221.879989279161	235.532197278115	229.127726915015	249.615901418039	304.199785027098	341.092182455679
297	502.4518	327.1768	6	18	296	14.8	1.91467235469986	242.37601072084	242.383573171068	239.287193747599	269.073547553681	338.480719951718	339.67192899018
298	495.439447400256	339.749077026966	6	18	297	14.85	-140.24705199488	251.44554053932	287.91334712091	265.274068926448	259.366378594841	359.608096386221	332.402416276775
299	493.4406	351.0555	6	18	298	14.9	-39.9769480051191	226.12845946068	229.635007239454	309.823561907383	288.573131394251	365.302813199054	321.725022327212
300	507.54583208773	359.703606355997	6	18	299	14.95	282.104641754599	172.96212711994	330.906219822694	332.209535405452	355.119611192413	371.116341573752	310.650953844598
301	529.347404568147	366.756411422568	6	18	300	15	436.03144960834	141.05610133142	458.279662182788	289.605030274667	433.868249887057	378.616462211501	302.257657596565
302	545.563	373.8908	6	18	301	15.05	324.31190863706	142.68777154864	354.313440661414	337.859069040904	503.478536108748	386.982398546758	298.693394264105
303	545.4666	377.6341	6	18	302	15.1	-1.92800000000034	74.8659999999995	74.8908214669857	444.965153458378	536.239991226148	395.591349040402	298.982849251553
304	529.379522621647	360.441508211345	6	18	303	15.15	-321.74154756706	-343.851835773099	470.905201070637	557.912937866731	536.256619480082	403.386092058656	298.778378474186
305	503.467945796227	325.723050259827	6	18	304	15.2	-518.231536508399	-694.36915903036	866.436641910063	674.747536812043	525.076052512747	408.621399052848	296.733898973788
306	474.720187659984	283.414848202636	6	18	305	15.25	-574.95516272486	-846.16404114382	1023.01858422455	782.874952177628	507.617023004963	410.633442059226	294.257179458288
307	450.124566349161	243.453024096964	6	18	306	15.3	-491.91242621646	-799.23648211344	938.486435387977	734.65416991926	504.891249539835	410.96286796381	292.720602386229
308	436.6694	215.7737	6	18	307	15.35	-269.10332698322	-553.58648193928	615.527898294908	605.186951567116	531.816319485962	407.81773549763	293.416369240162
309	436.513	204.2847	6	18	308	15.4	-3.12800000000038	-229.78	229.8012897788	457.321108143195	518.199052723061	406.521634554941	296.936943319849
310	436.359035429673	193.330754473367	6	18	309	15.45	-3.07929140653982	-219.07891053266	219.10055014934	335.034962267627	462.123186913282	399.230096181411	301.830055625726
311	433.542707372767	179.42868848313	6	18	310	15.5	-56.32656113812	-278.04131980474	283.689367104952	280.757686794296	387.398634231395	384.784909951262	307.134057773316
312	429.264601601024	163.64542525621	6	18	311	15.55	-85.5621154348592	-315.6652645384	327.055706010133	301.743935526862	318.447199818872	374.933660736096	313.098475337542
313	424.725303886187	147.047888019526	6	18	312	15.6	-90.7859542967401	-331.95074473368	344.141520928258	319.059422259448	279.395479769113	378.68584341029	320.193523004405
314	421.1254	130.703	6	18	313	15.65	-71.9980777237402	-326.89776039052	334.732533441629	317.476160319594	276.7866496298	362.57724885438	328.674566086481
315	419.427833287357	115.513666843967	6	18	314	15.7	-33.9513342528608	-303.78666312066	305.677983812271	301.859437370118	273.384139850076	327.003478871844	338.102462117358
316	419.644977385767	101.726723875429	6	18	315	15.75	4.34288196820034	-275.73885937076	275.773057405682	278.03327274393	261.95279689756	284.314573889479	347.380251841249
317	421.55156350589	89.4249888378043	6	18	316	15.8	38.1317224024599	-246.034700752494	248.972091262751	251.829363732737	244.976071932358	246.96048482074	356.208424269495
318	424.922322858385	78.6912794745108	6	18	317	15.85	67.4151870498997	-214.67418726587	225.010697797316	227.708857440703	225.555367334618	227.224642094103	362.613204334016
319	429.531986653915	69.6084135289666	6	18	318	15.9	92.1932759106005	-181.657318910884	203.712988385667	206.429433475525	206.9554449857	228.571073440643	368.175855954723
320	435.155286103138	62.2592087445898	6	18	319	15.95	112.46598898446	-146.984095687536	185.075452352103	188.092706494598	191.883770830406	232.543769677699	365.561524121248
321	441.566952416716	56.7264828647985	6	18	320	16	128.23332627156	-110.654517595826	169.375937579791	173.077461925306	181.230513547563	235.65165333513	365.125848561769
322	448.541716805309	53.0930536330106	6	18	321	16.05	139.495287771861	-72.668584635758	157.288456358115	162.081526238662	175.473769822607	239.214552128326	374.748816022262
323	455.854310479578	51.4417387926443	6	18	322	16.1	146.251873485379	-33.0262968073259	149.934474950856	156.058684220108	175.053804419093	244.795696968408	388.232937915775
324	463.279464650182	51.8553560871175	6	18	323	16.15	148.50308341208	8.27234588946396	148.733309952445	156.0315936196	180.355497251487	253.963040114305	385.569852134207
325	470.591910527783	54.4167232598484	6	18	324	16.2	146.24891755202	51.2273434546181	154.961242259331	162.854833150616	191.703399505323	267.583525181867	370.045442736561
326	477.56637932304	59.208658054255	6	18	325	16.25	139.48937590514	95.8386958881319	169.240484577253	177.030146912881	209.350509772701	284.127061623272	359.607057217297
327	483.977602246615	66.3139782137554	6	18	326	16.3	128.2244584715	142.106403190008	191.404654013194	198.629468264312	233.453032324295	301.45398057518	359.077432404851
328	489.600310509168	75.8155014817676	6	18	327	16.35	112.454165251061	190.030465360244	220.811043762181	227.348114790538	264.036026602197	317.408673170403	370.259096211734
329	494.209235321358	87.7960456017096	6	18	328	16.4	92.1784962437994	239.61088239884	256.729916709601	262.669425925801	300.970635242911	329.830077354505	390.420118527812
330	497.579107893848	102.338428317	6	18	329	16.45	67.3974514498002	290.847654305808	298.554474890461	304.051231497974	343.283279533329	331.892952061085	405.851023637263
331	499.484659437296	119.525467371056	6	18	330	16.5	38.1110308689597	343.74078108112	345.847040253568	351.041906291514	387.023609698981	345.466787172277	410.324845555375
332	499.700621162364	139.439980507296	6	18	331	16.55	4.31923450135969	398.2902627248	398.313681874058	403.31180222151	427.434191327752	374.563971308427	403.896974853082
333	498.001724279712	162.164785469138	6	18	332	16.6	-33.9779376530396	454.49609923684	455.764417729881	459.218444276121	459.763541921712	397.780032421261	397.458926793487
334	494.1627	187.7827	6	18	333	16.65	-76.7804855942404	512.35829061724	518.079396359581	511.377793472161	479.304657457522	408.562455414033	393.635137594526
335	488.14319905374	216.053339145627	6	18	334	16.7	-120.3900189252	565.41278291254	578.087685163517	550.81715115753	472.082504616848	413.087406601278	402.931557717651
336	480.642550250845	245.443507161066	6	18	335	16.75	-150.0129760579	587.80336030878	606.643786233768	568.48517755191	481.583064571854	434.899540545116	420.475286624844
337	472.54500192108	274.096805603691	6	18	336	16.8	-161.9509665953	573.0659688525	595.510470300906	555.297512693535	515.67491029256	471.194379988962	439.891246089306
338	464.73480239421	300.156836030878	6	18	337	16.85	-156.203990537399	521.200608543741	544.104549701777	484.946564957574	531.524038240324	513.293550329365	458.647411039942
339	458.0962	321.7672	6	18	338	16.9	-132.7720478842	432.20727938244	452.141072067706	451.788335671548	516.154275585154	552.269163614981	474.373071339095
340	452.5591	331.6367	6	18	339	16.95	-110.742	197.39	226.332946483715	480.532669427589	482.891533669226	579.158277596826	484.79397139716
341	445.745123374257	310.673700510461	6	18	340	17	-136.27953251486	-419.25998979078	440.852639803636	494.562898928738	482.775471391251	584.99803777562	490.779870901311
342	440.3579	274.1068	6	18	341	17.05	-107.74446748514	-731.33801020922	739.232139081112	477.011038476774	514.954568650172	568.579397577838	503.495742852806
343	438.700780039441	243.438752991492	6	18	342	17.1	-33.1423992111797	-613.36094017016	614.25569720752	480.836502380879	566.823558737019	550.122156618566	531.887930104625
344	435.439642829318	225.51390516738	6	18	343	17.15	-65.2227442024594	-358.49695648224	364.381769807888	513.762607110954	625.23366977244	533.307235074746	575.04924571146
345	423.331	223.512	6	18	344	17.2	-242.17285658636	-40.0381033475998	245.460266004237	549.376467872755	686.234050576805	538.279590253434	609.422712721881
346	397.332676254441	239.023667076327	6	18	345	17.25	-519.96647491118	310.23334152654	605.483163454015	639.0842185453	688.413010979385	556.823511626415	615.765933929671
347	361.207748585935	267.283080441893	6	18	346	17.3	-722.49855337012	565.18826731132	917.301442890116	773.456301068106	621.483884863117	578.328511603432	616.881404567834
348	320.92060706036	301.935300256871	6	18	347	17.35	-805.7428305115	693.044396299561	1062.79445057024	891.63159877273	568.720274996809	599.886148909481	614.534249100623
349	282.435641743593	336.625386681433	6	18	348	17.4	-769.69930633534	693.801728491239	1036.24218242192	863.063414847816	550.460194564339	618.916065323686	611.017212799605
350	251.717242701514	364.998399875752	6	18	349	17.45	-614.36798084158	567.46026388638	836.336754527362	693.591301853478	593.667646837641	637.694990733234	606.508999952515
351	234.7298	380.6994	6	18	350	17.5	-339.74885403028	314.020002484961	462.642243829444	498.356331448317	630.87155186158	636.092954630345	600.052258125365
352	232.5473	383.4318	6	18	351	17.55	-43.6500000000001	54.6479999999997	69.9408779184246	327.464088060572	641.702454556693	632.427514397184	591.578402814472
353	231.19	387.5446	6	18	352	17.6	-27.1460000000002	82.2559999999999	86.6195985444402	295.703694902552	632.948739081944	665.995827787989	580.539654862211
354	232.7698	378.5939	6	18	353	17.65	31.5960000000001	-179.014	181.780965483188	398.679688875343	612.598460874932	741.536036008887	567.870377499875
355	249.539561711287	349.159081043197	6	18	354	17.7	335.39523422574	-588.696379136061	677.534788737263	589.813607259907	589.155930889664	805.758018842483	554.202777503917
356	272.0269	305.7633	6	18	355	17.75	449.74676577426	-867.915620863939	977.5222136934	767.54114671557	583.772898281304	796.632327314226	540.869256842335
357	287.899449301213	257.001078267387	6	18	356	17.8	317.45098602426	-975.24443465226	1025.61046984125	897.732833689292	643.371143931252	762.568429146706	528.365277106097
358	298.060672548298	209.308662468209	6	18	357	17.85	203.2244649417	-953.84831598356	975.257295822756	882.608166876776	763.27138057917	715.774947871881	516.584556549911
359	306.722989799204	168.582730531784	6	18	358	17.9	173.246345018121	-814.5186387285	832.739400351795	768.866107687265	932.611877453434	669.765261984229	506.953023020484
360	318.098821111879	140.719960387431	6	18	359	17.95	227.516626253499	-557.25540288706	601.911454674684	696.928680602597	1017.84839084733	633.859722308204	502.616735311949
361	336.400586544272	131.617029964471	6	18	360	18	366.035308647861	-182.0586084592	408.811917745845	759.001614442769	962.393102766871	615.10647847511	492.605930851923
362	365.840706154329	147.17061719222	6	18	361	18.05	588.802392201139	311.07174455498	665.923334417907	967.490921217577	883.43440373672	614.577408051105	476.245207124575
363	410.6316	193.2774	6	18	362	18.1	895.81787691342	922.1356561556	1285.62196502362	1153.08861481788	798.601156661819	610.957153105856	461.27309762401
364	468.438764310486	267.095673308013	6	18	363	18.15	1156.14328620972	1476.36546616026	1875.18593422583	1155.92009784648	726.932063093525	602.433519925003	453.225020963104
365	510.74	330.8302	6	18	364	18.2	846.02471379028	1274.69053383974	1529.89992267618	1069.94012687084	678.563513726745	570.125964754399	451.864756257762
366	514.197384921763	351.694143321287	6	18	365	18.25	69.1476984352607	417.27886642574	422.969332888857	838.200698880868	646.440058668916	524.915002058254	446.211025676074
367	502.3978	351.8878	6	18	366	18.3	-235.991698435261	3.87313357426024	236.023479539734	486.373204969474	585.783672170958	478.402042608761	434.223560452534
368	500.5127	357.9476	6	18	367	18.35	-37.7020000000005	121.196	126.924825073742	204.038412635615	458.642925632541	433.282964190341	416.78536849
369	498.5194	363.3969	6	18	368	18.4	-39.8659999999995	108.986	116.048464668861	136.960019491353	272.255162396571	394.989980717281	392.037196532526
370	496.5994	368.9877	6	18	369	18.45	-38.4000000000003	111.816	118.225961006879	101.627217471073	122.403538661473	367.538479890663	390.152799317615
371	496.0195	373.328	6	18	370	18.5	-11.5980000000002	86.8059999999991	87.5773671675499	79.0851523842145	87.4369013496371	349.118907073502	407.311585622571
372	497.5437	375.8747	6	18	371	18.55	30.4840000000002	50.9340000000009	59.3594694383305	58.1371198236691	73.3696814808025	320.062899851965	432.047339335473
373	497.8507	376.5157	6	18	372	18.6	6.14000000000033	12.8199999999993	14.2144996394521	40.7686646873318	67.9647717188628	256.550367460031	455.148570371992
374	497.65165679172	377.044922097967	6	18	373	18.65	-3.98086416560091	10.5844419593404	11.3083018661341	37.9137832079211	63.0478983410375	164.914005917321	477.141917219724
375	496.532490751422	378.144834201601	6	18	374	18.7	-22.3833208059591	21.9982420726797	31.3836853251924	45.1121454905326	56.5134460545816	97.9714936730399	488.749017977476
376	493.4066	380.0585	6	18	375	18.75	-62.5178150284398	38.2733159679799	73.3029597704966	56.8443910535111	51.7977554780877	95.7897240379222	494.425030817922
377	489.6149	382.9486	6	18	376	18.8	-75.834000000001	57.8020000000004	95.3512808513876	67.9586768584058	54.3421275329717	105.878691758362	499.408510456194
378	490.9141	386.3529	6	18	377	18.85	25.9840000000008	68.0859999999996	72.8757274543451	72.2582274218314	54.4578092875203	117.795789108119	504.793665231889
379	489.0896	389.1553	6	18	378	18.9	-36.49	56.0480000000007	66.8797308906075	65.6817277482542	57.5728494380698	114.309131080823	511.374512212033
380	487.4876	391.2588	6	18	379	18.95	-32.0400000000006	42.0699999999999	52.8814381423202	63.5721095754107	73.5394486846067	146.445876327025	519.817438580282
381	485.4696	391.3693	6	18	380	19	-40.3599999999994	2.21000000000004	40.4204614026109	52.0712275215295	104.142546726207	199.516692770033	528.079360159391
382	482.6989	394.579	6	18	381	19.05	-55.4140000000007	64.194	84.8031899871701	47.1870220177339	138.387702035922	249.517270619841	525.316179193963
383	481.9317	394.6248	6	18	382	19.1	-15.3440000000001	0.915999999999713	15.371317184939	74.820669947382	167.626806497376	299.339987638128	503.411111650326
384	480.5035	396.1955	6	18	383	19.15	-28.5640000000001	31.4139999999998	42.4587033716291	142.60336570416	165.570363820608	351.850314514445	464.447148247853
385	490.053000084131	395.956760386876	6	18	384	19.2	190.99000168262	-4.77479226247965	191.049677790561	213.203294496433	236.378306599468	407.372071200552	433.500677476111
386	508.864938849379	393.538795263864	6	18	385	19.25	376.23877530496	-48.3593024602396	379.333940186502	283.182385473222	347.235630061979	463.93505957759	431.003263644325
387	530.502158189938	390.22080750892	6	18	386	19.3	432.74438681118	-66.35975509888	437.802833948534	283.953705623483	444.692413706711	520.414978303627	434.519196765917
388	548.5275	387.282	6	18	387	19.35	360.506836201241	-58.7761501784007	365.266772068885	397.935943251554	544.222165988735	576.304366273438	442.094511447516
389	550.766	387.8752	6	18	388	19.4	44.7699999999986	11.8640000000005	46.3153041229342	551.867894419797	646.127779590819	627.759043706784	451.000882112
390	514.006355153127	397.692639046288	6	18	389	19.45	-735.19289693746	196.348780925759	760.960865930914	676.181532916989	741.204693716498	672.0963972699	460.521002595573
391	456.959	404.4798	6	18	390	19.5	-1140.94710306254	135.743219074241	1148.99369602772	805.261946504248	823.727572428973	707.03981324528	471.028162639352
392	404.942483937036	394.482326029362	6	18	391	19.55	-1040.33032125928	-199.94947941276	1059.37102643449	1008.30185355816	902.442254571331	730.569458535961	481.985470543403
393	362.048272032643	367.76687459214	6	18	392	19.6	-857.88423808786	-534.30902874444	1010.66884000518	1084.47344418144	984.9819260495	750.271855840622	493.325240641081
394	327.061058273227	327.855356718486	6	18	393	19.65	-699.74427518832	-798.23035747308	1061.51483939247	1095.58725043815	1089.94772359296	763.980290578385	503.494921908217
395	298.765536645195	278.269683438553	6	18	394	19.7	-565.910432560639	-991.71346559866	1141.81881904735	1128.70297622567	1107.81448794033	769.029861279183	511.427343060959
396	275.946401134952	222.531765782491	6	18	395	19.75	-456.382710204861	-1114.75835312124	1204.56272731125	1164.70190559475	1066.84399642858	766.216803250729	515.319332415189
397	257.388345728905	164.163514780454	6	18	396	19.8	-371.16110812094	-1167.36502004074	1224.94965537212	1171.59359362777	1016.44650336521	763.159701773473	515.943219422405
398	241.876064413459	106.686841462591	6	18	397	19.85	-310.24562630892	-1149.53346635726	1190.66348685057	1131.15553169922	956.321545692508	766.393233786913	515.434477150831
399	228.194251175022	53.6236568590561	6	18	398	19.9	-273.63626476874	-1061.2636920707	1095.97327955754	1038.10074241901	881.83280156595	787.692633143178	516.353642203119
400	215.1276	8.49587200000002	6	18	399	19.95	-261.33302350044	-902.555697181122	939.628509404638	904.19003050475	796.855028841867	774.596128864121	519.885494585689
401	201.684458936801	-25.9374216604119	6	18	400	20	-268.86282126398	-688.665873208238	739.288780910202	747.941185790265	708.706034072485	742.53963250867	521.430573212093
402	187.767792281846	-49.968410971961	6	18	401	20.05	-278.3333330991	-480.619786230982	555.396095800798	592.072009504135	623.877148975614	714.453670466965	524.442107925288
403	173.504218393557	-64.6521023604152	6	18	402	20.1	-285.27147776578	-293.673827769084	409.419263278143	462.55452598451	547.804541524327	687.310493644034	525.485867215148
404	159.020355630357	-71.0435022515425	6	18	403	20.15	-289.677255264	-127.827997822546	316.627398126893	379.311325725955	485.437542693395	655.139529301989	527.338184102451
405	144.44282235067	-70.1976170711108	6	18	404	20.2	-291.550665593739	16.9177036086342	292.041091806516	343.564267446478	441.377769787909	615.482614921366	522.630770167247
406	129.898236912917	-63.1694532448881	6	18	405	20.25	-290.89170875506	140.563276524454	323.072779617424	347.667897258389	418.23526858876	566.703605252788	513.977499236128
407	115.513217675523	-51.0140171986423	6	18	406	20.3	-287.70038474788	243.108720924916	376.660804403414	378.803075882655	412.460837568718	511.471460541183	504.368675978628
408	101.414382996909	-34.7863153581414	6	18	407	20.35	-281.97669357228	324.554036810018	429.937412337696	420.201013591308	418.299441595559	454.564588028224	495.931394665371
409	87.7283512354997	-15.5413541491533	6	18	408	20.4	-273.720635228186	384.899224179762	472.303291248224	457.159211451565	428.446257038028	404.948240699453	496.522350840488
410	74.5817407497164	5.66586000255396	6	18	409	20.45	-262.932209715666	424.144283034145	499.030780349782	481.357407690959	434.110201000865	367.674591901477	478.332568322216
411	62.1011698979827	27.7803206712124	6	18	410	20.5	-249.611417034674	442.289213373169	507.863768918708	488.930985932729	424.701176433092	335.821333178906	450.852553582175
412	50.4132570387213	49.7470214310543	6	18	411	20.55	-233.758257185228	439.334015196838	497.651785600384	478.089438193401	399.065772106751	318.314757314616	425.310678131892
413	39.6446205303552	70.5109558563115	6	18	412	20.6	-215.372730167322	415.278688505144	467.805303546549	448.019388410423	361.324634532121	300.699878589674	401.017736387562
414	29.9218787313071	89.017117521216	6	18	413	20.65	-194.454835980962	370.12323329809	418.095552551585	392.243141414619	324.45893870551	290.696077626516	375.976522110892
415	21.37165	104.2105	6	18	414	20.7	-171.004574626142	303.86764957568	348.680531434888	316.774136522544	293.971414015044	276.231679055311	347.811983671822
416	16.51009	114.5762	6	18	415	20.75	-97.2311999999999	207.314	228.982533939687	233.718283131512	253.407397769051	261.738195221527	318.684122267359
417	20.73639	118.8567	6	18	416	20.8	84.526	85.6100000000001	120.306761140012	170.828439217619	224.168677060513	245.577650183784	289.096182463729
418	22.45709	120.8408	6	18	417	20.85	34.414	39.682	52.5260365913896	139.923439619666	183.100315583789	225.46955554383	259.956510131678
419	27.62713	121.1973	6	18	418	20.9	103.4008	7.12999999999994	103.646332982118	114.571654123484	152.945898215005	205.352068537798	233.308524789035
420	30.70241	130.4051	6	18	419	20.95	61.5056	184.156	194.155533445122	131.563217598481	118.353157109756	182.069007780311	210.377851240606
421	28.0340172645353	126.045760084036	6	18	420	21	-53.367854709294	-87.18679831928	102.223606458778	132.482348036065	98.7752140099616	159.16547465568	192.614181326437
422	23.03858	117.0803	6	18	421	21.05	-99.908745290706	-179.30920168072	205.264578514999	135.06335721239	92.089528260816	136.16768579682	179.12787694772
423	20.52223	118.4313	6	18	422	21.1	-50.327	27.02	57.1216887793069	96.7828745998462	89.6144765555386	114.724979131091	169.649254863031
424	22.25049	123.9967	6	18	423	21.15	34.5652	111.308	116.551378863744	82.9787738964392	86.2451983700856	96.8135149197946	161.903837509243
425	22.26285	124.1338	6	18	424	21.2	0.247200000000021	2.74199999999979	2.75312038240228	52.6158389231507	70.1666015455778	80.1413524222786	154.820193772796
426	23.82617	124.6925	6	18	425	21.25	31.2664	11.174	33.2031029417433	46.7466050750124	64.9235515423091	70.6646392819299	147.481580368507
427	22.88318	122.1919	6	18	426	21.3	-18.8598	-50.0119999999998	53.4499036485566	37.427039527781	48.1666945331265	66.7209043862756	138.716591356087
428	22.19997	120.9828	6	18	427	21.35	-13.6642	-24.1820000000001	27.7755195386154	43.5503284913094	46.3496426783929	65.3484322351314	128.102013207427
429	18.82875	120.0508	6	18	428	21.4	-67.4244	-18.64	69.9535511275875	46.8683291881789	40.6811316245846	61.6688088786172	116.600342916221
430	20.36354	120.7052	6	18	429	21.45	30.6958	13.0880000000002	33.3695652000443	43.7175501431024	41.9295477348013	53.081110579735	104.706289568589
431	18.65821	122.5191	6	18	430	21.5	-34.1066	36.2779999999998	49.7931064260906	45.9526802817735	42.5540645538982	49.4070294739694	92.175512649076
432	17.93445	124.2594	6	18	431	21.55	-14.4752	34.8060000000001	37.696008423174	43.9352237213881	41.3522805117352	39.9409965808237	80.1136176390412
433	18.97576	122.6136	6	18	432	21.6	20.8262000000001	-32.9159999999999	38.9511702319711	40.3087669782931	41.0823879147241	38.598631136388	68.7604324043663
434	21.00335	124.8156	6	18	433	21.65	40.5518	44.04	59.8662683256606	38.2397999196175	37.0924193871487	33.1115973919689	58.7128350827057
435	21.07161	125.5744	6	18	434	21.7	1.36519999999997	15.1759999999999	15.2372814845692	38.9870108803679	35.9956196138922	33.4087084902806	50.6222667670623
436	19.10633	125.742	6	18	435	21.75	-39.3056	3.35200000000015	39.4482711327125	36.2120955476748	33.8905074056297	33.2249655154882	45.1077291670511
437	19.88842	127.6603	6	18	436	21.8	15.6418	38.366	41.4320632269261	30.2496150529093	31.7152986285208	31.8555325283911	42.2071199508055
438	19.07857	128.6175	6	18	437	21.85	-16.197	19.144	25.0765935685053	31.6824722494913	30.8476195943831	30.734470871025	41.1661031585136
439	20.46461	129.198	6	18	438	21.9	27.7208	11.61	30.0538658518335	29.5412148916418	25.5420631593532	27.8486172946431	38.8461859167634
440	20.92696	128.1778	6	18	439	21.95	9.24700000000001	-20.4040000000003	22.401567467479	24.4435863766737	24.88786924576	27.3435713568669	34.1861635436098
441	21.86236	129.2688	6	18	440	22	18.708	21.8200000000002	28.7419843434653	25.4831436410915	23.8958664770782	25.1855506424718	31.9928694282132
442	21.06574	129.2385	6	18	441	22.05	-15.9323999999999	-0.606000000000222	15.9439206520855	20.8345112657971	22.358784545047	24.0595494812626	27.0800426763733
443	20.70012	130.7074	6	18	442	22.1	-7.31240000000007	29.3780000000004	30.2743798905944	18.0932662420286	20.3865538273259	22.7958856776419	26.0885357522563
444	20.42858	130.9129	6	18	443	22.15	-5.43079999999996	4.11000000000001	6.81070397536112	18.2505180625145	18.6048152021376	20.6121552456168	23.9925652534585
445	20.84166	131.0485	6	18	444	22.2	8.26160000000002	2.71199999999965	8.6953423486369	20.2739827134202	18.6915230998415	21.103181111846	24.495359333329
446	21.23591	132.4713	6	18	445	22.25	7.88499999999999	28.4560000000005	29.5282434458948	15.2899640135602	16.4805938793139	19.5508190521723	24.2763698385433
447	21.01384	131.1873	6	18	446	22.3	-4.44140000000004	-25.6800000000004	26.0612439066139	16.3751191384781	16.4038003340045	17.6933355153353	23.390662033142
448	20.77647	131.3111	6	18	447	22.35	-4.74739999999997	2.47600000000034	5.35428639129449	19.2897799576544	14.7441517609006	16.9837740818959	22.9003391568344
449	20.16982	131.3905	6	18	448	22.4	-12.133	1.58799999999985	12.2364795999503	14.7106696961133	15.6822473318804	16.0235629549097	21.6390263907713
450	21.1976	131.9357	6	18	449	22.45	20.5556	10.9039999999999	23.2686464445184	12.5336179545887	17.318492977932	15.2912165074846	21.2294664607553
451	20.89545	131.799	6	18	450	22.5	-6.04300000000002	-2.73399999999981	6.63269213818938	14.1983395082409	15.2057716272665	14.578709382457	20.265420763377
452	20.23808	132.178	6	18	451	22.55	-13.1474	7.57999999999981	15.1759851989911	14.9893755252827	13.0278864856237	14.219088771923	20.3215618425799
453	20.87904	132.4165	6	18	452	22.6	12.8192	4.77000000000032	13.6778941595555	15.3472059982096	13.580994336466	13.5784403681246	19.7625772937141
454	20.26576	131.888	6	18	453	22.65	-12.2656	-10.5700000000002	16.191659685159	15.7008735584197	13.4423107076819	14.8735331149481	18.5873892203179
455	21.13749	132.7879	6	18	454	22.7	17.4346	17.998	25.0577988091532	13.5221550166586	11.8909099151277	15.5820101763775	18.63229688676
456	21.29648	133.1767	6	18	455	22.75	3.17979999999999	7.77600000000007	8.40102993923965	12.963649164691	12.6768248856001	15.3277741615985	18.1678993927837
457	21.08654	133.1346	6	18	456	22.8	-4.19879999999999	-0.842000000000098	4.28239249018584	11.8952458900811	12.0343772098415	14.9257915378929	17.940853977713
458	20.98979	133.6702	6	18	457	22.85	-1.935	10.7119999999998	10.8853648997172	8.43461383204578	12.4127289753487	15.0662074426439	17.4812700648111
459	21.02849	134.2113	6	18	458	22.9	0.774000000000044	10.822	10.8496433121094	9.65277621278041	14.0648188980159	15.4294354868994	17.3175544185697
460	20.89657	134.5759	6	18	459	22.95	-2.63840000000002	7.29199999999992	7.75463851897681	10.5465994030244	13.8455273748229	15.1153615646437	16.9309782426372
461	20.17247	134.5492	6	18	460	23	-14.482	-0.533999999999537	14.4918418429128	11.8618087860064	15.4497766959305	15.3452908842823	16.5648554740117
462	20.59007	134.6799	6	18	461	23.05	8.352	2.61399999999981	8.75150844140592	16.2343919059507	16.823696590162	16.5835742038972	16.4238419312809
463	20.73415	135.541	6	18	462	23.1	2.88159999999998	17.2219999999999	17.461411814627	19.2564409176001	16.5514205488218	16.7292689097863	16.1162993500397
464	22.09473	134.6332	6	18	463	23.15	27.2116	-18.1560000000002	32.7125589118309	21.2467771790806	17.416560266117	16.5626231950189	16.2733736667006
465	21.05198	135.1019	6	18	464	23.2	-20.855	9.37400000000025	22.8648835772239	23.1007937772997	18.3398132141598	16.1614126616741	16.5899042064359
466	22.21358	135.4819	6	18	465	23.25	23.232	7.59999999999991	24.4435231503153	21.2410323116371	18.0137568829645	16.7849797333951	16.1263991776218
467	21.45796	135.9728	6	18	466	23.3	-15.1124	9.81800000000021	18.0215914325013	18.5987286262833	21.1327711979528	18.1883724400908	16.1031185882929
468	21.29876	136.3486	6	18	467	23.35	-3.18399999999997	7.51599999999996	8.16260448631436	17.4231855107194	21.0458088442239	17.9787660477263	16.3395816965219
469	20.78016	135.5229	6	18	468	23.4	-10.3720000000001	-16.5140000000002	19.5010404850615	14.7807365868483	19.060427492022	18.6115458822298	16.4804140237785
470	20.4627	136.3107	6	18	469	23.45	-6.34919999999994	15.7560000000001	16.9871679994048	19.164748618606	18.4772979485252	18.5707399777898	16.2676909225258
471	20.23314	135.7982	6	18	470	23.5	-4.59120000000006	-10.2499999999998	11.2312785309597	20.8505853768107	18.1201827708597	18.5510015655665	17.0146636567577
472	21.694	137.1599	6	18	471	23.55	29.2172	27.2339999999997	39.9416515912898	19.5221263577607	19.5530482900195	18.6285950906388	16.9319251966805
473	20.95984	137.5462	6	18	472	23.6	-14.6832	7.72600000000011	16.5917882773377	19.531410386331	19.4061115466309	18.6541583319547	17.0586878968829
474	21.41499	137.0921	6	18	473	23.65	9.10299999999999	-9.08200000000022	12.8587453898117	21.4596289548711	19.8065314983426	17.6732142184531	16.896934719686
475	20.98014	137.8244	6	18	474	23.7	-8.69700000000002	14.6460000000002	17.033588142256	19.9413479614329	18.8016667414199	17.5977982364944	16.3662112231451
476	21.68151	137.0516	6	18	475	23.75	14.0274	-15.4559999999998	20.8723713736603	17.961637716451	19.0882462481685	16.9250241936451	16.3964507740729
477	20.60797	138.2615	6	18	476	23.8	-21.4708	24.1980000000001	32.3502466240986	20.0909366389244	16.1244189833247	17.2804456386929	16.4944911656212
478	20.28681	138.1674	6	18	477	23.85	-6.42320000000005	-1.88200000000052	6.69323705242856	18.0719230965087	16.2625078196855	17.6129559503999	16.4788812135294
479	21.39198	138.5672	6	18	478	23.9	22.1034	7.99600000000055	23.5052400021784	16.7168635414658	16.2860009448842	17.5313925606577	16.6262185925771
480	21.4886	138.9004	6	18	479	23.95	1.93240000000003	6.66399999999953	6.93852043017774	12.3074900052164	16.7182985244636	17.4200202804078	16.5297522164857
481	21.73361	139.5613	6	18	480	24	4.90019999999994	13.218	14.0970735984458	14.5633779229199	15.7298656164305	18.6840364292332	16.3519192819691
482	21.59582	139.0649	6	18	481	24.05	-2.75579999999998	-9.92799999999988	10.3033789428516	12.4810652508441	15.0078429873664	17.2802761894638	16.4235142923552
483	21.16203	139.8519	6	18	482	24.1	-8.67579999999997	15.7400000000001	17.9726766409459	15.3646739524185	15.819800354169	17.3881068839795	16.3676762405112
484	21.55663	140.3743	6	18	483	24.15	7.89199999999994	10.4480000000001	13.0936766417993	14.7428676913952	15.2562536229728	17.231246244353	15.6590709619664
485	20.54104	140.0444	6	18	484	24.2	-20.3118	-6.59800000000018	21.3565639380496	17.7081959695164	16.0383738193958	16.5710097846162	15.7974248144698
486	21.08948	140.0769	6	18	485	24.25	10.9688	0.649999999999977	10.9880422933296	17.0762227854181	18.2798266102979	16.0079218147508	16.5303379144316
487	22.01941	140.9219	6	18	486	24.3	18.5986	16.9	25.1300203334578	18.0314419951015	18.436133395603	14.8006098911517	17.549499620666
488	21.43997	141.3832	6	18	487	24.35	-11.5888	9.22599999999989	14.8128107204541	16.7120736863732	18.5137059482736	14.9789963793325	17.5777789734734
489	22.23867	140.9827	6	18	488	24.4	15.974	-8.00999999999988	17.8697726902162	21.8167855292005	18.1764915438218	14.6408913029243	17.6567277191473
490	22.9399	140.7527	6	18	489	24.45	14.0246	-4.5999999999998	14.7597223944084	19.1640708216896	16.4237210447688	14.4887644551817	17.6833861235394
491	21.88494	142.2426	6	18	490	24.5	-21.0992	29.7980000000001	36.5116015074662	19.9511891111291	16.285978013071	14.1528369983718	17.9846595847956
492	22.02927	141.6671	6	18	491	24.55	2.8866	-11.5100000000001	11.8664467959032	18.3215410925421	14.5933767949369	14.2184334940717	17.4836223062786
493	21.09563	141.7512	6	18	492	24.6	-18.6728	1.68200000000013	18.7484021676515	16.1353684031643	14.1381924044961	14.0811941490678	17.4824094783002
494	21.01964	142.2313	6	18	493	24.65	-1.51980000000002	9.60199999999986	9.72153259728102	10.7551704969415	14.0255289828759	13.6449277054797	17.3118926570584
495	21.20675	142.1908	6	18	494	24.7	3.74220000000001	-0.810000000000173	3.82885894751953	10.0226827681842	12.9391550909675	13.9970513924451	17.3828545422676
496	21.62317	142.4306	6	18	495	24.75	8.32839999999997	4.79600000000005	9.61061197635198	8.32519569786309	10.0258473864457	16.1356516352181	20.3475623479782
497	22.02505	142.3484	6	18	496	24.8	8.03760000000004	-1.64400000000001	8.20400815211691	9.7295168732097	10.0007335925404	17.8185536026391	22.8175899189006
498	21.78685	142.8028	6	18	497	24.85	-4.76399999999998	9.08799999999985	10.260966816046	9.74294177877069	9.64868234986191	17.542601996547	23.9217896835682
499	22.33528	143.4353	6	18	498	24.9	10.9686	12.6500000000004	16.7431384740141	9.29652427595002	9.11336386713765	17.7820628776369	28.7478070881389
500	22.28037	143.2484	6	18	499	24.95	-1.09819999999999	-3.73800000000017	3.89598347532446	9.97878441689653	11.5703817401215	17.946751966671	36.033335459807
501	21.92328	143.3411	6	18	500	25	-7.14180000000006	1.85400000000016	7.37852446224863	10.9721690018607	15.9853252573652	17.285282740358	42.7622627358411
502	21.46442	142.9851	6	18	501	25.05	-9.17719999999996	-7.12000000000046	11.6153088568495	8.4972108610656	21.0437304103413	17.6869684230933	47.3005704635813
503	21.95699	143.5657	6	18	502	25.1	9.85140000000001	11.6120000000001	15.227889740867	13.3978217014724	20.9470115885978	17.5767120726209	50.7475012841627
504	21.96415	143.784	6	18	503	25.15	0.143199999999979	4.36599999999999	4.36834777003845	22.6741262387805	21.5385967723979	17.3925390697639	52.7905474135071
505	22.0631	145.2005	6	18	504	25.2	1.97899999999997	28.3300000000003	28.3990376773583	32.1086764037861	22.9543488423745	18.194699299919	53.6031720707644
506	20.35754	143.1229	6	18	505	25.25	-34.1112	-41.5520000000004	53.7600471487891	30.9218541753349	24.5447180942703	24.6872028812056	53.817812910498
507	22.48481	145.1514	6	18	506	25.3	42.5454	40.5700000000002	58.7880596818777	34.5799826837302	25.3732032536463	30.8345699466494	56.4508365380784
508	22.02785	145.067	6	18	507	25.35	-9.13919999999997	-1.68799999999976	9.29377859861094	32.5108759832766	25.5047417953799	32.8645829878039	60.2559078926098
509	21.92642	146.1954	6	18	508	25.4	-2.02860000000001	22.568	22.6589903120152	26.4153099497602	25.6717142723901	42.8547228733535	60.6493512445093
510	21.66207	145.3323	6	18	509	25.45	-5.28700000000001	-17.2620000000001	18.0535041750903	18.6377301035065	24.8190168597166	57.5779064644324	60.664611094072
511	22.1044	146.4091	6	18	510	25.5	8.84659999999997	21.5359999999998	23.2822169812068	20.0876294154249	33.3890805050459	71.3716884733104	60.0317058016378
512	21.32633	147.0293	6	18	511	25.55	-15.5614	12.4040000000002	19.9001604506096	16.7634458610499	40.6254094829576	80.3827074330908	64.457507538636
513	22.15015	147.1036	6	18	512	25.6	16.4764	1.48599999999988	16.5432751582025	17.1271577361565	44.7821543870101	87.4138084192576	73.269103446796
514	22.44955	147.0648	6	18	513	25.65	5.98799999999997	-0.776000000000181	6.0380725401406	40.3628510603316	64.170848974309	91.9361671215345	85.4683157477097
515	22.95217	147.9219	6	18	514	25.7	10.0524	17.1420000000001	19.8720635506231	62.6130888624086	92.2014640864903	93.2092927490836	99.5809541724377
516	29.79754	149.2501	6	18	515	25.75	136.9074	26.5640000000002	139.460683602082	69.4766793585953	118.198658852351	91.4999741857779	113.91951346696
517	36.3551	149.26	6	18	516	25.8	131.1512	0.197999999999752	131.151349460995	111.578252087568	135.392211612535	95.0831194735176	127.268489723086
518	38.78778	150.0011	6	18	517	25.85	48.6536	14.8220000000003	50.8612276391359	167.275770436824	149.322875043135	102.969213788673	138.147254720399
519	49.10194	153.2948	6	18	518	25.9	206.2832	65.874	216.545936185004	196.03446664437	158.200619970679	103.516639611382	145.055807225425
520	63.939065767179	151.743700795845	6	18	519	25.95	296.74251534358	-31.0219840831002	298.359655296903	208.171334362662	161.599568638451	103.382470221473	148.181645211232
521	77.12508	146.5754	6	18	520	26	263.72028465642	-103.3660159169	283.254164639809	229.169070727675	149.61086786651	102.778128862917	150.181194842885
522	84.83366	140.8675	6	18	521	26.05	154.1716	-114.158	191.835688052458	204.82298785379	149.540829464078	111.228046654179	151.666219608493
523	90.18136	135.1996	6	18	522	26.1	106.954	-113.358	155.849909464202	155.923366840077	161.156273190335	128.961494820971	152.546316008872
524	94.89159	134.6623	6	18	523	26.15	94.2045999999999	-10.7460000000003	94.8155218155761	103.18726908865	142.862430248454	153.544092425655	153.524059591632
525	93.09074	136.6647	6	18	524	26.2	-36.0169999999999	40.0480000000005	53.8615502283404	90.9103245654933	114.563476356456	180.967209044956	153.774365735858
526	94.00607	136.3183	6	18	525	26.25	18.3065999999999	-6.92800000000034	19.5736758826747	93.1434756529948	87.3575988734845	203.151824052714	152.895867135004
527	98.17035	141.3385	6	18	526	26.3	83.2856000000001	100.404	130.450965436673	80.9018726431189	87.0638816958221	223.702409499523	NA
528	99.06427	133.0357	6	18	527	26.35	17.8783999999999	-166.056	167.015664901709	73.2035858728344	108.600114598807	243.429926452995	NA
529	98.96601	131.3582	6	18	528	26.4	-1.96519999999992	-33.5499999999996	33.6075067661969	71.5279286583187	148.887564880632	247.256891577496	NA
530	99.42845	131.972	6	18	529	26.45	9.24880000000002	12.276	15.3701163769179	83.2174388261509	200.334849451462	238.785383958031	NA
531	99.9673	132.1236	6	18	530	26.5	10.7769999999999	3.03200000000004	11.1953898100959	124.056753544619	256.692780238919	228.990701212459	NA
532	109.411847719234	132.039089603357	6	18	531	26.55	188.89095438468	-1.69020793285995	188.898516275834	216.873257118145	297.863989534969	222.949731783895	NA
533	127.970492383112	131.76886144176	6	18	532	26.6	371.17289327756	-5.40456323194007	371.212238494049	327.46611303009	325.703579715654	217.678823598486	NA
534	152.850985845137	131.322266954351	6	18	533	26.65	497.6098692405	-8.93188974818031	497.690024633829	441.857631819519	351.651352906538	215.111952061729	NA
535	181.261079958809	130.708657580268	6	18	534	26.7	568.20188227344	-12.2721874816597	568.33439593664	512.510540243788	363.007291559606	214.339438722633	NA
536	210.408526577631	129.937384758651	6	18	535	26.75	582.94893237644	-15.4254564323401	583.152983757244	527.35040588669	370.623803551433	214.291760084231	NA
537	237.501077555102	129.017799928641	6	18	536	26.8	541.85101954942	-18.3916966001999	542.163058397176	486.429448694931	358.835581871967	NA	NA
538	259.746484744725	127.959254529377	6	18	537	26.85	444.90814379246	-21.1709079852801	445.41156670856	398.548470089122	326.757532598164	NA	NA
539	274.3525	126.7711	6	18	538	26.9	292.1203051055	-23.76309058754	293.085238675035	299.389975283347	281.336339242827	NA	NA
540	280.7003	125.6475	6	18	539	26.95	126.956	-22.4720000000002	128.929502907597	205.160623500146	228.344027993803	NA	NA
541	285.0495	125.2424	6	18	540	27	86.9839999999999	-8.1019999999998	87.3605097283663	126.164659309639	171.890739929543	NA	NA
542	288.5972	125.3911	6	18	541	27.05	70.9539999999993	2.97399999999982	71.0162994811747	76.2432297907221	NA	NA	NA
543	291.0939	125.7445	6	18	542	27.1	49.9340000000007	7.06800000000015	50.4317457560222	58.1395858984835	NA	NA	NA
544	293.2338	125.3615	6	18	543	27.15	42.7979999999991	-7.65999999999991	43.4780910804502	44.3915045757392	NA	NA	NA
545	295.1543	125.3772	6	18	544	27.2	38.4100000000001	0.313999999999908	38.4112834464042	NA	NA	NA	NA
546	296.0501	125.6308	6	18	545	27.25	17.9160000000002	5.07199999999983	18.6201031146448	NA	NA	NA	NA
547	NA	NA	6	18	546	27.3	NA	NA	NA	NA	NA	NA	NA
548	NA	NA	6	18	547	27.35	NA	NA	NA	NA	NA	NA	NA
549	NA	NA	6	18	548	27.4	NA	NA	NA	NA	NA	NA	NA
550	NA	NA	6	18	549	27.45	NA	NA	NA	NA	NA	NA	NA
551	NA	NA	6	18	550	27.5	NA	NA	NA	NA	NA	NA	NA
552	NA	NA	6	18	551	27.55	NA	NA	NA	NA	NA	NA	NA
553	NA	NA	6	18	552	27.6	NA	NA	NA	NA	NA	NA	NA
554	NA	NA	6	18	553	27.65	NA	NA	NA	NA	NA	NA	NA
555	NA	NA	6	18	554	27.7	NA	NA	NA	NA	NA	NA	NA
556	NA	NA	6	18	555	27.75	NA	NA	NA	NA	NA	NA	NA
557	NA	NA	6	18	556	27.8	NA	NA	NA	NA	NA	NA	NA
558	NA	NA	6	18	557	27.85	NA	NA	NA	NA	NA	NA	NA
559	NA	NA	6	18	558	27.9	NA	NA	NA	NA	NA	NA	NA
560	NA	NA	6	18	559	27.95	NA	NA	NA	NA	NA	NA	NA
561	NA	NA	6	18	560	28	NA	NA	NA	NA	NA	NA	NA
562	NA	NA	6	18	561	28.05	NA	NA	NA	NA	NA	NA	NA
563	NA	NA	6	18	562	28.1	NA	NA	NA	NA	NA	NA	NA
564	NA	NA	6	18	563	28.15	NA	NA	NA	NA	NA	NA	NA
565	NA	NA	6	18	564	28.2	NA	NA	NA	NA	NA	NA	NA
566	NA	NA	6	18	565	28.25	NA	NA	NA	NA	NA	NA	NA
567	NA	NA	6	18	566	28.3	NA	NA	NA	NA	NA	NA	NA
568	NA	NA	6	18	567	28.35	NA	NA	NA	NA	NA	NA	NA
569	NA	NA	6	18	568	28.4	NA	NA	NA	NA	NA	NA	NA
570	NA	NA	6	18	569	28.45	NA	NA	NA	NA	NA	NA	NA
571	NA	NA	6	18	570	28.5	NA	NA	NA	NA	NA	NA	NA
572	NA	NA	6	18	571	28.55	NA	NA	NA	NA	NA	NA	NA
573	NA	NA	6	18	572	28.6	NA	NA	NA	NA	NA	NA	NA
574	NA	NA	6	18	573	28.65	NA	NA	NA	NA	NA	NA	NA
575	NA	NA	6	18	574	28.7	NA	NA	NA	NA	NA	NA	NA
576	NA	NA	6	18	575	28.75	NA	NA	NA	NA	NA	NA	NA
577	NA	NA	6	18	576	28.8	NA	NA	NA	NA	NA	NA	NA
578	NA	NA	6	18	577	28.85	NA	NA	NA	NA	NA	NA	NA
579	NA	NA	6	18	578	28.9	NA	NA	NA	NA	NA	NA	NA
580	NA	NA	6	18	579	28.95	NA	NA	NA	NA	NA	NA	NA
581	NA	NA	6	18	580	29	NA	NA	NA	NA	NA	NA	NA
582	NA	NA	6	18	581	29.05	NA	NA	NA	NA	NA	NA	NA
583	NA	NA	6	18	582	29.1	NA	NA	NA	NA	NA	NA	NA
584	NA	NA	6	18	583	29.15	NA	NA	NA	NA	NA	NA	NA
585	NA	NA	6	18	584	29.2	NA	NA	NA	NA	NA	NA	NA
586	NA	NA	6	18	585	29.25	NA	NA	NA	NA	NA	NA	NA
587	NA	NA	6	18	586	29.3	NA	NA	NA	NA	NA	NA	NA
588	NA	NA	6	18	587	29.35	NA	NA	NA	NA	NA	NA	NA
589	NA	NA	6	18	588	29.4	NA	NA	NA	NA	NA	NA	NA
590	NA	NA	6	18	589	29.45	NA	NA	NA	NA	NA	NA	NA
591	NA	NA	6	18	590	29.5	NA	NA	NA	NA	NA	NA	NA
592	NA	NA	6	18	591	29.55	NA	NA	NA	NA	NA	NA	NA
593	NA	NA	6	18	592	29.6	NA	NA	NA	NA	NA	NA	NA
594	NA	NA	6	18	593	29.65	NA	NA	NA	NA	NA	NA	NA
595	NA	NA	6	18	594	29.7	NA	NA	NA	NA	NA	NA	NA
596	NA	NA	6	18	595	29.75	NA	NA	NA	NA	NA	NA	NA
597	NA	NA	6	18	596	29.8	NA	NA	NA	NA	NA	NA	NA
598	NA	NA	6	18	597	29.85	NA	NA	NA	NA	NA	NA	NA
599	NA	NA	6	18	598	29.9	NA	NA	NA	NA	NA	NA	NA
600	NA	NA	6	18	599	29.95	NA	NA	NA	NA	NA	NA	NA
601	NA	NA	6	18	600	30	NA	NA	NA	NA	NA	NA	NA
