# Supplementary material for: An automated feeding system for the African killifish reveals the impact of diet on lifespan and allows scalable assessment of associative learning
Source: eLife. 2022 Nov 10;11:e69008. doi: 10.7554/eLife.69008 (PMC9788828; doi:10.7554/eLife.69008)
Supplement: Figure 6—source data 3. [file elife-69008-fig6-data3.zip › Filtered and Interpolated Trajectories with Kinematics/t26_REC000 DLC_likelihood-euclidean-filtered_splines-interpolated_kinematics_02_resnet50_TrainAllTheThingsJun28shuffle1_1030000.csv]

	x2	y2	fishnum	recording_num	bodyparts_coords	seconds	velocity_x	velocity_y	velocity_xy	velocity_xy_5frame	velocity_xy_10frame	velocity_xy_20frame	velocity_xy_40frame
1	511538.590520524	-10497832.8354535	26	0	0	0	0	0	0	NA	NA	NA	NA
2	507803.060940233	-10422962.1703985	26	0	1	0.05	-74710.5916058202	1497413.30109999	1499275.91416965	NA	NA	NA	NA
3	504085.748962961	-10348448.3269749	26	0	2	0.1	-74346.2395454396	1490276.86847199	1492130.19138319	1190859.51904201	NA	NA	NA
4	500386.610088874	-10274290.452903	26	0	3	0.15	-73982.7774817403	1483157.481438	1485001.53740978	1485018.60622124	NA	NA	NA
5	496705.599818139	-10200487.6959032	26	0	4	0.2	-73620.2054147003	1476055.139996	1477889.95224743	1477907.02105929	1323767.09874437	NA	NA
6	493042.673650923	-10127039.2036959	26	0	5	0.25	-73258.5233443195	1468969.844146	1470795.43589614	1470812.50470948	1467324.98737776	NA	NA
7	489397.787087393	-10053944.1240013	26	0	6	0.3	-72897.7312706003	1461901.59389202	1463717.98835992	1463735.05717189	1460256.07424663	NA	NA
8	485770.895627715	-9981201.60453983	26	0	7	0.35	-72537.8291935602	1454850.38922939	1456657.60963414	1456674.67844673	1453204.22992784	NA	NA
9	482161.954772055	-9908810.79303177	26	0	8	0.4	-72178.8171132002	1447816.23016119	1449614.29972183	1449631.36853428	1446169.45442133	NA	NA
10	478570.920020581	-9836770.83719747	26	0	9	0.45	-71820.6950294797	1440799.11668602	1442588.05862164	1442605.12743396	1439151.74772725	1364043.17259387	NA
11	474997.746873459	-9765080.88475726	26	0	10	0.5	-71463.4629424394	1433799.04880419	1435578.88633385	1435595.95514621	1432151.10984572	1432364.4700008	NA
12	471442.390830856	-9693740.08343148	26	0	11	0.55	-71107.1208520606	1426816.02651559	1428586.78285836	1428603.85167077	1425167.54077648	1425380.90093167	NA
13	467904.807392938	-9622747.58094046	26	0	12	0.6	-70751.6687583597	1419850.04982039	1421611.74819536	1421628.81700776	1418201.04051972	1418414.40067492	NA
14	464384.952059872	-9552102.52500454	26	0	13	0.65	-70397.1066613204	1412901.11871842	1414653.78234466	1414670.85115716	1411251.60907534	1411464.96923054	NA
15	460882.780331825	-9481804.06334404	26	0	14	0.7	-70043.4345609392	1405969.23320998	1407712.88530657	1407729.95411899	1404319.24644337	1404532.60659857	NA
16	457398.247708964	-9411851.3436793	26	0	15	0.75	-69690.6524572207	1399054.39329483	1400789.05708085	1400806.12589324	1397403.95262384	1397617.3127791	NA
17	453931.309691454	-9342243.51373065	26	0	16	0.8	-69338.7603501999	1392156.59897298	1393882.29766753	1393899.36647991	1390505.72761672	1390719.08777199	NA
18	450481.921779464	-9272979.72121843	26	0	17	0.85	-68987.7582397999	1385275.85024443	1386992.60706659	1387009.67587898	1383624.57142201	1383837.93157734	NA
19	447050.039473159	-9204059.11386297	26	0	18	0.9	-68637.6461260999	1378412.14710917	1380119.98527804	1380137.05409052	1376760.48403974	1376973.8441951	NA
20	443635.618272706	-9135480.83938461	26	0	19	0.95	-68288.4240090603	1371565.48956722	1373264.43230188	1373281.50111444	1369913.4654699	1370126.82562529	1333319.2986026
21	440238.613678271	-9067244.04550366	26	0	20	1	-67940.0918886997	1364735.87761901	1366425.94813857	1366443.01695077	1363083.51571249	1363296.8758679	1364150.31648959
22	436858.981190023	-8999347.87994048	26	0	21	1.05	-67592.6497649599	1357923.31126358	1359604.53278713	1359621.60159957	1356270.6347675	1356483.99492296	1357337.4355448
23	433496.676308126	-8931791.4904154	26	0	22	1.1	-67246.09763794	1351127.7905016	1352800.18624824	1352817.25506082	1349474.82263496	1349688.18279044	1350541.62341243
24	430151.654532748	-8864574.02464874	26	0	23	1.15	-66900.4355075606	1344349.31533318	1346012.90852201	1346029.97733446	1342696.07931486	1342909.43947038	1343762.88009247
25	426823.871364055	-8797694.63036084	26	0	24	1.2	-66555.6633738591	1337587.88575802	1339242.69960816	1339259.76842057	1335934.4048072	1336147.76496275	1337001.20558496
26	423513.282302215	-8731152.45527203	26	0	25	1.25	-66211.7812368006	1330843.5017762	1332489.55950674	1332506.62831914	1329189.79911196	1329403.15926756	1330256.59988993
27	420219.842847393	-8664946.64710265	26	0	26	1.3	-65868.7890964397	1324116.1633876	1325753.48821767	1325770.55703015	1322462.2622292	1322675.62238482	1323529.06300731
28	416943.508499757	-8599076.35357303	26	0	27	1.35	-65526.6869527206	1317405.87059241	1319034.48574112	1319051.55455359	1315751.79415888	1315965.15431452	1316818.59493718
29	413684.234759473	-8533540.7224035	26	0	28	1.4	-65185.4748056794	1310712.62339059	1312332.55207706	1312349.62088947	1309058.39490102	1309271.7550567	1310125.19567948
30	410441.977126708	-8468338.9013144	26	0	29	1.45	-64845.1526552998	1304036.421782	1305647.68722535	1305664.75603783	1302382.0644556	1302595.42461132	1303448.86523424
31	407216.691101628	-8403470.03802606	26	0	30	1.5	-64505.7205016003	1297377.26576678	1298979.89118613	1298996.95999863	1295722.80282264	1295936.16297838	1296789.60360146
32	404008.3321844	-8338933.28025881	26	0	31	1.55	-64167.1783445601	1290735.15534502	1292329.16395949	1292346.23277188	1289080.61000214	1289293.97015793	1290147.41078114
33	400816.855875191	-8274727.77573299	26	0	32	1.6	-63829.5261841803	1284110.0905164	1285695.50554512	1285712.57435762	1282455.48599409	1282668.84614994	1283522.2867733
34	397642.217674167	-8210852.67216893	26	0	33	1.65	-63492.7640204795	1277502.07128121	1279078.91594332	1279095.98475581	1275847.43079854	1276060.7909544	1276914.23157792
35	394484.373081496	-8147307.11728696	26	0	34	1.7	-63156.8918534205	1270911.09763941	1272479.39515404	1272496.46396645	1269256.44441544	1269469.80457135	1270323.245195
36	391343.277597343	-8084090.25880742	26	0	35	1.75	-62821.9096830592	1264337.1695908	1265896.94317709	1265914.01198955	1262682.5268448	1262895.88700076	1263749.32762457
37	388218.886721876	-8021201.24445064	26	0	36	1.8	-62487.8175093408	1257780.2871356	1259331.56001269	1259348.62882519	1256125.67808666	1256339.03824264	1257192.47886661
38	385111.155955261	-7958639.22193696	26	0	37	1.85	-62154.6153322991	1251240.4502736	1252783.24566064	1252800.31447326	1249585.89814099	1249799.25829702	1250652.69892113
39	382020.040797665	-7896403.33898669	26	0	38	1.9	-61822.3031519202	1244717.65900539	1246252.00012151	1246269.06893379	1243063.18700779	1243276.54716386	1244129.98778814
40	378945.496749254	-7834492.74332019	26	0	39	1.95	-61490.8809682203	1238211.91333	1239737.82339436	1239754.89220687	1236557.54468709	1236770.9048432	1237624.34546763
41	375887.479310195	-7772906.58265779	26	0	40	2	-61160.3487811796	1231723.21324801	1233240.71547976	1233257.78429243	1230068.97117888	1230282.33133502	1231135.77195961
42	372845.943980655	-7711644.0047198	26	0	41	2.05	-60830.7065908005	1225251.55875979	1226760.67637809	1226777.74519038	1223597.46648314	1223810.82663933	1224664.26726409
43	369820.8462608	-7650704.15722658	26	0	42	2.1	-60501.9543970993	1218796.9498644	1220297.70608841	1220314.77490093	1217143.03059994	1217356.39075615	1218209.83138107
44	366812.141650798	-7590086.18789846	26	0	43	2.15	-60174.0922000411	1212359.38656241	1213851.80461129	1213868.87342396	1210705.66352919	1210919.02368545	1211772.46431054
45	363819.785650814	-7529789.24445575	26	0	44	2.2	-59847.1199996793	1205938.86885419	1207422.97194711	1207440.04075941	1204285.36527096	1204498.72542726	1205352.16605252
46	360843.733761016	-7469812.47461881	26	0	45	2.25	-59521.0377959604	1199535.3967388	1201011.20809492	1201028.27690745	1197882.13582525	1198095.49598157	1198948.936607
47	357883.94148157	-7410155.02610797	26	0	46	2.3	-59195.8455889195	1193148.97021681	1194616.51305531	1194633.58186799	1191495.975192	1191709.3353484	1192562.77597399
48	354940.364312642	-7350816.04664354	26	0	47	2.35	-58871.5433785599	1186779.58928859	1188238.88682864	1188255.95564099	1185126.8833713	1185340.24352774	1186193.68415349
49	352012.9577544	-7291794.68394588	26	0	48	2.4	-58548.1311648409	1180427.2539532	1181878.32941398	1181895.39822653	1178774.86036312	1178988.22051958	1179841.66114552
50	349101.67730701	-7233090.08573531	26	0	49	2.45	-58225.6089477998	1174091.96421141	1175534.84081211	1175551.9096246	1172439.90616742	1172653.26632394	1173506.70695006
51	346206.478470639	-7174701.39973217	26	0	50	2.5	-57903.9767274202	1167773.7200628	1169208.4210226	1169225.48983515	1166122.02078427	1166335.38094085	1167188.82156713
52	343327.316745454	-7116627.77365679	26	0	51	2.55	-57583.2345036999	1161472.52150759	1162899.07004568	1162916.13885824	1159821.20421365	1160034.56437024	1160888.00499672
53	340464.14763162	-7058868.3552295	26	0	52	2.6	-57263.3822766796	1155188.36854581	1156606.78788138	1156623.85669385	1153537.45645555	1153750.8166122	1154604.25723884
54	337616.926629305	-7001422.29217064	26	0	53	2.65	-56944.4200462999	1148921.26117719	1150331.57452945	1150348.64334202	1147270.77750997	1147484.13766668	1148337.5782935
55	334785.609238676	-6944288.73220054	26	0	54	2.7	-56626.3478125795	1142671.19940201	1144073.42999015	1144090.4988027	1141021.16737692	1141234.52753368	1142087.9681607
56	331970.150959899	-6887466.82303953	26	0	55	2.75	-56309.1655755404	1136438.1832202	1137832.35426342	1137849.42307595	1134788.62605645	1135001.98621323	1135855.42684044
57	329170.50729314	-6830955.71240795	26	0	56	2.8	-55992.8733351803	1130222.21263159	1131608.34734911	1131625.41616169	1128573.15354848	1128786.51370533	1129639.95433273
58	326386.633738567	-6774754.54802612	26	0	57	2.85	-55677.4710914597	1124023.2876366	1125401.40924762	1125418.47805999	1122374.74985309	1122588.11000997	1123441.55063757
59	323618.485796347	-6718862.4776144	26	0	58	2.9	-55362.9588443995	1117841.40823441	1119211.53995815	1119228.60877088	1116193.41497024	1116406.77512717	1117260.21575495
60	320866.018966644	-6663278.6488931	26	0	59	2.95	-55049.3365940603	1111676.574426	1113038.73948168	1113055.80829427	1110029.14889994	1110242.50905692	1111095.9496849
61	318129.188749628	-6608002.20958255	26	0	60	3	-54736.6043403198	1105528.786211	1106883.00781784	1106900.07663023	1103881.9516422	1104095.31179923	1104948.75242741
62	315407.950645463	-6553032.30740311	26	0	61	3.05	-54424.7620833002	1099398.04358881	1100744.34496604	1100761.41377879	1097751.82319702	1097965.1833541	1098818.62398248
63	312702.260154317	-6498368.09007508	26	0	62	3.1	-54113.80982292	1093284.34656059	1094622.75092745	1094639.81973989	1091638.76356439	1091852.12372154	1092705.56435012
64	310012.072776357	-6444008.70531882	26	0	63	3.15	-53803.7475592003	1087187.69512521	1088518.22570092	1088535.29451351	1085542.77274438	1085756.13290155	1086609.57353034
65	307337.344011749	-6389953.30085465	26	0	64	3.2	-53494.5752921596	1081108.08928339	1082430.76928719	1082447.83809977	1079463.85073692	1079677.21089414	1080530.65152313
66	304678.029360659	-6336201.02440291	26	0	65	3.25	-53186.2930218002	1075045.52903481	1076360.38168595	1076377.45049855	1073401.99754202	1073615.35769931	1074468.79832851
67	302034.084323255	-6282751.02368393	26	0	66	3.3	-52878.9007480803	1069000.0143796	1070307.06289733	1070324.13170998	1067357.21315972	1067570.57331706	1068424.01394647
68	299405.464399703	-6229602.44641804	26	0	67	3.35	-52572.3984710395	1062971.54531779	1064270.81292136	1064287.88173394	1061329.49758999	1061542.85774739	1062396.29837702
69	296792.12509017	-6176754.44032557	26	0	68	3.4	-52266.7861906602	1056960.1218494	1058251.63175806	1058268.70057052	1055318.85083287	1055532.21099032	1056385.65162016
70	294194.021894822	-6124206.15312687	26	0	69	3.45	-51962.06390696	1050965.743974	1052249.51940702	1052266.58821968	1049325.27288833	1049538.63304585	1050392.07367591
71	291611.110313827	-6071956.73254226	26	0	70	3.5	-51658.2316199003	1044988.41169221	1046264.47586885	1046281.54468142	1043348.76375642	1043562.12391397	1044415.56454426
72	289043.34584735	-6020005.32629208	26	0	71	3.55	-51355.2893295395	1039028.12500359	1040296.50114311	1040313.56995575	1037389.3234371	1037602.68359471	1038456.12422522
73	286490.683995559	-5968351.08209666	26	0	72	3.6	-51053.2370358205	1033084.88390841	1034345.59523009	1034362.66404272	1031446.95193038	1031660.31208805	1032513.75271878
74	283953.080258619	-5916993.14767633	26	0	73	3.65	-50752.0747388003	1027158.68840659	1028411.75812971	1028428.82694232	1025521.64923626	1025735.009394	1026588.45002498
75	281430.490136699	-5865930.67075143	26	0	74	3.7	-50451.8024383998	1021249.538498	1022494.98984184	1022512.05865452	1019613.41535478	1019826.77551258	1020680.21614378
76	278922.869129964	-5815162.79904228	26	0	75	3.75	-50152.4201347004	1015357.43418301	1016595.29036685	1016612.35917934	1013722.25028593	1013935.61044378	1014789.05107522
77	276430.172738581	-5764688.68026923	26	0	76	3.8	-49853.9278276591	1009482.37546099	1010712.65970414	1010729.72851676	1007848.1540297	1008061.51418761	1008914.95481929
78	273952.356462717	-5714507.46215261	26	0	77	3.85	-49556.3255172805	1003624.36233241	1004847.09785415	1004864.16666684	1001991.12658611	1002204.48674407	1003057.92737598
79	271489.375802538	-5664618.29241275	26	0	78	3.9	-49259.6132035798	997783.394797184	998998.604816823	999015.673629543	996151.167955136	996364.528113155	997217.968745327
80	269041.186258211	-5615020.31876998	26	0	79	3.95	-48963.7908865407	991959.472855404	993167.180592246	993184.249404875	990328.278136834	990541.638294905	991395.078927313
81	266607.743329903	-5565712.68894463	26	0	80	4	-48668.8585661596	986152.596506998	987352.825180354	987369.893992872	984522.457131144	984735.817289289	985589.257921953
82	264189.002517781	-5516694.55065705	26	0	81	4.05	-48374.8162424401	980362.765751611	981555.538580797	981572.607393511	978733.704938115	978947.065096333	979800.505729249
83	261784.919322011	-5467965.05162756	26	0	82	4.1	-48081.6639153997	974589.980589803	975775.32079414	975792.389606825	972962.02155775	973175.38171603	974028.822349198
84	259395.449242759	-5419523.3395765	26	0	83	4.15	-47789.40158504	968834.241021201	970012.171820015	970029.240632745	967207.406990053	967420.767148398	968274.20778182
85	257020.547780193	-5371368.56222419	26	0	84	4.2	-47498.0292513198	963095.547046196	964266.091658817	964283.160471356	961469.86123503	961683.22139343	962536.662027114
86	254660.170434479	-5323499.86729098	26	0	85	4.25	-47207.5469142804	957373.898664191	958537.080309957	958554.149122628	955749.384292646	955962.744451123	956816.185085082
87	252314.272705784	-5275916.4024972	26	0	86	4.3	-46917.9545738996	951669.295875598	952825.137773849	952842.206586596	950045.976162966	950259.33632151	951112.776955733
88	249982.810094274	-5228617.31556318	26	0	87	4.35	-46629.2522302002	945981.738680415	947130.264050499	947147.332863236	944359.636845955	944572.997004578	945426.437639073
89	247665.738100116	-5181601.75420925	26	0	88	4.4	-46341.4398831601	940311.227078587	941452.459139856	941469.527952546	938690.36634166	938903.726500333	939757.167135097
90	245363.012223477	-5134868.86615574	26	0	89	4.45	-46054.5175327797	934657.761070207	935791.723042018	935808.791854576	933038.164650027	933251.524808778	934104.965443826
91	243074.587964524	-5088417.799123	26	0	90	4.5	-45768.4851790604	929021.34065479	930148.055756507	930165.124569283	927403.031771102	927616.391929931	928469.832565261
92	240800.420823422	-5042247.70083135	26	0	91	4.55	-45483.3428220398	923401.965833008	924521.457284	924538.526096725	921784.967704905	921998.327863786	922851.768499402
93	238540.46630034	-4996357.71900113	26	0	92	4.6	-45199.0904616402	917799.636604395	918911.927624034	918928.996436818	916183.972451405	916397.33261035	917250.77324626
94	236294.679895443	-4950747.00135266	26	0	93	4.65	-44915.7280979399	912214.352969397	913319.466777066	913336.535589658	910600.046010612	910813.406169638	911666.846805841
95	234063.017108898	-4905414.69560629	26	0	94	4.7	-44633.2557309	906646.1149274	907744.074742484	907761.143555234	905033.188382526	905246.548541646	906099.989178145
96	231845.433440871	-4860359.94948235	26	0	95	4.75	-44351.6733605397	901094.922478814	902185.751520705	902202.820333528	899483.399567217	899696.75972638	900550.200363184
97	229641.884391531	-4815581.91070116	26	0	96	4.8	-44070.9809868003	895560.775623787	896644.497111881	896661.565924499	893950.679564607	894164.039723857	895017.480360959
98	227452.325461042	-4771079.72698307	26	0	97	4.85	-43791.17860978	890043.674361799	891120.311515502	891137.380328233	888435.028374745	888648.38853408	889501.829171485
99	225276.712149572	-4726852.54604841	26	0	98	4.9	-43512.2662293998	884543.618693203	885613.194731924	885630.263544776	882936.445997616	883149.806157039	884003.24679476
100	223114.999957287	-4682899.51561751	26	0	99	4.95	-43234.2438457004	879060.608617999	880123.146761154	880140.215573979	877454.932433265	877668.292592747	878521.733230789
101	220967.144384355	-4639219.78341069	26	0	100	5	-42957.1114586398	873594.64413641	874650.16760342	874667.236415962	871990.487681659	872203.847841233	873057.288479584
102	218833.100930941	-4595812.49714831	26	0	101	5.05	-42680.8690682799	868145.725247599	869194.257257895	869211.326070733	866543.111742808	866756.471902471	867609.91254115
103	216712.825097213	-4552676.80455069	26	0	102	5.1	-42405.5166745599	862713.851952404	863755.415725418	863772.484538297	861112.804616755	861326.164776489	862179.605415491
104	214606.272383337	-4509811.85333816	26	0	103	5.15	-42131.0542775202	857299.0242506	858333.643005776	858350.711818542	855699.566303466	855912.926463283	856766.367102622
105	212513.39828948	-4467216.79123105	26	0	104	5.2	-41857.4818771397	851901.242142189	852928.939098973	852946.007911638	850303.396802968	850516.75696286	851370.197602534
106	210434.158315808	-4424890.76594971	26	0	105	5.25	-41584.7994734405	846520.505626798	847541.304004646	847558.372817547	844924.296115248	845137.656275245	845991.096915251
107	208368.507962488	-4382832.92521446	26	0	106	5.3	-41313.0070664	841156.814705003	842170.737723376	842187.806536199	839562.264240335	839775.624400408	840629.065040768
108	206316.402729687	-4341042.41674563	26	0	107	5.35	-41042.1046560199	835810.169376601	836817.240254966	836834.30906764	834217.301178234	834430.661338393	835284.101979097
109	204277.798117571	-4299518.38826357	26	0	108	5.4	-40772.0922423201	830480.569641199	831480.811599033	831497.880411955	828889.40692895	829102.767089188	829956.207730246
110	202252.649626308	-4258259.9874886	26	0	109	5.45	-40502.9698252596	825168.015499394	826161.451756177	826178.520569033	823578.581492454	823791.941652801	824645.382294217
111	200240.912756063	-4217266.36214105	26	0	110	5.5	-40234.7374049004	819872.506951001	820859.160726223	820876.22953892	818284.824868831	818498.185029237	819351.625671022
112	198242.543007004	-4176536.65994127	26	0	111	5.55	-39967.39498118	814594.043995608	815573.938508765	815591.007321702	813008.137058007	813221.497218515	814074.937860663
113	196257.495879297	-4136070.02860958	26	0	112	5.6	-39700.9425541398	809332.626633802	810305.785104399	810322.853917269	807748.518060031	807961.878220632	808815.318863158
114	194285.726873109	-4095865.61586631	26	0	113	5.65	-39435.38012376	804088.254865399	805054.700512945	805071.769325707	802505.96787491	802719.328035605	803572.768678499
115	192327.191488606	-4055922.56943181	26	0	114	5.7	-39170.7076900598	798860.928689996	799820.684734011	799837.753546981	797280.486502633	797493.846663422	798347.287306709
116	190381.845225955	-4016240.03702639	26	0	115	5.75	-38906.92525302	793650.648108404	794603.737768414	794620.806581142	792072.073943225	792285.434104121	793138.874747785
117	188449.643585323	-3976817.16637041	26	0	116	5.8	-38644.0328126401	788457.413119599	789403.859615137	789420.928428119	786880.730196694	787094.090357679	787947.531001741
118	186530.542066876	-3937653.10518418	26	0	117	5.85	-38382.0303689403	783281.223724596	784221.050275203	784238.119087997	781706.45526303	781919.815424114	782773.256068579
119	184624.496170782	-3898747.00118805	26	0	118	5.9	-38120.91792188	778122.079922603	779055.309747829	779072.378560743	776549.249142259	776762.609303453	777616.049948317
120	182731.461397206	-3860098.00210235	26	0	119	5.95	-37860.6954715197	772979.981714003	773906.638033405	773923.706846406	771409.111834391	771622.471995687	772475.912640955
121	180851.393246316	-3821705.2556474	26	0	120	6	-37601.3630178	767854.929098999	768775.035132142	768792.103944918	766286.043339411	766499.403500811	767352.844146498
122	178984.247218278	-3783567.90954355	26	0	121	6.05	-37342.92056076	762746.922076996	763660.501043454	763677.5698564	761180.043657351	761393.403818854	762246.844464962
123	177129.978813258	-3745685.11151113	26	0	122	6.1	-37085.3681004001	757655.960648404	758563.035767759	758580.104580784	756091.112788196	756304.472949826	757157.91359636
124	175288.543531424	-3708056.00927046	26	0	123	6.15	-36828.7056366802	752582.0448134	753482.639305241	753499.708118079	751019.250731996	751232.610893714	752086.051540685
125	173459.896872942	-3670679.75054189	26	0	124	6.2	-36572.93316964	747525.174571397	748419.311655323	748436.380468295	745964.457488741	746177.817650557	747031.258297956
126	171643.994337979	-3633555.48304574	26	0	125	6.25	-36318.0506992596	742485.349923	743373.052818619	743390.121631475	740926.733058397	741140.093220324	741993.533868182
127	169840.791426702	-3596682.35450236	26	0	126	6.3	-36064.0582255402	737462.570867604	738343.862794532	738360.931607592	735906.077441015	736119.437603074	736972.878251371
128	168050.243639276	-3560059.51263207	26	0	127	6.35	-35810.9557485196	732456.837405795	733331.741583659	733348.810396697	730902.490636622	731115.850798765	731969.291447524
129	166272.306475869	-3523686.1051552	26	0	128	6.4	-35558.7432681402	727468.149537398	728336.689185829	728353.757998715	725915.972645168	726129.332807447	726982.773456668
130	164506.935436648	-3487561.27979209	26	0	129	6.45	-35307.4207844201	722496.507262206	723358.705600848	723375.774413735	720946.523466724	721159.883629108	722013.324278795
131	162754.086021779	-3451684.18426308	26	0	130	6.5	-35056.9882973802	717541.910580201	718397.790828708	718414.859641769	715994.143101237	716207.50326376	717060.943913922
132	161013.713731429	-3416053.9662885	26	0	131	6.55	-34807.445807	712604.359491598	713453.944869631	713471.013682744	711058.831548797	711272.19171141	712125.632362059
133	159285.774065764	-3380669.77358867	26	0	132	6.6	-34558.7933132995	707683.853996601	708527.167723831	708544.236536752	706140.588809334	706353.948972088	707207.389623217
134	157570.222524951	-3345530.75388394	26	0	133	6.65	-34311.03081626	702780.394094596	703617.459390705	703634.528203759	701239.414882898	701452.775045765	702306.215697399
135	155867.014609157	-3310636.05489463	26	0	134	6.7	-34064.1583158803	697893.979786206	698724.819870883	698741.888683859	696355.309769476	696568.66993249	697422.110584623
136	154176.105818548	-3275984.82434109	26	0	135	6.75	-33818.1758121797	693024.611070799	693849.249163747	693866.317976898	691488.273469122	691701.633632243	692555.074284891
137	152497.451653291	-3241576.20994363	26	0	136	6.8	-33573.08330514	688172.287949203	688990.747270131	689007.816083051	686638.305981806	686851.666145064	687705.10679822
138	150831.007613553	-3207409.35942261	26	0	137	6.85	-33328.8807947602	683337.010420393	684149.314189024	684166.383002201	681805.407307554	682018.767470934	682872.20812462
139	149176.729199501	-3173483.42049834	26	0	138	6.9	-33085.5682810402	678518.778485404	679324.949921468	679342.018734485	676989.577446361	677202.937609884	678056.378264102
140	147534.571911301	-3139797.54089117	26	0	139	6.95	-32843.1457639998	673717.592143398	674517.654466637	674534.723279752	672190.816398255	672404.176561903	673257.617216672
141	145904.491249119	-3106350.86832142	26	0	140	7	-32601.6132436402	668933.451394998	669727.427825165	669744.49663821	667409.124163248	667622.484327032	668475.924982345
142	144286.442713123	-3073142.55050944	26	0	141	7.05	-32360.97071992	664166.356239608	664954.269996466	664971.338809671	662644.500741331	662857.860905263	663711.301561127
143	142680.381803479	-3040171.73517554	26	0	142	7.1	-32121.21819288	659416.306677992	660198.180981315	660215.249794309	657896.946132535	658110.306296607	658963.746953041
144	141086.264020354	-3007437.57004008	26	0	143	7.15	-31882.3556624999	654683.302709199	655459.160778775	655476.229592012	653166.46033687	653379.820501085	654233.261158081
145	139504.044863915	-2974939.20282337	26	0	144	7.2	-31644.3831287796	649967.3443342	650737.209389822	650754.27820291	648453.043354329	648666.403518688	649519.844176275
146	137933.679834327	-2942675.78124576	26	0	145	7.25	-31407.3005917604	645268.431552202	646032.326813682	646049.395626859	643756.695184942	643970.055349458	644823.496007625
147	136375.124431758	-2910646.45302757	26	0	146	7.3	-31171.1080513796	640586.5643638	641344.513050956	641361.581864068	639077.415828721	639290.775993366	640144.216652147
148	134828.334156375	-2878850.36588915	26	0	147	7.35	-30935.8055076603	635921.742768399	636673.768101063	636690.836914349	634415.20528566	634628.565450476	635482.006109855
149	133293.264508344	-2847286.66755081	26	0	148	7.4	-30701.39296062	631273.966766801	632020.091964816	632037.160777872	629770.063555809	629983.423720758	630836.864380753
150	131769.870987831	-2815954.50573291	26	0	149	7.45	-30467.8704102599	626643.236358007	627383.484641231	627400.553454532	625141.99063912	625355.350804235	626208.791464857
151	130258.109095004	-2784853.02815576	26	0	150	7.5	-30235.2378565402	622029.551542997	622763.946131296	622781.014944461	620530.986535667	620744.34670093	621597.787362187
152	128757.934330029	-2753981.38253971	26	0	151	7.55	-30003.4952994998	617432.912320998	618161.476434253	618178.54524755	615937.051245402	616150.411410844	617003.852072752
153	127269.302193073	-2723338.71660508	26	0	152	7.6	-29772.6427391201	612853.318692604	613576.075550709	613593.144363891	611360.184768417	611573.544933993	612426.985596555
154	125792.168184302	-2692924.17807221	26	0	153	7.65	-29542.68017542	608290.770657398	609007.74348026	609024.812293461	606800.387104646	607013.747270397	607867.187933624
155	124326.487803883	-2662736.91466144	26	0	154	7.7	-29313.60760838	603745.268215397	604456.480222936	604473.549036271	602257.658254141	602471.018420061	603324.459083963
156	122872.216551984	-2632776.07409309	26	0	155	7.75	-29085.42503798	599216.811367003	599922.285779149	599939.354592373	597731.998216917	597945.358383007	598798.79904759
157	121429.309928769	-2603040.80408751	26	0	156	7.8	-28858.1324643001	594705.400111601	595405.160148303	595422.228961742	593223.406992967	593436.767159231	594290.207824514
158	119997.723434407	-2573530.25236501	26	0	157	7.85	-28631.7298872399	590211.03445	590905.103331216	590922.172144391	588731.884582326	588945.244748775	589798.68541476
159	118577.412569063	-2544243.56664594	26	0	158	7.9	-28406.21730688	585733.7143814	586422.115327106	586439.184140372	584257.430984985	584470.791151623	585324.231818327
160	117168.332832905	-2515179.89465064	26	0	159	7.95	-28181.5947231601	581273.439905997	581956.19613618	581973.264949664	579800.046201001	580013.40636781	580866.847035243
161	115770.439726099	-2486338.38409942	26	0	160	8	-27957.8621361201	576830.211024396	577507.345759058	577524.414572279	575359.730230348	575573.090397341	576426.531065515
162	114383.688748812	-2457718.18271264	26	0	161	8.05	-27735.0195457399	572404.0277356	573075.564194758	573092.633008229	570936.48307306	571149.84324024	572003.283909161
163	113008.03540121	-2429318.43821061	26	0	162	8.1	-27513.06695204	567994.890040606	568660.851444293	568677.920257612	566530.304729133	566743.664896503	567597.105566192
164	111643.43518346	-2401138.29831368	26	0	163	8.15	-27292.0043550001	563602.797938595	564263.207506856	564280.276320323	562141.1951986	562354.555366163	563207.996036635
165	110289.84359573	-2373176.91074217	26	0	164	8.2	-27071.8317546	559227.751430199	559882.632383096	559899.701196457	557769.15448148	557982.514649238	558835.955320493
166	108947.216138184	-2345433.42321642	26	0	165	8.25	-26852.5491509199	554869.750514999	555519.126072613	555536.194885987	553414.182577765	553627.542745723	554480.983417784
167	107615.508310991	-2317906.98345677	26	0	166	8.3	-26634.1565438599	550528.795193005	551172.688575427	551189.757388972	549076.279487513	549289.639655663	550143.080328528
168	106294.675614316	-2290596.73918354	26	0	167	8.35	-26416.6539335001	546204.885464599	546843.31989194	546860.388705348	544755.445210679	544968.805379045	545822.246052748
169	104984.673548327	-2263501.83811707	26	0	168	8.4	-26200.04131978	541898.021329399	542531.020021783	542548.088835208	540451.679747341	540665.039915896	541518.480590444
170	103685.45761319	-2236621.4279777	26	0	169	8.45	-25984.3187027401	537608.202787405	538235.788964975	538252.857778569	536164.983097475	536378.343266251	537231.783941644
171	102396.983309072	-2209954.65648575	26	0	170	8.5	-25769.4860823598	533335.429838998	533957.626721913	533974.695535372	531895.355261097	532108.7154301	532962.156106366
172	101119.206136139	-2183500.67136156	26	0	171	8.55	-25555.5434586602	529079.702483797	529696.533292234	529713.60210571	527642.796238265	527856.156407477	528709.597084626
173	99852.0815945581	-2157258.62032547	26	0	172	8.6	-25342.4908316179	524841.020721802	525452.508675955	525469.577489602	523407.306028957	523620.666198392	524474.106876438
174	98595.5651844961	-2131227.6510978	26	0	173	8.65	-25130.32820124	520619.384553395	521225.552873473	521242.621686987	519188.884633191	519402.244802872	520255.68548182
175	97349.6124061196	-2105406.91139889	26	0	174	8.7	-24919.0555675299	516414.793978203	517015.665884437	517032.734697961	514987.532051023	515200.892220925	516054.332900801
176	96114.1787595952	-2079795.54894908	26	0	175	8.75	-24708.672930488	512227.248996198	512822.847708835	512839.916522542	510803.248282434	511016.60845256	511870.049133388
177	94889.2197450896	-2054392.71146869	26	0	176	8.8	-24499.180290112	508056.7496078	508647.098347105	508664.167160671	506636.033327442	506849.393497825	507702.834179612
178	93674.6908627694	-2029197.54667806	26	0	177	8.85	-24290.577646404	503903.295812602	504488.417798862	504505.486612443	502485.887186104	502699.247356721	503552.688039472
179	92470.5476128013	-2004209.20229753	26	0	178	8.9	-24082.8649993622	499766.887610601	500346.806064119	500363.874877881	498352.809858403	498566.170029265	499419.610713007
180	91276.745495352	-1979426.82604742	26	0	179	8.95	-23876.0423489858	495647.525002197	496222.263143296	496239.331956922	494236.801344376	494450.161515478	495303.602200238
181	90093.2400105881	-1954849.56564807	26	0	180	9	-23670.1096952782	491545.207986999	492114.789036022	492131.857849666	490137.861644024	490351.22181539	491204.66250117
182	88919.9866586764	-1930476.56881982	26	0	181	9.05	-23465.067038234	487459.936565002	488024.383742314	488041.452556134	486055.990757386	486269.350929012	487122.791615839
183	87756.9409397834	-1906306.98328299	26	0	182	9.1	-23260.91437786	483391.710736598	483951.047262581	483968.116076308	481991.188684485	482204.548856374	483057.989544251
184	86604.0583540759	-1882339.95675792	26	0	183	9.15	-23057.65171415	479340.530501399	479894.779596459	479911.848410166	477943.455425339	478156.815597477	479010.256286444
185	85461.2944017204	-1858574.63696494	26	0	184	9.2	-22855.2790471099	475306.395859602	475855.580744164	475872.649557849	473912.790979933	474126.151152363	474979.591842427
186	84328.6045828838	-1835010.1716244	26	0	185	9.25	-22653.7963767321	471289.306810801	471833.450705314	471850.519519303	469899.195348347	470112.555521053	470965.996212229
187	83205.9443977325	-1811645.70845661	26	0	186	9.3	-22453.2037030259	467289.263355797	467828.389480729	467845.458294544	465902.668530582	466116.028703561	466969.469395873
188	82093.2693464334	-1788480.39518191	26	0	187	9.35	-22253.501025982	463306.265494004	463840.397069848	463857.465883559	461923.210526643	462136.570699898	462990.011393376
189	80990.5349291531	-1765513.37952064	26	0	188	9.4	-22054.688345606	459340.313225398	459869.473472667	459886.542286528	457960.821336551	458174.181510118	459027.622204763
190	79897.6966460581	-1742743.80919314	26	0	189	9.45	-21856.7656619	455391.406550002	455915.618689236	455932.687503315	454015.50096035	454228.861134225	455082.301830066
191	78814.7099973153	-1720170.83191972	26	0	190	9.5	-21659.7329748562	451459.545468399	451978.832720157	451995.901533983	450087.249398083	450300.609572241	451154.050269301
192	77741.5304830913	-1697793.59542073	26	0	191	9.55	-21463.59028448	447544.729979797	448059.115564665	448076.184378558	446176.066649736	446389.426824201	447242.867522497
193	76678.1136035527	-1675611.2474165	26	0	192	9.6	-21268.3375907718	443646.960084601	444156.467223188	444173.536037141	442281.952715312	442495.312890111	443348.75358968
194	75624.4148588663	-1653622.93562737	26	0	193	9.65	-21073.9748937282	439766.235782602	440270.887695542	440287.956509639	438404.907594897	438618.267770015	439471.708470869
195	74580.3897491985	-1631827.80777366	26	0	194	9.7	-20880.5021933559	435902.557074199	436402.376982152	436419.445796158	434544.931288516	434758.291463928	435611.732166096
196	73545.9937747163	-1610225.01157571	26	0	195	9.75	-20687.9194896438	432055.923958998	432550.935082649	432568.003896642	430702.023796135	430915.383971898	431768.824675389
197	72521.1824355861	-1588813.69475385	26	0	196	9.8	-20496.2267826041	428226.336437198	428716.561997258	428733.630811237	426876.185117821	427089.54529392	427942.985998768
198	71505.9112319747	-1567593.00502843	26	0	197	9.85	-20305.4240722282	424413.794508404	424899.257725611	424916.326539891	423067.415253579	423280.775430032	424134.216136261
199	70500.1356640488	-1546562.09011976	26	0	198	9.9	-20115.511358518	420618.298173398	421099.022268516	421116.091082631	419275.714203479	419489.074380261	420342.515087907
200	69503.8112319749	-1525720.09774818	26	0	199	9.95	-19926.4886414778	416839.847431602	417315.855625425	417332.924439484	415501.081967507	415714.442144654	416567.882853725
201	68516.8934359199	-1505066.17563403	26	0	200	10	-19738.3559211	413078.442282998	413549.757796346	413566.826610516	411743.518545713	411956.878723212	412810.319433748
202	67539.3377760502	-1484599.47149764	26	0	201	10.05	-19551.113197394	409334.0827278	409800.728781522	409817.797595721	408003.023938105	408216.384115983	409069.824828006
203	66571.0997525327	-1464319.13305935	26	0	202	10.1	-19364.7604703502	405606.768765799	406068.768580774	406085.837395123	404279.598144751	404492.958322986	405346.399036524
204	65612.134865534	-1444224.30803948	26	0	203	10.15	-19179.297739974	401896.500397404	402353.87719454	402370.946008795	400573.241165624	400786.601344261	401640.042059339
205	64662.3986152207	-1424314.14415837	26	0	204	10.2	-18994.7250062659	398203.277622196	398656.054622432	398673.123436725	396883.953000793	397097.31317983	397950.753896477
206	63721.8465017595	-1404587.78913635	26	0	205	10.25	-18811.042269224	394527.100440403	394975.300864708	394992.369678986	393211.733650289	393425.093829724	394278.534547979
207	62790.434025317	-1385044.39069376	26	0	206	10.3	-18628.24952885	390867.968851798	391311.615921173	391328.684735527	389556.583114145	389769.943293975	390623.384013864
208	61868.1166860601	-1365683.09655093	26	0	207	10.35	-18446.346785138	387225.882856599	387664.999792076	387682.068606463	385918.501392392	386131.861572624	386985.302294175
209	60954.8499841552	-1346503.0544282	26	0	208	10.4	-18265.3340380981	383600.842454601	384035.452477246	384052.521291783	382297.488485043	382510.848665697	383364.289388948
210	60050.5894197691	-1327503.41204589	26	0	209	10.45	-18085.2112877219	379992.8476462	380422.973977111	380440.042791564	378693.544392153	378906.904573225	379760.345298216
211	59155.2904930684	-1308683.31712434	26	0	210	10.5	-17905.978534014	376401.898431	376827.56429131	376844.633105798	375106.669113735	375320.029295255	376173.470022006
212	58268.9087042199	-1290041.91738388	26	0	211	10.55	-17727.63577697	372827.994809202	373249.223420078	373266.292234559	371536.862649845	371750.22283181	372603.663560362
213	57391.3995533901	-1271578.36054485	26	0	212	10.6	-17550.183016596	369271.1367806	369687.951363245	369705.020177842	367984.125000497	368197.485182938	369050.925913318
214	56522.7185407457	-1253291.79432758	26	0	213	10.65	-17373.6202528881	365731.3243454	366143.748121051	366160.816935686	364448.456165769	364661.816348663	365515.257080916
215	55662.8211664535	-1235181.3664524	26	0	214	10.7	-17197.9474858441	362208.557503596	362616.613693528	362633.682508125	360929.856145658	361143.216329025	361996.657063186
216	54811.66293068	-1217246.22463965	26	0	215	10.75	-17023.1647154699	358702.836255003	359106.548080529	359123.616895196	357428.324940221	357641.68512406	358495.125860172
217	53969.199333592	-1199485.51660966	26	0	216	10.8	-16849.2719417601	355214.160599802	355613.551282272	355630.620096979	353943.862549476	354157.222733808	355010.663471912
218	53135.3858753561	-1181898.39008277	26	0	217	10.85	-16676.269164718	351742.530537797	352137.623298601	352154.692113473	350476.468973484	350689.829158318	351543.269898454
219	52310.1780561389	-1164483.9927793	26	0	218	10.9	-16504.156384344	348287.946069399	348678.764129964	348695.832944755	347026.144212284	347239.504397635	348092.945139828
220	51493.5313761072	-1147241.47241959	26	0	219	10.95	-16332.933600634	344850.407194202	345236.973775999	345254.042590827	343592.888265897	343806.248451777	344659.689196079
221	50685.4013354276	-1130169.97672397	26	0	220	11	-16162.600813592	341429.913912402	341812.25223694	341829.321051771	340176.701134385	340390.0613208	341243.502067255
222	49885.7434342668	-1113268.65341278	26	0	221	11.05	-15993.1580232161	338026.466223798	338404.59951263	338421.668327589	336777.582817771	336990.943004741	337844.383753397
223	49094.5131727914	-1096536.65020635	26	0	222	11.1	-15824.605229508	334640.0641286	335014.015603323	335031.084418322	333395.533316138	333608.89350365	334462.334254553
224	48311.6660511681	-1079973.11482501	26	0	223	11.15	-15656.942432466	331270.707626799	331640.500509051	331657.569324016	330030.5526295	330243.91281757	331097.353570763
225	47537.1575695636	-1063577.1949891	26	0	224	11.2	-15490.16963209	327918.396718199	328284.054229665	328301.123044715	326682.640757897	326896.000946543	327749.441702078
226	46770.9432281446	-1047348.03841895	26	0	225	11.25	-15324.28682838	324583.131403001	324944.676765409	324961.745580505	323351.797701379	323565.157890621	324418.598648542
227	46012.9785270776	-1031284.7928349	26	0	226	11.3	-15159.29402134	321264.911681002	321622.36811613	321639.436931412	320038.023460005	320251.383649849	321104.824410209
228	45263.2189665294	-1015386.60595727	26	0	227	11.35	-14995.191210964	317963.737552599	318317.128282271	318334.197097473	316741.318033816	316954.678224283	317808.118987127
229	44521.6200466667	-999652.625506395	26	0	228	11.4	-14831.978397254	314679.6090175	315028.957263588	315046.026078742	313461.681422856	313675.041613959	314528.48237935
230	43788.137267656	-984081.999202618	26	0	229	11.45	-14669.655580214	311412.52607554	311757.855059966	311774.923875295	310199.113627189	310412.473818933	311265.914586923
231	43062.7261296642	-968673.874766267	26	0	230	11.5	-14508.2227598359	308162.48872702	308503.821671758	308520.890487127	306953.614646856	307166.974839254	308020.415609902
232	42345.3421328578	-953427.399917676	26	0	231	11.55	-14347.6799361281	304929.49697182	305266.857098895	305283.9259143	303725.184481927	303938.544674983	304791.985448342
233	41635.9407774034	-938341.722377179	26	0	232	11.6	-14188.027109088	301713.550809941	302046.961341429	302064.030156905	300513.823132428	300727.183326168	301580.6241023
234	40934.4775634679	-923415.989865108	26	0	233	11.65	-14029.2642787099	298514.650241418	298844.134399453	298861.20321497	297319.530598417	297532.890792863	298386.331571832
235	40240.9079912178	-908649.350101797	26	0	234	11.7	-13871.3914450021	295332.79526622	295658.376272988	295675.44508856	294142.306879969	294355.667075131	295209.107856994
236	39555.1875608198	-894040.95080758	26	0	235	11.75	-13714.4086079599	292167.98588434	292489.686962084	292506.755777729	290982.151977129	291195.512173025	292048.952957849
237	38877.2717724406	-879589.939702789	26	0	236	11.8	-13558.315767584	289020.222095822	289338.066466843	289355.135282535	287839.06588996	288052.426086611	288905.866874455
238	38207.1161262468	-865295.464507758	26	0	237	11.85	-13403.112923876	285889.503900618	286203.514787278	286220.583603033	284713.04861852	284926.408815937	285779.84960688
239	37544.6761224051	-851156.67294282	26	0	238	11.9	-13248.800076834	282775.831298761	283086.031923479	283103.100739289	281604.10016287	281817.460361065	282670.901155178
240	36889.9072610822	-837172.712728309	26	0	239	11.95	-13095.3772264581	279679.204290221	279985.61787548	280002.68669136	278512.220523074	278725.580722068	279579.02151942
241	36242.7650424448	-823342.731584558	26	0	240	12	-12942.8443727479	276599.622875019	276902.272643364	276919.341459311	275437.409699194	275650.769899005	276504.210699668
242	35603.2049666594	-809665.8772319	26	0	241	12.05	-12791.2015157079	273537.087053161	273835.996227201	273853.065043205	272379.667691294	272593.027891944	273446.468695996
243	34971.1825338928	-796141.297390669	26	0	242	12.1	-12640.448655332	270491.59682462	270786.788627032	270803.857443115	269338.994499446	269552.35470095	270405.79550847
244	34346.6532443117	-782768.139781198	26	0	243	12.15	-12490.585791622	267463.15218942	267754.649842946	267771.718659099	266315.390123712	266528.750326094	267382.191137161
245	33729.5725980826	-769545.552123819	26	0	244	12.2	-12341.612924582	264451.75314758	264739.579875032	264756.648691228	263308.854564168	263522.214767445	264375.655582144
246	33119.8960953724	-756472.682138868	26	0	245	12.25	-12193.530054204	261457.39969902	261741.578723281	261758.647539581	260319.387820881	260532.748025077	261386.188843493
247	32517.5792363476	-743548.677546677	26	0	246	12.3	-12046.337180496	258480.091843822	258760.646387847	258777.715204219	257346.989893927	257560.350099062	258413.790921288
248	31922.5775211748	-730772.686067578	26	0	247	12.35	-11900.034303456	255519.829581978	255796.782868797	255813.85168522	254391.660783379	254605.020989476	255458.4618156
249	31334.8464500209	-718143.855421907	26	0	248	12.4	-11754.621423078	252576.61291342	252849.988166137	252867.056982663	251453.400489318	251666.760696398	252520.20152651
250	30754.3415230524	-705661.333329995	26	0	249	12.45	-11610.09853937	249650.44183824	249920.262280036	249937.331096626	248532.209011816	248745.569219906	249599.010054106
251	30181.018240436	-693324.267512177	26	0	250	12.5	-11466.465652328	246741.316356361	247007.605210499	247024.674027178	245628.086350961	245841.446560082	246694.887398468
252	29614.8321023384	-681131.805688785	26	0	251	12.55	-11323.7227619519	243849.236467839	244112.016957662	244129.085774417	242741.032506829	242954.392717008	243807.833559684
253	29055.7386089262	-669083.095580154	26	0	252	12.6	-11181.869868244	240974.202172621	241233.497521554	241250.566338413	239871.047479507	240084.407690772	240937.848537842
254	28503.6932603661	-657177.284906615	26	0	253	12.65	-11040.906971202	238116.213470779	238372.046902334	238389.115719258	237018.131269084	237231.491481459	238084.932333031
255	27958.6515568248	-645413.521388503	26	0	254	12.7	-10900.834070826	235275.27036224	235527.665100015	235544.733917032	234182.283875645	234395.644089157	235249.084945347
256	27420.568998469	-633790.952746151	26	0	255	12.75	-10761.651167116	232451.37284704	232700.352114724	232717.420931836	231363.505299283	231576.865513962	232430.306374884
257	26889.4010854652	-622308.726699893	26	0	256	12.8	-10623.358260076	229644.52092516	229890.107946532	229907.176763751	228561.79554009	228775.155755965	229628.596621739
258	26365.1033179802	-610965.990970061	26	0	257	12.85	-10485.9553497	226854.714596639	227096.932595574	227114.001412877	225777.154598164	225990.514815263	226843.955686012
259	25847.6311961807	-599761.893276989	26	0	258	12.9	-10349.44243599	224081.953861441	224320.826061908	224337.894879309	223009.5824736	223222.942691955	224076.383567807
260	25336.9402202333	-588695.58134101	26	0	259	12.95	-10213.819518948	221326.238719579	221561.788345648	221578.857163148	220259.079166498	220472.439386143	221325.880267229
261	24832.9858903046	-577766.202882458	26	0	260	13	-10079.086598574	218587.569171041	218819.819446883	218836.888264492	217525.644676963	217739.00489793	218592.445784386
262	24335.7237065614	-566972.905621666	26	0	261	13.05	-9945.24367486403	215865.94521584	216094.919365728	216111.988183449	214809.2790051	215022.639227424	215876.080119389
263	23845.1091691703	-556314.837278967	26	0	262	13.1	-9812.29074782197	213161.366853979	213387.088102295	213404.156920119	212109.982151018	212323.342374734	213176.783272353
264	23361.0977782979	-545791.145574694	26	0	263	13.15	-9680.22781744803	210473.83408546	210696.325656693	210713.394474616	209427.754114827	209641.114339969	210494.555243395
265	22883.645034111	-535400.978229182	26	0	264	13.2	-9549.05488373799	207803.346910242	208022.632028995	208039.700847052	206762.594896641	206975.955123249	207829.396032633
266	22412.7064367762	-525143.482962763	26	0	265	13.25	-9418.771946696	205149.905328378	205366.00721937	205383.076037545	204114.504496577	204327.864724691	205181.305640193
267	21948.2374864602	-515017.807495771	26	0	266	13.3	-9289.37900632001	202513.509339842	202726.451227907	202743.520046204	201483.482914757	201696.843144416	202550.284066202
268	21490.1936833296	-505023.099548538	26	0	267	13.35	-9160.87606261201	199894.15894466	200103.964054757	200121.032873163	198869.530151303	199082.890382548	199936.331310788
269	21038.5305275512	-495158.506841399	26	0	268	13.4	-9033.26311556797	197291.854142779	197498.54569999	197515.614518537	196272.646206338	196486.006439216	197339.447374088
270	20593.2035192915	-485423.177094686	26	0	269	13.45	-8906.54016519402	194706.59493426	194910.196163793	194927.264982463	193692.831080001	193906.191314551	194759.632256238
271	20154.1681587172	-475816.258028734	26	0	270	13.5	-8780.70721148601	192138.38131904	192338.915446237	192355.984265062	191130.084772419	191343.445008689	192196.885957379
272	19721.3799459951	-466336.897363874	26	0	271	13.55	-8655.76425444197	189587.2132972	189784.703547537	189801.772366473	188584.407283732	188797.76752177	189651.208477658
273	19294.7943812917	-456984.242820441	26	0	272	13.6	-8531.71129406801	187053.09086866	187247.560467752	187264.629286839	186055.798614077	186269.158853935	187122.599817225
274	18874.3669647737	-447757.442118769	26	0	273	13.65	-8408.54833035999	184536.014033441	184727.486207046	184744.555026302	183544.258763605	183757.61900533	184611.059976232
275	18460.0531966079	-438655.642979189	26	0	274	13.7	-8286.27536331602	182035.9827916	182224.480765621	182241.549585001	181049.787732461	181263.147976109	182116.588954839
276	18051.8085769608	-429677.993122036	26	0	275	13.75	-8164.89239294198	179552.99714306	179738.544143553	179755.612963092	178572.385520802	178785.745766425	179639.186753209
277	17649.5886059992	-420823.640267643	26	0	276	13.8	-8044.399419232	177087.05708786	177269.676341035	177286.745160736	176112.052128782	176325.41237644	177178.85337151
278	17253.3487838897	-412091.732136344	26	0	277	13.85	-7924.79644218998	174638.162625979	174817.877358204	174834.946178083	173668.787556567	173882.147806314	174735.588809915
279	16863.044610799	-403481.416448471	26	0	278	13.9	-7806.08346181405	172206.31375746	172383.147195268	172400.216015303	171242.591804322	171455.952056221	172309.393068601
280	16478.6315868937	-394991.840924358	26	0	279	13.95	-7688.26047810595	169791.51048226	169965.485852354	169982.554672562	168833.464872216	169046.825126332	169900.266147753
281	16100.0652123405	-386622.153284338	26	0	280	14	-7571.32749106404	167393.7528004	167564.893329654	167581.962150041	166441.40676043	166654.767016829	167508.208047558
282	15727.3009873061	-378371.501248745	26	0	281	14.05	-7455.28450068799	165013.04071186	165181.369627329	165198.438447908	164066.417469147	164279.777727892	165133.218768213
283	15360.2944119571	-370239.032537911	26	0	282	14.1	-7340.13150698	162649.37421668	162814.914745601	162831.98356635	161708.496998551	161921.857259716	162775.298309916
284	14999.0009864602	-362223.894872171	26	0	283	14.15	-7225.86850993801	160302.753314801	160465.528684602	160482.597505557	159367.645348838	159581.005612495	160434.446672876
285	14643.3762109821	-354325.235971858	26	0	284	14.2	-7112.495509562	157973.178006259	158133.211444563	158150.280265732	157043.862520203	157257.222786428	158110.663857306
286	14293.3755856895	-346542.203557305	26	0	285	14.25	-7000.01250585199	155660.648291061	155817.963025691	155835.031847062	154737.148512855	154950.508781727	155803.949863426
287	13948.9546107489	-338873.945348844	26	0	286	14.3	-6888.419498812	153365.16416922	153519.783428206	153536.852249768	152447.503327003	152660.863598604	153514.304691463
288	13610.0687863271	-331319.609066811	26	0	287	14.35	-6777.71648843602	151086.72564066	151238.672652248	151255.741474057	150174.926962865	150388.287237282	151241.728341651
289	13276.6736125908	-323878.342431537	26	0	288	14.4	-6667.90347472601	148825.33270548	148974.630698133	148991.699520154	147919.419420667	148132.779697987	148986.220814233
290	12948.7245897066	-316549.293163357	26	0	289	14.45	-6558.98045768397	146580.9853636	146727.657566009	146744.726388273	145680.980700639	145894.340980954	146747.782109458
291	12626.1772178411	-309331.608982603	26	0	290	14.5	-6450.94743731002	144353.68361508	144497.753256172	144514.822078668	143459.610803024	143672.971086427	144526.412227583
292	12308.9869971611	-302224.43760961	26	0	291	14.55	-6343.80441359997	142143.427459861	142284.917768802	142301.986591567	141255.309728061	141468.670014656	142322.111168877
293	11997.1094278332	-295226.926764709	26	0	292	14.6	-6237.55138655801	139950.216898019	140089.151104226	140106.219927222	139068.077476013	139281.437765898	140134.878933613
294	11690.500010024	-288338.224168235	26	0	293	14.65	-6132.18835618401	137774.051929479	137910.453262625	137927.522085894	136897.914047136	137111.274340422	137964.715522079
295	11389.1142439004	-281557.477540522	26	0	294	14.7	-6027.715322472	135614.932554261	135748.824244284	135765.89306785	134744.819441705	134958.179738504	135811.620934566
296	11092.9076296288	-274883.834601901	26	0	295	14.75	-5924.13228543199	133472.85877242	133604.264049534	133621.332873357	132608.793659998	132822.153960428	133675.595171381
297	10801.8356673759	-268316.443072707	26	0	296	14.8	-5821.43924505799	131347.83058388	131476.772678582	131493.841502705	130489.836702309	130703.197006487	131556.638232837
298	10515.8538573086	-261854.450673273	26	0	297	14.85	-5719.636201346	129239.84798868	129366.350131759	129383.418956189	128387.948568931	128601.308876988	129454.750119262
299	10234.9176995933	-255497.005123932	26	0	298	14.9	-5618.72315430603	127148.91098682	127272.996409368	127290.065234103	126303.129260176	126516.489572244	127369.930830993
300	9958.9826943968	-249243.254145018	26	0	299	14.95	-5518.70010392999	125075.01957828	125196.711511702	125213.780336768	124235.378776368	124448.739092583	125302.18036838
301	9688.00434188575	-243092.345456864	26	0	300	15	-5419.56705022101	123018.17376308	123137.495439104	123154.564264504	122184.697117832	122398.057438338	123251.498731785
302	9421.9381422268	-237043.426779803	26	0	301	15.05	-5321.32399317899	120978.37354122	121095.348191907	121112.417017647	120151.084284912	120364.444609862	121217.885921582
303	9160.73959558662	-231095.645834169	26	0	302	15.1	-5223.9709328036	118955.61891268	119070.269770441	119087.338596546	118134.540277963	118347.900607511	119201.341938162
304	8904.36420213189	-225248.150340295	26	0	303	15.15	-5127.50786909459	116949.90987748	117062.260175081	117079.329001561	116135.065097353	116348.425431663	117201.866781927
305	8652.76746202926	-219500.088018514	26	0	304	15.2	-5031.9348020526	114961.24643562	115071.319406198	115088.388233056	114152.65874346	114366.019082704	115219.460453297
306	8405.9048754454	-213850.606589159	26	0	305	15.25	-4937.25173167721	112989.6285871	113097.447464179	113114.516291422	112187.321216678	112400.681561034	113254.122952705
307	8163.73194254699	-208298.853772565	26	0	306	15.3	-4843.4586579682	111035.05633188	111140.644349379	111157.713177059	110239.052517415	110452.41286707	111305.854280603
308	7926.20416350068	-202843.977289064	26	0	307	15.35	-4750.55558092619	109097.52967002	109200.910062272	109217.978890375	108307.852646091	108521.213001243	109374.654437457
309	7693.27703847314	-197485.124858989	26	0	308	15.4	-4658.54250055079	107177.0486015	107278.244603264	107295.313431794	106393.72160315	106607.081964	107460.523423756
310	7464.90606763105	-192221.444202674	26	0	309	15.45	-4567.4194168418	105273.6131263	105372.647972779	105389.716801773	104496.659389041	104710.019755806	105563.461240004
311	7241.04675114106	-187052.083040453	26	0	310	15.5	-4477.18632979981	103387.22324442	103484.120171277	103501.18900076	102616.666004237	102830.026377142	103683.467886726
312	7021.65458916985	-181976.189092658	26	0	311	15.55	-4387.8432394242	101517.8789559	101612.661199274	101629.730029241	100753.741449228	100967.101828508	101820.54336447
313	6806.68508188407	-176992.910079624	26	0	312	15.6	-4299.39014571559	99665.5802606797	99758.2710572064	99775.3398877076	98907.8857245225	99121.2461104254	99974.687673803
314	6596.09372945041	-172101.393721682	26	0	313	15.65	-4211.8270486732	97830.3271588404	97920.9497456682	97938.0185766789	97079.098830647	97292.459223433	98145.9008153179
315	6389.83603203551	-167300.787739167	26	0	314	15.7	-4125.15394829801	96012.1196503	96100.6972651119	96117.766096682	95267.3807681516	95480.7411680906	96334.1827896312
316	6187.86748980606	-162590.239852412	26	0	315	15.75	-4039.37084458899	94210.9577350999	94297.5136161336	94314.5824482848	93472.7315376065	93686.0919449827	94539.5335973842
317	5990.14360292871	-157968.897781751	26	0	316	15.8	-3954.477737547	92426.8414132198	92511.3987992898	92528.467632053	91695.1511396023	91908.5115547186	92761.9532392469
318	5796.61987157014	-153435.909247516	26	0	317	15.85	-3870.47462717139	90659.7706846998	90742.3528152203	90759.4216485957	89934.6395747596	90147.9999979271	91001.4417159171
319	5607.251795897	-148990.421970041	26	0	318	15.9	-3787.3615134628	88909.7455495002	88990.3756645096	89007.4444985341	88191.1968437162	88404.5572752671	89257.9990281229
320	5421.99487607598	-144631.583669659	26	0	319	15.95	-3705.13839642041	87176.7660076398	87255.4673478253	87272.5361825226	86464.8229471401	86678.1833874249	87531.6251766246
321	5240.80461227372	-140358.542066704	26	0	320	16	-3623.8052760452	85460.8320591005	85537.6278658256	85554.6967012345	84755.5178857289	84968.8783351144	85822.3201622157
322	5063.63650465691	-136170.444881509	26	0	321	16.05	-3543.36215233619	83761.9437038997	83836.8572192319	83853.9260553794	83063.2816602096	83276.6421190782	84130.0839857252
323	4890.4460533922	-132066.439834407	26	0	322	16.1	-3463.80902529419	82080.1009420399	82153.15540878	82170.2242456844	81388.1142713317	81601.4747400953	82454.9166480205
324	4721.18875864627	-128045.674645731	26	0	323	16.15	-3385.14589491861	80415.3037735203	80486.522435234	80503.5912729236	79730.0157198872	79943.3761989727	80796.8181500079
325	4555.82012058578	-124107.297035816	26	0	324	16.2	-3307.37276120979	78767.5521983	78836.9582993503	78854.0271378966	78088.9860066981	78302.3464965581	79155.788492636
326	4394.29563937739	-120250.454724994	26	0	325	16.25	-3230.4896241678	77136.84621644	77204.4630020219	77221.5318414289	76465.0251326223	76678.3856337341	77531.827676898
327	4236.57081518778	-116474.295433598	26	0	326	16.3	-3154.49648379221	75523.1858279198	75589.0365440966	75606.105384395	74858.1330985542	75071.493611424	75924.9357038357
328	4082.60114818361	-112777.966881963	26	0	327	16.35	-3079.3933400834	73926.5710327	73990.6789264417	74007.7477677118	73268.3099054309	73481.6704305915	74335.1125745391
329	3932.34213853154	-109160.616790421	26	0	328	16.4	-3005.1801930414	72347.00183084	72409.3901500642	72426.458992321	71695.5555542293	71908.916092246	72762.3582901525
330	3785.74928639825	-105621.392879305	26	0	329	16.45	-2931.8570426658	70784.47822232	70845.1702159345	70862.2390592119	70139.8700459761	70353.2305974431	71206.6728518772
331	3642.7780919504	-102159.442868949	26	0	330	16.5	-2859.42388895701	69239.00020712	69298.0191250681	69315.0879694329	68601.2533817393	68814.6139472892	69668.0562609748
332	3503.38405535465	-98773.9144796869	26	0	331	16.55	-2787.88073191499	67710.5677852422	67767.9368785509	67785.0057240636	67079.7055626385	67293.0661429421	68146.50851877
333	3367.52267677768	-95463.9554318511	26	0	332	16.6	-2717.22757153941	66199.180956716	66254.9234775467	66271.9923242403	65575.2265898512	65788.5871856156	66642.0296266577
334	3235.14945638615	-92228.7134457753	26	0	333	16.65	-2647.46440783059	64704.8397215159	64758.978923218	64776.0477711576	64087.8164646047	64301.1770765827	65154.6195861034
335	3106.21989434672	-89067.3362417928	26	0	334	16.7	-2578.5912407886	63227.54407965	63280.1032168181	63297.1720660651	62617.475188188	62830.8358171813	63684.2783986526
336	2980.68949082607	-85978.9715402368	26	0	335	16.75	-2510.608070413	61767.29403112	61818.2963596543	61835.3652102696	61164.202761956	61377.5634088133	62231.0060659331
337	2858.51374599086	-82962.7670614409	26	0	336	16.8	-2443.5148967042	60324.089575918	60373.5583530886	60390.6272051459	59727.9991873299	59941.3598529528	60794.8025896619
338	2739.64816000775	-80017.8705257382	26	0	337	16.85	-2377.3117196622	58897.9307140541	58945.8891985689	58962.9580521357	58308.8644658003	58522.2251511511	59375.6679716503
339	2624.04823304342	-77143.4296534621	26	0	338	16.9	-2311.9985392866	57488.817445522	57535.2888975993	57552.3577527544	56906.7985989362	57120.1593050379	57973.6022138128
340	2511.66946526453	-74338.592164946	26	0	339	16.95	-2247.5753555778	56096.7497703218	56141.7574517675	56158.8263085947	55521.8015883866	55735.1623163295	56588.6053181725
341	2402.46735683775	-71602.5057805231	26	0	340	17	-2184.04216853561	54721.727688458	54765.2948627477	54782.3637213311	54153.8734358874	54367.2341868351	55220.6772868711
342	2296.39740792974	-68934.3182205269	26	0	341	17.05	-2121.3989781602	53363.7511999242	53405.9011322901	53422.9699927265	52803.014143267	53016.3749184618	53869.8181221756
343	2193.41511870717	-66333.1772052906	26	0	342	17.1	-2059.6457844514	52022.8203047259	52063.5762622508	52080.6451246375	51469.223712451	51682.5845132201	52536.0278264894
344	2093.4759893367	-63798.2304551476	26	0	343	17.15	-1998.78258740941	50698.9350028601	50738.3202545765	50755.3891190203	50152.5021454712	50365.8629732341	51219.3064023624
345	1996.53551998501	-61328.6256904313	26	0	344	17.2	-1938.8093870338	49392.095294326	49430.1331113222	49447.2019779394	48852.849444471	49066.2103007472	49919.6538525036
346	1902.54921081876	-58923.5106314749	26	0	345	17.25	-1879.726183325	48102.301179128	48139.0148346621	48156.083703571	47570.2656117143	47783.6264981321	48637.0701797916
347	1811.47256200462	-56582.0329986117	26	0	346	17.3	-1821.5329762828	46829.552657264	46864.9654268852	46882.0342982158	46304.7506495937	46518.1115678997	47371.5553872903
348	1723.26107370925	-54303.3405121752	26	0	347	17.35	-1764.2297659074	45573.84972873	45607.984890409	45625.0537643046	45056.3045606399	45269.6655127091	46123.1094782649
349	1637.87024609932	-52086.5808924986	26	0	348	17.4	-1707.8165521986	44335.1923935321	44368.0732278005	44385.1421044082	43824.927347532	44038.2883353795	44891.7324561966
350	1555.2555793415	-49930.9018599153	26	0	349	17.45	-1652.2933351564	43113.580651666	43145.2304417662	43162.2993212481	42610.6190131079	42823.980038902	43677.4243248032
351	1475.37257360245	-47835.4511347586	26	0	350	17.5	-1597.660114781	41909.0145031339	41939.45653518	41956.5254177088	41413.3795603768	41626.740626453	42480.1850880602
352	1398.17672904884	-45799.3764373619	26	0	351	17.55	-1543.9168910722	40721.4939479341	40750.7515110847	40767.8203968483	40233.2089925324	40446.5701014091	41300.0147502232
353	1323.62354584734	-43821.8254880585	26	0	352	17.6	-1491.06366403	39551.0189860679	39579.1153727126	39596.1842619111	39070.1073129672	39283.4684673632	40136.9133158531
354	1251.66852416461	-41901.9460071816	26	0	353	17.65	-1439.1004336546	38397.589617538	38424.5481234979	38441.6170163455	37924.0745252879	38137.435728142	38990.8807898464
355	1182.26716416732	-40038.8857150648	26	0	354	17.7	-1388.0271999458	37261.2058423361	37287.0497670804	37304.1186638167	36795.110633333	37008.4718878259	37861.917177466
356	1115.37496602214	-38231.7923320412	26	0	355	17.75	-1337.8439629036	36141.8676604719	36166.6203073517	36183.6892082256	35683.2156411917	35896.5769507699	36750.022484378
357	1050.94742989573	-36479.8135784442	26	0	356	17.8	-1288.5507225282	35039.5750719401	35063.2597484411	35080.3286537276	34588.3895532246	34801.7509216278	35655.1967166918
358	988.940055954759	-34782.0971746072	26	0	357	17.85	-1240.14747881942	33954.3280767399	33976.9680947566	33994.0370047549	33510.6323740866	33723.9938053787	34577.4398810053
359	929.308344365897	-33137.7908408634	26	0	358	17.9	-1192.63423177724	32886.126674876	32907.7453510081	32924.8142660379	32449.944108752	32663.3056073552	33516.751984457
360	872.007795295809	-31546.0422975463	26	0	359	17.95	-1146.01098140176	31834.970866342	31855.5915222169	31872.6604426324	31406.3247625439	31619.6863332769	32473.1330347836
361	816.993908911161	-30005.9992649891	26	0	360	18	-1100.27772769296	30800.860651144	30820.5066137669	30837.5755399476	30379.774341163	30593.1359892852	31446.5830403863
362	764.22218537862	-28516.8094635252	26	0	361	18.05	-1055.43447065082	29783.796029278	29802.4906314133	29819.5595637765	29370.2928507233	29583.6545819846	30437.1020104057
363	713.648124864852	-27077.6206134879	26	0	362	18.1	-1011.48121027536	28783.777000746	28801.5435813328	28818.6125203328	28377.8802977902	28591.2421184861	29444.6899548085
364	665.227227536524	-25687.5804352106	26	0	363	18.15	-968.41794656656	27800.803565546	27817.6654701524	27834.7344162881	27402.5366894224	27615.8986064587	28469.3468844853
365	618.914993560303	-24345.8366490266	26	0	364	18.2	-926.24467952442	26834.8757236799	26850.8563049988	26867.9252588142	26444.2620332208	26657.6240541849	27511.0728113648
366	574.666923102856	-23051.5369752691	26	0	365	18.25	-884.961409148939	25885.99347515	25901.116093543	25918.1850556328	25503.0563373788	25716.418470624	26569.8677485448
367	532.438516330848	-21803.8291342716	26	0	366	18.3	-844.568135440161	24954.15681995	24968.4448440438	24985.5138150683	24578.9196107447	24792.2818654838	25645.7317104443
368	492.185273410948	-20601.8608463674	26	0	367	18.35	-805.064858397999	24039.365758084	24052.842565426	24069.9115461087	23671.8518628857	23885.2142493015	24738.6647129814
369	453.862694509821	-19444.7798318899	26	0	368	18.4	-766.451578022541	23141.62028955	23154.30926733	23171.3782584695	22781.8531041653	22995.2156335344	23848.6667737809
370	417.426279794134	-18331.7338111722	26	0	369	18.45	-728.728294313739	22260.920414354	22272.8449602007	22289.9139626752	21908.9233458258	22122.2860306653	22975.7379124191
371	382.831529430554	-17261.8705045479	26	0	370	18.5	-691.895007271601	21397.266132486	21408.4496553468	21425.5186701386	21053.062600085	21266.4254543195	22119.8781507129
372	350.033943585747	-16234.3376323501	26	0	371	18.55	-655.951716896139	20550.657443956	20561.1233650723	20578.1923932623	20214.2708802443	20427.6339194023	21281.0875130647
373	318.989022426381	-15248.2829149124	26	0	372	18.6	-620.898423187321	19721.094348754	19730.866102743	19747.935145543	19392.5482008128	19605.9114422537	20459.3660268739
374	289.652266119121	-14302.8540725679	26	0	373	18.65	-586.7351261452	18908.57684689	18917.6778829485	18934.7469417005	18587.8945776465	18801.2580408285	19654.7137230341
375	261.979174830635	-13397.19882565	26	0	374	18.7	-553.461825769721	18113.104938358	18121.5587216043	18138.6277978134	17800.3100281098	18013.6737349038	18867.1306365357
376	235.925248727589	-12530.464894492	26	0	375	18.75	-521.078522060919	17334.67862316	17342.5086361343	17359.5777314871	17029.7945712603	17243.1585463196	18096.6168072022
377	211.44598797665	-11701.7999994274	26	0	376	18.8	-489.58521501878	16573.297901292	16580.5276456371	16597.5967620306	16276.34822806	16489.7124992607	17343.1722805989
378	188.496892744484	-10910.3518607893	26	0	377	18.85	-458.98190464332	15828.962772762	15835.6157711115	15852.6849106765	15539.9710216217	15753.3356205841	16606.7971091625
379	167.033463197758	-10155.2681989113	26	0	378	18.9	-429.26859093452	15101.67323756	15107.7730356661	15124.8422008201	14820.6629774917	15034.0279402067	15887.4913536193
380	147.01119950314	-9435.69673412646	26	0	379	18.95	-400.44527389236	14391.4292956968	14396.9994648337	14414.0686583065	14118.4241239817	14331.7894915613	15185.255084787
381	128.385601827294	-8750.78518676827	26	0	380	19	-372.51195351692	13698.2309471638	13703.2950868523	13720.3643117563	13433.2544925543	13646.6203121407	14500.0883858871
382	111.112170336889	-8099.68127717003	26	0	381	19.05	-345.4686298081	13022.0781919648	13026.659933069	13043.7291929528	12765.1541182771	12978.5204441448	13831.9913555564
383	95.1464051985907	-7481.53272566508	26	0	382	19.1	-319.315302765966	12362.971030099	12367.0940383603	12384.1633372869	12114.1230403554	12327.4899352616	13180.9641118199
384	80.4438065790658	-6895.48725258674	26	0	383	19.15	-294.051972390498	11720.9094615668	11724.5974416486	11741.6667842885	11480.1613027669	11693.5288396095	12547.0067974241
385	66.9598746449811	-6340.69257826835	26	0	384	19.2	-269.678638681694	11095.8934863678	11099.1701865041	11116.2395782476	10863.2689550129	11076.6372188865	11930.1195871216
386	54.6501095630031	-5816.29642304325	26	0	385	19.25	-246.19530163956	10487.923104502	10490.8123218603	10507.8817689544	10263.446053021	10476.8151437804	11330.3026978321
387	43.4700114997987	-5321.44650724476	26	0	386	19.3	-223.601961264088	9896.99831596979	9899.52390286473	9916.59341258109	9680.69266022954	9894.06269571411	10747.5564031525
388	33.3750806220344	-4855.29055120622	26	0	387	19.35	-201.898617555286	9323.11912077081	9325.30499189453	9342.37457273893	9115.00884890158	9328.37996902353	10181.881054646
389	24.3208170963769	-4416.97627526096	26	0	388	19.4	-181.08527051315	8766.28551890519	8768.1556597818	8785.22532175359	8566.39470172731	8779.76707370427	9633.27711408829
390	16.2627210894928	-4005.65139974232	26	0	389	19.45	-161.161920137682	8226.49751037281	8228.07598729329	8245.14574221148	8034.85031379126	8248.22413890866	9101.74520417439
391	9.15629276804893	-3620.46364498363	26	0	390	19.5	-142.128566428877	7703.7550951738	7705.06606693359	7722.13592884871	7520.37579500645	7733.75131745475	8587.28619193802
392	2.95703229871187	-3260.56073131822	26	0	391	19.55	-123.985209386741	7198.0582733082	7199.12600515419	7216.19599087353	7022.97127315115	7236.34879171042	8089.90133378166
393	-2.37956015185171	-2925.09037907943	26	0	392	19.6	-106.731849011272	6709.4070447758	6710.25592508069	6727.32605484359	6542.63689769168	6756.01678138617	7609.59254573202
394	-6.89798441697516	-2613.20030860059	26	0	393	19.65	-90.368485302469	6237.8014095768	6238.45596990587	6255.52626825932	6079.37284464159	6292.75555401979	7146.36295430483
395	-10.6427403299918	-2324.03824021503	26	0	394	19.7	-74.8951182603328	5783.2413677112	5783.72630714363	5800.79680409082	5633.17932280442	5846.5654393394	6700.21816345496
396	-13.6583277242349	-2056.75189425609	26	0	395	19.75	-60.311747884862	5345.7269191788	5346.06713401223	5363.13786653465	5204.05658188846	5417.44684934454	6271.16971383022
397	-15.9892464330379	-1810.4889910571	26	0	396	19.8	-46.61837417606	4925.2580639798	4925.47868431169	4942.54969840965	4792.0049231913	5005.40030704424	5859.24735632624
398	-17.6799962897341	-1584.39725095139	26	0	397	19.85	-33.814997133924	4521.8348021142	4521.96123729984	4539.03259076524	4397.02471387076	4610.42648870789	5464.56138010306
399	-18.7750771276568	-1377.62439427229	26	0	398	19.9	-21.901616758454	4135.457133582	4135.51512928086	4152.5868955176	4019.11640631227	4232.52628796988	5087.57420565718
400	-19.3189887801394	-1189.31814135315	26	0	399	19.95	-10.878233049652	3766.1250583828	3766.14076892157	3783.21304229178	3658.28056488754	3871.70091678745	4728.60673539134
401	-19.3562310805151	-1018.62621252729	26	0	400	20	-0.744846007514042	3413.8385765172	3413.83865777405	3430.91156120687	3314.51790368263	3527.95207173538	4387.09597254031
402	-18.9313038621174	-864.696328128045	26	0	401	20.05	8.49854436795404	3078.5976879849	3078.60941818256	3095.68311421488	2987.82934093732	3201.28222341857	4062.36464193849
403	-18.0887069582795	-726.67620848875	26	0	402	20.1	16.851938076758	2760.4023927859	2760.45383187531	2777.52853900985	2678.2160797241	2891.6951562024	3753.79962376249
404	-16.8729402023348	-603.713573942738	26	0	403	20.15	24.315335118894	2459.25269092024	2459.37289432091	2476.44891184766	2385.67973129818	2599.19706900014	3461.50625572168
405	-15.3285034276166	-494.956144823342	26	0	404	20.2	30.888735494364	2175.14858238792	2175.36789289642	2192.44563958287	2110.22251077049	2323.79910802344	3185.92549070199
406	-13.4998964674583	-399.551641463896	26	0	405	20.25	36.572139203166	1908.09006718892	1908.44052196313	1925.52059824133	1851.84756158229	2065.52428388006	2926.22335075091
407	-11.4316191551932	-316.647784197733	26	0	406	20.3	41.365546245302	1658.07714532326	1658.59305685858	1675.67634838148	1610.55952364583	1824.43201693838	2679.82733642903
408	-9.16817132415452	-245.392293358187	26	0	407	20.35	45.2689566207736	1425.10981679092	1425.82862516762	1442.91648253112	1386.36559853403	1600.74279118259	2447.90502302947
409	-6.75405280767574	-184.93288927859	26	0	408	20.4	48.2823703295756	1209.18808159194	1210.15164502166	1227.24621131692	1179.27773168801	1395.38133761009	2229.0951917074
410	-4.23376343909013	-134.417292292276	26	0	409	20.45	50.4057873717122	1010.31193972628	1011.56856364462	1028.6734077088	989.317651159327	1208.98933187402	2023.88857961372
411	-1.65180305173105	-92.9932227325778	26	0	410	20.5	51.6392077471816	828.481391193964	830.0891658921	847.210598826727	816.53066407749	1040.44062762588	1831.3664911445
412	0.947328521068192	-59.8084009328296	26	0	411	20.55	51.9826314559848	663.696435994964	665.729038817976	682.879114994541	661.034692939428	888.380492166562	1652.08880646116
413	3.51913144597425	-34.0105472263645	26	0	412	20.6	51.4360584981212	515.957074129302	518.514580757275	535.71881978753	523.269502641081	751.582466138817	1485.52699769802
414	6.01910588965379	-14.7473819465156	26	0	413	20.65	49.9994888735908	385.263305596978	388.494225860734	405.815116838063	405.082943922009	630.256957423565	1331.17693657184
415	8.40275201877349	-1.1666254266163	26	0	414	20.7	47.672922582394	271.615130397986	275.767087609566	293.39597817006	307.75615297755	525.285542064569	1187.97249329085
416	10.62557	7.584002	26	0	415	20.75	44.4563596245302	175.012548532326	180.570651144767	199.328406455435	229.033693669466	434.999852157278	1054.95867621134
417	12.64306	12.35678	26	0	416	20.8	40.3498	95.45556	103.633345477957	127.286772849476	166.20146068729	354.254365813816	932.297860294014
418	14.3876076010214	14.0178173471997	26	0	417	20.85	34.890952020428	33.220746943994	48.1767221841492	79.793486167569	116.799333743605	285.383557351045	820.995413851638
419	15.6991400476367	13.4885392440122	26	0	418	20.9	26.230648932306	-10.58556206375	28.2860578309419	52.2522705008677	81.2361831591181	225.664095444911	718.12796758187
420	16.39447	11.7042	26	0	419	20.95	13.906599047266	-35.686784880244	38.3006542000294	39.006943204521	61.2534329698102	176.076242439981	625.089286066911
421	16.3551309546377	9.56133242470755	26	0	420	21	-0.786780907245941	-42.857351505849	42.8645728112611	34.2702610317748	53.4690402370655	134.780910553628	541.598759737634
422	15.7215397535668	7.8015833276071	26	0	421	21.05	-12.671824021418	-35.194981942009	37.4067089962232	35.1855934687599	47.4740386882051	102.895389503751	465.396154909799
423	14.6988340751771	7.12787801815288	26	0	422	21.1	-20.454113567794	-13.4741061890844	24.4933113204184	42.7133797720514	47.4976120610084	79.3588391936426	397.199691707052
424	13.4921515978583	8.24314180579911	26	0	423	21.15	-24.133649546376	22.3052757529246	32.8627200158675	54.6858099732632	46.2452469678124	63.1568041435336	336.400500330448
425	12.30663	11.8503	26	0	424	21.2	-23.710431957166	72.1431638840178	75.9395857164868	55.9411341718893	44.3963319024122	52.1458785582624	283.335450342919
426	11.84823	16.96614	26	0	425	21.25	-9.16800000000002	102.3168	102.72672381732	60.724963090242	40.5281274377904	44.3930685426231	236.554755180506
427	13.7382583078752	18.0608437466033	26	0	426	21.3	37.800566157504	21.894074932066	43.6833299893536	57.3049004668648	39.589318320212	40.1637036496532	195.877127731761
428	15.74706	16.71024	26	0	427	21.35	40.176033842496	-27.012074932066	48.4124559121817	46.079284032773	41.9183446436805	41.2480365206842	161.513352657764
429	15.5165640882304	15.9565787280879	26	0	428	21.4	-4.60991823539199	-15.073225438242	15.7624068989817	26.3704449023175	45.0774251279491	40.8745975536459	132.145266060888
430	14.52682	15.91601	26	0	429	21.45	-19.794881764608	-0.811374561757994	19.8115035460279	23.2375024685347	43.0383241467146	41.1892402598046	107.444995212051
431	14.7234934151618	15.9870974278409	26	0	430	21.5	3.93346830323598	1.42174855681802	4.18252816504279	23.1117261971189	35.3170968481807	42.7568918493891	87.7229273175264
432	16.076594607669	15.6241586943676	26	0	431	21.55	27.062023850144	-7.25877466946603	28.0186178204394	32.8499497890334	32.8533686111012	42.4118176530359	71.8346744798771
433	18.06222	14.29545	26	0	432	21.6	39.71250784662	-26.574173887352	47.7835745551029	39.9973642606562	34.9984609803599	42.816917275286	60.2609226110298
434	20.1862461303773	11.8717843538753	26	0	433	21.65	42.480522607546	-48.473312922494	64.4535248585541	44.263748794044	35.5039481394795	42.5440432373303	51.5664222741209
435	22.07367	9.834202	26	0	434	21.7	37.748477392454	-40.751647077506	55.5485759041419	42.4692347536678	37.982148617197	41.385358621269	45.2262243854129
436	23.26254	9.37154	26	0	435	21.75	23.7774	-9.25324	25.5144508319815	46.8851957636009	44.9856562609879	38.1096582037343	41.5567966548164
437	24.20556	9.238901	26	0	436	21.8	18.8603999999999	-2.65277999999999	19.0460476185585	38.1579464899256	45.2343169858598	37.4998896497048	39.8575706788513
438	27.69558	9.090611	26	0	437	21.85	69.8004	-2.96579999999999	69.8633796047687	35.9669329737379	43.7154899068915	37.6431479644828	39.0513766965046
439	28.51968	9.726423	26	0	438	21.9	16.482	12.71624	20.8172784901774	45.7075637279318	40.0106613467116	38.6264366768664	38.9303419152484
440	28.39131	11.9524	26	0	439	21.95	-2.56740000000001	44.51954	44.5935083232033	47.9993992180517	39.7323930958235	38.8137479841211	38.6615882507479
441	26.58871	15.19605	26	0	440	22	-36.052	64.873	74.2176046029512	40.545784050182	40.9022195592878	40.6649440814248	38.0932605692717
442	25.23464	15.89813	26	0	441	22.05	-27.0814	14.0416	30.5052250691582	41.8633762034976	42.1464106883084	40.7739594560031	38.6852197342233
443	26.78084	16.4133	26	0	442	22.1	30.924	10.3034	32.59530376542	43.497853217909	40.2878349486058	41.1630060284171	39.0460695931152
444	26.15156	15.19608	26	0	443	22.15	-12.5856	-24.3444	27.4052392567553	36.0968753906438	41.7489252142533	39.9760404047081	38.9817021918995
445	28.57494	14.15309	26	0	444	22.2	48.4676	-20.8598	52.7658933952606	36.293422158565	39.6453473510452	38.3065702125634	37.9138237656976
446	26.74013	14.46202	26	0	445	22.25	-36.6962	6.1786	37.2127154666251	40.0298858470295	36.3442319018618	38.7205247670096	37.2190845038876
447	28.26518	14.85311	26	0	446	22.3	30.501	7.82179999999997	31.4879589087638	41.6344742250089	36.3136019261464	39.5514377080493	37.3585784120797
448	29.61189	17.03482	26	0	447	22.35	26.9342	43.6342	51.2776222077428	35.7928414841813	38.6105221499427	36.854716872325	37.3030246179523
449	31.36679	16.79354	26	0	448	22.4	35.0980000000001	-4.82559999999999	35.4281811466522	36.5915884130798	39.9414194627047	36.9860862768509	39.4171626060354
450	30.77835	15.77317	26	0	449	22.45	-11.7688	-20.4074	23.5577296911226	36.3337816937278	36.8807473293034	36.1339362416911	40.2459556310371
451	32.26365	17.20104	26	0	450	22.5	29.706	28.5574	41.2064501111173	37.1911584528559	36.5388299747315	33.4296292891542	40.7457280637884
452	33.75404	16.95881	26	0	451	22.55	29.8078000000001	-4.84459999999999	30.1989253120042	38.2483647004004	36.9564647277903	34.9586218154108	40.4915899430347
453	35.74752	18.8939	26	0	452	22.6	39.8696	38.7018	55.5645060033831	37.9686531744255	33.4215987960443	35.2752219109444	40.6800351710058
454	37.76768	18.64276	26	0	453	22.65	40.4031999999999	-5.02279999999999	40.714212384375	36.4860715363832	32.2232473394486	35.4193611464686	39.4024716853743
455	38.86278	18.81107	26	0	454	22.7	21.902	3.36620000000003	22.1591720612482	37.5791477618528	32.622525132337	34.4422889101262	39.407594139531
456	38.0897	20.31352	26	0	455	22.75	-15.4616	30.049	33.7935419209055	29.6520391392326	30.5150266764467	36.3285108040409	39.6563242543201
457	39.86316	20.49979	26	0	456	22.8	35.4692	3.72540000000001	35.6643064393519	26.1981299784968	33.6036417046752	37.2172671744547	41.066109147675
458	40.10979	19.74249	26	0	457	22.85	4.93259999999992	-15.146	15.9289628902826	27.2763970902484	31.9399216719462	36.9629012714217	39.3629686585801
459	40.58308	18.67005	26	0	458	22.9	9.46580000000012	-21.4488	23.444666580696	24.5439818165102	30.8973028302325	40.2078885352044	40.0813246952383
460	39.23775	18.37397	26	0	459	22.95	-26.9066000000001	-5.9216	27.5505076200059	29.6281356474976	32.003830490949	41.678163277953	39.794981464931
461	38.99171	17.39793	26	0	460	23	-4.92080000000001	-19.5208	20.1314655522146	34.2278042046597	36.1181916333504	40.8265120461519	39.2253903261079
462	38.17668	20.34143	26	0	461	23.05	-16.3006	58.87	61.085075594289	35.5964756819682	37.4780696211191	40.2092204300663	38.7598659364811
463	37.56406	18.49399	26	0	462	23.1	-12.2524	-36.9488	38.9273056760932	36.7312638916496	40.5042037467991	40.1970643135945	39.0825061172055
464	38.12636	19.90013	26	0	463	23.15	11.246	28.1228	30.2880239672383	47.6924014501906	48.1925297309603	38.8289029660404	39.2623877885554
465	36.90898	18.7698	26	0	464	23.2	-24.3476	-22.6066	33.2244486684128	45.3280035947405	50.7338014235691	40.5086180664985	38.900216927032
466	37.55463	15.07899	26	0	465	23.25	12.9130000000001	-73.8162	74.9371533449197	46.7806032889384	51.1379974158572	40.5921237416306	38.3076287751929
467	35.66722	16.66165	26	0	466	23.3	-37.7482000000001	31.6532	49.2630863170387	60.7885837799523	46.8147991554575	42.5807805873007	38.1758002752831
468	35.80553	18.96702	26	0	467	23.35	2.76619999999994	46.1074	46.1903041470826	64.7363389554886	48.4542069552428	41.8712204448351	37.8877405535275
469	36.84097	14.05865	26	0	468	23.4	20.7088	-98.1674	100.327926422308	54.5835933815238	46.7605031018483	43.1765631136256	37.2096749907497
470	36.25744	16.64172	26	0	469	23.45	-11.6705999999999	51.6614	52.9632245460942	48.3015947161744	49.0134056420481	43.4560266881709	36.9224207674717
471	35.43648	15.75464	26	0	470	23.5	-16.4192	-17.7416	24.1734254750956	50.1278106215472	45.0660558499107	45.0211513630616	37.2061166919605
472	34.79945	16.37996	26	0	471	23.55	-12.7406000000001	12.5064	17.8530929902917	32.7324224237442	47.6834915534822	42.5611100575515	36.7254494075892
473	35.27782	13.65557	26	0	472	23.6	9.56739999999996	-54.4878	55.3213836739465	33.2904723286075	43.2382371428712	42.8897903234666	35.6357294107645
474	34.78108	13.20962	26	0	473	23.65	-9.93479999999991	-8.91900000000003	13.3509854332929	35.5485183182976	38.160596496291	43.1054144306422	34.9626503228193
475	32.5187	14.83835	26	0	474	23.7	-45.2476	32.5746	55.7534740704111	47.0653883907901	36.1782519527727	43.3581449439378	35.5866352510358
476	33.68488	16.17409	26	0	475	23.75	23.3235999999999	26.7148	35.4636554235459	36.3486636641953	38.904305310266	40.2867467463449	36.0926450543677
477	32.90767	12.48316	26	0	476	23.8	-15.5441999999999	-73.8186	75.4374433527542	43.5887705688379	38.3074209596455	39.1343333761115	36.0950490620367
478	32.87302	12.56284	26	0	477	23.85	-0.693000000000126	1.5936	1.73776004097233	39.0660315769379	37.3253736916905	38.8125798356332	36.4267292571606
479	32.86167	10.08529	26	0	478	23.9	-0.227000000000004	-49.551	49.5515199565058	42.2600923022344	39.4503257594361	34.2114614462949	37.5930626967778
480	33.86185	11.40637	26	0	479	23.95	20.0036	26.4216	33.1397791109114	29.5494535285008	37.7028842458276	32.1666782569904	37.1819489961483
481	31.3908	12.11879	26	0	480	24	-49.421	14.2484	51.4339590500284	38.3020837191857	35.5074376427791	33.585721337769	37.6024395861078
482	31.98391	12.15497	26	0	481	24.05	11.8622000000001	0.723599999999998	11.8842494840861	35.3118809500344	30.5851751987408	33.2416783851121	36.8080401914268
483	29.82789	12.8812	26	0	482	24.1	-43.1204	14.5246	45.5009109943966	36.3397369147173	34.3869225283953	31.0743945079345	36.633337694701
484	30.05966	11.16677	26	0	483	24.15	4.63540000000002	-34.2886	34.6005061107493	28.7547829833239	30.2623263962987	31.0963976795982	37.3731476003296
485	30.82811	9.413858	26	0	484	24.2	15.369	-35.05824	38.2790589343259	31.6208968689808	28.155104561208	30.6646524355731	37.5242728954855
486	31.14622	10.00972	26	0	485	24.25	6.36220000000002	11.91724	13.5091893930613	30.4717613376048	28.267137365272	31.5931663671049	36.4219491896105
487	32.01694	9.029981	26	0	486	24.3	17.4144	-19.59478	26.2148189123709	25.2127718425631	28.1759358105787	29.6093175367727	35.9866478577595
488	30.34257	10.10128	26	0	487	24.35	-33.4874	21.42598	39.7552333375167	19.9704722076988	24.8234153241786	30.9822380694861	36.1939819433902
489	30.18018	9.719069	26	0	488	24.4	-3.24779999999997	-7.64422	8.3055586355404	27.7794917472202	22.7424695997602	32.0095622799299	35.3739032758353
490	30.66085	10.08379	26	0	489	24.45	9.6134	7.29442000000002	12.0675607600045	24.7309747521765	23.6264206253187	30.9078713041257	35.6553205931218
491	31.75302	7.693801	26	0	490	24.5	21.8434	-47.79978	52.5542870906685	19.1750693107523	27.6788950914307	30.1837278091541	37.4568313853482
492	31.55746	8.206374	26	0	491	24.55	-3.91120000000001	10.25146	10.9722339371525	20.2721673569574	28.6334598748045	31.0549703253022	37.3850304778464
493	31.16289	8.656772	26	0	492	24.6	-7.89139999999996	9.00796	11.9757061303958	27.2823690429386	27.5775536105769	30.3768850659353	36.1754805141417
494	30.60129	9.056882	26	0	493	24.65	-11.232	8.00219999999999	13.7910488665656	27.5782984356412	33.7567981635611	31.640880770017	37.271279585617
495	32.44984	7.596313	26	0	494	24.7	36.9710000000001	-29.21138	47.1185691899107	32.5359449974326	33.6606380470433	31.6904008470331	36.8439972492811
496	31.73251	10.20104	26	0	495	24.75	-14.3466	52.09454	54.0339340541812	35.9800379104014	32.1003182530361	32.557151632876	36.3829271483543
497	31.81664	8.414997	26	0	496	24.8	1.68259999999997	-35.72086	35.7604667461095	47.2414289701648	33.9340048400258	32.8389623394074	35.6255210172709
498	32.67403	7.233505	26	0	497	24.85	17.1478	-23.62984	29.1961706952402	40.0389070511481	35.930354807692	33.5753840511471	37.0992563793925
499	30.63306	10.08285	26	0	498	24.9	-40.8194	56.9869	70.0980041653826	36.622338070431	40.5392919402738	36.5363451053758	36.9802040071928
500	30.434274847055	10.6013481285149	26	0	499	24.95	-3.9757030589	10.369962570298	11.1059595948269	35.3320646826191	39.7543810687476	39.1439629292533	37.7102198355502
501	31.15334	8.899466	26	0	500	25	14.3813030589	-34.037642570298	36.9510891505959	35.8806717049826	37.4354081743214	41.3279414329274	38.4710889324777
502	31.03861	7.438509	26	0	501	25.05	-2.29460000000003	-29.21914	29.3090998070497	33.8371549103828	37.0444648040103	41.5283825705808	39.8003377457061
503	32.12056	8.613101	26	0	502	25.1	21.639	23.49184	31.9392058070579	39.4698550863471	39.5732144917173	41.2765665203489	39.1026334435426
504	32.56912	11.57333	26	0	503	25.15	8.97120000000001	59.20458	59.8804201923834	38.2484782782117	39.3158920471905	43.4461614916359	38.9959968577308
505	32.72029	9.615685	26	0	504	25.2	3.02340000000001	-39.1529	39.2694604746488	38.7568649254016	44.6272878114633	43.0233420629891	39.1669600808694
506	32.6089069734848	8.07750221061469	26	0	505	25.25	-2.22766053030398	-30.7636557877062	30.8442051099188	43.265757278452	50.5555646128187	41.1726879296037	39.6699346143537
507	31.28402	8.961185	26	0	506	25.3	-26.497739469696	17.6736557877062	31.8510330429988	44.7946291839982	49.1227603011358	41.6417244977691	40.5573419788853
508	29.04623	10.51472	26	0	507	25.35	-44.7558	31.0707	54.4836675723102	49.7847205365795	46.6227782330059	43.216274689299	40.8721422053321
509	30.63995	7.538305	26	0	508	25.4	31.8744	-59.5283	67.5247797201146	62.8626509474257	46.353031042998	41.9508457344558	42.0557736080658
510	33.83196	7.189641	26	0	509	25.45	63.8402000000001	-6.97328000000001	64.219917237555	59.48865567687	46.2923030572306	44.5125683669748	43.092186570828
511	29.70027	9.655716	26	0	510	25.5	-82.6338000000001	49.3215	96.2338571641499	49.9797991875597	44.909967684886	46.7584500558012	42.1929642559712
512	30.37815	9.337033	26	0	511	25.55	13.5576	-6.37366	14.9810566902205	47.9114329019977	46.2389841915278	48.5457051661101	42.3362227216656
513	30.62829	9.09658	26	0	512	25.6	5.00279999999997	-4.80906000000001	6.9393851257586	42.7998855778818	46.8593348868807	47.82838182115	42.7762615101129
514	31.59698	6.406531	26	0	513	25.65	19.3738	-53.80098	57.1829482923047	26.9572844223464	44.585799421721	46.3511129454446	43.2380097647063
515	31.79677	8.329288	26	0	514	25.7	3.9958	38.45514	38.662180616975	32.9893127061856	44.3978489224863	46.6435193147057	42.7508804418851
516	32.58641	8.646687	26	0	515	25.75	15.7928	6.34798	17.020851386473	43.7388705862016	42.9613354987838	46.7827175958313	41.9292497380031
517	33.08535	6.445465	26	0	516	25.8	9.97879999999995	-44.02444	45.1411981094166	41.2601659414443	47.9686500310843	48.2757216183632	41.3471438989178
518	32.09059	9.312133	26	0	517	25.85	-19.8952	57.33336	60.6871745258386	45.9958122670908	49.0339854092941	48.1689003595171	40.9980587846999
519	31.54817	7.139344	26	0	518	25.9	-10.8484	-43.45578	44.7894250685181	58.9653865752212	46.3491948478912	47.5752021107559	40.0571342552657
520	32.69098	10.03931	26	0	519	25.95	22.8562000000001	57.99932	62.3404122452074	62.9479873559831	46.9947355721807	47.0404102124028	40.5872459869239
521	33.07603	5.964024	26	0	520	26	7.70099999999999	-81.50572	81.8687229271252	54.3291002323866	48.6554675067766	43.0579870790149	40.0289708024816
522	31.83393	8.970236	26	0	521	26.05	-24.8420000000001	60.12424	65.0542020132259	51.4382237543382	50.3124590451986	43.1440628727504	39.7603183582398
523	30.99627	9.238726	26	0	522	26.1	-16.7532	5.3698	17.5927389078563	47.9936588772707	49.4784658321536	44.2759564998768	39.7902575696807
524	30.6182257108359	7.76984222271791	26	0	523	26.15	-7.56088578328196	-29.3776755456418	30.3350426782762	38.3455484383321	50.5646047997907	43.0298580377767	39.3871194638391
525	31.0824	5.562234	26	0	524	26.2	9.28348578328198	-44.1521644543582	45.11758785987	37.6769307344141	49.6829715023193	42.4784188207811	38.615936527329
526	31.98966	4.146602	26	0	525	26.25	18.1452	-28.31264	33.6281707324321	44.6278314319206	43.1546386592461	42.6858115464024	38.34556708098
527	31.3741	7.170133	26	0	526	26.3	-12.3112	60.47062	61.7111134936358	49.6909858452432	38.3194757144165	41.0525633000665	38.026702602152
528	32.81453	4.984785	26	0	527	26.35	28.8086	-43.70696	52.3472423953889	51.3722841273679	39.5179275904596	38.7798428801009	38.4999994075243
529	30.47815	6.49603	26	0	528	26.4	-46.7276	30.2249	55.6508147448894	47.9637288801601	39.7105212276622	38.1634227760756	40.9726828982388
530	28.6155836623397	8.41772568147503	26	0	529	26.45	-37.251326753206	38.4339136295006	53.5240792704931	38.962020694419	37.9621020693815	36.661923606873	46.7160633834025
531	28.3958664145313	9.21735847689928	26	0	530	26.5	-4.39434495616794	15.992655908485	16.5853944963935	34.4080237489986	36.7161555860282	33.299491549162	NA
532	29.2269523355531	9.13528523158601	26	0	531	26.55	16.621718420436	-1.64146490626539	16.7025725649303	29.7300566100811	31.7926675549345	30.9749315503695	NA
533	30.5167955043833	8.4118627908485	26	0	532	26.6	25.796863376604	-14.4684488147502	29.5772576682866	24.5519200113952	28.0812199280482	31.7521333182114	NA
534	31.67335	7.287448	26	0	533	26.65	23.131089912334	-22.48829581697	32.2609790503021	25.4685822918963	25.7622407523605	32.4231259822336	NA
535	32.2311581384144	6.02338251307626	26	0	534	26.7	11.156162768288	-25.2813097384748	27.6333962770637	24.62331441545	23.6408757114267	30.5883537399524	NA
536	32.2311151837689	4.96494721900293	26	0	535	26.75	-0.000859092910019399	-21.1687058814666	21.168705898899	21.7544161070979	23.4443444390778	29.9084165661287	NA
537	31.840704637239	4.47840781542814	26	0	536	26.8	-7.80821093059799	-9.7307880714958	12.4762331826988	21.7944248946398	23.6303873863224	27.7776835859409	NA
538	31.22741	4.93003	26	0	537	26.85	-12.26589274478	9.03244369143721	15.2327661265258	22.7298314114583	23.9863390459633	28.8310984555316	NA
539	30.5878869659653	6.42177572984462	26	0	538	26.9	-12.790460680694	29.8349145968924	32.461022988012	21.4201065862593	25.1357307368051	34.3701636857218	NA
540	30.23548	7.998392	26	0	539	26.95	-7.04813931930602	31.5323254031076	32.3104288611558	22.6374603571947	23.2146054105232	46.3917165544023	NA
541	30.49072	8.683388	26	0	540	27	5.10480000000001	13.69992	14.620081772904	26.2182619848287	23.1006775462292	NA	NA
542	31.3666377532251	8.37641780407836	26	0	541	27.05	17.518355064502	-6.13940391843283	18.5630020373761	28.4770365789703	23.7626996169472	NA	NA
543	31.97605	6.835726	26	0	542	27.1	12.188244935498	-30.8138360815672	33.1367742646955	23.6993794095881	29.5809769830149	NA	NA
544	31.83455	4.652562	26	0	543	27.15	-2.83000000000001	-43.66328	43.7548959587199	24.781248506199	42.9780866190831	NA	NA
545	32.24314	4.754471	26	0	544	27.2	8.17179999999993	2.03818	8.42214301424518	24.8879388766997	69.1425573973779	NA	NA
546	32.4414403360957	5.73611343348006	26	0	545	27.25	3.96600672191411	19.6328486696012	20.0294272559584	32.9436919812011	NA	NA	NA
547	31.49309	5.8471	26	0	546	27.3	-18.9670067219141	2.2197313303988	19.0964538898793	57.4791366591959	NA	NA	NA
548	28.593713991713	3.59582869955983	26	0	547	27.35	-57.98752016574	-45.0254260088034	73.4155397872026	114.585735385168	NA	NA	NA
549	22.9389373112346	-2.50930246784045	26	0	548	27.4	-113.095533609568	-122.102623348006	166.432119348694	NA	NA	NA	NA
550	13.7243849585648	-13.9598955022008	26	0	549	27.45	-184.291047053396	-229.011860687207	293.955136644104	NA	NA	NA	NA
551	NA	NA	26	0	550	27.5	NA	NA	NA	NA	NA	NA	NA
552	NA	NA	26	0	551	27.55	NA	NA	NA	NA	NA	NA	NA
553	NA	NA	26	0	552	27.6	NA	NA	NA	NA	NA	NA	NA
554	NA	NA	26	0	553	27.65	NA	NA	NA	NA	NA	NA	NA
555	NA	NA	26	0	554	27.7	NA	NA	NA	NA	NA	NA	NA
556	NA	NA	26	0	555	27.75	NA	NA	NA	NA	NA	NA	NA
557	NA	NA	26	0	556	27.8	NA	NA	NA	NA	NA	NA	NA
558	NA	NA	26	0	557	27.85	NA	NA	NA	NA	NA	NA	NA
559	NA	NA	26	0	558	27.9	NA	NA	NA	NA	NA	NA	NA
560	NA	NA	26	0	559	27.95	NA	NA	NA	NA	NA	NA	NA
561	NA	NA	26	0	560	28	NA	NA	NA	NA	NA	NA	NA
562	NA	NA	26	0	561	28.05	NA	NA	NA	NA	NA	NA	NA
563	NA	NA	26	0	562	28.1	NA	NA	NA	NA	NA	NA	NA
564	NA	NA	26	0	563	28.15	NA	NA	NA	NA	NA	NA	NA
565	NA	NA	26	0	564	28.2	NA	NA	NA	NA	NA	NA	NA
566	NA	NA	26	0	565	28.25	NA	NA	NA	NA	NA	NA	NA
567	NA	NA	26	0	566	28.3	NA	NA	NA	NA	NA	NA	NA
568	NA	NA	26	0	567	28.35	NA	NA	NA	NA	NA	NA	NA
569	NA	NA	26	0	568	28.4	NA	NA	NA	NA	NA	NA	NA
570	NA	NA	26	0	569	28.45	NA	NA	NA	NA	NA	NA	NA
571	NA	NA	26	0	570	28.5	NA	NA	NA	NA	NA	NA	NA
572	NA	NA	26	0	571	28.55	NA	NA	NA	NA	NA	NA	NA
573	NA	NA	26	0	572	28.6	NA	NA	NA	NA	NA	NA	NA
574	NA	NA	26	0	573	28.65	NA	NA	NA	NA	NA	NA	NA
575	NA	NA	26	0	574	28.7	NA	NA	NA	NA	NA	NA	NA
576	NA	NA	26	0	575	28.75	NA	NA	NA	NA	NA	NA	NA
577	NA	NA	26	0	576	28.8	NA	NA	NA	NA	NA	NA	NA
578	NA	NA	26	0	577	28.85	NA	NA	NA	NA	NA	NA	NA
579	NA	NA	26	0	578	28.9	NA	NA	NA	NA	NA	NA	NA
580	NA	NA	26	0	579	28.95	NA	NA	NA	NA	NA	NA	NA
581	NA	NA	26	0	580	29	NA	NA	NA	NA	NA	NA	NA
582	NA	NA	26	0	581	29.05	NA	NA	NA	NA	NA	NA	NA
583	NA	NA	26	0	582	29.1	NA	NA	NA	NA	NA	NA	NA
584	NA	NA	26	0	583	29.15	NA	NA	NA	NA	NA	NA	NA
585	NA	NA	26	0	584	29.2	NA	NA	NA	NA	NA	NA	NA
586	NA	NA	26	0	585	29.25	NA	NA	NA	NA	NA	NA	NA
587	NA	NA	26	0	586	29.3	NA	NA	NA	NA	NA	NA	NA
588	NA	NA	26	0	587	29.35	NA	NA	NA	NA	NA	NA	NA
589	NA	NA	26	0	588	29.4	NA	NA	NA	NA	NA	NA	NA
590	NA	NA	26	0	589	29.45	NA	NA	NA	NA	NA	NA	NA
591	NA	NA	26	0	590	29.5	NA	NA	NA	NA	NA	NA	NA
592	NA	NA	26	0	591	29.55	NA	NA	NA	NA	NA	NA	NA
593	NA	NA	26	0	592	29.6	NA	NA	NA	NA	NA	NA	NA
594	NA	NA	26	0	593	29.65	NA	NA	NA	NA	NA	NA	NA
595	NA	NA	26	0	594	29.7	NA	NA	NA	NA	NA	NA	NA
596	NA	NA	26	0	595	29.75	NA	NA	NA	NA	NA	NA	NA
597	NA	NA	26	0	596	29.8	NA	NA	NA	NA	NA	NA	NA
598	NA	NA	26	0	597	29.85	NA	NA	NA	NA	NA	NA	NA
599	NA	NA	26	0	598	29.9	NA	NA	NA	NA	NA	NA	NA
600	NA	NA	26	0	599	29.95	NA	NA	NA	NA	NA	NA	NA
601	NA	NA	26	0	600	30	NA	NA	NA	NA	NA	NA	NA
