# Supplementary material for: An automated feeding system for the African killifish reveals the impact of diet on lifespan and allows scalable assessment of associative learning
Source: eLife. 2022 Nov 10;11:e69008. doi: 10.7554/eLife.69008 (PMC9788828; doi:10.7554/eLife.69008)
Supplement: Figure 6—source data 3. [file elife-69008-fig6-data3.zip › Filtered and Interpolated Trajectories with Kinematics/t17_REC0018 DLC_likelihood-euclidean-filtered_splines-interpolated_kinematics_02_resnet50_TrainAllTheThingsJun28shuffle1_1030000.csv]

	x2	y2	fishnum	recording_num	bodyparts_coords	seconds	velocity_x	velocity_y	velocity_xy	velocity_xy_5frame	velocity_xy_10frame	velocity_xy_20frame	velocity_xy_40frame
1	NA	NA	17	18	0	0	0	0	0	NA	NA	NA	NA
2	81.2053070068359	228.230072021484	17	18	1	0.05	NA	NA	NA	NA	NA	NA	NA
3	81.5203475952148	229.633148193359	17	18	2	0.1	6.30081176757812	28.0615234375	28.7602038686066	NA	NA	NA	NA
4	81.3864288330078	229.983047485352	17	18	3	0.15	-2.67837524414006	6.99798583985967	7.4930300788999	NA	NA	NA	NA
5	80.0112838745117	229.398208618164	17	18	4	0.2	-27.5028991699219	-11.6967773437597	29.8868543507071	22.8898567646516	NA	NA	NA
6	80.0644912719727	231.023788452148	17	18	5	0.25	1.06414794921989	32.5115966796801	32.5290075089914	46.8034301995994	NA	NA	NA
7	80.5077133178711	231.676544189453	17	18	6	0.3	8.8644409179679	13.0551147461	15.780188016053	75.5133488943518	52.7355233623928	NA	NA
8	84.5957946777344	237.864486694336	17	18	7	0.35	81.7616271972662	123.75885009766	148.328071043345	82.3551960638994	61.1553201063354	NA	NA
9	90.8441772460938	242.106231689453	17	18	8	0.4	124.967651367188	84.8348999023403	151.042623552662	78.6847136894292	92.3168855736164	NA	NA
10	92.5746994018555	244.803649902344	17	18	9	0.45	34.6104431152338	53.9483642578199	64.0960901984454	82.5811899601341	121.239068613717	NA	NA
11	92.7068023681641	245.500061035156	17	18	10	0.5	2.64205932617216	13.9282226562398	14.1765956366401	75.5072100130715	149.897036337988	NA	NA
12	94.059814453125	244.369583129883	17	18	11	0.55	27.0602416992179	-22.6095581054597	35.2625693695772	109.120422252881	182.615389512345	164.888421771719	NA
13	97.8331756591797	248.572036743164	17	18	12	0.6	75.467224121094	84.0490722656199	112.958171308033	160.122941163534	202.078954383974	169.625492581518	NA
14	111.54497273763	256.730621337891	17	18	13	0.65	274.235941569006	163.17169189454	319.10868475171	221.109358986547	214.528151292007	170.937855740151	NA
15	125.256769816081	264.889205932617	17	18	14	0.7	274.23594156902	163.17169189452	319.108684751711	282.649589064555	235.672001535464	171.405086855445	NA
16	138.968566894531	273.047790527344	17	18	15	0.75	274.235941569	163.171691894539	319.108684751704	328.650698754876	261.8078012351	170.209295700841	NA
17	155.920219421386	275.636566162109	17	18	16	0.8	339.0330505371	51.7755126953	342.963719759617	319.935880331133	277.041320181046	169.765308796006	NA
18	172.871871948242	278.225341796875	17	18	17	0.85	339.03305053712	51.7755126953205	342.963719759639	311.221061907394	278.0956650567	162.757925991072	NA
19	185.302871704101	284.164072672526	17	18	18	0.9	248.61999511718	118.77461751302	275.534592632996	302.506243483652	249.558825906686	155.636972526556	NA
20	197.733871459961	290.102803548177	17	18	19	0.95	248.6199951172	118.77461751302	275.534592633014	271.433051297537	221.571105097172	153.929954419927	NA
21	210.16487121582	296.041534423828	17	18	20	1	248.61999511718	118.77461751302	275.534592632996	227.540631358523	190.521555063693	160.408591250411	NA
22	217.865325927734	301.397399902344	17	18	21	1.05	154.00909423828	107.117309570319	187.597758829041	179.181771482238	156.915228079668	163.90793682619	106.169578393014
23	222.844192504883	305.050140380859	17	18	22	1.1	99.5773315429801	73.0548095703	123.50162006457	131.921148286951	123.436897598171	166.39042168577	106.481138307644
24	224.264724731445	305.960144042969	17	18	23	1.15	28.4106445312398	18.2000732422	33.7402932515695	78.5368666437338	96.7457937611054	157.4746666628	107.014366861301
25	226.064590454102	306.740051269531	17	18	24	1.2	35.9973144531398	15.5981445312409	39.231476656579	42.3974048617988	72.1879073043898	142.58341330744	106.511276804168
26	226.136810302734	306.315490722656	17	18	25	1.25	1.44439697264033	-8.4912109375	8.61318441690947	19.3331638378183	59.0093812657217	128.409845164034	106.769415603871
27	226.003814697266	305.997131347656	17	18	26	1.3	-2.65991210936022	-6.3671875	6.90044991936594	14.3098160399728	50.7745534713346	112.020676839403	106.704218577608
28	226.407272338867	306.064361572266	17	18	27	1.35	8.06915283201988	1.34460449220001	8.18041494466747	12.4546663218285	54.6851783148411	94.9702435001181	103.586638426955
29	226.359817504883	305.635803222656	17	18	28	1.4	-0.949096679679542	-8.57116699220001	8.62355426234204	39.4818958877096	65.3905074189133	81.8406477786865	100.05292938569
30	227.772491455078	305.138092041016	17	18	29	1.45	28.2534790039	-9.95422363279999	29.9557280658577	59.1517020808703	63.5957215177068	68.99148619398	99.1808236463494
31	234.941223144531	305.656707763672	17	18	30	1.5	143.37463378906	10.3723144531193	143.749332246315	90.037192791864	66.298135264374	55.9650720493294	99.1427105108026
32	240.199432373047	305.868530273438	17	18	31	1.55	105.16418457032	4.23645019532046	105.24948088517	116.471198797854	67.126125599139	47.4507350143094	98.6864973095492
33	248.186996459961	307.385803222656	17	18	32	1.6	159.75128173828	30.3454589843602	162.607868499636	114.736776713585	66.5035894020654	43.3367840337703	96.7132563773554
34	254.682266235352	310.100311279297	17	18	33	1.65	129.90539550782	54.2901611328193	140.793584292292	93.1143746410385	66.9355017962677	43.0908779824509	89.387323226258
35	255.644912719727	310.553955078125	17	18	34	1.7	19.2529296875	9.07287597656023	21.2836176445139	75.1005491174076	65.7950650835703	41.617466752891	81.5342729132444
36	254.972106933594	312.203918457031	17	18	35	1.75	-13.4561157226597	32.9992675781205	35.6373218835815	42.9699860122669	52.9207628329371	43.3295355069009	74.0154550926132
37	255.731094360352	312.197143554688	17	18	36	1.8	15.1797485351597	-0.135498046860221	15.1803532670154	17.3998047946814	44.1269165572842	43.6431283592094	65.9462635925101
38	255.785736083984	312.278198242188	17	18	37	1.85	1.09283447264033	1.62109375	1.95505297393194	16.8533534535554	31.9883897526994	44.4153508628383	57.6629346681019
39	255.652938842773	312.911560058594	17	18	38	1.9	-2.65594482421989	12.6672363281193	12.9426782043643	12.7271510248357	20.7912485459885	44.468886244824	50.8928359690295
40	256.188903808594	312.154510498047	17	18	39	1.95	10.7192993164193	-15.1409912109398	18.5513609388838	13.1532839971607	19.6392119880752	44.4316928727719	44.2575703157604
41	255.643081665039	311.639678955078	17	18	40	2	-10.9164428710994	-10.2966308593795	15.0063097399829	21.006793493132	20.3609357494278	37.8768297711945	37.7313703836343
42	255.504974365234	310.785217285156	17	18	41	2.05	-2.7621459961	-17.0892333984398	17.3110181286405	24.1826922972956	20.1601311192799	33.4650577929081	33.6265232692291
43	255.548568725586	312.845886230469	17	18	42	2.1	0.871887207039777	41.2133789062591	41.2226004537885	22.4250705225951	22.3271123236112	27.0360910689403	32.3377092034561
44	256.584930419922	313.847259521484	17	18	43	2.15	20.7272338867199	20.0274658203	28.8221722251824	27.9947204740199	22.0022706933804	21.2999797897164	33.7172712368798
45	256.988952636719	314.121246337891	17	18	44	2.2	8.08044433593977	5.47973632814092	9.76325206538111	27.1669782413991	23.0683206619736	20.4851325190491	34.529789972832
46	256.961151123047	316.263793945312	17	18	45	2.25	-0.556030273439774	42.8509521484193	42.8545594971072	23.6474311540905	22.8328967094519	19.6210650211929	34.6327293010272
47	256.345001220703	316.496459960938	17	18	46	2.3	-12.3229980468795	4.65332031252046	13.1723069655362	19.8218490894652	22.8031990285321	19.8718503456168	35.3316507582932
48	255.25129699707	316.942718505859	17	18	47	2.35	-21.8740844726602	8.92517089841931	23.6248650172454	23.7115708013522	22.0837923851811	20.3556258360857	35.2355498296823
49	255.621566772461	317.255523681641	17	18	48	2.4	7.40539550781989	6.25610351564092	9.69426190205596	17.6710729448839	21.8087110334443	19.9450241593725	35.1562341086997
50	254.247848510742	316.759307861328	17	18	49	2.45	-27.4743652343801	-9.92431640626023	29.2118606248161	18.4394198156651	21.331053050023	19.5236544375409	34.688397663668
51	253.757431030273	316.359710693359	17	18	50	2.5	-9.80834960937955	-7.99194335938068	12.6520702147658	20.5201536162718	18.881194292958	19.4976687179391	31.7136896659276
52	253.993606567383	315.542449951172	17	18	51	2.55	4.72351074220001	-16.3452148437398	17.0140413194423	23.7955729774234	19.5835695719537	19.8023115241488	29.5108395867819
53	254.150436401367	313.848266601562	17	18	52	2.6	3.13659667967954	-33.8836669922	34.0285340202789	18.9505352986939	18.3841393485601	21.338634373142	25.8798364153304
54	252.922119140625	314.284759521484	17	18	53	2.65	-24.5663452148398	8.72985839843977	26.0713587078136	20.0913156410322	17.8877776253646	24.3436644913087	22.752757609301
55	253.167953491211	314.243133544922	17	18	54	2.7	4.91668701171989	-0.832519531239768	4.98667223116887	20.7277193282422	15.9789882131081	27.4421131927731	22.4859036421764
56	252.469512939453	313.647705078125	17	18	55	2.75	-13.9688110351597	-11.9085693359398	18.3559719264572	16.2481250808484	16.1624407264263	25.9359230951535	21.9392563383153
57	251.463470458984	313.734771728516	17	18	56	2.8	-20.1208496093801	1.74133300782046	20.1960597554923	11.9799822733059	16.8014240197655	27.0201731573769	21.7706672001047
58	251.652206420898	313.184722900391	17	18	57	2.85	3.77471923828011	-11.0009765625	11.63056278331	13.0074411275223	20.5934763611028	26.0557487965264	22.2449933281126
59	251.468246459961	313.333404541016	17	18	58	2.9	-3.67919921874034	2.9736328125	4.73064467010112	12.2335658118205	26.8786179491731	25.8435819725754	22.0882613756543
60	251.466430664062	312.827209472656	17	18	59	2.95	-0.0363159179801187	-10.1239013672	10.1239665022506	12.8751287112888	33.5531733355231	24.9451024545642	22.0653042155561
61	252.190719604492	312.834899902344	17	18	60	3	14.4857788086	0.153808593759095	14.4865953479484	24.9388276413573	32.990651897349	25.5505495606608	22.2499682093258
62	251.042770385742	313.061981201172	17	18	61	3.05	-22.958984375	4.54162597656023	23.4038742528339	41.7772536250402	34.4567767428002	25.5566213806557	22.2890518969516
63	251.34521484375	309.477264404297	17	18	62	3.1	6.04888916016023	-71.6943359375	71.9490574336524	54.0989055435239	33.7273582444926	24.7235817617205	21.3708993135756
64	254.553619384766	306.399230957031	17	18	63	3.15	64.1680908203199	-61.5606689453193	88.922774588516	53.7477379828775	33.7993863197863	24.2055354288856	20.8641069545618
65	258.139556884766	306.46875	17	18	64	3.2	71.7187500000006	1.39038085937955	71.732226094669	56.0384247743116	33.9112166960202	24.4866747653037	20.9341938352503
66	257.797760009766	307.005737304688	17	18	65	3.25	-6.8359375	10.7397460937602	12.730757544716	42.515888847628	34.9386583948952	24.2574476554376	20.1178375523817
67	259.531127929688	307.187438964844	17	18	66	3.3	34.6673583984398	3.63403320311932	34.8573082100045	25.8215190145323	34.3118187415459	23.6694840545927	20.0029032254685
68	259.514984130859	307.403656005859	17	18	67	3.35	-0.32287597658069	4.32434082029999	4.3363778002344	13.7235278485165	28.8536871623382	24.1343608201396	19.5225679663903
69	259.528381347656	307.131439208984	17	18	68	3.4	0.267944335940911	-5.4443359375	5.45092542303752	16.129578806913	21.5324529085981	24.231498591936	19.3912921334254
70	260.055358886719	307.327056884766	17	18	69	3.45	10.5395507812591	3.91235351564092	11.2422702645901	12.5852127087802	15.4201761950844	24.6069539935713	19.0148855593884
71	258.819213867188	307.258392333984	17	18	70	3.5	-24.7229003906193	-1.37329101564092	24.7610123366983	15.1914854770485	15.5242434135263	25.0022677007124	18.9243887826193
72	259.650817871094	307.05224609375	17	18	71	3.55	16.6320800781193	-4.12292480467954	17.1354777193405	17.243386802664	12.8821913663852	24.7757922697545	18.9029978569211
73	259.381103515625	307.877685546875	17	18	72	3.6	-5.39428710937955	16.5087890625	17.3677416415761	17.1168245416522	14.5413633957865	21.4031642540092	18.4241309240621
74	258.701599121094	307.483581542969	17	18	73	3.65	-13.5900878906205	-7.88208007812045	15.7104320511147	14.9189080201396	14.6636108640858	17.384549417815	18.4426896258223
75	258.482055664062	307.966491699219	17	18	74	3.7	-4.39086914063978	9.658203125	10.6094589595315	13.1791700239902	15.3026912911225	14.4262744777275	18.8405897205139
76	258.818572998047	307.365753173828	17	18	75	3.75	6.73034667970001	-12.0147705078193	13.7714297291354	13.8912413145245	15.0658770065297	14.2997520096099	18.8527486412669
77	258.422668457031	307.511383056641	17	18	76	3.8	-7.91809082031932	2.91259765626023	8.43678773859327	12.0838349255076	15.2397657979631	12.9856332935601	18.8338626372103
78	259.217987060547	306.831359863281	17	18	77	3.85	15.9063720703193	-13.6004638672	20.9280980942475	13.4885580405927	13.9526413456801	12.9893871362542	19.0428076665868
79	259.149078369141	307.157836914062	17	18	78	3.9	-1.37817382811932	6.52954101561932	6.67340010603051	15.2128459929197	13.2366459270318	12.9390022942754	19.5235256168984
80	260.0205078125	307.023956298828	17	18	79	3.95	17.4285888671795	-2.67761230467954	17.6330745349569	17.3003615719361	13.4323727603706	13.0846686642126	19.6810752050974
81	258.913452148438	307.191375732422	17	18	80	4	-22.1411132812398	3.34838867187955	22.3928694907701	14.0140413768358	13.0752606056935	12.2982280045778	19.5169922080112
82	259.617889404297	307.819366455078	17	18	81	4.05	14.0887451171795	12.5598144531205	18.8743656336753	14.389456928556	13.0890752207351	12.2493743331866	19.3963951919104
83	259.401672363281	307.880981445312	17	18	82	4.1	-4.32434082031932	1.23229980467954	4.49649711874624	13.3761874801484	11.4374108767219	12.1246800864036	18.0232804788575
84	259.124389648438	307.555572509766	17	18	83	4.15	-5.54565429686022	-6.50817871091931	8.55047786463117	10.9376752184673	11.2143937244649	12.6798438227591	18.7123816500635
85	259.751495361328	307.594879150391	17	18	84	4.2	12.5421142578	0.7861328125	12.5667272929192	8.87778886953409	10.8666460373027	13.1945046757242	23.8915017371309
86	259.352630615234	307.277038574219	17	18	85	4.25	-7.97729492188068	-6.35681152344091	10.2003081823646	8.86078037660805	9.53057900262585	13.4480496270961	30.5456585379474
87	258.924530029297	307.253509521484	17	18	86	4.3	-8.56201171873977	-0.470581054700006	8.57493388900927	8.0393305203739	9.25898286841007	13.9982412198279	36.6466515721319
88	259.077758789062	307.094848632812	17	18	87	4.35	3.06457519529999	-3.17321777343977	4.41145465411604	8.3571045944569	10.296718827127	13.951254513034	43.5106678665604
89	259.224975585938	306.928466796875	17	18	88	4.4	2.94433593752046	-3.32763671873977	4.44322858346042	8.12348278678441	12.1230417184864	14.8155526418608	46.207338482139
90	258.609985351562	307.27880859375	17	18	89	4.45	-12.2998046875205	7.0068359375	14.1555976633342	9.64017686728606	12.9566365910777	14.7551964166234	47.2281831189251
91	259.050445556641	307.179077148438	17	18	90	4.5	8.80920410158069	-1.99462890623977	9.03219914400216	11.732657277646	13.8208386484988	14.03171671531	47.484793641011
92	258.811737060547	306.4072265625	17	18	91	4.55	-4.77416992188068	-15.4370117187602	16.1584042915175	16.2067529165988	14.9074072189207	14.0169981140664	48.1169533372708
93	259.418151855469	305.976715087891	17	18	92	4.6	12.1282958984398	-8.61022949217954	14.8738567059156	17.5561685876986	16.465098149346	14.6433967037058	48.328940100908
94	258.148468017578	306.4072265625	17	18	93	4.65	-25.3936767578193	8.61022949217954	26.8137067782247	19.5181945102131	18.4167115592566	20.0402138823121	48.3481909671501
95	258.870513916016	305.651611328125	17	18	94	4.7	14.4409179687602	-15.1123046875	20.902676018833	20.1746375705553	18.6437467959441	33.3567289965344	49.0234344460263
96	258.960540771484	306.589416503906	17	18	95	4.75	1.80053710935908	18.7561035156205	18.8423287565749	21.1975390210461	18.5328544279941	46.791565066285	49.2856720701397
97	258.017883300781	306.826568603516	17	18	96	4.8	-18.8531494140591	4.74304199220001	19.4406195932282	20.6266702019144	18.7750133597227	60.3076698507036	49.4122903389353
98	257.653991699219	307.757385253906	17	18	97	4.85	-7.27783203124091	18.6163330078	19.9883639583699	19.7313250041897	18.9900745802846	74.0319485968665	49.1308318392314
99	257.500152587891	308.945434570312	17	18	98	4.9	-3.07678222655909	23.7609863281193	23.9593626825661	17.547514345775	27.9573860461378	79.4756746700026	49.2969940836837
100	257.496429443359	308.124145507812	17	18	99	4.95	-0.0744628906409162	-16.42578125	16.4259500302093	17.3753891488901	53.7568214019911	81.3716975736376	49.5679499377454
101	257.132537841797	308.28076171875	17	18	100	5	-7.27783203123977	3.13232421876023	7.9232754645015	16.7826101395231	79.7622914840712	82.6713592774442	49.4345444046523
102	256.848907470703	309.165405273438	17	18	101	5.05	-5.67260742187955	17.6928710937602	18.5799936088035	35.2881018903612	105.707932482486	83.984532341355	53.2628240789952
103	256.580688476562	308.357543945312	17	18	102	5.1	-5.36437988282046	-16.1572265625205	17.0244689115351	87.7823177997924	131.598799044387	84.5332001154125	54.3618017865893
104	252.642364501953	312.648529052734	17	18	103	5.15	-78.7664794921795	85.8197021484398	116.486821436757	141.977068622367	140.534637780749	84.0165381115412	58.9693930636877
105	244.984283447266	324.30239868164	17	18	104	5.2	-153.16162109374	233.07739257812	278.897029577365	194.040475816083	144.099648351331	84.8523642163285	60.2928866480308
106	237.326202392578	335.956268310546	17	18	105	5.25	-153.16162109376	233.07739257812	278.897029577376	246.414987949251	146.809864126894	85.1232945131832	60.8697852404409
107	229.668121337891	347.610137939453	17	18	106	5.3	-153.16162109374	233.07739257814	278.897029577381	245.781173671136	149.194051322987	84.8263394580427	62.1487193587741
108	222.010040283203	359.264007568359	17	18	107	5.35	-153.16162109376	233.077392578119	278.897029577375	200.41697890287	150.07632565054	84.3104091654289	62.7650871480487
109	217.432815551758	355.924652099609	17	18	108	5.4	-91.5444946289	-66.787109375	113.317750046182	151.642659631421	140.075690176945	83.7784355255067	63.3415243136073
110	214.883605957031	356.455047607422	17	18	109	5.45	-50.9841918945403	10.6079101562602	52.0760557360348	104.347626829892	115.947907030666	84.3807034588674	63.6583901980188
111	214.007629394531	354.938598632812	17	18	110	5.5	-17.51953125	-30.3289794922	35.0254332201333	53.7376633518299	90.4842975422952	84.8373720939945	64.0003569108279
112	212.374069213867	356.291564941406	17	18	111	5.55	-32.6712036132801	27.0593261718807	42.4218655697346	34.3702066827532	63.9447464335989	92.508650043924	66.762576793338
113	211.090682983398	356.443603515625	17	18	112	5.6	-25.6677246093795	3.04077148437955	25.8472121870651	31.4788351584621	37.0220192864708	94.0802068694728	71.4345899802355
114	210.6474609375	355.748931884766	17	18	113	5.65	-8.86444091796022	-13.8934326171795	16.4804667007981	29.3259354531692	27.0222332702649	97.8985722450634	81.6157484305317
115	209.120452880859	354.650634765625	17	18	114	5.7	-30.5401611328199	-21.9659423828205	37.6191981145796	23.5418660373059	24.6617585664036	87.2290442995273	91.9446826498132
116	208.93132019043	353.452423095703	17	18	115	5.75	-3.78265380858011	-23.9642333984398	24.2609346936688	20.3063752211116	22.8648800610948	74.9480054145968	102.325125550651
117	208.256256103516	353.448425292969	17	18	116	5.8	-13.5012817382801	-0.0799560546806788	13.5015184904179	19.6742598577766	35.8232487648607	63.9897688668446	112.690611180572
118	208.588424682617	353.799743652344	17	18	117	5.85	6.64337158201988	7.0263671875	9.66975810609376	17.8446819743452	38.0840880884052	51.4982256992308	123.042403201365
119	208.870254516602	354.403167724609	17	18	118	5.9	5.63659667970001	12.0684814453	13.3198898841227	16.4038246690204	55.7214543131822	47.207373957212	133.294920254052
120	207.678100585938	353.625152587891	17	18	119	5.95	-23.8430786132795	-15.5603027343591	28.4713086974226	48.1046314924155	58.5101815683886	45.9450828224	141.235621115408
121	206.964141845703	353.15869140625	17	18	120	6	-14.2791748047	-9.32922363282046	17.0566481670449	55.8618009556988	59.4117132868983	45.3293545442116	149.388888840908
122	206.71858215332	361.755462646484	17	18	121	6.05	-4.91119384766023	171.93542480468	172.005552607394	91.7686487685879	64.0347913000903	49.540621245321	157.275738612799
123	208.368453979492	363.529663085938	17	18	122	6.1	32.9974365234398	35.4840087890807	48.4556054225101	99.1756811624321	65.9744321119908	58.3359798450586	161.491956116254
124	205.30158996582	372.671661376953	17	18	123	6.15	-61.3372802734398	182.8399658203	192.854128948568	102.419601904776	67.3925146441592	79.2149587495223	160.967195639658
125	208.555389404297	372.296783447266	17	18	124	6.2	65.0759887695398	-7.49755859373977	65.5064706666435	79.9649511077651	67.2284070783964	99.0370010832979	159.554928196161
126	210.200469970703	372.047821044922	17	18	125	6.25	32.9016113281205	-4.97924804688068	33.2762518787659	76.0870632682828	67.7938290273284	119.526956588118	157.731477999843
127	208.442138671875	374.461975097656	17	18	126	6.3	-35.1666259765602	48.2830810546807	59.7322986223379	43.0163805197305	63.2579937257813	140.554882903101	155.908027803524
128	209.34196472168	373.320739746094	17	18	127	6.35	17.9965209961	-22.8247070312409	29.0661662250983	35.2811329943607	78.587871601712	161.774397237301	153.690568005552
129	208.623184204102	372.148529052734	17	18	128	6.4	-14.3756103515602	-23.4442138672	27.5007152058069	33.1680561498806	102.708463185862	182.811404982598	152.289061234712
130	209.935104370117	372.428741455078	17	18	129	6.45	26.2384033203	5.60424804688068	26.8302330397948	46.5510363437975	139.563820598207	198.09053877195	151.962068729257
131	208.877624511719	372.014984130859	17	18	130	6.5	-21.1495971679597	-8.27514648438068	22.710867656365	81.0886799351412	179.642199889338	213.94040558782	155.311918046477
132	213.238632202148	367.423645019531	17	18	131	6.55	87.2201538085801	-91.8267822265591	126.647199591923	162.400545851994	217.074974506111	222.042827181673	158.362038243917
133	223.319793701172	367.059967041016	17	18	132	6.6	201.62322998048	-7.27355957029999	201.754384181817	243.846508202054	257.57436236261	228.903705363035	161.826524775925
134	244.715143839518	363.418635050456	17	18	133	6.65	427.90700276692	-72.8266398112009	434.060044790072	326.116343628795	298.230295321037	224.035819034252	165.52517994509
135	266.110493977865	359.777303059896	17	18	134	6.7	427.907002766941	-72.8266398111998	434.060044790092	387.598912668425	328.952670465503	231.880812092796	166.985496405842
136	287.505844116211	356.135971069336	17	18	135	6.75	427.90700276692	-72.8266398111998	434.060044790071	434.06004479008	360.086982148313	240.514950585089	167.434109938077
137	308.901194254557	352.494639078776	17	18	136	6.8	427.907002766921	-72.8266398111998	434.060044790072	434.06004479008	380.827660637566	247.826286740204	167.336079511055
138	330.296544392904	348.853307088216	17	18	137	6.85	427.90700276694	-72.8266398111998	434.060044790091	414.058832728952	379.219539124359	255.882910311873	167.842837425515
139	351.69189453125	345.211975097656	17	18	138	6.9	427.90700276692	-72.8266398111998	434.060044790071	394.05762066783	345.363174882641	257.370748512211	168.661546645342
140	364.621307373047	334.637929280599	17	18	139	6.95	258.58825683594	-211.480916341141	334.053984484452	374.056408606706	324.197803587384	257.979054636115	168.060635352893
141	377.550720214844	324.063883463541	17	18	140	7	258.58825683594	-211.48091634116	334.053984484464	324.379033458637	301.387701280841	265.294481548741	167.759346508321
142	390.480133056641	313.489837646484	17	18	141	7.05	258.588256835941	-211.480916341141	334.053984484453	256.666304975203	278.577598974296	267.183455242513	164.243027744432
143	399.145721435547	310.159088134766	17	18	142	7.1	173.311767578119	-66.6149902343591	185.673169049747	234.336774445816	254.191458261135	265.317069706792	163.996475546584
144	403.194976806641	307.628784179688	17	18	143	7.15	80.9851074218807	-50.6060791015602	95.4964023729005	208.717781893852	216.511201703385	251.835401140657	159.247509466963
145	411.429321289062	300.155029296875	17	18	144	7.2	164.686889648419	-149.47509765626	222.406331837516	183.098789341886	187.005438806727	234.933991728386	160.227255712458
146	415.728576660156	290.797454833984	17	18	145	7.25	85.9851074218807	-187.15148925782	205.959021724644	184.003883063633	170.50198094917	215.341263288036	160.071908254131
147	420.02783203125	281.439880371094	17	18	146	7.3	85.9851074218795	-187.1514892578	205.959021724625	176.356098431567	153.539249847461	194.117276119009	159.532968086846
148	423.019165039062	272.412658691406	17	18	147	7.35	59.8266601562398	-180.544433593759	190.198637658479	139.674103167637	151.414600289226	173.911277613729	159.40592310896
149	425.865753173828	272.107727050781	17	18	148	7.4	56.9317626953205	-6.0986328125	57.2574792125709	132.286180004488	158.307627398672	154.511688308087	161.878561682937
150	425.334136962891	270.231781005859	17	18	149	7.45	-10.6323242187398	-37.5189208984409	38.9963555178669	123.979710353036	145.670179869388	138.030731933836	164.962015567601
151	432.469970703125	265.704223632812	17	18	150	7.5	142.71667480468	-90.5511474609398	169.0194059089	118.825317514819	129.294825295231	121.578287428821	166.999392046713
152	426.52675374349	260.023686726888	17	18	151	7.55	-118.8643391927	-113.61073811848	164.426673467363	140.259156365777	109.656953263721	106.44322830719	167.329531893142
153	420.583536783854	254.343149820963	17	18	152	7.6	-118.86433919272	-113.6107381185	164.426673467392	151.666256571139	93.6310969663224	99.0892457301329	164.016271915357
154	414.640319824219	248.662612915039	17	18	153	7.65	-118.864339192701	-113.61073811848	164.426673467364	126.303470585974	92.5121749127882	94.4591998996739	154.619897418456
155	410.866546630859	245.693786621094	17	18	154	7.7	-75.4754638672	-59.3765258789	96.0318565446732	95.3341961744069	89.0560250609456	88.57369933212	144.847311205387
156	409.023254394531	246.721176147461	17	18	155	7.75	-36.8658447265591	20.5477905273398	42.2054759830783	68.4368764178262	72.6545939084725	79.6288659231721	135.538870015316
157	408.700134277344	247.074798583984	17	18	156	7.8	-6.46240234374091	7.07244873046022	9.58030140952655	44.7651934597991	59.3472067669197	71.2396494334873	124.842591509537
158	409.940063476562	246.235992431641	17	18	157	7.85	24.7985839843602	-16.7761230468602	29.9400746844887	26.4457935507526	46.76389117104	62.9289359060469	115.242377334863
159	407.722381591797	245.613418579102	17	18	158	7.9	-44.3536376953	-12.4514770507801	46.0682586772285	19.0057172309708	30.6107724006755	66.3863748536627	105.330955250021
160	407.903045654297	245.741989135742	17	18	159	7.95	3.61328125	2.57141113279999	4.43485699944083	23.3602173594325	31.4772187948521	71.9449764990865	97.8703148099384
161	407.725616455078	245.918472290039	17	18	160	8	-3.54858398437955	3.52966308594034	5.00509438416949	25.0909059242538	29.9629065511128	68.7043025446854	91.4208755899106
162	407.273986816406	247.419647216797	17	18	161	8.05	-9.03259277343977	30.0234985351597	31.3528020518347	16.456351341552	32.8223456032531	67.4756085437715	83.6278547677463
163	406.102722167969	248.953201293945	17	18	162	8.1	-23.4252929687409	30.6710815429602	38.5935175085954	36.5086440389516	32.2267748457714	62.7154741239214	79.7326181288988
164	405.958404541016	248.941711425781	17	18	163	8.15	-2.88635253905909	-0.229797363280113	2.89548576371968	40.9200958712547	40.2605747945373	57.4043936962545	80.19865203899
165	406.072784423828	254.175277709961	17	18	164	8.2	2.28759765623977	104.6713256836	104.696320486439	42.2844738470738	54.8339279372274	54.7606306823879	77.6136245256435
166	407.408050537109	254.394348144531	17	18	165	8.25	26.7053222656193	4.3814086914	27.0623535456852	39.3626437672891	64.7540111808982	55.7364767425949	78.8134128054088
167	406.399780273438	256.015045166016	17	18	166	8.3	-20.1654052734193	32.4139404297006	38.1746919309302	64.0647982475225	75.6040103206233	55.5679069000647	80.0132010851751
168	406.905822753906	254.927825927734	17	18	167	8.35	10.1208496093602	-21.7443847656403	23.9843671096716	73.1592118355033	78.6670570768028	56.5734770559967	76.7856911689024
169	409.536010742188	249.180786132812	17	18	168	8.4	52.6037597656398	-114.94079589844	126.406258164887	88.5879264905418	84.1980149918335	56.1502221919549	78.8105724396303
170	410.322906494141	241.713714599609	17	18	169	8.45	15.7379150390602	-149.34143066406	150.168388426342	108.923546794173	78.0440425699238	57.7098976860407	79.495964882937
171	412.408355712891	236.938980102539	17	18	170	8.5	41.708984375	-95.4946899414	104.205926820878	117.971470386317	81.510046934077	61.2634637509998	75.7721444159224
172	412.940643310547	229.96662902832	17	18	171	8.55	10.6457519531193	-139.44702148438	139.852793449085	104.331231736144	78.3134681968762	60.8124812283022	73.1542656374756
173	414.431823730469	226.843124389648	17	18	172	8.6	29.8236083984398	-62.4700927734398	69.2239850703906	82.9288733043443	80.9201792662219	60.3759905276648	70.9968078639425
174	415.589385986328	224.172988891602	17	18	173	8.65	23.1512451171807	-53.4027099609204	58.2050649140259	74.4321673776121	72.0398695893725	65.9381041783061	68.3906590945187
175	415.707366943359	222.01838684082	17	18	174	8.7	2.35961914061932	-43.0920410156398	43.156596267342	47.7033895995796	60.585867434854	66.653549719167	70.8572624615459
176	414.687683105469	219.105590820312	17	18	175	8.75	-20.3936767578	-58.2559204101602	61.7223971872168	43.8688881461273	57.7729163211014	77.9979596876456	70.8777362690255
177	414.984222412109	219.013717651367	17	18	176	8.8	5.93078613279999	-1.8374633789	6.20890455892272	39.7485074426006	46.020952135981	88.786752736863	72.4816606427829
178	416.631256103516	217.129531860352	17	18	177	8.85	32.9406738281409	-37.6837158203	50.0514778031288	38.2428615653637	42.0849239785268	90.6424464317578	73.2745917068627
179	418.019866943359	215.861953735352	17	18	178	8.9	27.7722167968591	-25.3515625	37.6031613963926	41.1136652645906	47.6781933647788	91.2347700255979	72.9372098194443
180	419.682556152344	215.22248840332	17	18	179	8.95	33.2537841797	-12.7893066406398	35.6283668811578	44.3385146723824	55.2630568684102	87.0469532667875	73.3389375240254
181	422.928863525391	213.239929199219	17	18	180	9	64.9261474609409	-39.6511840820199	76.0764156833514	40.3009598109263	74.4858724412142	82.8399862871594	74.5831426904509
182	423.634613037109	212.374572753906	17	18	181	9.05	14.1149902343591	-17.3071289062602	22.3331515978816	55.6078792869571	99.2600372768497	78.8329227311798	73.9653497942731
183	425.031127929688	211.846038818359	17	18	182	9.1	27.9302978515807	-10.5706787109398	29.8637034958481	72.2832521714566	100.364713597294	79.2781416039636	74.5556581769274
184	426.034637451172	206.228073120117	17	18	183	9.15	20.0701904296795	-112.35931396484	114.137758776547	107.858079617838	110.429670461823	79.3769244927829	76.0687025676306
185	430.005676269531	201.796768188477	17	18	184	9.2	79.4207763671807	-88.6260986328	119.005231303655	154.181559881317	113.508039098721	86.9538942407039	73.8848473157405
186	417.519912719727	199.487457275391	17	18	185	9.25	-249.71527099608	-46.1862182617199	253.950552915257	160.428467383661	107.907056253217	86.0189957954562	74.6383892356224
187	405.034149169922	197.178146362305	17	18	186	9.3	-249.715270996101	-46.1862182617199	253.950552915278	165.25146163669	111.644893326379	89.395414385501	75.3701371641595
188	402.524871826172	195.435729980469	17	18	187	9.35	-50.185546875	-34.8483276367199	61.0982410075691	154.732826025985	116.4713592294	89.9757063577288	75.4412935378623
189	395.998138427734	193.158386230469	17	18	188	9.4	-130.53466796876	-45.546875	138.252730041689	107.956032888597	111.075655620787	89.7241974469338	74.1743200221702
190	393.151000976562	194.867248535156	17	18	189	9.45	-56.9427490234398	34.1772460937398	66.412053250133	69.1082267714402	118.644731612998	88.96797736201	70.7091878125642
191	392.459625244141	195.594345092773	17	18	190	9.5	-13.8275146484193	14.5419311523403	20.0665872283171	72.5142510751395	97.5521191496981	87.902821629902	68.4502080012923
192	389.768951416016	196.888153076172	17	18	191	9.55	-53.8134765625	25.8761596679796	59.7115223294927	56.8998496048843	79.5307914941524	87.1182183602439	65.6524364043178
193	386.859710693359	199.495147705078	17	18	192	9.6	-58.1848144531409	52.1398925781205	78.1283625260659	82.5566372000101	79.5866991181638	88.73532582619	64.1076229735253
194	385.827606201172	202.321640014648	17	18	193	9.65	-20.6420898437398	56.5298461914	60.1807226904128	87.1482054107992	69.0187244320443	86.199300956955	64.2146487502486
195	379.961242675781	210.090301513672	17	18	194	9.7	-117.327270507819	155.37322998048	194.695991225762	89.9533562168645	64.4279156252991	81.116144912314	66.4394191226016
196	378.174163818359	211.287841796875	17	18	195	9.75	-35.7415771484409	23.9508056640602	43.0244282822623	86.6591471611881	67.8985870065865	71.2788187835991	65.0579770028002
197	375.351440429688	213.659591674805	17	18	196	9.8	-56.4544677734193	47.4349975586	73.7372763598197	81.1375992592042	62.5915433941093	61.953521591456	65.6541698095614
198	374.364471435547	216.580200195312	17	18	197	9.85	-19.7393798828205	58.4121704101398	61.6573172476836	46.2991940505881	60.9992924229796	60.2401406439667	65.7159016555974
199	373.5048828125	217.963531494141	17	18	198	9.9	-17.1917724609398	27.6666259765801	32.5729831804934	48.6489686023739	61.322946293123	57.1138700187425	65.7778369338547
200	374.175537109375	218.73893737793	17	18	199	9.95	13.4130859375	15.5081176757801	20.5039651826812	35.229730571354	43.5875582116304	54.371422358341	67.1969454549944
201	376.862762451172	218.210632324219	17	18	200	10	53.7445068359398	-10.5661010742199	54.7733010411917	35.339437684771	45.0055184175002	54.0604297154252	67.4800085676615
202	377.174377441406	218.325332641602	17	18	201	10.05	6.23229980468068	2.29400634765966	6.64108620472025	41.5082933270418	44.3762516887597	52.4719500774559	67.5140308140714
203	380.277954101562	218.52961730957	17	18	202	10.1	62.0715332031193	4.08569335936022	62.2058528147687	40.8759223726728	40.8935821697696	48.937104343087	69.2981425014899
204	382.861602783203	220.367858886719	17	18	203	10.15	51.6729736328205	36.7648315429801	63.4172613918471	41.3620682326264	45.2090156054407	49.0523730077142	68.5451832459944
205	383.725769042969	220.296524047852	17	18	204	10.2	17.2833251953193	-1.42669677734034	17.3421104108362	53.5227728061653	44.3149290913829	45.9249440044992	70.862999993579
206	385.723297119141	218.249420166016	17	18	205	10.25	39.9505615234409	-40.9420776367199	57.2040303409597	46.4477266547681	40.2222724242638	44.0969582101443	67.0141921147467
207	389.055267333984	217.729888916016	17	18	206	10.3	66.6394042968591	-10.390625	67.4446090724149	48.9097378838396	42.3523567608025	41.9129252336218	61.4679958342554
208	390.329071044922	217.309020996094	17	18	207	10.35	25.4760742187602	-8.41735839843977	26.8306220577825	47.7539358100931	36.8749162631944	41.456096953466	65.5501879579517
209	392.649597167969	214.317077636719	17	18	208	10.4	46.4105224609398	-59.8388671875	75.7273175372049	39.0824766159013	36.7817997223054	41.8314764207756	64.2241633885301
210	393.185516357422	214.533996582031	17	18	209	10.45	10.7183837890602	4.33837890623977	11.5631000421036	31.1819407154396	48.2623297973681	45.4259135479789	63.0056489688846
211	393.795043945312	214.205657958984	17	18	210	10.5	12.1905517578	-6.56677246093977	13.8467343700007	27.3021058716207	43.1883980027884	47.0571955054211	66.1186089651534
212	392.88134765625	215.262557983398	17	18	211	10.55	-18.2739257812398	21.1380004882801	27.9419295701065	24.6538615607712	39.449598778484	47.9098432678988	65.3928358555001
213	393.252807617188	215.271697998047	17	18	212	10.6	7.42919921876023	0.18280029297955	7.43144783868803	48.770723784643	42.0186117371624	49.8609591767898	64.8776849955141
214	396.368530273438	215.040283203125	17	18	213	10.65	62.314453125	-4.62829589843977	62.4860959829572	47.2943193896755	38.4539372361105	50.8910655350337	64.5970294560663
215	402.325164794922	212.180938720703	17	18	214	10.7	119.13269042968	-57.1868896484398	132.147411161463	47.7172568415284	46.5368980045748	60.609855074844	61.9789360047599
216	402.09716796875	212.410064697266	17	18	215	10.75	-4.55993652343977	4.58251953125966	6.46471239516317	56.735117602704	53.8921185865783	62.7495654458944	62.5436813695908
217	403.598785400391	212.470443725586	17	18	216	10.8	30.0323486328205	1.2075805664	30.0566168293709	52.2540129114498	53.4673297749952	60.9824700770548	65.3369233090742
218	406.170745849609	213.000625610352	17	18	217	10.85	51.4392089843591	10.6036376953199	52.520751644566	44.3030722245067	62.8470020903853	70.8602352719368	65.8667495719732
219	408.162658691406	212.78059387207	17	18	218	10.9	39.8382568359409	-4.40063476563978	40.0805725266862	60.4899177834811	65.000331347762	71.3344567583176	70.8530432193394
220	412.762145996094	212.349609375	17	18	219	10.95	91.9897460937591	-8.6196899414	92.3927077267472	59.217402708462	72.9573803523199	71.6398755794282	72.2025711554777
221	417.004516601562	213.397811889648	17	18	220	11	84.8474121093602	20.9640502929602	87.3989401900353	68.9588865780666	82.3107328890003	78.1767882148816	72.0756845292163
222	417.880065917969	214.195892333984	17	18	221	11.05	17.5109863281398	15.9616088867199	23.6940414542752	77.7466497840743	82.5153413756256	78.3137216335443	74.3292440355773
223	422.192321777344	216.845855712891	17	18	222	11.1	86.2451171875	52.9992675781398	101.228170992589	101.611688480133	99.7018588067112	80.8182656479412	76.1078100619569
224	425.998168945312	218.624526977539	17	18	223	11.15	76.1169433593602	35.5734252929602	84.0193885567247	104.13154799452	104.214976280525	80.1416859044184	75.7757429096785
225	425.053955078125	229.168228149414	17	18	224	11.2	-18.8842773437398	210.8740234375	211.717901207041	105.813280042789	96.7428531542816	78.0329280050206	77.8397936272075
226	422.350250244141	233.374069213867	17	18	225	11.25	-54.0740966796795	84.1168212890597	99.9982377619672	130.444831035356	102.461457843185	80.9904045290373	80.9568752867851
227	422.592620849609	234.960800170898	17	18	226	11.3	4.84741210935908	31.7346191406205	32.1027016956236	130.683302776975	103.160113492093	88.7609213845266	83.6350919684945
228	415.251159667969	243.444641113281	17	18	227	11.35	-146.8292236328	169.67681884766	224.385925955422	91.87401782843	98.7895292054972	90.2774021904805	89.0586615789988
229	411.936248779297	240.768081665039	17	18	228	11.4	-66.2982177734398	-53.5311889648398	85.2117472648216	100.79136769185	95.2830404610747	99.8746100179032	93.2598138025171
230	411.620208740234	239.942962646484	17	18	229	11.45	-6.32080078126023	-16.5023803711	17.6714764643152	100.506946941398	83.1084756577213	98.9792287629765	95.0483833333338
231	406.482574462891	245.028900146484	17	18	230	11.5	-102.752685546859	101.71875	144.584987079068	67.1342273756385	79.6700761690743	97.0941735530116	96.8926282139483
232	406.007141113281	246.487396240234	17	18	231	11.55	-9.50866699220001	29.169921875	30.6805979433608	59.8827781451741	95.0065013934276	100.748644803256	96.2880041130909
233	408.830505371094	245.939071655273	17	18	232	11.6	56.4672851562591	-10.9664916992199	57.5223281266269	74.3429334870125	80.8529455742497	102.354660947124	96.99036788011
234	411.209381103516	246.515533447266	17	18	233	11.65	47.5775146484409	11.5292358398597	48.9545011124995	58.5487846462984	95.5342437552817	100.660420284323	96.2107562168213
235	412.053375244141	242.096801757812	17	18	234	11.7	16.8798828125	-88.3746337890801	89.9722531735077	89.5060558454577	101.215604371671	95.0697321795711	93.5572480607768
236	412.930389404297	238.935485839844	17	18	235	11.75	17.5402832031193	-63.2263183593597	65.6142428754972	94.5716637728609	91.7268892628383	99.1641851276758	93.7559204981006
237	412.086090087891	229.700653076172	17	18	236	11.8	-16.8859863281193	-184.69665527344	185.466953939157	131.185709365389	98.337176114418	106.287713859934	94.5476248919425
238	410.345825195312	225.94140625	17	18	237	11.85	-34.8052978515807	-75.1849365234398	82.8503677636431	128.08827525633	105.919792688751	107.257087886061	97.0055408867937
239	413.6298828125	214.814697265625	17	18	238	11.9	65.6811523437602	-222.5341796875	232.024729075141	124.904993879378	106.037800107572	115.185170846717	102.278326246281
240	411.104614257812	212.077346801758	17	18	239	11.95	-50.5053710937602	-54.7470092773398	74.4850826282119	107.168296383378	107.030988701421	118.456891087239	106.243308225768
241	408.716857910156	211.389373779297	17	18	240	12	-47.7551269531193	-13.7594604492205	49.6978359907371	117.26792160464	118.658294086277	115.608468213015	105.630622126736
242	406.290008544922	207.202728271484	17	18	241	12.05	-48.5369873046807	-83.7329101562597	96.7834664591581	80.8898908497547	117.568926326441	114.262286592638	107.889152023068
243	408.516510009766	200.918045043945	17	18	242	12.1	44.5300292968807	-125.69366455078	133.348493869954	85.9737021465116	133.661230197872	113.162470112279	105.739177304297
244	408.953369140625	198.449676513672	17	18	243	12.15	8.73718261717954	-49.3673706054602	50.1345753007124	112.411594293177	134.836097938151	112.279826529224	105.120915166188
245	408.898315429688	193.454772949219	17	18	244	12.2	-1.10107421873977	-99.8980712890597	99.9041391119968	127.969556269503	135.698177802807	109.081568116533	105.18961839357
246	412.293365478516	185.017883300781	17	18	245	12.25	67.9010009765602	-168.73779296876	181.887296724062	150.054538791104	139.490047163192	106.521436467164	108.659601841899
247	415.021331787109	176.726455688477	17	18	246	12.3	54.5593261718591	-165.82855224608	174.573276340791	188.782305026548	130.187397070857	100.334328399358	120.954990440342
248	403.203964233398	173.740905761719	17	18	247	12.35	-236.34735107422	-59.7109985351597	243.773406477955	185.422653459103	120.405147535807	103.733679583107	128.44329843229
249	391.386596679688	170.755355834961	17	18	248	12.4	-236.347351074199	-59.7109985351602	243.773406477936	166.568500033207	118.521852950877	104.682042474659	139.410960891502
250	387.882629394531	168.521820068359	17	18	249	12.45	-70.0793457031398	-44.6707153320398	83.1058812747709	132.405237872211	111.132147531645	113.507387688559	147.595623456668
251	384.006103515625	166.481185913086	17	18	250	12.5	-77.5305175781205	-40.8126831054602	87.6165295945803	90.7557562805104	94.3845788480502	114.16707070046	152.607448256465
252	384.094573974609	166.315475463867	17	18	251	12.55	1.76940917967954	-3.31420898438012	3.75696553581213	48.2614008752052	83.0997304722761	115.029659242881	160.466882784654
253	382.32421875	166.170272827148	17	18	252	12.6	-35.4071044921795	-2.90405273437955	35.525998519453	36.8416416041875	73.8061289683419	109.123693661469	163.427858344175
254	380.831481933594	165.699935913086	17	18	253	12.65	-29.8547363281205	-9.40673828124034	31.3016294514095	22.2006576628938	74.5279870111668	109.581410048053	163.155912214753
255	379.834350585938	164.865280151367	17	18	254	12.7	-19.9426269531193	-16.6931152343801	26.0070849196825	33.7942230723413	91.3165975743102	115.309504607569	161.207446375147
256	379.560028076172	165.531600952148	17	18	255	12.75	-5.48645019532046	13.3264160156205	14.4116098881116	56.8565016561734	88.8440942377285	118.155018556123	164.24037213593
257	377.435760498047	167.770431518555	17	18	256	12.8	-42.4853515625	44.7766113281398	61.7247925830498	100.794573147128	99.8719214149052	135.622267020749	165.462336495461
258	370.861572265625	171.466354370117	17	18	257	12.85	-131.48376464844	73.9184570312398	150.837391438614	145.791553544433	97.8422397871318	149.629508978518	169.24971550938
259	358.825332641602	175.019012451172	17	18	258	12.9	-240.72479248046	71.0531616211	250.991986906185	155.487530812563	100.640967145229	163.636750936287	165.675270397581
260	346.789093017578	178.571670532227	17	18	259	12.95	-240.72479248048	71.0531616211	250.991986906205	165.949619757469	119.486861683492	176.734355826096	164.160809820664
261	343.654052734375	178.32698059082	17	18	260	13	-62.7008056640602	-4.89379882813978	62.8914962287633	138.82797791809	141.925458264195	189.606428299914	168.44227980842
262	340.046203613281	182.742126464844	17	18	261	13.05	-72.1569824218795	88.3029174804801	114.035237307579	100.487361143329	188.144803569222	206.671478976671	171.546609034466
263	340.599182128906	183.265609741211	17	18	262	13.1	11.0595703125	10.4696655273398	15.2291822417193	93.1821698225512	225.452888988695	213.693246576072	173.736812575242
264	338.869415283203	185.673065185547	17	18	263	13.15	-34.5953369140602	48.1491088867199	59.2889030323765	128.363385715827	252.745514861408	214.031997900282	184.875836707643
265	330.776947021484	192.708770751953	17	18	264	13.2	-161.849365234381	140.71411132812	214.466030302318	210.339987380975	262.152114077882	213.333324633761	194.770621744762
266	318.972534179688	194.502243041992	17	18	265	13.25	-236.088256835919	35.8694458007795	238.797575695144	312.077800059299	290.3687623621	221.959307804695	202.615827841579
267	306.149017333985	217.344818115234	17	18	266	13.3	-256.47033691406	456.85150146484	523.918245633315	405.003668579486	313.471036538436	230.590344591563	210.643884447978
268	293.325500488281	240.187393188477	17	18	267	13.35	-256.47033691408	456.85150146486	523.918245633341	431.122058333212	329.544253365012	234.765751435653	216.941937800948
269	280.501983642578	263.029968261719	17	18	268	13.4	-256.47033691406	456.85150146484	523.918245633314	452.374139008372	327.423028655336	226.668498320502	223.239991153919
270	270.329635620117	276.965026855469	17	18	269	13.45	-203.44696044922	278.701171875	345.057979070945	416.602085695898	307.179787584031	214.81423195277	226.135933108523
271	260.157287597656	290.900085449219	17	18	270	13.5	-203.44696044922	278.701171875	345.057979070945	347.010706670726	301.993157345195	222.717488916381	226.000534610853
272	249.984939575195	304.835144042969	17	18	271	13.55	-203.44696044922	278.701171875	345.057979070945	249.842388731186	273.035885613904	228.063558826051	228.955529211056
273	244.517654418945	311.728240966797	17	18	272	13.6	-109.345703125	137.86193847656	175.961350507478	183.237516834849	244.078613882611	238.349931489014	233.286945906868
274	243.390075683594	313.262237548828	17	18	273	13.65	-22.5515747070199	30.6799316406205	38.0766559356181	151.612175682018	200.591481779597	260.170263367233	236.212645624753
275	243.98176574707	313.153045654297	17	18	274	13.7	11.8338012695199	-2.18383789062045	12.0336195892591	129.469685531909	167.476349827657	274.231738881955	241.406592760913
276	238.104568481445	320.420562744141	17	18	275	13.75	-117.5439453125	145.350341796881	186.931273306791	141.146521094496	155.066215470662	287.076637127036	246.26415003055
277	231.633941650391	330.189163208008	17	18	276	13.8	-129.41253662108	195.372009277339	234.345528320399	151.340574828008	142.656081113665	285.665501875207	249.938877732815
278	225.163314819336	339.957763671875	17	18	277	13.85	-129.4125366211	195.37200927734	234.345528320411	151.715182820466	147.155609613016	284.254366623379	251.085560554257
279	223.714309692383	344.167724609375	17	18	278	13.9	-28.9801025390597	84.19921875	89.0469246031819	158.520255259306	192.917498079129	282.84323137155	248.357791983651
280	224.401351928711	344.274780273438	17	18	279	13.95	13.7408447265597	2.14111328126023	13.9066595515462	155.84247669542	241.28369017988	275.53751039095	243.241855666977
281	234.905431111654	340.851491292318	17	18	280	14	210.08158365886	-68.4657796224008	220.956635500991	153.164698131536	272.160116908876	262.394640921792	242.332282043534
282	245.409510294596	337.428202311198	17	18	281	14.05	210.08158365884	-68.4657796223996	220.956635500972	234.494421330249	298.29511813651	251.239579445441	239.750667552016
283	255.913589477539	334.004913330078	17	18	282	14.1	210.08158365886	-68.4657796223996	220.956635500991	330.852197539294	324.430119364146	252.880645237664	240.977684090511
284	279.173082987467	325.444473266602	17	18	283	14.15	465.18987019856	-171.20880126952	495.695540596745	385.799978558446	365.094980963503	258.393293349224	244.977471238355
285	302.432576497396	316.884033203125	17	18	284	14.2	465.189870198579	-171.20880126954	495.69554059677	440.747759577601	383.598670954242	269.479860888064	244.535949168193
286	325.692070007324	308.323593139648	17	18	285	14.25	465.18987019856	-171.20880126954	495.695540596752	495.695540596757	369.723066372922	270.568992256406	240.787553234254
287	348.951563517252	299.763153076172	17	18	286	14.3	465.18987019856	-171.20880126952	495.695540596745	495.695540596756	359.823077777217	269.287410874068	230.41551921969
288	372.211057027181	291.202713012695	17	18	287	14.35	465.189870198581	-171.208801269539	495.695540596771	436.34514436919	358.605680862312	267.405369672862	219.413987239805
289	395.470550537109	282.642272949219	17	18	288	14.4	465.189870198559	-171.208801269521	495.695540596744	353.646154187398	323.869088619319	270.0470856468	209.658333381826
290	404.881164550781	279.41943359375	17	18	289	14.45	188.212280273441	-64.4567871093795	198.943559458938	278.898395976833	297.676031596248	271.669479381184	NA
291	407.744262695312	276.470703125	17	18	290	14.5	57.2619628906193	-58.974609375	82.2005896877906	221.515821127867	268.977867603936	261.947075170688	NA
292	413.222290039062	273.792114257812	17	18	291	14.55	109.560546875	-53.5717773437602	121.95674954392	152.042636641883	240.279703611625	251.437776277981	NA
293	421.863555908203	267.935150146484	17	18	292	14.6	172.82531738282	-117.13928222656	208.782666351942	159.006918823306	210.380619981577	243.605436692008	NA
294	427.05419921875	262.637847900391	17	18	293	14.65	103.81286621094	-105.946044921859	148.329618166821	184.309581020473	174.999190330097	229.784679109478	NA
295	427.049774169922	250.949600219727	17	18	294	14.7	-0.0885009765602263	-233.764953613281	233.764970366054	201.661011246417	159.740287808127	214.840159454431	NA
296	418.132965087891	245.527954101562	17	18	295	14.75	-178.336181640619	-108.4329223633	208.713900673629	199.245418835287	154.171083968454	194.498469341473	NA
297	409.216156005859	240.106307983398	17	18	296	14.8	-178.336181640641	-108.43292236328	208.713900673637	197.955744018312	143.052474778745	175.165536564173	NA
298	399.517181396484	241.73779296875	17	18	297	14.85	-193.9794921875	32.6296997070398	196.704704296293	160.473656792948	128.605192521705	154.573607856231	NA
299	395.203704833984	236.105773925781	17	18	298	14.9	-86.26953125	-112.64038085938	141.881244081947	124.032586916435	135.700269599637	136.473435392101	NA
300	392.964874267578	236.705352783203	17	18	299	14.95	-44.7766113281193	11.9915771484403	46.3545342392355	84.4439383110724	132.004287312613	NA	NA
301	392.597717285156	237.978912353516	17	18	300	15	-7.34313964843977	25.4711914062597	26.5085512910609	57.9649662081226	120.019071079011	NA	NA
302	392.213317871094	238.356079101562	17	18	301	15.05	-7.68798828124091	7.54333496091988	10.7706576468261	73.4447951809625	110.051369516722	NA	NA
303	394.854339599609	236.521850585938	17	18	302	15.1	52.8204345703	-36.6845703124795	64.309843781544	103.534917832278	98.7665957308843	NA	NA
304	401.020843505859	227.456314086914	17	18	303	15.15	123.330078125	-181.31072998048	219.280388946146	116.005555241588	97.9476804541058	NA	NA
305	407.334350585938	219.908447265625	17	18	304	15.2	126.270141601581	-150.95733642578	196.805147495815	135.658800722371	NA	NA	NA
306	409.554443359375	216.059783935547	17	18	305	15.25	44.4018554687398	-76.9732666015602	88.8617383376092	139.568225253646	NA	NA	NA
307	414.914611816406	215.064193725586	17	18	306	15.3	107.20336914062	-19.9118041992199	109.03688505074	122.450565727249	NA	NA	NA
308	418.266662597656	212.545516967773	17	18	307	15.35	67.041015625	-50.3735351562597	83.8569664379199	NA	NA	NA	NA
309	422.429992675781	207.315734863281	17	18	308	15.4	83.2666015625	-104.59564208984	133.692091314162	NA	NA	NA	NA
310	NA	NA	17	18	309	15.45	NA	NA	NA	NA	NA	NA	NA
311	NA	NA	17	18	310	15.5	NA	NA	NA	NA	NA	NA	NA
312	NA	NA	17	18	311	15.55	NA	NA	NA	NA	NA	NA	NA
313	NA	NA	17	18	312	15.6	NA	NA	NA	NA	NA	NA	NA
314	NA	NA	17	18	313	15.65	NA	NA	NA	NA	NA	NA	NA
315	NA	NA	17	18	314	15.7	NA	NA	NA	NA	NA	NA	NA
316	NA	NA	17	18	315	15.75	NA	NA	NA	NA	NA	NA	NA
317	NA	NA	17	18	316	15.8	NA	NA	NA	NA	NA	NA	NA
318	NA	NA	17	18	317	15.85	NA	NA	NA	NA	NA	NA	NA
319	NA	NA	17	18	318	15.9	NA	NA	NA	NA	NA	NA	NA
320	NA	NA	17	18	319	15.95	NA	NA	NA	NA	NA	NA	NA
321	NA	NA	17	18	320	16	NA	NA	NA	NA	NA	NA	NA
322	NA	NA	17	18	321	16.05	NA	NA	NA	NA	NA	NA	NA
323	NA	NA	17	18	322	16.1	NA	NA	NA	NA	NA	NA	NA
324	NA	NA	17	18	323	16.15	NA	NA	NA	NA	NA	NA	NA
325	NA	NA	17	18	324	16.2	NA	NA	NA	NA	NA	NA	NA
326	NA	NA	17	18	325	16.25	NA	NA	NA	NA	NA	NA	NA
327	NA	NA	17	18	326	16.3	NA	NA	NA	NA	NA	NA	NA
328	NA	NA	17	18	327	16.35	NA	NA	NA	NA	NA	NA	NA
329	NA	NA	17	18	328	16.4	NA	NA	NA	NA	NA	NA	NA
330	NA	NA	17	18	329	16.45	NA	NA	NA	NA	NA	NA	NA
331	NA	NA	17	18	330	16.5	NA	NA	NA	NA	NA	NA	NA
332	NA	NA	17	18	331	16.55	NA	NA	NA	NA	NA	NA	NA
333	NA	NA	17	18	332	16.6	NA	NA	NA	NA	NA	NA	NA
334	NA	NA	17	18	333	16.65	NA	NA	NA	NA	NA	NA	NA
335	NA	NA	17	18	334	16.7	NA	NA	NA	NA	NA	NA	NA
336	NA	NA	17	18	335	16.75	NA	NA	NA	NA	NA	NA	NA
337	NA	NA	17	18	336	16.8	NA	NA	NA	NA	NA	NA	NA
338	NA	NA	17	18	337	16.85	NA	NA	NA	NA	NA	NA	NA
339	NA	NA	17	18	338	16.9	NA	NA	NA	NA	NA	NA	NA
340	NA	NA	17	18	339	16.95	NA	NA	NA	NA	NA	NA	NA
341	NA	NA	17	18	340	17	NA	NA	NA	NA	NA	NA	NA
342	NA	NA	17	18	341	17.05	NA	NA	NA	NA	NA	NA	NA
343	NA	NA	17	18	342	17.1	NA	NA	NA	NA	NA	NA	NA
344	NA	NA	17	18	343	17.15	NA	NA	NA	NA	NA	NA	NA
345	NA	NA	17	18	344	17.2	NA	NA	NA	NA	NA	NA	NA
346	NA	NA	17	18	345	17.25	NA	NA	NA	NA	NA	NA	NA
347	NA	NA	17	18	346	17.3	NA	NA	NA	NA	NA	NA	NA
348	NA	NA	17	18	347	17.35	NA	NA	NA	NA	NA	NA	NA
349	NA	NA	17	18	348	17.4	NA	NA	NA	NA	NA	NA	NA
350	NA	NA	17	18	349	17.45	NA	NA	NA	NA	NA	NA	NA
351	NA	NA	17	18	350	17.5	NA	NA	NA	NA	NA	NA	NA
352	NA	NA	17	18	351	17.55	NA	NA	NA	NA	NA	NA	NA
353	NA	NA	17	18	352	17.6	NA	NA	NA	NA	NA	NA	NA
354	NA	NA	17	18	353	17.65	NA	NA	NA	NA	NA	NA	NA
355	NA	NA	17	18	354	17.7	NA	NA	NA	NA	NA	NA	NA
356	NA	NA	17	18	355	17.75	NA	NA	NA	NA	NA	NA	NA
357	NA	NA	17	18	356	17.8	NA	NA	NA	NA	NA	NA	NA
358	NA	NA	17	18	357	17.85	NA	NA	NA	NA	NA	NA	NA
359	NA	NA	17	18	358	17.9	NA	NA	NA	NA	NA	NA	NA
360	NA	NA	17	18	359	17.95	NA	NA	NA	NA	NA	NA	NA
361	NA	NA	17	18	360	18	NA	NA	NA	NA	NA	NA	NA
362	NA	NA	17	18	361	18.05	NA	NA	NA	NA	NA	NA	NA
363	NA	NA	17	18	362	18.1	NA	NA	NA	NA	NA	NA	NA
364	NA	NA	17	18	363	18.15	NA	NA	NA	NA	NA	NA	NA
365	NA	NA	17	18	364	18.2	NA	NA	NA	NA	NA	NA	NA
366	NA	NA	17	18	365	18.25	NA	NA	NA	NA	NA	NA	NA
367	NA	NA	17	18	366	18.3	NA	NA	NA	NA	NA	NA	NA
368	NA	NA	17	18	367	18.35	NA	NA	NA	NA	NA	NA	NA
369	NA	NA	17	18	368	18.4	NA	NA	NA	NA	NA	NA	NA
370	NA	NA	17	18	369	18.45	NA	NA	NA	NA	NA	NA	NA
371	NA	NA	17	18	370	18.5	NA	NA	NA	NA	NA	NA	NA
372	NA	NA	17	18	371	18.55	NA	NA	NA	NA	NA	NA	NA
373	NA	NA	17	18	372	18.6	NA	NA	NA	NA	NA	NA	NA
374	NA	NA	17	18	373	18.65	NA	NA	NA	NA	NA	NA	NA
375	NA	NA	17	18	374	18.7	NA	NA	NA	NA	NA	NA	NA
376	NA	NA	17	18	375	18.75	NA	NA	NA	NA	NA	NA	NA
377	NA	NA	17	18	376	18.8	NA	NA	NA	NA	NA	NA	NA
378	NA	NA	17	18	377	18.85	NA	NA	NA	NA	NA	NA	NA
379	NA	NA	17	18	378	18.9	NA	NA	NA	NA	NA	NA	NA
380	NA	NA	17	18	379	18.95	NA	NA	NA	NA	NA	NA	NA
381	NA	NA	17	18	380	19	NA	NA	NA	NA	NA	NA	NA
382	NA	NA	17	18	381	19.05	NA	NA	NA	NA	NA	NA	NA
383	NA	NA	17	18	382	19.1	NA	NA	NA	NA	NA	NA	NA
384	NA	NA	17	18	383	19.15	NA	NA	NA	NA	NA	NA	NA
385	NA	NA	17	18	384	19.2	NA	NA	NA	NA	NA	NA	NA
386	NA	NA	17	18	385	19.25	NA	NA	NA	NA	NA	NA	NA
387	NA	NA	17	18	386	19.3	NA	NA	NA	NA	NA	NA	NA
388	NA	NA	17	18	387	19.35	NA	NA	NA	NA	NA	NA	NA
389	NA	NA	17	18	388	19.4	NA	NA	NA	NA	NA	NA	NA
390	NA	NA	17	18	389	19.45	NA	NA	NA	NA	NA	NA	NA
391	NA	NA	17	18	390	19.5	NA	NA	NA	NA	NA	NA	NA
392	NA	NA	17	18	391	19.55	NA	NA	NA	NA	NA	NA	NA
393	NA	NA	17	18	392	19.6	NA	NA	NA	NA	NA	NA	NA
394	NA	NA	17	18	393	19.65	NA	NA	NA	NA	NA	NA	NA
395	NA	NA	17	18	394	19.7	NA	NA	NA	NA	NA	NA	NA
396	NA	NA	17	18	395	19.75	NA	NA	NA	NA	NA	NA	NA
397	NA	NA	17	18	396	19.8	NA	NA	NA	NA	NA	NA	NA
398	NA	NA	17	18	397	19.85	NA	NA	NA	NA	NA	NA	NA
399	NA	NA	17	18	398	19.9	NA	NA	NA	NA	NA	NA	NA
400	NA	NA	17	18	399	19.95	NA	NA	NA	NA	NA	NA	NA
401	NA	NA	17	18	400	20	NA	NA	NA	NA	NA	NA	NA
402	NA	NA	17	18	401	20.05	NA	NA	NA	NA	NA	NA	NA
403	NA	NA	17	18	402	20.1	NA	NA	NA	NA	NA	NA	NA
404	NA	NA	17	18	403	20.15	NA	NA	NA	NA	NA	NA	NA
405	NA	NA	17	18	404	20.2	NA	NA	NA	NA	NA	NA	NA
406	NA	NA	17	18	405	20.25	NA	NA	NA	NA	NA	NA	NA
407	NA	NA	17	18	406	20.3	NA	NA	NA	NA	NA	NA	NA
408	NA	NA	17	18	407	20.35	NA	NA	NA	NA	NA	NA	NA
409	NA	NA	17	18	408	20.4	NA	NA	NA	NA	NA	NA	NA
410	NA	NA	17	18	409	20.45	NA	NA	NA	NA	NA	NA	NA
411	NA	NA	17	18	410	20.5	NA	NA	NA	NA	NA	NA	NA
412	NA	NA	17	18	411	20.55	NA	NA	NA	NA	NA	NA	NA
413	NA	NA	17	18	412	20.6	NA	NA	NA	NA	NA	NA	NA
414	NA	NA	17	18	413	20.65	NA	NA	NA	NA	NA	NA	NA
415	NA	NA	17	18	414	20.7	NA	NA	NA	NA	NA	NA	NA
416	NA	NA	17	18	415	20.75	NA	NA	NA	NA	NA	NA	NA
417	NA	NA	17	18	416	20.8	NA	NA	NA	NA	NA	NA	NA
418	NA	NA	17	18	417	20.85	NA	NA	NA	NA	NA	NA	NA
419	NA	NA	17	18	418	20.9	NA	NA	NA	NA	NA	NA	NA
420	NA	NA	17	18	419	20.95	NA	NA	NA	NA	NA	NA	NA
421	NA	NA	17	18	420	21	NA	NA	NA	NA	NA	NA	NA
422	NA	NA	17	18	421	21.05	NA	NA	NA	NA	NA	NA	NA
423	NA	NA	17	18	422	21.1	NA	NA	NA	NA	NA	NA	NA
424	NA	NA	17	18	423	21.15	NA	NA	NA	NA	NA	NA	NA
425	NA	NA	17	18	424	21.2	NA	NA	NA	NA	NA	NA	NA
426	NA	NA	17	18	425	21.25	NA	NA	NA	NA	NA	NA	NA
427	NA	NA	17	18	426	21.3	NA	NA	NA	NA	NA	NA	NA
428	NA	NA	17	18	427	21.35	NA	NA	NA	NA	NA	NA	NA
429	NA	NA	17	18	428	21.4	NA	NA	NA	NA	NA	NA	NA
430	NA	NA	17	18	429	21.45	NA	NA	NA	NA	NA	NA	NA
431	NA	NA	17	18	430	21.5	NA	NA	NA	NA	NA	NA	NA
432	NA	NA	17	18	431	21.55	NA	NA	NA	NA	NA	NA	NA
433	NA	NA	17	18	432	21.6	NA	NA	NA	NA	NA	NA	NA
434	NA	NA	17	18	433	21.65	NA	NA	NA	NA	NA	NA	NA
435	NA	NA	17	18	434	21.7	NA	NA	NA	NA	NA	NA	NA
436	NA	NA	17	18	435	21.75	NA	NA	NA	NA	NA	NA	NA
437	NA	NA	17	18	436	21.8	NA	NA	NA	NA	NA	NA	NA
438	NA	NA	17	18	437	21.85	NA	NA	NA	NA	NA	NA	NA
439	NA	NA	17	18	438	21.9	NA	NA	NA	NA	NA	NA	NA
440	NA	NA	17	18	439	21.95	NA	NA	NA	NA	NA	NA	NA
441	NA	NA	17	18	440	22	NA	NA	NA	NA	NA	NA	NA
442	NA	NA	17	18	441	22.05	NA	NA	NA	NA	NA	NA	NA
443	NA	NA	17	18	442	22.1	NA	NA	NA	NA	NA	NA	NA
444	NA	NA	17	18	443	22.15	NA	NA	NA	NA	NA	NA	NA
445	NA	NA	17	18	444	22.2	NA	NA	NA	NA	NA	NA	NA
446	NA	NA	17	18	445	22.25	NA	NA	NA	NA	NA	NA	NA
447	NA	NA	17	18	446	22.3	NA	NA	NA	NA	NA	NA	NA
448	NA	NA	17	18	447	22.35	NA	NA	NA	NA	NA	NA	NA
449	NA	NA	17	18	448	22.4	NA	NA	NA	NA	NA	NA	NA
450	NA	NA	17	18	449	22.45	NA	NA	NA	NA	NA	NA	NA
451	NA	NA	17	18	450	22.5	NA	NA	NA	NA	NA	NA	NA
452	NA	NA	17	18	451	22.55	NA	NA	NA	NA	NA	NA	NA
453	NA	NA	17	18	452	22.6	NA	NA	NA	NA	NA	NA	NA
454	NA	NA	17	18	453	22.65	NA	NA	NA	NA	NA	NA	NA
455	NA	NA	17	18	454	22.7	NA	NA	NA	NA	NA	NA	NA
456	NA	NA	17	18	455	22.75	NA	NA	NA	NA	NA	NA	NA
457	NA	NA	17	18	456	22.8	NA	NA	NA	NA	NA	NA	NA
458	NA	NA	17	18	457	22.85	NA	NA	NA	NA	NA	NA	NA
459	NA	NA	17	18	458	22.9	NA	NA	NA	NA	NA	NA	NA
460	NA	NA	17	18	459	22.95	NA	NA	NA	NA	NA	NA	NA
461	NA	NA	17	18	460	23	NA	NA	NA	NA	NA	NA	NA
462	NA	NA	17	18	461	23.05	NA	NA	NA	NA	NA	NA	NA
463	NA	NA	17	18	462	23.1	NA	NA	NA	NA	NA	NA	NA
464	NA	NA	17	18	463	23.15	NA	NA	NA	NA	NA	NA	NA
465	NA	NA	17	18	464	23.2	NA	NA	NA	NA	NA	NA	NA
466	NA	NA	17	18	465	23.25	NA	NA	NA	NA	NA	NA	NA
467	NA	NA	17	18	466	23.3	NA	NA	NA	NA	NA	NA	NA
468	NA	NA	17	18	467	23.35	NA	NA	NA	NA	NA	NA	NA
469	NA	NA	17	18	468	23.4	NA	NA	NA	NA	NA	NA	NA
470	NA	NA	17	18	469	23.45	NA	NA	NA	NA	NA	NA	NA
471	NA	NA	17	18	470	23.5	NA	NA	NA	NA	NA	NA	NA
472	NA	NA	17	18	471	23.55	NA	NA	NA	NA	NA	NA	NA
473	NA	NA	17	18	472	23.6	NA	NA	NA	NA	NA	NA	NA
474	NA	NA	17	18	473	23.65	NA	NA	NA	NA	NA	NA	NA
475	NA	NA	17	18	474	23.7	NA	NA	NA	NA	NA	NA	NA
476	NA	NA	17	18	475	23.75	NA	NA	NA	NA	NA	NA	NA
477	NA	NA	17	18	476	23.8	NA	NA	NA	NA	NA	NA	NA
478	NA	NA	17	18	477	23.85	NA	NA	NA	NA	NA	NA	NA
479	NA	NA	17	18	478	23.9	NA	NA	NA	NA	NA	NA	NA
480	NA	NA	17	18	479	23.95	NA	NA	NA	NA	NA	NA	NA
481	NA	NA	17	18	480	24	NA	NA	NA	NA	NA	NA	NA
482	NA	NA	17	18	481	24.05	NA	NA	NA	NA	NA	NA	NA
483	NA	NA	17	18	482	24.1	NA	NA	NA	NA	NA	NA	NA
484	NA	NA	17	18	483	24.15	NA	NA	NA	NA	NA	NA	NA
485	NA	NA	17	18	484	24.2	NA	NA	NA	NA	NA	NA	NA
486	NA	NA	17	18	485	24.25	NA	NA	NA	NA	NA	NA	NA
487	NA	NA	17	18	486	24.3	NA	NA	NA	NA	NA	NA	NA
488	NA	NA	17	18	487	24.35	NA	NA	NA	NA	NA	NA	NA
489	NA	NA	17	18	488	24.4	NA	NA	NA	NA	NA	NA	NA
490	NA	NA	17	18	489	24.45	NA	NA	NA	NA	NA	NA	NA
491	NA	NA	17	18	490	24.5	NA	NA	NA	NA	NA	NA	NA
492	NA	NA	17	18	491	24.55	NA	NA	NA	NA	NA	NA	NA
493	NA	NA	17	18	492	24.6	NA	NA	NA	NA	NA	NA	NA
494	NA	NA	17	18	493	24.65	NA	NA	NA	NA	NA	NA	NA
495	NA	NA	17	18	494	24.7	NA	NA	NA	NA	NA	NA	NA
496	NA	NA	17	18	495	24.75	NA	NA	NA	NA	NA	NA	NA
497	NA	NA	17	18	496	24.8	NA	NA	NA	NA	NA	NA	NA
498	NA	NA	17	18	497	24.85	NA	NA	NA	NA	NA	NA	NA
499	NA	NA	17	18	498	24.9	NA	NA	NA	NA	NA	NA	NA
500	NA	NA	17	18	499	24.95	NA	NA	NA	NA	NA	NA	NA
501	NA	NA	17	18	500	25	NA	NA	NA	NA	NA	NA	NA
502	NA	NA	17	18	501	25.05	NA	NA	NA	NA	NA	NA	NA
503	NA	NA	17	18	502	25.1	NA	NA	NA	NA	NA	NA	NA
504	NA	NA	17	18	503	25.15	NA	NA	NA	NA	NA	NA	NA
505	NA	NA	17	18	504	25.2	NA	NA	NA	NA	NA	NA	NA
506	NA	NA	17	18	505	25.25	NA	NA	NA	NA	NA	NA	NA
507	NA	NA	17	18	506	25.3	NA	NA	NA	NA	NA	NA	NA
508	NA	NA	17	18	507	25.35	NA	NA	NA	NA	NA	NA	NA
509	NA	NA	17	18	508	25.4	NA	NA	NA	NA	NA	NA	NA
510	NA	NA	17	18	509	25.45	NA	NA	NA	NA	NA	NA	NA
511	NA	NA	17	18	510	25.5	NA	NA	NA	NA	NA	NA	NA
512	NA	NA	17	18	511	25.55	NA	NA	NA	NA	NA	NA	NA
513	NA	NA	17	18	512	25.6	NA	NA	NA	NA	NA	NA	NA
514	NA	NA	17	18	513	25.65	NA	NA	NA	NA	NA	NA	NA
515	NA	NA	17	18	514	25.7	NA	NA	NA	NA	NA	NA	NA
516	NA	NA	17	18	515	25.75	NA	NA	NA	NA	NA	NA	NA
517	NA	NA	17	18	516	25.8	NA	NA	NA	NA	NA	NA	NA
518	NA	NA	17	18	517	25.85	NA	NA	NA	NA	NA	NA	NA
519	NA	NA	17	18	518	25.9	NA	NA	NA	NA	NA	NA	NA
520	NA	NA	17	18	519	25.95	NA	NA	NA	NA	NA	NA	NA
521	NA	NA	17	18	520	26	NA	NA	NA	NA	NA	NA	NA
522	NA	NA	17	18	521	26.05	NA	NA	NA	NA	NA	NA	NA
523	NA	NA	17	18	522	26.1	NA	NA	NA	NA	NA	NA	NA
524	NA	NA	17	18	523	26.15	NA	NA	NA	NA	NA	NA	NA
525	NA	NA	17	18	524	26.2	NA	NA	NA	NA	NA	NA	NA
526	NA	NA	17	18	525	26.25	NA	NA	NA	NA	NA	NA	NA
527	NA	NA	17	18	526	26.3	NA	NA	NA	NA	NA	NA	NA
528	NA	NA	17	18	527	26.35	NA	NA	NA	NA	NA	NA	NA
529	NA	NA	17	18	528	26.4	NA	NA	NA	NA	NA	NA	NA
530	NA	NA	17	18	529	26.45	NA	NA	NA	NA	NA	NA	NA
531	NA	NA	17	18	530	26.5	NA	NA	NA	NA	NA	NA	NA
532	NA	NA	17	18	531	26.55	NA	NA	NA	NA	NA	NA	NA
533	NA	NA	17	18	532	26.6	NA	NA	NA	NA	NA	NA	NA
534	NA	NA	17	18	533	26.65	NA	NA	NA	NA	NA	NA	NA
535	NA	NA	17	18	534	26.7	NA	NA	NA	NA	NA	NA	NA
536	NA	NA	17	18	535	26.75	NA	NA	NA	NA	NA	NA	NA
537	NA	NA	17	18	536	26.8	NA	NA	NA	NA	NA	NA	NA
538	NA	NA	17	18	537	26.85	NA	NA	NA	NA	NA	NA	NA
539	NA	NA	17	18	538	26.9	NA	NA	NA	NA	NA	NA	NA
540	NA	NA	17	18	539	26.95	NA	NA	NA	NA	NA	NA	NA
541	NA	NA	17	18	540	27	NA	NA	NA	NA	NA	NA	NA
542	NA	NA	17	18	541	27.05	NA	NA	NA	NA	NA	NA	NA
543	NA	NA	17	18	542	27.1	NA	NA	NA	NA	NA	NA	NA
544	NA	NA	17	18	543	27.15	NA	NA	NA	NA	NA	NA	NA
545	NA	NA	17	18	544	27.2	NA	NA	NA	NA	NA	NA	NA
546	NA	NA	17	18	545	27.25	NA	NA	NA	NA	NA	NA	NA
547	NA	NA	17	18	546	27.3	NA	NA	NA	NA	NA	NA	NA
548	NA	NA	17	18	547	27.35	NA	NA	NA	NA	NA	NA	NA
549	NA	NA	17	18	548	27.4	NA	NA	NA	NA	NA	NA	NA
550	NA	NA	17	18	549	27.45	NA	NA	NA	NA	NA	NA	NA
551	NA	NA	17	18	550	27.5	NA	NA	NA	NA	NA	NA	NA
552	NA	NA	17	18	551	27.55	NA	NA	NA	NA	NA	NA	NA
553	NA	NA	17	18	552	27.6	NA	NA	NA	NA	NA	NA	NA
554	NA	NA	17	18	553	27.65	NA	NA	NA	NA	NA	NA	NA
555	NA	NA	17	18	554	27.7	NA	NA	NA	NA	NA	NA	NA
556	NA	NA	17	18	555	27.75	NA	NA	NA	NA	NA	NA	NA
557	NA	NA	17	18	556	27.8	NA	NA	NA	NA	NA	NA	NA
558	NA	NA	17	18	557	27.85	NA	NA	NA	NA	NA	NA	NA
559	NA	NA	17	18	558	27.9	NA	NA	NA	NA	NA	NA	NA
560	NA	NA	17	18	559	27.95	NA	NA	NA	NA	NA	NA	NA
561	NA	NA	17	18	560	28	NA	NA	NA	NA	NA	NA	NA
562	NA	NA	17	18	561	28.05	NA	NA	NA	NA	NA	NA	NA
563	NA	NA	17	18	562	28.1	NA	NA	NA	NA	NA	NA	NA
564	NA	NA	17	18	563	28.15	NA	NA	NA	NA	NA	NA	NA
565	NA	NA	17	18	564	28.2	NA	NA	NA	NA	NA	NA	NA
566	NA	NA	17	18	565	28.25	NA	NA	NA	NA	NA	NA	NA
567	NA	NA	17	18	566	28.3	NA	NA	NA	NA	NA	NA	NA
568	NA	NA	17	18	567	28.35	NA	NA	NA	NA	NA	NA	NA
569	NA	NA	17	18	568	28.4	NA	NA	NA	NA	NA	NA	NA
570	NA	NA	17	18	569	28.45	NA	NA	NA	NA	NA	NA	NA
571	NA	NA	17	18	570	28.5	NA	NA	NA	NA	NA	NA	NA
572	NA	NA	17	18	571	28.55	NA	NA	NA	NA	NA	NA	NA
573	NA	NA	17	18	572	28.6	NA	NA	NA	NA	NA	NA	NA
574	NA	NA	17	18	573	28.65	NA	NA	NA	NA	NA	NA	NA
575	NA	NA	17	18	574	28.7	NA	NA	NA	NA	NA	NA	NA
576	NA	NA	17	18	575	28.75	NA	NA	NA	NA	NA	NA	NA
577	NA	NA	17	18	576	28.8	NA	NA	NA	NA	NA	NA	NA
578	NA	NA	17	18	577	28.85	NA	NA	NA	NA	NA	NA	NA
579	NA	NA	17	18	578	28.9	NA	NA	NA	NA	NA	NA	NA
580	NA	NA	17	18	579	28.95	NA	NA	NA	NA	NA	NA	NA
581	NA	NA	17	18	580	29	NA	NA	NA	NA	NA	NA	NA
582	NA	NA	17	18	581	29.05	NA	NA	NA	NA	NA	NA	NA
583	NA	NA	17	18	582	29.1	NA	NA	NA	NA	NA	NA	NA
584	NA	NA	17	18	583	29.15	NA	NA	NA	NA	NA	NA	NA
585	NA	NA	17	18	584	29.2	NA	NA	NA	NA	NA	NA	NA
586	NA	NA	17	18	585	29.25	NA	NA	NA	NA	NA	NA	NA
587	NA	NA	17	18	586	29.3	NA	NA	NA	NA	NA	NA	NA
588	NA	NA	17	18	587	29.35	NA	NA	NA	NA	NA	NA	NA
589	NA	NA	17	18	588	29.4	NA	NA	NA	NA	NA	NA	NA
590	NA	NA	17	18	589	29.45	NA	NA	NA	NA	NA	NA	NA
591	NA	NA	17	18	590	29.5	NA	NA	NA	NA	NA	NA	NA
592	NA	NA	17	18	591	29.55	NA	NA	NA	NA	NA	NA	NA
593	NA	NA	17	18	592	29.6	NA	NA	NA	NA	NA	NA	NA
594	NA	NA	17	18	593	29.65	NA	NA	NA	NA	NA	NA	NA
595	NA	NA	17	18	594	29.7	NA	NA	NA	NA	NA	NA	NA
596	NA	NA	17	18	595	29.75	NA	NA	NA	NA	NA	NA	NA
597	NA	NA	17	18	596	29.8	NA	NA	NA	NA	NA	NA	NA
598	NA	NA	17	18	597	29.85	NA	NA	NA	NA	NA	NA	NA
599	NA	NA	17	18	598	29.9	NA	NA	NA	NA	NA	NA	NA
600	NA	NA	17	18	599	29.95	NA	NA	NA	NA	NA	NA	NA
601	NA	NA	17	18	600	30	NA	NA	NA	NA	NA	NA	NA
