# Supplementary material for: An automated feeding system for the African killifish reveals the impact of diet on lifespan and allows scalable assessment of associative learning
Source: eLife. 2022 Nov 10;11:e69008. doi: 10.7554/eLife.69008 (PMC9788828; doi:10.7554/eLife.69008)
Supplement: Figure 6—source data 3. [file elife-69008-fig6-data3.zip › Filtered and Interpolated Trajectories with Kinematics/t1_REC008 DLC_likelihood-euclidean-filtered_splines-interpolated_kinematics_02_resnet50_TrainAllTheThingsJun28shuffle1_1030000.csv]

	x2	y2	fishnum	recording_num	bodyparts_coords	seconds	velocity_x	velocity_y	velocity_xy	velocity_xy_5frame	velocity_xy_10frame	velocity_xy_20frame	velocity_xy_40frame
1	366.017211914062	312.993591308594	1	8	0	0	0	0	0	NA	NA	NA	NA
2	366.140563964844	314.230560302734	1	8	1	0.05	2.46704101563978	24.7393798828	24.8620837493227	NA	NA	NA	NA
3	364.371368408203	316.275299072266	1	8	2	0.1	-35.3839111328193	40.8947753906409	54.0777571771077	28.6975035725042	NA	NA	NA
4	365.279541015625	317.697723388672	1	8	3	0.15	18.1634521484398	28.4484863281193	33.7524424051039	34.7009810515715	NA	NA	NA
5	366.794712163519	317.971808352024	1	8	4	0.2	30.3034229578805	5.48169926704077	30.7952345309866	36.1314898166611	34.6421276248866	NA	NA
6	368.220240955918	317.502259071175	1	8	5	0.25	28.510575847979	-9.39098561698074	30.0173873953364	32.0058647998365	42.5099771414239	NA	NA
7	369.694729775729	316.879183098977	1	8	6	0.3	29.4897763962206	-12.4615194439593	32.0146275747706	33.9842210429605	48.2803939434448	NA	NA
8	371.356781005859	316.692687988281	1	8	7	0.35	33.2410246025995	-3.72990221392001	33.4496320929847	40.586751677269	50.369148533805	NA	NA
9	373.486694335938	317.167572021484	1	8	8	0.4	42.5982666015807	9.49768066405909	43.6442236207243	50.3189732312763	52.5674044694573	NA	NA
10	376.671324752627	317.359263027391	1	8	9	0.45	63.6926083337801	3.83382011814092	63.8078877025292	60.4292980702285	51.9894071212087	58.0221317729368	NA
11	380.598288829895	317.125346077245	1	8	10	0.5	78.5392815453599	-4.67833900292021	78.6784951653726	68.7324322677736	50.9040577416948	61.6248893909836	NA
12	384.694969211857	316.615272870517	1	8	11	0.55	81.9336076392403	-10.2014641345602	82.5662517695317	71.150587895954	55.024307933642	66.5513723098317	NA
13	388.388748542628	315.978495106673	1	8	12	0.6	73.875586615419	-12.7355552768802	74.9653030807103	63.3920625651483	65.6352286053774	71.0538514588426	NA
14	391.107009466324	315.364464485182	1	8	13	0.65	54.3652184739199	-12.2806124298199	55.7350017616263	51.4891422521133	79.1382781713816	75.6167012395229	NA
15	392.277134627059	314.922632705512	1	8	14	0.7	23.4025032147008	-8.83663559339993	25.0152610485005	49.6193177970554	81.402135920987	77.3089601064528	NA
16	391.326506668949	314.802451467131	1	8	15	0.75	-19.0125591622007	-2.40362476762016	19.1638936001977	62.5380249429813	80.7398016405433	76.2597873774945	NA
17	387.68250823611	315.153372469507	1	8	16	0.8	-72.87996865678	7.01842004752052	73.2171294942425	87.1259684468092	84.8223506762186	75.5188780040345	NA
18	380.772521972656	316.124847412109	1	8	17	0.85	-138.199725269079	19.4294988520392	139.55883881034	99.4122092768258	91.7385543838802	74.3357223168141	NA
19	372.009185791016	317.861389160156	1	8	18	0.9	-175.2667236328	34.7308349609409	178.674719280766	109.990461028973	98.6659980095886	72.6356599934782	NA
20	368.512387012553	320.402034091323	1	8	19	0.95	-69.9359755692603	50.8128986233396	86.4464651985838	120.025383555382	102.628513091697	71.1155854875908	48.6002013821052
21	370.45218156967	323.437995146833	1	8	20	1	38.7958911423402	60.7192211101994	72.0551523609353	120.939083824779	101.615517013294	68.0933998835771	48.9807574094375
22	375.764853730451	326.57476411736	1	8	21	1.05	106.25344321562	62.7353794105409	123.391742126285	110.206027572368	96.0134480744271	64.6998626442187	48.7073599600353
23	382.386687762981	329.417832793578	1	8	22	1.1	132.4366806506	56.8613735243594	144.127340157326	105.844816906568	83.0362160282507	62.7074203472459	47.9321979433155
24	388.253967935344	331.57269296616	1	8	23	1.15	117.34560344726	43.0972034516401	125.00943801871	93.2405729976151	66.1330418155747	60.4119822738472	47.9145749583744
25	391.302978515625	332.644836425781	1	8	24	1.2	60.9802116056198	21.4428691924206	64.6404118695838	72.0015125934724	60.8290350541945	60.3534830104427	47.8076633476891
26	390.915924072266	332.411987304688	1	8	25	1.25	-7.74108886717954	-4.65698242186022	9.03393281617071	45.1333482317223	55.4469981266109	60.0920336855943	47.3280483316684
27	390.757781982422	331.566833496094	1	8	26	1.3	-3.16284179688068	-16.9030761718807	17.1964401055712	22.0600560587815	44.5773746122189	56.560959604963	46.8725477977564
28	390.587249755859	331.108184814453	1	8	27	1.35	-3.41064453126023	-9.17297363281932	9.78651834857595	15.8132532018209	33.6762863106116	50.0679529566851	55.9059203237292
29	390.789093017578	330.670318603516	1	8	28	1.4	4.03686523438068	-8.75732421873977	9.64297715400578	17.6534232556066	22.1579665381058	42.3217823308719	64.6020229822693
30	390.552032470703	332.32373046875	1	8	29	1.45	-4.7412109375	33.0682373046795	33.4063975847811	17.1532366309654	18.0784529291885	39.1782709912736	63.7970824524273
31	389.758605957031	331.874572753906	1	8	30	1.5	-15.8685302734398	-8.98315429687955	18.2347830850992	22.2192243895009	18.5685503578944	36.3366254278914	63.158862794543
32	390.327728271484	332.339324951172	1	8	31	1.55	11.3824462890591	9.29504394531932	14.6955069823648	22.25587701743	17.1084711354988	30.8633476102389	61.7497724402816
33	390.112274169922	330.596771240234	1	8	32	1.6	-4.30908203123977	-34.8510742187602	35.1164571412534	20.343652656556	17.0996898851196	24.8105444277883	60.7145998595682
34	390.601440429688	330.642639160156	1	8	33	1.65	9.78332519532046	0.917358398440911	9.82624029365159	19.4836774601821	18.5105228461692	20.2124486772258	60.522735106619
35	390.860870361328	331.806335449219	1	8	34	1.7	5.18859863279999	23.2739257812591	23.8452757804109	17.0637056400323	17.5275069283527	18.3063665889254	60.2275304305982
36	390.627655029297	331.149780273438	1	8	35	1.75	-4.66430664062045	-13.1311035156193	13.9349071032299	11.9801553807382	17.2262527291719	18.3963092858423	60.1507433273969
37	390.665588378906	331.273895263672	1	8	36	1.8	0.758666992180679	2.48229980467954	2.5956478816158	14.7651686749083	17.149320608259	18.2262175914784	60.2865352349029
38	390.788787841797	330.804870605469	1	8	37	1.85	2.46398925781932	-9.38049316406023	9.69870584478309	14.7113612001494	15.9448025449651	37.4761183306444	60.0212894450001
39	391.078186035156	331.956634521484	1	8	38	1.9	5.78796386718068	23.0352783203	23.7513067645019	14.9688279981618	18.2669308163459	56.5683859710604	58.3560326386498
40	391.705627441406	330.958679199219	1	8	39	1.95	12.548828125	-19.9591064453	23.5762384066162	17.2349355764857	18.5342802486623	56.4785794172638	58.9744088275102
41	391.07421875	331.383666992188	1	8	40	2	-12.6281738281205	8.49975585938068	15.2222410932918	19.909449709192	18.2240682137903	58.2243257055089	58.951376191621
42	390.464172363281	331.719360351562	1	8	41	2.05	-12.2009277343795	6.71386718747954	13.9261857732355	21.7686929577834	19.3439640474579	58.7996822363445	57.9061171081535
43	390.644744873047	332.858703613281	1	8	42	2.1	3.61145019531932	22.7868652343807	23.0712765083144	22.3571992971753	57.8525467761692	58.7217793718906	54.7344179299498
44	392.072692871094	333.690155029297	1	8	43	2.15	28.5589599609398	16.6290283203193	33.0475230074592	21.4793084294189	94.6262490959517	60.6334879393909	51.7510673669783
45	393.222503662109	333.029815673828	1	8	44	2.2	22.9962158203	-13.2067871093795	26.5187701035755	21.4529925184301	95.4296519061749	60.1015778507536	50.5888908035389
46	393.572296142578	332.616271972656	1	8	45	2.25	6.99584960938068	-8.27087402343977	10.8327867545098	95.7956438431464	99.2223986818458	60.2094529691994	51.0026977420997
47	394.24267578125	332.778503417969	1	8	46	2.3	13.4075927734398	3.24462890625909	13.7946062182915	167.48380523412	100.45004386443	64.0121108648428	50.9246813086571
48	374.654653888357	335.217041365996	1	8	47	2.35	-391.76043785786	48.7707589605407	394.784533131896	168.502104515175	101.498756198816	69.974625933315	50.7685303871208
49	355.225006103516	337.593292236328	1	8	48	2.4	-388.59295569682	47.52501740664	391.488329962327	176.965488934273	103.000045062436	74.3902829464277	51.1562671181606
50	356.804992675781	337.552490234375	1	8	49	2.45	31.5997314453	-0.816040039060226	31.6102665088485	179.44709521043	101.668875452845	78.7705466637468	50.8206574569199
51	359.429626464844	337.135925292969	1	8	50	2.5	52.4926757812591	-8.33129882812045	53.1497088500006	107.201868554486	102.194837724609	81.5661269553505	50.5985811740545
52	360.73828125	337.198120117188	1	8	51	2.55	26.1730957031205	1.24389648438068	26.2026375990769	38.5162848907519	108.680257682228	84.948886606068	50.536820202644
53	362.190185546875	336.357055664062	1	8	52	2.6	29.0380859375	-16.8212890625205	33.5583998521757	34.8356463905153	82.0967050904608	84.6582914321113	50.2892676348948
54	364.518798828125	335.763702392578	1	8	53	2.65	46.572265625	-11.8670654296795	48.0604116436579	27.4241865149443	54.1543167969037	83.2896860567308	50.2749833485576
55	363.898380269984	335.537543549452	1	8	54	2.7	-12.4083711628202	-4.52317686252059	13.2070740076654	37.9134201540257	62.1114414213186	82.8714150181524	50.0086885150846
56	363.10150696772	335.648930472773	1	8	55	2.75	-15.9374660452795	2.22773846641985	16.0924094721457	56.9915416264359	63.9098552288552	83.6090861983571	52.439356382951
57	367.000671386719	336.159423828125	1	8	56	2.8	77.9832883799793	10.2098671070405	78.6488057944839	69.7923487030555	69.4477293477061	83.6231450258359	55.2123746891114
58	373.437927246094	336.521850585938	1	8	57	2.85	128.7451171875	7.24853515626023	128.949007214227	89.3872364521219	67.8178266654064	64.0609424435972	57.1408638863697
59	367.9091796875	335.611328125	1	8	58	2.9	-110.57495117188	-18.2104492187602	112.064447026756	100.395523942766	63.5793270510255	45.7441482652608	57.8817416882435
60	373.451080322266	336.047973632812	1	8	59	2.95	110.83801269532	8.73291015623977	111.181512752998	100.982038541386	64.0739545834598	45.162735496576	58.4688002936299
61	370.871704101562	333.59912109375	1	8	60	3	-51.5875244140807	-48.9770507812398	71.1338469253668	78.644111704377	65.0233346721057	42.9728366426	59.054212663019
62	374.919250488281	333.092987060547	1	8	61	3.05	80.9509277343807	-10.1226806640602	81.5813787875852	57.3663053989956	58.566032369444	42.2739581689436	59.0518996676304
63	375.292114257812	333.871246337891	1	8	62	3.1	7.45727539061932	15.5651855468807	17.2593730291792	38.7606727147977	46.0251797967335	41.856755897899	59.2021616744315
64	375.097717285156	333.664520263672	1	8	63	3.15	-3.88793945311932	-4.13452148438068	5.67541549984908	29.6511454014453	37.3339797336179	39.9164787577242	59.5154806172248
65	375.985321044922	333.854309082031	1	8	64	3.2	17.7520751953193	3.79577636718068	18.1533493320081	16.1500261975016	28.2140295718334	39.9157991794156	59.6372947651848
66	376.941772460938	333.004699707031	1	8	65	3.25	19.1290283203205	-16.9921875	25.5862103586049	13.4062478890901	22.0358180563448	44.6692597967026	59.7291387059144
67	376.253448486328	332.857971191406	1	8	66	3.3	-13.7664794922	-2.9345703125	14.0757827678666	17.3016540682403	15.100186990181	46.41263851338	61.6474137164286
68	376.312194824219	332.690979003906	1	8	67	3.35	1.17492675781932	-3.33984375	3.54048148712204	17.6673864288691	15.8956851303917	44.3071018394243	55.4733466350966
69	375.387420654297	331.838684082031	1	8	68	3.4	-18.4954833984398	-17.0458984375	25.1524463955999	14.4204907112444	16.2536304644229	41.3732004300592	47.0126697656982
70	376.29296875	332.260803222656	1	8	69	3.45	18.1109619140602	8.4423828125	19.9820111351519	14.0503477828605	15.7576437753714	38.167053923513	48.855309018569
71	375.827423095703	332.217163085938	1	8	70	3.5	-9.31091308593977	-0.872802734360221	9.3517317704814	18.3851223716932	24.3151849212995	36.5422983706875	51.946644154096
72	376.393127441406	331.985626220703	1	8	71	3.55	11.3140869140602	-4.63073730470001	12.2250681259472	15.2056068606056	34.2592446573159	33.1549127291927	56.4355973703059
73	376.279815673828	333.241241455078	1	8	72	3.6	-2.26623535156023	25.1123046875	25.2143544312857	13.8479011218738	42.5890238821151	33.7460319167517	60.3399633407277
74	375.840423583984	333.096099853516	1	8	73	3.65	-8.78784179688068	-2.90283203123977	9.25486884016163	34.2098791313547	45.4124211265006	35.7412751777189	62.5711236159207
75	376.368316650391	332.700500488281	1	8	74	3.7	10.5578613281409	-7.91198730470001	13.1934824414931	54.4681415317714	48.1200782751926	36.4031745122172	64.3322203425024
76	376.093231201172	327.149230957031	1	8	75	3.75	-5.50170898438068	-111.025390625	111.161621817886	66.792925392537	51.0487786850301	35.8491912134717	64.8986777990809
77	381.295379638672	324.879302978516	1	8	76	3.8	104.04296875	-45.3985595703	113.516380128031	75.6192353923956	51.2096384682044	39.6716824070213	63.4105697040131
78	385.251107288673	323.089209902094	1	8	77	3.85	79.1145530000199	-35.8018615284402	86.8382737351138	82.3922554285115	51.5963787031116	46.885750826596	61.2740886512775
79	386.538946999968	320.751103153191	1	8	78	3.9	25.7567942259004	-46.7621349780597	53.3864188394544	67.8876782387056	55.2289198910148	48.2811912661356	60.1829737290742
80	386.2623750347	318.414485203242	1	8	79	3.95	-5.53143930535953	-46.7323589989803	47.0585826220728	47.9511354046375	57.0487052490629	52.5478825405619	59.5885609663842
81	385.524867655012	316.62885852368	1	8	80	4	-14.7501475937611	-35.7125335912406	38.638735868856	36.3998320136863	47.3831975056438	60.920451665592	60.3066995893041
82	385.429901123047	315.943725585938	1	8	81	4.05	-1.89933063929971	-13.7026587548394	13.8336659576903	34.8386043896341	45.0841201567267	70.5972365716683	60.911126744395
83	386.704452868818	316.643646503565	1	8	82	4.1	25.4910349154204	13.9984183525394	29.0817567803579	31.7051550696143	51.1824777710769	78.8231707835563	63.1119664363695
84	388.569504993822	317.953411958568	1	8	83	4.15	37.3010425000803	26.1953091000601	45.5802807191935	26.878716772582	51.1499614057706	85.2257684741172	65.4432614275482
85	389.869540767424	318.832870275071	1	8	84	4.2	26.0007154720392	17.5891663300604	31.3913360219738	42.2171049088159	56.9756868059312	88.7486415055891	67.1825371636829
86	389.449043458991	318.241869777194	1	8	85	4.25	-8.40994616865942	-11.8200099575404	14.5065443836947	65.9651235284675	70.792124646154	85.1280958014592	68.4012419834384
87	386.152496337891	315.140258789062	1	8	86	4.3	-65.9309424219998	-62.0322197626399	90.5256066388594	67.461318421907	89.9848346751321	80.4085008946463	69.280670698974
88	380.919921875	309.920257568359	1	8	87	4.35	-104.65148925782	-104.40002441406	147.821849878616	82.2462185422482	106.049962864001	78.2410754631307	69.7532230676533
89	380.830640123318	307.268697504226	1	8	88	4.4	-1.78563503363989	-53.0312012826596	53.0612551863911	114.705532519726	115.22261705722	78.9927470280891	69.9796863389765
90	386.088073441672	307.565275508173	1	8	89	4.45	105.14866636708	5.93156007893981	105.31583662368	137.752564441448	120.448577762115	81.0100680092554	69.8698748112317
91	394.652784964969	309.754811888914	1	8	90	4.5	171.29423046594	43.7907276148201	176.803114271083	146.134802199534	122.872994097275	84.0711008079207	70.1839075671283
92	404.485337828114	312.782126955161	1	8	91	4.55	196.6510572629	60.5463013249403	205.760766247472	162.983915692532	115.732881632566	88.6673407595973	70.2917221158335
93	413.546295166016	315.592041015625	1	8	92	4.6	181.219146758041	56.1982812092799	189.733038669046	158.650936981982	105.299673155185	92.4779009559873	70.2575370873865
94	420.186366724649	317.336276826167	1	8	93	4.65	132.80143117266	34.8847162108405	137.30682265138	131.040455674823	106.835532650408	95.1452476773775	70.2208047720741
95	424.316848694262	317.994166931232	1	8	94	4.7	82.6096393922592	13.157802101299	83.6509430709304	93.7131988236834	105.04444921258	97.9618998151486	70.4861432245928
96	426.239183876177	317.751946322414	1	8	95	4.75	38.4467036383001	-4.8444121763589	38.7507077352883	64.4645441108347	97.3500769696875	100.953292753405	68.1758853147817
97	426.254815071712	316.795849991305	1	8	96	4.8	0.312623910700722	-19.121926622181	19.1244819917722	50.687149608283	87.3498468440625	98.8896589909268	65.4635011841671
98	424.665185082186	315.312112929499	1	8	97	4.85	-31.7925997905206	-29.6747412361196	43.4897651048022	51.4379614431768	78.9058390479737	92.6206953087105	63.8282804456343
99	421.771736708919	313.486970128588	1	8	98	4.9	-57.8689674653401	-36.5028560182202	68.4198501386221	63.6596982645516	75.0678782975353	91.6781814118175	62.8890104480795
100	417.875912753229	311.506656580165	1	8	99	4.95	-77.9164791137998	-39.60627096846	87.4050022453994	80.9864948644416	75.4752218681819	87.1918670819015	63.7070124623676
101	413.279156016437	309.557407275824	1	8	100	5	-91.9351347358395	-38.9849860868196	99.8593918421621	93.3471339851127	79.0335914095356	79.4473634686646	62.9689884695739
102	408.282909299861	307.825457207158	1	8	101	5.05	-99.9249343315205	-34.6390013733196	105.758464991222	99.4486069867876	82.0464363492876	69.9862076599987	64.8999922888685
103	403.188615404821	306.497041365758	1	8	102	5.1	-101.8858779008	-26.5683168280009	105.292960708158	99.512482293187	79.9417174622365	61.6919033912167	64.7707728962014
104	398.297717132636	305.758394743219	1	8	103	5.15	-97.8179654436997	-14.7729324507793	98.9272151469964	94.4074845545197	76.5208301732273	55.2158410700309	64.3988865003086
105	393.911657284626	305.795752331133	1	8	104	5.2	-87.7211969602001	0.747151758279188	87.7243787773965	83.1063778341337	69.3392849512233	52.2236449435965	63.8564058717437
106	390.331878662109	306.795349121094	1	8	105	5.25	-71.5955724503408	19.9919357992201	74.3344031488256	66.5363009393603	61.5446499676418	51.2236748281043	63.9437340577166
107	388.351928710938	308.259735107422	1	8	106	5.3	-39.5989990234193	29.2877197265602	49.252931389292	53.5930533596671	52.6225684759348	50.5185014736879	62.4213951144295
108	389.434997558594	307.966247558594	1	8	107	5.35	21.6613769531193	-5.86975097656023	22.4425762342909	39.1660876092597	44.4779677344598	49.4154854281378	59.768131345068
109	390.758209228516	306.882232666016	1	8	108	5.4	26.4642333984409	-21.6802978515591	34.2109772485305	28.681815380764	35.3638038425266	46.7852738680699	59.6446632252167
110	390.445616432003	306.168180203972	1	8	109	5.45	-6.25185593026004	-14.2810492408807	15.5895500253596	22.138759117736	28.972068019011	46.4039569154798	59.7713464166988
111	389.35009765625	306.185272216797	1	8	110	5.5	-21.9103755150604	0.341840256500063	21.9130420063469	22.4196345295592	23.4137582466729	41.866876131227	55.8572249962617
112	388.997344970703	306.933135986328	1	8	111	5.55	-7.05505371093977	14.9572753906205	16.5376500741522	17.134554325386	18.9905665980882	41.1326438181397	53.7506581374979
113	389.917266845703	307.691711425781	1	8	112	5.6	18.3984375	15.1715087890602	23.8469532934071	18.7780484287623	18.8892533940392	37.0636448364154	52.630378182131
114	389.560668945312	307.847839355469	1	8	113	5.65	-7.13195800782046	3.12255859375909	7.78557622766441	18.1457011125818	17.0497175629124	33.6525253232397	50.073937585294
115	390.675933837891	307.431762695312	1	8	114	5.7	22.3052978515807	-8.32153320313978	23.8070205422411	15.8423740784404	23.4686288797362	29.7509119283387	48.6396760971128
116	389.997161865234	308.078521728516	1	8	115	5.75	-13.5754394531409	12.9351806640807	18.7513054254444	15.3588722585192	22.1891022948122	26.934175362028	48.2585536222175
117	389.837188720703	307.885040283203	1	8	116	5.8	-3.19946289061932	-3.86962890626023	5.02101490344481	16.9648808004388	29.6427191603445	25.9531312379323	48.3379134551393
118	390.776702880859	308.400177001953	1	8	117	5.85	18.7902832031193	10.302734375	21.4294441938011	28.1592093307101	29.649321938371	26.9155673814255	47.7463137732378
119	389.995971679688	308.274505615234	1	8	118	5.9	-15.6146240234193	-2.51342773438068	15.8156189372625	26.2325034770426	31.9412468039528	27.6111450386159	46.2520948106113
120	393.582824707031	306.529205322266	1	8	119	5.95	71.7370605468602	-34.9060058593591	79.7786631935977	43.4430642422486	30.5297558376664	32.350825751496	44.0775170992386
121	394.031494140625	306.610015869141	1	8	120	6	8.97338867187955	1.6162109375	9.11777615710711	43.9397716182229	30.4545924773831	32.2670865238587	42.3009745069239
122	389.519012451172	307.221252441406	1	8	121	6.05	-90.2496337890602	12.2247314453	91.0738187294746	46.9176128074669	32.9156958777764	37.515108614997	41.2970472394718
123	390.601135253906	306.712738037109	1	8	122	6.1	21.6424560546807	-10.1702880859409	23.9129810736724	32.9003023446227	34.9418813688117	43.5688529730453	40.0219633394025
124	391.661651611328	307.822814941406	1	8	123	6.15	21.2103271484398	22.2015380859409	30.7048248834825	34.6766814777236	38.1725725143195	44.9320341005572	38.8986686760599
125	391.519897460938	308.286224365234	1	8	124	6.2	-2.83508300779999	9.26818847655909	9.69211087937705	22.3883275133042	41.2330226232559	45.0557072506292	38.0449215087484
126	391.777306330722	307.423837481022	1	8	125	6.25	5.14817739568002	-17.2477376842392	17.9996718226115	25.9439911194006	42.3450707529051	45.2934324163308	36.61974811583
127	392.87675920268	306.430686340225	1	8	126	6.3	21.9890574391593	-19.8630228159402	29.6320489073774	29.4275322211721	45.3874980696496	46.1573254365907	36.03524524574
128	394.933044433594	306.772888183594	1	8	127	6.35	41.12570461828	6.84403686737937	41.6912991041544	49.565742901889	57.4883840077196	46.0771421183377	36.2675635287368
129	395.992156982422	308.933380126953	1	8	128	6.4	21.1822509765602	43.2098388671807	48.1225303923402	50.0134600280866	57.9228213971615	45.7189157531527	36.453243887105
130	390.730987548828	310.60107421875	1	8	129	6.45	-105.22338867188	33.3538818359398	110.383164282961	68.386668625995	59.581658663592	41.7510772829973	37.0421709153079
131	390.015747070312	311.31689453125	1	8	130	6.5	-14.3048095703205	14.31640625	20.2382574535994	89.0327768960386	60.1322723552784	42.7350728826207	37.2700195872299
132	395.500213623047	308.704406738281	1	8	131	6.55	109.6893310547	-52.2497558593795	121.49809189692	86.4181105731509	59.398954995405	41.4614506608039	37.4512432077931
133	388.269104003906	309.170135498047	1	8	132	6.6	-144.622192382819	9.31457519531932	144.921840454372	69.5975744252951	57.2124028678638	42.9802818423895	37.2896017732536
134	389.516174316406	307.938903808594	1	8	133	6.65	24.94140625	-24.6246337890602	35.0491987779017	70.2510846824703	53.2652589919859	44.1448120288801	37.3894452296248
135	390.281585693359	309.006988525391	1	8	134	6.7	15.3082275390591	21.3616943359409	26.2804835436827	50.411241364815	42.2691319427388	46.3389310891581	36.9706504748287
136	390.817626953125	310.052917480469	1	8	135	6.75	10.7208251953205	20.9185791015591	23.5058087394755	25.392028839689	43.1250750123363	46.305320869632	36.6022325202406
137	390.501586914062	311.122131347656	1	8	136	6.8	-6.32080078126023	21.3842773437409	22.298875308643	20.1124074108209	37.5354032519581	46.1173592535477	36.6031961697235
138	389.52001953125	310.983642578125	1	8	137	6.85	-19.6313476562398	-2.76977539062045	19.825777828742	14.9406894601825	28.4721796770595	45.6195596760482	36.2809688857713
139	389.950958251953	310.9462890625	1	8	138	6.9	8.61877441406023	-0.7470703125	8.65109163356152	15.9990653422023	30.3668026605988	45.2953427355941	36.2015457266608
140	389.967376708984	310.933044433594	1	8	139	6.95	0.328369140619316	-0.264892578120453	0.421893790490412	24.6595651391013	33.0962035147241	41.7335160791198	34.6360967521669
141	391.397369384766	311.101531982422	1	8	140	7	28.5998535156409	3.36975097656023	28.7976881495746	31.55233051443	32.4783693839855	42.2729526506012	34.963006349725
142	388.126586914062	310.854888916016	1	8	141	7.05	-65.4156494140807	-4.93286132811932	65.6013742931379	40.6211979103766	32.8357635116904	37.3873778005893	33.3827070642761
143	385.468933105469	311.407409667969	1	8	142	7.1	-53.1530761718602	11.0504150390591	54.2896047053857	51.2517175692658	34.0267164842326	31.0103505734619	33.6417510507461
144	384.7275390625	314.003387451172	1	8	143	7.15	-14.8278808593795	51.9195556640602	53.9954286132947	48.9576734257687	37.3254264792024	29.8468563586924	33.9121751496817
145	386.220245361328	316.227661132812	1	8	144	7.2	29.8541259765602	44.4854736328	53.574492084936	41.0119618842795	41.1979002155008	28.8855936990282	34.7880883697854
146	387.012542724609	316.578186035156	1	8	145	7.25	15.8459472656193	7.01049804688068	17.327467432089	36.5011024540352	41.4208302888661	27.9110326241504	35.1304795193309
147	385.721099853516	316.502807617188	1	8	146	7.3	-25.8288574218591	-1.50756835936022	25.8728165856922	34.0296550480281	37.2393523492204	27.0490669028562	35.0368662289218
148	385.813446044922	318.086883544922	1	8	147	7.35	1.84692382811932	31.6815185546795	31.735307554164	31.1440828617358	33.5485214698644	26.4847956532048	34.7656845946328
149	387.699584960938	318.96826171875	1	8	148	7.4	37.7227783203205	17.6275634765602	41.6381915832592	33.8839871519635	29.3269100567861	26.6841757001689	34.503147580775
150	389.580341665683	319.510388128568	1	8	149	7.45	37.6151340949002	10.8425281963605	39.1466311534747	33.4667428141612	24.6749838833322	27.5211162213366	32.7919598361555
151	391.053388423344	319.997027982715	1	8	150	7.5	29.4609351532199	9.73279708293944	31.0269888832272	30.5959404856936	23.3436958643154	27.1909398168293	33.3486890494907
152	392.168922063366	320.409447599036	1	8	151	7.55	22.3106728004393	8.24839232642034	23.786594896681	24.624165065544	21.262370294022	25.3039634677483	31.2843890122688
153	392.977139415195	320.728913295377	1	8	152	7.6	16.16434703658	6.38931392682025	17.3812959118258	18.2058849049285	18.942874822177	24.3032202591026	28.4391679234051
154	393.528237308279	320.936691389586	1	8	153	7.65	11.0219578616807	4.15556188417895	11.7793144825115	12.8034045766673	16.0429249211354	23.6795382704833	28.0495385192767
155	393.872412572064	321.014048199509	1	8	154	7.7	6.88350527569924	1.54713619846007	7.05523035039712	9.05799777388283	13.8443322271723	23.2372456504127	27.6305561859179
156	394.059862035996	320.942250042993	1	8	155	7.75	3.74898927864024	-1.43596313031935	4.01458724192114	7.28980915866036	12.9610493447925	23.9556381690298	27.6427276086605
157	394.140782529522	320.702563237884	1	8	156	7.8	1.61840987052074	-4.79373610217976	5.05956088275856	7.46168477672668	13.3685745862762	23.956373204296	28.0317321302424
158	394.165370882088	320.276254102028	1	8	157	7.85	0.49176705131913	-8.52618271712004	8.54035283571349	9.48277954941615	15.0579190483408	23.9118095132174	27.8968090386917
159	394.183823923141	319.644588953272	1	8	158	7.9	0.36906082106043	-12.6333029751208	12.6386925728431	13.1186941129177	18.0321664841805	23.7109524259559	27.9342515975493
160	394.246338482126	318.788834109463	1	8	159	7.95	1.2502911797003	-17.1150968761799	17.1607042138445	17.6791513986696	21.7995074174932	23.8504035931912	28.5225707789691
161	394.403111388492	317.690255888448	1	8	160	8	3.13545812731945	-21.9715644202995	22.1941600594288	22.8260289380213	24.5675804737442	24.4244254483803	28.3658631472327
162	394.704339471682	316.330120608072	1	8	161	8.05	6.02456166379966	-27.2027056075206	27.8618473115182	28.6026481916344	26.6503761145699	25.1814002239484	27.2223583446739
163	395.200219561146	314.689694586182	1	8	162	8.1	9.91760178928075	-32.8085204377999	34.274740532472	34.1162352855703	28.8807442042579	25.8679852733484	26.3672717651492
164	395.940948486328	312.750244140625	1	8	163	8.15	14.81457850364	-38.7890089111397	41.5217888409084	36.0164668345707	31.3789799307765	26.2522206798609	25.5507033029667
165	396.746215820312	310.663818359375	1	8	164	8.2	16.1053466796795	-41.728515625	44.7286396835242	35.6216008304702	33.8564749592101	26.3755186728076	24.7672663071861
166	396.769680763109	309.079226196303	1	8	165	8.25	0.469298855940679	-31.6918432614398	31.6953178044306	34.9354594704945	35.8878015519681	27.3744225931706	24.8882445370503
167	395.958489867895	308.070574516954	1	8	166	8.3	-16.2238179042799	-20.1730335869797	25.8875172910159	34.1553116699186	36.9942258616206	29.0143973576287	24.7658170581913
168	394.515788340229	307.525598972261	1	8	167	8.35	-28.8540305533206	-10.8995108938609	30.8440337325933	33.5967146328498	36.6780514983559	29.3088224241787	24.4462522600623
169	392.644721385668	307.332035213157	1	8	168	8.4	-37.42133909122	-3.8712751820799	37.621049838029	35.7591362693655	34.4722748755414	29.1843274949298	23.8328340838371
170	390.548434209771	307.377618890573	1	8	169	8.45	-41.9257435179395	0.911673548320096	41.9356544981803	38.366850892771	30.9515299281219	29.5240253366016	23.292737035686
171	388.430072018096	307.550085655442	1	8	170	8.5	-42.3672438335007	3.44933529738	42.507425987009	38.4206435262173	30.1812647125969	29.540786477636	23.0747629806759
172	386.4927800162	307.737171158696	1	8	171	8.55	-38.7458400379194	3.7417100650805	38.9260904080433	34.7892380811642	31.3784186006875	29.1407532215996	23.2396595341928
173	384.939703409642	307.826611051269	1	8	172	8.6	-31.0615321311604	1.78879785146023	31.1129968998247	28.3063452233941	29.7369006440994	28.4313232711957	23.7194401612408
174	383.973987403981	307.706140984092	1	8	173	8.65	-19.3143201132193	-2.40940134354105	19.4640226127634	24.6033931558283	26.9896750590832	27.4218683354502	24.3958977388596
175	383.798777204773	307.263496608098	1	8	174	8.7	-3.50420398416077	-8.852887519879	9.5211902093298	24.3899863086039	25.1915757139932	26.2972869639594	25.1414348502618
176	384.617218017578	306.386413574219	1	8	175	8.75	16.3688162561004	-17.5416606775809	23.9926656491805	21.0531577619816	23.193771403304	25.8208509050709	25.8089780982918
177	386.139892578125	305.261810302734	1	8	176	8.8	30.4534912109398	-22.4920654297	37.8590561719213	19.1901120370022	21.2872805815786	25.5752609120867	26.2053970426178
178	386.696788224783	304.803174477548	1	8	177	8.85	11.1379129331601	-9.17271650371958	14.4288541667128	22.0768062045923	20.1845950440355	24.9806950069072	26.2952115554567
179	386.483947753906	304.342529296875	1	8	178	8.9	-4.25680941753967	-9.21290361345996	10.1487939878666	21.7841496507796	20.371461795359	23.9547157417183	26.5410148588586
180	386.235260009766	303.1708984375	1	8	179	8.95	-4.97375488279999	-23.4326171875	23.9546610472805	18.1845748545532	21.6430439997969	22.7350704781807	27.2494187767964
181	386.381561831961	302.053970279909	1	8	180	9	2.92603644389942	-22.3385631518204	22.5293828801167	19.3160323260894	21.4604370975449	21.7251005129715	28.5534207857632
182	386.918608551869	301.218657634443	1	8	181	9.05	10.7409343981601	-16.7062529093198	19.8611821907895	21.5528115537158	19.772103223486	21.2979188444372	29.8058180781529
183	387.746337232318	300.649888845824	1	8	182	9.1	16.5545736089803	-11.3753757723794	20.0861415243939	21.2092817950014	20.224489369715	21.5708950491332	30.6492043424279
184	388.764684936138	300.332592258773	1	8	183	9.15	20.3669540763997	-6.34593174102065	21.3326901259983	21.1367245443101	20.9197564243535	22.5395747978583	29.9449854389333
185	389.873588726157	300.251696218014	1	8	184	9.2	22.1780758003797	-1.61792081518001	22.2370122537085	21.3596315924187	20.2785652423682	23.9073510277161	29.5839235804039
186	390.972985665207	300.392129068267	1	8	185	9.25	21.9879387809999	2.8086570050607	22.1665966266605	21.1329464133406	20.256429622639	24.243533603413	29.4922637057281
187	391.962812816115	300.738819154256	1	8	186	9.3	19.7965430181603	6.93380171977992	20.9757174313322	20.2867012949912	21.3085571072958	23.3963967276069	29.609279684886
188	392.743007241711	301.276694820701	1	8	187	9.35	15.6038885119199	10.7575133288992	18.9527156290034	19.347848689735	22.9571950542309	23.2816006867347	30.0298726492797
189	393.213506004825	301.990684412326	1	8	188	9.4	9.40997526227989	14.2797918325005	17.1014645342516	19.3761347009679	24.7076878003576	23.8977022227873	37.4401496033465
190	393.274246168285	302.865716273851	1	8	189	9.45	1.2148032692005	17.5006372304995	17.5427492274274	21.2574826221729	26.1716580556353	24.9748122169912	46.6450376807384
191	392.825164794922	303.88671875	1	8	190	9.5	-8.9816274672603	20.4200495229804	22.3080266828247	24.7814436951212	27.0266301092812	27.5660550938903	48.9559232140237
192	391.8164239983	305.022578003736	1	8	191	9.55	-20.1748159324393	22.7171850747197	30.3824570373575	29.128674305724	27.0206902317279	30.4708829347063	57.6655405948687
193	390.399086094924	306.178011470989	1	8	192	9.6	-28.346758067521	23.1086693450607	36.5725209937449	32.9954674215355	26.3387120037544	32.8670854136602	72.2187365131637
194	388.774438452036	307.241694405935	1	8	193	9.65	-32.4929528577593	21.2736586989195	38.8376175872656	34.6771255175946	26.8756480212212	32.4681025424164	84.2537768148649
195	387.143768436878	308.102302062746	1	8	194	9.7	-32.6134003031598	17.21215313622	36.876714806485	32.7838978412829	29.6710591916143	32.8705601968484	92.4467743493448
196	385.70836341669	308.648509695595	1	8	195	9.75	-28.70810040376	10.9241526569804	30.7163171631199	27.8959803123876	34.8756805651417	33.1636765063853	96.7055290709343
197	384.669510758713	308.768992558656	1	8	196	9.8	-20.7770531595406	2.40965726121999	20.9163186557991	24.6226217367183	39.6332087621168	33.6432984576852	97.5781319698106
198	384.22849783019	308.352425906102	1	8	197	9.85	-8.8202585704596	-8.33133305108049	12.1329333492685	26.346650961693	42.7769757730894	35.0790502916522	98.0717417405221
199	384.586611998361	307.287484992106	1	8	198	9.9	7.16228336341942	-21.2988182799199	22.470824708919	35.0742356126888	40.2285172844752	50.9255834649747	100.645822152795
200	385.945140630467	305.462845070843	1	8	199	9.95	27.1705726421203	-36.4927984252597	45.4968609313585	46.4825196829506	39.5694623380614	70.555004883296	104.386033032332
201	388.50537109375	302.767181396484	1	8	200	10	51.2046092656601	-53.9132734871805	74.3542404180989	57.6579712337912	39.3007229034893	76.1867459150759	109.16439983903
202	390.683349609375	299.534545898438	1	8	201	10.05	43.5595703125	-64.6527099609193	77.9577390071081	55.8344128322322	40.2659066836426	94.0331623453003	114.499832517423
203	387.862396240234	297.635681152344	1	8	202	10.1	-56.4190673828205	-37.9772949218807	68.0101911034717	52.7922737144298	43.81938857955	122.866577977194	119.807618905583
204	387.223567012584	297.829732495275	1	8	203	10.15	-12.7765845529996	3.88102685862009	13.3530327011237	43.5272101942899	74.9755189087282	145.967978831871	124.551111142166
205	388.65625	298.320190429688	1	8	204	10.2	28.65365974832	9.8091586882606	30.2861653423469	34.0492936843346	111.438950574978	160.986197670973	127.147281140513
206	389.771331787109	297.471282958984	1	8	205	10.25	22.3016357421795	-16.9781494140807	28.028922817399	29.9808059253088	117.49781126501	169.167524538456	128.001744402889
207	390.752014160156	296.298980712891	1	8	206	10.3	19.6136474609409	-23.4460449218591	30.5681564573317	94.1166249852242	148.433115928484	171.759867212014	128.63985962042
208	389.340972900391	294.378173828125	1	8	207	10.35	-28.2208251953	-38.4161376953205	47.6677523083426	170.085627435526	202.956180181299	172.86188279431	131.625630143682
209	373.624123595726	288.728014159926	1	8	208	10.4	-314.3369860933	-113.00319336398	334.032128000701	191.46841233573	251.707440379268	177.393942082802	134.060968651051
210	354.279585329485	281.923030959929	1	8	209	10.45	-386.890765324821	-136.099663999939	410.131177593855	262.816938172633	282.402933003885	183.797253847672	137.182963378496
211	348.672943115234	278.16943359375	1	8	210	10.5	-112.13284428502	-75.0719473235802	134.942847318422	375.93155443729	299.034326173422	190.76274458417	137.743650572852
212	367.929531614674	280.220752937366	1	8	211	10.55	385.1317699888	41.02638687232	387.310785641845	409.298255773311	303.253827740386	198.528782100141	137.446589896215
213	398.213684082031	285.019805908203	1	8	212	10.6	605.683049347141	95.9810594167402	613.240833631625	394.720238572245	301.904377009069	206.748152397506	137.198986557854
214	422.96302028969	288.84554992614	1	8	213	10.65	494.98672415318	76.5148803587397	500.865634680808	406.600240011113	279.812365256877	216.634119741917	136.49893319662
215	439.669307490151	291.132218379428	1	8	214	10.7	334.12574400922	45.7333690657606	337.241091588525	343.690717308139	256.155557120367	221.424002084178	135.929925971901
216	449.337849805941	292.102863648412	1	8	215	10.75	193.3708463158	19.4129053796792	194.342854512763	227.877199580849	264.02767790333	222.839812299392	136.758893429944
217	452.973951359589	291.980538113437	1	8	216	10.8	72.7220310729604	-2.4465106995001	72.7631721269722	150.326474740443	248.624448271797	223.636420783154	137.550935943396
218	451.582916273623	290.988294154845	1	8	217	10.85	-27.8207017193199	-19.8448791718397	34.1732449951755	117.590875668488	210.540124613714	228.172209995711	138.504112216462
219	446.170048670571	289.349184152982	1	8	218	10.9	-108.25735206104	-32.7822000372601	113.112010478777	121.455115795547	181.560799104566	217.196353837127	139.508073714121
220	437.740652672961	287.286260488191	1	8	219	10.95	-168.5879199522	-41.2584732958203	173.563096228753	153.558179235456	160.445071164471	203.810921873695	138.672188903298
221	427.300032403321	285.022575540818	1	8	220	11	-208.8124053928	-45.273698947459	213.664055148058	193.203049646578	146.645298425363	199.300555230629	136.940945421729
222	415.853491984178	282.781181691206	1	8	221	11.05	-228.93080838286	-44.827876992241	233.278489326515	212.795123468688	144.019013825923	180.860017447129	136.60949688724
223	404.406335538062	280.785131319698	1	8	222	11.1	-228.943128922319	-39.9210074301595	232.397597050788	203.299266660455	154.440042982353	151.531395138515	136.035453475807
224	393.9638671875	279.257476806641	1	8	223	11.15	-208.84936701124	-30.5530902611395	211.072379589328	171.835481055178	154.580342417377	127.029887561369	139.466097868236
225	387.690643310547	278.633392333984	1	8	224	11.2	-125.46447753906	-12.4816894531409	126.083812187584	134.47984841639	151.466286627024	110.873654272828	144.180972795908
226	390.485870361328	278.985015869141	1	8	225	11.25	55.9045410156205	7.03247070314092	56.3451271216751	115.677036318129	134.573432557927	104.350262321432	147.344099731745
227	390.870025634766	276.691955566406	1	8	226	11.3	7.68310546876023	-45.8612060547	46.500326132574	96.3655613660647	113.095586622461	103.342004674778	147.329739055665
228	395.931610107422	271.974395751953	1	8	227	11.35	101.231689453119	-94.3511962890602	138.383536559482	99.6333065935941	92.5226656633155	104.146341638615	147.443489669418
229	391.729644775391	268.0849609375	1	8	228	11.4	-84.0393066406193	-77.7886962890602	114.515004829008	97.311384060676	72.4989760181717	101.62220534544	139.370781548754
230	394.905700683594	261.711334228516	1	8	229	11.45	63.5211181640591	-127.47253417968	142.422538325231	91.7113248285323	61.3022373811847	93.5471239589238	130.237142807717
231	396.363311767578	260.014709472656	1	8	230	11.5	29.1522216796807	-33.9324951172	44.7355144570848	69.3682950085024	62.0552262175013	83.1191462592885	127.764472324268
232	397.281433105469	259.902099609375	1	8	231	11.55	18.3624267578193	-2.25219726562045	18.5000299718554	48.6323906702787	62.6649955236324	74.6902116743397	118.669480985906
233	396.092224121094	259.298950195312	1	8	232	11.6	-23.7841796875	-12.0629882812602	26.668387459333	22.9711681687752	53.8526402948764	65.322754554107	104.274764845565
234	395.746154785156	258.882110595703	1	8	233	11.65	-6.92138671875909	-8.33679199217954	10.8354831378893	26.7990683743266	48.6640682735037	62.2980759945546	92.5127552648628
235	395.363525390625	258.289001464844	1	8	234	11.7	-7.65258789062045	-11.8621826171807	14.1164258177137	33.6186662187324	35.6279612908232	66.9379435076367	84.7358241791113
236	398.029144287109	256.529876708984	1	8	235	11.75	53.3123779296795	-35.1824951172	63.8750154848418	38.3369855812503	31.6648599606499	71.8483871640978	80.3759801221371
237	395.495819091797	257.236022949219	1	8	236	11.8	-50.6665039062398	14.1229248047	52.5980191938843	48.6957458767286	36.2848367262183	71.0230573281749	78.9857928883491
238	396.447998046875	254.910400390625	1	8	237	11.85	19.0435791015602	-46.5124511718795	50.2599842719221	48.2847544128712	38.1228434448986	66.7147693431243	78.5595074118488
239	395.684478759766	257.947357177734	1	8	238	11.9	-15.2703857421795	60.7391357421795	62.629284615281	36.5306515469731	52.0971759709375	61.5452092603805	76.2337192807057
240	395.815979003906	257.358795166016	1	8	239	11.95	2.63000488279999	-11.7712402343591	12.061468498427	38.9510072337041	72.5736496340887	56.663363741738	72.9389898701726
241	395.740783691406	257.114898681641	1	8	240	12	-1.50390625	-4.8779296875	5.10450115535131	37.9087013085469	81.6415481106942	56.2283894179077	67.794972388121
242	393.10205078125	258.986328125	1	8	241	12.05	-52.7746582031205	37.4285888671795	64.6997976275393	55.4986060651465	79.3811191327175	56.4789445246819	62.7589541481183
243	391.203979492188	260.199066162109	1	8	242	12.1	-37.9614257812398	24.2547607421795	45.0484546461357	96.8625448553062	79.5768983913722	57.0181345526146	57.757070297547
244	391.855021813202	267.699805308544	1	8	243	12.15	13.0208464202792	150.0147829287	150.578808398279	126.752444674415	74.4263502472573	57.995622968357	52.8713586162552
245	393.865474097682	278.457615950103	1	8	244	12.2	40.2090456896008	215.15621283118	218.881162449226	119.811231031731	77.6987661926528	58.5979940853947	50.3604749742412
246	395.455108642578	286.020050048828	1	8	245	12.25	31.79269089792	151.2486819745	154.554000250897	121.245095474198	80.7919188751655	56.4016979228422	50.5665565109882
247	395.634216308594	287.509002685547	1	8	246	12.3	3.58215332031932	29.7790527343795	29.9937294141164	93.3540944293681	76.6730523231455	54.6295811019207	49.8263089507213
248	395.821166992188	290.113189697266	1	8	247	12.35	3.73901367188068	52.0837402343807	52.2177768584699	58.5349875299994	75.9134256603307	52.9726731850827	47.7355464763068
249	396.130157470703	290.575653076172	1	8	248	12.4	6.17980957029999	9.24926757811932	11.1238031741316	34.8313930759156	63.8940699657765	50.8452332159713	45.7280757524624
250	398.075775146484	291.684234619141	1	8	249	12.45	38.9123535156193	22.1716308593807	44.7856279523819	33.5348736145602	44.6223385367006	52.3308557814214	42.5389102327415
251	398.565368652344	293.418243408203	1	8	250	12.5	9.79187011720001	34.6801757812398	36.0360279804781	30.5817558464638	31.1618477349902	52.4707985169535	42.2124968105422
252	397.404357910156	293.602600097656	1	8	251	12.55	-23.2202148437591	3.68713378906023	23.5111321073393	34.4340455021849	29.8780430711239	50.8276966218969	42.1525793277673
253	399.169891357422	292.978454589844	1	8	252	12.6	35.3106689453193	-12.4829101562409	37.452188017988	30.7096895434018	26.3684479787931	50.191386040987	42.501713922586
254	398.103881835938	294.060943603516	1	8	253	12.65	-21.3201904296795	21.6497802734409	30.3852514527372	27.4923023940648	27.2641161846853	43.4446412379558	42.4739628352999
255	397.685729980469	295.300506591797	1	8	254	12.7	-8.36303710938068	24.7912597656193	26.1638481584665	26.2212125276875	26.96294537019	33.7830064408457	43.3313105510768
256	398.504333496094	294.730590820312	1	8	255	12.75	16.3720703125	-11.3983154297	19.949092233793	22.1551401111225	24.1496781587416	29.2847258578787	42.6892884303528
257	399.224456787109	295.196655273438	1	8	256	12.8	14.4024658203	9.32128906252046	17.155682775453	20.0941868671856	24.9823409206484	28.6295605732678	42.4985271529227
258	400.049957275391	295.423461914062	1	8	257	12.85	16.5100097656409	4.53613281247954	17.1218259351628	23.2162011969782	24.4693464216433	28.7563236094893	41.8834293081483
259	400.653991699219	296.225463867188	1	8	258	12.9	12.0806884765591	16.0400390625205	20.0804852330528	20.8070539234183	22.9952125101351	29.9109422445443	40.4614215275661
260	401.293731689453	298.213775634766	1	8	259	12.95	12.7947998046807	39.7662353515602	41.7739198074293	23.7434693136093	22.9436743449907	28.4144567237451	40.4982165480009
261	401.681518554688	298.289794921875	1	8	260	13	7.75573730470001	1.52038574217954	7.90335586599377	26.7835527321641	27.4076039807671	28.1966042031768	40.5439717831283
262	400.839965820312	296.938537597656	1	8	261	13.05	-16.8310546875205	-27.0251464843795	31.8377597264078	25.8962381530845	27.3810780754117	27.8262141308526	41.1858063124847
263	399.902130126953	295.622375488281	1	8	262	13.1	-18.7567138671795	-26.3232421875	32.322243027937	22.6711474930033	31.1441992401855	27.9852932925574	40.1140644741422
264	400.275695800781	296.309600830078	1	8	263	13.15	7.47131347656023	13.7445068359398	15.6439123376547	34.008154038116	32.5577683044033	26.9523027022427	37.6496503347317
265	400.628601074219	297.542510986328	1	8	264	13.2	7.05810546875909	24.658203125	25.6484665070231	31.018686837214	29.8659680773001	28.064627016759	33.6215582964033
266	402.715728759766	300.006866455078	1	8	265	13.25	41.7425537109409	49.287109375	64.5883885915572	35.5048457482069	32.243530247612	28.9768789378633	30.8986717169438
267	403.253479003906	300.658050537109	1	8	266	13.3	10.7550048828	13.0236816406193	16.890423721898	39.219298455722	30.6700873410569	30.3674732039247	31.3462593161562
268	401.050048828125	302.282745361328	1	8	267	13.35	-44.0686035156205	32.4938964843807	54.7530375829013	37.060788661597	31.5012401634714	30.7941854312139	32.5451648737666
269	402.378051757812	301.204193115234	1	8	268	13.4	26.5600585937398	-21.5710449218807	34.2161758752302	30.4789064571081	30.9093928943504	30.0776098391609	35.8659090449549
270	402.663055419922	301.89013671875	1	8	269	13.45	5.70007324220001	13.7188720703205	14.8559175363982	30.3214878448997	33.1855796885272	28.6655773145805	36.7639307809435
271	403.975708007812	302.776611328125	1	8	270	13.5	26.2530517578	17.7294921875	31.6789775691128	27.497634578736	30.5461538949595	28.6171450493032	36.9052441597721
272	403.855499267578	303.57275390625	1	8	271	13.55	-2.40417480467954	15.9228515625	16.103330660856	22.5994873329787	33.3538683324378	31.5439160030724	38.5715604344952
273	404.856079101562	305.340972900391	1	8	272	13.6	20.0115966796795	35.3643798828205	40.6337712520829	29.3103707154575	30.4441716222424	30.0367429072974	39.6660755819659
274	404.712921142578	305.805694580078	1	8	273	13.65	-2.86315917967954	9.29443359373977	9.72543964644384	30.6134013328109	27.5974513739185	31.8546594315077	40.4480955554103
275	402.614288330078	307.011779785156	1	8	274	13.7	-41.97265625	24.1217041015602	48.4103344487919	36.3862488199759	27.4651865518609	33.4601101519609	40.8846457075426
276	403.579193115234	308.659790039062	1	8	275	13.75	19.2980957031193	32.9602050781193	38.19413065588	33.3907086657488	24.9907598509943	32.5126175760089	41.0986728813982
277	405.822875976562	308.805023193359	1	8	276	13.8	44.8736572265602	2.90466308593977	44.967568096681	32.5954154148583	32.4177446650879	34.0629580590447	41.211087272364
278	407.095581054688	308.965667724609	1	8	277	13.85	25.4541015625205	3.212890625	25.656070480947	25.6200023882642	28.5722456511233	36.3340061380438	41.5046751171274
279	406.951477050781	309.214385986328	1	8	278	13.9	-2.88208007813978	4.97436523438068	5.74897339199143	19.3681183691777	32.799925968665	41.8208758453656	42.0903110781478
280	407.612182617188	309.360473632812	1	8	279	13.95	13.2141113281398	2.92175292967954	13.5332693158218	28.4492405101999	33.7346406153947	45.1134048381419	42.5582079198911
281	407.655212402344	309.704528808594	1	8	280	14	0.860595703119316	6.88110351563978	6.93471056044717	23.7537826364978	34.4790812570583	45.6138841163675	43.7864349232228
282	412.094970703125	308.863800048828	1	8	281	14.05	88.7951660156205	-16.8145751953193	90.3731788017919	33.0044365224717	34.7720477856516	49.3169067381378	43.8402057410551
283	412.071655273438	308.757385253906	1	8	282	14.1	-0.466308593739768	-2.12829589843977	2.17878111243675	41.8492788425251	42.2238406538453	51.3468578713744	43.9967306126104
284	414.582300795724	308.081188383398	1	8	283	14.15	50.2129104457197	-13.5239374101604	52.0022428218611	49.590044144939	56.0443003168127	53.9438884085779	44.9658216644996
285	417.445251464844	308.459777832031	1	8	284	14.2	57.2590133823996	7.57178897266044	57.7574809160885	41.0948550611034	62.761623124423	53.7046643983262	44.7994635347251
286	415.984100341797	310.212554931641	1	8	285	14.25	-29.2230224609398	35.0555419922	45.6385370725168	60.6938986711928	66.2370083817406	53.2204668249331	43.8446146924452
287	414.125274658203	308.702545166016	1	8	286	14.3	-37.1765136718795	-30.2001953125	47.897233382614	79.0841641111538	66.2160688111876	52.0547013408033	44.3170474815284
288	418.843475341797	310.383514404297	1	8	287	14.35	94.3640136718795	33.6193847656193	100.173999162884	83.673967406321	74.1214700916255	52.2151648030408	43.4718856429044
289	411.661712646484	309.905120849609	1	8	288	14.4	-143.63525390626	-9.56787109376023	143.953570021666	82.8839726185422	75.0878508484909	54.1030123171348	47.2369569135818
290	407.628001469464	309.791011500449	1	8	289	14.45	-80.6742235403999	-2.28218698320006	80.7064973919244	91.3372825612719	73.6746881812577	56.4508385252017	54.5257329087567
291	409.489972155276	310.72797783151	1	8	290	14.5	37.2394137162405	18.73932662122	41.6885631336232	87.5490415120581	71.9618523928079	58.9557247971423	61.5555632805575
292	413.798400878906	312.055084228516	1	8	291	14.55	86.1685744726003	26.542127940121	90.1637830962622	71.091537585828	69.337354895955	56.1364954790379	66.4403919851639
293	417.684064924288	313.237679656063	1	8	292	14.6	77.7132809076397	23.6519085509394	81.2327939168149	63.6754089561945	62.2064889522362	57.9567183179234	68.201573134235
294	420.597746011142	314.246251394227	1	8	293	14.65	58.2736217370802	20.1714347632799	61.6660503905153	61.0397321670735	52.1617243174569	58.0769838974916	70.3769811673653
295	422.570226968137	315.177571301958	1	8	294	14.7	39.4496191398991	18.6263981546199	43.6258542437569	47.337427230638	50.1400539259804	56.1388169174892	69.496321169982
296	423.63229062394	316.128411238201	1	8	295	14.75	21.24127311606	19.0167987248606	28.5101791880183	36.8639363924144	51.6744412125441	55.1766118088814	69.4907142317129
297	423.814719807219	317.195543061906	1	8	296	14.8	3.64858366557996	21.3426364740997	21.6522584140848	33.2319110490858	46.0569221468881	54.5711369040122	70.2203850997973
298	423.148297346643	318.47573863202	1	8	297	14.85	-13.3284492115195	25.6039114022803	28.8653397256965	36.6046988957662	41.7919665442214	50.609765147765	71.5074766248566
299	421.663806070878	320.065769807491	1	8	298	14.9	-29.6898255152996	31.8006235094197	43.5059236738722	42.3091502580146	41.0661169464924	52.6530379817979	72.7629069014728
300	419.392028808594	322.062408447266	1	8	299	14.95	-45.4355452456809	39.9327727955006	60.4897934771594	44.7764170631381	38.6029456537207	63.9380609793715	74.6189983316433
301	417.532684326172	324.224487304688	1	8	300	15	-37.1868896484398	43.2415771484398	57.0324359992602	46.7199966960285	38.391371224955	77.4972424447476	87.1658670644736
302	418.539916992188	325.59326171875	1	8	301	15.05	20.1446533203205	27.3754882812398	33.9885924397024	48.9003228438989	39.8049189120694	83.5638772321901	98.0197508776326
303	417.213470458984	326.994049072266	1	8	302	15.1	-26.5289306640807	28.0157470703205	38.5832378901482	40.6011924116751	39.0130413432938	85.0562883970956	99.2028647566709
304	419.701934814453	328.093139648438	1	8	303	15.15	49.7692871093807	21.9818115234398	54.4075544132246	34.4735921918954	53.1443516461389	86.8100739261526	98.3110173255148
305	420.65025505667	328.041834394947	1	8	304	15.2	18.9664048443399	-1.02610506982046	18.9941413160403	34.8334207610006	77.7360680327627	85.2879779416379	97.390280964243
306	419.404739740691	327.60553509179	1	8	305	15.25	-24.9103063195798	-8.72598606314	26.3944349003613	31.3060859905592	103.320043676951	85.7609616384927	97.8341330623799
307	417.656433105469	327.986755371094	1	8	306	15.3	-34.9661327044407	7.62440558607977	35.7877352852287	57.3883804483789	121.070832317492	88.3860688587913	97.185688678095
308	418.314056396484	328.801879882812	1	8	307	15.35	13.1524658203	16.3024902343602	20.9465640379412	114.87094365385	128.32061024997	90.7997884466724	94.9385236264316
309	426.862492144236	325.291975632759	1	8	308	15.4	170.96871495504	-70.1980850010602	184.819026702323	172.166495162007	132.554030905813	91.4228014858108	92.0658179792809
310	440.826112921428	318.988773782757	1	8	309	15.45	279.27241554384	-126.06403700004	306.406957343397	207.308243873983	131.973010229555	92.787158138085	92.0663294530741
311	455.434744559684	313.393203779168	1	8	310	15.5	292.172632765121	-111.91140007178	312.872192441144	225.33513450938	133.13055205203	115.376009331805	92.4572168092893
312	465.918212890625	312.006195068359	1	8	311	15.55	209.66936661882	-27.7401742161805	211.496478845112	207.719681363247	136.967218805513	139.903006276227	90.7198207193439
313	469.165774218528	316.511838905289	1	8	312	15.6	64.9512265580597	90.1128767386001	111.081017214925	149.07507680526	142.586535550051	140.449011195418	89.0735819043641
314	468.704406738281	321.326873779297	1	8	313	15.65	-9.22734960493926	96.3006974801601	96.7417609716563	94.0946089420542	129.701251325483	138.545050753538	88.0893602294237
315	468.676361083984	321.985473632812	1	8	314	15.7	-0.560913085940911	13.1719970703	13.1839345534621	66.626193737043	107.838248243407	138.641745010997	87.4209526197053
316	469.056716791072	323.845474681721	1	8	315	15.75	7.60711414176058	37.20002097818	37.969853125115	59.8379365907217	127.431974986659	140.491654315878	87.0219274706095
317	468.814239501953	327.545257568359	1	8	316	15.8	-4.84954578237989	73.9956577327598	74.154402820056	51.6828212877185	158.735180234962	139.800240452178	87.4424185737797
318	467.818572998047	331.271514892578	1	8	317	15.85	-19.9133300781205	74.5251464843807	77.1397314833191	66.6014196815546	152.577412140867	139.267282105098	86.9544918141981
319	468.772552490234	333.902191162109	1	8	318	15.9	19.0795898437398	52.6135253906193	55.9661844566402	160.769341031263	144.536070601263	131.478597976764	86.9450581957923
320	466.583618164062	337.706207275391	1	8	319	15.95	-43.7786865234398	76.0803222656409	87.7769265226425	250.844166732882	145.310479792438	120.194597926777	87.0462991034081
321	443.564774443425	326.873363701001	1	8	320	16	-460.37687441274	-216.656871487801	508.809459873659	245.316887691012	147.852756579726	107.417191173831	86.1929641277067
322	420.934753417969	313.617889404297	1	8	321	16.05	-452.60042050912	-265.10948593408	524.528531328149	237.389319914808	142.633262098842	97.8757642064976	86.2293289465124
323	419.254669189453	311.800262451172	1	8	322	16.1	-33.6016845703193	-36.3525390625	49.5033362739707	224.019539903322	135.948028660145	93.0908754116327	87.0296522397696
324	419.409637451172	310.998687744141	1	8	323	16.15	3.09936523437955	-16.0314941406193	16.3283455756176	134.936172128189	133.255944628045	89.3686465326948	87.9909782703861
325	419.156372070312	309.9833984375	1	8	324	16.2	-5.06530761720001	-20.3057861328205	20.9280264652142	34.4223574648029	132.550947610146	89.5539272977727	90.0640838677777
326	417.844573974609	307.097961425781	1	8	325	16.25	-26.2359619140602	-57.7087402343795	63.3926209979925	26.5791696292781	87.4024073610031	88.2828933027264	91.8774956598173
327	416.812957763672	307.473876953125	1	8	326	16.3	-20.6323242187398	7.51831054687955	21.9594580112196	29.1225693412825	37.0163481780328	86.498768288768	93.1667086808955
328	416.427734375	307.814727783203	1	8	327	16.35	-7.70446777343977	6.81701660156023	10.2873970963466	41.0823553169697	33.6043386823983	83.1091951817238	94.5834431183906
329	416.815521240234	306.415191650391	1	8	328	16.4	7.75573730467954	-27.9907226562398	29.0453441356396	39.8686425938174	34.2012224641264	82.4673149057738	92.2501032432404
330	418.534515380859	302.76318359375	1	8	329	16.45	34.3798828125	-73.0401611328205	80.7269563436502	39.6103388912627	33.797374803107	81.3054400687311	86.8869407154976
331	420.792297363281	300.997528076172	1	8	330	16.5	45.1556396484409	-35.3131103515602	57.3240573822311	40.6295077355185	28.7130300257266	57.0099189236084	80.6042571196728
332	421.692626953125	301.504791259766	1	8	331	16.55	18.0065917968795	10.1452636718807	20.6679394984462	39.2798755869702	30.3642744786936	32.5556516167975	76.3191815963502
333	422.326904296875	301.069702148438	1	8	332	16.6	12.685546875	-8.70178222656023	15.3832413176255	26.5123942892443	30.2703617033024	33.6102932841207	75.5037791635472
334	421.726287841797	300.130462646484	1	8	333	16.65	-12.0123291015602	-18.7847900390807	22.2971833928982	17.5574174576358	31.6786851835026	37.4369057872341	74.4651293885448
335	420.959014892578	299.777709960938	1	8	334	16.7	-15.3454589843795	-7.05505371091931	16.8895498550207	21.1182100661245	30.0599325273164	41.4864227245586	75.4176838802467
336	420.608032226562	300.297821044922	1	8	335	16.75	-7.01965332032046	10.4022216796795	12.5491732241882	19.9112156710863	26.6174304862138	43.2633370037562	75.4405344841461
337	419.037536621094	301.408569335938	1	8	336	16.8	-31.4099121093602	22.2149658203205	38.47190254089	24.0774947800349	28.0949550555623	46.5331769096132	74.3790330096931
338	419.277587890625	301.809631347656	1	8	337	16.85	4.80102539062045	8.02124023436022	9.34826934243454	33.6074707653884	33.6162478858431	49.899604131683	89.1027636645563
339	421.418243408203	301.549285888672	1	8	338	16.9	42.8131103515602	-5.20690917968068	43.1285789376408	35.6774435147917	40.6725891103418	53.0216085097169	104.202613762849
340	424.429382324219	300.388946533203	1	8	339	16.95	60.2227783203193	-23.2067871093795	64.5394297817883	35.071700045	49.1754706460102	53.5792835042187	102.43629140354
341	425.574033635022	300.415178425977	1	8	340	17	22.89302621606	0.524637855479568	22.899036971205	47.3212801006	57.8136439817859	53.7913230655147	91.1283190903829
342	424.696598600844	301.954871967618	1	8	341	17.05	-17.548700683559	30.7938708328197	35.4431851919312	57.2676834406487	62.7020793405328	54.7625989862027	78.9257757306822
343	422.456449353511	304.682742797105	1	8	342	17.1	-44.8029849466604	54.5574165897403	70.5961696204345	64.7434705266319	69.5288465600637	57.9166829154616	78.8645681835912
344	419.512958024847	308.273506553416	1	8	343	17.15	-58.8698265732796	71.8152751262198	92.8605956378844	79.9498444487801	74.3645318359312	59.5616122443949	79.8104405109289
345	416.525496746675	312.401878875529	1	8	344	17.2	-59.7492255634404	82.5674464422605	101.918365211705	90.3324586360656	77.098634481121	61.2814404627206	80.7316801530837
346	414.153437650819	316.742575402422	1	8	345	17.25	-47.44118191712	86.81393053786	98.9309065819456	91.7364130195274	80.9652156448156	62.5981756655658	80.595468207611
347	413.056152869104	320.970311773073	1	8	346	17.3	-21.9456956343004	84.5547274130195	87.3562561283585	91.4613802312137	81.4302429168431	62.2592977306181	81.4152605113363
348	413.893014533353	324.75980362646	1	8	347	17.35	16.73723328498	75.7898370677401	77.6159415377436	89.4537984356101	82.2171179450801	95.0963321473888	82.3678337562335
349	417.323394775391	327.785766601562	1	8	348	17.4	68.6076048407608	60.5192595020401	91.4854316963158	81.9805868408512	78.450635378448	125.937912619924	82.6255909071169
350	421.325653076172	330.041198730469	1	8	349	17.45	80.0451660156193	45.1086425781398	91.8804562336867	72.5280271976207	73.3874102794311	123.567142738349	81.338686880387
351	419.142303466797	332.211120605469	1	8	350	17.5	-43.6669921875	43.3984375	61.5648486081513	72.6978228706329	67.3827073493458	125.246719257157	80.5049120138434
352	419.533843994141	334.177185058594	1	8	351	17.55	7.83081054688068	39.3212890625	40.0934579122058	65.4398905256824	61.8165161207035	125.295899844567	80.7213209973079
353	418.381958007812	337.927520751953	1	8	352	17.6	-23.0377197265807	75.0067138671807	78.464919902805	57.3210221232521	120.663817734714	124.118843083062	80.9192271113367
354	419.347381591797	340.512939453125	1	8	353	17.65	19.3084716797	51.7083740234398	55.1957699715632	52.7848278578404	177.511293403916	122.183975234624	80.5389958618778
355	420.133056640625	342.953918457031	1	8	354	17.7	15.7135009765602	48.8195800781205	51.2861142215354	51.1050050437864	170.035650995576	119.976937581609	80.754950917572
356	421.597534179688	341.675170898438	1	8	355	17.75	29.2895507812602	-25.5749511718602	38.8838772810924	168.629812598795	169.528222869499	117.927599411466	81.8608227689147
357	421.426025390625	340.099761962891	1	8	356	17.8	-3.43017578126023	-31.5081787109398	31.6943438419359	289.58269628215	169.161556772291	116.297344113059	81.3646153396099
358	426.875128883617	307.244115264438	1	8	357	17.85	108.98206985984	-657.112933969061	666.088957677848	282.750279867901	166.020568221043	114.836063380784	81.7116600824435
359	432.992736816406	274.818145751953	1	8	358	17.9	122.352158655781	-648.5193902497	659.960188388339	286.271617881158	165.917315090799	112.229573304517	81.3403900281437
360	433.727722167969	275.25732421875	1	8	359	17.95	14.6997070312591	8.78356933593977	17.1240321502884	287.218108500795	166.566464883787	109.098090256555	80.2392911769434
361	433.277160644531	278.045684814453	1	8	360	18	-9.01123046875909	55.7672119140602	56.4905673473793	163.411323843292	168.472491473586	107.218500962172	80.0684572353561
362	432.693078768605	279.770830373676	1	8	361	18.05	-11.6816375185203	34.5029111844599	36.4267969401213	42.2519338994485	170.778172105415	106.680043008413	79.5466925738313
363	431.903515942411	281.987140640128	1	8	362	18.1	-15.7912565238803	44.3262053290402	47.0550343903309	50.3826498996724	109.008309026854	103.921771307212	78.1431809353902
364	430.943093579912	284.519280040602	1	8	363	18.15	-19.2084472499801	50.6427880094793	54.1632386691225	50.6733650660134	46.9478532051175	101.516379479361	76.1766318105219
365	429.846433095071	287.191913001894	1	8	364	18.2	-21.9332096968196	53.4526592258408	57.7776121514079	54.3382357100351	48.1605295175343	100.228461372423	73.9560413185863
366	428.648155901853	289.829703950796	1	8	365	18.25	-23.9655438643604	52.7558189780393	57.9441431790844	54.6052942104163	44.908779054845	101.123469872263	71.7648672290832
367	427.382883414221	292.257317314104	1	8	366	18.3	-25.3054497526398	48.5522672661602	54.7511501602298	51.6437725107866	44.1985292445353	100.469932948602	69.8376806327761
368	426.085237046139	294.299417518611	1	8	367	18.35	-25.9529273616397	40.8420040901399	48.3903268922369	45.9384091353961	41.8229743933803	68.3269880174983	68.2229086089692
369	424.78983821157	295.780668991111	1	8	368	18.4	-25.9079766913806	29.6250294499998	39.355630170974	39.1441930436766	37.1154438679222	36.7428674363638	66.4427818610919
370	423.531308324479	296.525736158398	1	8	369	18.45	-25.1705977418192	14.9013433457401	29.2507952744554	34.0588227790355	33.8904578610602	36.9114396155381	64.9160219554464
371	422.344268798828	296.359283447266	1	8	370	18.5	-23.7407905130203	-3.32905422263934	23.9730627204867	29.0406545763442	33.7744482709412	34.8901952135549	64.0725743884377
372	421.298208411976	295.331886774716	1	8	371	18.55	-20.9212077370398	-20.5479334510005	29.3242988370246	22.5871152250578	30.161693791788	33.7974853030956	63.5671397139143
373	420.602085394856	294.397768018575	1	8	372	18.6	-13.9224603424009	-18.6823751228201	23.2994858787805	21.8425065867243	27.6456670081425	32.1675187877186	62.2843295440669
374	420.499725341797	294.737060546875	1	8	373	18.65	-2.04720106117975	6.78585056600014	7.08793341454192	28.4047034982059	26.53788166761	30.1692883864202	61.9299091218752
375	420.177856445312	295.972198486328	1	8	374	18.7	-6.43737792970001	24.7027587890602	25.5277520827879	26.2645648045405	25.662349713542	27.9351450555639	62.1262274652095
376	417.677612304688	294.626892089844	1	8	375	18.75	-50.0048828124795	-26.9061279296807	56.7840472778945	26.2506794399408	24.8716113722647	25.6021350467007	62.1072075788177
377	418.531494140625	294.998352050781	1	8	376	18.8	17.0776367187398	7.42919921874091	18.6236053686978	30.4886481101621	23.3964413616558	23.3780171524929	61.5795936649299
378	418.534515380859	293.836853027344	1	8	377	18.85	0.0604248046795419	-23.2299804687409	23.2300590557817	29.4821928403598	22.5120631820569	21.6097538371544	45.350336907918
379	418.334324360467	292.437208357303	1	8	378	18.9	-4.00382040783938	-27.9928934008194	28.2777767656489	21.3385192463236	23.2231329049181	20.6559904176669	29.5301766239506
380	418.461309306244	291.420332682783	1	8	379	18.95	2.53969891553993	-20.3375134904002	20.4954757337761	20.5283179187711	21.9798322500675	20.7339536543375	30.3688362114391
381	418.838899086756	290.711325569491	1	8	380	19	7.55179561023965	-14.1801422658398	16.0656793077134	18.773446924173	17.4298218224601	20.9266478147032	30.2219820871116
382	419.390522570573	290.235286583132	1	8	381	19.05	11.0324696763405	-9.5207797271803	14.5725987309354	15.9576176996741	16.5943405131978	20.4542364194156	30.13298988882
383	420.039608626264	289.917315289411	1	8	382	19.1	12.9817211138197	-6.35942587441946	14.4557040827913	14.4774716597752	15.5738406661662	20.6468877809221	30.6705806960344
384	420.709586122395	289.682511254033	1	8	383	19.15	13.3995499226205	-4.69608070756067	14.1986306431544	13.5211243985967	14.7740991677239	22.3434387643897	29.3872003697041
385	421.323883927537	289.455974042704	1	8	384	19.2	12.2859561028395	-4.53074422658005	13.0947455342816	12.6603631076245	15.8055575951329	24.0239935579955	29.1639259889515
386	421.805930910256	289.16280322113	1	8	385	19.25	9.64093965437996	-5.86341643147989	11.283943001821	12.3742344081594	16.9816842571418	23.0909452853719	28.5920506728104
387	422.079155939122	288.728098355015	1	8	386	19.3	5.46450057732045	-8.69409732229997	10.2687922760741	13.5905806357737	17.5120314771754	22.6892543812582	27.5224963910448
388	422.066987882702	288.076959010066	1	8	387	19.35	-0.243361128400466	-13.02278689898	13.0250605854661	17.1336435304906	18.7817123797872	22.3736857983377	27.0176777965488
389	421.692855609566	287.134484751987	1	8	388	19.4	-7.48264546272026	-18.8494851615803	20.2803617812258	20.4422441156868	21.4637446238612	22.3174858115374	27.9951759637373
390	420.880187988281	285.825775146484	1	8	389	19.45	-16.2533524256992	-26.1741921100599	30.810060007866	22.3636998467264	26.0681548659236	23.8262328073401	29.4298326082999
391	420.107147216797	284.6689453125	1	8	390	19.5	-15.4608154296807	-23.1365966796795	27.8269459278019	25.189190351415	28.7520687482836	25.5537689606684	31.3810984682437
392	421.090942382812	284.809631347656	1	8	391	19.55	19.6759033203	2.81372070312045	19.8760709312721	29.3369086119487	28.7841682493186	26.4684944745444	34.5588626649503
393	421.547729492188	283.531158447266	1	8	392	19.6	9.13574218752046	-25.5694580078	27.1525131089092	35.0026662013565	29.1735309305091	29.1736426043502	34.632751094726
394	419.522399902344	283.854309082031	1	8	393	19.65	-40.5065917968807	6.46301269529999	41.0189530838944	37.0618933808803	29.8608724553509	28.6051123529881	36.2551255779438
395	422.451904296875	283.452423095703	1	8	394	19.7	58.5900878906205	-8.03771972656023	59.138847954905	35.2046366519107	31.8469080195473	30.3927069223392	37.6684303144263
396	423.625091552734	284.954772949219	1	8	395	19.75	23.4637451171795	30.0469970703193	38.123081825421	33.1578715096033	34.1258536641951	31.58196629892	38.3587701975568
397	424.052551269531	284.642303466797	1	8	396	19.8	8.54919433594091	-6.24938964843977	10.5897872864241	30.3848362987531	35.4249574719134	31.6669756295968	40.6128422878891
398	424.249481201172	283.819610595703	1	8	397	19.85	3.93859863281932	-16.4538574218795	16.9186873973718	28.691149837738	39.5655728289133	32.4256017559433	41.2458868619555
399	424.587249755859	285.134613037109	1	8	398	19.9	6.75537109373977	26.3000488281193	27.1537770296435	31.1898139475098	35.746480082115	35.3343615098077	41.7863549396616
400	425.713592529297	287.403991699219	1	8	399	19.95	22.5268554687602	45.3875732422	50.6704156498295	35.645278291916	34.7172589787548	38.1257115622622	41.7062164527187
401	427.265319824219	289.403289794922	1	8	400	20	31.0345458984398	39.9859619140602	50.6164023742802	45.9732741482233	34.4118638495565	41.8355491217841	41.4245092140459
402	428.811431884766	289.960205078125	1	8	401	20.05	30.9222412109409	11.1383056640602	32.8671090084548	41.108123865477	34.549783009875	48.663488910485	41.6809745570715
403	430.912017822266	292.669128417969	1	8	402	20.1	42.01171875	54.1784667968795	68.5586666789085	40.7433681197716	35.6776725813774	48.61861440853	42.3437346776306
404	430.783355712891	292.610473632812	1	8	403	20.15	-2.5732421875	-1.17309570313978	2.82802561591206	37.6339137516032	40.8078505642644	50.1668123914979	42.5948782571853
405	431.764404296875	294.847106933594	1	8	404	20.2	19.6209716796795	44.7326660156398	48.8466369213026	33.454287727834	44.4045151049772	51.3128670708572	42.6697989709938
406	431.654846191406	296.597137451172	1	8	405	20.25	-2.19116210937955	35.0006103515602	35.0691305334382	25.3820710145315	49.5452445793732	53.6265951097418	42.58342784232
407	431.735290527344	296.004119873047	1	8	406	20.3	1.60888671875909	-11.8603515625	11.9689788896086	40.5075772630518	61.9020203490566	58.53643019452	42.725051172429
408	432.218902587891	297.328460693359	1	8	407	20.35	9.67224121094091	26.4868164062398	28.1975831123959	48.0656620901828	57.6716559881468	60.1180879255732	43.6561682753755
409	433.72265625	300.951568603516	1	8	408	20.4	30.0750732421795	72.4621582031409	78.4555568585138	61.4565754071431	64.5871447008807	61.2552240677859	44.4544820931753
410	435.374267578125	304.956207275391	1	8	409	20.45	33.0322265625	80.0927734375	86.6370610569578	90.3497529702793	67.9084751629595	59.5862000980974	44.6891155419757
411	436.299194335938	309.972839355469	1	8	410	20.5	18.4985351562602	100.332641601559	102.02369711824	89.9612409617621	72.841326369927	57.2952494674234	44.9124686107116
412	439.423095703125	317.143676757812	1	8	411	20.55	62.4780273437398	143.41674804686	156.434866705289	88.6667121387096	82.523077379165	56.8934546395985	45.318858305332
413	438.229888916016	316.596343994141	1	8	412	20.6	-23.8641357421795	-10.9466552734193	26.2550230698099	87.7512882357362	84.5585032697691	55.513826750911	45.8300060061083
414	435.170349121094	318.491882324219	1	8	413	20.65	-61.1907958984409	37.9107666015591	71.9829127432514	84.2260773327109	81.7025975713073	56.5846441613824	45.9961844457216
415	431.095581054688	318.011413574219	1	8	414	20.7	-81.4953613281193	-9.609375	82.0599415420907	74.6964017880507	74.7678850912175	54.9468910196484	44.9934861199149
416	426.894958496094	318.414123535156	1	8	415	20.75	-84.0124511718807	8.05419921874091	84.3976426031131	79.1557655777761	65.0452543554737	53.5848893857199	44.741472299193
417	421.965118408203	316.115661621094	1	8	416	20.8	-98.5968017578193	-45.9692382812409	108.786488981988	74.738483003905	51.8848889301404	53.7831267152612	45.3363848325521
418	419.554260253906	315.831115722656	1	8	417	20.85	-48.2171630859398	-5.69091796875909	48.5518420184369	61.7844819466988	53.3559975136753	54.8867347948078	45.5447738964668
419	417.53662109375	317.298522949219	1	8	418	20.9	-40.3527832031205	29.3481445312591	49.8964998738961	45.8644313782364	48.582143621884	53.5746026765429	45.2950625122334
420	416.714935302734	317.029846191406	1	8	419	20.95	-16.4337158203205	-5.37353515625909	17.2899362560596	29.0733760722302	41.9853068763372	51.2525195216892	44.4208807329068
421	416.585571289062	316.827850341797	1	8	420	21	-2.58728027343977	-4.03991699218068	4.79738976080126	27.5562294495745	34.3284524015129	47.9893880996391	43.5905817365597
422	415.979400634766	315.744323730469	1	8	421	21.05	-12.1234130859193	-21.6705322265602	24.831212451957	22.425804239863	25.0431760513574	41.974227700179	43.5242486022584
423	415.210693359375	317.642913818359	1	8	422	21.1	-15.3741455078205	37.9718017578	40.9661089051584	22.1861318059757	25.2149663198466	43.0413976036866	42.371839847676
424	415.452453613281	318.830780029297	1	8	423	21.15	4.83520507812045	23.7573242187602	24.2443738253388	22.7924734247893	25.4466077817785	41.8255564999454	42.6999534481943
425	416.252197265625	318.742706298828	1	8	424	21.2	15.9948730468795	-1.76147460937955	16.0915740866232	21.0129760304847	27.7371539521609	38.6741051689727	41.6019379144875
426	416.164611816406	318.361175537109	1	8	425	21.25	-1.75170898437955	-7.63061523438068	7.82909785486927	22.8737031901187	30.9335218438046	35.8563494886442	41.4748547986516
427	416.391784667969	319.124786376953	1	8	426	21.3	4.54345703125909	15.2722167968807	15.9337254804337	28.4674113236939	32.0635664702175	32.1363394705842	41.7403819505054
428	418.037628173828	321.024475097656	1	8	427	21.35	32.9168701171807	37.9937744140602	50.2697447033287	33.2881760983461	32.726797693698	30.9714598673603	42.6499103682835
429	419.817138671875	322.934661865234	1	8	428	21.4	35.5902099609398	38.2037353515591	52.2129144932146	39.0745702628199	35.0689693780068	29.334900956681	41.597767617638
430	421.440460205078	324.119567871094	1	8	429	21.45	32.4664306640602	23.6981201172	40.1953979598843	43.1141569099504	35.3629034616081	29.2555613677161	39.6158494249873
431	422.918212890625	325.212585449219	1	8	430	21.5	29.5550537109398	21.8603515625	36.7610686772383	42.5798921972773	37.3842465757756	29.8859140056959	37.9000961532915
432	424.468627929688	326.139923095703	1	8	431	21.55	31.0083007812602	18.5467529296807	36.1316587160861	41.6705274323196	39.2295028898109	30.1550425649183	34.2200212894102
433	424.582458496094	328.517120361328	1	8	432	21.6	2.27661132811932	47.5439453125	47.5984211399634	37.43763082487	36.727953414874	29.229852944441	34.7639018132822
434	426.233276367188	330.236114501953	1	8	433	21.65	33.0163574218807	34.3798828125	47.666090668426	35.6939228887312	33.2231941315835	28.8152627350062	34.982603248445
435	426.995544433594	330.8056640625	1	8	434	21.7	15.2453613281193	11.3909912109398	19.0309149226364	35.3448488696714	30.7739687832713	28.2569848093266	33.8501114985051
436	428.228088378906	331.474090576172	1	8	435	21.75	24.6508789062409	13.3685302734398	28.0425289965443	30.8760146324707	28.8383061675872	29.3648202115833	32.2538874922
437	427.048736572266	330.223022460938	1	8	436	21.8	-23.5870361328	-25.0213623046795	34.3862886207868	24.7758608308474	28.246518659619	29.6976371857496	30.5148411605033
438	426.695648193359	329.010681152344	1	8	437	21.85	-7.06176757814092	-24.2468261718807	25.2542499539598	24.1103067416727	25.7329081951841	30.4130859417591	30.1528363546603
439	427.434936523438	329.446655273438	1	8	438	21.9	14.7857666015807	8.71948242188068	17.1653216603099	21.9826894464432	22.5615560920057	29.6209325587331	29.9005919388913
440	427.970977783203	328.872955322266	1	8	439	21.95	10.7208251953	-11.4739990234398	15.7031444767625	21.1481884495666	21.1510661570451	27.9791793282853	30.8414365391835
441	428.716583251953	328.424224853516	1	8	440	22	14.912109375	-8.974609375	17.4044425203969	20.5898017578975	21.345393847391	27.8108042069438	31.6863334963207
442	429.012542724609	329.905639648438	1	8	441	22.05	5.91918945311932	29.6282958984398	30.2137836364038	20.347251353164	20.1657714816883	26.4658148786414	32.0243162205463
443	428.504516601562	328.903991699219	1	8	442	22.1	-10.1605224609398	-20.0329589843807	22.4623164956142	18.1918255724176	24.0982184686443	26.4864060228777	31.9592333148575
444	428.189575195312	328.171173095703	1	8	443	22.15	-6.298828125	-14.6563720703193	15.9525696366425	20.7080982483388	26.0186709858827	28.1396499969445	32.3214179664026
445	428.433349609375	328.135986328125	1	8	444	22.2	4.87548828126023	-0.703735351560226	4.92601557303075	19.18335451381	25.1843898732992	29.0261178280375	33.2537621963776
446	427.543914794922	326.929016113281	1	8	445	22.25	-17.7886962890602	-24.1394042968795	29.9858059000026	27.6066351793911	26.7833022463004	28.6514254957558	33.3669966069819
447	427.001525878906	325.938262939453	1	8	446	22.3	-10.8477783203193	-19.8150634765602	22.5900649637601	31.6900906186014	24.6851110976637	28.8933428504224	33.7681980488295
448	424.687347412109	323.686462402344	1	8	447	22.35	-46.2835693359409	-45.0360107421807	64.5787198235198	32.1769541741809	27.2399038505713	29.3342128419604	35.0930213947511
449	423.444976806641	322.358520507812	1	8	448	22.4	-24.8474121093591	-26.5588378906398	36.3698468326938	32.8585062442621	33.7177439018834	30.4662829211016	36.3173316867606
450	423.729888916016	322.125579833984	1	8	449	22.45	5.6982421875	-4.65881347656023	7.36033335092807	30.1868676815174	36.9011694990299	32.427311710651	37.6062472169601
451	422.336486816406	321.205657958984	1	8	450	22.5	-27.8680419922	-18.3984375	33.3935662504086	26.8731725217514	35.9574571441206	33.4867529869454	40.901704584124
452	422.796295166016	321.165100097656	1	8	451	22.55	9.19616699220001	-0.811157226559089	9.23187215003695	35.7453971851654	37.6209142191564	33.8935898761743	43.6912871985094
453	425.009033203125	322.095825195312	1	8	452	22.6	44.2547607421795	18.6145019531193	48.0102440246895	41.6253848238789	34.5702072152764	34.688613685274	44.0299923790956
454	427.607940673828	325.184417724609	1	8	453	22.65	51.9781494140602	61.7718505859398	80.7309701497637	39.0564080439792	34.9138948563204	35.8275731977989	45.9541116596034
455	429.077270507812	326.288665771484	1	8	454	22.7	29.3865966796795	22.0849609375	36.7602715444956	45.0549607567955	39.6702335480027	38.2505395834286	45.7015041061891
456	429.731658935547	325.49658203125	1	8	455	22.75	13.0877685547	-15.8416748046795	20.5486823509103	42.2672419088015	40.1902037275905	37.3691730023806	45.370188205899
457	431.647521972656	325.077178955078	1	8	456	22.8	38.3172607421807	-8.38806152343977	39.2246357141181	34.0823925274755	43.1020686546849	37.8387589119094	45.1180719529852
458	432.280548095703	323.495574951172	1	8	457	22.85	12.6605224609398	-31.6320800781205	34.0716497847196	37.7150822721265	42.1373235199767	39.772956847743	45.1914943477925
459	434.241119384766	323.152648925781	1	8	458	22.9	39.2114257812602	-6.85852050781932	39.8067232431339	41.3239994112017	37.9374024937145	43.0137308147882	46.179585362679
460	436.214324951172	321.24267578125	1	8	459	22.95	39.4641113281193	-38.1994628906205	54.9237202677503	41.1491765525743	39.5999096678273	47.233315105635	46.2283688478614
461	436.122160523264	319.315214610575	1	8	460	23	-1.84328855816034	-38.5492234134995	38.5932680462868	42.0074051311519	38.7808888606405	53.9926049613041	45.8906308909383
462	435.409057617188	317.535217285156	1	8	461	23.05	-14.2620581215192	-35.5999465083801	38.3505214209809	41.7924124599535	38.0566036046623	60.9167595183775	45.7727400829057
463	435.898498535156	315.680572509766	1	8	462	23.1	9.78881835936022	-37.0928955078	38.3627926776078	41.4847370635282	44.9757064802096	61.5735787353135	46.1269220192299
464	436.969390869141	314.067016601562	1	8	463	23.15	21.4178466797	-32.2711181640807	38.7317598871416	36.2377783100793	51.1135667732559	63.7685733222623	46.7628004428383
465	436.902404785156	311.398590087891	1	8	464	23.2	-1.33972167970001	-53.3685302734193	53.3853432856241	34.9640306567504	54.7963966632673	62.3768903843407	47.3355704416766
466	437.110107421875	311.980560302734	1	8	465	23.25	4.15405273437955	11.6394042968591	12.3584742790422	47.9440078292673	67.7950061950177	62.0889509160422	48.2079022743854
467	437.160430908203	310.382263183594	1	8	466	23.3	1.00646972656023	-31.9659423828	31.981783154336	60.4347210865583	78.7314503820702	61.3428010555481	48.6828891237059
468	435.056854248047	305.667083740234	1	8	467	23.35	-42.0715332031205	-94.3035888672	103.262678540193	68.1080562630063	81.0098339506502	61.0487758536246	47.5163654838094
469	434.475524902344	300.641326904297	1	8	468	23.4	-11.6265869140602	-100.51513671874	101.185326173597	99.3522340799562	89.5997441508102	61.8928878042564	47.7381365896435
470	435.893829345703	296.278472900391	1	8	469	23.45	28.3660888671807	-87.2570800781193	91.7520191678642	122.49887010739	85.153871100854	60.0294259850718	48.8450164440885
471	431.936065673828	288.836456298828	1	8	470	23.5	-79.1552734375	-148.84033203126	168.579363363791	114.075660072033	85.3970129714438	58.2945087949312	48.3317657518846
472	431.737823486328	281.453369140625	1	8	471	23.55	-3.96484375	-147.66174316406	147.714963291505	118.764767215062	84.6289985064338	57.6518902896371	49.494109649164
473	431.432861328125	278.411285400391	1	8	472	23.6	-6.09924316406023	-60.8416748046795	61.1466283634078	102.199685938702	77.1218452270395	57.5652303531859	48.407513240647
474	429.882659912109	272.375640869141	1	8	473	23.65	-31.0040283203205	-120.712890625	124.630861888741	71.4417918629314	72.6722088352568	57.6980276878777	46.805814419293
475	430.285400390625	272.568023681641	1	8	474	23.7	8.05480957032046	3.84765625	8.92661278606225	46.7591269054776	65.2624553068763	56.4206012999247	46.8975398295444
476	431.013702392578	272.439849853516	1	8	475	23.75	14.5660400390602	-2.5634765625	14.7898929849405	40.1680303820459	48.7940113948447	59.0466315463902	47.758866851764
477	429.801818847656	272.527954101562	1	8	476	23.8	-24.2376708984398	1.76208496091931	24.3016385042361	26.5796504554516	36.5723301972039	59.5270193355025	47.9320522046436
478	431.189056396484	272.278106689453	1	8	477	23.85	27.7447509765591	-4.99694824217954	28.1911457462498	28.3252246750509	34.1206267557215	55.2597741198757	49.082689967381
479	429.11865234375	274.213958740234	1	8	478	23.9	-41.4080810546795	38.7170410156193	56.6889622557695	26.146230926758	25.7963112249453	52.4625423644988	48.518974470551
480	429.374450683594	273.369110107422	1	8	479	23.95	5.11596679687955	-16.8969726562398	17.6544838840587	26.3855334889303	27.6873314989954	50.456717782542	56.2564218354865
481	429.328216552734	273.558288574219	1	8	480	24	-0.924682617200006	3.78356933593977	3.89492424347581	28.0732231293971	32.6962501213366	42.6709265424651	63.5092456231286
482	428.819549560547	272.389251708984	1	8	481	24.05	-10.1733398437398	-23.3807373047	25.4981513150976	25.012971994439	34.4250401645712	38.0714597799505	64.2131186769749
483	429.684417724609	270.774841308594	1	8	482	24.1	17.2973632812398	-32.2882080078	36.629593948584	27.0494383229398	33.3977030127118	35.2414477459805	65.2145640535292
484	431.349456787109	272.003662109375	1	8	483	24.15	33.30078125	24.5764160156205	41.3877065809788	39.2462693159152	32.2528758937409	29.8430555163237	73.0347579538968
485	430.243103027344	271.159149169922	1	8	484	24.2	-22.1270751953	-16.8902587890602	27.8368155265628	42.464546840212	35.6509802582077	31.4181892747481	80.9798616122261
486	432.459014892578	268.789978027344	1	8	485	24.25	44.3182373046807	-47.3834228515602	64.8790792083531	38.7221828960265	36.5478416900855	33.4287827874859	81.9199537356795
487	432.949462890625	270.810791015625	1	8	486	24.3	9.80895996093977	40.4162597656205	41.5895389365815	39.4927797930428	39.5705893626971	34.5213033537391	83.7936081271986
488	433.100372314453	269.927703857422	1	8	487	24.35	3.01818847656023	-17.6617431640602	17.9177742276564	44.2525221934756	36.3622687362395	37.1166040811373	85.845701703664
489	431.840667724609	268.048889160156	1	8	488	24.4	-25.1940917968807	-37.5762939453193	45.2406910660601	33.8494140642558	33.889799807702	35.1450611368456	85.3787149955029
490	433.276123046875	265.902954101562	1	8	489	24.45	28.7091064453205	-42.9187011718807	51.6355275287271	36.6766318851821	35.1490470505008	52.4834176859012	85.0537212463382
491	432.69580078125	266.180267333984	1	8	490	24.5	-11.6064453125	5.54626464843977	12.8635385622536	34.0023545764524	34.1613154536351	68.723982451326	83.9720886448972
492	432.369079589844	263.413208007812	1	8	491	24.55	-6.53442382812045	-55.3411865234398	55.7256280412133	28.2868198223612	34.617566542907	70.7743470643127	82.6866630675836
493	432.514617919922	263.587829589844	1	8	492	24.6	2.91076660156023	3.49243164063978	4.54638768400808	26.0455719075259	40.8355051495629	72.8638977538725	85.2205788031024
494	433.292755126953	263.885559082031	1	8	493	24.65	15.5627441406205	5.95458984374091	16.663017295604	34.4732168430145	38.0372463799502	88.3714882199159	83.8261542802053
495	432.650848388672	261.968719482422	1	8	494	24.7	-12.8381347656205	-38.3367919921807	40.4292879545505	32.5585012006319	69.3158551135947	105.539121924527	84.9954211245416
496	432.064666748047	259.281829833984	1	8	495	24.75	-11.7236328125	-53.7377929687602	55.0017632396968	47.6686557226733	100.900123212566	104.793275924969	86.1798720486642
497	433.399108886719	257.399200439453	1	8	496	24.8	26.6888427734398	-37.6525878906193	46.1520498293001	47.7876729375392	101.978104765928	108.060196918895	85.8851864652745
498	436.338592529297	254.679214477539	1	8	497	24.85	58.7896728515602	-54.3997192382801	80.0971602942151	112.586138319664	109.365526771506	116.431629287452	87.0207134373204
499	436.133697509766	253.84098815918	1	8	498	24.9	-4.09790039061932	-16.7645263671801	17.2581033699336	167.327029582118	142.85317663213	118.294887626507	86.6119772687636
500	454.338256252654	253.065214719901	1	8	499	24.95	364.091174857759	-15.5154687855799	364.421614865172	171.397708331225	175.929196798554	119.650724710134	87.7333813204835
501	470.773559570312	253.049346923828	1	8	500	25	328.70606635316	-0.317355921459921	328.706219551971	171.062397820338	175.425236396302	125.273250747329	90.1028902371145
502	467.479553222656	253.504272460938	1	8	501	25.05	-65.8801269531193	9.09851074220001	66.5054435748311	237.91868032672	181.502827294882	127.301866355217	91.6194634348874
503	468.586395263672	249.742706298828	1	8	502	25.1	22.1368408203193	-75.2313232422	78.4206077397806	239.272255277445	192.027753425342	135.199709860224	91.8153740650284
504	451.095258481196	248.007709999703	1	8	503	25.15	-349.822735649519	-34.6999259825003	351.539515901846	183.523443210487	198.552528873064	137.809253044087	NA
505	432.545806884766	247.397842407227	1	8	504	25.2	-370.9890319286	-12.1973518495201	371.189489618794	191.60794625854	169.985594306674	138.572652974335	NA
506	432.621917724609	244.900894165039	1	8	505	25.25	1.52221679685908	-49.9389648437597	49.9621592171806	212.993109030346	149.646378282092	138.930961309842	NA
507	431.786254882812	239.620208740234	1	8	506	25.3	-16.7132568359398	-105.6137084961	106.927958815098	159.186377419407	152.625627944505	137.24906957681	NA
508	436.648284912109	231.730728149414	1	8	507	25.35	97.2406005859398	-157.7896118164	185.346421598812	100.698933335904	161.033892948943	136.924822793503	NA
509	435.765747070312	227.700942993164	1	8	508	25.4	-17.6507568359398	-80.595703125	82.505857847153	115.769313353698	132.765329456044	138.078893400682	NA
510	435.449157714844	223.776077270508	1	8	509	25.45	-6.33178710936022	-78.4973144531199	78.752269201276	113.643309630471	101.216109150116	122.983344955066	NA
511	437.171478271484	217.751739501953	1	8	510	25.5	34.4464111328	-120.4867553711	125.31405930615	109.07467686754	102.436686223382	111.481798022903	NA
512	439.838836669922	213.743194580078	1	8	511	25.55	53.3471679687602	-80.1708984375	96.297940198963	106.344281492681	92.9953118587376	112.464579805462	NA
513	435.645355224609	206.783813476562	1	8	512	25.6	-83.8696289062602	-139.18762207032	162.503257784157	101.733284964328	81.8218921616648	110.766850376184	NA
514	433.797698974609	203.878936767578	1	8	513	25.65	-36.953125	-58.0975341796795	68.8538809728592	89.1040590930672	77.6052579282995	NA	NA
515	431.389953613281	202.479568481445	1	8	514	25.7	-48.1549072265591	-27.9873657226602	55.6972865595125	72.3473140870046	75.9810956034574	NA	NA
516	429.193756103516	200.279830932617	1	8	515	25.75	-43.9239501953	-43.9947509765602	62.1679299498442	54.5691074557898	73.317217763714	NA	NA
517	428.594635009766	200.460296630859	1	8	516	25.8	-11.982421875	3.60931396484034	12.51421516865	48.8662343639181	72.3035316664188	NA	NA
518	424.946228027344	199.974472045898	1	8	517	25.85	-72.9681396484409	-9.71649169921989	73.6122246280832	50.2289062425865	60.4998078034256	NA	NA
519	423.017211914062	199.385330200195	1	8	518	25.9	-38.5803222656398	-11.7828369140602	40.3395155135007	57.5303764343608	NA	NA	NA
520	421.356475830078	196.737518310547	1	8	519	25.95	-33.2147216796795	-52.9562377929602	62.5106459528545	72.2597492458331	NA	NA	NA
521	416.500732421875	195.863571166992	1	8	520	26	-97.1148681640602	-17.4789428711	98.6752809087158	66.4305081510613	NA	NA	NA
522	414.389007568359	192.108581542969	1	8	521	26.05	-42.2344970703205	-75.0997924804597	86.1610792260114	NA	NA	NA	NA
523	413.603973388672	190.02848815918	1	8	522	26.1	-15.7006835937398	-41.6018676757801	44.4660191542244	NA	NA	NA	NA
524	NA	NA	1	8	523	26.15	NA	NA	NA	NA	NA	NA	NA
525	NA	NA	1	8	524	26.2	NA	NA	NA	NA	NA	NA	NA
526	NA	NA	1	8	525	26.25	NA	NA	NA	NA	NA	NA	NA
527	NA	NA	1	8	526	26.3	NA	NA	NA	NA	NA	NA	NA
528	NA	NA	1	8	527	26.35	NA	NA	NA	NA	NA	NA	NA
529	NA	NA	1	8	528	26.4	NA	NA	NA	NA	NA	NA	NA
530	NA	NA	1	8	529	26.45	NA	NA	NA	NA	NA	NA	NA
531	NA	NA	1	8	530	26.5	NA	NA	NA	NA	NA	NA	NA
532	NA	NA	1	8	531	26.55	NA	NA	NA	NA	NA	NA	NA
533	NA	NA	1	8	532	26.6	NA	NA	NA	NA	NA	NA	NA
534	NA	NA	1	8	533	26.65	NA	NA	NA	NA	NA	NA	NA
535	NA	NA	1	8	534	26.7	NA	NA	NA	NA	NA	NA	NA
536	NA	NA	1	8	535	26.75	NA	NA	NA	NA	NA	NA	NA
537	NA	NA	1	8	536	26.8	NA	NA	NA	NA	NA	NA	NA
538	NA	NA	1	8	537	26.85	NA	NA	NA	NA	NA	NA	NA
539	NA	NA	1	8	538	26.9	NA	NA	NA	NA	NA	NA	NA
540	NA	NA	1	8	539	26.95	NA	NA	NA	NA	NA	NA	NA
541	NA	NA	1	8	540	27	NA	NA	NA	NA	NA	NA	NA
542	NA	NA	1	8	541	27.05	NA	NA	NA	NA	NA	NA	NA
543	NA	NA	1	8	542	27.1	NA	NA	NA	NA	NA	NA	NA
544	NA	NA	1	8	543	27.15	NA	NA	NA	NA	NA	NA	NA
545	NA	NA	1	8	544	27.2	NA	NA	NA	NA	NA	NA	NA
546	NA	NA	1	8	545	27.25	NA	NA	NA	NA	NA	NA	NA
547	NA	NA	1	8	546	27.3	NA	NA	NA	NA	NA	NA	NA
548	NA	NA	1	8	547	27.35	NA	NA	NA	NA	NA	NA	NA
549	NA	NA	1	8	548	27.4	NA	NA	NA	NA	NA	NA	NA
550	NA	NA	1	8	549	27.45	NA	NA	NA	NA	NA	NA	NA
551	NA	NA	1	8	550	27.5	NA	NA	NA	NA	NA	NA	NA
552	NA	NA	1	8	551	27.55	NA	NA	NA	NA	NA	NA	NA
553	NA	NA	1	8	552	27.6	NA	NA	NA	NA	NA	NA	NA
554	NA	NA	1	8	553	27.65	NA	NA	NA	NA	NA	NA	NA
555	NA	NA	1	8	554	27.7	NA	NA	NA	NA	NA	NA	NA
556	NA	NA	1	8	555	27.75	NA	NA	NA	NA	NA	NA	NA
557	NA	NA	1	8	556	27.8	NA	NA	NA	NA	NA	NA	NA
558	NA	NA	1	8	557	27.85	NA	NA	NA	NA	NA	NA	NA
559	NA	NA	1	8	558	27.9	NA	NA	NA	NA	NA	NA	NA
560	NA	NA	1	8	559	27.95	NA	NA	NA	NA	NA	NA	NA
561	NA	NA	1	8	560	28	NA	NA	NA	NA	NA	NA	NA
562	NA	NA	1	8	561	28.05	NA	NA	NA	NA	NA	NA	NA
563	NA	NA	1	8	562	28.1	NA	NA	NA	NA	NA	NA	NA
564	NA	NA	1	8	563	28.15	NA	NA	NA	NA	NA	NA	NA
565	NA	NA	1	8	564	28.2	NA	NA	NA	NA	NA	NA	NA
566	NA	NA	1	8	565	28.25	NA	NA	NA	NA	NA	NA	NA
567	NA	NA	1	8	566	28.3	NA	NA	NA	NA	NA	NA	NA
568	NA	NA	1	8	567	28.35	NA	NA	NA	NA	NA	NA	NA
569	NA	NA	1	8	568	28.4	NA	NA	NA	NA	NA	NA	NA
570	NA	NA	1	8	569	28.45	NA	NA	NA	NA	NA	NA	NA
571	NA	NA	1	8	570	28.5	NA	NA	NA	NA	NA	NA	NA
572	NA	NA	1	8	571	28.55	NA	NA	NA	NA	NA	NA	NA
573	NA	NA	1	8	572	28.6	NA	NA	NA	NA	NA	NA	NA
574	NA	NA	1	8	573	28.65	NA	NA	NA	NA	NA	NA	NA
575	NA	NA	1	8	574	28.7	NA	NA	NA	NA	NA	NA	NA
576	NA	NA	1	8	575	28.75	NA	NA	NA	NA	NA	NA	NA
577	NA	NA	1	8	576	28.8	NA	NA	NA	NA	NA	NA	NA
578	NA	NA	1	8	577	28.85	NA	NA	NA	NA	NA	NA	NA
579	NA	NA	1	8	578	28.9	NA	NA	NA	NA	NA	NA	NA
580	NA	NA	1	8	579	28.95	NA	NA	NA	NA	NA	NA	NA
581	NA	NA	1	8	580	29	NA	NA	NA	NA	NA	NA	NA
582	NA	NA	1	8	581	29.05	NA	NA	NA	NA	NA	NA	NA
583	NA	NA	1	8	582	29.1	NA	NA	NA	NA	NA	NA	NA
584	NA	NA	1	8	583	29.15	NA	NA	NA	NA	NA	NA	NA
585	NA	NA	1	8	584	29.2	NA	NA	NA	NA	NA	NA	NA
586	NA	NA	1	8	585	29.25	NA	NA	NA	NA	NA	NA	NA
587	NA	NA	1	8	586	29.3	NA	NA	NA	NA	NA	NA	NA
588	NA	NA	1	8	587	29.35	NA	NA	NA	NA	NA	NA	NA
589	NA	NA	1	8	588	29.4	NA	NA	NA	NA	NA	NA	NA
590	NA	NA	1	8	589	29.45	NA	NA	NA	NA	NA	NA	NA
591	NA	NA	1	8	590	29.5	NA	NA	NA	NA	NA	NA	NA
592	NA	NA	1	8	591	29.55	NA	NA	NA	NA	NA	NA	NA
593	NA	NA	1	8	592	29.6	NA	NA	NA	NA	NA	NA	NA
594	NA	NA	1	8	593	29.65	NA	NA	NA	NA	NA	NA	NA
595	NA	NA	1	8	594	29.7	NA	NA	NA	NA	NA	NA	NA
596	NA	NA	1	8	595	29.75	NA	NA	NA	NA	NA	NA	NA
597	NA	NA	1	8	596	29.8	NA	NA	NA	NA	NA	NA	NA
598	NA	NA	1	8	597	29.85	NA	NA	NA	NA	NA	NA	NA
599	NA	NA	1	8	598	29.9	NA	NA	NA	NA	NA	NA	NA
600	NA	NA	1	8	599	29.95	NA	NA	NA	NA	NA	NA	NA
601	NA	NA	1	8	600	30	NA	NA	NA	NA	NA	NA	NA
