# Supplementary material for: An automated feeding system for the African killifish reveals the impact of diet on lifespan and allows scalable assessment of associative learning
Source: eLife. 2022 Nov 10;11:e69008. doi: 10.7554/eLife.69008 (PMC9788828; doi:10.7554/eLife.69008)
Supplement: Figure 6—source data 3. [file elife-69008-fig6-data3.zip › Filtered and Interpolated Trajectories with Kinematics/t2_REC004 DLC_likelihood-euclidean-filtered_splines-interpolated_kinematics_02_resnet50_TrainAllTheThingsJun28shuffle1_1030000.csv]

	x2	y2	fishnum	recording_num	bodyparts_coords	seconds	velocity_x	velocity_y	velocity_xy	velocity_xy_5frame	velocity_xy_10frame	velocity_xy_20frame	velocity_xy_40frame
1	123.445	211.8053	2	4	0	0	0	0	0	NA	NA	NA	NA
2	145.107143981919	149.712286943443	2	4	1	0.05	433.24287963838	-1241.86026113114	1315.26282580101	NA	NA	NA	NA
3	164.719818510935	97.0327355283914	2	4	2	0.1	392.25349058032	-1053.59102830103	1124.24056846783	833.047830350704	NA	NA	NA
4	182.381787934877	53.1672790157144	2	4	3	0.15	353.23938847884	-877.30913025354	945.753337609298	958.49594832909	NA	NA	NA
5	198.191816601568	17.5165506662817	2	4	4	0.2	316.20057333382	-713.014566988654	779.982419875381	793.065883213497	607.735206638054	NA	NA
6	212.248668858837	-10.5188162590371	2	4	5	0.25	281.13704514538	-560.707338506376	627.240589891932	640.979632945813	621.442190935058	NA	NA
7	224.651109054508	-31.5381884993725	2	4	6	0.3	248.04880391342	-420.387444806708	488.112500223044	503.265155996928	505.041875495381	NA	NA
8	235.497901536407	-46.1409327938549	2	4	7	0.35	216.93584963798	-292.054885889648	363.80931712941	382.422582925404	411.882395480137	NA	NA
9	244.887810652362	-54.9264158816147	2	4	8	0.4	187.7981823191	-175.709661755196	257.180952864871	284.388433541026	341.03802416784	NA	NA
10	252.919600750197	-58.4940045017824	2	4	9	0.45	160.6358019567	-71.3517724033539	175.769554517761	217.017867777264	290.644940727276	433.774770256035	NA
11	259.69203617774	-57.4430653934884	2	4	10	0.5	135.448708550861	21.0187821658799	137.069842970045	182.785158014462	258.478766456576	448.051118657086	NA
12	265.303881282815	-52.3729652958632	2	4	11	0.55	112.236902101499	101.402001952504	151.259671404235	178.810892338753	242.121096747294	394.597353673492	NA
13	269.85390041325	-43.8830709480371	2	4	12	0.6	91.0003826087006	169.797886956522	192.645768315397	198.867298529149	238.968315777723	348.128784098031	NA
14	273.44085791687	-32.5727490891407	2	4	13	0.65	71.7391500724	226.206437177928	237.309624486328	232.569099372125	246.098038214637	307.419039660421	NA
15	276.163518141501	-19.0413664583042	2	4	14	0.7	54.45320449262	270.62765261673	276.051585469739	267.224325717324	259.814333874016	270.467183752077	NA
16	278.12064543497	-3.88828979465836	2	4	15	0.75	39.14254586938	303.061533272917	305.578847184925	295.151473540985	274.660046379114	241.601441728906	NA
17	279.411004145102	12.2871141626667	2	4	16	0.8	25.8071742026402	323.508079146501	324.535803130231	313.38518409052	284.152831851602	220.5366706101	NA
18	280.133358619724	28.8854786745403	2	4	17	0.85	14.4470894924393	331.967290237472	332.281507433701	320.761369218884	284.375172715925	204.294712859848	NA
19	280.386473206662	45.3074370018323	2	4	18	0.9	5.06229173876022	328.43916654584	328.478177234005	316.750993386102	273.800055153001	193.27359298994	NA
20	280.269112253742	60.953622405412	2	4	19	0.95	-2.34721905840047	312.923708071594	312.932511111556	301.08133798588	250.289426776877	185.513628948939	254.513433406806
21	279.880040108789	75.2246681461491	2	4	20	1	-7.78144289905981	285.420914814742	285.526968021018	273.598871890865	224.724117001237	179.933910218279	254.67226520463
22	279.318021119631	87.521207484913	2	4	21	1.05	-11.2403797831598	245.930786775278	246.187526129122	234.214926215482	198.952244472905	174.872083180553	222.848844807319
23	278.681819634092	97.2438736825733	2	4	22	1.1	-12.7240297107801	194.453323953206	194.869176958623	179.81748433487	169.621109941972	168.286238391375	198.190349444605
24	278.0702	103.7933	2	4	23	1.15	-12.2323926818399	130.988526348534	131.558448857089	132.697240616372	140.449147765244	158.683333132634	179.680317757947
25	277.505	105.761	2	4	24	1.2	-11.3040000000001	39.3539999999999	40.9453017084988	96.8231509599294	111.212924023862	146.770290111776	162.27509539995
26	277.1555	103.2893	2	4	25	1.25	-6.98999999999955	-49.434	49.9257494285263	65.6433479930795	85.2077740574438	132.56240691056	149.46819858908
27	277.4627	106.616	2	4	26	1.3	6.14399999999932	66.534	66.8170778469098	46.6833693150059	65.5913345095046	118.628555621529	139.18368271333
28	275.7887	105.6188	2	4	27	1.35	-33.4799999999996	-19.9440000000001	38.9701621243738	42.6083637128545	52.1973040668253	103.154275828007	132.110003427717
29	275.3056	107.3921	2	4	28	1.4	-9.66199999999958	35.4660000000001	36.7585554667209	37.7183074985158	43.5666111122674	88.2533534337446	130.560843646308
30	274.3142	107.6659	2	4	29	1.45	-19.828	5.47599999999989	20.5702736977415	34.3595180590798	43.2511534466759	75.2520965575762	131.04290261266
31	274.0998	108.9215	2	4	30	1.5	-4.28800000000024	25.112	25.4754683568331	38.7512601405711	40.4006968198834	61.2934117521733	132.442418342849
32	275.3778	106.7715	2	4	31	1.55	25.5599999999993	-42.9999999999998	50.0231306497299	40.4498529095289	38.3048667701523	51.1003359411467	133.172974476649
33	275.1664	109.8106	2	4	32	1.6	-4.22799999999938	60.7819999999998	60.9288725318299	43.8939431804974	36.687441714041	48.2519147911789	132.993863306429
34	275.787	107.6348	2	4	33	1.65	12.4119999999994	-43.5159999999999	45.2515193115102	43.083086141251	36.0575591022454	51.9415958554726	129.544764839232
35	276.0111	109.511	2	4	34	1.7	4.48200000000043	37.5239999999999	37.790725052584	42.2502154812247	39.29126909129	54.0830070478232	124.868820114721
36	277.0647	109.3184	2	4	35	1.75	21.0720000000003	-3.85199999999998	21.421183160601	34.6236232875109	37.3790494469028	57.3349554492539	119.49698772402
37	275.6595	107.5065	2	4	36	1.8	-28.1040000000007	-36.2379999999999	45.8587773495983	31.665265294962	36.6093373727888	57.8306948165595	112.021034618202
38	276.7545	107.8229	2	4	37	1.85	21.9000000000005	6.32800000000003	22.7959115632612	34.6885950020827	44.3065255155326	59.9252939955857	123.302248055322
39	275.3658	107.1976	2	4	38	1.9	-27.7740000000006	-12.5060000000002	30.4597293487653	31.6750127525545	60.3165805986778	67.8480943026748	134.737500399449
40	276.5282	109.5739	2	4	39	1.95	23.248000000001	47.526	52.9073735881876	30.968459264353	64.9148606489705	76.5721762763803	127.468595261308
41	276.2852	109.3693	2	4	40	2	-4.86000000000104	-4.09199999999998	6.35327191296028	53.9894277435542	74.2692140786245	84.9509264674194	120.70239148464
42	278.158223227772	110.354445560403	2	4	41	2.05	37.4604645554405	19.70291120806	42.3260099085906	88.9678959023937	77.3565228629668	91.4738657727441	115.166264657474
43	285.0023	111.1912	2	4	42	2.1	136.88153544456	16.73508879194	137.900753959267	95.1411262958584	83.1631462771303	97.7014882214833	110.483583669374
44	295.196	109.9615	2	4	43	2.15	203.874000000001	-24.5939999999999	205.352070142963	116.863415404694	99.6386295031041	100.406196545829	107.510984872392
45	299.378	109.7251	2	4	44	2.2	83.6399999999992	-4.72800000000007	83.7735255555111	123.744586461581	113.853083461471	102.967350117665	106.806000114932
46	305.0842	109.0312	2	4	45	2.25	114.124	-13.878	114.96471745714	112.336864810706	132.522803487936	106.43156853748	105.952800618986
47	308.8482	108.2884	2	4	46	2.3	75.2800000000002	-14.8560000000001	76.7318651930215	110.309363103815	146.338394172699	105.413513614875	104.466089272586
48	312.8696	107.87	2	4	47	2.35	80.4279999999994	-8.36799999999982	80.8621457048965	132.565040627083	151.096450927434	143.450220282637	104.473351144577
49	322.5025	106.2955	2	4	48	2.4	192.658	-31.49	195.214561608503	148.182191571178	140.495812492981	181.221647365153	104.304292287313
50	332.1833	105.1143	2	4	49	2.45	193.616	-23.6240000000001	195.051913171852	168.932201883818	141.01983958636	179.685093965039	103.856783557951
51	341.3552	102.1064	2	4	50	2.5	183.438000000001	-60.1580000000001	193.050472177616	189.856037044161	138.593922996335	180.111371217107	103.413266098395
52	350.2864	100.8149	2	4	51	2.55	178.624	-25.83	180.481916756222	170.682261882147	133.470504366783	179.232193373802	124.336061491975
53	358.5136	96.53454	2	4	52	2.6	164.544	-85.6071999999998	185.481321506614	149.474638545638	203.737294288144	172.715252547569	139.834637539544
54	363.0794	98.49091	2	4	53	2.65	91.3160000000005	39.1273999999999	99.3456857984285	129.005654421493	262.804665227202	163.080373889312	155.150379077093
55	367.4636	97.72447	2	4	54	2.7	87.6839999999993	-15.3288000000001	89.0137964893076	98.0088068497483	245.517104468608	159.528993182041	176.236865740911
56	371.4544	95.56988	2	4	55	2.75	79.8160000000007	-43.0918	90.7055515568927	217.618551532127	227.699938946278	154.570645788718	176.549720590516
57	372.6382	96.04311	2	4	56	2.8	23.6759999999992	9.46460000000002	25.497678897499	354.927068572257	212.125992574905	151.101483728613	176.110171837546
58	411.644076911095	92.3907279524167	2	4	57	2.85	780.1175382219	-73.047640951666	783.530044918509	341.559570391579	194.334054167705	149.021408293568	176.149757344486
59	450.649	87.62975	2	4	58	2.9	780.0984617781	-95.2195590483339	785.888270999076	326.394223471063	185.664935285644	140.760490271951	176.336286533796
60	451.0007	86.57819	2	4	59	2.95	7.03399999999988	-21.0311999999999	22.1763055859175	326.243178300062	178.038146777722	131.141390839522	176.109070645996
61	451.0869	87.31712	2	4	60	3	1.72400000000039	14.7785999999999	14.8788169543146	171.049556803283	170.5473685811	121.875605729371	176.330102363135
62	451.7552	86.27604	2	4	61	3.05	13.3659999999998	-20.8216000000002	24.7424530424936	16.4028019990313	168.732463090443	157.198257211207	193.463968436499
63	452.030021208204	86.0163660738277	2	4	62	3.1	5.49642416408005	-5.19347852344595	7.56193743461141	14.5167231638658	94.3055222989923	181.967786857604	207.088949529173
64	452.158603866098	86.6358878526967	2	4	63	3.15	2.57165315788029	12.39043557738	12.6544969778194	14.7005136911374	18.7163153166996	209.894561608358	207.071219458541
65	451.7596	87.13282	2	4	64	3.2	-7.98007732196083	9.93864294606595	12.7459114100899	11.2217478808238	16.7656772104356	249.506381364156	210.242360468487
66	451.0727	86.74283	2	4	65	3.25	-13.7379999999996	-7.79979999999995	15.7977695906729	17.561487794702	16.0512725124643	246.667872643552	209.981588598304
67	451.1301	86.37991	2	4	66	3.3	1.14800000000059	-7.25840000000005	7.34862399092525	21.0298286343678	102.270521847508	246.806830060216	210.300045956963
68	449.6051	87.61598	2	4	67	3.35	-30.5000000000007	24.7214	39.2606370040024	19.0146312570054	169.601519547504	208.849294406334	211.214959734984
69	449.9178	86.14913	2	4	68	3.4	6.25400000000013	-29.3369999999999	29.9962011761489	17.4020313337912	234.124187931071	171.450925702438	208.57466337511
70	450.0225	86.06631	2	4	69	3.45	2.0939999999996	-1.65639999999996	2.66992452327742	193.319295814193	320.97461595059	172.533047326952	205.060926393079
71	450.1924	86.41373	2	4	70	3.5	3.39800000000082	6.94839999999999	7.73476997460206	321.641551300305	322.788376706003	172.548833509162	201.122498563719
72	405.965790078867	89.6757803853432	2	4	71	3.55	-884.532198422661	65.241007706864	886.934946392932	447.218547227774	324.88119702999	207.695743499197	197.226220703544
73	372.0294	92.37538	2	4	72	3.6	-678.727801577339	53.9919922931361	680.871914434565	622.934600644175	323.393066513676	241.462646510777	193.006214929216
74	404.878944658172	90.6646678903337	2	4	73	3.65	656.990893163439	-34.2142421933261	657.881180813494	628.174722078215	324.185536088177	251.06206502777	190.765692893067
75	448.8037	87.1832	2	4	74	3.7	878.49510683656	-69.6293578066741	881.250191605284	456.443098245787	328.300417443469	260.955727754933	188.585916015377
76	449.4916	85.63213	2	4	75	3.75	13.7580000000003	-31.0213999999999	33.9353771448028	325.144581727048	329.04639450586	265.39253140789	186.502729402354
77	450.4432	86.67779	2	4	76	3.8	19.0319999999997	20.9132	28.2768272307907	201.15252494858	313.120965150885	269.498608185313	186.154855376121
78	450.032689351795	87.825553285799	2	4	77	3.85	-8.21021296409981	22.95526571598	24.3793318408672	33.6662342427621	313.323773474051	273.408511176399	166.807560637077
79	448.154467773989	88.0849174369969	2	4	78	3.9	-37.5644315561203	5.187283023958	37.920896921158	29.918066933505	267.999942124469	276.38883647827	147.249758454434
80	450.0801	87.03986	2	4	79	3.95	38.5126445202206	-20.901148739938	43.8187380761917	169.798832055983	200.936839559277	278.980461946637	147.061241610789
81	449.4501	86.61526	2	4	80	4	-12.5999999999999	-8.49199999999996	15.1945405985175	301.502965221054	207.996686109778	280.369391398066	147.575173539931
82	413.896466662742	94.344230683442	2	4	81	4.05	-711.07266674516	154.57941366884	727.68065284318	334.847359300358	214.116019340635	237.25418419588	147.623214119056
83	381.4829	105.0793	2	4	82	4.1	-648.271333254841	214.70138633116	682.899997666225	368.207444875791	223.423955839122	204.044643000828	148.559385960515
84	388.8648	112.1648	2	4	83	4.15	147.638000000001	141.71	204.642867317677	386.07530528605	228.592136868363	171.636824177777	150.072123731521
85	398.155164167492	117.123652317079	2	4	84	4.2	185.80728334984	99.1770463415801	210.619165953357	258.433206625288	229.660506449804	127.665450666598	151.022689454706
86	402.1572	120.4855	2	4	85	4.25	80.04071665016	67.2369536584199	104.533842649812	145.34494645719	231.692388290272	126.337586161155	152.76905300692
87	406.2303	122.3354	2	4	86	4.3	81.4620000000002	36.9980000000001	89.4701595393684	122.336914436368	161.387403240876	125.502880692026	157.315488081581
88	412.0252	123.2896	2	4	87	4.35	115.898	19.0839999999997	117.458696825735	91.1135680238177	94.7655125276039	124.76582686782	166.217713021974
89	416.2914	121.9217	2	4	88	4.4	85.3240000000005	-27.3579999999998	89.6027072135663	77.3094712944937	75.2737062310855	123.04859120643	174.687502474535
90	418.5266	120.3628	2	4	89	4.45	44.7039999999993	-31.1780000000002	54.5024338906066	64.3415998564638	54.3940617739203	121.589435894625	178.772596759407
91	419.716801243349	119.045067982648	2	4	90	4.5	23.8040248669802	-26.3546403470397	35.5133590031924	44.1860785980181	44.6784862125332	122.6015135707	179.930099239861
92	420.273943576349	117.946758608339	2	4	91	4.55	11.14284666	-21.9661874861802	24.630802349219	28.2104980258032	36.8897420434161	87.5506847389163	160.459812225794
93	420.422525287675	117.126045242707	2	4	92	4.6	2.97163422652034	-16.41426731264	16.6810905335062	17.674555524023	26.1076978965185	55.6561254102521	145.885879690544
94	420.387044666001	116.641101251383	2	4	93	4.65	-0.709612433480515	-9.69887982647975	9.72480435249193	12.0475011305726	17.5050455444973	49.0821824352709	130.241538641787
95	420.392	116.5501	2	4	94	4.7	0.099106679980423	-1.82002502766011	1.82272138170537	9.43788423036836	13.5183653394458	41.0896511544778	109.172561326156
96	420.593588692982	116.859053749996	2	4	95	4.75	4.03177385964	6.17907499991986	7.37808703594035	8.02931719501899	13.5106388511275	40.1455746059499	109.272931618944
97	420.874804606793	117.365330346035	2	4	96	4.8	5.62431827622049	10.12553192078	11.5827178481979	6.79959306319128	13.7139662369568	45.1323679778492	109.498384482662
98	421.050340717919	117.814136528586	2	4	97	4.85	3.51072222252014	8.9761236510202	9.63825535675939	9.3621751548687	16.5467382929002	59.0269148675491	110.991655319914
99	420.934890002839	117.950679038117	2	4	98	4.9	-2.30901430160088	2.73085019061995	3.57618369335335	14.9737765716823	22.8906586394563	72.9861684707998	110.947449356232
100	420.343145438039	117.520164615099	2	4	99	4.95	-11.8348912959993	-8.61028846035993	14.6356318400925	17.9900482435452	27.7852405350353	78.5647315721781	110.985917783536
101	419.0898	116.2678	2	4	100	5	-25.0669087607798	-25.0472923019802	35.4360941200085	25.0641593907815	35.6126629993667	79.4908070816549	111.256901319971
102	418.3852	115.136	2	4	101	5.05	-14.0920000000006	-22.636	26.6640762075121	38.9817242157212	53.3749939122823	83.6654402557071	94.0598566320343
103	420.1865	116.485	2	4	102	5.1	36.0260000000005	26.9800000000001	45.0088110929409	46.2083059152019	91.9461318385796	87.72711638026	77.4320851639726
104	416.9766	114.7303	2	4	103	5.15	-64.1980000000001	-35.094	73.1640078180523	56.2515494270511	128.467291397102	88.8462531057958	73.5675489394606
105	419.3972	115.4947	2	4	104	5.2	48.4119999999996	15.2879999999999	50.768540337496	88.7599395810195	143.61109780491	90.6796719857142	69.5007944462503
106	415.6602	117.5865	2	4	105	5.25	-74.7400000000005	41.8360000000001	85.6523116792541	158.828104286378	145.470975312182	92.2082770767317	74.7765099049329
107	425.11308872953	117.960927935006	2	4	106	5.3	189.0577745906	7.48855870011994	189.206026977354	217.952858578483	153.616914274457	93.4938882732975	83.2373597217396
108	444.868291231252	117.26428735275	2	4	107	5.35	395.10405003444	-13.9328116451199	395.349634619732	241.013889694619	158.90749446762	97.2174837720071	83.1811517743904
109	463.3066	117.0647	2	4	108	5.4	368.76617537496	-3.99174705500002	368.787779278581	234.690401197314	154.801847572135	98.8463075060348	92.0017017027445
110	471.480439598702	118.527412345096	2	4	109	5.45	163.47679197404	29.2542469019199	166.073695918173	218.473888967896	153.574103436393	100.382399672447	103.337901453517
111	471.128762862667	121.206169742663	2	4	110	5.5	-7.03353472070035	53.5751479513399	54.0348691927283	158.986884648862	148.803891154097	99.9122890692413	103.867061048743
112	466.662154695298	124.251842268898	2	4	111	5.55	-89.3321633473795	60.9134505247002	108.123465830263	91.6508365657873	133.612782634313	100.569028525152	110.756773665105
113	462.4912	126.8153	2	4	112	5.6	-83.4190939059602	51.2691546220398	97.9146130245635	66.134317178167	102.488835705435	99.2080449176932	120.313972693121
114	461.893761586307	128.305367941899	2	4	113	5.65	-11.94876827386	29.80135883798	32.1075388632086	62.9173811108797	69.2253236149672	98.0529154436503	126.164089112796
115	463.616813888281	129.162690819464	2	4	114	5.7	34.4610460394802	17.1464575512999	38.491098980072	48.7516763007299	57.1537015399842	97.9119377380227	127.128176951559
116	465.274609246115	130.085868287297	2	4	115	5.75	33.1559071566801	18.46354935666	37.9501888562917	45.9907867620074	54.3536028263003	109.407445203916	127.922638277968
117	464.4814	131.7735	2	4	116	5.8	-15.8641849223	33.7526342540605	37.2949417795136	46.799810664147	47.5211427758469	121.34235146563	130.660907019069
118	461.1397	134.3268	2	4	117	5.85	-66.8340000000001	51.0659999999996	84.1101653309513	48.1730859018014	39.5085953677666	107.335388681232	133.458119353721
119	461.579303034859	136.080164177943	2	4	118	5.9	8.79206069717952	35.0672835588603	36.1526583739066	45.7898245417208	41.3039833151651	111.017234934689	133.7132583907
120	463.5152	137.2615	2	4	119	5.95	38.7179393028202	23.6267164411402	45.3574751683437	46.290609250964	42.2497720396525	128.111071334857	134.487081674054
121	463.143277829801	138.508929932527	2	4	120	6	-7.43844340398027	24.9485986505397	26.0338820558888	33.0264039735258	70.010999253735	128.24331501583	134.51770616772
122	461.486072017646	139.610539254927	2	4	121	6.05	-33.1441162430997	22.0321864480002	39.7988653257294	35.8081559661832	109.071920296947	137.848107074504	134.137237844356
123	460.772780196667	140.141903949864	2	4	122	6.1	-14.2658364195802	10.6272938987399	17.7891389437605	36.3264581775035	112.181941657029	152.900829005982	133.918337301922
124	463.2326	139.6786	2	4	123	6.15	49.1963960666601	-9.26607899728026	50.0614183371938	94.2321739657493	152.809146254411	163.481925119796	133.489155468934
125	465.3574	138.5682	2	4	124	6.2	42.4959999999999	-22.208	47.9489862249452	171.853231342931	199.068441129729	163.576681917403	133.822862316542
126	449.594444072974	139.259855563868	2	4	125	6.25	-315.25911854052	13.8331112773602	315.562460997117	191.337479340532	202.13302720536	163.636999479204	133.191549159478
127	428.272513222696	141.029085202966	2	4	126	6.3	-426.43861700556	35.38459278196	427.904152211637	269.810136542639	228.175071373161	167.827925764841	129.592500444266
128	422.6251	142.165	2	4	127	6.35	-112.94826445392	22.7182959406798	115.210378931765	361.810424081955	266.293062644198	169.698754935435	120.267521843313
129	444.736509875634	141.505757362836	2	4	128	6.4	442.22819751268	-13.18485274328	442.42470434773	310.033880444971	285.659866924427	168.580209275365	111.729897825269
130	470.0943	140.0857	2	4	129	6.45	507.15580248732	-28.4011472567198	507.950423921523	284.49691140339	284.903591795154	168.591763675661	108.491872221925
131	472.770155062305	139.152274695715	2	4	130	6.5	53.5171012461001	-18.6685060857002	56.6797428122001	341.248645947863	257.262999704672	169.123123266199	107.645729642768
132	457.769018227308	138.609159236351	2	4	131	6.55	-300.02273669994	-10.8623091872801	300.219307003733	301.509597306216	226.583931232735	167.70544716356	105.53802985801
133	437.829147278657	138.024089158811	2	4	132	6.6	-398.79741897302	-11.7014015507999	398.969051654129	207.996759508354	227.21556821384	168.628629686151	104.275533918916
134	425.6888	136.9648	2	4	133	6.65	-242.80694557314	-21.18578317622	243.729461139492	204.492118964374	184.351272296318	168.925395494217	104.530493860089
135	427.2245	135.6536	2	4	134	6.7	30.7139999999993	-26.2239999999997	40.3862349322135	168.67095106208	138.115086221593	169.733786895061	103.803125942651
136	425.2668	135.6759	2	4	135	6.75	-39.1539999999998	0.446000000000026	39.1565400923011	113.182490479818	136.113219327038	156.97565311504	104.19566540691
137	419.2769	134.7858	2	4	136	6.8	-119.798	-17.8020000000004	121.113467492265	67.1929472864213	107.23582295396	137.842649422902	104.7869784116
138	425.0265	132.8201	2	4	137	6.85	114.992	-39.314	121.526748742818	68.2334129348326	70.9641967281048	133.199655005394	103.831343743951
139	425.6851	133.0228	2	4	138	6.9	13.1719999999996	4.05399999999986	13.7817451725095	67.7343196897026	52.1909240640068	112.442560715848	103.749828473168
140	423.410098745334	133.164793035055	2	4	139	6.95	-45.5000250933199	2.83986070110018	45.5885631742699	45.8006948458402	54.5639819949678	88.872673108993	103.180489656436
141	421.5771	133.1506	2	4	140	7	-36.6599749066802	-0.283860701100025	36.6610738666511	28.7459029763917	56.6883065254084	87.0481442697066	102.940914474665
142	421.471698721793	133.713076912541	2	4	141	7.05	-2.1080255641391	11.24953825082	11.4453432729528	37.1889008415923	49.1013676130692	73.2279526415154	102.348448540118
143	422.888685922582	134.843479106541	2	4	142	7.1	28.3397440157796	22.60804388	36.2527893955751	40.894551055103	39.1837417969483	55.6502388318499	102.394948369785
144	425.250151627753	136.347661744901	2	4	143	7.15	47.2293141034197	30.0836527671999	55.9967344985128	45.6422933611142	40.5338491353778	45.5790626003823	101.743569346811
145	427.978185862693	138.031479990525	2	4	144	7.2	54.5606846988005	33.6763649124805	64.1168142418233	52.4020403802982	39.6302599963929	44.0295699678995	101.238417231212
146	430.49487865279	139.700789006314	2	4	145	7.25	50.3338558019402	33.3861803157799	60.3997853967072	49.621580617505	37.983069212375	44.7543313346154	94.1079594857359
147	432.22232002343	141.161443955172	2	4	146	7.3	34.548827412799	29.2130989771596	45.2440783688727	43.8787974291633	39.2200823290705	41.7460310583579	84.2005024175578
148	432.5826	142.2193	2	4	147	7.35	7.20559953140082	21.1571208965603	22.350490581609	38.3659689376829	40.336280935595	37.9639325524678	82.1061548874748
149	431.324200694242	142.745903891247	2	4	148	7.4	-25.1679861151604	10.5320778249398	27.2828185568041	30.3238450636357	38.9672011367577	38.9194476709706	71.7903457093965
150	429.501172563313	142.875568729544	2	4	149	7.45	-36.4605626185801	2.59329676594007	36.5526717844214	26.0381242778428	33.4951579408313	37.7692156372112	59.7579823095449
151	428.493958150728	142.808299203069	2	4	150	7.5	-20.1442882516994	-1.34539052950004	20.1891660264713	31.0509812536851	32.8203561438225	36.7587056831312	58.8918302171313
152	429.683	142.7441	2	4	151	7.55	23.7808369854395	-1.2839840613799	23.8154744399083	34.0556048443522	34.3906945036466	36.9914499166752	51.7859965733538
153	432.0478	142.9118	2	4	152	7.6	47.296	3.35399999999993	47.4147754608203	28.6243469439797	36.7441233079872	36.1612670534192	42.0334575660695
154	429.9673	143.2939	2	4	153	7.65	-41.6099999999994	7.64200000000017	42.3059365101395	35.3168672240093	37.3050462065633	34.5617431994042	36.0501458999427
155	430.2675	142.9325	2	4	154	7.7	6.00399999999922	-7.22800000000007	9.39638228255916	42.7432647294505	35.9081712780295	32.7430475673633	35.1932578065184
156	427.6706	142.2599	2	4	155	7.75	-51.9380000000001	-13.4520000000003	53.651767426619	42.4372653622894	35.5343421538875	31.2402658564313	34.4360163881576
157	424.710172238719	141.537161962521	2	4	156	7.8	-59.2085552256196	-14.4547607495798	60.9474619671143	40.5544875687745	34.76281750428	30.5583554122133	31.8057131871577
158	422.540872006993	140.790389722611	2	4	157	7.85	-43.3860046345194	-14.9354447982	45.8847786250148	43.1919956120793	31.9862531712433	31.0126547695553	29.4544291474058
159	421.084564492943	140.026265777575	2	4	158	7.9	-29.1261502810005	-15.2824789007201	32.8920475425654	35.7518170837657	30.1562852620508	31.1381307029449	30.0085963561044
160	420.263114884691	139.251472624718	2	4	159	7.95	-16.4289921650402	-15.49586305714	22.583922499083	26.7823702791095	31.9909371938954	30.6432915100969	29.8382495411036
161	419.998388370357	138.472692761347	2	4	160	8	-5.29453028667945	-15.57559726742	16.450874785051	21.5352409801973	29.6601755690401	30.7355161645561	29.8357201265749
162	420.212250138062	137.696608684766	2	4	161	8.05	4.27723535409996	-15.5216815316197	16.1002279438332	19.758082955327	26.72601632078	30.3440405051922	30.3482345297314
163	420.826565375927	136.929902892283	2	4	162	8.1	12.2863047572991	-15.3341158496602	19.6491321304538	20.7898787757114	25.2811862311234	28.4166763002891	30.1889486377836
164	421.763199272074	136.179257881201	2	4	163	8.15	18.7326779229409	-15.0129002216397	24.0062574182138	23.5685340543146	24.9712151993265	26.5212291995031	29.6148257948049
165	422.944017014622	135.451356148828	2	4	164	8.2	23.6163548509592	-14.55803464746	27.7429016010054	26.6696623624506	25.3784117421642	26.3569456451372	28.3198593476483
166	424.290883791694	134.752880192468	2	4	165	8.25	26.9373355414405	-13.9695191272	30.3441511780666	29.0271314820494	25.9366901752247	24.1177014416998	27.5780453067317
167	425.725664791409	134.090512509427	2	4	166	8.3	28.6956199942995	-13.2473536608205	31.6058694845134	30.1843474433261	25.9252635061044	21.8653953159574	26.9642965561595
168	427.17022520189	133.470935597011	2	4	167	8.35	28.8912082096203	-12.3915382483199	31.436477728448	29.966944708617	24.8470994293348	20.9449257423439	26.6172206693104
169	428.546430211256	132.900831952525	2	4	168	8.4	27.5241001873201	-11.4020728897196	29.7923372245971	28.3048462961349	22.8861731369555	21.0977450412382	26.6894508433988
170	429.776145007629	132.386884073276	2	4	169	8.45	24.5942959274601	-10.27895758498	26.6558879274598	25.1808646497582	20.7229540963791	21.9072834449959	26.1866842707807
171	430.78123477913	131.935774456568	2	4	170	8.5	20.1017954300198	-9.0221923341602	22.0336591156563	20.6670673766201	18.5752273143595	22.9127345700185	26.2930253063496
172	431.48356471388	131.554185599707	2	4	171	8.55	14.0465986950005	-7.63177713721973	15.9859612526298	15.587998830585	17.0047743111348	23.7050191427876	25.9738734042184
173	431.805	131.2488	2	4	172	8.6	6.42870572239985	-6.10771199414046	8.86749136275778	11.4789634841412	16.6086652535644	24.216630222148	25.0796547733211
174	431.720157412789	131.045980777895	2	4	173	8.65	-1.69685174422057	-4.05638444209956	4.39699449442135	8.84560833258414	17.2242748831498	24.6679083902055	24.4532448241815
175	431.414660076258	131.050813546415	2	4	174	8.7	-6.10994673062009	0.0966553703995032	6.11071119524088	8.82868397251135	18.4361551478277	23.8966711279332	25.1247374570972
176	431.126882701599	131.388064541728	2	4	175	8.75	-5.75554749317917	6.74501990626027	8.86688335787092	12.5502631305087	19.8887789648123	23.9158247570322	24.1555627045443
177	431.0952	132.1825	2	4	176	8.8	-0.633654031980768	15.8887091654401	15.9013394522658	18.8605509357147	21.4847747794709	23.3702377001057	22.9277949364534
178	431.473152110816	133.503255257386	2	4	177	8.85	7.55904221632022	26.4151051477199	27.4753871527448	25.3933468115141	23.5861610149612	22.2217865690656	22.7195514401012
179	432.074940886053	135.196942049988	2	4	178	8.9	12.0357755047405	33.8737358520399	35.948433520451	30.9319495970404	26.4496436434555	22.2407709838527	22.6326720903773
180	432.629933605883	137.054541213897	2	4	179	8.95	11.0998543966002	37.1519832781803	38.7746905742382	34.1408655864305	27.0703881594873	21.7300770314645	22.4470456396339
181	432.867497550475	138.867033585204	2	4	180	9	4.75127889183909	36.24984742614	36.5598972855021	34.6220588994137	29.2564221997049	21.850534448143	22.851200780843
182	432.517	140.4254	2	4	181	9.05	-7.00995100949967	31.1673282959197	31.9459193992162	34.0387363511963	29.7357010890766	21.6037063032446	23.0881706896788
183	431.9483	141.807	2	4	182	9.1	-11.3739999999996	27.6319999999998	29.8813537176611	28.7474295074605	27.8349078845667	21.7426332463532	22.8401924634986
184	432.5283	143.3534	2	4	183	9.15	11.5999999999997	30.9280000000001	33.0318207793636	27.5808948023693	27.2572670845555	22.3852604488598	22.5283467675241
185	432.0045	143.6774	2	4	184	9.2	-10.4759999999999	6.48000000000025	12.3181563555591	25.3305365917226	25.0239989151013	23.8925292690571	22.0273661600922
186	432.9018	144.9245	2	4	185	9.25	17.9459999999995	24.9419999999998	30.7272237600466	21.0477568697197	23.8122899314738	24.1934239673887	21.7630342516791
187	433.8662	145.2994	2	4	186	9.3	19.2880000000002	7.49799999999993	20.6941283459828	20.4757978179147	21.7226378270183	23.9901945569494	21.7508690214159
188	434.2237	145.5262	2	4	187	9.35	7.15000000000032	4.53599999999994	8.46745510764622	21.3005683227421	19.8991054777452	24.4941771378584	21.3512147803933
189	433.0332	146.4528	2	4	188	9.4	-23.8099999999997	18.5320000000002	30.1720255203391	20.0436850605783	18.3208772542641	24.1675991395164	21.1515253757718
190	433.4447	147.1645	2	4	189	9.45	8.22999999999979	14.2340000000002	16.442008879696	18.114739062314	20.714670378627	22.9868078342718	21.0498092048033
191	433.8369	148.322	2	4	190	9.5	7.84400000000005	23.15	24.4428074492273	18.7504540857708	19.1304257350726	22.7896669916676	21.2308695270189
192	433.6095	147.8185	2	4	191	9.55	-4.54799999999977	-10.0700000000001	11.0493983546616	16.1659566906134	18.2446880248222	22.47132223657	21.0576101266495
193	434.1638	147.6401	2	4	192	9.6	11.0859999999991	-3.56800000000021	11.6460302249299	20.1287724345119	21.1534463911502	21.4637547048492	21.7194312593486
194	433.726	148.3832	2	4	193	9.65	-8.75599999999963	14.862	17.2495385445522	18.2171664095669	21.0779311944774	20.3887851448427	22.0282005843134
195	435.1154	149.5476	2	4	194	9.7	27.7880000000005	23.288	36.2560875991884	18.3746369873303	20.9496167534424	20.1580611922512	22.2989611387856
196	434.3836	149.4121	2	4	195	9.75	-14.6360000000004	-2.70999999999958	14.884777324502	23.5564386965295	21.7670440518614	19.6102437463261	23.4526452450674
197	433.8449	149.6572	2	4	196	9.8	-10.7740000000001	4.90199999999959	11.8367512434789	25.9899056983413	23.2200066461216	20.1315003427262	25.5104764974503
198	433.283111493757	151.448943848034	2	4	197	9.85	-11.2357701248595	35.83487696068	37.5550387709261	21.7704610723728	23.0284039319532	20.480642991721	29.5732426484296
199	433.3342	152.9189	2	4	198	9.9	1.02177012485981	29.3991230393203	29.4168735536112	25.3169216941559	22.4566930354214	20.0622797676908	30.4448981863416
200	434.0919	152.9381	2	4	199	9.95	15.154	0.383999999999673	15.158864469346	28.0653763049128	19.6014520058754	20.3695413781421	31.5157411593142
201	433.4047	154.4171	2	4	200	10	-13.7440000000004	29.5800000000003	32.6170804334175	22.5003691673769	20.0900617575796	20.6112046058949	32.4003520906065
202	434.2677	155.361	2	4	201	10.05	17.26	18.8779999999997	25.5790242972633	18.9234803725015	22.0183126606302	20.5115139500544	31.9368086751265
203	433.8373	155.1342	2	4	202	10.1	-8.60799999999927	-4.53599999999994	9.73000308324652	17.432442939378	19.8078395922919	21.696229272344	32.4842317105706
204	434.1765	155.6005	2	4	203	10.15	6.78399999999897	9.32600000000036	11.5324295792341	14.8632018210033	19.0466283409043	21.671140719767	32.5506932532609
205	433.8559	155.814	2	4	204	10.2	-6.41199999999913	4.26999999999964	7.70367730372877	15.9712490163475	19.7894660028418	20.705393008514	32.6878100578546
206	434.6451	155.2187	2	4	205	10.25	15.7839999999999	-11.9059999999996	19.7708748415437	17.1153100172069	19.4553651599284	22.711866522746	33.2276169580597
207	434.53	156.7704	2	4	206	10.3	-2.30200000000082	31.0339999999997	31.1192602739844	19.1697763093072	17.8030212539872	27.0307584379512	33.0040090685218
208	435.1998	157.1553	2	4	207	10.35	13.3960000000002	7.69800000000032	15.4503080875434	22.1464890663055	20.3640546127348	34.6523081590007	33.7023948665398
209	434.5883	158.0579	2	4	208	10.4	-12.2299999999996	18.0519999999996	21.8047610397356	24.0475284988534	20.8855884041126	36.7221972331669	33.7354917790101
210	435.6371	157.639	2	4	209	10.45	20.9759999999994	-8.37799999999959	22.5872410887202	19.6347934916269	21.8093340111526	40.0446744843565	33.6814072766603
211	434.2428	157.1933	2	4	210	10.5	-27.8859999999997	-8.91400000000033	29.2760720042835	23.6127992082628	25.3336712879124	42.0110371895455	33.571423959146
212	434.6273	156.9542	2	4	211	10.55	7.69000000000005	-4.78200000000015	9.05558523785196	22.601400498918	32.0432042152722	41.402295113683	35.462290308479
213	433.1033	157.8485	2	4	212	10.6	-30.48	17.8860000000003	35.3403366707225	21.4721789559997	49.4967767257095	43.504708716292	36.3636525768936
214	433.0428	158.6837	2	4	213	10.65	-1.20999999999981	16.7039999999997	16.747767493012	26.6198140769714	54.3977661254294	44.712601361679	36.6006519994401
215	432.6572	159.4379	2	4	214	10.7	-7.71200000000022	15.0840000000005	16.9411333741287	44.4516149389174	60.2998829658713	45.217558923458	38.5789418731823
216	434.662	161.3213	2	4	215	10.75	40.0959999999998	37.6679999999999	55.0142476091419	75.3807542431562	64.5667092191626	46.8449901697933	39.4283726365414
217	436.1596	165.9981	2	4	216	10.8	29.9520000000007	93.5359999999997	98.2145895475819	86.1941317519407	65.0015689733787	45.8765177943174	40.2734545401607
218	434.7835	175.3972	2	4	217	10.85	-27.5220000000002	187.982	189.986033191917	99.1275869757429	66.6453628198492	46.9241467413585	42.4594328974922
219	436.9454	178.2013	2	4	218	10.9	43.2380000000001	56.0820000000001	70.8146550369344	102.513604361354	68.5396143192453	47.4087037903293	44.1094872778794
220	435.2807	181.9267	2	4	219	10.95	-33.2939999999996	74.5080000000002	81.6084094931399	85.55152300784	68.6257838357633	46.9932731751786	45.876726367009
221	433.3644	184.971	2	4	220	11	-38.3260000000007	60.8859999999999	71.9443345371964	57.9099713965421	68.3563090516742	46.5316433123972	47.0631640725068
222	433.0521	185.564	2	4	221	11.05	-6.24599999999987	11.8599999999998	13.4041827800129	50.88509688655	59.7098313733626	50.4130666669036	46.9845330536201
223	432.3301	188.0502	2	4	222	11.1	-14.4399999999996	49.7239999999999	51.778275135427	38.1239806957836	44.3515167570076	51.0310758814433	47.7938739559796
224	430.5522	187.8967	2	4	223	11.15	-35.5579999999998	-3.0699999999996	35.6902824869737	34.1990137419946	40.4196414552293	51.5301632791133	48.1103850931699
225	429.8792	187.3141	2	4	224	11.2	-13.46	-11.6520000000003	17.8028285393082	33.8681397388851	33.6866633844859	56.4524907378506	49.6110029083634
226	428.6375	189.6166	2	4	225	11.25	-24.8340000000007	46.0500000000002	52.3194997682514	30.793062117473	28.4965774056318	56.1448787503369	50.6661159709356
227	428.2498	190.058	2	4	226	11.3	-7.75399999999991	8.82799999999975	11.7498127644654	29.9541860239086	35.8245643604285	53.5161506423701	51.251748952312
228	426.6837	190.9855	2	4	227	11.35	-31.3220000000001	18.5500000000002	36.4028870283665	29.2493460731882	35.4167889430374	50.2665576359837	52.2438358958852
229	425.6472	192.1711	2	4	228	11.4	-20.7299999999998	23.7119999999999	31.4959020191514	22.7941410692689	34.5207122389812	51.496777322592	52.6517664816644
230	425.2135	192.7382	2	4	229	11.45	-8.67399999999975	11.3420000000002	14.2786287857063	37.7809889819718	44.2791976399379	51.7087782496616	52.5298843167982
231	426.1611	193.0644	2	4	230	11.5	18.9519999999993	6.524	20.0434747486551	40.0405157686018	43.9334484489995	52.1152909554682	51.9382104204763
232	424.4367	197.0408	2	4	231	11.55	-34.4880000000001	79.5279999999997	86.6840523279799	39.0872384540539	47.3224699113777	52.5667709935571	51.9749907821204
233	425.7065	195.0219	2	4	232	11.6	25.3960000000006	-40.378	47.7005209615161	59.3090492066876	56.1815985149598	52.0830391956673	51.5378997149255
234	424.4972	194.4529	2	4	233	11.65	-24.1859999999997	-11.3799999999998	26.729515446412	65.0727558287301	62.5739131899547	51.5081688246609	51.8348836954942
235	427.6927	189.6493	2	4	234	11.7	63.9099999999996	-96.0719999999998	115.387682548875	56.8639508407836	69.7308931148372	54.0044468932689	52.075817401065
236	430.0135	188.886	2	4	235	11.75	46.4160000000004	-15.2660000000003	48.8620078588677	72.3226812613178	75.7340045053046	54.4872417720779	51.2691639890959
237	432.2955	188.8835	2	4	236	11.8	45.6399999999996	-0.0499999999999545	45.6400273882473	86.0605879258556	69.3089776266858	56.6269801103067	49.2308812867013
238	434.3716	182.9887	2	4	237	11.85	41.5219999999999	-117.896	124.994173064187	80.1527370229868	68.7492894482971	57.5635250504118	44.6024758794974
239	436.3865	178.6641	2	4	238	11.9	40.2980000000002	-86.4920000000001	95.4190487691008	86.3952531818791	68.4956254103405	57.8948291729996	43.1995237146492
240	440.333	176.9759	2	4	239	11.95	78.9300000000003	-33.7639999999999	85.8484280345309	81.754004412588	63.7296961466	58.0664954584178	41.5297308432744
241	444.3126	176.537	2	4	240	12	79.591999999999	-8.77799999999979	80.0745886533289	65.1758976352764	65.0410350951562	57.3447775285555	40.3451047373243
242	443.9207	177.588	2	4	241	12.05	-7.83799999999928	21.0199999999998	22.433783541792	50.9306628948254	65.9314903092357	53.5369148973371	40.6156878183502
243	445.6369	178.8072	2	4	242	12.1	34.3240000000003	24.384	42.1036391776295	47.3066552702131	58.9454515858639	52.0447235484078	39.8380678508948
244	446.7429	179.2971	2	4	243	12.15	22.1199999999999	9.79800000000012	24.1928750668456	43.6868170084334	53.2157451560444	52.1396041118751	39.7297478030909
245	443.3811	178.8895	2	4	244	12.2	-67.2360000000003	-8.15200000000004	67.7283899114695	50.1089762058834	46.4020978019983	47.6991440642794	39.5146509196411
246	440.8974	177.0365	2	4	245	12.25	-49.674	-37.0600000000002	61.9753973444302	52.7150055364513	38.9555505518064	46.3934492278549	39.0409536102626
247	438.1784	177.2482	2	4	246	12.3	-54.3799999999999	4.23400000000015	54.544579529042	55.5008274172633	37.7648521679885	44.9456119310325	39.0972126125529
248	436.7996	174.8611	2	4	247	12.35	-27.5760000000002	-47.7420000000001	55.133785830469	45.4975403337835	35.3401576485185	38.9383941230112	38.7243594727127
249	436.1592	173.0658	2	4	248	12.4	-12.808	-35.9059999999999	38.121984470906	34.2242840951793	35.7835828134096	34.9022701067065	38.6623863307701
250	435.5189	173.6776	2	4	249	12.45	-12.8060000000005	12.2360000000003	17.7119544940704	25.4207281300935	31.6685919819588	31.3506834368872	38.8125817492285
251	435.3228	173.4771	2	4	250	12.5	-3.92200000000003	-4.0100000000001	5.60911615140933	17.9653097605857	27.7458633605535	28.5749185191803	38.8562892109709
252	435.1915	173.9868	2	4	251	12.55	-2.62599999999907	10.1939999999996	10.526799703613	16.0663382095559	23.9597335528294	28.6646046431432	37.598429270616
253	434.3493	174.2832	2	4	252	12.6	-16.8439999999998	5.92800000000011	17.8566939829296	17.8396436301341	18.9313366601585	27.5930965061224	36.6306986802779
254	433.5593	175.4768	2	4	253	12.65	-15.8000000000004	23.8720000000001	28.6271267157571	21.2674426259276	16.5887950573686	27.951326781521	36.0324846828985
255	433.5673	176.8057	2	4	254	12.7	0.159999999999627	26.5780000000001	26.5784815969612	22.4987389755652	16.299269071776	25.0248549460133	33.734891216092
256	432.4307	176.7629	2	4	255	12.75	-22.7319999999997	-0.855999999999995	22.7481111303771	19.8973635597313	18.1942864865543	23.5946654484474	33.143481805477
257	432.7584	175.9958	2	4	256	12.8	6.55399999999986	-15.342	16.6832814518007	17.1112519051813	19.564357118298	21.5674451147991	32.4607040414109
258	432.9609	176.1292	2	4	257	12.85	4.04999999999973	2.66799999999989	4.8498169037601	14.7588945134179	19.8460353637263	19.8851938950136	29.5626640110929
259	432.3194	176.4876	2	4	258	12.9	-12.8300000000002	7.16799999999978	14.6965684430074	15.121130347181	20.1190707496323	19.4299434885406	27.6227897779471
260	432.7281	177.1055	2	4	259	12.95	8.17400000000021	12.3580000000004	14.8166946381443	16.6299752610308	18.3811179100678	19.5586680400393	27.1129991958186
261	431.5003	177.1256	2	4	260	13	-24.556	0.401999999999703	24.5592902991923	19.7947071677214	19.4434675363412	20.3678008933863	25.7130108164517
262	430.9899	178.2242	2	4	261	13.05	-10.2080000000001	21.9720000000001	24.2275060210498	23.1268895940832	19.1751566767688	21.6599436438949	26.5274986695369
263	430.896	177.1948	2	4	262	13.1	-1.87799999999925	-20.5880000000002	20.6734764372131	22.0033413067176	20.8390511298687	21.216673812148	26.2797054162361
264	430.7239	178.7532	2	4	263	13.15	-3.44200000000001	31.1680000000001	31.3574805748167	23.7658047255015	22.2710919197125	19.925365253922	26.5383892604493
265	430.6995	179.2125	2	4	264	13.2	-0.488000000000284	9.18600000000026	9.19895320131617	21.7203380925068	22.8180670083025	19.7706383679047	25.0633566196193
266	429.6601	180.5178	2	4	265	13.25	-20.788	26.1059999999998	33.3716073931117	21.8833950920161	22.5413153002183	19.893514383099	23.7674653200509
267	429.8844	181.1809	2	4	266	13.3	4.48600000000056	13.2620000000003	14.0001728560762	21.4152942453418	23.7555301694919	19.9757961517893	23.2719917218882
268	429.0978	181.9128	2	4	267	13.35	-15.7320000000004	14.6379999999999	21.4887614347596	23.6327927098874	22.5873122605697	20.1869338991746	23.0180638138176
269	428.5676	180.5623	2	4	268	13.4	-10.6039999999996	-27.0100000000002	29.0169763414454	21.316825874935	19.7316597582117	20.3433094491877	22.9782144456937
270	427.6954	180.0445	2	4	269	13.45	-17.4440000000004	-10.3559999999999	20.2864455240442	25.790722246477	21.1601588257416	22.8753149547501	22.9376620997967
271	426.6138	180.1762	2	4	270	13.5	-21.6319999999996	2.6339999999999	21.7917732183497	23.2912294291234	20.3435612298569	22.8511031137231	23.229376304401
272	425.0227	179.2957	2	4	271	13.55	-31.8220000000008	-17.6099999999997	36.3696547137863	18.0480252710815	20.7764356268098	24.3903926959306	23.3889234749351
273	424.8403	179.7066	2	4	272	13.6	-3.64799999999946	8.21799999999996	8.9912973479913	18.6875249415958	19.5348166684804	24.9663143263499	23.3759624265042
274	424.771	179.8283	2	4	273	13.65	-1.38599999999997	2.43400000000008	2.8009555512361	19.3702965847787	18.4155269786628	25.1254517393777	23.2075922089454
275	423.7446	179.258	2	4	274	13.7	-20.5280000000005	-11.4060000000001	23.4839438766154	15.7621490071426	22.9325629011976	25.1018582932253	22.9984815772766
276	423.6688	180.516	2	4	275	13.75	-1.5160000000003	25.1599999999996	25.2056314342645	15.7784039078375	23.160890927228	23.9402651916545	23.2667544333698
277	423.0151	179.8737	2	4	276	13.8	-13.0739999999992	-12.8459999999995	18.3289168256056	18.7830286862441	25.0252552223694	24.9765383289774	23.9294607154502
278	422.688	179.5594	2	4	277	13.85	-6.5420000000006	-6.28600000000006	9.07257185146575	27.1776008607995	27.34531639213	26.1509337326217	24.3280932977766
279	421.9184	179.11	2	4	278	13.9	-15.3919999999994	-8.98799999999994	17.8240794432694	26.9514852696773	30.5192437205438	26.5264854028468	26.0082035541987
280	418.6483	179.2439	2	4	279	13.95	-65.4020000000003	2.67799999999966	65.456804749392	34.2883614375962	29.0435577607091	26.3166561595541	26.8083588646224
281	417.4616	179.042	2	4	280	14	-23.7340000000006	-4.0379999999999	24.0750534786535	38.9122288764225	27.5369691534521	26.0909517154157	26.7527686998101
282	414.7137	179.1653	2	4	281	14.05	-54.9579999999992	2.46600000000001	55.0132976652001	42.2554587548434	29.176641031145	25.1179033059754	26.9264338175207
283	413.1051	179.1087	2	4	282	14.1	-32.1720000000005	-1.13200000000006	32.1919090455976	30.9095146606187	32.7670507967629	25.5352510408605	27.0810998849904
284	414.8087	179.3921	2	4	283	14.15	34.0719999999999	5.66800000000001	34.5402288353739	28.1224530372269	34.6374438270308	26.4898191639688	26.7814506208264
285	414.5057	179.7061	2	4	284	14.2	-6.05999999999995	6.27999999999986	8.72708427826829	24.0649206246938	29.7007494179107	26.2263247866485	26.6006782643487
286	414.7054	180.1721	2	4	285	14.25	3.99400000000014	9.32000000000016	10.1397453616945	26.6218727171033	29.0210125036035	26.6399944836405	26.523179480767
287	416.1865	179.266	2	4	286	14.3	29.6220000000005	-18.1220000000002	34.7256356025349	27.0194288992182	25.2105513895813	27.8831252791111	26.5448661230701
288	418.0841	180.4728	2	4	287	14.35	37.9519999999991	24.1360000000003	44.9766695076452	28.4919841752026	23.7251856895909	28.4692526963786	26.9708411707066
289	419.9066	180.5921	2	4	288	14.4	36.450000000001	2.38599999999963	36.5280097459479	29.9195719699801	22.4603946073939	31.6730976592097	26.5863475176034
290	420.5736	181.0419	2	4	289	14.45	13.3399999999995	8.99600000000021	16.0898606581906	26.3561821544689	23.4090918125879	30.7414027744947	26.7330328542194
291	421.3299	181.4594	2	4	290	14.5	15.1260000000002	8.3499999999998	17.2776843355816	20.8284986620785	25.743019813829	30.654434285897	27.2845605658632
292	422.1707	181.5478	2	4	291	14.55	16.816	1.76800000000014	16.9086865249789	17.9013603155696	26.5896095270772	29.4624749391109	26.9810528853763
293	422.9896	181.8323	2	4	292	14.6	16.3779999999997	5.69000000000017	17.3382520456934	18.3261994499731	24.1714545959942	29.1958854436309	27.6334336933254
294	422.9837	182.9269	2	4	293	14.65	-0.117999999999938	21.8919999999997	21.8923180134034	21.566467657678	28.7087514913885	28.437449502275	27.7016345219434
295	423.5438	183.645	2	4	294	14.7	11.2019999999995	14.3620000000004	18.2140563302083	26.8230368996855	31.7820561310787	28.099498235472	27.3761449892823
296	424.5621	182.3164	2	4	295	14.75	20.3660000000002	-26.5720000000005	33.479025374106	27.51441052991	32.2878560681905	29.1060937698795	27.0972660608768
297	426.7127	182.5131	2	4	296	14.8	43.0119999999999	3.93400000000042	43.1915327350165	39.5161426672075	33.7143984886404	28.1131939171629	27.0374069720537
298	427.7061	182.2061	2	4	297	14.85	19.8680000000002	-6.14000000000033	20.7951201968157	45.2379128121842	34.6665851976708	27.7907486087916	27.251223479275
299	430.0388	178.8404	2	4	298	14.9	46.6539999999998	-67.3140000000001	81.9009786998909	43.0092444787031	34.4145043971562	26.6462096323599	27.5991160631179
300	431.876006024906	177.389319166699	2	4	299	14.95	36.7441204981208	-29.0216166660196	46.8229070550922	40.6057600775952	32.7899046583562	27.1494095488846	26.9989591167964
301	432.677209426757	178.167316612374	2	4	300	15	16.0240680370191	15.5599489135	22.3356837067	41.8187598654317	32.46916772593	28.4781694163107	26.517720854251
302	432.6689	179.726	2	4	301	15.05	-0.166188535139327	31.1736677525198	31.1741107294772	29.3128661271049	29.6367783072485	28.8442024647772	25.5066298984515
303	432.1633	180.9702	2	4	302	15.1	-10.1120000000003	24.8840000000001	26.8601191359981	20.3418965045281	31.4100426215889	29.7316163457903	25.2164422237097
304	431.8896	181.8993	2	4	303	15.15	-5.47400000000039	18.5820000000001	19.3715100082572	21.9290909731569	24.5836677733313	28.9134498799179	25.2769063859925
305	431.9879	181.8948	2	4	304	15.2	1.96600000000103	-0.0900000000001455	1.9680589422078	18.6677965369019	22.5167629666905	28.5259651919161	26.7665560105868
306	430.5608	181.3905	2	4	305	15.25	-28.5420000000011	-10.086	30.2716560498441	21.0013253777462	24.6684827644308	27.554537638113	27.1924596553879
307	429.9495	180.9675	2	4	306	15.3	-12.2259999999994	-8.46000000000004	14.8676385482022	19.8544694195576	23.9740064409141	26.1916886649963	26.6191803684539
308	428.5171	179.6794	2	4	307	15.35	-28.6479999999995	-25.7620000000003	38.5277633402198	24.6916294288529	24.7966474939098	26.0331942621713	26.0408985431242
309	428.0125	180.138	2	4	308	15.4	-10.0920000000008	9.17200000000037	13.637230217314	27.4078745557048	23.4123953626796	23.5251344670262	26.206182729486
310	426.7292	179.8866	2	4	309	15.45	-25.6659999999999	-5.02800000000036	26.1538589886846	29.2802163449263	24.262025725476	23.2565154590981	26.8158490325619
311	427.013	177.7124	2	4	310	15.5	5.6759999999997	-43.4839999999997	43.8528816841034	28.5919696100734	22.639907550296	22.3810074226051	26.8398883327846
312	425.8264	177.9566	2	4	311	15.55	-23.732	4.88400000000013	24.2293474943095	26.9703213058017	22.7465990227442	21.5507848577922	26.8955496077193
313	424.0829	178.1512	2	4	312	15.6	-34.8699999999997	3.8919999999996	35.0865296659555	23.832422022099	20.6563459027537	21.2369990037885	26.9384127713273
314	424.1519	178.4189	2	4	313	15.65	1.38000000000034	5.35400000000038	5.52898869595562	17.8719405448872	22.4666011607212	22.11636326971	27.1135240292778
315	423.778	178.0529	2	4	314	15.7	-7.47799999999984	-7.32000000000028	10.4643625701713	16.2129817005621	23.9962679515057	25.4336137857016	26.9778933507227
316	423.2506	178.517	2	4	315	15.75	-10.548	9.28200000000004	14.0504742980442	12.7207221954341	20.0935320807793	25.2788255408964	26.9093905021602
317	423.083	177.7381	2	4	316	15.8	-3.35199999999986	-15.5779999999999	15.9345532726837	17.9628810156406	19.1275632746703	25.1251668197449	26.21511199235
318	422.7729	176.9132	2	4	317	15.85	-6.20200000000068	-16.4980000000003	17.6252321403157	24.1601138809125	17.6773505136672	24.2910484774568	26.714683998465
319	423.1731	175.3775	2	4	318	15.9	8.00399999999968	-30.7139999999998	31.7397827969881	22.3151236166714	20.8203311767404	25.7661558266122	25.3286472670596
320	422.0234	177.1019	2	4	319	15.95	-22.9939999999999	34.4880000000001	41.4505268965305	22.0421448487785	26.6052018459271	26.4822885162392	24.5254593243064
321	422.0907	177.3336	2	4	320	16	1.34600000000091	4.63399999999979	4.82552297683893	22.6339788319003	27.9177435314968	25.2016072492585	25.755586270999
322	422.3617	176.6574	2	4	321	16.05	5.41999999999916	-13.5239999999999	14.569659433219	23.6777813378403	27.5037346167457	24.9468967506615	27.1118188693417
323	421.3466	176.8273	2	4	322	16.1	-20.3019999999992	3.39800000000025	20.584402055925	29.0502898109418	27.9257510521598	24.1452091968642	27.725710932359
324	421.7273	178.6356	2	4	323	16.15	7.61399999999981	36.1660000000001	36.9587953266878	33.5203634463222	29.0657104925032	25.3135981786377	28.905503908109
325	424.742	177.0299	2	4	324	16.2	60.2940000000001	-32.1140000000003	68.3130692620382	32.9653243847129	28.9683090809726	25.4298215095294	32.0006980275097
326	425.8961	176.3127	2	4	325	16.25	23.0819999999994	-14.3439999999998	27.1758911537408	33.2175232724192	30.3096824177376	26.2642433662074	32.7009860767398
327	425.3326	176.1388	2	4	326	16.3	-11.2699999999995	-3.47800000000007	11.7944641251729	34.4536396471662	30.7662302266527	26.2385353197037	33.0563569054568
328	424.257	176.3289	2	4	327	16.35	-21.5120000000002	3.80200000000002	21.8453964944564	28.8863283510035	30.6130678800613	27.3961737347587	34.8795075260394
329	426.363268802382	176.793815471041	2	4	328	16.4	42.1253760476395	9.29830942081992	43.1393772004227	27.0990013891531	29.8068651805349	27.1321600670931	35.4435277706613
330	428.3703	177.054	2	4	329	16.45	40.1406239523601	5.20369057918003	40.4765127812245	28.5671360685924	24.2544411731317	25.7944031895146	36.1854633034582
331	427.5416	176.6733	2	4	330	16.5	-16.5739999999994	-7.61399999999981	18.2392563444888	28.0086124877033	24.6107432009181	29.130165119393	39.0414086598268
332	428.3712	176.1967	2	4	331	16.55	16.5919999999994	-9.53200000000038	19.1351375223694	25.1600907139036	24.9733360226617	32.6728528808912	42.4476791258982
333	428.1754	177.129	2	4	332	16.6	-3.91599999999926	18.646	19.0527785900113	19.62255399526	26.8665964173576	34.2144228609294	43.6951393338281
334	429.6127	177.2764	2	4	333	16.65	28.7459999999999	2.94800000000009	28.8967683314241	22.1224850126831	25.1986096416829	35.694644546508	44.1878067506328
335	429.026	177.0221	2	4	334	16.7	-11.7340000000002	-5.08600000000001	12.7888291880064	21.3795359767311	22.6204972980566	38.5677822693178	44.28397416688
336	430.4415	177.6209	2	4	335	16.75	28.3100000000002	11.9760000000002	30.7389114316043	25.7245803470118	27.9506478210483	40.1231466125831	44.893713297982
337	429.6705	177.6154	2	4	336	16.8	-15.4200000000003	-0.110000000000241	15.4203923426095	25.2371285694622	34.5794755351297	40.9875469911686	44.9366030553854
338	430.7474	179.3467	2	4	337	16.85	21.5380000000005	34.6260000000001	40.7780004414148	25.6184406008533	37.8157778417975	45.4679665746221	45.1727735908981
339	431.9805	179.826	2	4	338	16.9	24.6619999999996	9.5859999999999	26.459509443676	33.7788106294135	41.5824239124812	45.1208997147103	45.474520096034
340	432.5984	180.2236	2	4	339	16.95	12.3580000000004	7.95200000000023	14.6953893449617	47.7794150935283	52.8811233655038	45.8886380906773	45.8005874461079
341	432.974869955832	183.780771880718	2	4	340	17	7.5293991166393	71.1434376143598	71.5407615744056	49.9069753365833	55.6355500242481	52.8812100703951	46.4186995628882
342	433.6979	187.9903	2	4	341	17.05	14.4606008833603	84.19056238564	85.4234146631834	57.9277192555002	57.0017579596755	59.948461501135	48.5603033735595
343	435.1093	190.139	2	4	342	17.1	28.2280000000003	42.9740000000004	51.4158016566896	80.1438061301544	64.0693367318865	63.2450694707919	48.7654766663004
344	435.568	193.4354	2	4	343	17.15	9.1739999999993	65.9279999999995	66.5632290382605	77.4922894190828	65.0431897877377	63.062015322628	51.2805793223507
345	432.9247	199.1417	2	4	344	17.2	-52.8660000000002	114.126	125.775823718233	66.2241008258227	69.1567788832979	63.1381268242305	49.8835396280134
346	433.2858	196.25	2	4	345	17.25	7.22200000000043	-57.8339999999997	58.2831780190474	78.2316981271898	77.8117723197419	63.5231832297565	50.5422652368375
347	432.0324	195.5128	2	4	346	17.3	-25.068	-14.744	29.082471696883	72.1586603199753	85.3174474671403	63.6346707910671	51.3292680452681
348	427.1492	198.1978	2	4	347	17.35	-97.6639999999998	53.7	111.453788163525	58.1697516364414	88.6743610997863	62.9493734470374	53.7952632068743
349	428.913	197.7919	2	4	348	17.4	35.2760000000001	-8.11800000000005	36.198040002188	78.131255220401	84.5416067327747	63.8168801249749	54.9009374718766
350	426.7299	199.5317	2	4	349	17.45	-43.6620000000005	34.796	55.8312803005631	104.410794108458	73.3951302829572	65.8067717027011	56.1375059175559
351	419.918874649427	203.543134161235	2	4	350	17.5	-136.22050701146	80.2286832247	158.090695938846	99.1170240723828	71.4108164352648	63.7072340063835	56.5860514806255
352	412.599	206.8301	2	4	351	17.55	-146.39749298854	65.7393167752997	160.480166137167	96.9245531455742	70.2675836224587	64.4477538662278	58.0469748660327
353	408.3629	207.1641	2	4	352	17.6	-84.7219999999993	6.68000000000006	84.9849379831502	88.6205089294731	61.8294101621883	63.3165304716714	58.6953248738387
354	407.5294	206.2168	2	4	353	17.65	-16.6700000000003	-18.9459999999997	25.2356853681448	64.6903776501287	62.5905704622121	66.8665140981934	59.1193614704143
355	407.1792	205.5928	2	4	354	17.7	-7.00400000000059	-12.4799999999999	14.311059220058	36.1243731364595	62.4567645221043	61.199296986709	59.5370682456256
356	405.575	204.5342	2	4	355	17.75	-32.0839999999998	-21.1720000000003	38.4400395421233	24.5417962519939	49.6026956930251	60.9613838610919	60.5561185764692
357	405.0096	203.8566	2	4	356	17.8	-11.3080000000002	-13.5520000000002	17.6501435688215	28.2565877788501	43.5780602653154	61.6709890993677	60.9540277139348
358	405.4585	202.5796	2	4	357	17.85	8.97800000000075	-25.5399999999997	27.0720535608217	36.2930201147355	37.9586998435566	62.1225598391266	60.5007209555308
359	404.7698	200.5002	2	4	358	17.9	-13.7740000000008	-41.5879999999999	43.809643002426	34.5150137359214	49.1914214636121	64.6809752290428	60.0352620757331
360	406.0283	198.0836	2	4	359	17.95	25.1700000000005	-48.3320000000003	54.4932208994849	51.0317473941712	49.0034636904607	66.3863737444345	59.986148625765
361	405.3256	199.3833	2	4	360	18	-14.0539999999999	25.994	29.5500076480531	51.3756034351193	50.5119512869189	60.290892890856	58.4673553962562
362	403.5928	194.6807	2	4	361	18.05	-34.6559999999999	-94.0519999999998	100.23381186007	70.1262551483742	53.0743945762766	56.1454882309303	57.6037542443979
363	402.8851	193.4271	2	4	362	18.1	-14.1539999999998	-25.0720000000001	28.7913337655622	61.7139072661859	62.4157095160649	54.1455802768854	57.0354823810331
364	403.7897	186.6087	2	4	363	18.15	18.0919999999992	-136.368	137.5629015687	66.5088888379164	66.7713799958734	55.1767076182006	56.9423575718673
365	404.3644	186.8455	2	4	364	18.2	11.4940000000001	4.73599999999976	12.4314814885436	55.1170417583821	70.3159829667646	55.9360096670206	55.185105775531
366	405.7692	184.5676	2	4	365	18.25	28.0960000000005	-45.5579999999998	53.5249155067059	73.4558155970105	70.9790900886868	57.589053923182	54.2665056955975
367	406.7991	182.6647	2	4	366	18.3	20.598	-38.0579999999998	43.2745764623986	63.4165048433727	68.7129161965453	58.2733846368025	54.7180975811063
368	410.8163	178.1754	2	4	367	18.35	80.3440000000001	-89.7860000000003	120.485202958704	78.9180586673434	70.3324607102142	58.0520684640241	52.655232173543
369	413.3992	174.6525	2	4	368	18.4	51.6579999999999	-70.4579999999999	87.3663478005116	75.4492913394572	61.161993772789	56.2536440264912	52.2617645554275
370	415.196	170.5301	2	4	369	18.45	35.9360000000004	-82.448	89.9392506083969	82.3087906347085	62.8685556435806	54.1655255488288	52.238950617462
371	417.0049	170.5065	2	4	370	18.5	36.1779999999999	-0.472000000000321	36.1810788672753	67.209105823418	64.6661565594451	53.227476786129	53.1284623705528
372	420.6634	171.7945	2	4	371	18.55	73.1700000000001	25.7600000000002	77.5720729386551	58.9074827022053	63.4723746973284	50.759754622568	51.6733778409093
373	422.6874	172.7758	2	4	372	18.6	40.48	19.6260000000001	44.9867789022509	46.8190526198178	53.6884274119834	50.7544342903947	51.3509446767887
374	424.8508	173.5355	2	4	373	18.65	43.2679999999993	15.1940000000002	45.8582321944485	53.8830217794329	45.7359080571089	47.0182010455413	52.3997910519967
375	426.3185	173.6806	2	4	374	18.7	29.3539999999996	2.9019999999997	29.4971001964596	44.6359587599483	38.015068130893	49.1709145643531	53.4096052677563
376	429.3346	175.6	2	4	375	18.75	60.322000000001	38.3879999999999	71.5009246653504	40.1677490005488	35.4758634835712	47.5716275301031	52.9627536470916
377	429.1103	177.1507	2	4	376	18.8	-4.48600000000056	31.0140000000001	31.336757841232	32.5643334120125	32.8065930485906	47.765206062845	52.824650358877
378	430.0506	176.5199	2	4	377	18.85	18.8059999999996	-12.6159999999999	22.6457301052534	29.2110836419681	31.1764078705752	43.1879045079594	52.4748973496183
379	430.3036	176.8194	2	4	378	18.9	5.06000000000085	5.9899999999999	7.84115425176724	17.0687051877095	32.8744083182935	39.8425538818122	52.5571544805011
380	429.9698	177.3614	2	4	379	18.95	-6.67599999999993	10.84	12.7308513462376	20.9772273372329	35.4732734851256	38.0915274904896	51.7348017098705
381	429.4312	177.3917	2	4	380	19	-10.7720000000006	0.605999999999653	10.7890323940571	22.1850667406016	30.4770985007612	45.9660318502497	51.0750900219444
382	427.6128	175.6126	2	4	381	19.05	-36.3679999999999	-35.582	50.8793685888494	33.1844832245745	32.0580374283615	47.2012674508882	49.6515620090984
383	426.6473	174.552	2	4	382	19.1	-19.3100000000004	-21.2119999999999	28.6849271220969	41.7354633282831	32.6873816039353	48.5563090766921	49.9238689355497
384	427.6639	171.5791	2	4	383	19.15	20.3320000000008	-59.4579999999996	62.8382366716316	43.8854918138129	33.9491997065155	49.6228744857927	48.5531639078011
385	427.1268	168.8573	2	4	384	19.2	-10.7420000000002	-54.436	55.4857518647806	43.1388475194901	38.1679868500861	50.883200868492	48.5521583298455
386	426.7265	167.8575	2	4	385	19.25	-8.00600000000031	-19.9960000000004	21.5391748217062	43.1896964672691	56.4562002169283	48.3364533710012	47.509399729965
387	426.8754	165.5049	2	4	386	19.3	2.97800000000052	-47.0519999999999	47.1461471172353	34.7139161884566	61.5959418531858	47.3759160809515	47.377864152283
388	428.2923	165.7983	2	4	387	19.35	28.338	5.86800000000039	28.9391718609915	34.6005103718892	65.936210282809	46.8977262352125	45.7898098979262
389	429.3021	165.9619	2	4	388	19.4	20.1959999999997	3.27200000000005	20.4593352775692	69.0269086200436	66.371340653292	48.860664934511	44.8987312951737
390	429.4333	168.7047	2	4	389	19.45	2.62399999999957	54.8559999999998	54.9187227819436	80.0530361868815	66.2931282518584	49.3040778709121	44.1796057971089
391	432.5287	177.8802	2	4	390	19.5	61.9080000000008	183.51	193.671166062478	88.682724098349	66.1958082412412	48.9227032577598	44.4912506235296
392	431.1775	182.8123	2	4	391	19.55	-27.0240000000001	98.6419999999998	102.276784951425	98.0287651181274	62.6937947335415	48.5433693956289	42.8950611723263
393	427.9442	184.4052	2	4	392	19.6	-64.6659999999997	31.8580000000003	72.0876114183289	97.9857461318276	61.1080708664897	49.0933035807047	44.5796875497118
394	424.592	184.1842	2	4	393	19.65	-67.0440000000008	-4.42000000000007	67.1895403764612	63.3647078624388	63.7721301625064	50.0881267700609	46.9423832252657
395	422.873	186.3117	2	4	394	19.7	-34.3799999999999	42.55	54.7036278504451	45.3345532802015	60.440168891738	47.9334020953378	48.3405822443514
396	422.9953	187.3327	2	4	395	19.75	2.44599999999991	20.4199999999997	20.5659747155341	33.5334176346303	41.3892062985914	47.4471719298268	47.8700488011775
397	422.3914	187.3866	2	4	396	19.8	-12.0780000000002	1.07799999999997	12.1260120402383	29.5154952068854	35.490796938072	46.9905222417211	48.0140357021198
398	422.9652	187.0726	2	4	397	19.85	11.4760000000001	-6.27999999999986	13.0819331904731	22.8945916516485	32.2503968786004	48.391715287893	47.828271655019
399	420.9863	188.3493	2	4	398	19.9	-39.5779999999991	25.5340000000001	47.0999282377365	19.413704734744	33.8049128868299	49.9549087085352	48.8888153772096
400	420.7721	189.4078	2	4	399	19.95	-4.28400000000011	21.1700000000002	21.5991100742602	25.6470405959425	29.5736759388173	50.2676841037283	49.8535238800274
401	420.8016	189.5631	2	4	400	20	0.589999999999691	3.10599999999965	3.1615401310117	30.9673761225705	28.6985356184124	43.0164693968095	50.6213245348986
402	421.1732	191.6956	2	4	401	20.05	7.43200000000002	42.6500000000004	43.2926913462311	38.0943305667744	31.2872497499008	38.5888548937644	49.966643989137
403	420.3971	193.5217	2	4	402	20.1	-15.5219999999997	36.5219999999999	39.6836108236131	36.2527602259861	35.6753597092964	40.6030660227315	49.9243932676456
404	419.5132	197.5629	2	4	403	20.15	-17.6780000000008	80.8240000000001	82.7347004587558	37.9833665020809	36.1376872545641	44.2618919647387	49.3556201385737
405	419.2737	196.9915	2	4	404	20.2	-4.78999999999928	-11.4280000000002	12.3912583703189	36.927458903859	40.0951993157185	45.7979636202107	49.258693979603
406	419.1413	196.4158	2	4	405	20.25	-2.64800000000037	-11.5140000000002	11.8145715114856	40.3833432960223	44.6437324950275	47.4036442313538	49.3593434790858
407	418.9172	194.5284	2	4	406	20.3	-4.48200000000043	-37.7479999999997	38.0131533551215	34.1810439423538	41.6869128494567	48.6521553232882	50.4820592032718
408	417.6742	191.9658	2	4	407	20.35	-24.8599999999999	-51.2520000000001	56.9630327844296	43.9376384054509	48.9557351668625	48.7588170748255	51.5215179147326
409	416.6271	189.6011	2	4	408	20.4	-20.942	-47.294	51.7232036904134	51.3040984879742	54.7188710426475	48.9169658199083	52.4031922993439
410	417.0327	186.5694	2	4	409	20.45	8.11199999999985	-60.634	61.1742306858043	46.4463667950545	62.0222513016041	50.4029698891426	51.8927059180067
411	414.6631	186.0205	2	4	410	20.5	-47.3919999999998	-10.9780000000001	48.646871924102	57.5281270377027	66.1087528442951	52.3199458120374	47.4648730944874
412	414.4425	186.6703	2	4	411	20.55	-4.41199999999981	12.996	13.7244948905232	75.2566981429413	66.0170608966756	51.3899185826451	45.3706048837548
413	415.208	192.2365	2	4	412	20.6	15.3100000000006	111.324	112.371833997671	80.1068641977573	61.8422744403546	50.7554829545866	43.9426117722571
414	419.0893	198.0839	2	4	413	20.65	77.6259999999991	116.948	140.366059216606	80.9134072006161	61.6962443852525	48.6231135070866	43.95711263938
415	420.5877	202.0837	2	4	414	20.7	29.9680000000001	79.9959999999999	85.4250609598845	85.5877549982967	60.7107404625667	50.5839858638682	43.6285500779642
416	421.1521	204.6565	2	4	415	20.75	11.2880000000007	51.456	52.679586938396	66.1564218430064	59.9961591290473	51.2715150283448	43.9716627834816
417	422.99	204.4066	2	4	416	20.8	36.7579999999998	-4.99799999999993	37.0962338789261	48.1357906275637	61.0929243158335	53.9735961648225	45.0475395761181
418	423.7294	204.2276	2	4	417	20.85	14.7879999999998	-3.58000000000004	15.215168221219	41.3146167273761	52.5552307423106	54.6513205415721	45.3822465504529
419	426.2421	204.1803	2	4	418	20.9	50.2539999999999	-0.94600000000014	50.2629031393929	39.0789110574785	42.5273559715256	54.8514758901525	44.7225980958853
420	425.8303	206.713	2	4	419	20.95	-8.23599999999942	50.6540000000001	51.3191914589464	36.5980936333703	39.1457204261322	53.5177277322851	44.8245644615344
421	427.7574	205.9435	2	4	420	21	38.5419999999999	-15.3899999999999	41.5010585889082	38.9540396416149	36.4342772123944	51.9132767921653	45.3663036076634
422	428.824808948437	205.32310221177	2	4	421	21.05	21.3481789687398	-12.4079557646002	24.6921467583849	36.9189213154874	41.9301314329695	52.1523548737452	44.9841164976182
423	429.9621	206.05	2	4	422	21.1	22.7458210312602	14.5379557646004	26.9948982624421	36.9768241248884	47.4603666427897	47.2821575217827	44.4518198437735
424	431.8251	206.7894	2	4	423	21.15	37.26	14.7879999999998	40.0873115087554	33.7896433673102	48.0067073950525	43.6523333140213	43.7913047721931
425	430.019	204.9464	2	4	424	21.2	-36.1220000000003	-36.8599999999998	51.6087055059513	47.2621692325687	46.3247150020035	41.4591365357176	45.4824368855314
426	429.0916	205.8261	2	4	425	21.25	-18.5479999999995	17.5939999999997	25.5651548010172	55.9666936439645	43.8303944552832	40.5396813356094	46.4579441294106
427	424.5763	206.719	2	4	426	21.3	-90.3060000000005	17.8579999999999	92.0547760846774	59.0944934746176	43.211785431657	41.4429238289481	47.3429167012968
428	421.4365	208.3232	2	4	427	21.35	-62.7959999999996	32.0840000000004	70.5175203194212	55.6726058791186	42.0090843012547	42.0056760260803	47.5033052391267
429	418.8237	209.2911	2	4	428	21.4	-52.256000000001	19.3579999999997	55.7263106620212	53.8711455432562	44.7773106565171	40.5282303718623	48.5559666238517
430	418.3194	210.9407	2	4	429	21.45	-10.086	32.9919999999998	34.4992675284562	39.1614016307453	43.772552645303	39.2461590339261	49.8994475472955
431	417.5289	210.6947	2	4	430	21.5	-15.809999999999	-4.91999999999962	16.5578531217053	28.0514749585449	44.6450854588245	38.4126614032894	51.2306608560231
432	417.6943	209.7843	2	4	431	21.55	3.30799999999954	-18.2080000000002	18.5060565221228	30.4601278384166	40.9557162249267	38.5783144125913	52.2413114412234
433	417.0062	209.49	2	4	432	21.6	-13.7620000000004	-5.88599999999985	14.967886958419	31.8724994114874	36.550985409371	38.1481567329605	49.8631967162164
434	417.7317	206.1801	2	4	433	21.65	14.5100000000002	-66.198	67.7695750613799	35.4190253743927	33.0497533486721	38.9594960372997	46.7471568261926
435	415.7242	205.6432	2	4	434	21.7	-40.1499999999999	-10.7380000000001	41.5611253938099	42.750030819108	32.1676030658487	40.3808879071947	45.5678493402262
436	414.6031	206.9404	2	4	435	21.75	-22.4220000000003	25.9440000000001	34.290482936232	45.0504958601971	32.9949283512956	41.6443732304765	45.5626009236459
437	415.9212	204.5177	2	4	436	21.8	26.3620000000003	-48.4540000000004	55.1610837456993	35.6393788589276	33.9448433935257	40.712237237771	47.2706417394796
438	415.29	203.3544	2	4	437	21.85	-12.6239999999996	-23.2659999999998	26.4702121638642	32.4627067202101	34.2872291646662	40.3552899366814	47.5885417474447
439	416.3211	203.2569	2	4	438	21.9	20.6219999999996	-1.94999999999993	20.7139900550325	30.5708313281984	33.1416814180822	42.2604573575509	47.5331649617014
440	415.9027	202.0431	2	4	439	21.95	-8.36800000000039	-24.2759999999998	25.6777647002226	25.1396559679433	36.9892231690863	46.2811673623059	49.0728323358493
441	415.0443	202.9401	2	4	440	22	-17.1679999999992	17.9399999999998	24.8311059761736	23.5239624691354	38.6436610021285	50.5480449198809	52.1380926543594
442	415.8133	201.7699	2	4	441	22.05	15.3800000000001	-23.4039999999999	28.0052069444237	30.6439839772368	40.4687582506154	52.3302680087015	55.8572351341271
443	415.0971	201.1931	2	4	442	22.1	-14.3240000000003	-11.5360000000004	18.3917446698245	41.5157396179626	44.1595944639918	52.4442359106501	58.7747818894643
444	414.753	198.3985	2	4	443	22.15	-6.88200000000052	-55.8919999999995	56.3140975955395	46.7164906760586	51.4711613664296	49.8419803383638	60.0492095476716
445	414.1725	194.439	2	4	444	22.2	-11.6099999999994	-79.1900000000004	80.0365429038514	55.7978605332874	60.3947316587631	49.6765621447347	60.9157141829407
446	415.9953	192.6676	2	4	445	22.25	36.4559999999994	-35.428	50.834861266654	64.7952264588481	68.1011614884663	50.5855205116823	61.9631369323447
447	413.5823	189.9016	2	4	446	22.3	-48.2600000000002	-55.3199999999998	73.4120562305675	72.2983387556225	70.7156926238774	53.0983596500111	61.3599518856497
448	416.4437	188.5398	2	4	447	22.35	57.2280000000001	-27.2359999999998	63.3785742976283	79.2737236995636	70.601242656634	53.1714074688091	60.3282869661886
449	418.677147959529	192.665539027068	2	4	448	22.4	44.6689591905806	82.5147805413599	93.8296590794112	89.485832300874	66.5422792586453	54.5380995515406	59.1115069547547
450	421.2335	197.8112	2	4	449	22.45	51.1270408094197	102.91321945864	114.913467623557	85.6335247144674	62.3639011203831	58.8995056377725	58.3948935033188
451	425.8838	199.8924	2	4	450	22.5	93.0060000000003	41.6239999999999	101.895404273206	76.4072588544198	62.527380021236	65.8635239054294	58.1197985796623
452	427.1611	202.2797	2	4	451	22.55	25.5459999999994	47.7459999999996	54.1505182985346	60.7862197616682	65.7279610494069	73.1361558556628	58.0619569398361
453	427.4938	201.4841	2	4	452	22.6	6.65400000000091	-15.9119999999996	17.2472449973901	45.4540785412027	62.1832204736264	79.4014070459682	57.7347212394471
454	428.2705	201.3621	2	4	453	22.65	15.5340000000001	-2.44000000000028	15.7244636156533	35.5689277415981	57.6050377366515	81.1389230580435	56.4033042712614
455	426.3601	201.2696	2	4	454	22.7	-38.2080000000008	-1.85000000000002	38.2527615212295	45.8223973843465	57.4042796167819	81.4505404586867	55.9302956811317
456	428.1422	199.3443	2	4	455	22.75	35.6420000000003	-38.5059999999999	52.469650275183	47.959182092833	63.6258863223925	82.2819006342128	55.6450697713554
457	431.6009	195.3669	2	4	456	22.8	69.1740000000004	-79.5480000000003	105.417866512276	54.4238557116348	75.5566190874483	82.0076665335284	54.3864579798967
458	431.9547	196.7179	2	4	457	22.85	7.07599999999957	27.02	27.9311685398229	69.3544806923612	88.2015714353025	80.3012839956958	54.0543060472937
459	432.253	199.1017	2	4	458	22.9	5.96599999999967	47.6760000000002	48.0478317096621	91.6828449031868	95.7355668574417	75.9625565519586	56.5062012765518
460	433.718649493622	204.553417118056	2	4	459	22.95	29.3129898724408	109.03434236112	112.905886424861	105.29084079055	100.53717979699	70.5086196443318	56.9345335929641
461	435.638145166194	212.531322477087	2	4	460	23	38.38991345144	159.55810718062	164.111471329311	128.443960777772	102.03642124719	65.6915522394437	56.6706556378644
462	437.059718255669	221.086916597575	2	4	461	23.05	28.4314617894995	171.11188240976	173.457845949093	137.047278003249	98.2873720176499	63.7936458709707	56.4903889257307
463	437.0316	228.2717	2	4	462	23.1	-0.562365113379428	143.6956680485	143.696768475932	131.719878901619	98.4193475177652	63.0252065682441	56.9383402811962
464	434.6448	232.1492	2	4	463	23.15	-47.736000000001	77.55	91.0644178370459	112.389997591192	94.3200753672657	62.964628204159	56.5244740082135
465	430.3576	232.6243	2	4	464	23.2	-85.7439999999997	9.50199999999995	86.2688909167143	91.2839032447497	83.6129596718816	62.1840292175286	55.1593164658678
466	427.3701	234.1904	2	4	465	23.25	-59.7500000000002	31.3220000000001	67.4620647771771	68.3947342577584	67.757218156495	60.7046190310285	55.3455374235446
467	424.025	234.7783	2	4	466	23.3	-66.902	11.7579999999998	67.9273742168796	51.5928727312827	52.0306726544932	55.6745563097822	54.674960089181
468	423.5114	236.1477	2	4	467	23.35	-10.2719999999999	27.3879999999997	29.2509235409753	35.506040442144	37.8488417011857	54.9372046257784	54.5721322770846
469	423.4432	236.4938	2	4	468	23.4	-1.36399999999981	6.92200000000014	7.05511020466735	23.1244387217976	30.1936895508763	58.474303001563	52.7125041022214
470	423.2133	236.6734	2	4	469	23.45	-4.59799999999973	3.59199999999987	5.83472947102062	12.7774420642367	23.830878638067	54.9695615481557	50.5305305764488
471	422.9667	236.8011	2	4	470	23.5	-4.93200000000002	2.55400000000009	5.55405617544517	7.30294914461306	19.3728168148675	47.4777873702994	49.6136795431663
472	423.1726	236.0181	2	4	471	23.55	4.11799999999971	-15.6599999999997	16.192390929075	8.79450637046981	13.0617406019144	39.8446219957986	48.4765941629924
473	423.2312	236.0915	2	4	472	23.6	1.17200000000025	1.46799999999985	1.87845894285719	12.1557168339901	11.4550617337916	34.4752735164243	48.3519632378618
474	422.609	236.4649	2	4	473	23.65	-12.4440000000004	7.46800000000007	14.5128963339511	15.6211949079374	22.6285306358603	31.9100249583835	48.6377480497293
475	422.8075	235.3504	2	4	474	23.7	3.97000000000048	-22.2899999999998	22.640781788622	13.3460391395922	26.3261634244298	28.868092473049	48.2146876286004
476	422.3418	236.3954	2	4	475	23.75	-9.31400000000053	20.8999999999997	22.8814465451815	15.6071743229702	27.1983565841038	28.4091742128763	47.7843219230609
477	422.2445	236.1751	2	4	476	23.8	-1.94599999999923	-4.40600000000018	4.81661208734922	36.4625549012508	27.6585713371039	27.3422536448335	45.9578279551008
478	422.3437	236.8268	2	4	477	23.85	1.98399999999992	13.0340000000001	13.1841348597472	40.4966100148696	31.1017053316628	28.8429805584735	46.2693950133219
479	420.7831	231.096	2	4	478	23.9	-31.2120000000004	-114.616	118.789799225354	38.7755182602702	33.6263603658907	29.4624516524842	45.5320776232895
480	421.2874	229.0157	2	4	479	23.95	10.086	-41.6059999999999	42.8110573567156	41.9711035346157	33.9053063080309	30.5524415085658	43.7673250285393
481	421.995665223145	229.104412687155	2	4	480	24	14.1653044629004	1.77425374309962	14.2759877721848	46.5962363403553	37.4455316108851	33.5358068468889	40.0248512481249
482	422.588570339689	229.958517831204	2	4	481	24.05	11.8581023308798	17.0821028809803	20.7945384590765	30.7901658305306	41.6227666877526	33.159542455014	36.2247629836503
483	423.674	231.4138	2	4	482	24.1	21.7085932062196	29.1056433759201	36.3097988884456	27.3140026011923	46.2308993831554	33.6787199074795	33.4083360043162
484	424.8514	233.0156	2	4	483	24.15	23.5480000000007	32.0359999999999	39.7594466762307	36.1155449615	36.2963726691081	34.3108678952997	32.0019395464412
485	424.2428	234.132	2	4	484	24.2	-12.1720000000005	22.328	25.4302412100241	41.2744298408895	34.7787195927018	34.2453460396721	29.9162039800253
486	425.9563	236.4892	2	4	485	24.25	34.2700000000002	47.1440000000001	58.2836995737232	45.8655624259554	39.8732571096741	34.8640248150932	28.8694694223409
487	426.4779	238.7595	2	4	486	24.3	10.4319999999996	45.4059999999998	46.5889628560239	41.8025795076856	38.660513572924	36.2410996004195	27.2689056205948
488	428.0889	241.2466	2	4	487	24.35	32.2200000000009	49.742	59.2654618137753	42.2434365842112	36.2557344832962	37.6015854008655	27.439011943029
489	429.0605	241.2815	2	4	488	24.4	19.4319999999993	0.697999999999865	19.4445320848812	43.6309692578481	34.9953754247086	32.5898522450161	28.3237388210659
490	429.8392	242.4229	2	4	489	24.45	15.5740000000003	22.8280000000001	27.6345265926524	36.0465973049585	34.5853857713133	32.5650885089229	31.768816167281
491	430.8681	245.5174	2	4	490	24.5	20.5780000000004	61.8900000000002	65.2213629419076	26.6459065406369	32.2825180193013	32.5719151259504	32.8340102458398
492	430.7776	245.9412	2	4	491	24.55	-1.8100000000004	8.476	8.66710309157572	28.1881713417316	30.8594325130864	32.6049039715019	33.0672057155381
493	430.2363	246.2291	2	4	492	24.6	-10.8259999999996	5.75799999999958	12.2620079921678	26.9273349584154	28.9722714185755	32.3413984922081	34.1906917568087
494	429.6146	247.4362	2	4	493	24.65	-12.4340000000007	24.1420000000005	27.1558560903544	20.9340667807546	28.8833318209241	32.0938541344989	34.2641119988279
495	430.4981	248.0336	2	4	494	24.7	17.6700000000005	11.9479999999999	21.3303446760716	25.6722677212143	30.351457425144	30.9643154870016	34.5931069931004
496	428.7673	247.6995	2	4	495	24.75	-34.6160000000009	-6.68200000000013	35.2550220536034	31.2986362965141	25.2705731422268	29.3297646318054	34.6197856384576
497	427.9145	246.3246	2	4	496	24.8	-17.056	-27.4979999999999	32.3581077938744	29.5784923001166	26.5492943700799	27.1955575963562	34.8956037302476
498	429.7696	247.1232	2	4	497	24.85	37.102000000001	15.9719999999999	40.3938508686665	33.7755798918725	28.4270625011199	26.0350433275845	35.0570436816899
499	428.9058	246.7847	2	4	498	24.9	-17.2760000000005	-6.77000000000021	18.5551361083669	29.6070795036989	29.1923328442893	27.1850259896476	40.7801798065852
500	429.0084	244.6714	2	4	499	24.95	2.05199999999991	-42.2659999999996	42.3157826348511	27.4263210189454	27.34324520269	32.9851908259963	47.4437879514307
501	428.4394	244.2292	2	4	500	25	-11.3800000000003	-8.84400000000028	14.4125201127358	25.5554887057258	26.3770112443096	32.1322136447907	51.7028064818692
502	429.142	243.4186	2	4	501	25.05	14.0520000000004	-16.2119999999999	21.4543153701069	28.8061733884619	23.5316826796259	32.9748689760622	57.8284427391649
503	427.6147	243.6943	2	4	502	25.1	-30.5459999999994	5.51400000000001	31.0396893025681	20.9109105135075	23.0978152365935	34.702663606138	57.7675928312918
504	428.9924	242.6308	2	4	503	25.15	27.553999999999	-21.2700000000001	34.8085595220478	23.1469429849202	25.4867201583711	34.2173561023561	57.1602423617808
505	428.8681	242.5622	2	4	504	25.2	-2.48599999999897	-1.37200000000007	2.83946826007882	19.6370443403064	35.6189242268486	34.9408679465286	57.3128178750448
506	429.6038	241.5152	2	4	505	25.25	14.713999999999	-20.9399999999999	25.5926824697992	20.6401417674613	38.9938541473546	34.3755464618219	56.4074396618447
507	429.4088	241.5249	2	4	506	25.3	-3.89999999999986	0.194000000000187	3.90482214703807	22.1672669282802	39.4004435820446	33.5501078600758	55.4370036240437
508	427.8257	242.3873	2	4	507	25.35	-31.662	17.2480000000002	36.0551764383425	50.3269379401896	40.9782647111561	32.5125019625144	54.7770393734738
509	425.9288	243.3389	2	4	508	25.4	-37.9379999999992	19.0319999999997	42.4441853261425	54.840765309789	39.2423793604229	48.9705073681544	54.6445593418454
510	418.9354	244.9735	2	4	509	25.45	-139.868	32.6920000000001	143.637823319626	59.1638428237828	42.5384906903673	62.3224873939385	54.4984098288683
511	416.5295	245.0762	2	4	510	25.5	-48.1180000000006	2.05399999999997	48.1618193177963	61.3163876548509	42.3740816793343	70.8336978377879	53.8785702145911
512	415.6821	246.0302	2	4	511	25.55	-16.9479999999999	19.0800000000002	25.5202097170067	56.3174917925656	43.5685330405257	83.0519815068279	54.8801087685772
513	413.4294	246.6667	2	4	512	25.6	-45.0540000000001	12.7299999999997	46.8179005936832	34.750043440545	41.9271886884353	83.1937871703755	56.0246046414392
514	414.23	246.3199	2	4	513	25.65	16.0120000000006	-6.93600000000004	17.4497060147161	29.9073980488795	72.4542945779377	82.2266305890628	58.7702444413543
515	412.7167	247.276	2	4	514	25.7	-30.2660000000003	19.1220000000004	35.8005815595227	27.9732232572686	89.0260505610285	83.6613202630879	61.5893582754192
516	411.5682	247.6148	2	4	515	25.75	-22.9700000000003	6.77599999999984	23.9485923594688	22.5379897220198	102.673541528221	83.485114691884	64.9454753096183
517	412.0463	246.9828	2	4	516	25.8	9.56199999999967	-12.6400000000001	15.8493357589521	88.5910973633097	126.703519431611	83.6784496517313	66.617113783223
518	413.0186	246.8445	2	4	517	25.85	19.4460000000004	-2.76599999999974	19.6417329174392	143.302057681512	125.409309629595	83.5190354193631	67.9165317341539
519	430.344384230891	248.287388922984	2	4	518	25.9	346.515684617821	28.8577784596799	347.715244221166	175.439685007563	125.210881817703	82.1040926940432	68.9718389504525
520	445.3686	251.965	2	4	519	25.95	300.48431538218	73.5522215403199	309.355383150534	225.433815605954	124.784149835809	76.0116288317404	69.0250330039092
521	438.192852925174	257.773223321136	2	4	520	26	-143.51494149652	116.16446642272	184.636728989724	228.28062953717	124.596147704434	75.6249267843915	70.0472664605271
522	425.9111	262.8535	2	4	521	26.05	-245.635058503481	101.60553357728	265.819988750907	161.830666272096	123.788366262937	76.7853485610922	70.478045082927
523	426.0117	264.5443	2	4	522	26.1	2.01200000000085	33.8160000000005	33.875802573519	106.266241990105	125.110882150291	77.3465456767405	70.8946417317464
524	425.975	263.7719	2	4	523	26.15	-0.733999999999924	-15.4480000000001	15.465427895794	73.7526104013043	91.7538908101488	83.3231327803526	70.5491346428304
525	425.3318	262.3324	2	4	524	26.2	-12.8640000000007	-28.7900000000002	31.5332617405816	22.1429169199198	62.9972071024523	88.2378486043097	71.2943353198379
526	425.6397	261.2728	2	4	525	26.25	6.15800000000036	-21.1919999999998	22.0685710457201	21.9411347634121	48.5763120405617	95.5154041574147	70.8693938151021
527	425.5917	260.8872	2	4	526	26.3	-0.960000000000036	-7.71200000000022	7.77152134398429	21.6771153482021	26.8671776905732	99.6841197063703	71.6443397417014
528	424.1529	260.0932	2	4	527	26.35	-28.7760000000003	-15.8799999999997	32.8668917909803	19.7281722147995	29.2837817238862	103.320561505793	NA
529	424.7915	259.7892	2	4	528	26.4	12.7719999999999	-6.08000000000061	14.1453308197442	23.4000136798192	41.4353837430025	88.9731705327507	NA
530	425.8799	259.7419	2	4	529	26.45	21.7680000000007	-0.94600000000014	21.7885460735688	31.5914384612267	51.6915473728108	75.7275786138798	NA
531	423.8679	259.5473	2	4	530	26.5	-40.24	-3.8919999999996	40.4277783708182	36.6264286843602	66.4346606103958	69.2608350832663	NA
532	426.157	260.3817	2	4	531	26.55	45.7819999999992	16.6880000000003	48.7286452510219	61.1936521378029	75.5798731498037	57.904108659026	NA
533	427.4739	262.9678	2	4	532	26.6	26.3380000000006	51.7219999999998	58.041842906648	83.6549225308221	81.5302408612959	58.5954962931174	NA
534	429.9975	269.335	2	4	533	26.65	50.4719999999998	127.343999999999	136.981448086957	109.469307540972	86.1924502553526	58.871638696598	NA
535	427.5351	275.5712	2	4	534	26.7	-49.248	124.724	134.094898038665	119.568307838381	88.4579501253073	58.9273503765878	NA
536	422.0213	282.0073	2	4	535	26.75	-110.276	128.722	169.49970342157	126.434053038232	89.9453581259709	58.2536729383202	NA
537	420.874	286.834	2	4	536	26.8	-22.9459999999995	96.5340000000003	99.2236467380636	111.191248372902	88.9410396274787	59.6102298316715	NA
538	417.7918	290.2736	2	4	537	26.85	-61.644	68.7919999999997	92.3705689059018	93.2609777197925	87.9072108623487	NA	NA
539	415.5025	292.2713	2	4	538	26.9	-45.7860000000005	39.9540000000002	60.767424760311	70.4214087109694	76.3078936501935	NA	NA
540	414.2577	294.1121	2	4	539	26.95	-24.896	36.816	44.4435447731164	58.3137714165767	66.1631533803648	NA	NA
541	412.0283	295.7478	2	4	540	27	-44.588	32.7139999999997	55.301858377454	49.3803686864659	50.0726852662445	NA	NA
542	411.2086	297.4998	2	4	541	27.05	-16.3940000000002	35.0400000000002	38.6854602661003	41.4245389274847	43.6405865135393	NA	NA
543	409.085	298.5858	2	4	542	27.1	-42.4720000000002	21.7200000000003	47.7035552553479	39.0653290409371	NA	NA	NA
544	408.9846	299.6304	2	4	543	27.15	-2.00799999999958	20.8920000000001	20.9882759654051	29.7239618215197	NA	NA	NA
545	407.5139	298.9221	2	4	544	27.2	-29.4140000000004	-14.1660000000002	32.6474953403784	28.967401610502	NA	NA	NA
546	407.926	299.044	2	4	545	27.25	8.24200000000019	2.43799999999965	8.59502228036678	NA	NA	NA	NA
547	407.8104	300.7853	2	4	546	27.3	-2.31199999999944	34.8260000000005	34.9026592110119	NA	NA	NA	NA
548	NA	NA	2	4	547	27.35	NA	NA	NA	NA	NA	NA	NA
549	NA	NA	2	4	548	27.4	NA	NA	NA	NA	NA	NA	NA
550	NA	NA	2	4	549	27.45	NA	NA	NA	NA	NA	NA	NA
551	NA	NA	2	4	550	27.5	NA	NA	NA	NA	NA	NA	NA
552	NA	NA	2	4	551	27.55	NA	NA	NA	NA	NA	NA	NA
553	NA	NA	2	4	552	27.6	NA	NA	NA	NA	NA	NA	NA
554	NA	NA	2	4	553	27.65	NA	NA	NA	NA	NA	NA	NA
555	NA	NA	2	4	554	27.7	NA	NA	NA	NA	NA	NA	NA
556	NA	NA	2	4	555	27.75	NA	NA	NA	NA	NA	NA	NA
557	NA	NA	2	4	556	27.8	NA	NA	NA	NA	NA	NA	NA
558	NA	NA	2	4	557	27.85	NA	NA	NA	NA	NA	NA	NA
559	NA	NA	2	4	558	27.9	NA	NA	NA	NA	NA	NA	NA
560	NA	NA	2	4	559	27.95	NA	NA	NA	NA	NA	NA	NA
561	NA	NA	2	4	560	28	NA	NA	NA	NA	NA	NA	NA
562	NA	NA	2	4	561	28.05	NA	NA	NA	NA	NA	NA	NA
563	NA	NA	2	4	562	28.1	NA	NA	NA	NA	NA	NA	NA
564	NA	NA	2	4	563	28.15	NA	NA	NA	NA	NA	NA	NA
565	NA	NA	2	4	564	28.2	NA	NA	NA	NA	NA	NA	NA
566	NA	NA	2	4	565	28.25	NA	NA	NA	NA	NA	NA	NA
567	NA	NA	2	4	566	28.3	NA	NA	NA	NA	NA	NA	NA
568	NA	NA	2	4	567	28.35	NA	NA	NA	NA	NA	NA	NA
569	NA	NA	2	4	568	28.4	NA	NA	NA	NA	NA	NA	NA
570	NA	NA	2	4	569	28.45	NA	NA	NA	NA	NA	NA	NA
571	NA	NA	2	4	570	28.5	NA	NA	NA	NA	NA	NA	NA
572	NA	NA	2	4	571	28.55	NA	NA	NA	NA	NA	NA	NA
573	NA	NA	2	4	572	28.6	NA	NA	NA	NA	NA	NA	NA
574	NA	NA	2	4	573	28.65	NA	NA	NA	NA	NA	NA	NA
575	NA	NA	2	4	574	28.7	NA	NA	NA	NA	NA	NA	NA
576	NA	NA	2	4	575	28.75	NA	NA	NA	NA	NA	NA	NA
577	NA	NA	2	4	576	28.8	NA	NA	NA	NA	NA	NA	NA
578	NA	NA	2	4	577	28.85	NA	NA	NA	NA	NA	NA	NA
579	NA	NA	2	4	578	28.9	NA	NA	NA	NA	NA	NA	NA
580	NA	NA	2	4	579	28.95	NA	NA	NA	NA	NA	NA	NA
581	NA	NA	2	4	580	29	NA	NA	NA	NA	NA	NA	NA
582	NA	NA	2	4	581	29.05	NA	NA	NA	NA	NA	NA	NA
583	NA	NA	2	4	582	29.1	NA	NA	NA	NA	NA	NA	NA
584	NA	NA	2	4	583	29.15	NA	NA	NA	NA	NA	NA	NA
585	NA	NA	2	4	584	29.2	NA	NA	NA	NA	NA	NA	NA
586	NA	NA	2	4	585	29.25	NA	NA	NA	NA	NA	NA	NA
587	NA	NA	2	4	586	29.3	NA	NA	NA	NA	NA	NA	NA
588	NA	NA	2	4	587	29.35	NA	NA	NA	NA	NA	NA	NA
589	NA	NA	2	4	588	29.4	NA	NA	NA	NA	NA	NA	NA
590	NA	NA	2	4	589	29.45	NA	NA	NA	NA	NA	NA	NA
591	NA	NA	2	4	590	29.5	NA	NA	NA	NA	NA	NA	NA
592	NA	NA	2	4	591	29.55	NA	NA	NA	NA	NA	NA	NA
593	NA	NA	2	4	592	29.6	NA	NA	NA	NA	NA	NA	NA
594	NA	NA	2	4	593	29.65	NA	NA	NA	NA	NA	NA	NA
595	NA	NA	2	4	594	29.7	NA	NA	NA	NA	NA	NA	NA
596	NA	NA	2	4	595	29.75	NA	NA	NA	NA	NA	NA	NA
597	NA	NA	2	4	596	29.8	NA	NA	NA	NA	NA	NA	NA
598	NA	NA	2	4	597	29.85	NA	NA	NA	NA	NA	NA	NA
599	NA	NA	2	4	598	29.9	NA	NA	NA	NA	NA	NA	NA
600	NA	NA	2	4	599	29.95	NA	NA	NA	NA	NA	NA	NA
601	NA	NA	2	4	600	30	NA	NA	NA	NA	NA	NA	NA
