# Supplementary material for: An automated feeding system for the African killifish reveals the impact of diet on lifespan and allows scalable assessment of associative learning
Source: eLife. 2022 Nov 10;11:e69008. doi: 10.7554/eLife.69008 (PMC9788828; doi:10.7554/eLife.69008)
Supplement: Figure 6—source data 3. [file elife-69008-fig6-data3.zip › Filtered and Interpolated Trajectories with Kinematics/t24_REC008 DLC_likelihood-euclidean-filtered_splines-interpolated_kinematics_02_resnet50_TrainAllTheThingsJun28shuffle1_1030000.csv]

	x2	y2	fishnum	recording_num	bodyparts_coords	seconds	velocity_x	velocity_y	velocity_xy	velocity_xy_5frame	velocity_xy_10frame	velocity_xy_20frame	velocity_xy_40frame
1	NA	NA	24	8	0	0	0	0	0	NA	NA	NA	NA
2	NA	NA	24	8	1	0.05	NA	NA	NA	NA	NA	NA	NA
3	NA	NA	24	8	2	0.1	NA	NA	NA	NA	NA	NA	NA
4	30.5827236175537	252.172790527344	24	8	3	0.15	NA	NA	NA	NA	NA	NA	NA
5	31.114151318868	252.224922180176	24	8	4	0.2	10.628554026286	1.04263305664006	10.6795713575255	NA	NA	NA	NA
6	31.6455790201823	252.277053833008	24	8	5	0.25	10.628554026286	1.04263305664006	10.6795713575255	NA	NA	NA	NA
7	32.1770067214966	252.32918548584	24	8	6	0.3	10.6285540262861	1.04263305663949	10.6795713575255	10.6795713575255	NA	NA	NA
8	32.7084344228109	252.381317138672	24	8	7	0.35	10.628554026286	1.04263305664006	10.6795713575255	10.6795713575255	NA	NA	NA
9	33.2398621241252	252.433448791504	24	8	8	0.4	10.628554026286	1.04263305664006	10.6795713575255	121.456422595121	177.244864763861	NA	NA
10	33.7712898254395	252.485580444336	24	8	9	0.45	10.628554026286	1.04263305664006	10.6795713575255	232.233273832712	205.139085848233	NA	NA
11	46.2791137695312	227.179748535156	24	8	10	0.5	250.156478881834	-506.1166381836	564.563827545501	288.021716001456	233.033306932603	NA	NA
12	58.786937713623	201.873916625977	24	8	11	0.55	250.156478881836	-506.11663818358	564.563827545484	343.810158170196	246.771863547305	NA	NA
13	68.3672151565551	191.014808654785	24	8	12	0.6	191.605548858642	-217.182159423839	289.621782201242	399.59860033894	260.020484926527	NA	NA
14	77.9474925994873	180.155700683594	24	8	13	0.65	191.605548858644	-217.18215942382	289.621782201228	344.610191270085	270.67282786906	145.399102283631	NA
15	87.5277700424195	169.296592712402	24	8	14	0.7	191.605548858644	-217.18215942384	289.621782201243	261.310453261898	277.109089348646	146.384193223935	NA
16	97.1080474853516	158.437484741211	24	8	15	0.75	191.605548858642	-217.18215942382	289.621782201227	232.019253851598	224.116459737936	146.141645777248	NA
17	103.000549316406	153.955673217773	24	8	16	0.8	117.850036621088	-89.6362304687597	148.065137504547	197.535497567924	169.991365738036	146.00667567427	NA
18	109.695037841797	151.420928955078	24	8	17	0.85	133.88977050782	-50.6948852539	143.165785149745	154.619578358353	141.475300802608	145.953559967609	NA
19	113.847984313965	147.286392211914	24	8	18	0.9	83.0589294433599	-82.6907348632801	117.203000782857	103.622728205786	113.5533398034	145.761911905992	NA
20	116.758567810059	144.918518066406	24	8	19	0.95	58.2116699218801	-47.3574829101602	75.04218615339	78.6722782141743	87.6293005996377	146.159912332125	NA
21	118.258567810059	144.052841186523	24	8	20	1	30	-17.3135375976597	34.6375314383917	50.9313477536181	59.249984621894	118.74194843457	NA
22	119.408103942871	143.859725952148	24	8	21	1.05	22.9907226562398	-3.8623046875	23.3128875464886	29.5711820388767	45.2414878012348	92.3258266201213	NA
23	119.217674255371	143.743576049805	24	8	22	1.1	-3.80859375	-2.32299804686022	4.46113284696337	20.6390228409223	31.8866350086918	81.905791817551	NA
24	118.746315002441	143.963424682617	24	8	23	1.15	-9.4271850586	4.39697265623977	10.4021722091499	14.877241038002	20.8509959429242	73.009057419724	91.5343321457615
25	117.922912597656	145.239974975586	24	8	24	1.2	-16.4680480957	25.5310058593801	30.3813901636181	11.8106973882952	15.2107353156037	67.2517975677343	91.2746933865329
26	117.638656616211	145.175704956055	24	8	25	1.25	-5.6851196289	-1.28540039061988	5.82862242379019	12.8419222637655	13.3674371312051	57.2923967951413	91.1839158869679
27	117.672889709473	144.778167724609	24	8	26	1.3	0.684661865240059	-7.95074462891989	7.98016929795431	12.1308098469716	14.6602875022066	52.4271418057673	91.2058423320204
28	117.958290100098	145.165176391602	24	8	27	1.35	5.7080078125	7.74017333985967	9.61725722431481	9.78244779028516	22.336282832494	46.0199247537904	91.2960912522194
29	118.093566894531	144.850708007812	24	8	28	1.4	2.70553588865994	-6.28936767580001	6.84661012518056	11.8576332244082	32.4647750360477	41.2809587748205	91.317927087137
30	118.680732727051	145.574462890625	24	8	29	1.45	11.7433166504	14.4750976562602	18.6395798801859	17.5098776161181	46.8742945358309	37.9273724009574	93.0656199367463
31	117.902313232422	145.349670410156	24	8	30	1.5	-15.5683898925798	-4.49584960938012	16.2045495944054	31.8306434012225	55.3348089683886	36.8943693146387	83.542125718207
32	119.223297119141	144.109268188477	24	8	31	1.55	26.4196777343798	-24.8080444335801	36.2413912565035	52.7987402251237	59.6127958102998	36.0731524935387	72.7452479643485
33	122.558364868164	141.792053222656	24	8	32	1.6	66.7013549804602	-46.3442993164199	81.2210861498372	83.9661412813767	60.1532144988891	37.7293715160245	70.1204881687459
34	126.927543640137	138.314224243164	24	8	33	1.65	87.3835754394599	-69.5565795898398	111.687094244687	98.8119847123691	61.7109216067169	37.6695620078925	66.7780896198392
35	134.795211791992	134.545272827148	24	8	34	1.7	157.3533630371	-75.3790283203199	174.476585161451	101.715714004482	60.6440094863111	36.1651935491306	63.4633711074672
36	139.037567138672	132.98063659668	24	8	35	1.75	84.8471069336	-31.2927246093602	90.4337667493675	88.4757855965557	60.4213014980722	36.2261859966875	61.7407340151359
37	141.230072021484	131.702209472656	24	8	36	1.8	43.8500976562403	-25.5685424804801	50.7600377170657	70.62310298831	57.4860174848709	36.405008989771	63.1810614367186
38	141.813140869141	132.175643920898	24	8	37	1.85	11.6613769531398	9.46868896484034	15.0214441102082	37.3218776912455	53.122460199555	36.6386225368296	63.2850512948372
39	141.098937988281	133.039916992188	24	8	38	1.9	-14.2840576172	17.2854614258	22.4236812034579	22.0306182837753	42.8743489797374	36.8739422682819	64.8576928135164
40	141.094528198242	133.438415527344	24	8	39	1.95	-0.0881958007801131	7.96997070311988	7.97045867612803	13.2563209652602	25.4560925624302	39.9713275413674	66.464717045435
41	140.788757324219	134.066848754883	24	8	40	2	-6.11541748045966	12.5686645507801	13.9774697120168	17.7691348025543	17.1175630249863	48.3423030018438	68.7193475789315
42	140.816131591797	133.723510742188	24	8	41	2.05	0.547485351559658	-6.8667602539	6.88855112449005	15.1255949711648	13.1972221692422	53.1646693085757	73.4976710664784
43	140.505493164062	135.576934814453	24	8	42	2.1	-6.21276855470001	37.0684814453	37.5855132966788	13.590307433615	13.12403057477	58.3351845199407	79.1098274013304
44	140.764709472656	135.196563720703	24	8	43	2.15	5.18432617188012	-7.607421875	9.20598204651028	12.2045077661972	12.0369629298469	60.5471218199544	83.6686763208636
45	140.760650634766	135.210693359375	24	8	44	2.2	-0.0811767577999944	0.282592773439774	0.294020988378895	13.1381233732243	19.2986455964237	59.6749446472001	89.5196820451926
46	141.047500610352	135.005950927734	24	8	45	2.25	5.73699951171989	-4.09484863281989	7.04847137492812	8.47892634698567	36.2633045056154	66.1890712351305	95.9845069630172
47	140.522171020508	134.765289306641	24	8	46	2.3	-10.5065917968795	-4.81323242186022	11.5566291596254	8.94833088852899	48.8433211322806	73.93498106767	101.143822093376
48	140.039840698242	135.292388916016	24	8	47	2.35	-9.64660644532046	10.5419921875	14.2895281654857	25.0069837592325	63.5479088403263	80.5501778358838	106.096459038493
49	140.602066040039	135.424987792969	24	8	48	2.4	11.2445068359403	2.65197753906023	11.5530047542269	60.3221012450335	78.2198946601714	88.4344268522122	110.33350769458
50	144.119995117188	133.460311889648	24	8	49	2.45	70.3585815429801	-39.2935180664199	80.5872853418965	84.548518891337	93.89379673197	95.0020616899125	112.781734957007
51	152.577621459961	129.887771606445	24	8	50	2.5	169.15252685546	-71.4508056640602	183.624058803933	118.616891333667	115.260579445275	100.544325843224	116.621977516118
52	159.111663818359	128.737976074219	24	8	51	2.55	130.68084716796	-22.9959106445199	132.688717391143	147.491458431814	134.672739966098	110.922189639418	118.821806884727
53	167.39680480957	124.666328430176	24	8	52	2.6	165.70281982422	-81.4329528808602	184.631390377136	162.780609704707	147.976325096998	120.490283286636	118.919920973652
54	174.935028076172	122.677017211914	24	8	53	2.65	150.76446533204	-39.7862243652398	155.925840244961	170.199057645516	164.831890774578	129.667790633835	118.679002341397
55	182.471633911133	120.475196838379	24	8	54	2.7	150.73211669922	-44.0364074707	157.033041706365	184.796961040859	170.705477783401	142.874170541255	115.083433746882
56	192.596466064453	116.08464050293	24	8	55	2.75	202.4966430664	-87.8111267089801	220.716298507975	177.335758860328	164.825347180833	155.742827929347	113.191749316472
57	201.912063598633	111.728210449219	24	8	56	2.8	186.3119506836	-87.1286010742199	205.678234367856	182.172323117341	173.001058146555	165.882635196981	112.039769520742
58	208.507431030273	108.44750213623	24	8	57	2.85	131.9073486328	-65.6141662597801	147.325379474485	178.630345862095	177.432657732946	175.554295540157	111.974324227828
59	215.98713684082	103.432342529297	24	8	58	2.9	149.59411621094	-100.30319213866	180.108661530025	159.451636716151	181.115686607498	183.793073120878	111.668660480219
60	222.17106628418	100.225105285645	24	8	59	2.95	123.6785888672	-64.1447448730401	139.323155430134	161.205155252252	191.854544350539	185.592142372647	112.961308208885
61	227.178741455078	96.5001907348633	24	8	60	3	100.15350341796	-74.4982910156341	124.822752778255	177.529556605564	196.225076413419	184.901652030392	116.965444104446
62	236.946792602539	92.0783462524414	24	8	61	3.05	195.36102294922	-88.4368896484378	214.445827048361	180.059050097655	197.092530427865	184.478944460879	121.068099198228
63	245.667831420898	84.6631088256836	24	8	62	3.1	174.42077636718	-148.304748535156	228.947386241044	205.078742838983	203.132265983316	179.504657427364	122.217058392908
64	254.278396606445	80.3335037231445	24	8	63	3.15	172.21130371094	-86.5921020507818	192.75612899048	232.998516110687	202.754255467178	176.810882862839	124.652677925211
65	265.053169250488	72.6718292236328	24	8	64	3.2	215.49545288086	-153.233489990234	264.421619136776	232.979905603478	200.478806961892	170.491922846564	126.769332482666
66	275.827941894531	65.0101547241211	24	8	65	3.25	215.495452880861	-153.233489990234	264.421619136776	228.734975361068	204.97795687995	160.194427397813	128.851424752409
67	284.812103271484	59.166130065918	24	8	66	3.3	179.683227539059	-116.880493164062	214.352774512316	225.449460836702	195.956830775202	150.144557973813	129.069694594422
68	292.776489257812	52.4997673034668	24	8	67	3.35	159.28771972656	-133.327255249024	207.722735028994	195.878871084801	181.576657121782	143.398470619773	129.378589265654
69	301.422241210938	54.2261428833008	24	8	68	3.4	172.91503906252	34.5275115966801	176.328556368649	176.957397649213	172.50607911818	134.902894108227	130.379410085288
70	307.177642822266	53.3063659667969	24	8	69	3.45	115.10803222656	-18.395538330078	116.568670377268	158.933755946925	149.129301342588	130.920554727857	128.46762407141
71	314.838592529297	49.6454849243164	24	8	70	3.5	153.218994140619	-73.2176208496101	169.81425195884	134.418338882496	124.163778382207	133.386562365667	124.217447943711
72	320.996215820312	50.4635581970215	24	8	71	3.55	123.1524658203	16.361465454102	124.234566000876	119.562697399657	103.196585519761	131.214008757038	121.177854871168
73	324.603851318359	48.2031555175781	24	8	72	3.6	72.1527099609398	-45.208053588868	85.1456497068492	102.379731600375	83.6646752562294	123.943833499181	116.987759411309
74	329.400451660156	46.4629516601562	24	8	73	3.65	95.9320068359409	-34.8040771484379	102.050348954452	71.3701591152009	67.0515327492745	119.637565216587	113.155694211185
75	330.542755126953	47.4848556518555	24	8	74	3.7	22.8460693359398	20.4380798339859	30.6538413808604	47.4594150925969	61.3623024938223	110.664494424077	109.408998398358
76	330.734558105469	48.197826385498	24	8	75	3.75	3.83605957031932	14.25941467285	14.7663895329674	32.9110116299624	61.7951678513841	101.960021575472	104.215177291888
77	330.769805908203	48.42919921875	24	8	76	3.8	0.704956054680679	4.62745666504006	4.68084588785559	14.5403680988921	66.4711867388732	92.2567539918627	99.7578141208962
78	331.210357666016	47.9926910400391	24	8	77	3.85	8.81103515626023	-8.73016357421804	12.4036323936764	20.3448733872692	66.311009876579	83.2028829911506	96.3280858057928
79	331.712127685547	47.9022445678711	24	8	78	3.9	10.0354003906193	-1.80892944335994	10.1971312991006	52.2201765875673	66.7690513149941	76.9657470496977	92.0984780180722
80	333.750793457031	50.0810089111328	24	8	79	3.95	40.7733154296807	43.5752868652339	59.6763678227459	85.4829583851494	72.1996875055652	71.3431057701732	89.0775014674682
81	341.930389404297	53.0657348632812	24	8	80	4	163.591918945319	59.694519042968	174.142905534458	99.7110081231956	79.7562647687359	63.5332438570298	85.9964389216773
82	349.930633544922	56.0813789367676	24	8	81	4.05	160.0048828125	60.312881469728	170.994754875766	118.997734531096	81.3169224639643	57.8767652814581	81.444112920114
83	353.243194580078	53.5366020202637	24	8	82	4.1	66.2512207031205	-50.895538330078	83.5438810839071	124.054501623861	82.7410907260719	54.4708613952544	76.4153982857589
84	357.681427001953	50.5823860168457	24	8	83	4.15	88.7646484375	-59.0843200683599	106.630763338604	107.292352949904	86.8799613501208	49.5005055595314	73.049425339225
85	361.783020019531	49.4767074584961	24	8	84	4.2	82.0318603515602	-22.113571166992	84.9602032865712	77.1508865427791	81.3239090465241	48.326073950153	68.2422622588096
86	366.071624755859	48.0598030090332	24	8	85	4.25	85.7720947265591	-28.338088989258	90.3321621646738	65.7711733289482	65.2713198626754	48.2359271859626	64.563178501106
87	366.985748291016	47.6201133728027	24	8	86	4.3	18.2824707031409	-8.79379272461009	20.2874228401394	54.7621881691454	49.282343824043	49.3710702679792	61.4368171417934
88	367.449127197266	48.869197845459	24	8	87	4.35	9.267578125	24.981689453126	26.6453150147527	38.5933164691868	42.6307129139299	49.2577009918128	57.9217908843252
89	364.953491210938	48.2176246643066	24	8	88	4.4	-49.9127197265602	-13.031463623048	51.58583753959	23.2502867754464	32.2319598040687	49.2940619279178	54.657174029861
90	365.044097900391	48.0328521728516	24	8	89	4.45	1.81213378906023	-3.6954498291	4.11584478677816	21.4138011053069	24.4524603947407	47.2344482070793	55.3439067121513
91	365.590942382812	48.4384613037109	24	8	90	4.5	10.9368896484193	8.11218261718608	13.6170136959716	19.4902524989116	16.7155896031894	38.6063154776874	54.6994998549021
92	366.051086425781	48.1277046203613	24	8	91	4.55	9.20288085938068	-6.21513366699205	11.1049944894418	9.70173143899194	17.4252180719942	31.6742170831905	55.1945851466022
93	366.782928466797	47.6926727294922	24	8	92	4.6	14.6368408203193	-8.70063781738196	17.0275719827761	10.3116043202946	15.7743112575536	28.8869630723372	56.666893345653
94	366.912902832031	47.6687278747559	24	8	93	4.65	2.59948730468068	-0.478897094725994	2.64323223999198	10.1808924309324	11.7081625057148	26.4612854618632	57.7165840635137
95	366.886840820312	47.3114166259766	24	8	94	4.7	-0.521240234380684	-7.14622497558608	7.16520919329139	13.4366350386815	13.1449873676346	25.8200300935427	60.551187470714
96	367.488739013672	47.0709037780762	24	8	95	4.75	12.0379638672	-4.81025695800795	12.9634542491605	12.0583700161957	11.9413110926995	27.1663354267405	63.7829771741118
97	366.218444824219	47.5818061828613	24	8	96	4.8	-25.4058837890602	10.218048095702	27.3837075281875	13.7145935724376	14.0660903423379	30.6168802917242	68.3482883817208
98	366.124694824219	47.083740234375	24	8	97	4.85	-1.875	-9.96131896972599	10.1362468703472	15.9783704149747	15.1432132307444	32.6406987774998	73.9866384907374
99	366.221984863281	47.621223449707	24	8	98	4.9	1.94580078124091	10.7496643066401	10.9243500212017	13.7017297544666	20.6906111196577	32.3486010100244	79.6801511271183
100	367.105438232422	47.3498115539551	24	8	99	4.95	17.6690673828193	-5.42823791503807	18.4840934059766	14.6955456459944	27.1875997923446	39.3447076541295	84.2023305320294
101	367.083923339844	47.425838470459	24	8	100	5	-0.430297851560226	1.52053833007798	1.58025094662009	18.2280564452931	37.6170812502917	45.8657558527745	83.2941074579022
102	365.624114990234	48.1227722167969	24	8	101	5.05	-29.1961669922	13.9386749267581	32.3527869858265	27.6666286668777	43.8085425114542	52.5124050117464	81.0846368198835
103	365.921691894531	46.7650604248047	24	8	102	5.1	5.95153808594091	-27.154235839844	27.7988008668409	38.3968291697146	49.507086297446	58.8629252960516	80.8974836055947
104	368.621887207031	47.8388252258301	24	8	103	5.15	54.00390625	21.475296020508	58.1172111291245	61.5324327461167	52.989039514334	65.932662567496	78.737591091339
105	371.040618896484	45.1633033752441	24	8	104	5.2	48.3746337890591	-53.51043701172	72.135095920161	72.9215393769141	65.5444279406243	72.776300991275	76.9980823606097
106	375.714263916016	41.6234169006348	24	8	105	5.25	93.4729003906409	-70.7977294921859	117.258268828631	80.7861161495988	79.7902006128494	79.3300271622609	75.1875596038469
107	380.055328369141	40.5790824890137	24	8	106	5.3	86.8212890625	-20.886688232422	89.2983201398133	78.3114503617902	90.9587196811548	87.3255064954625	75.0728726294819
108	383.265716552734	39.6009674072266	24	8	107	5.35	64.2077636718591	-19.562301635742	67.1216847302648	92.692026711534	102.582637361359	98.715575989662	74.9962173420048
109	385.374298095703	40.4870491027832	24	8	108	5.4	42.1716308593807	17.7216339111321	45.7438821900815	98.0479684795822	111.174714015334	110.066240326319	74.0549097248318
110	387.639369419643	47.3234808785575	24	8	109	5.45	45.3014264787998	136.728635515486	144.03797766888	108.995899985396	118.365002190205	121.17021285698	74.4608220762118
111	389.904440743582	54.1599126543317	24	8	110	5.5	45.3014264787794	136.728635515484	144.037977668872	124.379158573119	121.04297307423	127.981899438117	75.090085231937
112	392.169512067522	60.996344430106	24	8	111	5.55	45.301426478801	136.728635515486	144.03797766888	144.037977668878	130.842470479471	130.495056556577	75.1415798693498
113	394.434583391462	67.8327762058803	24	8	112	5.6	45.3014264787998	136.728635515486	144.03797766888	144.037977668877	147.924065681878	132.908004138852	74.8914155324855
114	396.699654715402	74.6692079816546	24	8	113	5.65	45.3014264787998	136.728635515486	144.03797766888	144.037977668878	167.143441138303	131.013896720815	75.8187008762302
115	398.964726039341	81.5056397574288	24	8	114	5.7	45.3014264787794	136.728635515484	144.037977668872	152.689040973546	176.795997773335	128.176134627677	75.8365308203304
116	401.229797363281	88.3420715332031	24	8	115	5.75	45.301426478801	136.728635515486	144.03797766888	171.468972790637	176.173598263385	123.208783780953	75.9136640324052
117	402.298187255859	97.6455917358398	24	8	116	5.8	21.3677978515591	186.070404052734	187.293294192218	190.248904607729	170.031393431998	119.52886496724	75.5239054278339
118	404.167892456054	109.394634246826	24	8	117	5.85	37.3941040039006	234.980850219724	237.937636754337	209.554017877793	163.233370916346	117.35173590651	76.2583056737869
119	406.03759765625	121.143676757812	24	8	118	5.9	37.3941040039199	234.98085021972	237.937636754336	208.309218857891	150.853079426295	115.761218439639	76.8073346812905
120	410.302337646484	132.390411376953	24	8	119	5.95	85.2947998046795	224.93469238282	240.563544019193	187.373745890451	137.987267065148	109.576936498294	77.1519061121215
121	410.913177490234	139.253982543945	24	8	120	6	12.216796875	137.27142333984	137.81398256937	154.997769042054	125.374594487677	104.3144146111	77.566750760881
122	412.168243408203	143.189498901367	24	8	121	6.05	25.1013183593807	78.7103271484398	82.6159293550184	111.457254244862	108.215259455008	97.7707547269533	77.1966907648877
123	414.321350097656	146.324157714844	24	8	122	6.1	43.0621337890602	62.6931762695403	76.0577525123546	66.4205162525031	86.7794061311417	90.9199057689194	76.9565260294333
124	414.682464599609	147.269271850586	24	8	123	6.15	7.22229003905909	18.9022827148398	20.2350627683737	42.4399701174622	64.3789957409751	85.7047391849644	76.1428318994975
125	415.121124267578	146.637664794922	24	8	124	6.2	8.77319335938068	-12.6321411132801	15.3798540573993	29.0567730195657	42.3578752232533	78.8967606493858	74.9505440592942
126	414.271820068359	146.353561401367	24	8	125	6.25	-16.9860839843807	-5.6820678711	17.9112518941648	18.561043220229	32.4552309588146	72.4973009025494	72.4922294923414
127	413.704193115234	145.811325073242	24	8	126	6.3	-11.3525390625	-10.8447265625	15.699943865536	17.3007372370883	25.5101160219081	63.7223043602052	70.3668350701786
128	413.620056152344	146.987274169922	24	8	127	6.35	-1.68273925779999	23.5189819336	23.5791035156713	18.2952341940035	18.6064406214929	53.8010353579118	69.2503378259525
129	414.163970947266	147.422607421875	24	8	128	6.4	10.8782958984409	8.70666503906023	13.9335328526698	22.4704918001671	20.5563989436334	43.5484290362623	68.5994578279127
130	413.957397460938	148.419036865234	24	8	129	6.45	-4.13146972656023	19.9285888671801	20.3523388419753	21.9634590242505	19.8062542336236	33.1335993672635	65.8466764351787
131	415.739440917969	147.653854370117	24	8	130	6.5	35.6408691406193	-15.3036499023403	38.787539924983	18.6518380227567	19.6200073174222	27.1516020836449	62.8066838410647
132	415.449127197266	147.063095092773	24	8	131	6.55	-5.80627441405909	-11.8151855468795	13.164779985953	23.8120606501786	19.2293492654022	23.8983249731987	60.0067710610341
133	415.411376953125	146.714080810547	24	8	132	6.6	-0.755004882820458	-6.98028564452045	7.02099850820245	21.3172742732437	20.8226645846818	21.0050479200144	56.9383374360225
134	414.537353515625	144.929931640625	24	8	133	6.65	-17.48046875	-35.6829833984398	39.7346459897789	16.7695228346773	22.7178623315494	21.2717670781801	53.9241090459024
135	414.298583984375	145.243240356445	24	8	134	6.7	-4.775390625	6.2661743164	7.878406957301	16.4952395065538	23.9093235112737	21.7249534909116	51.3916311121894
136	414.971435546875	145.680480957031	24	8	135	6.75	13.45703125	8.74481201171989	16.0487827321513	22.9934911466068	21.8479732084751	21.7756752037295	49.4082635540276
137	415.006011962891	146.269134521484	24	8	136	6.8	0.691528320320458	11.7730712890602	11.7933633453354	21.6236640129203	22.2865339244893	21.2048051731176	44.8095657690502
138	414.277252197266	148.105422973633	24	8	137	6.85	-14.5751953125	36.7257690429801	39.5122567084675	26.5013727493037	23.4036552185358	21.1489397453952	39.032485646772
139	415.025268554688	149.569702148438	24	8	138	6.9	14.9603271484398	29.2855834961	32.8855103213465	26.9264235822729	21.9871352127269	21.4376972161861	33.6299478254853
140	416.347961425781	150.49348449707	24	8	139	6.95	26.4538574218602	18.4756469726398	32.2669506392179	28.0778283424248	23.6436527481997	22.1164163720634	28.3397530128193
141	415.673675537109	151.102645874023	24	8	140	7	-13.4857177734409	12.1832275390602	18.1740368969972	23.8138192904648	23.9313430900368	21.2989530710297	25.6663598525394
142	415.144866943359	151.802932739258	24	8	141	7.05	-10.576171875	14.0057373047	17.5503871460947	22.3506064125334	23.1802610808331	22.2427873951149	24.0415103706349
143	415.628204345703	151.032363891602	24	8	142	7.1	9.66674804688068	-15.4113769531205	18.1922114486679	20.7859327470957	21.4752149061087	22.9567691031256	22.3495850260035
144	415.764709472656	149.761199951172	24	8	143	7.15	2.73010253906023	-25.4232788086	25.5694459316895	20.9362625978006	20.1575321008228	22.1434789068405	22.9338659192381
145	416.97119140625	149.565948486328	24	8	144	7.2	24.1296386718795	-3.90502929687955	24.4435823120293	18.2826938192414	20.323509232853	23.8865015749929	24.1784961321347
146	416.032501220703	149.685592651367	24	8	145	7.25	-18.7738037109398	2.39288330077954	18.9256861505216	19.1366105217526	20.7499329335844	26.3192262055059	24.8417953494027
147	415.832183837891	149.761245727539	24	8	146	7.3	-4.00634765623977	1.51306152344034	4.28254325329862	17.9644577891122	22.1990408657405	25.8968271778952	26.2219540260882
148	416.835052490234	149.25569152832	24	8	147	7.35	20.0573730468591	-10.1110839843801	22.4617949612238	19.8610857186103	22.5098829877153	24.2639359356322	26.1608640183535
149	417.800903320312	149.451171875	24	8	148	7.4	19.3170166015602	3.9096069336	19.7086822684878	20.5636032693681	22.2998226009542	23.7114666147083	26.4474497094141
150	416.116912841797	149.246887207031	24	8	149	7.45	-33.6798095703	-4.08569335938012	33.9267219595197	26.1153879122396	24.1293504017861	23.545906658375	26.4645469546764
151	416.904083251953	148.447479248047	24	8	150	7.5	15.7434082031205	-15.9881591796801	22.4382739043107	25.8831554536781	28.707109320975	24.1811176214339	25.9276949693382
152	415.579650878906	149.348876953125	24	8	151	7.55	-26.4886474609398	18.0279541015602	32.0414664676558	26.6351874127961	28.6133932749574	24.1846957680711	25.9662065028588
153	416.520416259766	148.849624633789	24	8	152	7.6	18.8153076172	-9.98504638671989	21.3006326684165	28.3976150849619	27.0526569651556	23.6941221319927	26.3994859461605
154	416.938781738281	149.945953369141	24	8	153	7.65	8.36730957029999	21.9265747070398	23.4688420640779	36.8506153725819	27.2654011285938	24.595964760296	26.2617886917639
155	418.871734619141	149.034790039062	24	8	154	7.7	38.6590576172	-18.2232666015801	42.7388603203485	31.1113986376753	26.7683040838971	26.6320387733578	27.2329003201145
156	417.623840332031	152.019592285156	24	8	155	7.75	-24.9578857422	59.6960449218801	64.7032753424109	28.2221584766331	27.6123023092834	27.907915495076	28.2222010540061
157	417.500183105469	152.132232666016	24	8	156	7.8	-2.47314453124091	2.25280761720001	3.34538279312266	27.8956148443915	26.1703506704017	31.2391028790589	29.9935684784298
158	417.731567382812	152.385055541992	24	8	157	7.85	4.62768554686022	5.05645751951988	6.8544318632056	25.1389930828322	24.87836127627	31.1727882913118	29.9508147675156
159	418.349426269531	151.484893798828	24	8	158	7.9	12.3571777343807	-18.0032348632795	21.8361239028697	18.373989245985	26.8921069196378	31.4572022026421	29.6528452976265
160	418.102233886719	150.058364868164	24	8	159	7.95	-4.94384765624091	-28.5305786132801	28.9557515125523	21.2293027031281	29.1347271449295	30.8126775372895	31.183823561531
161	416.978668212891	148.999465942383	24	8	160	8	-22.4713134765591	-21.1779785156199	30.8782561581745	21.5345640759069	27.108721669177	30.5564368676466	32.0780750549666
162	416.838287353516	148.129623413086	24	8	161	8.05	-2.8076171875	-17.3968505859403	17.6219500788386	25.8885989948842	33.8648124831603	29.6896256106028	32.450902216621
163	417.25732421875	148.129867553711	24	8	162	8.1	8.38073730467954	0.0048828125	8.38073872709949	33.1304612070267	35.2929196174679	29.8422027891954	32.2273952213398
164	415.40771484375	146.975433349609	24	8	163	8.15	-36.9921875	-23.0886840820398	43.606298497756	35.843454092369	35.6490032766905	30.3800984766873	31.7677303408964
165	418.197998046875	148.657852172852	24	8	164	8.2	55.8056640625	33.6483764648597	65.1650625732649	46.5003222631925	34.8570509906819	30.579299065236	32.3898467826536
166	416.092956542969	147.945953369141	24	8	165	8.25	-42.1008300781205	-14.2379760742199	44.4432205848859	49.051275159029	33.5005714260097	30.1251759025064	32.8038087084165
167	418.002166748047	150.933288574219	24	8	166	8.3	38.1842041015602	59.7467041015602	70.906290932956	45.4094075584968	33.2089005508039	34.0903097789644	33.1613782276753
168	418.235198974609	151.964050292969	24	8	167	8.35	4.66064453123977	20.615234375	21.135503206282	36.5836407743371	34.8060443021208	35.6376935993991	35.8613661727652
169	418.627868652344	153.171661376953	24	8	168	8.4	7.85339355470001	24.1522216796801	25.3969604950949	31.1576887596504	33.8680900337367	35.5942239805447	35.79828902534
170	418.169036865234	154.118118286133	24	8	169	8.45	-9.17663574220001	18.9291381836	21.0362286524663	19.9174788384153	32.0238709855426	38.821740464687	35.4575740060716
171	418.061340332031	154.977066040039	24	8	170	8.5	-2.15393066405909	17.1789550781199	17.3134605114528	20.5608134452125	33.1416301358358	39.9750324884993	35.025993947681
172	417.405944824219	154.643798828125	24	8	171	8.55	-13.1079101562409	-6.66534423828011	14.7052413267806	22.3267725089767	34.3158070747685	40.7171086651709	34.768497585136
173	418.458129882812	154.031036376953	24	8	172	8.6	21.0437011718602	-12.2552490234398	24.352176240268	27.4641011967481	35.9824675813304	40.7606683106869	34.4134531099919
174	416.842468261719	154.595230102539	24	8	173	8.65	-32.3132324218602	11.2838745117199	34.2267558139155	35.1255715120212	35.5394446843989	38.9394959214968	34.2808232252084
175	414.833160400391	153.40348815918	24	8	174	8.7	-40.1861572265591	-23.8348388671801	46.7228720913234	48.7141353111216	42.786429938692	38.1476547919495	33.926066082132
176	416.817840576172	151.455352783203	24	8	175	8.75	39.6936035156193	-38.9627075195398	55.6208120878182	51.4041217174482	46.449493550989	37.699701921757	32.9914986157337
177	414.601837158203	147.967361450195	24	8	176	8.8	-44.3200683593795	-69.7598266601602	82.6480603222827	48.7521168598211	48.2253167795378	35.0836535762918	33.108779054322
178	414.621856689453	146.077362060547	24	8	177	8.85	0.400390625	-37.7999877929602	37.802108271901	58.108758680636	46.7152923192531	40.5499440542187	33.270088327627
179	414.842559814453	145.052520751953	24	8	178	8.9	4.4140625	-20.4968261718795	20.9667315257804	57.7734155899568	44.0109018092568	40.1393758480378	33.4036166492062
180	417.9169921875	141.530258178711	24	8	179	8.95	61.4886474609398	-70.4452514648403	93.5060811953978	47.7364982479541	44.2714385983564	40.1024704748537	33.0250777981308
181	420.217437744141	140.122116088867	24	8	180	9	46.0089111328205	-28.1628417968801	53.9440966344221	42.026462921058	42.2577737076783	39.4955510277155	32.6308383851032
182	421.689147949219	139.437454223633	24	8	181	9.05	29.4342041015591	-13.6932373046795	32.4634736122693	39.2696867586925	35.8515000778151	39.8473695596693	32.6877356548998
183	421.270111083984	139.241485595703	24	8	182	9.1	-8.38073730470001	-3.9193725586	9.25193163742021	30.4341185160768	45.117420527107	38.9847034307885	33.3513226816891
184	421.057495117188	138.952041625977	24	8	183	9.15	-4.25231933591931	-5.78887939452045	7.18285071395311	26.7421318253998	44.7393070116767	38.1815479737295	32.5994213614364
185	418.615264892578	138.607513427734	24	8	184	9.2	-48.8446044922	-6.89056396485967	49.3282399823191	23.966501907676	37.4185110110154	37.2728330990279	31.8098458314665
186	419.675598144531	137.185012817383	24	8	185	9.25	21.2066650390602	-28.4500122070199	35.4841631810372	48.208378133156	32.541608504442	35.857821328961	31.5725929464035
187	420.037109375	136.328948974609	24	8	186	9.3	7.23022460937955	-17.1212768554801	18.5853240236504	50.208927264661	31.4694223398007	32.1272483296797	30.1688163533254
188	419.297790527344	142.809982299805	24	8	187	9.35	-14.7863769531205	129.62066650392	130.46131276482	44.402903505954	31.254114542324	30.9024830558548	31.0157491575435
189	418.587127685547	143.293014526367	24	8	188	9.4	-14.2132568359398	9.66064453123977	17.1855963714781	38.3410851834842	32.3521941382023	31.2130093178676	31.34949623072
190	419.244354248047	142.519653320312	24	8	189	9.45	13.14453125	-15.4672241211	20.2981211887841	38.9723427719255	30.2742275996994	27.2284151315747	31.6740981472696
191	419.093444824219	142.729843139648	24	8	190	9.5	-3.01818847656023	4.20379638672046	5.17507156868819	14.2998509514919	29.4578689502437	25.2866442817072	33.0075352757801
192	418.636322021484	141.743545532227	24	8	191	9.55	-9.14245605470001	-19.7259521484204	21.741611965857	14.4954610117435	28.4029965815444	24.6583626446286	34.1222578564893
193	418.287994384766	141.675338745117	24	8	192	9.6	-6.96655273435908	-1.36413574220001	7.09885366265241	16.1455516934449	16.6875455846025	25.9419770526912	35.2026350048172
194	417.491149902344	142.111038208008	24	8	193	9.65	-15.9368896484409	8.71398925782046	18.163646672736	20.5746527170032	17.6867116240585	26.2593468013761	34.644861664863
195	418.292510986328	140.929779052734	24	8	194	9.7	16.0272216796807	-23.6251831054801	28.548574597291	17.8336503911633	17.0383192521341	25.4720368709836	34.1551398735878
196	417.522613525391	142.058181762695	24	8	195	9.75	-15.3979492187398	22.5680541992199	27.3205766864796	19.0752402177132	18.0316800589723	25.44548397105	33.6204940681614
197	417.781707763672	142.365325927734	24	8	196	9.8	5.18188476561932	6.14288330078011	8.03660033665733	20.8779622363736	17.8473029494565	25.253979130359	32.2295134100203
198	418.174713134766	141.828460693359	24	8	197	9.85	7.86010742188068	-10.7373046875	13.3068027954018	17.9310868108233	20.6298395630585	21.4815542608684	32.5121414296092
199	418.388824462891	140.486572265625	24	8	198	9.9	4.2822265625	-26.8377685546801	27.177256766038	15.4887074009414	20.1664994645498	22.5596166134022	32.7931092284405
200	418.910247802734	140.939559936523	24	8	199	9.95	10.4284667968591	9.05975341796022	13.8141974695396	17.8609555077498	20.6698461422677	23.2457258196855	31.2187915737678
201	419.0732421875	140.201919555664	24	8	200	10	3.25988769532046	-14.7528076171801	15.1086796370705	22.1844389084038	21.4330989918563	26.5195195238447	30.2744528285892
202	419.852722167969	139.583679199219	24	8	201	10.05	15.5895996093795	-12.3648071289	19.8978408706991	19.4550366927261	22.1049616791737	28.3971461533093	30.0212899512085
203	420.637817382812	138.023910522461	24	8	202	10.1	15.7019042968602	-31.1953735351602	34.9242197986717	23.4086054737121	26.2755629371342	31.4205665788459	31.6108827907956
204	421.039245605469	137.479370117188	24	8	203	10.15	8.02856445313978	-10.8908081054597	13.5302456876498	27.3774905827711	27.4325216027459	31.1081753559964	32.6454644344577
205	419.553558349609	136.696990966797	24	8	204	10.2	-29.7137451172	-15.6475830078205	33.5820413744692	26.3489678505976	29.453132387237	31.0374466481477	33.0491040236657
206	419.757995605469	134.961334228516	24	8	205	10.25	4.08874511720001	-34.7131347656199	34.9531051823656	30.3666869658646	35.007358988717	31.3831668073617	32.9114206498474
207	419.650299072266	134.231475830078	24	8	206	10.3	-2.15393066405909	-14.5971679687597	14.7552272098317	35.4100065127657	38.946989357162	32.3317784903608	33.682832030766
208	418.893035888672	136.875823974609	24	8	207	10.35	-15.1452636718807	52.8869628906199	55.0128153750069	35.4976593007619	42.2112935946333	34.1217998033635	32.4050266709881
209	418.093231201172	138.640365600586	24	8	208	10.4	-15.99609375	35.2908325195398	38.746843422155	42.637227394663	42.0498512474429	34.3732091390133	33.2641429001609
210	418.337219238281	140.323791503906	24	8	209	10.45	4.87976074218068	33.6685180664	34.0203053144505	51.5450108637263	41.4050471540278	35.2091680159608	33.5719000400445
211	419.029724121094	143.787796020508	24	8	210	10.5	13.8500976562591	69.2800903320403	70.6509456518707	54.0559002234019	41.3332346228672	35.2622613754713	35.277998935815
212	419.574798583984	146.701965332031	24	8	211	10.55	10.9014892578	58.2833862304597	59.2941445551486	48.6896959821201	42.5585953015479	35.3842172577883	35.576393560748
213	420.687103271484	149.891967773438	24	8	212	10.6	22.24609375	63.8000488281403	67.5672621733845	47.3124350072937	41.9680366695929	37.2797885289001	36.5801993949495
214	420.111938476562	150.047378540039	24	8	213	10.65	-11.5032958984398	3.10821533201988	11.915822215746	40.0292418510714	41.3138966752807	39.0315820675394	37.0317896942107
215	419.370788574219	151.183746337891	24	8	214	10.7	-14.8229980468602	22.7273559570398	27.1340004403187	33.5721797393695	40.9652036446846	40.6261711763479	36.9444172444366
216	418.449615478516	149.740997314453	24	8	215	10.75	-18.4234619140591	-28.8549804687597	34.2349798707592	29.8801731157839	35.5171637622255	40.3773573286448	36.7783193112069
217	419.143707275391	148.582580566406	24	8	216	10.8	13.8818359375	-23.1683349609403	27.0088339966389	33.9380973684414	31.8214451584147	42.111684931173	36.9000993927659
218	419.642669677734	146.178451538086	24	8	217	10.85	9.97924804685908	-48.0825805664	49.1072290554567	34.6179722820756	32.3482834631669	43.3284990811078	36.7591424920848
219	419.487548828125	144.575668334961	24	8	218	10.9	-3.10241699217954	-32.0556640625	32.2054434790334	31.0050856733797	36.013312887636	43.9686691869196	36.3852292112828
220	420.121124267578	143.186676025391	24	8	219	10.95	12.6715087890602	-27.7798461914	30.5333750084898	30.0707105774599	39.847295198668	43.8980742604035	37.1014686858147
221	419.8359375	142.430114746094	24	8	220	11	-5.70373535156023	-15.1312255859398	16.1705468272794	34.8163938105499	39.4214800344224	44.0364783477853	37.6311138537884
222	419.733795166016	141.317947387695	24	8	221	11.05	-2.04284667967954	-22.2433471679801	22.33695851704	38.0885284068306	41.6647745607981	42.7556409681868	37.5369132755995
223	419.990753173828	137.685241699219	24	8	222	11.1	5.13916015623977	-72.6541137695199	72.8356452209069	45.0766181152604	44.6889614926227	41.7398322110531	37.4481246125236
224	420.186981201172	135.264877319336	24	8	223	11.15	3.92456054687955	-48.4072875976602	48.5661164604368	47.8378743954651	46.6234416985585	42.9554040324251	39.3512964640496
225	420.894439697266	132.068542480469	24	8	224	11.2	14.1491699218807	-63.9266967773398	65.4738235506389	53.2588385441362	46.8309448761224	42.8513878407255	42.3844056925536
226	419.953216552734	130.902084350586	24	8	225	11.25	-18.8244628906409	-23.3291625976602	29.976828228303	54.5615291746955	52.5557929333452	42.1734718150521	42.4805779853148
227	419.972290039062	128.430068969727	24	8	226	11.3	0.381469726560226	-49.4403076171801	49.4417792603955	55.1583549902863	53.6898367779589	41.4684202951711	42.9816454863592
228	421.077941894531	124.619789123535	24	8	227	11.35	22.1130371093807	-76.2055969238398	79.3490983737029	48.5852716369844	51.1313809589394	39.3964851808062	42.1863455050538
229	421.120330810547	122.042625427246	24	8	228	11.4	0.847778320319321	-51.5432739257801	51.5502455383911	57.2737114712252	49.8974951772141	38.3972492835522	41.8035162796681
230	421.304748535156	120.422668457031	24	8	229	11.45	3.68835449218068	-32.3991394043	32.6084067841294	54.1208350117816	45.855480482783	38.9937693556686	41.026644233384
231	422.416564941406	116.924133300781	24	8	230	11.5	22.236328125	-69.970703125	73.4190273995069	47.7012327431833	44.9254635956819	39.9999663321055	39.6494337056342
232	420.969116210938	116.063720703125	24	8	231	11.55	-28.9489746093602	-17.2082519531199	33.6773969631775	44.636635364142	41.272066029544	39.6896092934108	38.5720033255414
233	420.394378662109	113.77214050293	24	8	232	11.6	-11.4947509765807	-45.8316040039	47.2510870307118	43.1256893285817	34.1040088689896	37.6164606961471	37.3844383840835
234	418.878051757812	112.781288146973	24	8	233	11.65	-30.3265380859398	-19.8170471191401	36.2272586431843	32.5772157201386	30.1710568685459	39.6710108605597	37.7264766765496
235	419.748046875	111.879997253418	24	8	234	11.7	17.3999023437602	-18.0258178711	25.0536766063279	28.4232970473065	31.1565938352147	44.1426402087593	37.4735432507304
236	420.66455078125	111.401634216309	24	8	235	11.75	18.330078125	-9.56726074217983	20.6766593572912	20.5067849947959	27.4441397308658	44.5837986419848	37.4728922746364
237	420.058837890625	111.178833007812	24	8	236	11.8	-12.1142578125	-4.45602416994006	12.9078035990174	15.7054783729499	25.6893818088626	43.8516060415453	37.3530527803961
238	420.196075439453	110.820808410645	24	8	237	11.85	2.74475097656023	-7.16049194334005	7.66852676815867	19.1874983418478	24.1015404333547	41.0441919289999	39.1934350616197
239	420.279266357422	111.426155090332	24	8	238	11.9	1.66381835937955	12.1069335937401	12.2207255339542	22.3110637415931	29.4445265439053	39.6383633724165	38.7642288717841
240	422.321014404297	110.84375	24	8	239	11.95	40.8349609375	-11.6481018066401	42.4637764508175	22.9554665704187	42.4297999347356	38.1552142063646	38.2879788213483
241	420.506561279297	110.875122070312	24	8	240	12	-36.2890625	0.627441406240052	36.2944863560179	27.6962958719135	44.2421336882877	35.262389063483	38.3088423111805
242	421.304565429688	110.991813659668	24	8	241	12.05	15.9600830078205	2.33383178711989	16.1298177431455	43.1835747148607	46.4311460535466	34.388365682896	38.2130538479447
243	421.451416015625	112.553558349609	24	8	242	12.1	2.93701171873977	31.2348937988202	31.3726732756326	65.6721015276233	47.9843749890101	33.0290445571139	36.9812921875211
244	420.829010009766	116.99299621582	24	8	243	12.15	-12.4481201171795	88.7887573242199	89.65711974869	66.1732036349822	49.1056698762871	32.4975493206742	35.843649600066
245	420.764099121094	124.73804473877	24	8	244	12.2	-1.29821777344091	154.900970459	154.906410514631	69.9068255366745	45.1538345775144	32.0956986607353	34.7992001108367
246	420.944244384766	126.669662475586	24	8	245	12.25	3.60290527344091	38.6323547363199	38.7999968928123	68.2724541061067	43.0806383961001	32.7723127342206	34.55299560868
247	422.177276611328	127.89720916748	24	8	246	12.3	24.6606445312398	24.5509338378801	34.797927251607	55.0277650377136	43.0873495569293	33.2376852656211	33.8004507742164
248	421.655303955078	128.933181762695	24	8	247	12.35	-10.439453125	20.7194519043	23.2008161227935	24.6355676274055	41.9565486808731	38.9903849424333	32.3627839198826
249	420.744476318359	128.196136474609	24	8	248	12.4	-18.2165527343807	-14.7409057617199	23.4336744067246	19.9880731572181	35.550572097443	39.1312084600159	31.3909042370027
250	420.597595214844	128.206848144531	24	8	249	12.45	-2.93762207029999	0.214233398439774	2.94542346308993	16.2678735771842	21.7615973867351	37.5821882870279	30.8075003407978
251	421.151000976562	127.65983581543	24	8	250	12.5	11.0681152343602	-10.9402465820199	15.5625245418754	15.6406432556396	21.3024917801536	36.6177182902554	29.095906461323
252	421.311828613281	126.866119384766	24	8	251	12.55	3.21655273438068	-15.8743286132801	16.1969293514374	16.0733791571724	20.0442244776956	36.7364984024786	28.9486130938121
253	421.962707519531	126.102684020996	24	8	252	12.6	13.017578125	-15.2687072754	20.0646645150706	18.8876271460647	29.9963948958565	36.3461236788951	28.3962549218399
254	421.23095703125	125.052635192871	24	8	253	12.65	-14.6350097656205	-21.0009765625	25.5973539143889	22.6169104030892	29.1567470437447	32.0162883395722	27.7423358556076
255	421.888458251953	125.592643737793	24	8	254	12.7	13.1500244140602	10.8001708984401	17.0166634075512	23.8205753782069	30.0105419965415	25.455760012914	27.4159375332511
256	421.764373779297	123.886703491211	24	8	255	12.75	-2.48168945312045	-34.1188049316401	34.2089408269978	44.3521465360735	30.1547981844107	24.5221925753752	27.4000209653737
257	422.136810302734	122.840240478516	24	8	256	12.8	7.44873046873977	-20.9292602539	22.2152542270263	42.240114930317	30.3856472480279	23.7492955068875	27.7294717074188
258	421.143341064453	116.78507232666	24	8	257	12.85	-19.8693847656193	-121.10336303712	122.722520304403	41.1334568470183	30.735698676917	23.6813759107654	28.3319777311829
259	420.676544189453	116.195671081543	24	8	258	12.9	-9.3359375	-11.7880249023401	15.0371958856063	37.6926859657323	28.4820045817014	23.1434451015889	28.4607442723326
260	421.20361328125	115.967926025391	24	8	259	12.95	10.5413818359398	-4.55490112304005	11.4833729910577	36.9507191178489	29.1499226390929	23.4597864752309	27.9460516350393
261	420.956451416016	115.154388427734	24	8	260	13	-4.94323730467954	-16.2707519531398	17.0050864205677	17.1192508177606	27.7418933705967	22.9294238591629	27.2031854102506
262	420.184722900391	114.643936157227	24	8	261	13.05	-15.4345703125	-10.20904541014	18.5054199876093	14.7238942330858	27.4543665360795	23.5088605047282	27.4110972765062
263	421.269226074219	114.18334197998	24	8	262	13.1	21.6900634765591	-9.21188354494006	23.565178803962	17.1663884311676	17.3663569256742	23.7634652865659	27.2341355006666
264	421.422027587891	114.175155639648	24	8	263	13.15	3.05603027344091	-0.163726806640057	3.06041296223236	17.7911007754611	17.130143159433	22.987122390541	25.5113681458807
265	421.417602539062	112.990371704102	24	8	264	13.2	-0.0885009765806899	-23.6956787109199	23.6958439814664	17.9580139543102	16.9090309539204	22.7361764057669	22.3174371041006
266	421.117034912109	113.950874328613	24	8	265	13.25	-6.01135253906023	19.2100524902199	20.1286481420355	17.6134630335877	15.7040495339151	22.0277291965268	21.9822908153851
267	421.760986328125	114.672271728516	24	8	266	13.3	12.8790283203205	14.4279479980599	19.3399858818547	19.5363920857802	16.6320737614284	22.2212581492164	21.4747798886173
268	422.849761962891	114.757690429688	24	8	267	13.35	21.7755126953205	1.70837402344006	21.8424242003498	16.6516734766732	16.7912318962147	17.6735705199324	21.4784319360202
269	423.459411621094	114.930809020996	24	8	268	13.4	12.1929931640591	3.46237182615994	12.6750582231948	13.6169982923692	17.4922401993806	17.7902800846493	20.9688191728383
270	423.899688720703	114.785575866699	24	8	269	13.45	8.80554199218068	-2.90466308593977	9.27225093593128	15.3061335685466	16.322430172441	18.3099149830506	22.7710800719815
271	423.764129638672	114.992965698242	24	8	270	13.5	-2.71118164062045	4.14779663085994	4.95527222051529	15.9690007588417	16.3135650224568	17.7886525302458	24.1005647119761
272	424.93994140625	114.252983093262	24	8	271	13.55	23.5162353515602	-14.7996520996	27.785662262742	15.4480883129811	16.9881497623534	18.0856961505337	24.707228253698
273	424.233947753906	113.211959838867	24	8	272	13.6	-14.1198730468795	-20.8204650879	25.1567601518252	15.9931868682087	17.9807841141907	18.1221473224382	24.6528187057602
274	424.564178466797	112.831848144531	24	8	273	13.65	6.60461425781932	-7.60223388672017	10.0704959938916	19.0101317525445	18.4504170098655	19.0064479521892	25.0508583451192
275	424.886444091797	112.325874328613	24	8	274	13.7	6.4453125	-10.1194763183599	11.9977437120695	18.6701659561601	19.7107990121809	19.1791141952871	25.2886930565374
276	425.881988525391	112.439430236816	24	8	275	13.75	19.9108886718807	2.27111816405994	20.0399966421941	19.9925674695396	19.8732555265764	19.442389055395	25.4903242649733
277	424.732391357422	113.055549621582	24	8	276	13.8	-22.9919433593807	12.3223876953202	26.0858332808202	21.4527457067499	19.5393185396391	19.2002642703472	25.8764982809051
278	425.926727294922	114.102783203125	24	8	277	13.85	23.88671875	20.9446716308599	31.7687677187226	23.428411156153	19.4530627486616	19.2754879612751	23.7107227536271
279	426.267913818359	114.90153503418	24	8	278	13.9	6.82373046873977	15.9750366211	17.3713871799432	20.7363793006083	20.5206557049978	18.7941932440878	24.4989046642852
280	427.157287597656	115.538261413574	24	8	279	13.95	17.7874755859409	12.7345275878801	21.876070959085	20.4084711231181	22.0357982181333	22.082373668732	24.5920635450487
281	426.913177490234	115.758819580078	24	8	280	14	-4.88220214844091	4.41116333007983	6.57983736447049	18.9135580277836	22.5712130883331	25.2717055647892	24.3126846431725
282	427.615936279297	116.758911132812	24	8	281	14.05	14.0551757812602	20.0018310546801	24.446292393369	19.5885657032456	21.4123787783409	25.9055960026678	24.8546372368998
283	426.422058105469	116.98291015625	24	8	282	14.1	-23.8775634765602	4.47998046875995	24.2942022420501	20.6431852801135	20.5701918083596	25.5421721249545	24.819433907993
284	427.44677734375	117.144111633301	24	8	283	14.15	20.4943847656205	3.22402954101989	20.7464255572536	24.406046876058	19.13796947831	27.1145942996974	25.7116872414839
285	426.110046386719	117.380424499512	24	8	284	14.2	-26.7346191406205	4.72625732422017	27.1491688434245	22.4162864335638	24.4539483252832	27.8412097073079	25.7569584236288
286	427.371978759766	117.520721435547	24	8	285	14.25	25.2386474609409	2.8059387207	25.3941453441927	22.2268255889357	30.670155603002	28.9529193334198	26.2451685896302
287	426.848968505859	117.018821716309	24	8	286	14.3	-10.4602050781409	-10.0379943847599	14.4974901808981	18.6873732533744	32.2718734656965	29.5317384125937	27.5661275833647
288	425.863861083984	117.645126342773	24	8	287	14.35	-19.7021484375	12.5260925292798	23.3468980189096	28.2647113704529	31.6312815012474	29.7478749873218	28.2155540259221
289	425.863891601562	117.492668151855	24	8	288	14.4	0.000610351560226263	-3.04916381835994	3.04916387944702	36.934264329946	33.7085328943969	31.2075292439212	35.8821193431779
290	422.242462158203	118.473075866699	24	8	289	14.45	-72.4285888671795	19.6081542968801	75.035859428817	42.1274604978292	33.6466211964824	30.8742121070468	43.6337548426153
291	422.433715820312	121.904846191406	24	8	290	14.5	3.82507324217954	68.6354064941398	68.7419101416584	41.035737413559	35.3346255785065	30.8367167560992	51.9227935874083
292	421.639617919922	123.765663146973	24	8	291	14.55	-15.8819580078	37.2163391113401	40.4634710203139	48.7296925354195	37.6510980468465	31.6235783232658	59.6410725811457
293	421.907379150391	122.912269592285	24	8	292	14.6	5.35522460938068	-17.0678710937599	17.8882825975587	39.028531022512	38.925558166284	31.5167204935479	60.9408468181687
294	423.960998535156	122.608619689941	24	8	293	14.65	41.0723876953	-6.07299804688012	41.5189394887495	33.7349868270671	43.2770890095324	32.4169265307787	62.0556906474464
295	425.091552734375	121.914749145508	24	8	294	14.7	22.6110839843795	-13.8774108886599	26.5300518642795	33.1747355958638	37.2944758888105	32.3348026519704	63.5508652194519
296	422.987457275391	121.71337890625	24	8	295	14.75	-42.0819091796795	-4.02740478515994	42.2741891644337	36.8153789190091	31.0032779091963	33.0479481238654	63.4334352497556
297	421.173980712891	122.220733642578	24	8	296	14.8	-36.26953125	10.1470947265599	37.6622148642974	37.8244854836452	30.9752831808351	35.9319908963823	63.9963457446803
298	421.351501464844	124.016555786133	24	8	297	14.85	3.55041503905909	35.9164428711	36.0914992132852	35.5604207551089	31.4021594858485	37.1556200905691	63.6299679365959
299	420.245697021484	121.967697143555	24	8	298	14.9	-22.1160888672	-40.9771728515599	46.5644723119301	28.2715689913255	31.1253201671604	52.970045442268	63.7677675316085
300	420.145355224609	121.213859558105	24	8	299	14.95	-2.0068359375	-15.076751709	15.209728221598	28.7758307658063	31.0229841074583	65.1851360164986	63.5726600661453
301	419.962066650391	120.987197875977	24	8	300	15	-3.66577148435908	-4.53323364255994	5.82993034551678	25.9889400526879	30.7612706692243	78.5738816100275	64.0117625950657
302	421.004150390625	119.269393920898	24	8	301	15.05	20.8416748046795	-34.3560791015801	40.1835237367014	24.4261548506756	34.2128837459182	93.3765491596237	63.9074433808976
303	419.934295654297	118.981735229492	24	8	302	15.1	-21.3970947265602	-5.75317382811988	22.1570456476931	26.4855474598077	35.3856820148541	96.339521511383	63.6649189176823
304	418.442932128906	117.74486541748	24	8	303	15.15	-29.8272705078193	-24.7373962402401	38.7505463018687	33.2509723471231	62.6630018750036	96.9967869951954	63.8916235052884
305	417.879364013672	116.600807189941	24	8	304	15.2	-11.2713623046807	-22.8811645507801	25.5066912672587	39.64993672603	93.0757961441868	99.260520731596	63.5044567832434
306	416.564392089844	115.116706848145	24	8	305	15.25	-26.2994384765602	-29.6820068359199	39.6570547820936	44.7824239770204	126.144485310859	97.9139511660913	63.5538384907229
307	415.213470458984	111.770172119141	24	8	306	15.3	-27.0184326172	-66.9306945800801	72.1783456312359	100.899848899332	155.777815138412	98.4609530767668	64.2983585340195
308	414.171508789062	109.618179321289	24	8	307	15.35	-20.8392333984398	-43.0398559570398	47.8194819026449	159.666044828566	161.276883536917	97.51206088587	63.9548713761345
309	429.666137695312	105.763591766358	24	8	308	15.4	309.892578125	-77.09175109862	319.337670913425	219.037998274594	162.86825382323	96.3280058192957	64.2838495876015
310	445.160766601562	101.909004211426	24	8	309	15.45	309.892578125	-77.0917510986402	319.33767091343	271.905693550795	167.498057355734	96.2711080252438	62.7272465624139
311	428.339385986328	101.521598815918	24	8	310	15.5	-336.42761230468	-7.74810791015994	336.516822012237	277.771343096815	165.066631662958	97.1868084340322	62.2344576996528
312	411.518005371094	101.13419342041	24	8	311	15.55	-336.427612304681	-7.74810791015994	336.516822012238	224.836658747129	162.709022407616	96.1913084385295	62.3954226442247
313	415.052429199219	102.679275512695	24	8	312	15.6	70.6884765625	30.9016418457	77.1477296327444	175.330069882902	159.638439756886	95.8131173418167	62.5223889801191
314	417.476684570312	103.941589355469	24	8	313	15.65	48.4851074218602	25.2462768554801	54.664249164997	111.095265051322	129.993009763588	95.3663204797982	61.9143213082671
315	419.714019775391	106.749458312988	24	8	314	15.7	44.7467041015807	56.1573791503798	71.8047265922929	53.5123512644364	99.4664199063009	94.6741109145165	61.368638806371
316	420.364379882812	106.342597961426	24	8	315	15.75	13.0072021484193	-8.13720703124005	15.3427978543389	41.5055364169571	68.2291315572056	94.0597288575804	60.9017022843541
317	422.791687011719	106.459335327148	24	8	316	15.8	48.5461425781398	2.33474731444005	48.6022530778087	35.1493607800467	36.6048017386466	92.6647261716568	60.5250002408971
318	423.193634033203	105.70393371582	24	8	317	15.85	8.03894042968068	-15.1080322265599	17.1136553953481	23.6027699297001	30.3493511467159	90.7541226616999	60.1870756203258
319	424.280548095703	106.061340332031	24	8	318	15.9	21.73828125	7.14813232421989	22.8833709804447	25.3629980630891	27.8643871363661	75.597653732935	60.01844043199
320	423.674835205078	106.419319152832	24	8	319	15.95	-12.1142578125	7.15957641602017	14.07177234056	19.6972522128569	21.8501644732993	60.2693571083291	60.1220115392656
321	424.523590087891	107.277770996094	24	8	320	16	16.9750976562602	17.1690368652401	24.143938521284	19.1931658764746	23.0528260522026	45.8950337892781	60.1088054019224
322	423.966766357422	106.430725097656	24	8	321	16.05	-11.1364746093807	-16.9409179687602	20.2735238266475	20.5794134926855	22.620429935698	31.4142961288256	59.1831979935132
323	423.242645263672	106.340980529785	24	8	322	16.1	-14.482421875	-1.79489135741989	14.593223713437	20.0975590168985	21.8698055665138	28.7052564488553	59.1096030354744
324	422.986236572266	104.872467041016	24	8	323	16.15	-5.12817382811932	-29.3702697753801	29.8146090614989	20.7426540413162	21.2022977022822	26.8318556213388	58.8967238388374
325	423.078765869141	104.296730041504	24	8	324	16.2	1.8505859375	-11.5147399902398	11.6624999616249	25.5436076585391	21.0722943103573	23.476756881146	59.291857201997
326	423.679992675781	103.067405700684	24	8	325	16.25	12.0245361328	-24.5864868164	27.3694136433725	24.546445256553	23.5609360213506	23.8894534026169	58.5445191509118
327	422.789367675781	101.040534973145	24	8	326	16.3	-17.8125	-40.5374145507801	44.2782919127624	21.825181911879	26.2237905190046	22.5890474050274	57.5171180915333
328	423.1953125	101.297370910645	24	8	327	16.35	8.11889648437955	5.13671875	9.60741170350642	22.0470296038162	27.0611617509946	22.8620903547816	57.0266616935178
329	422.767364501953	101.985580444336	24	8	328	16.4	-8.55895996093977	13.7641906738199	16.2082923381287	26.379218001385	25.7993241063115	23.7088750446842	49.7031086394062
330	423.405731201172	102.002349853516	24	8	329	16.45	12.7673339843795	0.335388183600003	12.771738421311	26.90397337947	25.1033492889928	23.9729150532874	42.6130823987649
331	424.517272949219	104.187393188477	24	8	330	16.5	22.2308349609398	43.7008666992202	49.0303556312164	29.5758782454363	24.7260807530312	23.0308023698127	34.5146068704777
332	425.401733398438	106.359313964844	24	8	331	16.55	17.6892089843807	43.4384155273401	46.9020688031877	29.7734663007441	22.5576648743569	22.1750875484969	26.2859520037365
333	424.535095214844	107.112731933594	24	8	332	16.6	-17.3327636718807	15.068359375	22.9669360333375	28.1596689741694	23.8543751430493	22.4060887291321	25.2703154183299
334	424.292541503906	107.937622070312	24	8	333	16.65	-4.85107421875909	16.4978027343599	17.1962326146678	23.0729435046774	26.2154523870862	22.4271271978767	24.5577542372275
335	424.150146484375	108.124740600586	24	8	334	16.7	-2.84790039062045	3.74237060547983	4.70275178843787	18.2113563692438	26.8735357962174	23.9096034894774	23.4132206818341
336	424.424896240234	106.977340698242	24	8	335	16.75	5.49499511717954	-22.9479980468798	23.5967282837564	18.1328720406624	22.5006687182748	23.0293094442431	23.7546446505883
337	423.332977294922	107.267082214355	24	8	336	16.8	-21.8383789062398	5.79483032225994	22.5941331260193	22.6574384734283	18.1263845779892	22.3695100114098	23.9693555164144
338	423.274993896484	108.394317626953	24	8	337	16.85	-1.15966796876023	22.5447082519599	22.5745143904306	25.5874026182654	17.7510157072696	23.2992007253357	24.4564225927232
339	422.505035400391	110.230361938477	24	8	338	16.9	-15.3991699218591	36.7208862304801	39.8190647784972	21.9283939318722	19.0549302894418	23.8085635458773	25.3590094380336
340	421.914489746094	110.996887207031	24	8	339	16.95	-11.8109130859409	15.3305053710798	19.3525725126237	18.0414127867347	22.7158576899621	24.9568076892006	26.0235637905265
341	422.116394042969	111.168655395508	24	8	340	17	4.0380859375	3.43536376954006	5.3016848517904	17.3691593738768	21.332538135455	23.1341799516774	25.7980755097608
342	422.184356689453	111.311248779297	24	8	341	17.05	1.35925292968068	2.85186767578011	3.15922740033144	15.4524221054553	22.1813551484627	21.1576078786473	25.8139622357672
343	421.353179931641	111.792930603027	24	8	342	17.1	-16.6235351562398	9.6336364746	19.2132473261415	19.8443127616587	22.7440263076221	21.8353743878046	25.6022205810755
344	422.501220703125	110.809341430664	24	8	343	17.15	22.9608154296795	-19.6717834472599	30.2353784363897	20.7366823390378	21.4016747046685	22.2836528531163	25.0715126545395
345	422.116577148438	112.838813781738	24	8	344	17.2	-7.69287109373977	40.5894470214798	41.3120257936405	26.3212975101907	23.0400795821838	23.3496844825221	24.9395249490378
346	421.902160644531	113.277381896973	24	8	345	17.25	-4.28833007813978	8.77136230470001	9.76353273868586	28.1188932413673	23.7676911850799	23.6198358985597	24.9658904613286
347	420.705200195312	112.286140441895	24	8	346	17.3	-23.9392089843807	-19.8248291015599	31.0823032560959	27.3509273038817	24.1888311793055	25.3496636278014	24.9390251421353
348	421.445251464844	113.486389160156	24	8	347	17.35	14.8010253906398	24.0049743652199	28.2012259820247	26.235846402709	25.9197330683397	26.0507548306649	26.1551955324995
349	421.473937988281	114.805854797363	24	8	348	17.4	0.573730468740905	26.3893127441401	26.3955487489613	26.7987000311221	25.5123754167907	27.009143831383	27.1149893963149
350	420.879425048828	116.490882873535	24	8	349	17.45	-11.8902587890602	33.7005615234401	35.7366212877769	22.0563648484202	23.9835112750822	28.0742125277656	27.4000467340141
351	420.256774902344	116.40251159668	24	8	350	17.5	-12.4530029296807	-1.7674255371	12.5778008807513	23.720572895312	25.9071336616643	28.5653486497088	26.5762883582254
352	419.915344238281	116.263801574707	24	8	351	17.55	-6.82861328125909	-2.77420043945995	7.37062734258678	23.6738235296998	28.5179721071402	29.4528369230375	25.9772520371725
353	419.431365966797	118.024612426758	24	8	352	17.6	-9.67956542968068	35.2162170410199	36.5222662164835	21.7311761474554	29.3574833537077	28.798352433019	25.6953190923429
354	419.623931884766	119.318450927734	24	8	353	17.65	3.85131835938068	25.8767700195202	26.1618019209006	25.0155672922066	32.6166129580974	27.7158981112024	25.8331547751848
355	418.441192626953	118.776077270508	24	8	354	17.7	-23.6547851562602	-10.8474731445202	26.0233843765548	34.9795793658601	33.1083454733473	25.9694464085981	26.6456846226681
356	419.363677978516	119.894775390625	24	8	355	17.75	18.4497070312602	22.3739624023401	28.9997566045072	34.9943938121035	33.3630061143377	26.9024714784141	26.9032074668974
357	421.800872802734	121.390441894531	24	8	356	17.8	48.7438964843591	29.9133300781199	57.1906877108543	41.559402386495	34.7168426667695	27.5085402728608	27.4911015017597
358	422.812316894531	122.915306091309	24	8	357	17.85	20.2288818359409	30.4972839355602	36.5963384477005	44.4855147992392	31.6769717976983	29.0111903396634	27.2039918562351
359	423.172973632812	125.842514038086	24	8	358	17.9	7.21313476561932	58.5441589355398	58.9868447928581	41.7104449364688	29.919420805614	30.4214152467525	26.5600655332549
360	422.967498779297	127.864799499512	24	8	359	17.95	-4.10949707029999	40.4457092285202	40.6539464402757	34.4541059676789	27.955381542114	29.8432857788275	26.6542201070804
361	423.159393310547	128.596267700195	24	8	360	18	3.837890625	14.6293640136599	15.1244072906554	28.359549783293	27.8978092951639	30.0183967647733	26.8603715576799
362	423.683868408203	129.500640869141	24	8	361	18.05	10.4895019531205	18.0874633789199	20.908992866905	18.279439224733	26.4991084385814	30.7968961956976	27.0078178493678
363	423.508911132812	129.751907348633	24	8	362	18.1	-3.49914550782046	5.02532958984034	6.12355752577086	11.4252482849888	28.664897325619	29.5552637968812	28.0870260906807
364	423.090087890625	129.657577514648	24	8	363	18.15	-8.37646484373977	-1.88659667970001	8.5862920000582	14.085173653859	28.2262175354076	29.3826566972532	30.4458254786439
365	423.030822753906	129.343978881836	24	8	364	18.2	-1.18530273437955	-6.27197265624034	6.38299174155459	18.5441109094838	26.5782260843078	29.941684762814	30.9767196046631
366	423.876312255859	130.486328125	24	8	365	18.25	16.9097900390591	22.8469848632801	28.4240341350065	28.970244867945	26.673787415209	30.1865790352352	31.0694532975656
367	424.694732666016	132.485473632812	24	8	366	18.3	16.3684082031409	39.9829101562398	43.2036791450288	38.1729958460821	26.8769497246257	29.632539375718	30.6317526576165
368	424.712249755859	135.398132324219	24	8	367	18.35	0.350341796859084	58.2531738281403	58.2542273180768	41.7312038836267	27.4335557960642	28.3572288818053	30.1978260415145
369	424.765808105469	138.12760925293	24	8	368	18.4	1.07116699220001	54.5895385742199	54.6000468907438	39.262401176559	28.8458925888925	26.1109872351269	29.9269553592813
370	424.686553955078	139.333709716797	24	8	369	18.45	-1.58508300781932	24.1220092773398	24.1740319292778	35.2097885397676	31.927987983514	25.2342276863953	29.4870747450716
371	425.310668945312	139.840560913086	24	8	370	18.5	12.4822998046795	10.1370239257801	16.0800205996678	25.8968667241834	32.4753487753065	25.155394465651	29.4949697621818
372	424.722839355469	140.82551574707	24	8	371	18.55	-11.7565917968602	19.6990966796801	22.9406159610719	19.5187893317029	32.7659703128546	24.5627987756982	30.3280220873056
373	425.105163574219	141.267608642578	24	8	372	18.6	7.646484375	8.84185791016023	11.6896182401558	22.1247720834014	28.0495604379916	27.3756997483424	29.9880214058158
374	425.173278808594	142.40104675293	24	8	373	18.65	1.3623046875	22.6687622070398	22.7096599283411	25.6882963740539	23.9957569348463	33.1757528460854	29.7109791545872
375	425.568542480469	144.218765258789	24	8	374	18.7	7.9052734375	36.3543701171801	37.2039456877703	30.3221520859416	23.8902292884829	35.9839928007281	29.6268814710971
376	424.785217285156	145.721771240234	24	8	375	18.75	-15.6665039062591	30.0601196289	33.8976420529306	30.2022541517998	23.637001516093	35.2364351167171	29.5367205583963
377	426.384155273438	147.382705688477	24	8	376	18.8	31.9787597656398	33.2186889648597	46.1098945205104	28.4727245379898	22.2486478267707	33.7549650423723	28.4653937162198
378	426.190093994141	147.902145385742	24	8	377	18.85	-3.88122558593977	10.3887939453	11.0901285694466	25.6556864935644	27.3178437006206	31.3844617433656	27.8439047070604
379	425.916076660156	148.549652099609	24	8	378	18.9	-5.48034667970001	12.9501342773403	14.0620118592911	21.585706658132	37.5056131032784	29.4324954718101	26.661567677419
380	426.936279296875	149.093139648438	24	8	379	18.95	20.4040527343795	10.8697509765801	23.1187554656432	14.1751435675997	40.0399976179421	29.1308637113156	26.0330080073883
381	427.478759765625	149.498809814453	24	8	380	19	10.849609375	8.11340332029999	13.5477428757687	24.4334332494414	37.9975214581277	28.9715427595902	26.0294197534564
382	427.453765869141	149.950973510742	24	8	381	19.05	-0.499877929679542	9.04327392577954	9.0570790678488	46.538501668567	34.74395977189	29.8591479789136	25.7979132309083
383	426.225769042969	152.818145751953	24	8	382	19.1	-24.5599365234409	57.3434448242205	62.381576978655	54.4243087423198	34.7193630487395	30.4207790147503	26.5135028164967
384	424.282440185547	158.736633300781	24	8	383	19.15	-38.8665771484398	118.36975097656	124.587353954919	54.4093362581233	34.8692340087738	30.0393016119213	27.649714663591
385	425.892456054688	161.417755126953	24	8	384	19.2	32.2003173828205	53.6224365234403	62.5477908344072	55.3127759761803	34.3714981341483	29.3120781793802	28.0693556378622
386	426.329315185547	161.930541992188	24	8	385	19.25	8.73718261717954	10.2557373047	13.4728804547862	45.0052928480377	34.3060840030874	28.8868620815573	28.2415598336114
387	426.301940917969	161.252380371094	24	8	386	19.3	-0.547485351560226	-13.5632324218801	13.5742776581339	23.1999663489806	37.4696481310566	27.2982480567217	27.4696632220075
388	425.813232421875	161.487228393555	24	8	387	19.35	-9.77416992187955	4.69696044921989	10.8441613379418	14.3186875259768	33.5237143288801	27.3305805323155	26.2196462099902
389	426.579467773438	161.622222900391	24	8	388	19.4	15.3247070312602	2.69989013671989	15.560721459634	14.2028317480514	22.5729901205641	27.212148119711	27.4950710805579
390	425.782501220703	161.189071655273	24	8	389	19.45	-15.9393310547	-8.66302490235967	18.1413967193882	19.6265202859329	18.5841587408183	26.8317883283812	27.9318346232576
391	426.217803955078	160.71354675293	24	8	390	19.5	8.7060546875	-9.51049804686022	12.8936015651591	22.0421358097225	19.776202704987	26.9034450412618	28.3624708084788
392	428.013641357422	161.669952392578	24	8	391	19.55	35.9167480468795	19.1281127929602	40.6927203475417	21.9460138921476	19.8525363415534	27.0330276861184	28.1494543103577
393	428.552642822266	162.681411743164	24	8	392	19.6	10.7800292968807	20.2291870117199	22.9222389568895	22.8496299556597	19.9417980158914	25.651305884651	28.6502655868542
394	429.126983642578	163.169937133789	24	8	393	19.65	11.4868164062398	9.7705078125	15.0801118717595	25.3495736619227	19.5550622306483	22.1236764810966	28.4947070044841
395	429.543304443359	164.223648071289	24	8	394	19.7	8.32641601561932	21.07421875	22.6594770369489	20.0785523971738	19.2920785226141	20.1547184749963	29.1834619106342
396	428.397094726562	163.677520751953	24	8	395	19.75	-22.9241943359398	-10.9225463867199	25.3933200964738	17.8414602220604	19.5008060794362	21.2466845505057	29.0152940909562
397	428.938934326172	164.146911621094	24	8	396	19.8	10.8367919922	9.38781738281989	14.3376140237972	17.1641105691489	16.5964072411801	21.1843614016427	28.0732539847573
398	428.84765625	163.56721496582	24	8	397	19.85	-1.82556152343977	-11.5939331054801	11.7367780813225	15.7345270895685	17.7788974404219	21.0548306766148	28.3493327068545
399	429.432067871094	163.584533691406	24	8	398	19.9	11.6882324218795	0.346374511719887	11.6933636072024	13.6520384969497	21.674362841629	25.5576466893058	28.3522131019727
400	428.659027099609	163.521850585938	24	8	399	19.95	-15.4608154297	-1.25366210935965	15.5115596390464	13.1142620851865	21.7252782091744	26.7328055351995	28.477713795418
401	428.039794921875	163.943298339844	24	8	400	20	-12.3846435546795	8.42895507811988	14.98087713338	17.7163346587834	22.7171663960244	27.7533988573675	28.4908675187857
402	428.390625	163.478378295898	24	8	401	20.05	7.0166015625	-9.29840087891989	11.6487319649812	26.184615114109	22.5161864617321	26.4397606418017	29.0138319796548
403	430.117340087891	163.670379638672	24	8	402	20.1	34.5343017578205	3.84002685547955	34.747140949307	27.7160293287803	22.1678633373382	26.8797521589581	28.2826025844827
404	427.423706054688	163.461273193359	24	8	403	20.15	-53.8726806640602	-4.18212890625966	54.0347658838306	31.7822942950991	31.5602311479633	26.9501123970469	25.3248990908681
405	428.516479492188	163.845733642578	24	8	404	20.2	21.85546875	7.68920898438012	23.1686307124029	31.9181108382776	34.1735325477849	29.0548456418881	24.5283995481918
406	427.086883544922	162.8095703125	24	8	405	20.25	-28.5919189453205	-20.7232666015602	35.312201964974	26.6193920158929	36.0059916352987	29.143726100355	26.7316399527318
407	427.684722900391	162.659484863281	24	8	406	20.3	11.9567871093807	-3.00170898438012	12.3278146808735	36.9358471818176	36.2831140424232	28.8482599127928	28.2193980627365
408	428.034881591797	162.441101074219	24	8	407	20.35	7.00317382811932	-4.36767578123977	8.25354683738354	40.6310357667895	35.9806068774943	29.3680848813934	29.7656056715037
409	431.253662109375	166.62760925293	24	8	408	20.4	64.3756103515602	83.7301635742199	105.617041713454	40.2296889754983	32.2258619524648	29.4922780842343	30.6098569589088
410	431.945343017578	168.591598510742	24	8	409	20.45	13.8336181640602	39.2797851562398	41.6445736372624	40.6481172465688	36.3844130746019	30.1236392624548	31.0409129301201
411	431.905426025391	170.256393432617	24	8	410	20.5	-0.798339843739768	33.2958984375	33.305468008518	45.3418217390957	35.5702858046857	30.0782899963097	30.7791873871931
412	431.262054443359	170.581832885742	24	8	411	20.55	-12.8674316406409	6.5087890625	14.4199560362259	27.515876723112	35.1803333638536	30.9946362731912	30.3538786960964
413	432.209869384766	171.853591918945	24	8	412	20.6	18.9562988281409	25.4351806640602	31.7220693000182	32.1377903824142	36.5683064254487	30.9138992843145	30.1197385354164
414	431.46533203125	171.499694824219	24	8	413	20.65	-14.8907470703205	-7.07794189451988	16.4873166335355	30.910882633873	27.4243250205052	28.5261217006397	30.1301584128707
415	433.768981933594	173.774765014648	24	8	414	20.7	46.0729980468795	45.5014038085801	64.7541419337731	29.7125494811384	26.0737459771246	28.9020806213872	30.3663750115634
416	432.489776611328	173.317291259766	24	8	415	20.75	-25.5841064453193	-9.14947509764033	27.1709292658122	27.7947911118016	24.1505883573206	32.216595354958	29.9828397873896
417	432.908599853516	173.363952636719	24	8	416	20.8	8.37646484376023	0.933227539060226	8.428290272553	27.3327733178984	25.7061585039591	35.2544347238304	29.9653251379226
418	433.272857666016	174.408950805664	24	8	417	20.85	7.28515625	20.8999633789	22.1332774533343	20.009701571835	25.8471916911347	38.4763806663927	30.1649735300842
419	433.882507324219	174.770629882812	24	8	418	20.9	12.1929931640591	7.23358154295966	14.1772276640194	17.3902940807682	24.8263814488146	35.6620672285118	30.0997765174072
420	432.906005859375	173.757751464844	24	8	419	20.95	-19.5300292968795	-20.2575683593597	28.1387832034561	21.6997675267799	21.4197481681726	35.3490203250406	30.4096952183219
421	432.678070068359	173.091995239258	24	8	420	21	-4.55871582032046	-13.3151245117199	14.0738918104781	23.8995922704677	28.8629049052302	33.8049759170188	30.5367897805428
422	434.067565917969	173.653823852539	24	8	421	21.05	27.7899169922	11.2365722656199	29.9756575026114	22.3199895797308	35.3285360838071	34.267996750391	31.2600980012209
423	432.910705566406	172.468048095703	24	8	422	21.1	-23.1372070312591	-23.7155151367199	33.1324011717735	22.8297947645102	40.3844549073366	33.3597249118747	31.6630925847145
424	433.049530029297	172.749649047852	24	8	423	21.15	2.77648925781932	5.63201904297955	6.27921421033479	40.3355157296923	43.8998094365184	33.3102044286945	32.0726471050548
425	433.002716064453	174.283325195312	24	8	424	21.2	-0.936279296879547	30.6735229492	30.6878091273532	48.9573046408344	44.6242946729567	31.6779043812387	32.6166360207028
426	432.593658447266	179.346954345703	24	8	425	21.25	-8.18115234373977	101.27258300782	101.602496636389	56.8693175442056	43.459363476717	30.8219534744241	32.6434956182353
427	432.030242919922	182.957489013672	24	8	426	21.3	-11.2683105468807	72.2106933593795	73.084602058322	65.4796292933061	42.8298349968229	31.0823903630523	33.3222284875194
428	431.719940185547	186.578842163086	24	8	427	21.35	-6.2060546875	72.4270629882801	72.6924656886292	66.4187945814032	40.8722581326147	30.9618621787749	33.6438935680114
429	432.426086425781	188.942138671875	24	8	428	21.4	14.1229248046807	47.2659301757801	49.3307729558375	46.5832112237417	41.7940274085745	30.7072749505802	31.0591919026091
430	432.744232177734	190.682479858398	24	8	429	21.45	6.36291503905909	34.8068237304602	35.3836355678386	36.7023653528115	41.9360605943048	30.695751174189	30.3171744871365
431	432.836334228516	190.761306762695	24	8	430	21.5	1.84204101564092	1.57653808593977	2.42457984808133	24.8751987210238	32.7810020436179	30.9952895647759	29.6317296287872
432	432.162628173828	191.734970092773	24	8	431	21.55	-13.4741210937602	19.4732666015602	23.6803727036708	18.1084255238429	26.8362446422975	31.5255597292507	29.6154318791847
433	432.093536376953	191.060668945312	24	8	432	21.6	-1.3818359375	-13.4860229492205	13.5566325296907	17.4533266072065	21.5392694502131	32.4122858851144	29.2583074750785
434	431.818878173828	191.785202026367	24	8	433	21.65	-5.4931640625	14.4906616211	15.4969069699331	18.978792863494	17.5147404646419	35.6191725094699	29.1511676003063
435	430.578674316406	190.765777587891	24	8	434	21.7	-24.8040771484398	-20.3884887695199	32.1081409846567	16.9701239317835	16.7672076754214	36.3311914200184	28.0702658945384
436	431.025604248047	190.535873413086	24	8	435	21.75	8.93859863281932	-4.5980834961	10.0519111295189	18.2033401794024	18.5312156528349	33.0703958815126	27.7336860503286
437	430.921508789062	189.862014770508	24	8	436	21.8	-2.08190917970001	-13.4771728515597	13.637028045118	16.9210554054409	20.2212844616784	31.3900222512085	28.5154520432628
438	431.813446044922	190.282623291016	24	8	437	21.85	17.8387451172	8.41217041015966	19.7227137677854	16.0810887436362	23.9523136376142	28.8114064696301	29.67217812673
439	432.151214599609	190.586395263672	24	8	438	21.9	6.75537109373977	6.07543945311988	9.08548310012519	18.0836384421757	29.4443176103652	26.4563165767065	30.2168325663628
440	430.801177978516	190.233428955078	24	8	439	21.95	-27.0007324218591	-7.05932617187955	27.9083076756334	23.4724449915733	30.7263222457319	25.2853286492323	31.8458718395861
441	431.782318115234	190.442810058594	24	8	440	22	19.6228027343591	4.18762207031989	20.0646596222164	29.701287095826	33.3597897194073	25.4584833405556	35.103871510467
442	430.46875	191.989288330078	24	8	441	22.05	-26.2713623046795	30.9295654296801	40.581060792106	41.9675798152896	35.9437998601195	24.9628670079783	37.9643270390445
443	430.061401367188	194.499801635742	24	8	442	22.1	-8.14697265623977	50.2102661132795	50.8669242890492	45.3715557478276	36.0835434890471	25.1568900382823	38.5412081156433
444	429.725219726562	198.00456237793	24	8	443	22.15	-6.72363281252046	70.0952148437602	70.4169466974429	48.635940996639	35.397892688771	24.9921307719181	39.6094716464188
445	429.346282958984	200.218780517578	24	8	444	22.2	-7.57873535156023	44.2843627929602	44.9281873383237	48.4151547286657	33.8034496230432	24.4626274078381	39.8867166378605
446	429.1943359375	202.031753540039	24	8	445	22.25	-3.03894042967954	36.2594604492199	36.3865858662733	42.4657998822682	32.3857510282764	24.6454186262331	38.4086781861644
447	429.82568359375	203.901916503906	24	8	446	22.3	12.626953125	37.4032592773398	39.4771294522392	28.8282055622525	29.7044495542783	25.9485137234732	39.7209331835266
448	428.773590087891	203.811080932617	24	8	447	22.35	-21.0418701171795	-1.81671142578011	21.1201500570619	22.2353434982587	26.3614664389503	28.3824940746852	42.0026942570543
449	428.750183105469	203.920043945312	24	8	448	22.4	-0.468139648440911	2.1792602539	2.22897509736441	16.1355610599138	20.5399439334709	29.7263901821454	40.9600675439051
450	428.458038330078	204.442047119141	24	8	449	22.45	-5.84289550781932	10.4400634765801	11.9638770183548	10.9937443798909	18.1989325699443	32.9959925049833	41.3792755665227
451	428.607116699219	204.188201904297	24	8	450	22.5	2.98156738281932	-5.07690429688012	5.88767367454853	10.2571329956324	15.9310475330588	39.2124534561581	42.3496754710635
452	427.920440673828	204.236923217773	24	8	451	22.55	-13.7335205078193	0.97442626952045	13.7680460521247	12.2516823046894	15.953227586827	44.4030943488384	42.0002471768579
453	428.497436523438	203.583312988281	24	8	452	22.6	11.5399169922	-13.0722045898403	17.4370931357698	14.16252164163	20.6814446603233	44.6701303461721	42.5005143086335
454	428.818084716797	203.06428527832	24	8	453	22.65	6.41296386717954	-10.3805541992199	12.2017216426491	15.7265340062039	24.0548876755198	43.5997707833678	45.8120460371205
455	428.133178710938	202.23454284668	24	8	454	22.7	-13.6981201171795	-16.5948486328	21.5180737030577	20.9127107937632	32.1885353869234	43.4422418557027	45.2693080211878
456	428.638244628906	201.771224975586	24	8	455	22.75	10.1013183593602	-9.26635742188012	13.7077354974183	31.1057563250142	46.0391558840398	43.7469604908161	46.1777170577175
457	427.273529052734	200.329849243164	24	8	456	22.8	-27.2943115234409	-28.8275146484398	39.698929989921	35.8580930463503	59.1017391433985	48.0518441158447	47.9388307814971
458	425.735595703125	197.275024414062	24	8	457	22.85	-30.7586669921795	-61.0964965820403	68.4023207920248	50.2145491322168	62.9787942533939	55.1939820444785	47.8143574855161
459	424.847900390625	198.838806152344	24	8	458	22.9	-17.75390625	31.2756347656403	35.9634052493298	76.3517777618757	66.6595976332646	55.4638185111037	48.8184750214843
460	420.690826416016	196.721939086914	24	8	459	22.95	-83.1414794921795	-42.3373413086	93.3003541323901	97.2907674930338	68.685551141461	57.4732224838131	49.2059501512904
461	413.995040893555	194.021858215332	24	8	460	23	-133.915710449221	-54.0016174316401	144.393878645713	94.8518321817735	71.5628734485734	59.2408676015714	49.3369495467143
462	407.299255371094	191.32177734375	24	8	461	23.05	-133.91571044922	-54.0016174316401	144.393878645712	97.461102220179	80.1504606448624	59.0376273457376	49.161118163781
463	406.704742431641	194.068557739258	24	8	462	23.1	-11.8902587890591	54.9356079101602	56.2076442357235	87.1565531507053	89.7065194286337	59.8441385789847	48.4795978100896
464	406.550567626953	196.514190673828	24	8	463	23.15	-3.08349609376023	48.9126586914	49.009755441357	66.7739691352711	86.8727493466876	66.631961302323	48.4786347683517
465	404.463714599609	196.422180175781	24	8	464	23.2	-41.7370605468807	-1.84020996094034	41.7776087850218	63.0101537966911	82.7579095807029	66.0759886345376	49.5020854945601
466	402.431335449219	195.804916381836	24	8	465	23.25	-40.6475830078	-12.3452758789	42.4809585685415	84.5612066754938	72.4425793191029	67.710015489202	50.349851828959
467	405.955139160156	201.001586914062	24	8	466	23.3	70.4760742187409	103.93341064452	125.574801952812	76.2843964731962	58.9735155480766	69.9291478395209	52.5501543336964
468	409.957550048828	208.156326293945	24	8	467	23.35	80.0482177734398	143.09478759766	163.962908629737	78.3592660107004	56.7094829045755	67.2462208963471	54.606557993087
469	409.693054199219	207.881698608398	24	8	468	23.4	-5.28991699218068	-5.49255371093977	7.62570442986877	78.1111895029348	66.6043249713813	67.9105598608231	57.241950620399
470	409.686553955078	210.489288330078	24	8	469	23.45	-0.130004882819321	52.1517944336	52.1519564725431	54.9368772994622	63.4664261276141	65.4159077975975	59.0207839182801
471	407.763549804688	211.233612060547	24	8	470	23.5	-38.4600830078	14.8864746093795	41.2405760297134	28.8577591336571	63.8571575298305	59.4614456372704	60.9746531407689
472	407.346527099609	210.98567199707	24	8	471	23.55	-8.34045410158069	-4.95880126953978	9.7032409354485	56.9242534695665	59.7078350341793	53.9191419787236	61.0324289360647
473	405.736785888672	211.460693359375	24	8	472	23.6	-32.1948242187398	9.5004272461	33.5673178007119	48.5735862445277	44.7859223640604	52.2890652740071	61.2237034534398
474	410.159606933594	217.390930175781	24	8	473	23.65	88.4564208984398	118.60473632812	147.958176109415	49.6031255567262	48.9483703749586	53.3574987533355	61.4285611788725
475	410.089385986328	217.906097412109	24	8	474	23.7	-1.40441894531932	10.3033447265602	10.3986203473494	64.4787927688964	48.0739060144921	55.5619291334175	63.8148388175985
476	408.175231933594	216.596252441406	24	8	475	23.75	-38.2830810546807	-26.1968994140602	46.3882725907059	60.7140855944638	46.4803119554379	56.9527431671019	66.9702840304171
477	411.911682128906	218.523223876953	24	8	476	23.8	74.7290039062409	38.5394287109403	84.0815769962994	40.9724872803507	48.8647684093706	57.048464551548	70.3767289214094
478	411.440155029297	217.956558227539	24	8	477	23.85	-9.43054199218068	-11.3333129882801	14.7437819285488	47.5742257844564	47.8686476434386	54.0191339416955	68.9699809106169
479	409.239196777344	216.852142333984	24	8	478	23.9	-44.0191650390602	-22.0883178711	49.25018453885	43.3574983541496	40.1106725352897	59.0200827296943	68.3742057883912
480	410.885223388672	218.266738891602	24	8	479	23.95	32.9205322265602	28.2919311523597	43.407312867878	33.2507440498448	47.657432139221	60.5683453527471	69.7188569279129
481	409.788909912109	217.635147094727	24	8	480	24	-21.9262695312602	-12.6318359375	25.3046354391718	35.0232096924135	50.0483288043732	62.7084386799663	69.2968991651412
482	410.672210693359	219.061126708984	24	8	481	24.05	17.666015625	28.5195922851403	33.5478054747755	39.2488577902288	54.3890940689167	63.0272305263919	66.3256325278268
483	411.824798583984	218.806838989258	24	8	482	24.1	23.0517578125	-5.08575439451988	23.6061101413921	47.7406384939855	63.2523455193304	62.603268327895	67.64828942405
484	408.880432128906	216.879791259766	24	8	483	24.15	-58.8873291015591	-38.5409545898403	70.3784250279264	56.7391592545969	69.09179508443	56.2251610554221	66.5801890217154
485	412.654174804688	218.92707824707	24	8	484	24.2	75.4748535156398	40.9457397460801	85.8662163866617	75.5274440879886	73.062784691002	61.5536890006595	69.7163058357497
486	413.071319580078	222.417098999023	24	8	485	24.25	8.34289550779999	69.8004150390602	70.2972392422287	91.4814813462474	78.9365654044948	66.2305525716322	68.8993091083839
487	408.98095703125	227.306137084961	24	8	486	24.3	-81.8072509765602	97.7807617187597	127.489229641734	98.9347323786312	77.1896926434132	70.824310003298	66.0370056871747
488	410.80810546875	232.141235351562	24	8	487	24.35	36.54296875	96.7019653320199	103.376296432686	98.3849308880186	77.3378890123513	70.6937409248866	63.5052316006608
489	407.228729248047	236.160751342773	24	8	488	24.4	-71.5875244140602	80.3903198242205	107.644680189846	101.133971554393	72.3396495755545	68.8378517159593	64.8818876191435
490	411.245422363281	237.22721862793	24	8	489	24.45	80.3338623046807	21.3293457031398	83.1172089335984	78.8519411988379	75.4499458620981	74.0218060582283	65.1453873365595
491	408.399780273438	240.31916809082	24	8	490	24.5	-56.9128417968602	61.8389892578	84.0424425740991	63.1942966784552	82.4127763388912	79.1323526930119	64.9846498108802
492	408.872131347656	239.668609619141	24	8	491	24.55	9.44702148436022	-13.0111694335801	16.0790778639601	45.7445667724778	87.2595259376792	78.7321230769299	64.8598540854638
493	407.617980957031	239.643402099609	24	8	492	24.6	-25.0830078125	-0.504150390639779	25.088073830773	52.5149608361776	78.1351363304428	83.0075135740931	69.3063081527467
494	408.306915283203	238.891494750977	24	8	493	24.65	13.7786865234398	-15.0381469726403	20.3960306599581	63.6915811233897	68.5839083474885	79.8028792900953	70.8929907623117
495	414.130737304688	239.427749633789	24	8	494	24.7	116.4764404297	10.7250976562403	116.969179252098	95.6671106765206	74.9808274254546	83.870682538082	86.7397796326306
496	407.134460449219	239.425552368164	24	8	495	24.75	-139.925537109381	-0.0439453125	139.92554401016	93.0759759824304	79.328139981529	80.845875049666	101.686827196866
497	415.923767089844	239.038238525391	24	8	496	24.8	175.7861328125	-7.74627685546022	175.956725629614	91.4232499224993	80.2745535104466	75.0255468228014	100.861114641821
498	416.529830932618	239.012268066406	24	8	497	24.85	12.1212768554801	-0.519409179700006	12.1324003603225	97.4466940147316	88.6771381358348	72.9913292596262	100.836507883119
499	417.135894775391	238.986297607422	24	8	498	24.9	12.1212768554608	-0.51940917968011	12.1324003603024	94.9646988396683	87.2661090046361	70.7436925085927	99.9492410591582
500	424.307525634766	237.357269287109	24	8	499	24.95	143.4326171875	-32.5805664062597	147.086399713259	64.8819963443727	92.2914192140658	69.7224293203719	99.2080460269726
501	417.936553955078	237.109741210938	24	8	500	25	-127.41943359376	-4.95056152341988	127.515568134843	84.2783002892391	79.2789737604407	67.2608609417941	98.9194179305047
502	419.213714599609	237.109924316406	24	8	501	25.05	25.5432128906193	0.00366210935965228	25.5432131531361	83.1089680867729	62.7915677079236	66.6924776445356	98.4247105831463
503	424.641998291016	236.563705444336	24	8	502	25.1	108.565673828141	-10.9243774414	109.113920084655	87.1361444134001	67.8475221888095	76.0093479775984	98.1785456191229
504	424.951568603516	236.509460449219	24	8	503	25.15	6.19140625	-1.08489990233977	6.2857393479714	63.5932486812132	72.903476669697	85.5608204692013	96.7630727829361
505	416.602233886719	236.953125	24	8	504	25.2	-166.986694335941	8.87329101561988	167.222281346395	60.7011390714745	64.4640312152892	111.925870264602	94.9604051627805
506	416.594299316406	236.463134765625	24	8	505	25.25	-0.158691406259095	-9.7998046875	9.80108947390888	51.4167440883799	55.1935819020592	137.1431018221	93.5469619712362
507	416.892974853516	235.996383666992	24	8	506	25.3	5.97351074220001	-9.33502197266023	11.0826651044425	62.697985252621	53.1104017786245	130.897919280344	93.0840047493081
508	419.980631510417	235.455942789713	24	8	507	25.35	61.7531331380201	-10.8088175455799	62.6919451691816	41.7919180171783	63.341557819362	130.97927484135	93.223870857607
509	423.068288167318	234.915501912435	24	8	508	25.4	61.7531331380189	-10.80881754556	62.691945169177	46.7939151229052	83.8555319337665	131.060630402357	93.2570273719762
510	426.155944824219	234.375061035156	24	8	509	25.45	61.7531331380201	-10.8088175455799	62.6919451691816	45.5196644857746	131.560321315138	124.394285995717	93.472801742621
511	425.270629882812	235.873641967773	24	8	510	25.5	-17.7062988281398	29.9716186523403	34.8110750025434	75.2663715503441	195.007229883759	118.706483167998	108.966778045155
512	425.121185302734	235.691543579102	24	8	511	25.55	-2.98889160156023	-3.64196777342045	4.71141191878935	105.013078614912	199.004270852764	118.117298089363	126.159838465443
513	433.642349243164	229.435218811035	24	8	512	25.6	170.423278808601	-125.126495361339	211.425480492029	221.328724613097	194.111027493891	113.349577664153	131.178916552781
514	442.163513183594	223.178894042969	24	8	513	25.65	170.423278808599	-125.12649536132	211.425480492017	343.220544644614	189.217784135017	113.723266275777	136.315295719391
515	410.810104370118	230.57307434082	24	8	514	25.7	-627.06817626952	147.88360595702	644.270175160105	352.488877219753	184.324540776145	106.050127787479	139.037346171196
516	379.456695556641	237.967254638672	24	8	515	25.75	-627.068176269539	147.88360595704	644.270175160129	312.955683437438	182.219384433936	106.248048892806	141.18548750405
517	377.531768798828	239.643768310547	24	8	516	25.8	-38.4985351562602	33.5302734375	51.0530747944854	273.422489655122	183.124194400101	111.142462675815	142.432849296418
518	377.55914984809	240.331198798286	24	8	517	25.85	0.547620985239519	13.7486097547804	13.7595115804566	147.320356939193	163.357597508943	113.456412455588	143.022538403021
519	377.586530897352	241.018629286024	24	8	518	25.9	0.547620985240656	13.74860975476	13.7595115804362	21.2182242232582	143.591000617787	115.77036223536	145.214516665567
520	377.613911946615	241.706059773763	24	8	519	25.95	0.547620985259982	13.7486097547799	13.7595115804568	13.7595115804483	80.5399342598205	117.22317416487	142.165981348817
521	377.641292995877	242.393490261502	24	8	520	26	0.547620985239519	13.7486097547799	13.759511580456	13.7595115804482	17.4888679018533	150.672695148516	NA
522	377.668674045139	243.08092074924	24	8	521	26.05	0.547620985240656	13.74860975476	13.7595115804362	13.7595115804525	23.280654498866	185.627199286349	NA
523	377.696055094401	243.768351236979	24	8	522	26.1	0.547620985239519	13.7486097547799	13.759511580456	13.7595115804483	32.8017974172843	186.348485127965	NA
524	377.723436143664	244.455781724718	24	8	523	26.15	0.547620985259982	13.7486097547804	13.7595115804574	13.7595115804483	42.322940335702	187.06977096958	NA
525	377.750817192926	245.143212212456	24	8	524	26.2	0.547620985239519	13.74860975476	13.7595115804361	32.8017974172836	50.1218075535953	166.148822077791	NA
526	377.778198242188	245.830642700195	24	8	525	26.25	0.547620985240656	13.7486097547799	13.759511580456	51.8440832541204	119.126005863096	145.227873186001	NA
527	380.623270670573	250.477386474609	24	8	526	26.3	56.9014485676996	92.9348754882801	108.970940764613	70.8863690909515	188.130204172598	153.967779312493	NA
528	383.468343098959	255.124130249024	24	8	527	26.35	56.9014485677201	92.9348754883	108.97094076464	86.4841035267423	209.339372746986	155.065801964692	NA
529	386.313415527344	259.770874023438	24	8	528	26.4	56.9014485676996	92.9348754882801	108.970940764613	224.492500145743	230.548541321373	159.368402928777	NA
530	390.115417480469	262.337799072266	24	8	529	26.45	76.0400390625	51.3385009765602	91.74818375939	343.458610927913	251.757709895761	159.937676701916	NA
531	382.918502807618	227.891525268555	24	8	530	26.5	-143.93829345702	-688.92547607422	703.801494675459	366.834662239851	272.966878470148	NA	NA
532	375.721588134766	193.445251464844	24	8	531	26.55	-143.938293457039	-688.92547607422	703.801494675463	390.210713551795	284.65490412612	NA	NA
533	386.423901367188	189.842141723633	24	8	532	26.6	214.04626464844	-72.06219482422	225.851197324331	417.031316264779	277.329806512101	NA	NA
534	397.12621459961	186.239031982422	24	8	533	26.65	214.04626464844	-72.06219482422	225.851197324331	321.441256794553	276.413865521852	NA	NA
535	407.828527832031	182.635922241211	24	8	534	26.7	214.04626464842	-72.06219482422	225.851197324311	225.851197324327	269.753545850237	NA	NA
536	418.530841064453	179.0328125	24	8	535	26.75	214.04626464844	-72.06219482422	225.851197324331	187.82495078435	NA	NA	NA
537	429.233154296875	175.429702758789	24	8	536	26.8	214.04626464844	-72.06219482422	225.851197324331	162.617017491909	NA	NA	NA
538	429.702178955078	173.706390380859	24	8	537	26.85	9.38049316406023	-34.4662475586	35.7199646244461	122.475775435695	NA	NA	NA
539	432.364105224609	169.485015869141	24	8	538	26.9	53.2385253906193	-84.4274902343602	99.8115308621234	NA	NA	NA	NA
540	433.557281494141	169.088775634766	24	8	539	26.95	23.8635253906409	-7.9248046875	25.1449870432416	NA	NA	NA	NA
541	NA	NA	24	8	540	27	NA	NA	NA	NA	NA	NA	NA
542	NA	NA	24	8	541	27.05	NA	NA	NA	NA	NA	NA	NA
543	NA	NA	24	8	542	27.1	NA	NA	NA	NA	NA	NA	NA
544	NA	NA	24	8	543	27.15	NA	NA	NA	NA	NA	NA	NA
545	NA	NA	24	8	544	27.2	NA	NA	NA	NA	NA	NA	NA
546	NA	NA	24	8	545	27.25	NA	NA	NA	NA	NA	NA	NA
547	NA	NA	24	8	546	27.3	NA	NA	NA	NA	NA	NA	NA
548	NA	NA	24	8	547	27.35	NA	NA	NA	NA	NA	NA	NA
549	NA	NA	24	8	548	27.4	NA	NA	NA	NA	NA	NA	NA
550	NA	NA	24	8	549	27.45	NA	NA	NA	NA	NA	NA	NA
551	NA	NA	24	8	550	27.5	NA	NA	NA	NA	NA	NA	NA
552	NA	NA	24	8	551	27.55	NA	NA	NA	NA	NA	NA	NA
553	NA	NA	24	8	552	27.6	NA	NA	NA	NA	NA	NA	NA
554	NA	NA	24	8	553	27.65	NA	NA	NA	NA	NA	NA	NA
555	NA	NA	24	8	554	27.7	NA	NA	NA	NA	NA	NA	NA
556	NA	NA	24	8	555	27.75	NA	NA	NA	NA	NA	NA	NA
557	NA	NA	24	8	556	27.8	NA	NA	NA	NA	NA	NA	NA
558	NA	NA	24	8	557	27.85	NA	NA	NA	NA	NA	NA	NA
559	NA	NA	24	8	558	27.9	NA	NA	NA	NA	NA	NA	NA
560	NA	NA	24	8	559	27.95	NA	NA	NA	NA	NA	NA	NA
561	NA	NA	24	8	560	28	NA	NA	NA	NA	NA	NA	NA
562	NA	NA	24	8	561	28.05	NA	NA	NA	NA	NA	NA	NA
563	NA	NA	24	8	562	28.1	NA	NA	NA	NA	NA	NA	NA
564	NA	NA	24	8	563	28.15	NA	NA	NA	NA	NA	NA	NA
565	NA	NA	24	8	564	28.2	NA	NA	NA	NA	NA	NA	NA
566	NA	NA	24	8	565	28.25	NA	NA	NA	NA	NA	NA	NA
567	NA	NA	24	8	566	28.3	NA	NA	NA	NA	NA	NA	NA
568	NA	NA	24	8	567	28.35	NA	NA	NA	NA	NA	NA	NA
569	NA	NA	24	8	568	28.4	NA	NA	NA	NA	NA	NA	NA
570	NA	NA	24	8	569	28.45	NA	NA	NA	NA	NA	NA	NA
571	NA	NA	24	8	570	28.5	NA	NA	NA	NA	NA	NA	NA
572	NA	NA	24	8	571	28.55	NA	NA	NA	NA	NA	NA	NA
573	NA	NA	24	8	572	28.6	NA	NA	NA	NA	NA	NA	NA
574	NA	NA	24	8	573	28.65	NA	NA	NA	NA	NA	NA	NA
575	NA	NA	24	8	574	28.7	NA	NA	NA	NA	NA	NA	NA
576	NA	NA	24	8	575	28.75	NA	NA	NA	NA	NA	NA	NA
577	NA	NA	24	8	576	28.8	NA	NA	NA	NA	NA	NA	NA
578	NA	NA	24	8	577	28.85	NA	NA	NA	NA	NA	NA	NA
579	NA	NA	24	8	578	28.9	NA	NA	NA	NA	NA	NA	NA
580	NA	NA	24	8	579	28.95	NA	NA	NA	NA	NA	NA	NA
581	NA	NA	24	8	580	29	NA	NA	NA	NA	NA	NA	NA
582	NA	NA	24	8	581	29.05	NA	NA	NA	NA	NA	NA	NA
583	NA	NA	24	8	582	29.1	NA	NA	NA	NA	NA	NA	NA
584	NA	NA	24	8	583	29.15	NA	NA	NA	NA	NA	NA	NA
585	NA	NA	24	8	584	29.2	NA	NA	NA	NA	NA	NA	NA
586	NA	NA	24	8	585	29.25	NA	NA	NA	NA	NA	NA	NA
587	NA	NA	24	8	586	29.3	NA	NA	NA	NA	NA	NA	NA
588	NA	NA	24	8	587	29.35	NA	NA	NA	NA	NA	NA	NA
589	NA	NA	24	8	588	29.4	NA	NA	NA	NA	NA	NA	NA
590	NA	NA	24	8	589	29.45	NA	NA	NA	NA	NA	NA	NA
591	NA	NA	24	8	590	29.5	NA	NA	NA	NA	NA	NA	NA
592	NA	NA	24	8	591	29.55	NA	NA	NA	NA	NA	NA	NA
593	NA	NA	24	8	592	29.6	NA	NA	NA	NA	NA	NA	NA
594	NA	NA	24	8	593	29.65	NA	NA	NA	NA	NA	NA	NA
595	NA	NA	24	8	594	29.7	NA	NA	NA	NA	NA	NA	NA
596	NA	NA	24	8	595	29.75	NA	NA	NA	NA	NA	NA	NA
597	NA	NA	24	8	596	29.8	NA	NA	NA	NA	NA	NA	NA
598	NA	NA	24	8	597	29.85	NA	NA	NA	NA	NA	NA	NA
599	NA	NA	24	8	598	29.9	NA	NA	NA	NA	NA	NA	NA
600	NA	NA	24	8	599	29.95	NA	NA	NA	NA	NA	NA	NA
601	NA	NA	24	8	600	30	NA	NA	NA	NA	NA	NA	NA
