# Supplementary material for: An automated feeding system for the African killifish reveals the impact of diet on lifespan and allows scalable assessment of associative learning
Source: eLife. 2022 Nov 10;11:e69008. doi: 10.7554/eLife.69008 (PMC9788828; doi:10.7554/eLife.69008)
Supplement: Figure 6—source data 3. [file elife-69008-fig6-data3.zip › Filtered and Interpolated Trajectories with Kinematics/t16_REC006 DLC_likelihood-euclidean-filtered_splines-interpolated_kinematics_02_resnet50_TrainAllTheThingsJun28shuffle1_1030000.csv]

	x2	y2	fishnum	recording_num	bodyparts_coords	seconds	velocity_x	velocity_y	velocity_xy	velocity_xy_5frame	velocity_xy_10frame	velocity_xy_20frame	velocity_xy_40frame
1	266.5812	191.5095	16	6	0	0	0	0	0	NA	NA	NA	NA
2	267.7343	192.4212	16	6	1	0.05	23.0619999999999	18.2339999999999	29.3995680240372	NA	NA	NA	NA
3	268.1569	191.5325	16	6	2	0.1	8.45199999999977	-17.774	19.6812443712281	18.8806996398666	NA	NA	NA
4	269.2153	193.4422	16	6	3	0.15	21.1680000000001	38.1940000000003	43.6676752300833	24.2397182067311	NA	NA	NA
5	269.1499	193.4929	16	6	4	0.2	-1.30800000000022	1.01399999999956	1.65501057398425	26.7748666504173	22.8720501686333	NA	NA
6	270.4892	193.5278	16	6	5	0.25	26.7859999999996	0.698000000000434	26.7950928343228	29.387761781307	25.6486616430747	NA	NA
7	268.7925	194.7716	16	6	6	0.3	-33.9339999999993	24.8759999999999	42.0753102424681	22.046959703235	24.937710583149	NA	NA
8	270.4044	194.4844	16	6	7	0.35	32.2379999999998	-5.74400000000026	32.7457200256765	26.8634006974	24.9621965846218	NA	NA
9	270.5493	194.1678	16	6	8	0.4	2.89800000000014	-6.33199999999988	6.96366483972335	27.0576050794183	23.465219144529	NA	NA
10	271.6758	193.5457	16	6	9	0.45	22.5299999999993	-12.4419999999998	25.7372155448091	23.1005545158807	25.9256796253104	37.9340160144284	NA
11	272.2899	194.7908	16	6	10	0.5	12.2820000000002	24.9019999999996	27.7661147444143	20.5366313879366	23.9011909827742	45.0449576342141	NA
12	271.4391	194.0709	16	6	11	0.55	-17.0159999999998	-14.3979999999999	22.2900574247801	24.8834785858229	22.8886016418763	50.4424008059171	NA
13	271.3556	195.0637	16	6	12	0.6	-1.6700000000003	19.8560000000003	19.926104385956	24.9879585532207	30.3940168645231	57.5799593529419	NA
14	272.7133	195.528	16	6	13	0.65	27.1540000000005	9.2859999999996	28.697900829155	20.7447768861302	43.750874319985	60.9162612708945	NA
15	271.576	194.8719	16	6	14	0.7	-22.7459999999996	-13.1219999999996	26.2596153817982	22.6766487678719	52.9959818602236	71.825370030323	NA
16	271.5195	195.1945	16	6	15	0.75	-1.13000000000056	6.45199999999988	6.55020640896146	40.2514023411097	64.4412536253535	75.5143320489488	NA
17	272.827	196.1123	16	6	16	0.8	26.1500000000001	18.356	31.9494168334886	62.6182700541472	75.9470910286853	82.1590174677045	NA
18	275.867028096648	200.563171860157	16	6	17	0.85	60.8005619329606	89.0174372031402	107.799872252145	81.0040051672265	90.197722121262	91.4654947720665	NA
19	280.437967216826	205.899817935418	16	6	18	0.9	91.4187824035594	106.73292150522	140.532239394342	108.137730364577	98.36730339726	96.6961255769903	NA
20	286.0717	207.6837	16	6	19	0.95	112.674655663481	35.6776412916395	118.188290947195	129.217533289499	117.725060435336	102.054721376991	67.6470543298479
21	292.1913	204.0621	16	6	20	1	122.392	-72.432	142.218832395713	140.144041901414	127.127473115123	103.394720375316	68.466900438883
22	297.6072	199.8396	16	6	21	1.05	108.317999999999	-84.4499999999999	137.348431458098	134.116336740373	141.429433293533	104.885977748228	68.438170882464
23	301.0141	192.4671	16	6	22	1.1	68.1380000000001	-147.45	162.432415311723	154.446115703445	152.53697267961	105.57873645016	68.8345096426634
24	304.3951	188.1041	16	6	23	1.15	67.6200000000006	-87.26	110.393713589135	146.11721586567	149.641376833996	107.713188498858	67.918677258385
25	310.192	178.7651	16	6	24	1.2	115.938	-186.78	219.837185762555	153.641333297567	151.113460893759	108.780838276493	68.8799158391922
26	313.7225	175.1841	16	6	25	1.25	70.6100000000004	-71.6199999999998	100.574333206838	164.929903457805	142.348187125278	109.880166930842	68.5842442972847
27	320.1625	169.2628	16	6	26	1.3	128.8	-118.426	174.969018617583	165.166416927618	133.824864467771	109.528670924387	67.8665426934443
28	328.7273	162.4503	16	6	27	1.35	171.296	-136.25	218.875266112916	147.780806084072	120.959750779059	106.469725327158	67.4521800967302
29	333.4782	159.5259	16	6	28	1.4	95.018	-58.4879999999998	111.576280938199	138.579158384887	117.059073600456	100.895775472318	67.5933741121052
30	338.2546	154.9055	16	6	29	1.45	95.5279999999993	-92.4080000000004	132.909131544826	114.008395637976	99.8366161176501	97.3600926452674	67.0005313207791
31	340.9259	154.3507	16	6	30	1.5	53.4260000000006	-11.096	54.5660947109106	76.9895981003117	92.6328607465604	91.8888432435519	67.2651354495357
32	343.2738	153.2205	16	6	31	1.55	46.9579999999996	-22.604	52.1152048830278	68.9517302732932	77.627908555241	86.4339409590109	68.0674462936592
33	344.8871	153.7207	16	6	32	1.6	32.2659999999996	10.0040000000001	33.7812784245946	51.8924261512277	60.4024779747063	80.0890599323848	68.561482683143
34	348.0783	155.3196	16	6	33	1.65	63.8240000000008	31.9780000000003	71.3869418031065	46.6865631082338	52.1501741106411	74.9210932458756	68.9405125823823
35	350.0989	156.5784	16	6	34	1.7	40.412	25.1759999999996	47.6126109344991	41.2474214725059	43.6067243967761	65.9344616480613	69.1776806295102
36	351.5254	156.5473	16	6	35	1.75	28.5299999999995	-0.621999999999616	28.5367794959412	43.8153578491009	41.4294993618254	61.6541565456206	70.0906605353539
37	352.7359	156.2521	16	6	36	1.8	24.2100000000005	-5.90399999999988	24.9194967043884	35.3486179479891	39.0430174502504	53.5740679191842	69.6360185792905
38	354.5361	157.733	16	6	37	1.85	36.0039999999992	29.6179999999998	46.6209603075691	35.3210226423244	39.2183690857111	43.4388654213939	67.4185620042763
39	355.3622	156.5381	16	6	38	1.9	16.5219999999999	-23.8980000000004	29.0532422975477	36.1724356154169	32.7831128912955	38.49062264722	64.4861977720918
40	355.619	158.8979	16	6	39	1.95	5.1360000000011	47.1960000000001	47.4746344061755	36.8386134279948	32.0323071784726	31.9463412645671	62.2011930909857
41	356.7991	157.7595	16	6	40	2	23.6019999999996	-22.7679999999998	32.7938443614038	34.6213803223214	30.6754523446807	31.1355505237554	59.953360665739
42	357.3734	159.05	16	6	41	2.05	11.4859999999999	25.8100000000002	28.2503857672777	30.2176078346018	29.5202272831274	31.24891483909	58.1483615925741
43	358.6191	157.7831	16	6	42	2.1	24.914	-25.3380000000004	35.5347947792023	28.7435917146207	26.4752528680815	31.5442289161257	55.8147657194757
44	358.2971	157.9246	16	6	43	2.15	-6.44000000000005	2.83000000000015	7.03437985895001	25.1784690739445	24.8310711837989	30.1678366659067	56.0552776191907
45	359.8786	159.1574	16	6	44	2.2	31.6300000000001	24.6559999999999	40.10455380627	22.20184113826	20.2859581323582	29.5745229825275	54.0328421458093
46	359.3521	159.6893	16	6	45	2.25	-10.53	10.6380000000001	14.9682311580227	18.3291254138417	20.8416016856854	30.301154139866	55.0125584421636
47	359.0242	159.1069	16	6	46	2.3	-6.55799999999999	-11.6480000000001	13.3672460888548	19.444534532996	23.4548122279297	29.743366234194	54.1006973619609
48	358.9869	159.9146	16	6	47	2.35	-0.746000000000322	16.1540000000002	16.171216157111	11.8283245500956	23.8700887465404	28.3673986813945	52.3046512909304
49	358.7986	159.3128	16	6	48	2.4	-3.76599999999939	-12.0359999999999	12.6114254547214	16.5047342974263	27.5525604405179	28.0766200718653	54.0978811735046
50	358.8025	159.4139	16	6	49	2.45	0.0779999999997472	2.02200000000005	2.02350389176798	24.7077833175993	27.1167387865824	27.042293536704	57.4236539517057
51	356.9871	160.0313	16	6	50	2.5	-36.3080000000002	12.3479999999995	38.3502798946762	29.411052079239	29.9268559350513	28.0178780879261	62.9423420388132
52	355.2762	162.1447	16	6	51	2.55	-34.2179999999996	42.2680000000003	54.3824911897202	35.6605863480399	29.9665051852607	29.8627822261373	66.524539378764
53	353.351	162.6257	16	6	52	2.6	-38.5040000000004	9.61999999999989	39.6875599653093	42.4051530230692	30.2595444947075	31.5404715065666	71.2544570387529
54	351.4572	161.52	16	6	53	2.65	-37.876	-22.1139999999997	43.8590967987256	43.3489775726763	31.3221689599316	37.1894619925058	76.211952607713
55	349.6703	161.5586	16	6	54	2.7	-35.7380000000001	0.772000000000048	35.7463372669146	35.2252270529221	33.7986289410498	42.1312226435572	82.4383333002441
56	347.5703	161.0817	16	6	55	2.75	-42.0000000000005	-9.53800000000001	43.0694026427119	31.108036910176	35.1941544901668	48.3709603387067	89.3078357032231
57	346.9825	161.4396	16	6	56	2.8	-11.7559999999992	7.15800000000002	13.7637385909491	26.9837515718234	36.2707522243449	54.6273268047377	95.9281077096942
58	346.219	162.0134	16	6	57	2.85	-15.2700000000004	11.4759999999995	19.1016092515789	25.1921048590304	39.2108542665929	61.1704371604669	101.179829897479
59	346.0618	163.1646	16	6	58	2.9	-3.14399999999978	23.0240000000003	23.2376701069624	27.0393314076574	46.8263635444936	69.7051396997891	105.941097705893
60	344.8643	163.7646	16	6	59	2.95	-23.9499999999998	11.9999999999999	26.7881037029497	37.3162773957677	57.1457065005321	82.9009666388443	111.336616217263
61	342.2546	163.9353	16	6	60	3	-52.1940000000006	3.41400000000021	52.3055353858468	47.3136716230097	66.8150647423621	94.749133553871	118.661978240897
62	339.0213	164.331	16	6	61	3.05	-64.6659999999997	7.91399999999953	65.1484685315008	66.6689755171639	79.2881484242146	101.800163918438	126.015864649734
63	335.6014	163.8438	16	6	62	3.1	-68.3979999999997	-9.74400000000003	69.0885803877888	89.0993081420338	92.0813298262264	110.96468516138	131.206967715812
64	329.719	165.0295	16	6	63	3.15	-117.648	23.7140000000005	120.014189577733	106.590798077067	108.088110439647	122.256068549519	134.984259272612
65	323.10724613982	167.161484499816	16	6	64	3.2	-132.2350772036	42.6396899963197	138.939766827299	121.260019452661	132.003304336639	135.302143617961	138.49886605357
66	316.367964553268	169.00981176523	16	6	65	3.25	-134.78563173104	36.9665453082803	139.762985061012	136.848988029443	154.304112617575	148.31451726658	139.592274819553
67	309.462425690082	169.524983148028	16	6	66	3.3	-138.11077726372	10.30342765596	138.494575409474	149.507245362129	167.329575612531	162.112849185194	139.518891256469
68	302.3519	167.6575	16	6	67	3.35	-142.21051380164	-37.3496629605603	147.033423271697	174.907300531244	182.718516056167	173.992261113564	140.994778858997
69	293.8662	164.1941	16	6	68	3.4	-169.714	-69.2680000000001	183.305476241164	202.017427158084	197.685773554545	183.80557533992	140.953499974371
70	280.584563690869	164.833163920196	16	6	69	3.45	-265.63272618262	12.7812784039202	265.940042672872	213.399131772401	213.458580735389	195.630938897823	142.873198641427
71	267.0558	167.3761	16	6	70	3.5	-270.575273817381	50.8587215960802	275.31361819521	228.588044082892	229.813969790798	209.306078393868	143.332822864761
72	257.3826	168.7491	16	6	71	3.55	-193.463999999999	27.4599999999998	195.403098481062	245.864301746961	244.937549946174	222.16894707333	149.196857331511
73	246.510079047269	171.216131094863	16	6	72	3.6	-217.450419054621	49.3406218972598	222.977984824149	252.009860939535	255.903192400902	230.873463925056	157.069017915688
74	233.573675677837	175.020976073635	16	6	73	3.65	-258.72806738864	76.0968995754405	269.68676456151	257.610512423513	259.523040240194	232.779056552717	161.49107277003
75	219.436752990049	179.512850194925	16	6	74	3.7	-282.73845375576	89.8374824257996	296.667838635744	276.475968119948	259.258573459007	234.866509463583	163.301650127818
76	204.96267408225	184.040968717344	16	6	75	3.75	-289.48157815598	90.5623704483799	303.3168756151	283.218340718913	264.308044170161	230.813589300399	165.342398325542
77	191.014802052786	187.954546899499	16	6	76	3.8	-278.95744058928	78.2715636431004	289.730376963234	273.181778733427	277.008318534129	224.4104557082	166.998896711703
78	178.4565	190.6028	16	6	77	3.85	-251.16604105572	52.9650620100199	256.689847818975	266.507285978479	279.028411793946	220.819120557527	167.233151971917
79	167.8146	193.287	16	6	78	3.9	-212.838	53.6840000000001	219.503954634079	271.00557591681	267.87233955089	212.201860248952	167.199954177242
80	158.44766363293	202.537493995093	16	6	79	3.95	-187.3387273414	185.00987990186	263.295374861003	277.54066894831	256.274438191776	202.84543064401	166.882061186726
81	150.089135828664	216.520078700479	16	6	80	4	-167.17055608532	279.65169410772	325.808325306755	274.838482868978	231.813208809999	191.91651217565	167.086227918993
82	142.650315110066	230.821399055625	16	6	81	4.05	-148.77641437196	286.02640710292	322.405842120738	262.562900368353	203.883361470227	196.593550744584	166.494881389718
83	136.0425	241.0281	16	6	82	4.1	-132.15630220132	204.1340188875	243.178917422315	246.041590405073	185.735048714152	203.173350669996	166.084106155123
84	128.9773	244.5767	16	6	83	4.15	-141.304	70.9719999999999	158.126042130953	192.620841703189	164.880680257711	200.72607699054	163.411509181758
85	120.068	246.0752	16	6	84	4.2	-178.186	29.9700000000001	180.688825044606	130.226053992143	146.432287829014	191.301156637674	161.773480428545
86	119.3135	248.9118	16	6	85	4.25	-15.0899999999999	56.7320000000001	58.7045817973351	96.6316145593262	119.524980181139	182.370279384504	160.208671203384
87	118.8103	249.0491	16	6	86	4.3	-10.0640000000001	2.74600000000021	10.4319035655054	67.1984601470688	116.17878295504	171.884944238211	158.473802770385
88	115.6245	247.0514	16	6	87	4.35	-63.716	-39.9540000000002	75.2067202582323	46.8229852529546	127.318289546046	160.47404283027	155.909211044155
89	115.8151	247.5652	16	6	88	4.4	3.81200000000007	10.2760000000001	10.9602700696653	46.4291186590893	133.579814430191	150.594333014565	151.890012113861
90	118.836349689926	250.09505417862	16	6	89	4.45	60.4249937985199	50.5970835723997	78.811450574035	102.131511917937	126.327875083573	138.13318347563	146.232642708777
91	116.3104	251.3861	16	6	90	4.5	-50.5189937985199	25.8209164276002	56.7352488280082	158.004964532766	132.927349959008	124.866377444119	140.752315683681
92	102.02097540905	249.256840813483	16	6	91	4.55	-285.788491819	-42.5851837303401	288.943869859745	199.961168713313	139.886527006195	110.820815706105	137.645417726155
93	84.42184	247.1174	16	6	92	4.6	-351.982708181	-42.7888162696598	354.573983332378	205.832764914191	135.213036946387	101.294748385189	133.51436148264
94	73.38686	247.3319	16	6	93	4.65	-220.6996	4.28999999999974	220.741290972396	219.425581258928	136.307985771419	94.0439618107992	127.188138799198
95	68.15376	245.9658	16	6	94	4.7	-104.662	-27.3219999999998	108.169431578427	177.641542094453	129.834079122246	88.6804513935071	120.099498285324
96	62.01825	247.075	16	6	95	4.75	-122.7102	22.1839999999997	124.699330551691	112.421109360007	130.207774707098	89.6037531063682	112.713623476947
97	58.04706	246.586	16	6	96	4.8	-79.4238	-9.77999999999952	80.0236740373747	72.6548028295246	105.462848457171	92.5371498325697	105.937970932735
98	58.89393	245.4417	16	6	97	4.85	16.9373999999999	-22.8860000000003	28.4718196601484	53.8353933303009	75.2712072243319	90.9993015307827	100.535333290164
99	58.87364	244.3464	16	6	98	4.9	-0.405799999999914	-21.9060000000002	21.9097583199817	40.9899681552683	54.5081091914077	91.5781639787688	96.0980032708458
100	59.56702	244.466	16	6	99	4.95	13.8676	2.39200000000039	14.0723840823082	33.2841548198884	51.0330277034414	89.6198547735436	90.2378266695642
101	61.00033	247.1283	16	6	100	5	28.6662	53.2459999999998	60.4722046765286	38.1213050886563	46.280156253728	89.5881191917115	82.2974005661972
102	59.07663	246.3512	16	6	101	5.05	-38.4739999999999	-15.5419999999998	41.494607360475	36.3614155532908	45.1877726589441	78.6972847077249	75.4453087450015
103	58.00562	243.946	16	6	102	5.1	-21.4202	-48.1040000000002	52.6575710039878	48.2306620765819	46.7855661151785	63.8553722952844	69.5761903076128
104	57.35585	243.8594	16	6	103	5.15	-12.9954000000001	-1.73200000000008	13.1103106431542	51.5703443521877	46.8483421861191	53.6502006078553	67.0030357814089
105	57.48942	240.1909	16	6	104	5.2	2.67140000000012	-73.3699999999999	73.4186166987637	57.0913904979998	49.4056304248412	48.8978399329738	63.3922446700521
106	53.97408	238.6001	16	6	105	5.25	-70.3068	-31.816	77.170616054558	55.4498271417007	48.9684636763251	43.0569675693907	61.9822755074142
107	50.51998	238.6786	16	6	106	5.3	-69.0820000000001	1.56999999999982	69.0998380895354	57.3352688189474	51.9317209582789	39.9909976272582	62.8487304109441
108	48.89229	237.1653	16	6	107	5.35	-32.5537999999999	-30.2659999999997	44.4497542224924	50.5805987731006	52.439537366237	40.5966237500578	61.1761008082236
109	47.79019	236.9303	16	6	108	5.4	-22.042	-4.70000000000027	22.5375190293875	46.3665830004625	52.7922920243029	41.6016735271269	61.099386489191
110	46.38625	238.3297	16	6	109	5.45	-28.0788000000001	27.9880000000003	39.6452664695298	46.772051418558	46.7626521625062	42.3424698634984	59.6442620314901
111	49.15548	238.7764	16	6	110	5.5	55.3846	8.93399999999986	56.1005371913674	49.4292475907732	39.8337788850533	39.7284236882757	59.0095516184158
112	52.71145	238.829	16	6	111	5.55	71.1194	1.05200000000025	71.1271801800128	48.2493152296584	34.7942225955723	40.0698017838976	52.1558532412075
113	50.19524	240.244	16	6	112	5.6	-50.3242	28.2999999999998	57.7357350835684	42.9447055519119	34.4076813849372	37.8576322300365	43.634160309959
114	49.36359	240.2641	16	6	113	5.65	-16.6329999999999	0.402000000000271	16.6378572238133	33.3009747696442	36.3550048681347	39.9621097520186	38.7923679206969
115	49.82687	239.7995	16	6	114	5.7	9.26559999999995	-9.29200000000037	13.1222180807974	22.8163937725866	35.2793093021555	38.1040379465971	36.9061652651057
116	49.51238	240.037	16	6	115	5.75	-6.28979999999999	4.75000000000023	7.88188328002908	19.3861151791012	30.4883837002263	34.3607979084602	34.0683045792824
117	50.4193	240.2653	16	6	116	5.8	18.1384	4.5659999999998	18.7042751947248	24.4606945066111	28.2078826095162	33.1603109893184	33.1642750007362
118	52.15755	241.3123	16	6	117	5.85	34.765	20.9399999999999	40.5843421161413	27.6139130523991	23.275727093836	31.3529000856644	33.6714680438395
119	50.10715	241.7685	16	6	118	5.9	-41.0080000000001	9.12399999999991	42.0107538613627	27.6757926308084	27.1319274797343	30.6206089996131	34.1732074181277
120	50.79021	240.4958	16	6	119	5.95	13.6612000000001	-25.4539999999997	28.8883108097374	33.5993714464459	29.4454237306879	29.6686692894366	34.7170979509614
121	51.1993	240.5155	16	6	120	6	8.18179999999998	0.394000000000005	8.19128117207557	27.1653390085709	28.8878169318671	28.43098404512	33.9867067571335
122	48.85389	241.0957	16	6	121	6.05	-46.9082	11.6039999999998	48.3221692729124	29.8031604528576	31.5263993830645	25.6144217746902	33.6932654163438
123	49.27275	241.0563	16	6	122	6.1	8.37720000000004	-0.788000000000011	8.41417992676653	31.2769344089767	28.2981187863916	23.4129483246335	33.190877903025
124	51.26558	242.9658	16	6	123	6.15	39.8566	38.1900000000002	55.1998610827963	30.0998412329259	24.8862131310915	23.9345352335385	33.8506794048294
125	49.49261	243.344	16	6	124	6.2	-35.4594	7.56399999999985	36.2571805903327	29.4534273196831	24.0580292767178	24.9144905972377	33.2533702013193
126	49.47913	243.2295	16	6	125	6.25	-0.269600000000025	-2.28999999999985	2.30581529182182	29.4308985642124	26.3735843900138	25.0796415891742	32.8677103130984
127	47.9958	241.5317	16	6	126	6.3	-29.6665999999999	-33.956	45.0900997066983	19.9692658093254	23.0209609398641	26.3375523742142	33.0312553983363
128	47.77361	241.1811	16	6	127	6.35	-4.4438000000001	-7.01200000000028	8.30153614941264	16.8391241444589	23.5501695554309	26.7463123376211	33.4223625400113
129	47.4785140737624	241.443045815647	16	6	128	6.4	-5.90191852475201	5.2389163129402	7.89169730836161	22.6473275471016	20.7371429873426	26.7447413091285	33.5187283821839
130	46.93524	242.3185	16	6	129	6.45	-10.8654814752479	17.5090836870601	20.6064722660001	16.5884945600451	20.3835574637875	27.0917260384245	33.8668133718972
131	46.61607	243.853	16	6	130	6.5	-6.38339999999999	30.6900000000002	31.3468323050354	17.6694405466495	21.2714662464812	28.2449898259913	32.6445709452918
132	46.37495	244.5524	16	6	131	6.55	-4.82240000000004	13.9879999999999	14.7959347714161	21.5050201653598	21.1487053653638	27.3167290487901	32.2473587740102
133	45.7122842307394	244.377676209243	16	6	132	6.6	-13.253315385212	-3.49447581514028	13.7062660824346	23.927990783116	25.1945058888506	28.5241235760136	31.8258198184998
134	44.69369	243.4864	16	6	133	6.65	-20.3718846147881	-17.8255241848598	27.0695954019128	19.8956049458607	28.6032694871654	27.7392490576401	32.989503427985
135	43.618651501721	242.253109661251	16	6	134	6.7	-21.50076996558	-24.6658067749803	32.7213253547813	25.7089161706825	30.1254228001312	28.4027024560415	35.3999668709337
136	43.05969	242.2353	16	6	135	6.75	-11.1792300344199	-0.356193225019865	11.184903118759	32.7195712310518	30.1163952619688	31.3746227177366	37.7545629296452
137	43.33002	244.4117	16	6	136	6.8	5.40659999999988	43.528	43.8624908955249	35.7015188089711	31.6124971577161	32.9021998073542	38.9628324567959
138	43.643829334921	246.829396401811	16	6	137	6.85	6.27618669842008	48.3539280362203	48.7595413842808	36.3228548171464	33.4980775965962	35.4918249943583	40.4623112840567
139	43.7326895472303	248.926481264583	16	6	138	6.9	1.77720424618599	41.9416972554399	41.9793332915094	40.3371855780768	34.7413551279377	36.4168477647547	42.0573087223274
140	43.5394096133305	250.707424215306	16	6	139	6.95	-3.86559867799605	35.6188590144598	35.8280053956578	37.5160781447496	36.4218474482956	38.0649574543577	44.3743197486047
141	43.0067985096242	252.176694880968	16	6	140	7	-10.652222074126	29.3854133132402	31.2565569234113	34.2765839621406	41.4777791889921	36.8581578454636	45.9068093642975
142	42.0776652125142	253.338762888556	16	6	141	7.05	-18.5826659422	23.2413601517601	29.7569537288887	33.7811914469043	44.6556942493446	38.8802957733303	46.940858927594
143	40.694818698403	254.198097865061	16	6	142	7.1	-27.656930282224	17.1866995300996	32.5620704712358	36.5208400794448	45.7891440998659	40.238691312366	48.6621320026173
144	38.8010679436933	254.759169437469	16	6	143	7.15	-37.875015094194	11.2214314481605	39.5023707153278	42.6183727999073	44.230426042344	42.0444716224315	48.4915268025069
145	36.3392219247878	255.026447232769	16	6	144	7.2	-49.2369203781099	5.3455559059995	49.5262485583605	51.7953103539396	46.0044921085842	45.8854431446297	48.8253954575465
146	33.2520896180892	255.00440087795	16	6	145	7.25	-61.742646133972	-0.440927096379937	61.7442205257238	57.3017042375911	43.5999204289583	50.4294842701163	49.3535812578797
147	29.48248	254.6975	16	6	146	7.3	-75.392192361784	-6.13801755899999	75.6416414990502	54.6796606377837	46.1480943889445	51.5881125393776	49.4724992692669
148	26.48182	254.5417	16	6	147	7.35	-60.0132	-3.11599999999999	60.0940398894932	55.4881441377237	46.9793050281358	54.1783102304922	51.5656233216326
149	27.38797	255.501	16	6	148	7.4	18.123	19.1860000000003	26.3921527162907	44.5814680580093	49.3475881169254	57.3698761355263	54.2322557891717
150	24.71488	255.3319	16	6	149	7.45	-53.4618	-3.38200000000029	53.5686660580605	40.5008784239493	55.3490388409638	61.6569134587849	56.6439145147299
151	24.7595541410374	254.974136447537	16	6	150	7.5	0.893482820747948	-7.15527104925968	7.210840127152	36.6569058186806	59.3811893512405	63.5686289026037	58.3583535095245
152	27.44899	255.6028	16	6	151	7.55	53.788717179252	12.5732710492599	55.2386933287502	44.0155155960671	58.5205308294106	66.5649888063978	59.7202714601236
153	28.98633	256.9494	16	6	152	7.6	30.7468	26.9320000000005	40.8741768631495	55.2099335442038	62.5674763611186	68.8001404292209	60.4974558494772
154	25.83862	257.2193	16	6	153	7.65	-62.9542	5.397999999999	63.1852016032234	74.1809106444716	70.5093262287087	69.2438045473737	60.5390952287225
155	24.6233	262.5598	16	6	154	7.7	-24.3064	106.81	109.540755798744	76.5401832348718	77.3093348089856	69.2480884590514	60.1161742776986
156	23.6547447705062	267.570332071307	16	6	155	7.75	-19.371104589876	100.21064142614	102.065725628491	88.4780469035566	83.537337376249	67.3325397980228	59.9284776937098
157	21.1952209072169	269.847389227445	16	6	156	7.8	-49.190477265786	45.5411431227594	67.0350562807511	97.0031368613503	86.9818832238512	66.0427987311796	59.4408252839545
158	16.28195	268.7786	16	6	157	7.85	-98.265418144338	-21.3757845488999	100.563495206574	99.4087360737674	90.6209758303061	67.6394216489069	59.3546014835621
159	11.75496	266.0407	16	6	158	7.9	-90.5398	-54.7579999999994	105.810651392192	92.8937641080265	89.1400209778219	72.0476638135886	59.0509736454598
160	17.27611	268.5832	16	6	159	7.95	110.423	50.8499999999992	121.568751860829	97.4235832128305	83.1471380771391	75.222871575102	58.3970629600447
161	18.3893080480401	271.874588943873	16	6	160	8	22.263960960802	65.8277788774603	69.4908657997864	92.7639047570555	75.2838902448051	79.8585491735854	58.0982347501589
162	14.7963471200973	274.5576374866	16	6	161	8.05	-71.859218558856	53.6609708545404	89.6841518047713	81.2769050942935	73.5650666329487	80.5602471469169	58.3084358527064
163	11.83584	277.0396	16	6	162	8.1	-59.210142401946	49.6392502679998	77.2651029276985	66.8855400805108	72.7113669366952	80.7562203865884	58.8863779795679
164	12.02847	279.4507	16	6	163	8.15	3.85260000000002	48.2219999999995	48.3756530783818	57.6740163815838	73.5860013984685	79.0337188350134	59.6813927615735
165	9.960974	280.8214	16	6	164	8.2	-41.34992	27.414	49.6119267919157	49.7065500530668	73.1364083412185	74.3469054107675	60.5666636744246
166	8.810343	281.0424	16	6	165	8.25	-23.01262	4.42000000000007	23.4332473051517	52.6588291163348	76.1797609709217	69.4274711173034	61.4368929010789
167	7.89027205315174	283.358697293844	16	6	166	8.3	-18.4014189369652	46.32594587688	49.8468201621861	65.8950977026435	74.1386110699826	67.2935380285315	62.1994126867151
168	6.85371997168722	287.841748791436	16	6	167	8.35	-20.7310416292904	89.6610299518397	92.0264982440388	79.3872766019262	70.8914649428708	64.5308927366319	63.5396251623514
169	5.92418706364683	293.493671642105	16	6	168	8.4	-18.5906581608078	113.038457013381	114.556996009925	94.6855055602597	68.9274166922049	60.7320711553932	65.8607311059964
170	5.32517363707096	299.316582995183	16	6	169	8.45	-11.9802685315174	116.45822706156	117.072821288329	98.5706720868984	65.546672744396	55.1372124613046	67.5902677008315
171	5.28018	304.3126	16	6	170	8.5	-0.899872741419205	99.9203400963393	99.9243920968192	89.1241007694067	63.5710519898016	52.6278405977141	70.5163363896765
172	5.91242219655101	307.71803989349	16	6	171	8.55	12.6448439310202	68.1087978698008	69.2726527953798	71.9597356817663	61.0220094241143	50.051882899015	72.2294030197169
173	6.94397921514774	309.706020262993	16	6	172	8.6	20.6311403719346	39.7596073900593	44.7936416565803	51.7060688868659	56.3504185365687	48.9726155299149	74.2399214210715
174	7.99664578029059	310.683858783453	16	6	173	8.65	21.053331302857	19.5567704092002	28.7351705717232	32.4565984193435	47.8781409123179	50.1189809757733	75.5824509290445
175	8.69221661647997	311.058873129812	16	6	174	8.7	13.9114167237876	7.50028692718047	15.8044873138268	23.4733467613301	37.1380165813907	51.8852388897978	75.6085675402782
176	8.6524864482163	311.238380977013	16	6	175	8.75	-0.794603365273403	3.59015694401933	3.67703975920767	23.5767363037308	29.0759202245064	55.5412460041351	75.6187300115964
177	7.49925	311.6297	16	6	176	8.8	-23.064728964326	7.82638045974068	24.3563945053127	23.7965461428694	25.9651547280474	58.3560266422505	76.2599489565048
178	5.355611	312.3628	16	6	177	8.85	-42.87278	14.6619999999996	45.3105893685835	22.5699642759154	27.053766116959	59.4398286757958	75.7826413996605
179	3.89747979654757	312.677530148452	16	6	178	8.9	-29.1626240690486	6.29460296903972	29.8342197674163	25.6952420296693	31.3105452593418	59.6737983984041	74.8707246168389
180	3.49235816359522	312.413475203362	16	6	179	8.95	-8.102432659047	-5.28109890179962	9.67157797905702	28.4569626947647	38.2238050351996	59.957663826561	73.2654026804556
181	4.05531848058362	311.629490787807	16	6	180	9	11.259206339768	-15.6796883110997	19.3034285279768	30.5307959301873	47.5114400184685	61.1741236057677	72.7273850529063
182	5.50143312695343	310.384432524867	16	6	181	9.05	28.9222929273962	-24.9011652588001	38.1649978307897	38.8245443758141	55.6900438603867	63.8985588925168	71.6263441497579
183	7.74577448214533	308.737156037617	16	6	182	9.1	44.886827103838	-32.9455297449999	55.6797555456965	53.8776457944837	62.5292388150229	67.7236224555546	71.0417845990712
184	10.7034149256	306.746516949136	16	6	183	9.15	59.1528088690934	-39.8127817696206	71.3029619955506	69.3276380072678	71.4694558844904	72.1311830230756	71.6097557855014
185	14.2894268367581	304.471370882501	16	6	184	9.2	71.720238223162	-45.5029213326998	84.937085072405	82.9231250260088	82.7773110717313	76.8702296697888	72.7219922903681
186	18.4188825950603	301.97057346079	16	6	185	9.25	82.589115166044	-50.0159484342203	96.5533895918971	94.5276816998586	93.272326987029	81.8099889058893	75.1620381857487
187	23.0068545799472	299.30298030708	16	6	186	9.3	91.759439697738	-53.3518630741992	106.142432924495	104.114367393167	101.831963056986	85.2263598844781	77.6337359163838
188	27.9684151708597	296.52744704445	16	6	187	9.35	99.23121181825	-55.5106652526001	113.702538914945	111.676976348979	108.39347879415	87.034390062689	79.5187811907248
189	33.2186367472382	293.702829295975	16	6	188	9.4	105.00443152757	-56.4923549695004	119.236390462091	117.21701596679	112.95182078681	89.0093780782847	81.0206727968119
190	38.6725916885235	290.887982684735	16	6	189	9.45	109.079098825706	-56.2969322248	122.750129851466	120.740801087964	115.516654304378	91.3935928996067	82.3519971542725
191	44.2453523741563	288.141762833806	16	6	190	9.5	111.455213712656	-54.9243970185796	124.253587680953	122.259275888442	116.10853779331	92.8269295080985	83.7215108096013
192	49.8519911835772	285.523025366266	16	6	191	9.55	112.132776188418	-52.3747493508006	123.761358530363	121.789274180452	114.762675908569	93.2008054005007	85.1990422267984
193	55.4075804962269	283.090625905192	16	6	192	9.6	111.111786252994	-48.64798922148	121.294912917337	119.356332259777	111.539541310355	93.1109536682275	86.4138985452334
194	60.8271926915461	280.903420073664	16	6	193	9.65	108.392243906384	-43.7441166305598	116.886381922143	115.00005961983	106.549300272079	93.1005305952294	87.2290942291834
195	66.0259001489755	279.020263494756	16	6	194	9.7	103.974149148588	-37.6631315781594	110.585420248089	108.784550729175	100.009874727482	93.5587456909385	88.2194365670064
196	70.9187752479556	277.500011791549	16	6	195	9.75	97.857501979602	-30.4050340641402	102.472224481219	100.819806732268	92.381532029168	94.7828303673623	89.7469215011221
197	75.4208903679273	276.401520587118	16	6	196	9.8	90.0423023994341	-21.9698240886203	92.6838140770871	91.3093263637055	84.5696477440152	96.9114451905171	90.9200988800093
198	79.4473178883311	275.783645504541	16	6	197	9.85	80.528550408076	-12.3575016515395	81.471192932802	80.6634171951873	77.8284285423047	99.5977337056539	91.4972576954319
199	82.9131301886077	275.705242166897	16	6	198	9.9	69.3162460055319	-1.56806675288067	69.3339800793299	69.7630044385058	73.2492404036493	102.36754719522	92.1079389247343
200	85.7333996481979	276.225166197262	16	6	199	9.95	56.4053891918041	10.3984806073004	57.3558744054983	60.3547447588554	71.600837077499	104.746330481984	92.5927503129713
201	87.8231986465422	277.402273218715	16	6	200	10	41.7959799668859	23.5421404290594	47.9701606978117	54.8370503523413	73.4571229414145	106.268898013435	92.5383627341353
202	89.0975995630814	279.295418854332	16	6	201	10.05	25.4880183307841	37.8629127123406	45.6425156788352	55.1891544435931	79.0602144724649	106.49952556108	92.7290734453417
203	89.4716747772561	281.963458727192	16	6	202	10.1	7.4815042834939	53.3607974571999	53.8827209002315	62.5382569598106	87.6559261009527	105.104174634912	93.1216255255876
204	88.860496668507	285.465248460371	16	6	203	10.15	-12.223562174982	70.0357946635802	71.0945005355887	77.1512414443232	98.1857941183602	102.327005435291	93.6061822875031
205	87.1791376162747	289.859643676948	16	6	204	10.2	-33.6271810446459	87.8879043315396	94.1013869865862	97.7656841860743	109.482786236486	99.5686434642241	94.0703738731668
206	84.34267	295.2055	16	6	205	10.25	-56.7293523254941	106.91712646104	121.035083120374	120.474801849564	120.156263997702	97.6838540963548	94.4053907504984
207	80.3380854213803	301.470759706887	16	6	206	10.3	-80.091691572394	125.305194137741	148.714729387591	141.182433793127	128.429403378145	96.6138378755406	94.5103926578582
208	75.4400523711406	308.259711692097	16	6	207	10.35	-97.9606610047941	135.7790397042	167.42830921768	156.427315513161	132.37992072752	95.9601253281747	94.3002025052362
209	69.9951585622624	315.085731504403	16	6	208	10.4	-108.897876177564	136.520396246119	174.632660253406	163.161286551081	131.404770466933	95.206499771184	93.7220295891238
210	64.3499917077276	321.462194692575	16	6	209	10.45	-112.903337090696	127.52926376344	170.325795586753	159.093122570215	127.536449850949	93.7919077263359	92.7518945298891
211	58.8511395205178	326.902476805384	16	6	210	10.5	-109.977043744196	108.805642256181	154.704938309974	144.285039605475	121.910585251295	92.2497959601721	91.2534993533381
212	53.8451897136147	330.919953391602	16	6	211	10.55	-100.118996138062	80.3495317243596	128.373909483264	121.627107140739	114.167461278616	92.2573414901827	89.2845099833803
213	49.67873	333.028	16	6	212	10.6	-83.329194272294	42.1609321679603	93.3878943939795	98.6455841887375	104.264324555397	93.1322973829477	86.9801806111259
214	46.6132917005061	332.925547476794	16	6	213	10.65	-61.308765989878	-2.04905046412023	61.342997929724	80.6598839515096	92.2272054240077	94.1118339797768	84.500107154113
215	44.5701805673677	331.053747857975	16	6	214	10.7	-40.8622226627681	-37.4359923763802	55.418180826747	69.2417999870175	78.1010292161861	94.5820020553951	82.0666858994397
216	43.3856459606704	328.039308476982	16	6	215	10.75	-23.690692133946	-60.2887876198599	64.7764371238337	64.2436095053184	64.3433279226423	94.0279511336345	79.8940394119178
217	42.8959372404995	324.508936667251	16	6	216	10.8	-9.79417440341805	-70.6074361946196	71.2834896608033	62.8273037072766	56.0852796022206	92.1093401251992	78.0566162837357
218	42.9373037669405	321.089339762219	16	6	217	10.85	0.827330528820056	-68.3919381006399	68.3969419854841	57.5564742436348	53.8846740383759	89.0026713048186	76.554490067957
219	43.3459949000789	318.407225095323	16	6	218	10.9	8.17382266276795	-53.6422933379208	54.2614689395147	48.026771893775	56.8188974926205	85.0765119830281	75.3594638235564
220	43.95826	317.0893	16	6	219	10.95	12.2453019984221	-26.3585019064601	29.064033508538	42.9287592174238	61.6275542598411	80.7574585777942	74.4192754092672
221	44.6457803488489	317.599917605462	16	6	220	11	13.750406976978	10.2123521092403	17.1279253745347	43.5257385714333	66.145317015974	76.2381006932413	73.6447369019709
222	45.4219649170085	319.754014224021	16	6	221	11.05	15.523691363192	43.0819323711796	45.7934262790473	50.8104912779643	70.0512189717821	72.0694944056806	72.9076150530732
223	46.3356545969215	323.204171963766	16	6	222	11.1	18.27379359826	69.0031547949002	71.3818387555319	65.6986342760474	73.7410180542404	68.8561865873397	72.0956959001225
224	47.4356902810302	327.602972932782	16	6	223	11.15	22.0007136821739	87.9760193803202	90.6852324721697	84.263862138173	77.9258185420484	66.6732088729347	70.9042555685326
225	48.7709128617773	332.602999239157	16	6	224	11.2	26.704451614942	100.0005261275	103.504748498953	97.1736787261405	83.4138879394023	64.5647283346554	68.7364981817891
226	50.3901632316053	337.856832990979	16	6	225	11.25	32.38500739656	105.07667503644	109.954064685163	103.956297537048	88.1328734638404	62.1042247274808	66.4357093506861
227	52.3422822829568	343.017056296336	16	6	226	11.3	39.04238102703	103.20446610714	110.342509218885	105.041145806133	88.0537092091406	59.4993946919307	63.5248791391588
228	54.6761109082741	347.736251263313	16	6	227	11.35	46.6765725063459	94.38389933954	105.294932810067	101.129141602757	83.8276991363036	57.1488548077392	59.9024750856671
229	57.44049	351.667	16	6	228	11.4	55.287581834518	78.614974733739	96.1094738175948	92.0018847895079	76.527520253249	55.5124278759288	55.9324678778452
230	60.437	354.606	16	6	229	11.45	59.9302	58.7800000000004	83.9447274820763	78.9337396921408	67.5019024094698	55.0466430921984	51.9741389968077
231	62.7371185284231	356.853531315591	16	6	230	11.5	46.0023705684621	44.9506263118201	64.317780618916	63.6991007355597	58.0631324389875	55.0396778437697	48.3725496946093
232	64.2008186772049	358.562473450984	16	6	231	11.55	29.2740029756358	34.1788427078598	45.0017837320495	48.0138947003655	48.9475704120793	53.5578886159637	45.4298047141254
233	64.9470125188716	359.812826926992	16	6	232	11.6	14.9238768333342	25.00706952016	29.1217380271619	33.8746632161824	40.556691561238	51.0590944172973	43.3653926664682
234	65.0946121259495	360.684592264429	16	6	233	11.65	2.95199214155787	17.4353067487402	17.6834436416238	24.1243800884672	33.0990372098091	47.6966771572883	42.0898466474002
235	64.762529570965	361.25776998411	16	6	234	11.7	-6.64165109968991	11.4635543936197	13.2485700611609	18.9614011320178	26.6793982449945	42.890994308183	40.9260725707852
236	64.0696769264444	361.612360606848	16	6	235	11.75	-13.857052890412	7.09181245475975	15.5663649803402	17.4142823869163	21.9464822236991	38.8434675677378	39.4674482594456
237	63.134966264914	361.828364653457	16	6	236	11.8	-18.6942132306081	4.32008093218087	19.186888949802	18.1841797192528	19.0620680227867	34.9404181531184	37.7824952069854
238	62.0773096589002	361.985782644752	16	6	237	11.85	-21.153132120276	3.14835982590012	21.3861443016546	19.4841332738065	18.2904896982909	30.8022788665156	36.2148164935704
239	61.0156191809292	362.164615101547	16	6	238	11.9	-21.23380955942	3.57664913589929	21.5329303033062	19.7685843589309	18.8658340613277	26.7884237726623	35.151892871812
240	60.0688069035273	362.444862544655	16	6	239	11.95	-18.9362455480379	5.6049488621602	19.7483378339297	19.1627349135556	18.2800862068963	23.1908194158211	34.9181798293385
241	59.355784899221	362.90652549489	16	6	240	12	-14.2604400861261	9.2332590046999	16.9886204059618	19.1666970096656	19.623802696488	20.5069986959772	35.2204735672338
242	58.9954652405364	363.629604473067	16	6	241	12.05	-7.20639317369205	14.46157956354	16.1576417229258	19.5474884034025	20.9332658941575	18.7901150225701	35.0801585465874
243	59.10676	364.6941	16	6	242	12.1	2.22589518927208	21.28991053866	21.4059547822042	17.076039139986	21.0478661717932	17.8745987455966	34.6100321844306
244	59.58031	365.766	16	6	243	12.15	9.47099999999992	21.4380000000006	23.4368872719912	19.4790210340451	20.4778103355154	17.5064844218657	33.9800231694039
245	59.6664053341864	365.406614165614	16	6	244	12.2	1.72190668372806	-7.18771668772092	7.3910915168471	22.7037968747593	19.7022405866477	17.287416806915	33.2732956410354
246	59.4780019333261	363.968728209861	16	6	245	12.25	-3.76806801720605	-28.7577191150592	29.003529876257	22.9290353339208	19.0675151682553	16.8306717914104	32.5471120773142
247	59.40079	362.3565	16	6	246	12.3	-1.54423866652195	-32.2445641972206	32.281520926497	21.4081322676283	18.5181620223535	16.0655957220402	31.8511260718205
248	59.6879583185046	361.267106367418	16	6	247	12.35	5.74336637009196	-21.7878726516392	22.5321470780117	22.3284420333095	17.4587077929023	15.2807781794017	31.2197936977305
249	60.06269	360.5698	16	6	248	12.4	7.49463362990809	-13.9461273483607	15.8323719405288	18.6560093024656	16.1471347824038	14.7913578676952	30.6560421607889
250	60.195603390181	359.98508418284	16	6	249	12.45	2.65826780361991	-11.6943163431995	11.9926403452528	14.3325271699477	16.2947474069336	14.7897165664786	30.1359470117377
251	60.0770634460171	359.466388733355	16	6	250	12.5	-2.37079888327798	-10.3739089896999	10.6413662220379	11.9883802518837	14.0375408863327	15.4012692906979	29.7534519089637
252	59.7773717772962	359.025375102045	16	6	251	12.55	-5.99383337441793	-8.82027262619999	10.6641102639076	10.8861372971792	11.1979255499228	16.6024284772112	29.4304980552317
253	59.3668299938064	358.673704739409	16	6	252	12.6	-8.2108356697961	-7.03340725272028	10.8114124876916	10.2610527805578	9.51369018701017	18.1609699515638	29.1625252518637
254	58.9157397053359	358.423039095946	16	6	253	12.65	-9.02180576940992	-5.01331286925961	10.3211571670061	9.41907247019986	9.10490539987502	20.2633691815194	29.4722929669425
255	58.4944025216727	358.285039622157	16	6	254	12.7	-8.4267436732641	-2.75998947578046	8.86721776214588	8.06332392989793	9.87719254630945	23.6555969738877	30.5992864971821
256	58.1731200526049	358.27136776854	16	6	255	12.75	-6.42564938135592	-0.273437072339675	6.4314646702481	7.03900012213661	11.7350234131404	26.2507565868906	32.5297473225885
257	58.0221939079206	358.393684985595	16	6	256	12.8	-3.01852289368597	2.44634434109912	3.88536756239793	7.32367350257083	14.6866949320689	28.7618339905226	35.3481579088677
258	58.1119256974078	358.663652723821	16	6	257	12.85	1.79463578974392	5.39935476452001	5.68979344888501	9.49333231206108	18.8632321102254	31.6373085289453	39.1454821055896
259	58.5126170308547	359.092932433718	16	6	258	12.9	8.01382666893801	8.58559419794005	11.7445240691773	14.050974356081	24.3796035806351	34.5236605489155	43.8110929462333
260	59.2945695180492	359.693185565785	16	6	259	12.95	15.63904974389	12.0050626413399	19.7155118095971	21.3100659342399	31.0164465408418	37.0810746076544	49.1758686807434
261	60.5280847687796	360.476073570521	16	6	260	13	24.670305014608	15.6577600947207	29.2196748903478	30.6874640983142	38.4639722874484	38.9999051219502	55.0486942247084
262	62.2834643928338	361.453257898427	16	6	261	13.05	35.107592481084	19.54368655812	40.1808254531923	41.4355336586993	46.3257424311224	40.0708810878932	61.1708525990102
263	64.63101	362.6364	16	6	262	13.1	46.9509121433241	23.6628420314594	52.5767842692565	52.5395607696225	53.7609268708805	40.4504517581309	67.1885187629469
264	67.5984416591739	364.020242642091	16	6	263	13.15	59.3486331834779	27.6768528418199	65.484871871103	62.8769702188158	59.942415697956	41.4381015120192	72.9947141633522
265	71.0431532756823	365.531853856945	16	6	264	13.2	68.894232330168	30.2322242970808	75.2356473642127	71.3414189280049	64.2849566689993	43.9111561874492	78.8785811719006
266	74.7799572139596	367.081382993161	16	6	265	13.25	74.7360787655461	30.9905827243199	80.9067221363146	76.8343896434468	66.26478683076	48.2288228537666	83.7796417028371
267	78.6236658384401	368.578979399335	16	6	266	13.3	76.87417248961	29.9519281234802	82.5030689991374	78.4492977372126	65.4550672437175	54.6307200956953	88.1173131484902
268	82.3890915135584	369.934792424063	16	6	267	13.35	75.3085135023659	27.1162604945596	80.0416378464661	76.0303525683761	62.0376714060364	63.0101860317775	92.3218875948219
269	85.8910466037488	371.058971415941	16	6	268	13.4	70.0391018038081	22.4835798375602	73.559412339932	69.6526034427042	58.4965994434034	72.8308280247713	96.6415214049528
270	88.9443434734458	371.861665723567	16	6	269	13.45	61.0659373939399	16.0538861525197	63.1409215200305	59.5687155594302	56.8058658340566	83.5620207950082	101.546650064584
271	91.3637944870838	372.253024695538	16	6	270	13.5	48.3890202727599	7.82717943941975	49.0179765079552	47.240953168626	57.9936734200848	94.6961191587189	107.157454867026
272	92.9642120090971	372.143197680449	16	6	271	13.55	32.008350440266	-2.19654030177935	32.0836295827673	38.5439011495942	62.9356977602683	105.739276720809	112.269844002203
273	93.5604084039203	371.442334026898	16	6	272	13.6	11.9239278964642	-14.0172730710208	18.4028258924449	37.581379099737	72.2594451926746	116.21606757433	117.300972672914
274	92.9671960359878	370.06058308348	16	6	273	13.65	-11.8642473586502	-27.6350188683591	30.0741522447733	46.3347433974654	85.7192403515867	125.726059145185	122.315362652546
275	90.999387269734	367.908094198794	16	6	274	13.7	-39.3561753250759	-43.0497776937204	58.3283112707445	66.3026799611064	102.839084921017	134.101565369913	127.887441772619
276	87.4717944695932	364.895016721435	16	6	275	13.75	-70.5518560028159	-60.2615495471798	92.7847979965968	97.2779372167232	123.127451486678	141.308526818784	132.28084903932
277	82.19923	360.9315	16	6	276	13.8	-105.451289391864	-79.2703344286997	131.923312400972	132.894579553579	146.023486197901	147.472792306458	135.567027755521
278	75.103102293758	355.960675283394	16	6	277	13.85	-141.92255412484	-99.4164943321209	173.279112170529	168.096790742297	170.394463742624	153.006466660698	137.767677616655
279	66.5312040571478	350.057601421758	16	6	278	13.9	-171.437964732204	-118.061477232719	208.157363929053	199.92015957589	192.955518846967	158.75938226099	137.55428430815
280	56.9379240648193	343.33031916554	16	6	279	13.95	-191.86559984657	-134.54564512436	234.339367214334	225.744292434695	211.39726490577	166.012225521513	137.528657554005
281	46.7776510914223	335.886869265187	16	6	280	14	-203.20545946794	-148.86899800706	251.901642164561	243.510990268524	224.623380217483	175.315004612101	137.743158803414
282	36.5047739116068	327.83529247115	16	6	281	14.05	-205.45754359631	-161.03153588074	261.043976695	253.016458140354	232.009886852647	184.468806916513	137.080409924292
283	26.5736813000227	319.283629533875	16	6	282	14.1	-198.621852231682	-171.0332587455	262.112601339671	254.697739069244	233.753488128722	194.151493587697	135.834263115219
284	17.4387620313197	310.339921203813	16	6	283	14.15	-182.69838537406	-178.87416660124	255.684703288204	249.326600859075	231.799524170394	203.192623793073	134.57890940318
285	9.5544048801478	301.11220823141	16	6	284	14.2	-157.687143023438	-184.554259448059	242.745771858782	238.275481270599	229.185366122009	211.863727357788	134.032988518369
286	3.37499862115683	291.708531367117	16	6	285	14.25	-123.588125179819	-188.07353728586	225.045951113719	223.995985988921	227.502557737525	216.332875224874	134.119827932506
287	-0.645067971003286	282.23693136138	16	6	286	14.3	-80.4013318432023	-189.43200011474	205.78837875262	210.582590200433	222.914127635124	216.503335415346	134.687955353574
288	-2.05140612168272	272.80544896465	16	6	287	14.35	-28.1267630135887	-188.6296479346	190.71512493128	203.672993174774	217.908523432771	212.525169201532	135.745418836966
289	-0.389627056231575	263.522124927374	16	6	288	14.4	33.2355813090229	-185.666480745519	188.617724345765	205.678514615975	213.429728739179	202.277740591528	136.922225824867
290	4.794658	254.495	16	6	289	14.45	103.685701124631	-180.54249854748	208.197786730487	207.552773999649	212.330189809806	191.495294313001	137.076486698669
291	13.4953376737364	246.592651123383	16	6	290	14.5	174.013593474728	-158.04697753234	235.073558319722	211.821060876622	208.042370232266	180.790198448109	136.945343044762
292	23.8643	243.7258	16	6	291	14.55	207.379246525272	-57.3370224676603	215.159675670992	216.276867277924	200.996783978044	168.421543127775	136.798251674734
293	34.10855	246.4599	16	6	292	14.6	204.885	54.6820000000002	212.056559316141	220.987386444838	191.296850274341	155.452458656107	136.426213503817
294	44.1633856831505	243.282812657067	16	6	293	14.65	201.09671366301	-63.5417468586598	210.896756352279	210.406225848557	172.755957012663	143.431759661174	136.591518032228
295	53.14302	235.9591	16	6	294	14.7	179.59268633699	-146.47425314134	231.750382565056	194.44079395644	153.805222503994	133.964411666825	135.7020800664
296	59.14717	229.1098	16	6	295	14.75	120.083	-136.986	182.167755338314	170.772639672061	134.077839158694	126.931129046228	134.409932320258
297	60.48081	222.4759	16	6	296	14.8	26.6727999999999	-132.678	135.332516210407	129.235046747402	113.928958620426	121.903118400689	131.641091992466
298	62.78077	218.3934	16	6	297	14.85	45.9992	-81.6499999999996	93.7157878942494	86.6230585631495	92.9963938794429	118.484371013233	128.013752559355
299	62.7003	218.2546	16	6	298	14.9	-1.60939999999997	-2.77600000000007	3.20879172898464	57.7494524688313	73.4337905831694	115.085069388744	123.335903347911
300	63.41719	218.8541	16	6	299	14.95	14.3378	11.9899999999996	18.6904416437919	33.4171232844133	55.5986335238441	108.140747875824	117.602156079591
301	65.01239	217.8405	16	6	300	15	31.904	-20.2719999999999	37.7997248667235	15.2201480868245	45.8198878601898	98.5756814774217	111.602332345304
302	64.44208	217.4637	16	6	301	15.05	-11.4061999999998	-7.53600000000006	13.6708702883173	17.6325344189366	42.8094528233341	89.1276964329554	105.43152434441
303	64.47122	217.3303	16	6	302	15.1	0.582799999999963	-2.66799999999989	2.73091190630518	24.5742084845388	45.6718917521242	78.7009334199357	99.4208458922347
304	64.36211	216.5746	16	6	303	15.15	-2.18220000000002	-15.1139999999998	15.2707233895449	33.8903232515482	57.4141817648254	69.9904122713841	93.1461997982597
305	62.88391	214.3512	16	6	304	15.2	-29.564	-44.468	53.3988119718032	52.2017823622549	62.4762732476544	59.5404327750123	87.6622671641717
306	59.85406	211.4152	16	6	305	15.25	-60.5970000000001	-58.7200000000001	84.3802987017706	76.123635417424	63.0735237961494	52.4869894156414	85.7516908889722
307	55.07487	209.2148	16	6	306	15.3	-95.5838	-44.008	105.228165841851	97.1958291107142	64.3264342454844	46.7788485695868	85.5006908762059
308	49.90855	212.49	16	6	307	15.35	-103.3264	65.5040000000002	122.340177182151	100.37833801077	64.4054729604285	43.5023359171787	83.9850202830332
309	43.96804	213.5342	16	6	308	15.4	-118.8102	20.8839999999998	120.631691855996	92.2567243407506	66.5470339595987	44.3940661042927	80.7894336201513
310	40.56274	212.8907	16	6	309	15.45	-68.1060000000001	-12.8699999999998	69.3113564720819	76.451086128714	63.4822320261804	43.7090178461809	77.9949874030191
311	38.39731	212.573	16	6	310	15.5	-43.3086	-6.35400000000004	43.7722303516739	52.6873105034331	59.1540909710931	42.4144662424988	73.013080327364
312	38.87423	213.7931	16	6	311	15.55	9.5384	24.402	26.1999747816673	35.8982388084833	50.7482443158395	42.4415055610447	69.0797937936757
313	39.04647	213.7566	16	6	312	15.6	3.44480000000004	-0.730000000000359	3.52129905574645	26.5861260415909	41.3327800822332	43.3892331283623	64.0984734476974
314	37.32029	213.1361	16	6	313	15.65	-34.5236	-12.4099999999999	36.686333381247	26.0514576014357	31.37395044376	42.8606399353454	59.3400964400035
315	37.10458	214.253	16	6	314	15.7	-4.31420000000003	22.3379999999997	22.7507926376201	25.0454025029651	24.9417624447074	41.3601226615183	54.4585552254103
316	36.23717	212.3901	16	6	315	15.75	-17.3482	-37.2579999999999	41.0988881508976	29.9782496610333	21.7554086888482	44.5722527317167	50.0992443800163
317	37.13607	211.8312	16	6	316	15.8	17.978	-11.1779999999999	21.1696992893143	26.8496620790367	20.5565768766051	49.0982633517225	47.4899947401938
318	36.66299	213.1587	16	6	317	15.85	-9.46159999999992	26.5500000000003	28.1855348460875	23.2973988478238	22.3729932962961	49.4856695528336	45.9726329090064
319	35.83217	212.5131	16	6	318	15.9	-16.6164000000001	-12.912	21.0433954712637	17.4593597762608	19.174245911092	46.4937978515583	46.4000181217658
320	35.99384	212.3231	16	6	319	15.95	3.23340000000002	-3.79999999999995	4.98947648155593	16.0677512502451	19.2380132968562	47.8492269302141	46.3226852402081
321	36.37033	211.8618	16	6	320	16	7.52980000000008	-9.22600000000045	11.9086927930823	14.7677369315588	29.9904144923402	47.4504791773064	45.6362753631635
322	35.67668	212.016	16	6	321	16.05	-13.8730000000001	3.08400000000006	14.2116566592359	11.4988297431473	47.4482823876054	49.031891154396	45.6676214812979
323	36.6660404134354	212.459637536208	16	6	322	16.1	19.787208268708	8.87275072416003	21.6854632526563	15.1786277458885	57.6385590234341	49.4960134754591	46.5800747677739
324	36.78146	212.255	16	6	323	16.15	2.30839173129212	-4.09275072415994	4.69885952920595	42.5214692084196	61.6136452593566	48.689780608623	46.8143382205599
325	35.62291	212.0959	16	6	324	16.2	-23.1710000000001	-3.1819999999999	23.3884664952622	78.8288135249657	70.7566914157209	49.3766776758083	46.0222403995351
326	42.72955	214.2679	16	6	325	16.25	142.1328	43.4399999999999	148.622900105738	100.509381115309	73.1455496657646	47.7114993443912	44.036370542018
327	50.92952	208.9243	16	6	326	16.3	163.9994	-106.872	195.748378241967	111.728460775566	77.507205432187	48.2011409108007	41.9370677645294
328	55.21918	204.0349	16	6	327	16.35	85.7932000000001	-97.7879999999999	130.088301204374	126.334755085553	76.6190336546221	48.4429299008341	39.7424010371078
329	57.71141	202.2946	16	6	328	16.4	49.8446	-34.8059999999998	60.7942578304891	103.76963012311	78.205315306154	48.4059701392389	37.2459989693414
330	60.71337	198.5223	16	6	329	16.45	60.0391999999999	-75.446	96.4199380451989	76.1855973394082	79.5153420547604	48.9363526342353	36.0365193113918
331	62.46856	198.1717	16	6	330	16.5	35.1038	-7.01200000000028	35.7972752935192	52.7286861939349	65.4325841964421	48.8580844838282	35.368524273231
332	64.5212	196.1353	16	6	331	16.55	41.0527999999999	-40.7279999999997	57.8282143234595	44.6821698367421	48.9539994339961	48.8937374015511	35.1043755465505
333	64.31304	196.7407	16	6	332	16.6	-4.16319999999985	12.1080000000001	12.8037454770079	32.6959290239676	39.2473007782342	49.7709164071855	35.3460759522372
334	64.27042	197.7679	16	6	333	16.65	-0.852399999999989	20.5439999999999	20.561676044525	27.0955382697747	35.1982950191212	50.7680365057745	35.3460264132696
335	65.39809	196.3337	16	6	334	16.7	22.5533999999999	-28.6840000000001	36.4887339813263	21.722401528584	27.1160138527498	50.6843581375519	35.3569371750829
336	65.0653	196.1308	16	6	335	16.75	-6.65580000000006	-4.05799999999999	7.79532152255445	25.7659153625334	24.5706193018917	43.5004883523193	36.165473180776
337	65.41246	197.6395	16	6	336	16.8	6.94320000000005	30.1740000000001	30.9625306175062	25.7144202015003	20.2802693709152	34.7758721773364	38.8208332363962
338	65.44721	199.2902	16	6	337	16.85	0.69500000000005	33.014	33.0213146467551	21.5360986815319	22.9227991597488	29.999132521382	40.7441667502772
339	66.45999	199.3604	16	6	338	16.9	20.2556000000001	1.404	20.3042002393595	22.0457003340088	23.330757705395	27.9982000871246	46.4473537643647
340	67.22127	199.5296	16	6	339	16.95	15.2256	3.38399999999979	15.5971263814844	18.8381372132464	21.8533742203433	24.2238116925694	52.6467184023069
341	67.42903	200.0032	16	6	340	17	4.15519999999987	9.47200000000009	10.3433297849387	20.0796829569642	21.5683925081964	23.2865693691557	55.5356948585587
342	67.36519	199.2597	16	6	341	17.05	-1.27679999999998	-14.8699999999997	14.9247150136942	20.9470952092896	20.5977449206766	21.1768599387051	57.4193112276956
343	67.27997	197.3001	16	6	342	17.1	-1.70439999999985	-39.1920000000005	39.2290433653439	22.1706497591546	20.7509642645298	21.1961384290153	57.5157113661534
344	66.94694	198.4863	16	6	343	17.15	-6.66060000000016	23.7240000000003	24.6412615009868	21.091084682384	20.798105155128	22.0022722179161	57.7298986973447
345	66.3767780659428	199.410289978087	16	6	344	17.2	-11.4032386811439	18.4797995617402	21.7148991308094	22.3573526281068	21.3316095323891	21.3371966743574	60.3089264004134
346	66.1622121583355	199.28738145216	16	6	345	17.25	-4.29131815214589	-2.45817051854033	4.94550440108566	21.4222455720954	22.0025194364196	24.6194470171609	57.0918536720929
347	67.02602	198.6682	16	6	346	17.3	17.2761568332899	-12.3836290431996	21.2560547423083	20.6491151009663	22.0734505064949	29.4405255619917	53.2952212415985
348	68.72027	198.33	16	6	347	17.35	33.8849999999999	-6.76400000000001	34.553508085287	20.4925693056236	19.4694776982819	33.0454035997203	52.8943229217467
349	68.66299	199.3672	16	6	348	17.4	-1.14560000000012	20.7439999999997	20.7756091453413	22.9139541904552	20.6737867304373	44.4887373894906	54.5110395876782
350	68.66721	200.4138	16	6	349	17.45	0.0844000000000733	20.9320000000002	20.9321701540956	21.7895483848831	20.8210191283716	56.3570841703784	52.823752544091
351	68.65282	199.5613	16	6	350	17.5	-0.287799999999834	-17.0500000000004	17.052428825244	17.5167098244683	27.6705015261254	62.2133052332893	52.8326529968684
352	67.88231	199.4295	16	6	351	17.55	-15.4102	-2.63599999999997	15.6340257144473	20.6984583599083	38.2833062033067	65.9448850538401	52.0123831230646
353	67.71202	200.0666	16	6	352	17.6	-3.40580000000017	12.7420000000001	13.1893152832133	21.1494689511197	45.3398429349108	65.2605063251214	52.858594747424
354	67.96848	198.2504	16	6	353	17.65	5.12920000000008	-36.3239999999996	36.6843518225411	32.4270488617955	68.1793696238531	64.6917608889148	53.4446946303551
355	67.98781	199.4096	16	6	354	17.7	0.38659999999993	23.184	23.1872231101527	54.7770640217304	91.3825588083676	69.933494663275	54.5998704135407
356	71.48228	200.5376	16	6	355	17.75	69.8894000000001	22.5599999999997	73.4403283786232	73.1629760453534	102.424091030159	70.6832189918666	56.5601738204277
357	77.5747	202.3948	16	6	356	17.8	121.8484	37.1440000000001	127.384101514122	115.660280887798	109.816319601185	71.8145703058606	56.3673838168902
358	82.82549	202.6275	16	6	357	17.85	105.0158	4.65399999999988	105.118875401328	161.615648665616	111.051534951961	75.7895133221115	56.5101985342366
359	95.167101528569	200.924579409449	16	6	358	17.9	246.83223057138	-34.0584118110201	249.170876034764	172.421133198522	108.709735047392	81.0238790882319	56.4329653500533
360	107.8153	200.9354	16	6	359	17.95	252.96396942862	0.216411811019839	252.964061999241	164.85557518064	119.045970198178	81.4236933956127	56.8603879368301
361	113.3653	204.0687	16	6	360	18	111	62.6660000000004	127.467751043156	148.940093858568	113.695936457608	82.3787366245811	57.3382290348923
362	117.8026	203.4677	16	6	361	18.05	88.7459999999999	-12.02	89.5563114247119	101.759189206987	105.345834408414	82.8479063074242	57.318832112421
363	119.033	203.1256	16	6	362	18.1	24.6080000000001	-6.84200000000033	25.5414687909683	76.4762917307411	106.239183709312	84.5210510658326	57.0822349838455
364	118.3745	203.0458	16	6	363	18.15	-13.1700000000001	-1.59599999999955	13.2663527768562	54.9707397166932	93.8683885526106	84.887117042794	56.6254594430682
365	124.6298	202.0928	16	6	364	18.2	125.106	-19.0600000000001	126.549574618013	45.8360936361886	71.4648279828577	87.8625441527239	56.6697531933909
366	125.6209	201.9845	16	6	365	18.25	19.8220000000001	-2.16600000000028	19.9399909729168	63.5382735600561	62.3333822190033	88.5009006236945	57.1861733034172
367	124.8557	204.0409	16	6	366	18.3	-15.3040000000001	41.1279999999999	43.8830810221889	85.9775878982346	55.8794930136631	83.2942420717887	56.869932863004
368	119.359	205.5595	16	6	367	18.35	-109.934	30.3720000000004	114.052368410305	66.4533642349742	57.9905671797044	79.974993468753	56.2497088766187
369	124.8085	202.4522	16	6	368	18.4	108.99	-62.1460000000002	125.462924467749	69.6960247213133	61.0644990381957	68.377193310616	56.0072758468445
370	123.6595	203.3308	16	6	369	18.45	-22.98	17.5720000000001	28.928456301711	65.9228923911375	56.6791181072695	57.3636917032819	56.2208134009807
371	122.7129	204.8708	16	6	370	18.5	-18.9319999999998	30.7999999999998	36.1532934046123	52.4428607993527	63.3058647897813	52.4631528364954	56.4799162234023
372	123.9422	204.6395	16	6	371	18.55	24.5859999999999	-4.62600000000009	25.01741937131	36.1514101781568	61.2426497351629	48.6927791710019	56.3650520702467
373	126.223	204.1506	16	6	372	18.6	45.616	-9.77800000000002	46.6522104513816	46.9048719795648	53.7108032281937	48.9039636425697	56.8084486372239
374	127.3297	202.2489	16	6	373	18.65	22.1340000000001	-38.0340000000001	44.0056713617689	56.9157048582493	42.8859980686214	48.5591579972216	56.6224213213874
375	125.5883	205.9991	16	6	374	18.7	-34.828	75.0040000000001	82.695765308751	56.5624070791883	43.2625554237062	43.4060117235068	56.3271038433846
376	126.6589	201.8238	16	6	375	18.75	21.412	-83.5059999999999	86.2074577980349	54.9787456570347	42.5929234539876	43.6891276149678	54.6037855735765
377	126.9398	200.6957	16	6	376	18.8	5.61800000000005	-22.5620000000004	23.250930476005	49.620585959086	41.5060653283407	41.9252954201474	51.6614763393866
378	125.2254	201.5966	16	6	377	18.85	-34.2880000000002	18.0180000000001	38.7339033406139	39.6202388678476	39.817360105435	36.7099044311258	49.6384820241855
379	124.3655	201.5585	16	6	378	18.9	-17.1979999999999	-0.761999999999716	17.2148728720254	28.2701420497259	36.0538169562476	30.990672605457	43.4932202417546
380	125.9944	201.6961	16	6	379	18.95	32.578	2.75199999999984	32.6940298525587	26.4497235774931	30.1329053397441	31.0179334063488	37.5011764051308
381	127.2647	200.9507	16	6	380	19	25.4060000000001	-14.9079999999998	29.4569737074262	24.6559745538352	24.0723904401544	30.5810958222235	35.7862974484161
382	127.3805	201.6486	16	6	381	19.05	2.31599999999986	13.9579999999995	14.1488381148413	22.4870479534092	22.6079411051318	29.8821978330691	33.7403223064851
383	127.8386	200.2326	16	6	382	19.1	9.16200000000003	-28.3199999999999	29.7651582223243	20.6455718116406	19.709005634058	29.0958462086151	33.2675544694965
384	128.0141	200.4984	16	6	383	19.15	3.51000000000028	5.31600000000026	6.37023986989538	19.8746388305828	19.0953471422927	28.3577255999809	33.8135331677896
385	128.4215	199.397	16	6	384	19.2	8.14799999999991	-22.0280000000002	23.4866491437159	18.7661586327705	18.7733113889914	24.7916635340454	30.992292944674
386	127.9288	200.5785	16	6	385	19.25	-9.85400000000027	23.63	25.6023088021375	14.7620367142807	18.5692681904594	20.7066705234585	30.6002380034807
387	127.5031	200.5156	16	6	386	19.3	-8.51399999999984	-1.2579999999997	8.60643712577955	15.7036463311762	18.2583303377976	20.0287106069845	29.8021741925169
388	127.3222	200.0632	16	6	387	19.35	-3.61800000000017	-9.04800000000023	9.74454862987534	16.9010509663423	18.3743323117952	19.3019705796181	26.9951171290998
389	127.3912	199.5136	16	6	388	19.4	1.38000000000005	-10.992	11.0782879543727	17.263897550336	20.6616342437142	18.6092471728932	24.0588519366205
390	126.696	200.813	16	6	389	19.45	-13.904	25.9879999999998	29.4736723195463	17.7505020428246	19.4504217283466	17.6386611069797	23.37145184014
391	127.8787	200.1199	16	6	390	19.5	23.6539999999999	-13.8619999999997	27.4165417221062	21.9866279093097	17.3409506067627	19.1094420603367	22.8963019632616
392	128.1683	199.65	16	6	391	19.55	5.79199999999986	-9.39799999999991	11.0394595882225	25.6196221562522	17.4494801088373	18.7878654419683	22.885142854074
393	127.3876	200.9847	16	6	392	19.6	-15.6139999999996	26.694	30.925177962301	21.999792490351	18.8949355251783	17.6311452964234	22.0158580045459
394	128.176	199.7533	16	6	393	19.65	15.7679999999996	-24.6280000000002	29.2432591890849	17.4180036631893	18.1231472034938	19.0679083383575	21.4276188504031
395	128.393	200.279	16	6	394	19.7	4.34000000000026	10.514	11.3745239900403	17.14845817485	16.5040108249679	18.5785741658411	19.4041863486823
396	128.387	200.5043	16	6	395	19.75	-0.120000000000005	4.50600000000009	4.50759758629814	15.8032431410469	19.6496159302139	17.5113483919936	18.1185407667735
397	127.9717	200.2546	16	6	396	19.8	-8.30600000000004	-4.9939999999998	9.69173214652565	10.6266722507354	19.3174005461391	17.6790529648865	18.2298790157509
398	126.9855	200.9556	16	6	397	19.85	-19.7239999999999	14.0199999999999	24.1991027932854	11.0082291595848	16.8879582810516	17.2803298270738	17.3393161511719
399	127.1249	201.0494	16	6	398	19.9	2.7879999999999	1.87599999999975	3.36040473752768	21.8812281972385	17.4741824330009	17.127031267784	16.9665599956435
400	126.6546	200.5805	16	6	399	19.95	-9.40599999999989	-9.37799999999982	13.282308534287	21.4863429174283	17.7067266033357	15.7249702739313	16.5399948747049
401	129.4662	199.7088	16	6	400	20	56.2319999999997	-17.4340000000001	58.8725927745667	17.9726734210563	17.6817461772245	15.2115081042997	16.3114704040413
402	129.7761	199.4789	16	6	401	20.05	6.19800000000055	-4.59799999999973	7.71730574747459	24.3216926152664	17.9086258209356	15.8880878750788	16.3909143851157
403	130.1009	199.4124	16	6	402	20.1	6.49599999999964	-1.33000000000038	6.63075531142541	24.4052240470865	15.6657241289693	14.9358698004768	15.9848402254118
404	128.4987	200.1293	16	6	403	20.15	-32.0439999999996	14.3380000000002	35.1055007085782	13.4822641572105	16.1309153320742	14.4975121008254	17.0178389204145
405	128.1534	200.7209	16	6	404	20.2	-6.90600000000018	11.832	13.6999656933878	14.3309087244429	14.9459297228946	14.0167091633193	17.1335650110996
406	127.9459	200.6733	16	6	405	20.25	-4.1500000000002	-0.951999999999771	4.25779332518633	13.3587748368824	10.7734002783854	15.5304110100886	16.972037593117
407	127.4419	200.9952	16	6	406	20.3	-10.0799999999998	6.43799999999999	11.9605285836369	7.94013804888192	12.4587752040185	16.4310474245173	17.5665457779439
408	127.5268	201.0202	16	6	407	20.35	1.69799999999981	0.499999999999545	1.77008587362277	5.48663539870272	12.9837813199019	15.3766617227256	17.712116610323
409	127.9164	200.9269	16	6	408	20.4	7.79200000000003	-1.86599999999999	8.01231676857577	8.06453639956036	11.5208417686499	15.3238728183938	17.6076201968614
410	127.872	200.9831	16	6	409	20.45	-0.88799999999992	1.12400000000036	1.43245244249178	10.586641683594	10.3266917233029	15.4413286424302	17.5577348376379
411	127.1096	201.3753	16	6	410	20.5	-15.248	7.84400000000005	17.1472983294745	12.6087878029215	13.3790758429526	13.5134987477459	17.322991575944
412	126.5015	200.3078	16	6	411	20.55	-12.1620000000001	-21.3500000000005	24.5710550038053	15.1015454884178	14.9534690280989	13.9939633282631	17.8227366586912
413	126.4266	200.8971	16	6	412	20.6	-1.49799999999999	11.7860000000002	11.8808164702601	15.166748047903	15.0875993164818	14.3385351544002	17.4243582903526
414	127.3277	201.3831	16	6	413	20.65	18.022	9.72000000000037	20.4761051960574	18.6936152863449	14.5168303047135	14.9677695024714	17.1318442199253
415	127.247	201.418	16	6	414	20.7	-1.61399999999986	0.697999999999865	1.75846523991786	19.3202963726038	15.9367275619657	15.688555856358	17.1157088685525
416	128.9187	201.8974	16	6	415	20.75	33.434	9.58799999999997	34.781634521684	17.5664108300422	16.2535972171064	16.4327267942403	17.6202773836771
417	127.5396	201.7673	16	6	416	20.8	-27.5820000000002	-2.60199999999998	27.7044604350998	13.9321151210091	15.5291514525078	17.4540385910014	18.1509702797614
418	127.4057	201.8465	16	6	417	20.85	-2.67799999999994	1.58399999999972	3.11138875745201	16.7067070760283	15.6932889888985	18.1439033935722	18.8920882721016
419	127.4256	201.96	16	6	418	20.9	0.398000000000138	2.27000000000032	2.30462665089198	13.8135791478679	18.4146972362929	18.0882091259388	19.5409761428133
420	126.6675	201.7699	16	6	419	20.95	-15.162	-3.80200000000002	15.6314250150138	11.7380065324118	21.0504199894131	19.3904994013445	19.4494159606285
421	127.2119	200.9123	16	6	420	21	10.8879999999999	-17.1520000000004	20.3159948808817	13.8201671477547	19.486377745528	19.4344750475884	18.7870425613189
422	126.8649	201.7061	16	6	421	21.05	-6.93999999999988	15.8760000000001	17.3265973578196	22.8972793515767	19.9546081539039	19.7573854423036	19.5854561941672
423	127.0216	201.0484	16	6	422	21.1	3.13400000000001	-13.1540000000001	13.5221918341666	25.3941329027979	21.2002074706625	19.9128467802284	20.5824709896726
424	129.4006	200.8864	16	6	423	21.15	47.5799999999998	-3.23999999999955	47.6901876700017	25.1591763431882	21.6595879471642	19.7661763390253	20.9837786046749
425	128.4519	201.9238	16	6	424	21.2	-18.974	20.7479999999998	28.1156927711197	28.171209775396	22.8442712407234	20.2147085737856	22.0087827146215
426	129.3109	202.3458	16	6	425	21.25	17.1800000000002	8.43999999999994	19.1412120828333	28.5802477935703	22.6153528780703	19.7101437572657	23.154354076475
427	127.8079	201.7431	16	6	426	21.3	-30.06	-12.054	32.3867645188586	20.4218965427518	23.9856194320993	19.8708931350056	23.6099453095916
428	128.5848	201.6953	16	6	427	21.35	15.538	-0.955999999999904	15.567381925038	20.2944095786489	24.1324045715583	22.4075148214776	23.9710862374329
429	128.2608	201.8136	16	6	428	21.4	-6.48000000000025	2.3660000000001	6.89843141590925	20.0715294129524	21.1176554417577	23.7580794672328	24.1098466336064
430	129.5975	201.496	16	6	429	21.45	26.7340000000002	-6.35199999999998	27.4782579506054	19.8000290888026	19.3789971581582	23.4575032788269	24.9980226844707
431	130.486	201.3444	16	6	430	21.5	17.7699999999999	-3.03200000000004	18.026811254351	19.6845613495464	19.9339097690033	24.060586374892	25.3167448890504
432	130.0025	202.8186	16	6	431	21.55	-9.66999999999985	29.4839999999999	31.0292628981095	21.8134143407635	19.7871781161072	25.1769490600712	25.6630086380521
433	130.7168	202.5916	16	6	432	21.6	14.2860000000002	-4.54000000000008	14.9900432287571	18.4635847376674	23.6148221722927	26.8264068249449	25.8078314252928
434	131.3583	201.9934	16	6	433	21.65	12.8300000000002	-11.9639999999998	17.5426963719948	19.7962901250542	25.8565709873014	26.9997877068784	26.2987078650273
435	131.1586	202.4913	16	6	434	21.7	-3.99400000000014	9.95799999999974	10.7291099351249	19.7743271434119	24.0707353169304	28.3290095728851	26.8377868844132
436	130.8434	201.2977	16	6	435	21.75	-6.30400000000009	-23.8720000000001	24.6903381912846	27.545082995039	25.5058198717136	29.8759813587097	26.3323982869139
437	132.3505	201.6422	16	6	436	21.8	30.1420000000002	6.89000000000021	30.9194479898981	29.8997276338393	26.3682786880431	29.7658520281818	26.4885009210818
438	135.0172	201.2726	16	6	437	21.85	53.3339999999998	-7.39199999999983	53.8438224868924	29.6778858961933	29.5204090783314	29.7982690812936	26.7468967079753
439	136.42	201.6977	16	6	438	21.9	28.0559999999997	8.50199999999973	29.3159195659965	31.2153496183731	32.8819199719992	30.131484141274	27.4428050061527
440	136.8925	201.6077	16	6	439	21.95	9.4500000000005	-1.80000000000007	9.61990124689488	32.9622302326743	37.279021987612	30.6055459675968	27.2730415120222
441	138.4231	201.0804	16	6	440	22	30.6119999999999	-10.5459999999999	32.3776568021837	31.4957351616239	39.818052948416	31.1990147305125	27.3997988112351
442	140.4051	201.1328	16	6	441	22.05	39.64	1.04800000000012	39.6538510614038	35.8641123101591	39.7445259402564	31.5686318338007	27.3237891131465
443	142.7148	200.8616	16	6	442	22.1	46.1939999999998	-5.42399999999986	46.5113471316407	44.8801580790307	35.9817159902945	31.7028160703571	27.3701766439163
444	145.1542	200.0921	16	6	443	22.15	48.7880000000001	-15.3900000000004	51.1578053086724	48.4207562784589	34.4063972952465	32.8312393910293	27.0652101198435
445	147.8265	199.5098	16	6	444	22.2	53.4460000000001	-11.6459999999995	54.700130091253	46.5268216478384	37.1403566182633	33.4608651950407	27.489107702233
446	150.2451	198.8613	16	6	445	22.25	48.372	-12.9700000000003	50.0806477993247	40.4676968189651	36.8922095893113	32.9546528165622	28.3055616182128
447	151.6944	199.2823	16	6	446	22.3	28.9859999999999	8.41999999999985	30.1841779083014	32.948682280334	36.7689849795583	33.106108707158	27.7757151723003
448	151.2287	199.946	16	6	447	22.35	-9.31399999999996	13.2740000000001	16.2157229872739	29.4005551574958	33.8852230623828	31.086278594473	28.0911312238051
449	150.6392	199.6108	16	6	448	22.4	-11.7900000000003	-6.70399999999972	13.5627326155168	25.3636629001637	32.7805588100594	31.1275305450726	29.9887629417752
450	152.4029	199.0591	16	6	449	22.45	35.274	-11.0340000000002	36.9594944770624	27.0111483112783	29.6427084024694	31.0885797452175	34.4856901515233
451	151.4035	200.1707	16	6	450	22.5	-19.9879999999996	22.2320000000002	29.896186512664	27.3027493058005	26.0912526847084	30.7390112475783	34.8421711106393
452	153.3231	200.0953	16	6	451	22.55	38.3920000000001	-1.50800000000004	38.4216049638742	32.6124353397849	26.4676914740595	29.4706291662219	34.7784303003754
453	152.4534	199.9387	16	6	452	22.6	-17.3940000000005	-3.13199999999995	17.6737279598849	29.8848616474431	26.1908411986515	27.9139464628877	35.0494877655116
454	150.9586	201.2758	16	6	453	22.65	-29.896	26.7419999999998	40.111162785439	26.8188424692531	27.8486637948986	27.1306325328085	34.8755124896522
455	152.0998	201.0362	16	6	454	22.7	22.824	-4.79199999999992	23.3216260153532	25.9242346368408	25.0368028721717	26.649205831581	35.1913969870381
456	151.7313	201.6644	16	6	455	22.75	-7.36999999999966	12.5639999999999	14.5660906217142	25.0789330915025	24.5858129058452	26.7351418777159	35.5336443372802
457	150.0339	201.6546	16	6	456	22.8	-33.9480000000003	-0.196000000000254	33.9485658018129	23.0848922500123	22.1722733528854	25.7855783164187	35.6119249027762
458	150.4652	201.1388	16	6	457	22.85	8.62600000000043	-10.3159999999997	13.4472202331932	20.1887440969003	21.9426698633926	26.3839933663165	34.5177336135679
459	151.9641	200.9823	16	6	458	22.9	29.9779999999998	-3.12999999999988	30.140958577988	22.3527833424374	21.4807062555575	29.8460417422765	34.6404031225159
460	152.2853	200.6786	16	6	459	22.95	6.42400000000009	-6.07400000000041	8.84088524979293	18.4203120689301	23.6557032606925	38.3658343354498	35.8442737793413
461	153.5244	200.9539	16	6	460	23	24.7820000000002	5.50600000000031	25.3862868493998	18.8064066352826	27.3790310707233	38.4853274907661	36.1572104428664
462	153.6161	200.2455	16	6	461	23.05	1.83399999999949	-14.1680000000002	14.2862094342763	19.8765202611028	25.1034651587779	37.98822876695	36.9599810082622
463	153.0605	200.777	16	6	462	23.1	-11.112	10.6299999999999	15.377693064956	27.1226624244848	26.5771455339816	38.3961594606661	36.5590360005121
464	154.3999	199.6129	16	6	463	23.15	26.7880000000002	-23.2819999999998	35.4915267070889	32.4052787990092	31.8434196896544	36.9197855882751	36.7605961568731
465	152.1702	199.9401	16	6	464	23.2	-44.5940000000002	6.5440000000001	45.0715960667028	31.7866182486258	51.6948657987278	36.9219287790354	39.9400896147841
466	149.8001	200.9844	16	6	465	23.25	-47.4020000000002	20.8859999999999	51.7993687220222	34.3478844326805	52.384842075687	38.1126358579982	44.143507060906
467	150.3474	200.8675	16	6	466	23.3	10.9460000000001	-2.33799999999974	11.1929066823592	43.8103191182059	53.8041841810146	38.1177410983945	47.9038495577926
468	151.0335	202.0984	16	6	467	23.35	13.7220000000002	24.6179999999998	28.1840239852296	76.2670691729709	54.8496490579396	37.9491886326628	52.7659687692853
469	151.224	206.2342	16	6	468	23.4	3.80999999999972	82.7159999999998	82.803700134716	72.3644053523648	52.3588649209927	38.1532756999593	56.2370281158006
470	161.4165	208.1325	16	6	469	23.45	203.85	37.9660000000001	207.355346340528	75.8217501134035	50.1881542973783	40.5999678134652	55.8873398048919
471	163.0302	208.1766	16	6	470	23.5	32.2739999999999	0.882000000000289	32.2860496189917	75.3514136831987	48.846240645273	41.5754096381546	56.0325743889158
472	162.005146585684	207.188172521847	16	6	471	23.55	-20.5010682863201	-19.76854956306	28.4796304875523	60.9074107237794	51.132017038011	44.4493328503025	56.8907677485928
473	161.537879443825	205.984039584943	16	6	472	23.6	-9.34534283717994	-24.0826587380803	25.832341834206	24.1092394217856	49.3212317313441	45.2041255381365	57.2992205274763
474	161.7173	205.4862	16	6	473	23.65	3.58841112349978	-9.95679169885989	10.5836853376195	25.3280759381813	44.4631317102642	46.3905597809377	56.9954451559707
475	162.538259534614	206.317328091892	16	6	474	23.7	16.4191906922804	16.62256183784	23.3644898305587	26.4422839626185	29.5050698282025	53.2309733979873	58.2581038107285
476	163.619408747381	207.902800242147	16	6	475	23.75	21.6229842553395	31.7094430051003	38.3802322009698	23.2910497794895	30.7659772006221	61.5518722440961	58.6878461383149
477	164.48534819284	209.368668346456	16	6	476	23.8	17.3187889091804	29.3173620861796	34.0506706097386	28.018852696749	35.0944815195903	70.0221207991665	59.5037833629263
478	164.660678425533	209.84098430051	16	6	477	23.85	3.50660465385999	9.44631908108022	10.0761709185609	34.9009002346195	35.5586020183334	79.1479441722541	60.6978738004265
479	163.67	208.4458	16	6	478	23.9	-19.8135685106604	-27.9036860102002	34.2226999239171	36.2038784630629	40.4222546408827	82.6280144893247	60.566708900344
480	161.8159	206.2306	16	6	479	23.95	-37.0819999999998	-44.3039999999996	57.7747275199109	43.7466790765621	56.2737924985962	73.408845274334	60.5059734653655
481	162.1886	208.4442	16	6	480	24	7.45400000000018	44.2719999999997	44.895123343187	47.8261542571774	74.2575038429192	73.5798212870655	60.8180056901312
482	165.4682	209.9001	16	6	481	24.05	65.5919999999998	29.1180000000003	71.7646736772347	52.8256565850164	88.9122245603219	75.7933067302355	60.6909669573765
483	166.858053688728	209.275680778919	16	6	482	24.1	27.7970737745602	-12.4883844216203	30.4735468216371	77.646684762573	108.974656613164	76.2022815942865	60.5472549466665
484	169.3147	210.9287	16	6	483	24.15	49.1329262254396	33.0603844216199	59.2202115631123	112.311129222775	120.792897268385	77.0711047236663	61.9754808698554
485	177.017	215.7635	16	6	484	24.2	154.046	96.696	181.879868407694	134.077770044082	117.312620720466	79.5942788424215	61.5044815464215
486	187.3459	212.2477	16	6	485	24.25	206.578	-70.3159999999997	218.217345644199	170.123158969151	116.393665373509	79.2630564186317	62.053336641462
487	193.6872	205.8191	16	6	486	24.3	126.826	-128.572	180.597877783766	188.760137951754	116.492131940881	80.8898256274582	66.8666417761571
488	203.8197	202.9348	16	6	487	24.35	202.65	-57.6859999999999	210.700491446983	156.978556678358	116.84596117024	83.4465589681901	68.303281734007
489	211.1765	200.9484	16	6	488	24.4	147.136	-39.7280000000001	152.405106476128	120.476201524242	113.71995480645	82.9801421007286	68.6667941449726
490	210.0749	200.6232	16	6	489	24.45	-22.0319999999998	-6.50399999999991	22.9719620407137	98.9064938376795	102.914765186247	80.4119791172659	66.2675122564181
491	208.2906	200.5641	16	6	490	24.5	-35.686	-1.18200000000002	35.7055698736206	63.5687633713281	84.2686089943442	80.0606017421078	66.9173803886568
492	205.0993	202.3096	16	6	491	24.55	-63.8260000000002	34.9099999999999	72.7493393509523	38.6797716611458	72.8674266945945	76.9326010644505	67.1242671373474
493	206.7827	202.5508	16	6	492	24.6	33.6680000000001	4.82400000000041	34.0118391152259	48.8509736941355	57.9184613232161	75.8903843551964	67.1243998663323
494	207.6665	203.634	16	6	493	24.65	17.6760000000002	21.6639999999995	27.9601479252164	48.0610164644461	45.167386933072	77.5604019587732	66.9267483972524
495	204.0596	202.8487	16	6	494	24.7	-72.1380000000005	-15.7059999999996	73.8279722056624	46.8283595515094	43.5113375140662	69.7779896948558	66.6492579177832
496	202.4811	203.0202	16	6	495	24.75	-31.5699999999998	3.42999999999961	31.7557837251734	52.268159275104	43.7275381107066	62.5548010388278	66.0316342315238
497	205.7583	203.6069	16	6	496	24.8	65.5439999999999	11.7340000000002	66.5860547862688	51.6550022049982	37.3730701880203	63.7111627531476	65.4575607737557
498	208.8091	203.3629	16	6	497	24.85	61.0160000000002	-4.88	61.210837733199	38.171701333997	34.9348075401533	57.4586192957598	65.3753556235123
499	208.358	202.2028	16	6	498	24.9	-9.02199999999993	-23.202	24.8943625746874	39.3940597569672	41.4008491110964	54.7055738006205	64.7881003726885
500	208.0843	202.0359	16	6	499	24.95	-5.47399999999982	-3.33799999999997	6.41146785065618	27.9177808245312	36.6412142034647	59.1261792385022	63.8579583466553
501	207.4065	200.268	16	6	500	25	-13.5560000000004	-35.3579999999999	37.8675758400245	17.6014558052025	40.8409930833115	60.254939490248	63.1043824059006
502	207.1276	200.6341	16	6	501	25.05	-5.57799999999986	7.32199999999978	9.20466012408906	31.1466960171947	54.5548988117008	58.4552275444593	61.8876415614791
503	207.5123	200.3446	16	6	502	25.1	7.69400000000019	-5.78999999999951	9.62921263655535	35.1107270729325	56.9987772683035	58.046518138378	62.7539633659836
504	212.0864	201.0685	16	6	503	25.15	91.4819999999997	14.4779999999997	92.6205636346483	42.2879264096558	64.2437606681689	56.7823920708385	62.2450073872858
505	212.3756	202.3478	16	6	504	25.2	5.78399999999988	25.5860000000001	26.2316231293453	81.1920167988704	74.7410209629382	53.7042369931449	58.0031779467998
506	211.7154	205.9759	16	6	505	25.25	-13.2040000000001	72.5619999999998	73.753572523641	96.3960987314045	76.7823408697894	52.800212044416	52.7209156153855
507	221.3893	209.1658	16	6	506	25.3	193.478	63.7979999999999	203.725112070162	97.3408253191431	79.5373849008983	50.0252959200532	48.9275526402641
508	225.6328	208.5893	16	6	507	25.35	84.8700000000002	-11.5299999999996	85.6496222992258	114.371314852944	81.1582287366028	47.3041522788345	44.1526708697907
509	230.455950642815	207.935886353841	16	6	508	25.4	96.4630128562999	-13.0682729231802	97.3441965733417	111.276755329923	72.1639350305806	46.5960586446484	41.8479127389329
510	236.020944911287	208.152373907531	16	6	509	25.45	111.29988536944	4.32975107380003	111.384070798349	77.8827530029263	70.767259782825	47.3039375760447	41.4680159319865
511	238.8195	208.9646	16	6	510	25.5	55.9711017742603	16.2445218493798	58.2807749085372	65.9203587418012	64.7594310055204	46.1481630696934	41.1319081947737
512	237.2651	209.945	16	6	511	25.55	-31.0880000000003	19.6080000000001	36.755100435178	46.9870447420182	45.4956930284055	46.8426820585078	39.8088844222488
513	236.027309409566	210.314912119835	16	6	512	25.6	-24.7558118086801	7.39824239669986	25.8376509936006	27.1632047127062	37.6095272893656	49.6175423767708	39.3159469006983
514	235.973510909001	210.192315498686	16	6	513	25.65	-1.07597001129989	-2.45193242297944	2.67762657442641	18.2421066811178	28.9483566211279	46.9296128157985	38.7549343707981
515	236.5401	209.9577	16	6	514	25.7	11.3317818199801	-4.69230997372051	12.2648706517887	13.1086330538847	19.8668541891513	46.2283661987438	37.1120647479025
516	237.22264496061	209.916884448178	16	6	515	25.75	13.6508992122003	-0.816311036439856	13.6752847505953	9.2986958369299	15.5139852695973	42.8870301919432	36.5378231766053
517	237.753405174279	210.077003511448	16	6	516	25.8	10.61520427338	3.20238126540005	11.0877322990127	10.9096685002376	14.1479792161172	34.1439425273805	35.3686883379543
518	237.923812800809	210.370520818994	16	6	517	25.85	3.40815253059986	5.87034615092023	6.78796490882637	12.5705036655964	18.0768560169387	30.8467224438216	34.5260907800334
519	237.5253	210.7299	16	6	518	25.9	-7.97025601618031	7.18758362011954	10.7324898909652	12.7858638580769	21.6952906010163	28.9902516772454	34.203692633954
520	236.559643712207	211.083767371258	16	6	519	25.95	-19.3131257558599	7.07734742516038	20.5690464785824	15.1873253783498	21.6894726146627	23.8098526254708	NA
521	235.87	211.3454	16	6	520	26	-13.7928742441397	5.23265257484013	14.7520857129978	26.8550161969474	21.014629378366	22.0088768992993	NA
522	237.0021	211.573	16	6	521	26.05	22.6420000000002	4.55199999999991	23.095039900377	32.480912701795	22.7921920263556	21.1625413000382	NA
523	240.2463	211.8537	16	6	522	26.1	64.8839999999996	5.61399999999992	65.1264190018148	30.8084415637289	24.0839175982777	20.5853756630185	NA
524	238.4834	211.0365	16	6	523	26.15	-35.258	-16.3440000000003	38.8619724152032	29.2433948986551	29.032146733363	20.7274766707576	NA
525	238.0855	210.5737	16	6	524	26.2	-7.95799999999986	-9.25599999999974	12.2066907882519	30.3970586743614	27.7528510617903	20.5198925026601	NA
526	238.4194	210.6657	16	6	525	26.25	6.678	1.83999999999969	6.9268523876288	21.3128189996079	28.5037685290012	20.2754343087946	NA
527	239.5793	209.807	16	6	526	26.3	23.1979999999999	-17.174	28.8633587789085	25.5833807649309	28.1771033839592	20.7120807558555	NA
528	240.3102	210.4677	16	6	527	26.35	14.6180000000004	13.2140000000004	19.7052206280473	24.6972605598517	23.0938953090982	21.7480292812324	NA
529	237.3035	210.3118	16	6	528	26.4	-60.1339999999999	-3.11800000000005	60.2147812418179	27.7641421593473	19.7596627404988	21.8113266232595	NA
530	237.3233	210.7001	16	6	529	26.45	0.395999999999503	7.76599999999974	7.7760897628561	25.957148093557	19.3503123906575	NA	NA
531	238.427415705258	210.840946704741	16	6	530	26.5	22.0823141051602	2.81693409481989	22.2612603851066	24.8749716185885	19.5362392392232	NA	NA
532	239.382675515588	210.57563336909	16	6	531	26.55	19.1051962066001	-5.30626671301945	19.8283884499569	13.9359447160667	18.6319694853555	NA	NA
533	239.972097568124	210.171403348895	16	6	532	26.6	11.7884410507202	-8.08460040390003	14.2943382532052	14.0033642214632	19.4121409641871	NA	NA
534	239.9787	209.8955	16	6	533	26.65	0.132048637519802	-5.51806697790028	5.5196467292087	11.3083363190992	14.5905065131561	NA	NA
535	239.5943	210.0251	16	6	534	26.7	-7.68799999999999	2.59200000000021	8.11318728983874	11.306790877154	NA	NA	NA
536	239.9921	210.2115	16	6	535	26.75	7.95599999999979	3.72799999999984	8.7861208732862	13.9493103097856	NA	NA	NA
537	240.4444	209.3297	16	6	536	26.8	9.04600000000016	-17.636	19.8206612402312	15.2450683102455	NA	NA	NA
538	240.7779	210.664	16	6	537	26.85	6.66999999999973	26.6859999999997	27.5069354163633	NA	NA	NA	NA
539	241.0718	210.141	16	6	538	26.9	5.87800000000016	-10.4599999999999	11.998436731508	NA	NA	NA	NA
540	NA	NA	16	6	539	26.95	NA	NA	NA	NA	NA	NA	NA
541	NA	NA	16	6	540	27	NA	NA	NA	NA	NA	NA	NA
542	NA	NA	16	6	541	27.05	NA	NA	NA	NA	NA	NA	NA
543	NA	NA	16	6	542	27.1	NA	NA	NA	NA	NA	NA	NA
544	NA	NA	16	6	543	27.15	NA	NA	NA	NA	NA	NA	NA
545	NA	NA	16	6	544	27.2	NA	NA	NA	NA	NA	NA	NA
546	NA	NA	16	6	545	27.25	NA	NA	NA	NA	NA	NA	NA
547	NA	NA	16	6	546	27.3	NA	NA	NA	NA	NA	NA	NA
548	NA	NA	16	6	547	27.35	NA	NA	NA	NA	NA	NA	NA
549	NA	NA	16	6	548	27.4	NA	NA	NA	NA	NA	NA	NA
550	NA	NA	16	6	549	27.45	NA	NA	NA	NA	NA	NA	NA
551	NA	NA	16	6	550	27.5	NA	NA	NA	NA	NA	NA	NA
552	NA	NA	16	6	551	27.55	NA	NA	NA	NA	NA	NA	NA
553	NA	NA	16	6	552	27.6	NA	NA	NA	NA	NA	NA	NA
554	NA	NA	16	6	553	27.65	NA	NA	NA	NA	NA	NA	NA
555	NA	NA	16	6	554	27.7	NA	NA	NA	NA	NA	NA	NA
556	NA	NA	16	6	555	27.75	NA	NA	NA	NA	NA	NA	NA
557	NA	NA	16	6	556	27.8	NA	NA	NA	NA	NA	NA	NA
558	NA	NA	16	6	557	27.85	NA	NA	NA	NA	NA	NA	NA
559	NA	NA	16	6	558	27.9	NA	NA	NA	NA	NA	NA	NA
560	NA	NA	16	6	559	27.95	NA	NA	NA	NA	NA	NA	NA
561	NA	NA	16	6	560	28	NA	NA	NA	NA	NA	NA	NA
562	NA	NA	16	6	561	28.05	NA	NA	NA	NA	NA	NA	NA
563	NA	NA	16	6	562	28.1	NA	NA	NA	NA	NA	NA	NA
564	NA	NA	16	6	563	28.15	NA	NA	NA	NA	NA	NA	NA
565	NA	NA	16	6	564	28.2	NA	NA	NA	NA	NA	NA	NA
566	NA	NA	16	6	565	28.25	NA	NA	NA	NA	NA	NA	NA
567	NA	NA	16	6	566	28.3	NA	NA	NA	NA	NA	NA	NA
568	NA	NA	16	6	567	28.35	NA	NA	NA	NA	NA	NA	NA
569	NA	NA	16	6	568	28.4	NA	NA	NA	NA	NA	NA	NA
570	NA	NA	16	6	569	28.45	NA	NA	NA	NA	NA	NA	NA
571	NA	NA	16	6	570	28.5	NA	NA	NA	NA	NA	NA	NA
572	NA	NA	16	6	571	28.55	NA	NA	NA	NA	NA	NA	NA
573	NA	NA	16	6	572	28.6	NA	NA	NA	NA	NA	NA	NA
574	NA	NA	16	6	573	28.65	NA	NA	NA	NA	NA	NA	NA
575	NA	NA	16	6	574	28.7	NA	NA	NA	NA	NA	NA	NA
576	NA	NA	16	6	575	28.75	NA	NA	NA	NA	NA	NA	NA
577	NA	NA	16	6	576	28.8	NA	NA	NA	NA	NA	NA	NA
578	NA	NA	16	6	577	28.85	NA	NA	NA	NA	NA	NA	NA
579	NA	NA	16	6	578	28.9	NA	NA	NA	NA	NA	NA	NA
580	NA	NA	16	6	579	28.95	NA	NA	NA	NA	NA	NA	NA
581	NA	NA	16	6	580	29	NA	NA	NA	NA	NA	NA	NA
582	NA	NA	16	6	581	29.05	NA	NA	NA	NA	NA	NA	NA
583	NA	NA	16	6	582	29.1	NA	NA	NA	NA	NA	NA	NA
584	NA	NA	16	6	583	29.15	NA	NA	NA	NA	NA	NA	NA
585	NA	NA	16	6	584	29.2	NA	NA	NA	NA	NA	NA	NA
586	NA	NA	16	6	585	29.25	NA	NA	NA	NA	NA	NA	NA
587	NA	NA	16	6	586	29.3	NA	NA	NA	NA	NA	NA	NA
588	NA	NA	16	6	587	29.35	NA	NA	NA	NA	NA	NA	NA
589	NA	NA	16	6	588	29.4	NA	NA	NA	NA	NA	NA	NA
590	NA	NA	16	6	589	29.45	NA	NA	NA	NA	NA	NA	NA
591	NA	NA	16	6	590	29.5	NA	NA	NA	NA	NA	NA	NA
592	NA	NA	16	6	591	29.55	NA	NA	NA	NA	NA	NA	NA
593	NA	NA	16	6	592	29.6	NA	NA	NA	NA	NA	NA	NA
594	NA	NA	16	6	593	29.65	NA	NA	NA	NA	NA	NA	NA
595	NA	NA	16	6	594	29.7	NA	NA	NA	NA	NA	NA	NA
596	NA	NA	16	6	595	29.75	NA	NA	NA	NA	NA	NA	NA
597	NA	NA	16	6	596	29.8	NA	NA	NA	NA	NA	NA	NA
598	NA	NA	16	6	597	29.85	NA	NA	NA	NA	NA	NA	NA
599	NA	NA	16	6	598	29.9	NA	NA	NA	NA	NA	NA	NA
600	NA	NA	16	6	599	29.95	NA	NA	NA	NA	NA	NA	NA
601	NA	NA	16	6	600	30	NA	NA	NA	NA	NA	NA	NA
