# Supplementary material for: An automated feeding system for the African killifish reveals the impact of diet on lifespan and allows scalable assessment of associative learning
Source: eLife. 2022 Nov 10;11:e69008. doi: 10.7554/eLife.69008 (PMC9788828; doi:10.7554/eLife.69008)
Supplement: Figure 6—source data 3. [file elife-69008-fig6-data3.zip › Filtered and Interpolated Trajectories with Kinematics/t3_REC000 DLC_likelihood-euclidean-filtered_splines-interpolated_kinematics_02_resnet50_TrainAllTheThingsJun28shuffle1_1030000.csv]

	x2	y2	fishnum	recording_num	bodyparts_coords	seconds	velocity_x	velocity_y	velocity_xy	velocity_xy_5frame	velocity_xy_10frame	velocity_xy_20frame	velocity_xy_40frame
1	34.12334	240.7002	3	0	0	0	0	0	0	NA	NA	NA	NA
2	32.66746	246.5629	3	0	1	0.05	-29.1176	117.254	120.81529350939	NA	NA	NA	NA
3	58.3788812537945	196.955293606895	3	0	2	0.1	514.22842507589	-992.1521278621	1117.49573510476	509.134802498921	NA	NA	NA
4	80.20782	155.4609	3	0	3	0.15	436.57877492411	-829.8878721379	937.71792509038	730.090605291233	NA	NA	NA
5	73.4253100339757	172.653666859368	3	0	4	0.2	-135.650199320486	343.85533718736	369.645058790078	875.300597941566	459.794093067233	NA	NA
6	50.3554535871573	222.844536524556	3	0	5	0.25	-461.397128936368	1003.81739330376	1104.77901396156	657.726407648761	461.557108344367	NA	NA
7	32.58562	261.2787	3	0	6	0.3	-355.396671743146	768.68326950888	846.865256761055	477.473787691745	452.533413458002	NA	NA
8	31.942	262.6128	3	0	7	0.35	-12.8724	26.6819999999996	29.6247836407285	410.453383635546	343.918840816745	NA	NA
9	30.48799	263.712	3	0	8	0.4	-29.0802	21.9839999999999	36.4548253053008	193.023611397501	262.20925518726	NA	NA
10	32.21205	263.6087	3	0	9	0.45	34.4812	-2.0659999999998	34.5430385090831	29.7662289744381	241.304393609591	263.311416010397	NA
11	31.6655544149505	262.917036575802	3	0	10	0.5	-10.92991170099	-13.83326848396	17.6301527713391	30.1112739847291	143.972899824924	265.123172849049	NA
12	30.14543	262.7533	3	0	11	0.55	-30.40248829901	-3.27473151603954	30.5783446457388	46.9447226827762	64.7255369643998	261.840352888399	NA
13	31.35738	263.7474	3	0	12	0.6	24.239	19.8820000000001	31.3500086921838	72.1554035836355	64.5410741383684	208.878928775126	NA
14	35.9472971183901	267.65979946166	3	0	13	0.65	91.798342367802	78.2479892331992	120.622068795536	94.9221882523472	65.3394914896758	166.851923227847	NA
15	41.8913996304397	273.058474215488	3	0	14	0.7	118.882050240992	107.97349507656	160.59644301338	99.6848449543616	66.8287389535615	152.232160994986	NA
16	46.65798	277.5847	3	0	15	0.75	95.331607391206	90.5245156902402	131.464076114898	98.9708742920078	68.6892373537303	99.4736963341389	NA
17	48.35142	279.7127	3	0	16	0.8	33.8687999999999	42.5599999999997	54.3916281558106	83.7342602965754	71.1472923187951	57.6879948814062	NA
18	48.2101	281.0945	3	0	17	0.85	-2.82640000000001	27.636	27.780155380415	61.5020743234875	73.8390167335077	56.7865809755521	NA
19	49.4512548899215	282.937485642693	3	0	18	0.9	24.8230977984301	36.8597128538602	44.438998818374	42.4562864551135	71.4945912684334	56.9909305527507	NA
20	51.81856	283.6485	3	0	19	0.95	47.3461022015699	14.2202871461404	49.4355131479405	42.6097396832286	63.1599283803805	56.8052079362174	164.971780965843
21	53.48638	282.9408	3	0	20	1	33.3564	-14.1539999999998	36.2351367730273	48.7071591750076	54.9744928433536	57.0418904085439	166.345186372269
22	52.32158	285.4407	3	0	21	1.05	-23.296	49.9979999999994	55.1588942963865	59.2549222402914	50.6504527984125	57.6376918540117	164.754398748614
23	51.29952	288.1689	3	0	22	1.1	-20.4411999999999	54.5640000000003	58.2672528393096	64.8177824372735	49.0320878127358	56.726366744886	137.571712370168
24	48.77109	292.3181	3	0	23	1.15	-50.5686	82.9840000000002	97.1778141447935	67.4926992315937	48.6423696158257	52.4535722132431	114.202660836876
25	45.85176	294.8472	3	0	24	1.2	-58.3866	50.5819999999994	77.2498141328505	58.6911659135964	46.7816769188732	49.6822978057157	105.306068720455
26	43.54023	295.747	3	0	25	1.25	-46.2306	17.9960000000005	49.6097207446284	49.3570164504641	45.3945434633575	46.3886940620059	78.3989720704936
27	43.72601	296.2727	3	0	26	1.3	3.71560000000002	10.5139999999994	11.1512277064002	38.02981699136	44.1280913892283	48.580128019453	59.1097039475727
28	43.85498	295.7074	3	0	27	1.35	2.57939999999991	-11.3059999999996	11.5965055236476	28.745571400473	39.6137167562643	57.562294467745	62.43317099573
29	45.87392	295.5258	3	0	28	1.4	40.3788	-3.63200000000006	40.5418168492731	23.2963876951212	33.4125531580527	65.0952817133952	64.4267625989492
30	44.5523	296.3191	3	0	29	1.45	-26.4323999999999	15.8659999999998	30.8285861784154	29.5650168648601	36.204667231051	66.6321459212891	65.1368072860612
31	45.08601	297.3017	3	0	30	1.5	10.6742	19.6519999999998	22.3638022178697	29.8704170620646	37.8028952806582	67.5671998954896	65.1932249417489
32	44.56087	295.2429	3	0	31	1.55	-10.5028	-41.1759999999992	42.4943735550948	28.7952893247455	46.5098032404935	67.66844460883	64.9109043541823
33	43.9091138172282	295.166874109725	3	0	32	1.6	-13.035123655436	-1.52051780550096	13.12350650967	43.663763061629	66.0925011227541	66.2644959652095	64.3352448000513
34	43.12557	293.5928	3	0	33	1.65	-15.670876344564	-31.4814821944992	35.1661781626777	52.3094028661951	81.5481938109646	61.5533984459049	62.0744867725882
35	41.29894	288.6617	3	0	34	1.7	-36.5326	-98.6220000000003	105.170954862833	63.4545896161268	86.4826149237051	58.3799764459238	59.4571115565789
36	38.08807	289.3296	3	0	35	1.75	-64.2174	13.3580000000006	65.5920012407002	102.314585183444	89.7398563276218	57.3242478068483	57.4683000135489
37	37.28133	284.4853	3	0	36	1.8	-16.1348000000001	-96.8860000000006	98.2203073047531	134.301098297184	91.2087978284317	60.5314130137392	56.5874138256065
38	40.6481979771658	274.675842590429	3	0	37	1.85	67.3373595433161	-196.18914819142	207.423484346254	129.301466785781	92.9152751741547	68.0797610159078	56.6888370799725
39	44.67474	265.7907	3	0	38	1.9	80.530840456684	-177.70285180858	195.098743731378	127.170309789048	89.6942437337571	71.8625946451477	56.7370546897603
40	45.6241	261.8961	3	0	39	1.95	18.9872	-77.8920000000005	80.1727973058199	118.963006040737	80.5552856607966	73.4684066359051	61.1724617862993
41	43.82014	259.8247	3	0	40	2	-36.0791999999999	-41.4279999999997	54.9362162570373	83.5159651648658	76.8456003330383	73.344559474954	65.7758044851105
42	41.36045	258.367	3	0	41	2.05	-49.1938	-29.1539999999998	57.1837885631932	45.0873891703305	74.5530227869849	72.184116854353	66.6760760371421
43	40.33123	259.4711	3	0	42	2.1	-20.5844	22.0819999999992	30.1882799669005	31.8091045358121	70.0670209090615	71.9441228552165	66.8696058975313
44	40.30765	259.617	3	0	43	2.15	-0.47159999999991	2.9180000000008	2.95586375870144	26.5208908770282	62.1769954793308	71.6954013319332	65.6620827768706
45	40.338	260.3054	3	0	44	2.2	0.606999999999971	13.768	13.7813741332278	30.1430395332332	60.4541983481052	69.2319253074421	65.2607291300437
46	41.74556	260.5261	3	0	45	2.25	28.1511999999999	4.41399999999931	28.495147963118	56.6180766532572	56.9492626222861	68.547905965092	65.8097126581864
47	43.28877	257.0922	3	0	46	2.3	30.8642	-68.6779999999999	75.2945318442182	79.2666017883312	53.1594358802743	64.59469963176	66.0338284938749
48	44.69104	249.0859	3	0	47	2.35	28.0454	-160.126	162.563465567021	89.0992921603984	50.9729705362784	55.8153796922001	68.370211918345
49	40.25991	245.3282	3	0	48	2.4	-88.6226000000001	-75.154	116.198489434071	87.377634367544	53.6965589301094	48.3788276661254	69.1276337025859
50	37.67363	243.5348	3	0	49	2.45	-51.7255999999999	-35.8680000000004	62.9448259935637	76.1758322273154	57.9085649540876	55.7127776513095	69.5236410707655
51	38.16102	242.6681	3	0	50	2.5	9.74779999999996	-17.3339999999996	19.8868589988461	45.3278644192995	60.2502115971456	63.9844090747313	70.0689264207951
52	38.93264	242.0898	3	0	51	2.55	15.4324	-11.5660000000003	19.2855211430753	28.1265160718875	54.6363764765351	65.6837074654542	71.008001168273
53	38.69206	242.4294	3	0	52	2.6	-4.81160000000003	6.7919999999998	8.3236265269411	26.7178377477769	41.5637384753387	67.474715829853	72.5479034966447
54	39.42431	241.1093	3	0	53	2.65	14.645	-26.4019999999999	30.1917476970115	33.1227888267473	34.58065985292	69.7707671078364	73.675681104831
55	36.68249	241.6523	3	0	54	2.7	-54.8363999999999	10.8600000000001	55.9014343730105	33.0969207257547	50.9713569545138	72.1414818141635	72.8617774752219
56	39.03931	240.5649	3	0	55	2.75	47.1364	-21.748	51.9116143936981	37.7996125313778	71.0195555271766	74.2951775095245	71.9652190338809
57	39.99685	240.5876	3	0	56	2.8	19.1508	0.454000000000292	19.1561806381126	41.0348036339526	78.207979050634	71.5362439740106	71.4447841171355
58	39.00289	241.831	3	0	57	2.85	-19.8792	24.8679999999996	31.8370855550564	75.2248761612507	83.9764611234277	68.6606628207822	70.7949258480622
59	40.89607	240.4928	3	0	58	2.9	37.8636	-26.764	46.3677032098852	108.916322227606	85.8449752855634	66.3926727600241	69.345135553933
60	48.99788	232.5546	3	0	59	2.95	162.0362	-158.764	226.851797009501	123.319037375513	86.3743986742394	65.5788755056258	69.796154569885
61	53.02917	222.3001	3	0	60	3	80.6258	-205.09	220.368844725474	130.153309715478	88.3401434219033	66.7932933666362	69.604592883299
62	51.89874	217.884	3	0	61	3.05	-22.6086000000001	-88.322	91.1697563776497	130.655146937174	88.4361114714861	69.8318854821931	68.5504079074053
63	50.53149	214.8801	3	0	62	3.1	-27.345	-60.0779999999997	66.0084472548777	97.5239211872281	95.7575871662257	73.1516841380729	69.7829278350645
64	48.73343	213.225	3	0	63	3.15	-35.9612	-33.1020000000001	48.8768893183681	67.7639646162007	98.2046856671282	75.6559608777288	70.1505481589212
65	46.05055	211.7538	3	0	64	3.2	-53.6575999999999	-29.4239999999996	61.1956682597712	53.5531855674589	80.1863940567379	76.4916296430016	78.2652495587012
66	44.2335	208.671	3	0	65	3.25	-36.341	-61.6560000000004	71.5690618703365	61.3618646169737	62.5670312060957	75.3825321026699	86.6781817315429
67	43.37377	208.149	3	0	66	3.3	-17.1946	-10.4399999999998	20.1158611339409	65.7542243970822	61.4557919137521	78.2948686025111	85.5965005450322
68	40.31404	203.8796	3	0	67	3.35	-61.1946	-85.3879999999998	105.051842502452	62.8488669262476	62.3269071527181	85.7744720039243	83.1766246390733
69	38.4623619949782	200.860231202195	3	0	68	3.4	-37.0335601004359	-60.3873759561003	70.8386882189104	57.3700977959908	65.4669464698942	90.3114434417406	81.0256103537627
70	38.32388	198.5309	3	0	69	3.45	-2.769639899564	-46.5866240438999	46.6688809055984	69.3583982600453	66.6088606117638	83.8795314884606	80.2675346315198
71	38.39548	196.3233	3	0	70	3.5	1.43199999999993	-44.1520000000003	44.1752162190523	63.2919496884624	62.4249207834365	75.2247766918667	81.0109196275859
72	35.87539	199.4333	3	0	71	3.55	-50.4017999999999	62.2000000000003	80.0573634542134	65.1796685427062	68.1536257335361	71.4171083493565	81.7655855235311
73	32.52165	201.0795	3	0	72	3.6	-67.0748	32.9239999999999	74.7195996445377	70.3688542972799	75.791356841623	72.091139840276	82.3026428161113
74	28.54515	201.6259	3	0	73	3.65	-79.53	10.9280000000001	80.2772824901292	67.4797437708822	82.418201216353	70.5303292100061	81.8826047785915
75	25.14269	202.893	3	0	74	3.7	-68.0492	25.342	72.6148096784671	66.948853207027	87.5726689201833	84.3890173032389	82.2947382812545
76	24.79314	201.4482	3	0	75	3.75	-6.99100000000001	-28.8959999999997	29.7296635870638	88.2907639947835	87.8825221776376	99.0611859535614	84.6659412948594
77	27.12601	198.3602	3	0	76	3.8	46.6574	-61.7600000000004	77.4029106349371	99.6567338899998	81.3784247849609	99.6567571160537	89.5840536331511
78	28.92444	189.4688	3	0	77	3.85	35.9686	-177.828	181.42915358332	104.776483543087	81.855372527834	97.6925864573645	94.8486590096565
79	28.18444	182.6535	3	0	78	3.9	-14.8	-136.306	137.107131966211	108.285300584393	75.5937119501179	95.6585479475014	97.8426288810268
80	26.28154	178.1265	3	0	79	3.95	-38.058	-90.5400000000003	98.2135579439013	95.8079963628949	102.169173994714	94.9561937574138	96.8212531429392
81	25.77649	175.8174	3	0	80	4	-10.101	-46.182	47.2737487935958	75.4199810608845	135.697451123686	95.2285458885356	92.4765790665744
82	25.1938	175.3439	3	0	81	4.05	-11.6538	-9.47000000000003	15.0163895274463	51.5306900102361	131.159888498571	93.6992855648692	92.5743862398825
83	25.10673	179.3174	3	0	82	4.1	-1.74140000000001	79.47	79.4890770732684	99.5618644463413	119.593816073106	91.4536014941496	96.5936171531263
84	24.2783	179.6231	3	0	83	4.15	-16.5685999999999	6.11400000000003	17.6606767129688	163.10960166298	108.89889467865	88.1092486794541	100.477520911124
85	38.8442905306838	171.016904675302	3	0	84	4.2	291.319810613676	-172.12390649396	338.369430124427	166.511780634248	102.339718594644	88.0978469195075	100.742656667685
86	54.77339	162.1091	3	0	85	4.25	318.581989386324	-178.156093506039	365.012434876787	163.767651085328	102.574569599434	93.9493504870488	100.98327031415
87	55.99584	161.0747	3	0	86	4.3	24.449	-20.6880000000001	32.0272843837876	166.267099347063	106.020146344778	100.873238663791	103.193608043238
88	52.98031	162.3863	3	0	87	4.35	-60.3106	26.232	65.768429328668	105.117572742948	101.051830460465	103.922846015389	101.485040731507
89	51.4868151865469	162.17839788195	3	0	88	4.4	-29.8698962690621	-4.1580423610003	30.1579180216473	42.0395375358877	100.62478540879	105.373814320313	104.87895780703
90	51.5846756976193	160.550246342294	3	0	89	4.45	1.95721022144809	-32.5630307931198	32.6217971038477	45.5285120553073	74.026519844301	109.762974797418	110.65831931459
91	52.6291513011925	158.299692600463	3	0	90	4.5	20.8895120714639	-45.01107483662	49.6222588414881	38.3360098356028	52.2012498504114	109.728381441282	113.340919507167
92	53.9755017652419	156.224583875888	3	0	91	4.55	26.927009280988	-41.5021744915003	49.4721569808853	34.9824714705172	70.5865888290109	113.731664130409	112.489396095603
93	54.9789868577427	155.122767387999	3	0	92	4.6	20.0697018500159	-22.0363297577796	29.8059182301458	42.9354669456545	88.2518759576714	121.096094465977	111.957415079656
94	54.9948663466703	155.792090356226	3	0	93	4.65	0.317589778552048	13.3864593645399	13.3902261962193	62.3629621649351	101.848733961976	130.424712612241	111.126434551948
95	53.3784	159.0304	3	0	94	4.7	-32.329326933406	64.7661928754798	72.3867744795339	95.6446656027146	117.186231000191	117.096296032132	109.724672415565
96	49.35464	165.1668	3	0	95	4.75	-80.4751999999999	122.728	146.759734937891	138.16774207974	116.882193283131	102.905354674739	109.797211132175
97	42.64174	173.6195	3	0	96	4.8	-134.258	169.054	215.880674169783	168.714996453436	121.44318191604	106.730458970422	113.50791014164
98	37.83954	184.7487	3	0	97	4.85	-96.044	222.584000000001	242.421300615272	191.436995054728	141.140358471488	105.277495005649	116.76627588789
99	38.11063	193.0506	3	0	98	4.9	5.42180000000002	166.038	166.126498064697	171.401424401326	160.224639815692	114.099367666559	118.652853902289
100	31.46972	199.561	3	0	99	4.95	-132.8182	130.208	185.996767485997	147.241698229365	160.166072219963	126.360444871767	118.490985941087
101	29.66272	201.0305	3	0	100	5	-36.14	29.3899999999996	46.5818816708812	144.112974863236	153.609459499067	131.453293125798	120.740335707864
102	29.71632	205.7843	3	0	101	5.05	1.07199999999999	95.0760000000002	95.0820433099754	151.734283177949	142.874329111833	131.279506626337	124.397627172835
103	26.1483176313471	216.547183152487	3	0	102	5.1	-71.360047373058	215.25766304974	226.777683784628	128.895149385197	122.303114053626	132.461228665162	126.767199541008
104	23.76035	226.4757	3	0	103	5.15	-47.759352626942	198.57033695026	204.233039638263	135.817494596807	126.350001371141	134.143620424442	131.389053105089
105	25.0871	229.8116	3	0	104	5.2	26.535	66.7180000000002	71.8010985222373	138.506959994301	135.534658743343	131.351497911622	128.558103022088
106	21.64711	231.9674	3	0	105	5.25	-68.7998	43.116	81.1936077289339	100.493253244016	146.024392968464	125.645071777301	125.296554591516
107	24.70638	236.4493	3	0	106	5.3	61.1854	89.6379999999999	108.529370297445	100.965719564333	141.115831336634	126.142581619488	130.298070506285
108	26.03886	237.7116	3	0	107	5.35	26.6496	25.2460000000002	36.7091500332003	142.174168101489	123.782098858836	129.609705760391	134.300909383562
109	24.7315830369636	227.464886112795	3	0	108	5.4	-26.145539260728	-204.9342777441	206.595371239847	156.231291340121	108.062601033192	131.931893484266	138.561549835185
110	23.5081	213.6267	3	0	109	5.45	-24.469660739272	-276.7637222559	277.84334120802	143.724702678966	102.536923603281	127.218997084757	140.877278840675
111	24.11259	206.0769	3	0	110	5.5	12.0898	-150.996	151.479223922094	147.070944473657	97.6806840555342	131.752289974446	141.37695660862
112	24.79579	203.8809	3	0	111	5.55	13.664	-43.92	45.9964269916696	115.159482502052	109.410834127143	135.063590215261	141.872350380155
113	24.45116	201.2312	3	0	112	5.6	-6.89259999999997	-52.9939999999999	53.4403590066533	62.8996791050735	136.916297467157	132.438304616039	142.101631488212
114	24.09124	198.907	3	0	113	5.65	-7.19840000000005	-46.4839999999998	47.0380613818212	39.1300767709471	137.513785597391	132.353393597936	142.751476179755
115	23.80334	198.1315	3	0	114	5.7	-5.75800000000001	-15.5100000000004	16.544324223129	75.0969655753203	118.903335426171	140.019910012043	141.531396169434
116	25.01549	197.0394	3	0	115	5.75	24.243	-21.8419999999998	32.6312122514624	126.761650460657	117.480186980428	147.687754508293	138.454782753109
117	35.7210057449064	193.449011665517	3	0	116	5.8	214.110314898128	-71.8077666896602	225.830871013536	159.86808869273	129.011349093887	153.865682042148	138.159064322754
118	50.3326358160975	188.018366371048	3	0	117	5.85	292.232601423822	-108.61290588938	311.763783433339	174.906991747269	141.094510373241	163.324323761475	140.54465070705
119	59.18579	182.1373	3	0	118	5.9	177.06308367805	-117.62132742096	212.570252542186	195.830297189909	156.644186162681	163.023732003812	142.964347491415
120	59.2418	177.5507	3	0	119	5.95	1.12020000000001	-91.7320000000001	91.738839495821	182.925732612455	177.502896420806	155.394112809583	140.169896796648
121	66.07082	176.8748	3	0	120	6	136.5804	-13.5180000000003	137.247739464663	155.427370285825	197.694824961053	151.300620091442	140.323980645232
122	73.1904443631098	180.66447873361	3	0	121	6.05	142.392487262196	75.7935746722001	161.308048126264	153.420283632631	198.320529957153	152.465194133973	138.614880267999
123	77.8273183112329	188.04189022932	3	0	122	6.1	92.7374789624619	147.5482299142	174.271971800191	180.098801094342	189.732350055793	151.742034311263	133.49614285831
124	80.1090660778011	197.908222358226	3	0	123	6.15	45.634955331364	197.32664257812	202.534819276214	199.559352732196	188.533678410233	151.359331935067	128.823076298215
125	80.1633118962462	209.16466299142	3	0	124	6.2	1.08491636890193	225.12881266388	225.13142680438	213.715327301852	191.884890192995	151.711294427246	127.126176366974
126	78.11768	220.7124	3	0	125	6.25	-40.9126379249241	230.9547401716	234.550497653932	224.03732982576	185.121053202457	151.264493728917	125.364545084862
127	74.2771721228492	231.662856926597	3	0	126	6.3	-76.810157543016	219.00913853194	232.087920974542	223.647073187835	175.919039174058	150.17554702602	122.842057216645
128	69.6563	241.9684	3	0	127	6.35	-92.4174424569838	206.11086146806	225.881984419732	203.670979291648	162.389558249284	151.479595653709	122.35979376294
129	65.36665	251.0339	3	0	128	6.4	-85.7929999999999	181.31	200.583536086589	170.682753672717	146.074477707453	153.996801498565	117.869163582784
130	62.05034	256.3463	3	0	129	6.45	-66.3262000000002	106.248	125.250957323447	138.122751046265	125.919692433687	153.120796508539	112.503054989094
131	60.39515	259.408	3	0	130	6.5	-33.1037999999999	61.2340000000006	69.6093695592775	100.741786672808	104.834162496782	148.895671316017	112.685863383545
132	61.42238	262.7166	3	0	131	6.55	20.5445999999999	66.1720000000003	69.2879078422781	68.501882227072	102.030564094886	142.166170320737	115.009676819847
133	60.69742	264.5256	3	0	132	6.6	-14.4991999999999	36.1799999999994	38.977162552448	48.1684055757247	113.226841251626	134.553981100581	118.407979309097
134	62.25875	265.7256	3	0	133	6.65	31.2266	23.9999999999998	39.3840138579092	38.9855713208461	119.459924586897	125.292758998494	121.524160729156
135	62.78787	266.7794	3	0	134	6.7	10.5824	21.0760000000005	23.5835740667105	65.9383771435071	114.356702824083	114.232442721904	123.985688195855
136	61.61575	266.6068	3	0	135	6.75	-23.4424	-3.45199999999977	23.6951982848846	125.711895830444	112.670289429578	103.041335661432	124.894821435649
137	71.2341391716854	270.009677044549	3	0	136	6.8	192.367783433708	68.0575408909795	204.051936955583	170.417966946722	108.413301467416	91.818432391142	120.192038653632
138	87.2473046918958	275.3879879218	3	0	137	6.85	320.263310404208	107.56621754502	337.844755987132	180.545000072441	106.718403951877	81.395263764405	112.769378060083
139	99.89227	278.9817	3	0	138	6.9	252.899306162084	71.8742415639997	262.914369439298	186.355007538309	104.511040289534	72.7145951617563	108.453125516926
140	103.6032	278.9745	3	0	139	6.95	74.2186000000001	-0.144000000000233	74.2187396953089	150.888225791325	102.545193010121	69.611997168604	106.624075085392
141	106.1609	279.6174	3	0	140	7	51.1539999999999	12.8579999999999	52.7452356142239	87.7249120733102	101.248508826081	74.0711066756467	106.527330875002
142	107.3182	280.2847	3	0	141	7.05	23.1460000000001	13.3460000000002	26.7180282206605	38.6041136323466	81.6063006873981	77.554159505722	107.359172859104
143	108.1674	279.5833	3	0	142	7.1	16.9839999999999	-14.0279999999996	22.0281873970598	24.5453859478007	49.5636862771841	85.0739243069314	107.34860562479
144	107.4213	279.1446	3	0	143	7.15	-14.922	-8.77399999999966	17.3103772344797	16.1420101138535	25.9692657366157	91.6889895232445	104.882427393786
145	107.5886	279.042	3	0	144	7.2	3.34599999999995	-2.05200000000104	3.92510127257934	12.3243755834716	24.8672915131251	96.2600819644631	104.361534929893
146	107.9524	278.6478	3	0	145	7.25	7.27599999999995	-7.88399999999911	10.7283564444879	11.4024604810581	35.4719239217158	98.5251491423805	109.567108874739
147	108.3179	278.5385	3	0	146	7.3	7.30999999999995	-2.18600000000038	7.62985556875101	13.3344178408848	46.6950175440281	90.2085302812438	118.371574804124
148	108.3252	279.4094	3	0	147	7.35	0.146000000000015	17.4180000000001	17.4186118849926	25.1891970784495	63.4294446619858	74.0591604664578	127.211229268911
149	109.6593	279.606	3	0	148	7.4	26.6820000000001	3.93199999999979	26.9701640336132	54.8018377295781	78.8669387569549	62.9094495352877	132.867566651306
150	112.7257	280.3692	3	0	149	7.45	61.328	15.2639999999997	63.1989974604028	81.0656595045846	89.9749709188053	60.1273536622452	134.532477206957
151	109.0154	287.3885	3	0	150	7.5	-74.2060000000001	140.386000000001	158.791559700131	115.456428842913	95.8017894586796	64.158990433987	135.799670228109
152	105.0618	293.1013	3	0	151	7.55	-79.0719999999999	114.255999999999	138.948964443783	144.399459673025	98.8107598750895	72.5521753974705	137.941290164892
153	98.00152	299.4106	3	0	152	7.6	-141.2056	126.186	189.372458576637	154.760744759161	98.5546346557314	80.1432301489991	138.838692979215
154	91.00332	304.382	3	0	153	7.65	-139.964	99.4280000000003	171.685318184171	136.801741187781	99.8496333339597	84.4720957890776	139.316769405845
155	86.7450787948749	308.246324012666	3	0	154	7.7	-85.1648241025021	77.2864802533195	115.005422891083	116.555860245594	95.3874158113653	94.4906271378827	139.439173207234
156	84.16428	310.5356	3	0	155	7.75	-51.6159758974979	45.7855197466802	68.996541843231	81.6528404685494	92.8460569462582	116.092882088046	139.594895148251
157	82.32097	310.9345	3	0	156	7.8	-36.8662	7.97800000000052	37.7195597328496	55.2998069948943	98.4093332509129	144.924717217106	134.942145832599
158	82.88692	311.4157	3	0	157	7.85	11.319	9.62400000000002	14.8573596914122	36.0140868635695	96.8570156360125	173.027194773416	127.018231729911
159	84.4281162491457	312.684069119984	3	0	158	7.9	30.823924982914	25.3673823996792	39.9201508158957	48.8903727047354	90.0772528212003	193.020538140856	121.486340179546
160	84.37765	311.7566	3	0	159	7.95	-1.00932498291399	-18.5493823996796	18.5768222344587	80.2628062562315	99.00628335696	199.452957245309	123.940902284395
161	81.0688603345419	305.966425663016	3	0	160	8	-66.1757933091621	-115.803486739679	133.377971049061	112.061190803476	136.383974717412	197.528233780572	129.283218503874
162	76.5759748170098	297.336877505137	3	0	161	8.05	-89.857710350642	-172.59096315758	194.58172749033	124.854698647506	191.038674559122	198.328420824062	135.565127696527
163	73.9084431322066	289.06383651575	3	0	162	8.1	-53.3506336960639	-165.460819787741	173.849282427633	161.998479850351	247.499754891101	192.603461651499	140.238279280696
164	76.0757149649357	284.343183684242	3	0	163	8.15	43.345436654582	-94.4130566301601	103.887690036049	223.877576730088	286.191442947752	186.944549288445	142.932933909804
165	86.08724	286.3708	3	0	164	8.2	200.230500701286	40.5523263151599	204.295728248681	301.814542862013	303.518498679253	182.618264450005	146.647961347959
166	105.495335643145	297.021934006733	3	0	165	8.25	388.1619128629	213.02268013466	442.773455447748	382.938318978727	302.210410614885	180.664641154122	148.481670035731
167	130.023790183888	312.889304465435	3	0	166	8.3	490.56909081486	317.34740917404	584.266558149954	447.528187247997	298.247508397211	179.675761383953	150.702397502891
168	153.939259632687	329.244997691419	3	0	167	8.35	478.30938897598	327.11386451968	579.4681630112	445.038517508155	288.349907666985	179.977302993364	152.666790920358
169	171.5084	341.3611	3	0	168	8.4	351.38280734626	242.322046171621	426.8370313824	380.543244499682	283.81184575569	180.063230823804	152.215329688569
170	179.5402	346.6055	3	0	169	8.45	160.636	104.888	191.847379549474	294.680473932409	266.230245543049	187.754450906544	150.892584231318
171	184.7609	349.5926	3	0	170	8.5	104.414	59.742	120.297090405379	193.761496355243	224.945307590833	194.407446573761	147.796179764668
172	191.972	352.4256	3	0	171	8.55	144.222	56.6599999999994	154.952705313589	120.095504263382	168.312848208784	198.578079995583	144.615990148991
173	195.1926	354.3342	3	0	172	8.6	64.4119999999998	38.1720000000007	74.8732751253745	87.4219735779433	112.454851095627	200.333328412393	140.329440342714
174	197.033	352.0603	3	0	173	8.65	36.8079999999998	-45.4780000000005	58.5070709230947	69.3473706819839	73.935018699857	201.393772030531	142.054574638283
175	198.4504	352.1971	3	0	174	8.7	28.3480000000003	2.73599999999988	28.4797261222789	41.9452224851602	71.9904031338349	198.805295558035	148.207065945297
176	198.7966	353.6527	3	0	175	8.75	6.92400000000021	29.1120000000001	29.9240759255822	31.1482058360101	86.6044825326368	180.870457983416	157.003236765998
177	199.343	354.3642	3	0	176	8.8	10.9279999999995	14.23	17.9419643294705	27.7745331363317	98.9086515939551	156.480077788677	167.06627833163
178	199.8688	355.2666	3	0	177	8.85	10.5160000000001	18.048	20.8881918796243	56.5588326897265	112.3167491578	132.306387067299	177.050597590036
179	201.3396	356.7401	3	0	178	8.9	29.4159999999999	29.47	41.6387074247028	103.86159438329	118.975698305372	111.410121236282	184.598293239694
180	208.462355729143	361.595180413262	3	0	179	8.95	142.45511458286	97.1016082652409	172.401223889253	155.87208070275	131.38034557302	102.332211217326	189.75188647253
181	219.784051783804	368.616011136613	3	0	180	9	226.43392109322	140.416614467019	266.437884393398	193.48529247959	136.795608376	98.064125748764	188.85377781391
182	231.965796946564	375.309836291657	3	0	181	9.05	243.6349032552	133.87650310088	277.994395926772	210.176863474412	144.647307368569	90.9035594739195	185.590491877221
183	241.6687	379.1839	3	0	182	9.1	194.05806106872	77.4812741668597	208.954250763824	206.201858456314	152.157923038972	88.0554190339302	182.591578035252
184	247.9171	378.9004	3	0	183	9.15	124.968	-5.67000000000007	125.096562398813	169.72962236871	148.885223772706	97.1645999881207	180.914770405039
185	255.4502	377.7117	3	0	184	9.2	150.662	-23.7739999999997	152.526198798764	133.422534034388	132.674019300818	113.795867440589	176.101906526734
186	259.6528	377.8136	3	0	185	9.25	84.0520000000004	2.03800000000001	84.0767039553767	110.830553598354	109.523768964891	133.341832377873	165.745625848392
187	263.5436	374.9636	3	0	186	9.3	77.8160000000003	-57.0000000000005	96.4589542551654	87.5935840710002	82.898467353884	154.456795279308	152.091617006685
188	266.6402	371.2964	3	0	187	9.35	61.9319999999993	-73.3439999999996	95.9943485836529	59.1461801453217	63.7940889100603	174.123892186707	141.701156550667
189	266.5605	370.858	3	0	188	9.4	-1.59400000000005	-8.76800000000003	8.91171476204219	49.3179155610727	75.3535016708695	189.133355655583	138.348404986311
190	266.4066	370.3671	3	0	189	9.45	-3.07799999999929	-9.81800000000021	10.2891791703712	32.3744006733794	96.2113893081571	191.749322038516	143.081152175437
191	268.091	370.8297	3	0	190	9.5	33.6879999999996	9.25200000000018	34.9353810341319	16.7576242217664	129.888056379747	183.30010905406	150.760751245829
192	267.7964	370.3219	3	0	191	9.55	-5.89200000000005	-10.1559999999995	11.7413798166992	63.1134192707389	164.266283190046	172.602903758859	157.671702594283
193	268.1324	369.4918	3	0	192	9.6	6.72000000000025	-16.6020000000003	17.9104663255878	133.276598470993	196.089861334442	164.849827658112	165.620111213293
194	276.3424	360.6926	3	0	193	9.65	164.2	-175.984	240.690690006904	210.458197198421	229.38148753846	160.435768779548	171.951758946809
195	291.47132309954	350.838267240498	3	0	194	9.7	302.578461990799	-197.086655190041	361.10507517164	296.158165706712	250.824624776214	153.398517495433	175.955329188079
196	310.836762777565	342.607069813116	3	0	195	9.75	387.308793560501	-164.623948547639	420.843374671274	375.422098447118	257.076449143228	150.620793713368	176.470973661843
197	331.931190905821	336.317718765484	3	0	196	9.8	421.888562565119	-125.78702095264	440.241222358155	395.649555806181	262.307340163834	147.703156224694	176.494471333598
198	352.247079356051	332.288925145236	3	0	197	9.85	406.317769004601	-80.5758724049599	414.230130027617	368.372651081436	265.905566406163	151.095926034035	177.086035898953
199	369.2769	330.8394	3	0	198	9.9	340.59641287898	-28.9905029047202	341.827976802217	303.694701088034	245.518035888227	165.28668873634	178.484705698701
200	380.5085	331.1548	3	0	199	9.95	224.632	6.30800000000022	224.720551547917	228.456514620956	210.585645682709	183.830093133548	177.441128750689
201	385.2654	330.0989	3	0	200	10	95.1379999999995	-21.1180000000002	97.4536247042659	156.389034365208	171.353531046988	203.457376742895	174.589201347419
202	388.3641	330.9077	3	0	201	10.05	61.9740000000002	16.1759999999992	64.0502900227625	95.3865159702728	131.140029259341	224.439845714646	169.456501614177
203	389.9948	333.0529	3	0	202	10.1	32.6139999999998	42.9040000000009	53.8927287488773	52.7986402839815	106.101990733627	243.184803392657	165.361136888027
204	391.8074	333.3737	3	0	203	10.15	36.2519999999995	6.41599999999926	36.8153848275412	39.0123610059424	101.19188993422	246.738917905497	165.430229891243
205	392.3883	333.276	3	0	204	10.2	11.6180000000008	-1.9539999999995	11.7811731164608	33.8235438977269	116.835561490882	238.11479093557	164.099259265758
206	393.1004	334.5116	3	0	205	10.25	14.2419999999993	24.7119999999995	28.5222283140704	55.8149471020462	149.838304342561	219.600114945813	163.791861118565
207	394.0372	332.8525	3	0	206	10.3	18.7360000000001	-33.1819999999993	38.1062044816846	106.997263898167	186.572351265459	198.532147387888	163.18242143639
208	401.467920920015	329.402683517602	3	0	207	10.35	148.6144184003	-68.9963296479607	163.849744770474	180.872482697783	220.46404037915	180.048179611199	162.710198803247
209	415.440349946109	325.044481734782	3	0	208	10.4	279.44858052188	-87.1640356564001	292.726968808144	260.66424767918	247.959799922767	167.836055741818	165.1155548631
210	433.847753250953	320.107918227808	3	0	209	10.45	368.14806609688	-98.7312701394796	381.157267114544	339.321158633191	265.64393618843	163.132935462862	167.580597800867
211	454.583397007222	314.923016572949	3	0	210	10.5	414.71287512538	-103.69803309718	427.481053221055	385.113133656254	267.846698844638	165.878293640778	168.70909771973
212	475.540547387588	309.81980034647	3	0	211	10.55	419.14300760732	-102.06432452958	431.390759251736	388.922335947367	265.924265516434	166.310099469496	169.754168985917
213	494.612470564724	305.128293124641	3	0	212	10.6	381.43846354272	-93.83014443658	392.809619885792	350.415389679077	253.99436848877	165.872446117943	171.965115113526
214	509.692432711304	301.178518483728	3	0	213	10.65	301.5992429316	-78.9954928182601	311.772980263707	275.029150010096	234.480221549417	170.424691002939	169.489929299459
215	518.6737	298.3005	3	0	214	10.7	179.625345773921	-57.56036967456	188.622535773096	192.527372399678	209.430309434841	174.800001036083	163.170245791991
216	520.9298	297.1611	3	0	215	10.75	45.1219999999989	-22.7880000000005	50.549854876151	122.875603321286	181.918282938995	176.962928523763	153.424719000441
217	521.199	298.066	3	0	216	10.8	5.38399999999911	18.098	18.8818711996451	80.0381071514675	146.047847673532	178.661686648087	143.016982370087
218	522.6856	296.4071	3	0	217	10.85	29.7320000000013	-33.1779999999992	44.5507744938293	68.4452291906051	111.280851856736	174.324471572459	133.836143354565
219	525.2546	292.2589	3	0	218	10.9	51.3799999999992	-82.9640000000006	97.585499414616	88.8074158678944	92.8895820831106	164.944420989861	126.533613311545
220	528.5267	286.6045	3	0	219	10.95	65.4420000000005	-113.088	130.658145968784	99.5683229473866	83.9560658837357	151.331102468185	121.152907055387
221	530.4056	279.2218	3	0	220	11	37.5780000000009	-147.654	152.360788262598	99.6861003921864	86.0791582028877	133.960818696566	120.373767557892
222	532.4861	276.2419	3	0	221	11.05	41.6099999999983	-59.5979999999997	72.6864065971061	105.741057014754	91.3991077797401	115.068492257188	121.031224350756
223	530.8478	277.7943	3	0	222	11.1	-32.7659999999992	31.0480000000007	45.1396617178285	99.4669025768664	94.654574656149	100.745426834396	123.27570516664
224	525.8989	281.8414	3	0	223	11.15	-98.9779999999996	80.942	127.860282527452	83.350900537881	95.408620430304	92.2409406934203	126.003974295624
225	521.6257	284.3682	3	0	224	11.2	-85.4639999999995	50.5359999999996	99.2873737793475	83.2298926120936	93.2318955015292	88.2257006484114	127.381216628257
226	518.3004	285.7186	3	0	225	11.25	-66.5060000000017	27.0079999999996	71.7807780676707	89.6230489201116	86.0033544541375	87.2493230550682	127.329196055629
227	514.7549	286.3657	3	0	226	11.3	-70.9099999999989	12.9420000000005	72.0813669681691	85.0761838458542	84.0891368408437	87.5018173522866	130.998848879294
228	512.9825	289.7894	3	0	227	11.35	-35.4480000000012	68.4739999999999	77.1054432579184	86.996888426192	90.210001812055	87.6241070979308	129.395882112389
229	509.6876	293.8848	3	0	228	11.4	-65.8979999999997	81.9079999999997	105.125957156165	88.6558083703939	91.5922993037299	85.231170881272	124.484109762718
230	506.2689	298.1222	3	0	229	11.45	-68.374	84.7480000000007	108.890896681036	84.9483810695938	92.4953354130871	79.1728786479118	117.217235781952
231	503.4963	301.0106	3	0	230	11.5	-55.4519999999991	57.7679999999998	80.0753777886803	90.7969547039984	88.4194879072487	74.8692414750057	107.621290686944
232	506.119	301.5481	3	0	231	11.55	52.4540000000002	10.7499999999993	53.5442304641686	98.1084147616057	83.6045269248331	75.7523492320158	97.2438341164607
233	510.292	298.2525	3	0	232	11.6	83.4599999999989	-65.9119999999996	106.348311429941	97.9937823999822	80.5936395397126	80.6789642153373	88.4099631469271
234	516.0178	294.0811	3	0	233	11.65	114.516	-83.4280000000001	141.683257444202	88.1831674441035	75.0537213322401	81.5832575883099	81.6746655616164
235	520.3607	290.8452	3	0	234	11.7	86.8579999999997	-64.7180000000003	108.317734872919	82.2606727800724	65.1138617942945	79.9624322204317	77.8999792076083
236	521.3018	289.6122	3	0	235	11.75	18.8220000000001	-24.6600000000001	31.0223030092869	70.3903243754269	63.7351284958739	77.6954635874952	77.5543044287734
237	522.2677	290.3185	3	0	236	11.8	19.3180000000007	14.126	23.9317571440132	51.9990279028745	67.4155616231878	83.3360111105008	77.5155653252663
238	519.9399	290.6395	3	0	237	11.85	-46.5560000000005	6.42000000000053	46.9965694067136	32.2339411886068	71.1479266186195	84.4672926523191	76.7637204612625
239	520.7853	292.9777	3	0	238	11.9	16.9080000000008	46.7640000000006	49.7267750814396	39.2870895476443	71.5742158728898	84.0237985355749	74.7531802259465
240	520.3192	293.0672	3	0	239	11.95	-9.32199999999966	1.78999999999974	9.49230130158081	52.5704504663032	67.4295290277762	83.103369095719	74.495618140908
241	521.6197	290.0186	3	0	240	12	26.0099999999989	-60.9720000000004	66.2880448044743	71.9055288618121	66.9714392677417	81.2817626773215	73.8044538142476
242	523.8533	286.092	3	0	241	12.05	44.6720000000005	-78.5320000000002	90.3485617373075	91.1494038429051	83.0674952961684	79.4191759757333	73.6215589253691
243	522.8622	278.9771	3	0	242	12.1	-19.8219999999992	-142.298	143.671961384258	102.625116866946	88.3409457649256	76.0744994594587	73.9333300806837
244	523.0979	271.6836	3	0	243	12.15	4.71399999999903	-145.87	145.946149986904	94.6557889878391	92.9938757389098	71.1083904298126	72.3729748334973
245	519.8774	272.5823	3	0	244	12.2	-64.4100000000003	17.9739999999993	66.8708664217835	113.564540126034	101.092876397143	67.5742577668052	71.6719783686322
246	520.6206	273.6757	3	0	245	12.25	14.864	21.8680000000006	26.441405408942	104.776362668039	98.828396858769	67.8592858024787	70.6448703988066
247	517.3536	282.3238	3	0	246	12.3	-65.3399999999988	172.962	184.89231742828	94.8383476349144	91.4227903282788	67.5293132982461	69.5620028551547
248	516.1984	287.1747	3	0	247	12.35	-23.1040000000007	97.0179999999993	99.7310740942857	99.5606359273413	81.001072300298	65.9033338245941	68.7533582861857
249	516.23	291.9874	3	0	248	12.4	0.632000000000517	96.2540000000001	96.2560748212809	103.001004729699	70.6425649867354	64.275189570621	66.934753508332
250	513.7277	295.7565	3	0	249	12.45	-50.0459999999998	75.3820000000007	90.4823078839178	69.2810405305241	67.7189865058343	69.8183576339041	66.796156818347
251	512.5541	297.5962	3	0	250	12.5	-23.4720000000016	36.7939999999999	43.6432494207302	57.2257819325568	68.7471323372156	72.7396661534896	66.598770684103
252	511.9297	298.1194	3	0	251	12.55	-12.4879999999985	10.4639999999995	16.2924964324057	46.4467823385565	51.9911313003237	71.4907686187224	67.4280855679561
253	511.3824	300.0147	3	0	252	12.6	-10.9460000000001	37.9060000000004	39.4547811044496	35.8773370843273	43.4657218842626	67.1876959460301	67.2540300038474
254	510.9166	302.0809	3	0	253	12.65	-9.31600000000003	41.3239999999996	42.361076851279	34.4932599447324	35.5565034023323	63.1626920786848	64.9419035262673
255	512.2635	303.395	3	0	254	12.7	26.9380000000001	26.2819999999999	37.6350816127719	34.7012220701234	38.5438388706648	63.3815245168327	63.0175300364587
256	511.4113	305.0214	3	0	255	12.75	-17.0440000000008	32.5280000000009	36.7228637227557	29.7056618359685	46.6509354482101	63.5942772101179	62.727871627721
257	511.3182	305.883	3	0	256	12.8	-1.86199999999985	17.2319999999991	17.3323070593608	24.6662244661082	51.558746909166	55.7879945998086	62.9601256297062
258	511.9553	306.2266	3	0	257	12.85	12.7420000000006	6.87200000000075	14.4769799336749	41.2103406570023	53.3743195917622	53.0394239200523	62.9423896316739
259	512.8107	306.1574	3	0	258	12.9	17.1079999999995	-1.38400000000047	17.1638900019775	58.8086109516878	55.6828191706342	49.8457084810891	62.6172972013041
260	518.794	306.8007	3	0	259	12.95	119.666	12.8660000000002	120.355662567242	68.4162717482086	59.0440625278312	50.488944540975	64.3489054478166
261	524.6138	309.0399	3	0	260	13	116.396	44.7839999999997	124.714215196183	77.0429773475559	58.4414220830202	51.9157786908845	65.2421292971952
262	521.3559	309.3033	3	0	261	13.05	-65.157999999999	5.2679999999998	65.3706110419649	86.6994138751602	59.5848578992935	55.4369951601789	65.5317136826165
263	518.6575	308.2953	3	0	262	13.1	-53.9679999999998	-20.1599999999996	57.6105079304112	76.87778439866	62.613125955842	58.4335605482361	63.3914094120378
264	515.5584	307.2448	3	0	263	13.15	-61.9820000000004	-21.01	65.4460726399992	58.0742332143527	64.134913559846	58.775416622722	60.9785028503045
265	512.4501	308.9852	3	0	264	13.2	-62.1659999999997	34.8080000000004	71.2475151847417	50.7534440503784	62.4340502112852	58.4608023061122	60.1027299868696
266	511.1194	309.75	3	0	265	13.25	-26.6140000000007	15.2959999999996	30.6964592746464	48.183274564128	57.180621933559	57.5964574529633	60.0344741444693
267	511.5078	311.1349	3	0	266	13.3	7.7679999999998	27.6980000000003	28.7666652220937	41.5704132445317	59.3152434111917	58.3909379611664	55.8408404702943
268	512.5257	313.128	3	0	267	13.35	20.3580000000011	39.8619999999994	44.7596604991592	47.9903160239104	63.4928015047101	59.9814454387536	53.5234007940405
269	513.9584	313.8822	3	0	268	13.4	28.6539999999991	15.0840000000005	32.3817660420176	56.2870106527653	61.8680140748099	60.9594048319872	51.6428346987273
270	518.916	312.4249	3	0	269	13.45	99.1520000000014	-29.1460000000006	103.347029081635	67.877042772005	57.8775420843932	58.8794532617292	49.8118934418169
271	518.793	308.818	3	0	270	13.5	-2.46000000000095	-72.1379999999999	72.1799324189209	78.8023284452921	56.7514928229063	57.7445924409008	48.9864543951543
272	519.6041	304.5587	3	0	271	13.55	16.2220000000002	-85.1859999999999	86.716825818292	82.1656149050881	57.1970180230393	59.5726587465106	48.6191612297144
273	514.6534	304.9883	3	0	272	13.6	-99.0139999999997	8.59199999999987	99.3860888655949	67.7647681448759	57.3497649216652	59.5951228780455	47.9750618293418
274	512.2098	305.2711	3	0	273	13.65	-48.8720000000012	5.65600000000018	49.1981983409974	57.2159749930472	57.7838961041285	58.7943136219242	47.9567679634107
275	511.3418	306.5759	3	0	274	13.7	-17.3599999999999	26.096	31.3427952805744	46.5169932740736	55.3248563121731	56.8239354569065	48.8670558434862
276	510.3734	306.6571	3	0	275	13.75	-19.3679999999995	1.62400000000048	19.4359666597775	35.8972013980384	58.3085629482425	56.4746710788206	50.112125337471
277	508.7895	307.1576	3	0	276	13.8	-31.6780000000006	10.0099999999998	33.2219172234239	33.4021773031689	59.8300740818294	55.8936863407799	52.5547986279789
278	507.2065	308.8459	3	0	277	13.85	-31.6599999999994	33.7659999999994	46.2871294854187	42.8849444794702	55.697444251381	54.0073776680286	56.2798922189658
279	506.5681	310.5675	3	0	278	13.9	-12.7679999999998	34.4320000000005	36.7230778666498	59.4011509034378	55.7206131690386	53.4399609163654	61.4877037004774
280	503.5508	313.0978	3	0	279	13.95	-60.3460000000007	50.6060000000002	78.7566311620812	73.1431548895852	55.7703288294198	49.1348423426588	62.5681634885213
281	501.7079	317.8541	3	0	280	14	-36.8579999999997	95.1260000000002	102.016998779615	75.4976871047236	56.1978493347349	46.057130099424	62.3580860729736
282	498.4071	321.7374	3	0	281	14.05	-66.0159999999996	77.6659999999993	101.931937154161	78.0390490349083	54.5903546585205	41.8013272992499	61.9474010783119
283	497.1607	324.3592	3	0	282	14.1	-24.9279999999999	52.4360000000001	58.0597905611104	68.6557131793693	50.664990414392	37.5165631104475	61.4243098920928
284	495.9501	326.5139	3	0	283	14.15	-24.212	43.0939999999998	49.4298875175737	52.994547766032	49.0960257286024	37.1381193040994	60.682889539997
285	494.8086	327.6236	3	0	284	14.2	-22.8300000000002	22.1940000000006	31.8399518843863	36.0375544274557	42.9448283731445	39.2733093808601	60.617113326714
286	495.2582	328.7206	3	0	285	14.25	8.99199999999951	21.9399999999996	23.7111717129284	25.8322937240604	33.8056972506055	42.6277932219787	62.7805948222525
287	494.4142	328.8713	3	0	286	14.3	-16.8799999999999	3.01400000000058	17.1469704612797	20.1530024222964	23.7725805166703	46.7186592947915	66.1588317579845
288	494.0659	328.9199	3	0	287	14.35	-6.96599999999989	0.971999999999298	7.03348704413374	17.2339435669197	19.3356819695141	52.5783389991779	67.5015689089654
289	493.2566	329.5915	3	0	288	14.4	-16.1860000000001	13.4320000000002	21.0334310087539	14.6168467351791	18.5556254391602	62.0160025689676	68.3609931765796
290	492.4043	329.722	3	0	289	14.45	-17.0460000000003	2.60999999999967	17.2446576075029	11.5076066058849	22.7762899323005	66.2568737153133	66.7441673254244
291	492.934	329.681	3	0	290	14.5	10.594000000001	-0.819999999999936	10.6256875542254	12.8390702149678	29.0577371092225	66.9715797050466	65.8283249452753
292	492.8594	329.71	3	0	291	14.55	-1.49200000000064	0.579999999999927	1.60076981480844	16.958248456024	38.8469639310625	64.3221434101132	64.8635994003732
293	492.765	329.032	3	0	292	14.6	-1.88800000000015	-13.5599999999999	13.6908050895482	28.3186362976813	54.4916875839639	63.2534969061402	64.2492620519565
294	490.9651	327.9866	3	0	293	14.65	-35.9979999999996	-20.9079999999994	41.629322214035	43.4986274832659	74.9359794093328	62.5714654580697	65.5871329271867
295	494.1195	326.0483	3	0	294	14.7	63.0880000000002	-38.7660000000005	74.0465968157894	66.18632125624	89.5689190574822	64.4102911965215	65.9355010735114
296	497.0884	322.9015	3	0	295	14.75	59.3779999999992	-62.9359999999997	86.5256434821485	96.14430495296	100.137462159488	69.0865185656844	68.1493939402114
297	501.8344	319.6518	3	0	296	14.8	94.9200000000008	-64.9940000000004	115.039238679679	132.913710362642	104.871706303556	76.4239771751892	68.9101700346125
298	508.3181	314.6742	3	0	297	14.85	129.674	-99.5519999999999	163.480723573148	150.819201817283	107.171311842766	80.9957601499023	69.6551164181315
299	517.704162942239	308.429139340877	3	0	298	14.9	187.72125884478	-124.90121318246	225.476349262443	156.776296835709	106.587305476979	83.2820254367938	69.3062109504591
300	522.878	302.0949	3	0	299	14.95	103.476741155221	-126.68478681754	163.574054088997	143.557091350872	106.044292460742	84.3534923081899	67.620614712738
301	519.955	297.0673	3	0	300	15	-58.46	-100.552	116.311118574279	118.198318732573	109.115300022146	85.5995197911266	66.5026649891071
302	520.7121	294.7402	3	0	301	15.05	15.1419999999985	-46.5419999999995	48.9432112554939	80.2609005913168	114.000990419316	87.9258715014966	64.6818009834143
303	519.7484	293.1794	3	0	302	15.1	-19.2740000000003	-31.2160000000006	36.68686048165	61.2693831042019	107.499832715841	90.9819609934656	64.4945584509448
304	519.6625	291.392	3	0	303	15.15	-1.71799999999848	-35.7479999999998	35.7892585561643	61.4543032085833	91.6280714642549	94.036146550274	63.9556105239121
305	516.3168	290.6325	3	0	304	15.2	-66.9140000000016	-15.1900000000001	68.6164666534223	84.4448894877596	79.1380655588977	92.5976927661626	63.5002421166681
306	511.6801	287.0462	3	0	305	15.25	-92.7339999999992	-71.7259999999999	117.235719096186	96.8013466991087	71.0615774227657	93.670994658444	63.2369576227416
307	503.8064	284.7747	3	0	306	15.3	-157.474	-45.4300000000001	163.896142651375	102.995242337193	70.9800366994371	91.1016807744335	64.4094391640595
308	501.2527	280.5653	3	0	307	15.35	-51.0739999999998	-84.1880000000003	98.4691465383956	97.0067480135934	74.7926101441649	86.7318938370851	65.6207978762503
309	501.1875	277.228	3	0	308	15.4	-1.30400000000009	-66.7459999999994	66.7587367465856	80.6688516369481	81.4849876235689	76.5964193319506	65.4818846158842
310	502.8722	276.2788	3	0	309	15.45	33.6940000000004	-18.9840000000004	38.6739950354245	57.5151839111146	79.1510930715827	68.9843557101627	66.1069197095686
311	504.5346	275.6501	3	0	310	15.5	33.2479999999998	-12.5739999999996	35.5462372129594	52.7838735892211	78.2266892947417	66.0337502731676	66.2374851241231
312	506.8638	276.2547	3	0	311	15.55	46.5840000000003	12.0920000000001	48.1278040222077	59.9747329099447	68.2023711295512	65.0414585567155	66.5237258058049
313	510.2695	274.7076	3	0	312	15.6	68.1139999999994	-30.942	74.8125949289283	61.295438129572	65.9639549583296	65.7356199957495	66.7568280731942
314	510.1141	269.5743	3	0	313	15.65	-3.10799999999972	-102.666	102.713033350204	75.7845269525354	61.5647671996463	65.3397555897545	67.4571205381905
315	509.5647	271.7705	3	0	314	15.7	-10.9879999999998	43.9240000000007	45.2775211335609	78.8895583479879	58.8306458614278	62.5901930368146	67.0516995093616
316	504.7292	274.1733	3	0	315	15.75	-96.7100000000005	48.0559999999991	107.991681327776	79.1440363274381	61.0059231235695	57.3873966797988	65.6827296019033
317	502.7111	276.6343	3	0	316	15.8	-40.3620000000001	49.2200000000003	63.6529609994699	63.1548014893479	59.102880413994	52.3949011529299	64.2712652787226
318	499.7596	279.0345	3	0	317	15.85	-59.0300000000002	48.0039999999997	76.0849848261797	56.3658535932836	56.678629847334	50.2458356025983	61.6239259773532
319	498.7211	279.5007	3	0	318	15.9	-20.77	9.3240000000003	22.7668591597525	46.2273192946036	49.1945235559401	47.6817437949746	57.6911408658678
320	498.2122	279.7499	3	0	319	15.95	-10.1779999999997	4.98400000000061	11.3327816532394	39.3162024800001	46.0292930020466	47.8603471109472	54.4597243086594
321	500.6038	278.1725	3	0	320	16	47.8319999999997	-31.5480000000002	57.2990098343766	34.21322336723	36.5481040648559	46.8754504571195	52.5605663222921
322	500.8398	276.7369	3	0	321	16.05	4.72000000000094	-28.7120000000004	29.0973769264522	35.2342456225324	36.5874311763087	45.1215801101132	51.9188057402103
323	502.6367	274.958	3	0	322	16.1	35.9379999999999	-35.5779999999993	50.5700892623292	35.6927324108095	34.527716246867	42.5316951529228	51.7140168588529
324	503.6537	274.0052	3	0	323	16.15	20.3399999999999	-19.0560000000005	27.8719704362647	26.8688888351081	33.798720390303	40.878094526107	51.2326899939799
325	503.4772	274.6632	3	0	324	16.2	-3.53000000000065	13.1600000000003	13.625215594625	33.8586598726173	36.8900483604667	41.5057062525606	50.8019142138004
326	503.4145	274.0072	3	0	325	16.25	-1.25400000000013	-13.1200000000001	13.1797919558695	34.8422091265041	32.7449777906695	37.6944645453627	48.4798699286009
327	506.4664	273.0373	3	0	326	16.3	61.0380000000009	-19.3979999999999	64.046232113998	32.3631951580735	31.1402798062323	37.4408497830116	45.4890329644694
328	508.7506	271.4626	3	0	327	16.35	45.684	-31.4940000000001	55.4878355317632	38.0873643101238	28.3847604585116	36.5159581176212	43.5713341186666
329	507.9824	271.5559	3	0	328	16.4	-15.3640000000007	1.86599999999999	15.4769005941119	38.6210667462308	32.5616654962738	38.785862399785	44.3586387024388
330	506.1779	272.6539	3	0	329	16.45	-36.0899999999992	21.9600000000003	42.2460613548761	28.4218997398474	36.9821195030747	39.9350929071561	45.4013788009011
331	506.7498	273.2024	3	0	330	16.5	11.4379999999994	10.9699999999998	15.8483041364047	21.9273117905192	38.8408250258695	39.0873823714167	46.6400349075149
332	506.2144	273.5754	3	0	331	16.55	-10.7079999999996	7.45999999999981	13.050397082081	32.760135834474	38.2942683897145	38.7961529237052	46.4438380840188
333	505.5213	274.494	3	0	332	16.6	-13.8620000000003	18.3720000000005	23.014895785122	35.8768746960256	38.5041999883754	37.6924137219564	45.4733939265098
334	505.909	271.0336	3	0	333	16.65	7.75399999999991	-69.208000000001	69.6410208138862	39.0605833055082	43.7730044092671	37.1256243982052	43.7097981733286
335	503.9566	268.9008	3	0	334	16.7	-39.0480000000002	-42.6559999999995	57.8297556626342	48.1666370395816	42.9801374538455	39.0136353907861	42.7052770689048
336	504.6938	270.3077	3	0	335	16.75	14.7440000000006	28.1380000000001	31.7668471838177	55.0810881862316	45.4297869521639	39.5723431774031	40.3892666174727
337	502.019	271.5013	3	0	336	16.8	-53.4960000000001	23.8720000000001	58.5806657524478	54.7858729840602	46.452026041178	38.5831647760088	39.1364134036352
338	501.4536	274.3246	3	0	337	16.85	-11.3080000000002	56.4659999999992	57.5871515183718	50.0834002116653	47.0000669854012	36.8968326347349	40.014470539629
339	499.8507	277.3324	3	0	338	16.9	-32.0579999999995	60.1560000000006	68.1649448030294	51.7989905988196	41.6895833001367	41.0355336099029	43.9940848876444
340	499.1333	278.8911	3	0	339	16.95	-14.348	31.1739999999998	34.3173918006597	44.7374150427744	41.0451512784975	42.9424104908551	45.8974026973618
341	498.2423	280.7009	3	0	340	17	-17.8200000000004	36.1959999999999	40.3447991195892	38.9190457845708	40.3038613289366	46.4046193579102	45.5286144566877
342	497.4664	281.5681	3	0	341	17.05	-15.5179999999996	17.3440000000005	23.2727879722221	28.5932936162131	38.8720611623031	47.7660960579244	45.3121390191602
343	496.1142	282.017	3	0	342	17.1	-27.0440000000008	8.97799999999961	28.4953052273534	32.0069023453298	35.2894652810944	48.4150927000967	44.7541453946292
344	495.7554	282.7619	3	0	343	17.15	-7.17599999999948	14.8980000000006	16.5361839612412	28.8087320590537	38.2980628105386	46.5415018205503	46.5263076001088
345	493.3542	283.6759	3	0	344	17.2	-48.0240000000003	18.2799999999997	51.3854354462432	33.0067072818318	42.9046835278647	43.9048478852489	52.0421209598663
346	492.2726	283.1165	3	0	345	17.25	-21.6319999999996	-11.1880000000008	24.3539476882086	31.659884777618	47.3794517636565	43.0840686895827	54.7880210921126
347	490.7273	284.7008	3	0	346	17.3	-30.9059999999999	31.6860000000008	44.2626640861127	48.0028320048642	49.0801660746707	40.8319770242587	55.4816426956792
348	489.8744	284.0252	3	0	347	17.35	-17.0580000000007	-13.5120000000006	21.7611927062843	53.8024647103995	49.8301184147923	43.5129829616367	56.5687798043764
349	485.3509	285.9412	3	0	348	17.4	-90.4699999999991	38.3199999999999	98.250920097472	65.9501714682593	51.393420340964	49.2023073755037	57.7532327419538
350	481.3364	285.7473	3	0	349	17.45	-80.29	-3.8779999999997	80.38359897392	65.1536248675097	46.7645444920003	51.8597124875675	60.071638195673
351	477.6863	287.9333	3	0	350	17.5	-73.0020000000002	43.7199999999996	85.0924814775077	68.0003520519666	45.8642760502288	51.9698465419586	63.5028815573309
352	476.2567	289.3519	3	0	351	17.55	-28.5919999999999	28.3720000000005	40.2799310823644	54.7840086770638	42.7918928862143	51.8281251146153	65.7754727889642
353	474.5596	288.7528	3	0	352	17.6	-33.9420000000007	-11.9820000000004	35.9948286285691	39.7266242736011	51.7365006421791	51.815877067302	66.6373814950607
354	472.9551	288.64	3	0	353	17.65	-32.0899999999995	-2.25599999999986	32.1692032229579	25.7783806321982	60.1065519404688	55.9269908020124	66.8712745173375
355	472.7081	288.5773	3	0	354	17.7	-4.94000000000028	-1.25400000000013	5.09667695660644	20.430160904919	60.8147414472704	65.0706065289465	67.0252085089719
356	472.0892	288.1233	3	0	355	17.75	-12.3779999999999	-9.08000000000015	15.3512632704934	35.4726492323916	56.5602413202607	70.0036990068221	66.6574524235042
357	471.4228	288.0043	3	0	356	17.8	-13.3280000000002	-2.37999999999943	13.5388324459683	65.4290952038737	54.5760841545598	72.3801206153496	66.6239305289846
358	465.88	287.5627	3	0	357	17.85	-110.856	-8.83199999999988	111.207270265932	81.9028586209397	53.8016357198117	76.240726974018	66.3880470153556
359	459.067	281.5337	3	0	358	17.9	-136.26	-120.58	181.951433080369	87.3421020083232	60.4605612630608	74.4709318740047	65.7544106511592
360	457.5131	277.4458	3	0	359	17.95	-31.078	-81.7579999999998	87.4654940419362	88.7220074042006	83.3766685658927	77.2008659004909	65.9005069624835
361	458.0508	275.3875	3	0	360	18	10.7539999999995	-41.1660000000006	42.5474802074111	72.1306222072319	94.1431219634153	80.6011437567516	65.879222958213
362	457.5155	274.517	3	0	361	18.05	-10.7060000000001	-17.4099999999999	20.438359425355	55.4920273222479	101.968348344485	83.784849520004	66.106362602756
363	458.5133	273.5172	3	0	362	18.1	19.9560000000008	-19.9959999999999	28.2503442810885	84.8504785108458	100.744953305857	84.8596702900246	66.633369539561
364	462.2625	270.3037	3	0	363	18.15	74.9839999999995	-64.2700000000002	98.7584586554486	100.944141918507	88.8353118075406	87.2010472141247	68.1094691744495
365	471.5851	263.2128	3	0	364	18.2	186.452	-141.818	234.257749984926	115.214689284769	93.5869903537114	90.1455691326948	67.9252676809312
366	473.0278	257.2336	3	0	365	18.25	28.854	-119.584	123.015797245719	129.359284404482	104.642046193242	90.2308361574257	68.7766709960863
367	473.8255	252.7139	3	0	366	18.3	15.9539999999993	-90.3940000000006	91.7910962566636	122.178596292833	112.993614885448	92.4158840337104	67.7997118107738
368	477.1169	249.0185	3	0	367	18.35	65.8280000000002	-73.9080000000001	98.9733198796526	102.323502196577	115.917704860237	89.2631110690745	67.7323723459664
369	479.1231	246.5994	3	0	368	18.4	40.1240000000007	-48.3819999999997	62.8550180972055	108.339950467977	113.941533165189	82.3065139268146	65.8579759906808
370	483.1203	241.1613	3	0	369	18.45	79.9439999999993	-108.762	134.982279503644	110.772540486127	96.9144696994969	79.9413014373995	64.0426560989498
371	489.1437	236.4373	3	0	370	18.5	120.468000000001	-94.4800000000004	153.098038602721	102.476125315993	86.3185503514361	79.7885993744673	62.2220332532139
372	494.0414	234.697	3	0	371	18.55	97.9539999999997	-34.8059999999998	103.954046347412	105.704470037544	82.8634197229359	80.3846000908968	61.7115164586896
373	496.9151	234.6266	3	0	372	18.6	57.4739999999997	-1.40800000000013	57.4912440289821	91.5054372024168	77.7812688322919	81.4508620118199	61.0954449017127
374	500.8525	234.3134	3	0	373	18.65	78.7480000000005	-6.2639999999999	78.9967417049594	64.2971502348949	75.7777160460886	80.2919475468866	62.2313209168201
375	502.1519	231.3898	3	0	374	18.7	25.9879999999998	-58.4719999999999	63.9871153280094	54.9542989597448	66.2956125210876	70.7799288329158	66.4541985530468
376	501.4042	231.8	3	0	375	18.75	-14.9540000000002	8.20400000000006	17.0566037651112	53.0864123485909	54.9351525556922	67.5496429853506	70.4151179563926
377	500.9352	234.6233	3	0	376	18.8	-9.37999999999988	56.4659999999998	57.239789971662	45.8509620546335	47.7755852963455	63.2193030061979	73.11671371236
378	499.4653	236.5301	3	0	377	18.85	-29.3979999999999	38.1360000000001	48.1518109732126	41.0857878397583	46.9840191634024	59.2240177179147	73.0993063918538
379	497.4572	237.2726	3	0	378	18.9	-40.1620000000003	14.8500000000001	42.8194902351724	45.5731548764895	46.6423619285847	57.245020107357	70.2336355594305
380	496.3816	238.9683	3	0	379	18.95	-21.5120000000002	33.9139999999998	40.1612442536333	40.5968716329461	44.6453879663347	50.8844462974087	70.3948496708899
381	496.7163	240.9144	3	0	380	19	6.69399999999996	38.922	39.4934389487672	40.8816259782138	48.7807356192651	43.8429227496762	70.2921267870432
382	495.6221	242.1062	3	0	381	19.05	-21.884	23.836	32.3583737539451	47.4337618025359	43.5751862894599	39.6381833973753	72.0463288608044
383	493.4471	243.2952	3	0	382	19.1	-43.5000000000002	23.7799999999999	49.5755826995509	48.2049880929111	40.6667666035375	37.3312195134007	73.2475887176459
384	491.5567	246.5674	3	0	383	19.15	-37.808	65.444	75.580169356783	51.9883163620407	38.7123241686253	37.2615946195155	74.3075637610314
385	489.7296	247.7944	3	0	384	19.2	-36.5419999999995	24.5400000000001	44.0173757055093	46.5535009459736	35.4732800737298	42.7628279733988	71.1414256446031
386	487.8685	250.0451	3	0	385	19.25	-37.2220000000004	45.0139999999999	58.4100802944151	40.4519072288613	32.7506929436602	50.5993997553596	68.8027252668539
387	488.1117	249.9554	3	0	386	19.3	4.86400000000003	-1.79399999999987	5.18429667360963	29.9908865347147	31.500781498405	53.8175433910096	69.3186375876217
388	487.9886	250.9008	3	0	387	19.35	-2.46199999999931	18.9080000000001	19.0676141139892	22.7415720545485	27.6784198633991	56.9355017146331	67.8039755720089
389	488.4024	251.9885	3	0	388	19.4	8.27599999999961	21.7539999999997	23.2750658860502	13.5130695252798	27.8808273104463	58.1607571920463	67.1604402957406
390	488.6989	252.2396	3	0	389	19.45	5.92999999999961	5.02200000000016	7.77080330467816	16.4480620508365	40.8802679804629	60.8483979043802	64.3701801719097
391	489.2191	251.9146	3	0	390	19.5	10.4040000000009	-6.49999999999977	12.2675676480717	14.904932497937	52.4180638914541	60.795654199619	61.9281459067915
392	490.2023	251.7757	3	0	391	19.55	19.6639999999991	-2.77800000000013	19.859259301393	25.7707680861779	64.0599004925594	63.708057630712	61.2759115215108
393	490.12	252.3373	3	0	392	19.6	-1.6459999999995	11.232	11.351966349492	59.0189639063773	73.2042368257287	65.0443154234719	61.8362297900292
394	488.0136	249.0786	3	0	393	19.65	-42.1280000000002	-65.1740000000001	77.6042438272549	91.3230582576283	77.6091902154673	68.3231799751762	60.6213641962187
395	483.1956	241.8338	3	0	394	19.7	-96.3599999999997	-144.896	174.011782405675	111.671738934282	86.2235157350307	71.5029224562905	59.8923816457842
396	483.6922	233.1586	3	0	395	19.75	9.93200000000002	-173.504	173.788039404327	131.50354115352	88.8406154555778	70.0558075483572	60.0939771984611
397	487.6235	228.5204	3	0	396	19.8	78.6259999999993	-92.7640000000002	121.602662684663	129.447612344757	95.9153337630189	75.4179721690455	59.5048348070684
398	489.5482	223.3409	3	0	397	19.85	38.4940000000006	-103.59	110.510977445682	113.428067563684	102.410210983545	76.3839334261031	61.2498562958653
399	492.0685	221.1094	3	0	398	19.9	50.4059999999993	-44.6300000000002	67.3245997834369	86.3581726535273	108.765532639906	77.0758604841242	64.6933321795121
400	495.6199	218.0374	3	0	399	19.95	71.028	-61.4400000000001	93.9140585003119	80.1589285917555	102.125576932118	77.8559140464107	64.1629534800056
401	496.2715	216.2293	3	0	400	20	13.0320000000006	-36.1619999999999	38.4385648535427	73.3168808135688	87.6935512052603	80.0133690639069	65.4125340028281
402	498.3778	212.2184	3	0	401	20.05	42.1259999999995	-80.2179999999998	90.6064423758042	88.0834529350554	86.7760438455316	82.9136396456463	65.6735060820155
403	500.9608	209.4108	3	0	402	20.1	51.6600000000005	-56.1520000000002	76.3007385547484	90.8230863005519	79.5636300264775	86.3412400666577	66.1048684410556
404	499.8928	202.4342	3	0	403	20.15	-21.3599999999997	-139.532	141.15746039087	89.0289297569933	76.5425307527811	83.9811337729219	65.6711159141589
405	499.7532	197.0554	3	0	404	20.2	-2.7920000000006	-107.576	107.612225327795	93.3931590993078	69.4883123577907	77.0219353181696	66.2476952819001
406	499.5243	198.5109	3	0	405	20.25	-4.5780000000002	29.11	29.4677821357496	85.8103792393862	71.1861226722359	69.5885546415625	66.0220501451669
407	496.9662	203.5165	3	0	406	20.3	-51.1619999999994	100.112	112.427589087377	65.0016085705068	69.9119455282738	65.1921262231272	66.9165356952979
408	496.6148	205.4034	3	0	407	20.35	-7.02800000000025	37.7379999999999	38.3868392551406	48.1535384150294	70.2722691497708	65.5642108770976	68.0761567141009
409	495.2337	206.6428	3	0	408	20.4	-27.6220000000001	24.7879999999998	37.1136070464728	53.3433155874785	59.1967349059376	71.2259071669778	68.0172218419113
410	495.1544	207.8087	3	0	409	20.45	-1.58599999999979	23.3179999999999	23.3718745504077	46.4307319572398	51.9182937042211	67.477509055631	69.0483436078473
411	494.7402	210.5484	3	0	410	20.5	-8.28399999999988	54.794	55.4166679979949	54.7341590601555	51.4835580778648	70.0294138060371	71.4515307699133
412	493.1981	214.1232	3	0	411	20.55	-30.8420000000001	71.4960000000002	77.8646709361828	53.3918612413684	43.6082086007228	67.6389545333191	74.8538696977718
413	496.9745	212.8192	3	0	412	20.6	75.5279999999993	-26.08	79.9039747697191	55.6830489934128	51.5647917277176	67.1654214586394	76.7902712202794
414	497.5932	211.4307	3	0	413	20.65	12.3740000000009	-27.7699999999999	30.4021179525377	49.623800568251	65.9092835811746	63.0190518531417	75.867706428428
415	496.3936	210.1684	3	0	414	20.7	-23.9920000000006	-25.2460000000002	34.8278133106292	40.7856852442059	65.4667057534714	60.9924681075097	72.9589735214942
416	497.6481	210.1066	3	0	415	20.75	25.0900000000001	-1.2360000000001	25.1204258721863	48.3954243952798	68.8727049398383	61.9882927419766	69.0365842843874
417	499.2935	209.7495	3	0	416	20.8	32.9079999999999	-7.14199999999948	33.6740943159573	78.4267059209807	65.3659635383644	58.4150992215503	66.4412200812178
418	498.6599	203.886	3	0	417	20.85	-12.672	-117.27	117.952670525088	75.25036251353	64.058573767508	59.7683800020987	63.8617031824377
419	495.2848	195.5127	3	0	418	20.9	-67.5019999999995	-167.466	180.558525581042	88.1216093114256	66.8413688003458	58.9585831996983	62.4294729522358
420	495.0652	194.5912	3	0	419	20.95	-4.39200000000028	-18.4300000000002	18.9460962733754	89.9462418325228	70.0666425107982	60.2407731692839	60.6060581994462
421	495.5283	199.041	3	0	420	21	9.26199999999994	88.9960000000002	89.4766598616647	79.7217231397363	72.4930274060885	62.8896924759197	61.3388427969263
422	493.4153	198.703	3	0	421	21.05	-42.26	-6.75999999999988	42.797256921443	55.2560316797108	73.2219898423779	66.7940997498973	62.6484840677307
423	496.2873	200.411	3	0	422	21.1	57.4400000000003	34.16	66.8300770611559	64.8829225080665	67.9719682764799	67.239302373901	66.4917226222901
424	495.2011	203.1123	3	0	423	21.15	-21.7240000000004	54.0260000000001	58.230068280915	56.8644455007514	52.0078828182221	67.7542790839341	68.0711379895918
425	492.9917	205.6358	3	0	424	21.2	-44.1880000000003	50.4699999999997	67.0805504151539	56.497737852233	55.0148405850964	68.8960117248187	66.1808813064619
426	491.0022	207.0983	3	0	425	21.25	-39.7899999999993	29.2500000000001	49.3842748250893	56.2222134132235	56.9066800120011	68.4846139272123	66.7923735539233
427	489.2203	208.1082	3	0	426	21.3	-35.6380000000001	20.1980000000003	40.9637186788507	48.7597339567334	68.2222359614303	67.6903139393083	65.2076921107647
428	487.6384	210.9731	3	0	427	21.35	-31.6380000000004	57.2979999999995	65.4524548661085	45.1467586621262	70.420030980294	62.1591954877779	66.2071987349136
429	487.6902	212.0177	3	0	428	21.4	1.03600000000029	20.8920000000001	20.9176709984645	56.9489145232507	68.6671893675224	53.6330387374937	66.1780850813937
430	488.1034	214.4334	3	0	429	21.45	8.26400000000035	48.3140000000003	49.0156739421181	79.9467340706277	67.7253809388393	53.7346073432613	66.6648828563092
431	488.1808	219.8526	3	0	430	21.5	1.54799999999909	108.384	108.395054130712	84.6178485473646	64.476200448336	52.6482717878154	66.5152677342836
432	487.2797	227.598	3	0	431	21.55	-18.0219999999997	154.908	155.952816415735	88.5746447783114	62.1586380362387	57.6580136021424	68.4512978190159
433	486.8196	232.0145	3	0	432	21.6	-9.20200000000023	88.3299999999997	88.8080272497929	90.3040032155523	56.3464226990759	65.8180237859408	70.5990027983703
434	486.1655	233.9416	3	0	433	21.65	-13.0819999999994	38.5419999999999	40.7016521531986	72.0034863734213	55.2581946567654	73.123224126042	71.5099322028449
435	487.5311	236.4808	3	0	434	21.7	27.3119999999994	50.7839999999999	57.6624661283227	44.3705420018497	52.4543741014262	71.3692945054142	72.317389391455
436	488.1813	237.0199	3	0	435	21.75	13.0040000000008	10.7820000000004	16.892469920057	28.0749968507873	48.3898635636298	71.5964543658699	74.8706744563062
437	488.9647	237.441	3	0	436	21.8	15.6679999999994	8.42199999999991	17.7880945578772	21.9417445352194	47.0937912428545	72.0002849999791	75.5612539321278
438	488.607	237.5209	3	0	437	21.85	-7.15399999999931	1.59800000000018	7.33030149448103	14.6047449873002	61.2160165915875	72.6460174677284	73.4484703082959
439	488.1675	237.2788	3	0	438	21.9	-8.79000000000019	-4.84200000000044	10.0353905753592	24.7762407538383	77.5792588845616	73.397586963089	70.2114738441376
440	488.1179	238.3265	3	0	439	21.95	-0.991999999999962	20.9540000000004	20.9774683887264	49.8170404838592	75.0132080719891	73.0889925433346	70.2333487145545
441	489.6787	241.333	3	0	440	22	31.2159999999994	60.1299999999998	67.7499487527477	94.3570363323877	78.7167082834038	70.1408429926475	68.4080749332405
442	496.0221	238.0348	3	0	441	22.05	126.868000000001	-65.9640000000002	142.992093207982	133.216773233904	81.8419319637195	70.1084958881345	68.0467801766281
443	506.0496	232.4015	3	0	442	22.1	200.549999999999	-112.666	230.030280737123	135.421671156678	88.9456122363809	73.9587032228396	66.9639343182767
444	516.2154	231.3829	3	0	443	22.15	203.316000000001	-20.3719999999998	204.33407508294	132.657175812969	91.5369792694126	75.2655853217557	66.2091525196665
445	514.6154	231.4006	3	0	444	22.2	-32.0000000000005	0.353999999999814	32.0019580025977	113.86682344358	93.7236109852431	75.7387670580912	65.8208369755121
446	517.275	230.9568	3	0	445	22.25	53.1919999999991	-8.8760000000002	53.9274720342045	83.534188140374	91.8918224216652	81.2567349854001	69.2259981513347
447	516.2896	228.7115	3	0	446	22.3	-19.7080000000005	-44.9059999999997	49.0403313610338	49.8571853049214	93.1232005334145	83.4321939249473	75.0710572845701
448	513.183	226.3235	3	0	447	22.35	-62.1319999999992	-47.7600000000001	78.3671042210946	52.0255508138081	86.7013898540917	84.7377451288139	80.1904381176201
449	514.0294	224.7378	3	0	448	22.4	16.9280000000003	-31.7140000000001	35.9490609056762	51.126469030361	72.9519117589498	86.7899089507816	85.8695821886991
450	514.1617	226.8759	3	0	449	22.45	2.64599999999973	42.7620000000002	42.8437855470314	72.3795776232493	76.4643260441933	86.7320900858477	90.03806408935
451	515.9887	228.5405	3	0	450	22.5	36.54	33.2920000000001	49.432063116969	89.8685915678095	83.7967616873964	84.1678780786656	91.1939989297388
452	523.1846	231.4592	3	0	451	22.55	143.918000000001	58.374	155.305874325475	96.0466382129782	85.022455886175	78.4355467511137	88.3420097772375
453	514.8947	231.5676	3	0	452	22.6	-165.798000000002	2.16799999999978	165.812173943896	100.903101274579	80.5298780212468	68.1098448506127	87.207724249216
454	512.6236	234.0193	3	0	453	22.65	-45.4219999999987	49.0339999999998	66.8392941315201	116.467054344432	82.0428386321505	59.295080913291	88.6044851266591
455	509.8761	235.947	3	0	454	22.7	-54.95	38.5540000000003	67.1261008550328	97.6653341491008	79.7405691864523	60.2723794456099	88.7424427048946
456	503.549	236.6181	3	0	455	22.75	-126.542000000001	13.4219999999999	127.251828466235	71.1911644746842	76.443933735666	66.8555419367996	94.2050006990795
457	500.6679	237.6634	3	0	456	22.8	-57.6220000000001	20.9059999999999	61.2972733488204	68.0390390513228	63.747892968813	78.1418295691612	99.4547952455277
458	499.0299	237.9992	3	0	457	22.85	-32.7599999999995	6.71600000000012	33.4413255718127	58.5780370983261	49.5182998471336	87.7348587675118	101.632516185937
459	496.4879	238.2458	3	0	458	22.9	-50.8399999999995	4.93200000000002	51.0786670147132	36.4208131269002	45.6382500676321	98.3415774143092	104.689130634327
460	496.0231	239.1211	3	0	459	22.95	-9.2960000000005	17.5060000000002	19.8210910900489	29.8304517885251	44.0804328470266	106.987135635365	106.330411270548
461	495.7428	239.8952	3	0	460	23	-5.60600000000022	15.4819999999995	16.465708609106	27.845435219583	49.9143221862027	112.24715486683	107.245346362102
462	494.4827	240.5439	3	0	461	23.05	-25.2019999999993	12.9740000000004	28.3454666569449	23.2374610839414	71.2612032521473	106.57552366634	106.389568751356
463	494.35	241.7122	3	0	462	23.1	-2.654	23.3659999999998	23.5162427271022	29.5828285957271	94.9398395137767	100.456745275592	104.026622578444
464	494.2782	243.1123	3	0	463	23.15	-1.43599999999992	28.0020000000002	28.0387963365051	63.4078312455052	114.640316196468	101.943384931562	100.13454917483
465	492.0236	241.8634	3	0	464	23.2	-45.0920000000008	-24.9779999999998	51.5479286489774	112.69195471577	134.233702084279	101.746118351698	100.339019046142
466	491.640416566282	232.591778752583	3	0	465	23.25	-7.66366867435977	-185.43242494834	185.590721857997	162.03424380797	148.050375997994	107.153266412759	100.528420084241
467	494.3022	219.1138	3	0	466	23.3	53.2356686743606	-269.55957505166	274.766084008267	206.043171308994	149.403154363868	115.477396566108	104.489489286864
468	499.637504584133	206.700418766297	3	0	467	23.35	106.70609168266	-248.26762467406	270.227688188106	238.88457557283	151.395190704051	118.52728724306	106.075948219745
469	506.001615346234	196.05327973394	3	0	468	23.4	127.28221524202	-212.94278064714	248.083433841625	232.692920750483	158.248519795493	122.588352317873	109.200414043984
470	511.4315	186.7317	3	0	469	23.45	108.59769307532	-186.4315946788	215.754949968157	186.114354011966	159.411803856369	125.928732455248	109.438783381522
471	514.593	179.676	3	0	470	23.5	63.2299999999987	-141.114	154.63244774626	140.756137600132	164.392210639315	130.322814645538	111.677181057022
472	515.9907	178.1172	3	0	471	23.55	27.9539999999997	-31.1759999999998	41.8732503156845	110.453868281991	159.693589880069	134.343590751598	112.51519926882
473	516.3879	175.982	3	0	472	23.6	7.94399999999996	-42.704	43.4366061289323	79.9390321399085	142.114734972344	139.943400306276	113.956776229373
474	520.3607	173.2375	3	0	473	23.65	79.4560000000001	-54.8899999999998	96.5720872509236	96.0915005281471	130.536388439277	140.974017436369	117.37660774435
475	521.5758	170.3215	3	0	474	23.7	24.3020000000001	-58.3200000000005	63.1807692577422	133.272825748172	117.623762826217	140.405658646673	117.651122482196
476	527.239	160.0038	3	0	475	23.75	113.264000000001	-206.353999999999	235.394789687453	143.473332344557	112.595253293081	134.201298231682	115.136690841419
477	528.3849	148.6726	3	0	476	23.8	22.9179999999997	-226.624	227.779876415807	150.618908596563	119.284027139327	130.837149004566	115.704948600423
478	523.6631	148.7111	3	0	477	23.85	-94.4360000000006	0.769999999999982	94.4391391108587	155.308493512525	128.4916099085	124.417037671979	117.593710129538
479	519.928	154.1707	3	0	478	23.9	-74.7019999999998	109.192	132.299968510956	129.099006058015	123.699515077244	120.059250673659	118.381392868115
480	517.1037	157.4547	3	0	479	23.95	-56.4859999999999	65.6799999999998	86.6286938375499	105.295228530483	121.399513436977	111.890431127678	121.812346128189
481	515.1945	162.3102	3	0	480	24	-38.1840000000011	97.1100000000001	104.347352414904	113.509887472444	104.010385824049	111.107207247215	126.390314521432
482	513.9584	167.6059	3	0	481	24.05	-24.7219999999993	105.914	108.760988778146	96.7801215579256	101.980708129064	118.4548748713	128.566619819648
483	512.1553	174.1372	3	0	482	24.1	-36.0619999999994	130.626	135.512433820665	87.490533361429	106.719340371613	127.456807183154	131.582900809948
484	511.5024	176.4805	3	0	483	24.15	-13.0579999999998	46.866	48.6511389383639	78.9217655900824	109.582112908041	132.809830557137	133.494998356654
485	510.0024	177.817	3	0	484	24.2	-30	26.73	40.1807528550673	98.6661877276446	106.157099429138	133.556126612694	136.092418026251
486	512.6511	179.3794	3	0	485	24.25	52.9740000000004	31.2479999999999	61.5035135581703	99.9287932707825	109.619161201349	123.120115270079	133.969404008804
487	510.3016	189.484	3	0	486	24.3	-46.9900000000007	202.092	207.483099465957	122.384104258156	117.625722603272	115.932500634737	129.165616976206
488	507.586	196.0347	3	0	487	24.35	-54.3119999999999	131.014	141.825461536354	124.823665496848	126.422004457807	116.660133016016	124.21999222881
489	504.581	203.4989	3	0	488	24.4	-60.0999999999999	149.284	160.927693875231	140.316556812615	141.920146037029	114.174433418357	119.823423865376
490	503.5849	205.921	3	0	489	24.45	-19.9220000000003	48.442	52.3785590485268	136.5852574789	145.712739788411	117.695959801131	115.928718256342
491	502.7954	212.8244	3	0	490	24.5	-15.7900000000006	138.068	138.967970137007	152.915215644832	142.229844716109	122.457814397326	114.39395510863
492	496.9938	220.2729	3	0	491	24.55	-116.031999999999	148.97	188.826602797381	161.456187815902	129.884293140411	122.789648887698	115.880017783081
493	494.821619692797	231.233493221315	3	0	492	24.6	-43.4436061440601	219.2118644263	223.475252366017	166.601814079974	126.600925660419	123.222401313621	116.297660984229
494	495.3481	241.4015	3	0	493	24.65	10.5296061440595	203.3601355737	203.63255473058	144.143132619603	118.766753928673	126.01597927694	115.092461285171
495	495.109714946469	245.299552111915	3	0	494	24.7	-4.76770107061952	77.9610422383001	78.1066903688846	123.183328801922	129.234820173124	131.779177405829	114.627666998501
496	494.904010355501	243.981782641419	3	0	495	24.75	-4.11409181936051	-26.3553894099203	26.6745628351557	100.286635676006	135.296467593303	133.737509785925	109.234157536557
497	496.5938	240.1352	3	0	496	24.8	33.79579288998	-76.9316528283798	84.0275837089749	76.077320041443	127.953575172124	127.494084947846	104.338117090223
498	500.4651	236.2997	3	0	497	24.85	77.4260000000004	-76.7099999999999	108.991786736433	91.8678262662742	120.022798169434	124.022946785641	102.520221021023
499	502.7431	232.8556	3	0	498	24.9	45.5600000000004	-68.8819999999998	82.5859765577668	126.449802567003	110.11181251685	119.587597057094	100.030347219119
500	506.6811	226.0614	3	0	499	24.95	78.7599999999998	-135.884	157.059221493041	132.723821542325	117.845615023247	119.967005385007	98.6203563382453
501	514.393153564089	219.728224976389	3	0	500	25	154.241071281779	-126.66350047222	199.584444338798	139.758960662862	125.245174855741	117.680702970045	96.1065508183294
502	520.1591	219.5151	3	0	501	25.05	115.31892871822	-4.26249952777994	115.397678585586	144.146304992258	125.10387675528	113.305160694862	94.3399930864927
503	520.5621	226.7122	3	0	502	25.1	8.0600000000004	143.942	144.167482339118	143.82340378022	121.444967910863	105.138514785304	92.8772319942292
504	522.7422	231.4619	3	0	503	25.15	43.6020000000008	94.9940000000004	104.522698204745	124.04054714448	120.408440185515	97.375092013206	96.2858795396379
505	519.4937	238.5227	3	0	504	25.2	-64.9700000000007	141.215999999999	155.444715432851	117.483931968235	110.69919059689	95.6992073843084	99.0599717554017
506	517.8661	243.2858	3	0	505	25.25	-32.5520000000006	95.2620000000002	100.670161160098	103.130975158864	100.064938346786	95.3481998030357	100.259529384357
507	517.296	247.377	3	0	506	25.3	-11.4019999999982	81.8240000000003	82.6146027043646	96.6705753787718	98.6567462175998	92.743733545708	96.5132600129688
508	514.7256	249.9262	3	0	507	25.35	-51.4080000000013	50.9839999999997	72.4026982922605	77.5749774135596	90.2542314011735	88.3803090260296	93.3215436103251
509	512.2442	252.5496	3	0	508	25.4	-49.6280000000002	52.4680000000001	72.2206993042855	76.0893295490932	84.6383715095616	85.8862610198808	90.6663657160361
510	511.106	255.3235	3	0	509	25.45	-22.7639999999997	55.478	59.9667256067895	79.8295604669643	73.5527997453699	79.5447528753593	91.3780754941053
511	510.9879	259.9841	3	0	510	25.5	-2.3619999999994	93.2120000000003	93.241921837766	77.3774876434833	65.4512247503302	69.7552872393329	89.1040838748001
512	508.3484	264.3079	3	0	511	25.55	-52.79	86.4760000000001	101.31575729372	72.6061676403513	60.3835903361358	65.8903372852874	85.3188336393108
513	507.3431	267.142	3	0	512	25.6	-20.1060000000007	56.6819999999996	60.1423341748554	69.5306220771803	55.3156501411964	62.5320626748378	84.8632677407057
514	505.9432	269.1138	3	0	513	25.65	-27.998	39.4360000000006	48.3640992886258	54.8131199515672	51.3640818542469	66.5557798023361	81.0484305150566
515	504.6216	270.9093	3	0	514	25.7	-26.4319999999998	35.9099999999989	44.588997790934	40.9376202053072	48.390315153829	66.3407661049746	79.5142131692052
516	505.0515	271.793	3	0	515	25.75	8.5979999999995	17.6740000000007	19.6544112097009	33.2538126389094	39.4456361318795	66.7815489827896	80.4972161603953
517	505.9206	270.4533	3	0	516	25.8	17.3820000000001	-26.7939999999999	31.93825856242	30.1219960681425	33.123928352975	65.532435078092	79.3904903207827
518	506.5906	269.5984	3	0	517	25.85	13.4000000000003	-17.0979999999997	21.7232963428666	27.2500082304777	34.8098939485022	62.6201404350092	78.8508987007177
519	506.0244	271.1325	3	0	518	25.9	-11.3239999999996	30.6819999999993	32.705016434791	24.0781523121917	48.4731880951106	61.7451343749784	80.9588495168459
520	505.4894	272.5461	3	0	519	25.95	-10.7000000000005	28.2720000000006	30.2290586026103	25.3102365006429	59.1287324645792	62.7891456032038	79.5657981437161
521	505.3178	272.6271	3	0	520	26	-3.43200000000024	1.61999999999921	3.79513161827085	36.3659752580949	68.1118732152489	60.5274647795555	76.6878524218546
522	505.8374	274.4598	3	0	521	26.05	10.3920000000005	36.6539999999998	38.0986795046757	66.8243801220787	70.6812798200482	57.3325065837598	75.6532710767969
523	504.976	278.2123	3	0	522	26.1	-17.2280000000001	75.0500000000011	77.0019901301269	91.0074566986807	69.924630728822	64.5880206961077	73.4770660498936
524	504.3464	287.4407	3	0	523	26.15	-12.5919999999996	184.567999999999	184.99704075471	112.145594118306	72.12618689571	64.7217690169072	71.9727720578864
525	502.1872	294.6829	3	0	524	26.2	-43.184	144.844000000001	151.14444148562	116.052323139453	77.1879760525785	63.329218954102	69.807222872379
526	499.7661	299.5927	3	0	525	26.25	-48.4220000000005	98.1959999999992	109.485818716398	103.483286199549	81.6092934272316	65.6462325177549	69.0020758441218
527	498.7044	302.2716	3	0	526	26.3	-21.2339999999995	53.578	57.6323246104126	77.4279936693413	81.5410848145445	66.0372470958574	71.9655110223467
528	497.9972	302.2415	3	0	527	26.35	-14.144	-0.602000000000089	14.1568054306048	63.3684954064764	94.3661474437132	69.3214883754058	73.9144836901918
529	500.6456	301.5546	3	0	528	26.4	52.9679999999996	-13.7379999999996	54.7205781036709	51.072992736157	80.9703499387038	76.031438013811	75.0859841018037
530	504.6653	301.9819	3	0	529	26.45	80.394	8.54600000000005	80.8469501712959	47.0298464896355	67.5297054436248	79.586843412073	77.7177904283911
531	506.7892	303.1004	3	0	530	26.5	42.4779999999998	22.3699999999997	48.0083053648009	85.2490086878774	63.1805918202608	83.6204176043762	NA
532	508.6295	302.7638	3	0	531	26.55	36.8060000000003	-6.73199999999952	37.4165933778052	84.5127062080664	61.3932143716666	85.4162048683065	NA
533	517.8911	298.3429	3	0	532	26.6	185.232000000001	-88.4180000000003	205.252616421814	71.6909154807732	68.7183460219896	84.4220694249493	NA
534	515.4085	297.752	3	0	533	26.65	-49.652000000001	-11.8179999999995	51.0390657046158	75.2881909043646	79.936689131912	77.3897643134366	NA
535	514.5719	297.7296	3	0	534	26.7	-16.7319999999995	-0.448000000000093	16.7379965348301	75.7565822536977	81.9857107715673	73.2736796397835	NA
536	511.6696	299.2996	3	0	535	26.75	-58.0460000000005	31.3999999999999	65.994682482758	52.1876833561017	85.6315417815208	71.222602705454	NA
537	509.852	300.1047	3	0	536	26.8	-36.3520000000005	16.1019999999996	39.7585501244704	75.3606720557576	89.2913249220684	78.3985869666014	NA
538	510.9024	304.347	3	0	537	26.85	21.0080000000005	84.846	87.4081219338342	92.2805060623615	74.4779914061854	85.2088269453744	NA
539	509.584	312.5874	3	0	538	26.9	-26.3679999999999	164.808	166.904009202895	95.974892658677	73.8091786881694	88.4268338286289	NA
540	506.6116	316.6908	3	0	539	26.95	-59.4479999999999	82.0680000000004	101.337166567849	102.826067590439	79.0176538359422	92.6464352535784	NA
541	502.6877	318.2527	3	0	540	27	-78.4780000000001	31.2379999999996	84.4666154643359	96.7682994562691	79.2646135906472	NA	NA
542	500.1914	320.9847	3	0	541	27.05	-49.9260000000004	54.6399999999994	74.0144247832811	72.2576853205813	95.4039595615361	NA	NA
543	497.9227	319.2499	3	0	542	27.1	-45.3739999999993	-34.695999999999	57.119281262984	65.7548016095229	101.699307868759	NA	NA
544	495.7358	318.8825	3	0	543	27.15	-43.7380000000007	-7.34800000000064	44.350938524456	62.5543345226174	96.9169785253457	NA	NA
545	492.4063	319.7519	3	0	544	27.2	-66.5899999999999	17.3879999999997	68.8227480125574	87.9818515326331	103.307159735589	NA	NA
546	495.8286	319.6728	3	0	545	27.25	68.4460000000001	-1.58199999999965	68.4642800298084	106.630316281249	NA	NA	NA
547	505.7328	317.9229	3	0	546	27.3	198.084	-34.9979999999994	201.15200983336	121.57627173011	NA	NA	NA
548	513.1904	316.9712	3	0	547	27.35	149.151999999999	-19.0340000000003	150.361605006064	140.859517861656	NA	NA	NA
549	518.738	319.1333	3	0	548	27.4	110.952000000002	43.2420000000002	119.080715768761	NA	NA	NA	NA
550	526.8417	317.524	3	0	549	27.45	162.073999999998	-32.1860000000004	165.238978670286	NA	NA	NA	NA
551	NA	NA	3	0	550	27.5	NA	NA	NA	NA	NA	NA	NA
552	NA	NA	3	0	551	27.55	NA	NA	NA	NA	NA	NA	NA
553	NA	NA	3	0	552	27.6	NA	NA	NA	NA	NA	NA	NA
554	NA	NA	3	0	553	27.65	NA	NA	NA	NA	NA	NA	NA
555	NA	NA	3	0	554	27.7	NA	NA	NA	NA	NA	NA	NA
556	NA	NA	3	0	555	27.75	NA	NA	NA	NA	NA	NA	NA
557	NA	NA	3	0	556	27.8	NA	NA	NA	NA	NA	NA	NA
558	NA	NA	3	0	557	27.85	NA	NA	NA	NA	NA	NA	NA
559	NA	NA	3	0	558	27.9	NA	NA	NA	NA	NA	NA	NA
560	NA	NA	3	0	559	27.95	NA	NA	NA	NA	NA	NA	NA
561	NA	NA	3	0	560	28	NA	NA	NA	NA	NA	NA	NA
562	NA	NA	3	0	561	28.05	NA	NA	NA	NA	NA	NA	NA
563	NA	NA	3	0	562	28.1	NA	NA	NA	NA	NA	NA	NA
564	NA	NA	3	0	563	28.15	NA	NA	NA	NA	NA	NA	NA
565	NA	NA	3	0	564	28.2	NA	NA	NA	NA	NA	NA	NA
566	NA	NA	3	0	565	28.25	NA	NA	NA	NA	NA	NA	NA
567	NA	NA	3	0	566	28.3	NA	NA	NA	NA	NA	NA	NA
568	NA	NA	3	0	567	28.35	NA	NA	NA	NA	NA	NA	NA
569	NA	NA	3	0	568	28.4	NA	NA	NA	NA	NA	NA	NA
570	NA	NA	3	0	569	28.45	NA	NA	NA	NA	NA	NA	NA
571	NA	NA	3	0	570	28.5	NA	NA	NA	NA	NA	NA	NA
572	NA	NA	3	0	571	28.55	NA	NA	NA	NA	NA	NA	NA
573	NA	NA	3	0	572	28.6	NA	NA	NA	NA	NA	NA	NA
574	NA	NA	3	0	573	28.65	NA	NA	NA	NA	NA	NA	NA
575	NA	NA	3	0	574	28.7	NA	NA	NA	NA	NA	NA	NA
576	NA	NA	3	0	575	28.75	NA	NA	NA	NA	NA	NA	NA
577	NA	NA	3	0	576	28.8	NA	NA	NA	NA	NA	NA	NA
578	NA	NA	3	0	577	28.85	NA	NA	NA	NA	NA	NA	NA
579	NA	NA	3	0	578	28.9	NA	NA	NA	NA	NA	NA	NA
580	NA	NA	3	0	579	28.95	NA	NA	NA	NA	NA	NA	NA
581	NA	NA	3	0	580	29	NA	NA	NA	NA	NA	NA	NA
582	NA	NA	3	0	581	29.05	NA	NA	NA	NA	NA	NA	NA
583	NA	NA	3	0	582	29.1	NA	NA	NA	NA	NA	NA	NA
584	NA	NA	3	0	583	29.15	NA	NA	NA	NA	NA	NA	NA
585	NA	NA	3	0	584	29.2	NA	NA	NA	NA	NA	NA	NA
586	NA	NA	3	0	585	29.25	NA	NA	NA	NA	NA	NA	NA
587	NA	NA	3	0	586	29.3	NA	NA	NA	NA	NA	NA	NA
588	NA	NA	3	0	587	29.35	NA	NA	NA	NA	NA	NA	NA
589	NA	NA	3	0	588	29.4	NA	NA	NA	NA	NA	NA	NA
590	NA	NA	3	0	589	29.45	NA	NA	NA	NA	NA	NA	NA
591	NA	NA	3	0	590	29.5	NA	NA	NA	NA	NA	NA	NA
592	NA	NA	3	0	591	29.55	NA	NA	NA	NA	NA	NA	NA
593	NA	NA	3	0	592	29.6	NA	NA	NA	NA	NA	NA	NA
594	NA	NA	3	0	593	29.65	NA	NA	NA	NA	NA	NA	NA
595	NA	NA	3	0	594	29.7	NA	NA	NA	NA	NA	NA	NA
596	NA	NA	3	0	595	29.75	NA	NA	NA	NA	NA	NA	NA
597	NA	NA	3	0	596	29.8	NA	NA	NA	NA	NA	NA	NA
598	NA	NA	3	0	597	29.85	NA	NA	NA	NA	NA	NA	NA
599	NA	NA	3	0	598	29.9	NA	NA	NA	NA	NA	NA	NA
600	NA	NA	3	0	599	29.95	NA	NA	NA	NA	NA	NA	NA
601	NA	NA	3	0	600	30	NA	NA	NA	NA	NA	NA	NA
