# Supplementary material for: An automated feeding system for the African killifish reveals the impact of diet on lifespan and allows scalable assessment of associative learning
Source: eLife. 2022 Nov 10;11:e69008. doi: 10.7554/eLife.69008 (PMC9788828; doi:10.7554/eLife.69008)
Supplement: Figure 6—source data 3. [file elife-69008-fig6-data3.zip › Filtered and Interpolated Trajectories with Kinematics/t3_REC0012 DLC_likelihood-euclidean-filtered_splines-interpolated_kinematics_02_resnet50_TrainAllTheThingsJun28shuffle1_1030000.csv]

	x2	y2	fishnum	recording_num	bodyparts_coords	seconds	velocity_x	velocity_y	velocity_xy	velocity_xy_5frame	velocity_xy_10frame	velocity_xy_20frame	velocity_xy_40frame
1	224.429253186969	35.7894550690633	3	12	0	0	0	0	0	NA	NA	NA	NA
2	243.3466	39.39724	3	12	1	0.05	378.34693626062	72.1556986187339	385.166001901719	NA	NA	NA	NA
3	253.24715727101	35.9730074769789	3	12	2	0.1	198.0111454202	-68.4846504604219	209.519834524815	177.811703471891	NA	NA	NA
4	258.4942	29.74017	3	12	3	0.15	104.9408545798	-124.656749539578	162.947501256422	218.371050101757	NA	NA	NA
5	263.9071	26.01432	3	12	4	0.2	108.258000000001	-74.517	131.425179676499	185.847616561412	184.211395507456	NA	NA
6	273.6971	28.65481	3	12	5	0.25	195.799999999999	52.8098	202.796733149328	193.095921738355	195.508788574106	NA	NA
7	284.176176640697	24.9119619176115	3	12	6	0.3	209.581532813941	-74.85696164777	222.548834199994	199.835982688468	162.227882688418	NA	NA
8	294.7226	18.60565	3	12	7	0.35	210.92846718606	-126.12623835223	245.761360409533	190.61108754302	144.421890947559	NA	NA
9	304.1555	15.83143	3	12	8	0.4	188.658	-55.4844	196.647806006983	172.646527046456	133.169265572813	NA	NA
10	307.8214	13.65159	3	12	9	0.45	73.3179999999993	-43.5968	85.3007039492635	138.608148815424	121.222637035671	151.950431594607	NA
11	312.3727	16.99725	3	12	10	0.5	91.0260000000005	66.9132	112.973930666504	95.7478601567629	102.635057670375	170.592382593328	NA
12	314.9886	17.0982	3	12	11	0.55	52.3180000000002	2.01899999999995	52.3569430448343	66.5025484571586	85.685220897334	170.164446728521	NA
13	315.8029	18.44402	3	12	12	0.6	16.2860000000001	26.9164	31.4599171162291	51.8341865283213	82.9588683237655	177.521212578282	NA
14	317.4843	20.32249	3	12	13	0.65	33.6279999999999	37.5694	50.4212475089619	32.6235882942954	93.5331069271825	184.997452718265	NA
15	317.8097	19.82084	3	12	14	0.7	6.50800000000004	-10.033	11.9588943050769	32.7622929792444	119.689467681758	190.649775210837	NA
16	318.6167	20.0749	3	12	15	0.75	16.1399999999992	5.08119999999998	16.9209394963747	70.1698764907682	145.67597661255	188.306596809079	NA
17	319.715	17.66044	3	12	16	0.8	21.9659999999999	-48.2892	53.0504664695796	120.563665397206	178.101010768624	181.179088911822	NA
18	328.3564	10.97617	3	12	17	0.85	172.828000000001	-133.6854	218.497834673848	187.544748835195	210.620534209006	171.298747326137	NA
19	342.158486705865	4.80349042217498	3	12	18	0.9	276.0417341173	-123.4535915565	302.390192041153	258.728364930804	236.825639863718	163.082541069659	NA
20	358.919301928296	0.346787655351411	3	12	19	0.95	335.21630444862	-89.1340553364714	346.864311495021	323.439728558004	260.076913386003	160.43000722542	135.20583904662
21	377.338070808171	-2.52919739128213	3	12	20	1	368.375377597499	-57.5197009326708	372.839019974417	351.071191927243	273.978135947783	156.489799171833	135.878043220662
22	396.114018486371	-3.9597238085371	3	12	21	1.05	375.518953564	-28.6105283450994	376.607284605579	353.087614330229	276.67295692631	155.390796610128	126.964443608203
23	413.946370103775	-4.08005068722493	3	12	22	1.1	356.64703234808	-2.40653757375661	356.655151520045	332.609077936811	259.638626328508	154.858768575615	125.247874255453
24	429.534350801262	-3.02543711815706	3	12	23	1.15	311.75961394974	21.0922713813574	312.472304056081	289.227906964762	232.631975212136	153.409973783277	124.734546223328
25	441.57718571971	-0.931142192144938	3	12	24	1.2	240.856698368959	41.8858985202424	244.471629527935	229.906185294617	201.170546769082	154.513891371383	123.903807146762
26	448.7741	2.06757499999999	3	12	25	1.25	143.9382856058	59.9743438428986	155.93316511417	168.206060729774	167.303621731117	156.422649941862	120.562172013596
27	450.845	5.489686	3	12	26	1.3	41.418000000001	68.4422200000002	79.9986762548513	112.176336094043	132.680582451631	153.940225360589	116.471775794872
28	450.851520527833	7.89740360543271	3	12	27	1.35	0.130410556658944	48.1543521086542	48.1545286958302	69.7320156013529	99.0970029422252	144.351911852965	111.901474068871
29	449.911991937792	9.21244614929209	3	12	28	1.4	-18.7905718008199	26.3008508771876	32.3236808774283	45.3793364974722	69.9943077028355	133.682951792215	108.743023132675
30	448.403748166462	9.78285069029273	3	12	29	1.45	-30.1648754266	11.4080908200128	32.2500270644841	35.4549796086463	48.9508693567633	118.461246498632	108.476120272835
31	446.704123150431	9.95665428714924	3	12	30	1.5	-33.9925003206201	3.47607193713021	34.169769594767	29.9879451546769	38.8671639359406	101.163703847996	107.49725648493
32	445.190450826286	10.0818939985762	3	12	31	1.55	-30.2734464828995	2.50479422853921	30.376891810722	27.812279311628	31.2074937948671	83.7644404878854	107.89363272303
33	444.240065130613	10.5066068832883	3	12	32	1.6	-19.0077139134598	8.49425769424201	20.8193564259831	28.1697231121738	29.0651973774208	72.974535932623	108.628844656365
34	444.2303	11.57883	3	12	33	1.65	-0.195302612260093	21.444462334234	21.4453516621839	32.3549913744091	34.7339283722938	64.4716397283915	108.413700904753
35	444.2887	13.27969	3	12	34	1.7	1.16800000000012	34.0172	34.0372460672129	26.9600079810879	35.7519462281825	57.1578390826871	109.059485327188
36	441.7389	14.32251	3	12	35	1.75	-50.9960000000001	20.8564	55.0961109059433	28.1424496001647	35.0237859648753	52.817747218112	108.671350053723
37	441.7862	14.15912	3	12	36	1.8	0.94600000000014	-3.26779999999999	3.40197484411632	41.6555774329595	34.8482985241394	51.7644626779225	111.248903650951
38	441.5919	12.83674	3	12	37	1.85	-3.88599999999997	-26.4476	26.7315645213668	43.3341693441912	46.8520689230207	52.5042008116041	111.028495996175
39	444.7124	9.663434	3	12	38	1.9	62.4099999999999	-63.46612	89.010990826158	37.6925805553416	58.9489717539475	54.4035051956914	109.46179486912
40	446.7686	9.141086	3	12	39	1.95	41.1239999999998	-10.44696	42.4302056233715	42.7365890671908	65.3648088086109	56.5222333202504	106.831566986187
41	448.0614	8.772166	3	12	40	2	25.856	-7.37839999999998	26.8881669616952	65.5616882458768	66.7683305002834	58.5047137980272	102.632215853585
42	448.7727	10.01398	3	12	41	2.05	14.2259999999999	24.83628	28.6220174033627	76.2423660749356	72.3214315609778	60.396468835932	96.6833185921687
43	452.4541	4.009892	3	12	42	2.1	73.6279999999999	-120.08176	140.857060414796	87.3954482730307	75.9432042457874	62.398920737115	91.0293785105588
44	456.546283143828	-1.81751532864991	3	12	43	2.15	81.8436628765608	-116.548146572998	142.414379971452	95.8440804452251	74.073082019089	63.4174280262301	90.2034082122537
45	460.166179669949	-5.13448637851023	3	12	44	2.2	72.3979305224191	-66.3394209972064	98.1956166138469	101.906274054765	77.2925204123184	63.6050792829925	95.8549841187337
46	463.394360131353	-6.3700842600729	3	12	45	2.25	64.5636092280802	-24.7119576312534	69.1313278226674	86.3247202456981	81.9856416311791	60.9200501655847	104.839215376167
47	466.311395081025	-5.95337208382986	3	12	46	2.3	58.3406989934406	8.3342435248608	58.9329854510606	71.9037979632423	85.9446391477246	68.557581941313	112.124109117435
48	468.997855071953	-4.31341296027304	3	12	47	2.35	53.7291998185594	32.7991824711364	62.9492913694633	67.1895925516061	77.9457725512094	77.7050801393858	114.622521643163
49	471.534310657125	-1.87926999989438	3	12	48	2.4	50.7291117034401	48.6828592075732	70.3097685591732	68.1272028171331	67.8858842985126	85.2406379460255	115.436546346651
50	474.001332389529	0.919993686814198	3	12	49	2.45	49.3404346480804	55.9852737341716	74.624589555666	69.9830042406846	61.8453497573741	95.2018874737409	116.109917962518
51	476.479490822151	3.65531498936074	3	12	50	2.5	49.5631686524393	54.7064260509308	73.8193791503025	69.5668248567207	55.0717698308861	104.100727859175	116.487581686946
52	479.049356507979	5.89763079725331	3	12	51	2.55	51.3973137165601	44.8463161578514	68.2119925688178	63.8679706337829	64.7937323216483	109.602196696452	117.086387608879
53	481.7915	7.217878	3	12	52	2.6	54.84286984042	26.4049440549338	60.8683944496438	56.5011069631421	79.4669560329842	109.084221088495	118.673514603971
54	483.8808	7.13936	3	12	53	2.65	41.7860000000007	-1.57036	41.8154974444842	42.0163368446391	96.4081938729621	115.935176696116	119.262681669965
55	482.7578	5.619777	3	12	54	2.7	-22.4600000000009	-30.39166	37.7902712024622	59.604460402612	113.111254535163	134.55212915478	119.388364312217
56	482.7727	5.687944	3	12	55	2.75	0.298000000000229	1.36334	1.39552855778738	89.3670872092476	126.21581408717	156.860683534221	119.093304645982
57	489.1125	10.24492	3	12	56	2.8	126.796000000001	91.13952	156.152610358683	128.948417112141	133.259754245179	172.483755556947	119.784136055025
58	499.389276297782	12.3194626948072	3	12	57	2.85	205.535525955639	41.490853896144	209.681528482822	169.721402107185	140.22266962578	176.740842474722	120.655892436449
59	511.340589731896	11.4068419871248	3	12	58	2.9	239.02626868228	-18.252414153648	239.722146958953	210.415291329702	163.984469093719	176.469587497611	119.374390743658
60	523.259899903844	9.42615280805663	3	12	59	2.95	238.386203438961	-39.6137835813634	241.655196177679	206.915048087747	207.258908552186	175.697602604785	119.446327337395
61	533.440666415126	8.29649008870631	3	12	60	3	203.615330225639	-22.5932543870064	204.864974670372	191.078252042312	258.649597237556	174.470449575865	119.924814626127
62	540.176348867245	9.93694876017761	3	12	61	3.05	134.71364904238	32.809173429426	138.651394148908	199.020521075297	280.173778792246	173.776306381826	121.323862272239
63	541.760406861703	16.2666237535743	3	12	62	3.1	31.6811598891604	126.593499867934	130.497548255648	244.796414997188	274.01472891646	174.948108470826	119.285841027634
64	536.4863	29.20461	3	12	63	3.15	-105.48213723406	258.759724928514	279.433492123878	306.88390314541	256.53098112226	175.1079353137	115.987019675661
65	524.11751061353	49.2176114835775	3	12	64	3.2	-247.3757877294	400.26002967155	470.534665787135	353.432509496744	238.283950674407	175.171649341442	114.350940087063
66	510.297611953248	70.9627684005051	3	12	65	3.25	-276.397973205641	434.903138338552	515.302415411482	356.951205790607	222.72508506456	177.266559126379	113.600120471381
67	502.1402	87.64483	3	12	66	3.3	-163.14823906496	333.641231989898	371.394425905579	314.041441169223	214.292858518472	171.010690168737	113.588338825406
68	502.6619	95.03098	3	12	67	3.35	10.4340000000002	147.723	148.091029724963	231.771486351626	209.673547315873	163.606704733512	112.660287888662
69	502.728	98.27454	3	12	68	3.4	1.32200000000012	64.8712	64.8846690169566	138.566266983711	186.23140153368	153.508143541291	112.143690517325
70	503.9774	100.9571	3	12	69	3.45	24.9879999999996	53.6511999999999	59.1848916991488	75.1532075402001	143.084390130698	143.69076720105	111.78650630799
71	505.3681	102.9909	3	12	70	3.5	27.8140000000008	40.676	49.2763185719067	62.3958888411385	95.8835210152026	135.748901393079	110.37748093671
72	507.5597	104.5959	3	12	71	3.55	43.8319999999999	32.1000000000001	54.3291286880251	58.4213618981373	61.8476015452288	133.045527848026	110.145828326708
73	507.6321	108.8105	3	12	72	3.6	1.44799999999918	84.2920000000001	84.3044362296553	54.3972939097707	53.1986805505639	129.487460966774	109.955905867795
74	507.3779	111.0467	3	12	73	3.65	-5.08399999999938	44.7239999999999	45.0120343019507	53.2007750466943	50.4853059603224	116.038862655207	109.9629451049
75	505.7454	109.9743	3	12	74	3.7	-32.6499999999999	-21.448	39.0645517573156	48.5419955502574	49.0975837276931	94.1497510193463	109.41214800869
76	506.9662	111.7619	3	12	75	3.75	24.4159999999999	35.752	43.2937242565247	44.0014722599893	48.7727177215968	70.3395574085406	110.185005288388
77	507.8907	113.0082	3	12	76	3.8	18.4899999999993	24.9260000000001	31.0352312058406	42.5492500225074	51.7981971775803	54.692922093865	106.667980091987
78	509.2262	115.7837	3	12	77	3.85	26.7100000000005	55.5099999999999	61.6018197783151	43.7978735456155	49.3013746176757	48.5797333026022	101.950109739481
79	509.2394	117.6712	3	12	78	3.9	0.263999999999669	37.7500000000001	37.7509231145412	44.3446603964992	45.8463237767333	47.8177935370383	96.8177343808487
80	510.8643	119.2497	3	12	79	3.95	32.4980000000005	31.5700000000001	45.3076693728561	55.0543988049032	45.2151119079943	47.8754100111951	91.8636043120011
81	510.9962	121.5473	3	12	80	4	2.63799999999947	45.9520000000001	46.0276585109432	54.6012769753621	44.7955938018785	46.2845122975546	87.9044805796503
82	509.4305	125.476	3	12	81	4.05	-31.3139999999999	78.5739999999998	84.5839232478606	49.1433975309591	47.5382426425012	46.5153502715897	84.9431016577604
83	507.4958	127.7252	3	12	82	4.1	-38.6940000000004	44.984	59.3362106306093	46.6323502703731	43.9607860546406	44.9637032647632	82.5403849485869
84	507.3774	128.2347	3	12	83	4.15	-2.36799999999903	10.1900000000001	10.4615258925262	45.2465272072579	45.1502811137541	44.8179548961011	76.2491574154328
85	507.8916	129.7895	3	12	84	4.2	10.2839999999992	31.096	32.752433069926	40.0220864800993	46.653236294697	43.6526466759373	65.62331348811
86	507.4908	131.7029	3	12	85	4.25	-8.01600000000008	38.2679999999999	39.0985431953672	33.3202951339191	43.7963068735124	43.1034514503964	54.1312851457835
87	506.1622	134.3066	3	12	86	4.3	-26.5719999999999	52.0740000000001	58.4617196120675	41.1571646965492	41.232503365599	42.3252700152368	46.7715790231108
88	506.6682	135.4947	3	12	87	4.35	10.1200000000006	23.7619999999998	25.8272538997084	46.674122319021	40.6260319118508	40.2935147454493	44.165244056215
89	508.6317	137.0134	3	12	88	4.4	39.2700000000002	30.3739999999999	49.6458737056768	42.3460865397669	43.7895860154688	40.1273252204063	46.4276821331462
90	511.5029	136.0873	3	12	89	4.45	57.4239999999998	-18.5219999999998	60.3372211822849	42.4429202510988	42.0901814438803	40.0364414229522	46.9172489662976
91	512.1839	136.6334	3	12	90	4.5	13.6199999999997	10.9219999999999	17.4583642990971	47.9317686897825	41.4113090989142	40.060059766222	47.2202828551332
92	512.3392	139.5766	3	12	91	4.55	3.10600000000022	58.8640000000004	58.9458881687268	46.4220073343885	37.1122973879724	36.8406754674946	48.1145307582277
93	509.8599	140.5501	3	12	92	4.6	-49.5860000000005	19.4699999999995	53.2714960931268	37.5062405687397	36.626243436258	35.5933089303995	47.8680626223995
94	509.5499	142.632	3	12	93	4.65	-6.20000000000005	41.6380000000004	42.0970669287069	40.4765316580614	35.1043693270584	36.4594521756588	47.3798633658533
95	508.9072	143.0878	3	12	94	4.7	-12.8539999999998	9.11599999999964	15.7583873540407	31.781674524846	33.4196465512074	37.0968759568737	46.9624886844653
96	508.5469	144.6626	3	12	95	4.75	-7.2059999999999	31.4960000000002	32.309819745706	25.3207181827335	36.3238126589315	37.9230128830264	46.3394808368774
97	508.3954	145.4212	3	12	96	4.8	-3.02999999999997	15.172	15.4716025026498	23.7867313197284	32.4488475693901	38.8502359523565	46.110974519508
98	509.4417	145.3559	3	12	97	4.85	20.9260000000006	-1.30600000000015	20.9667143825642	29.3330525336752	30.5605859489482	39.7507548098278	45.1831687044241
99	509.5125	143.636	3	12	98	4.9	1.41599999999926	-34.3979999999999	34.4271326136812	32.1710936598016	29.1293183358488	45.0375707292542	44.6162141140317
100	511.4084	142.5711	3	12	99	4.95	37.9179999999997	-21.2979999999999	43.4899934237747	33.1160206139341	32.103570469867	45.9590879214002	43.585084011245
101	512.4645	140.4998	3	12	100	5	21.1220000000014	-41.4260000000002	46.500025376338	35.8004537151629	34.4347166671386	48.1560534127118	43.0905514945356
102	513.3665	140.0458	3	12	101	5.05	18.0399999999986	-9.07999999999959	20.1962372733126	34.4719053519692	40.5881745167407	49.7137112448658	42.414709536697
103	513.3542	141.7652	3	12	102	5.1	-0.24599999999964	34.3879999999996	34.3888798887078	34.8740884060589	42.8752661833976	50.7724219800357	41.9129779896388
104	512.0405	141.3134	3	12	103	5.15	-26.2740000000008	-9.03599999999983	27.784390797713	36.6983396744756	54.9707721314499	49.9417718356055	42.6691395671954
105	512.6838	143.4956	3	12	104	5.2	12.8660000000013	43.6439999999999	45.5009086942231	48.0603284195472	58.498529291593	50.2723306929932	42.8490738343025
106	511.4837	146.0044	3	12	105	5.25	-24.0020000000004	50.1760000000002	55.6212817184217	49.9500786516324	59.988294166492	49.5755102233583	43.1215736658828
107	510.7274	149.7797	3	12	106	5.3	-15.1260000000002	75.5059999999997	77.0061809986703	75.4696389109305	66.9785749203415	49.8966790237791	42.7510940525213
108	512.1967	151.4062	3	12	107	5.35	29.3859999999995	32.5300000000004	43.837631049134	82.1229701771271	70.9842580111233	50.0728226633989	42.752131735984
109	514.779	158.7336	3	12	108	5.4	51.6460000000006	146.548	155.382192094204	83.2782486585084	70.7542253353622	49.1051030076571	42.2181184114983
110	515.0048	162.6655	3	12	109	5.45	4.51600000000099	78.6380000000003	78.767565025206	85.8968214211358	68.4410909161194	47.1337265995379	41.4764802821383
111	512.5759	164.5429	3	12	110	5.5	-48.578	37.5479999999999	61.3976741253282	92.0184373706142	64.7163037795781	46.1210432228492	42.0925314513328
112	511.6322	168.9479	3	12	111	5.55	-18.8740000000007	88.1	90.0990448118071	66.0388117597938	59.2051835308176	47.9887436058995	40.9432479511568
113	511.958	172.6559	3	12	112	5.6	6.5160000000003	74.16	74.4457107965261	54.7592116551118	57.2703791434002	48.2326470488781	39.8968298008514
114	511.4478	173.8235	3	12	113	5.65	-10.2040000000011	23.3519999999999	25.4840640401019	46.1543589006478	43.2394338838643	48.8788269587319	39.3188491624996
115	510.3683	174.1162	3	12	114	5.7	-21.5899999999999	5.85399999999993	22.3695645017956	32.5135456404994	35.7689239074828	48.6012717117313	39.6041522426067
116	510.8047	174.9246	3	12	115	5.75	8.72800000000097	16.1680000000001	18.373410353008	22.5223209161863	32.2537922792065	48.3201344487393	39.3050344541669
117	510.4583	175.9631	3	12	116	5.8	-6.92800000000034	20.77	21.8949785110651	20.4400560079347	28.9989122914576	46.651952152686	39.9777471523333
118	511.6426	176.2742	3	12	117	5.85	23.6860000000001	6.22200000000021	24.4895871749609	16.7786361598537	25.4810360866328	45.7535086621402	39.9175621615262
119	511.8441	175.548	3	12	118	5.9	4.0300000000002	-14.5240000000001	15.0727394988438	18.3532256577652	27.0034285821016	39.3986660937425	39.5501381061759
120	511.6416	175.5321	3	12	119	5.95	-4.05000000000086	-0.317999999999756	4.06246526139078	25.4842789424158	28.7614525073432	36.9938726428764	38.8837260689077
121	511.5785	174.2213	3	12	120	6	-1.26199999999926	-26.216	26.2463578425655	28.4397512570793	31.9239651179004	36.0290094899538	39.0403885783143
122	513.1702	176.6185	3	12	121	6.05	31.8340000000001	47.944	57.550244934318	33.5668011562685	34.0987207745545	32.1727846574479	39.3303147812747
123	514.7148	177.8305	3	12	122	6.1	30.8919999999989	24.2399999999998	39.2669487482784	40.7442688548326	34.2366381808803	29.021237621667	40.1994483433795
124	513.2444	179.2379	3	12	123	6.15	-29.4079999999985	28.1479999999999	40.7079889947896	45.4947045780357	35.5578983036208	28.6959264893937	41.3462920170512
125	511.7776	180.5938	3	12	124	6.2	-29.3360000000007	27.1179999999998	39.9498037542118	42.7131626066931	38.21882137827	28.9359737922201	40.8819516858288
126	511.5012	183.0784	3	12	125	6.25	-5.52800000000047	49.692	49.9985364585805	40.0335251046812	39.8042267007011	29.0345586849755	40.5883312755899
127	511.2851	185.2498	3	12	126	6.3	-4.32199999999966	43.4280000000001	43.6425350776053	37.5489954509732	35.3466570234382	30.0588152808875	39.0333592090136
128	510.0692	185.6909	3	12	127	6.35	-24.3179999999995	8.82200000000012	25.8687612382189	35.6933739017074	32.5614391567012	29.7623016596535	38.5208833438981
129	509.3387	186.9019	3	12	128	6.4	-14.6100000000001	24.2200000000003	28.2853407262493	34.1137488233666	30.3884243966858	29.9951732046948	35.051385998409
130	510.314	188.0854	3	12	129	6.45	19.5060000000001	23.6699999999996	30.671696007883	27.9801514401833	29.110495077097	30.6337255382775	33.2426164866046
131	511.9563	189.4022	3	12	130	6.5	32.8459999999995	26.336	42.1004110668764	25.0893532087211	26.1451522520507	31.9597339337794	32.0626637213318
132	512.5513	189.1437	3	12	131	6.55	11.8999999999994	-5.16999999999996	12.9745481616889	23.2278533423984	26.0189097872205	30.67188595665	30.1586177697936
133	512.3251	189.6677	3	12	132	6.6	-4.52399999999898	10.48	11.4147700809079	22.5276162524865	25.2879651384267	32.1662496378809	29.4908750679632
134	513.2651	189.5381	3	12	133	6.65	18.7999999999988	-2.59200000000021	18.9778413946359	18.1765556807347	24.4324481057687	33.8137570753705	29.6947011927492
135	512.0607	190.1666	3	12	134	6.7	-24.0879999999993	12.5700000000001	27.1705105583235	24.0576681342577	23.048629698285	33.1626316599263	30.5275394101325
136	511.0503	190.2845	3	12	135	6.75	-20.2080000000001	2.3580000000004	20.3451082081174	25.4865770681322	24.1152411668576	32.8565281024406	32.7901773565391
137	511.2249	192.3963	3	12	136	6.8	3.49199999999996	42.2359999999998	42.3801104293037	25.637042869139	25.9971148898617	31.4147662653412	33.4511046410508
138	510.802	193.2223	3	12	137	6.85	-8.4579999999994	16.5199999999999	18.5593147502807	23.5696431440835	31.7710601190605	31.288258025656	33.9391628997372
139	510.7979	194.2088	3	12	138	6.9	-0.0819999999998799	19.7300000000001	19.7301703996698	30.0539266529804	37.2390897540553	30.7041059030754	38.5970392967651
140	510.1745	194.7743	3	12	139	6.95	-12.4680000000001	11.3100000000003	16.8335119330462	27.9365616454657	37.2147682427557	29.4913603303327	39.9567446565772
141	512.8097	194.6459	3	12	140	7	52.704	-2.56799999999998	52.7665257526019	38.0555431699888	39.5679039528305	28.0963179527098	40.9526434766036
142	513.9554	195.7479	3	12	141	7.05	22.9140000000007	22.0399999999995	31.7932853917303	48.8411366389715	36.8106227434618	28.1444508821392	40.1977559078671
143	514.9191	199.0686	3	12	142	7.1	19.2739999999981	66.4140000000003	69.1542223728961	50.8598933414279	37.2885509128854	29.9605125142594	39.9368409993734
144	514.1924	202.6791	3	12	143	7.15	-14.5339999999987	72.21	73.658137744583	49.0818812526805	36.9757637003821	30.6934758961048	39.8293142086211
145	513.5483	203.8614	3	12	144	7.2	-12.8819999999996	23.646	26.9272954453281	45.6846838414579	35.9340909623804	32.119105028045	39.276617747204
146	513.3347	206.0448	3	12	145	7.25	-4.27200000000084	43.6680000000001	43.8764653088648	36.521558655782	32.077394738562	36.5457960281027	38.399869354194
147	512.9858	206.6978	3	12	146	7.3	-6.97799999999916	13.0599999999998	14.8072983356176	25.1103907617928	30.2917868744168	36.8433940012142	38.1982371775161
148	512.6869	207.8258	3	12	147	7.35	-5.97800000000007	22.5599999999997	23.3385964445163	21.0082885833329	28.1499649094582	38.116024139821	38.4478058793787
149	512.478	208.6292	3	12	148	7.4	-4.1780000000017	16.0680000000002	16.6022982746372	15.0729082244436	24.1478620381544	47.1989053888354	38.6614120774289
150	512.2114	208.8077	3	12	149	7.45	-5.33199999999852	3.57000000000028	6.41678455302858	14.8988899073756	27.0234418133342	49.2797637748769	38.5175950158288
151	512.5484	209.4326	3	12	150	7.5	6.73999999999978	12.4979999999999	14.1995635144182	19.7783711631344	33.523688103375	49.9455530194278	38.52817871901
152	512.0881	208.9094	3	12	151	7.55	-9.20599999999922	-10.4640000000001	13.9372067502777	23.185333314516	36.8761652589665	49.7236258590842	38.8444574835101
153	513.8664	210.5014	3	12	152	7.6	35.5659999999989	31.8399999999997	47.7360027233104	33.0385950433356	38.9434973667566	47.7074323608659	39.585875255412
154	515.3604	211.2738	3	12	153	7.65	29.8800000000006	15.4480000000001	33.6371090315449	51.9744679823065	57.4220470772887	45.8448713418716	40.1921306987537
155	517.4005	213.1684	3	12	154	7.7	40.8019999999988	37.8919999999999	55.6830931971267	58.8534406105575	62.6254365873734	45.3906038344817	40.1905308912127
156	516.2659	218.4928	3	12	155	7.75	-22.6919999999996	106.488	108.878928209273	58.1086235703788	67.8137113002937	43.9432106059474	40.1876931943136
157	515.6328	220.825	3	12	156	7.8	-12.6620000000003	46.644	48.3320698915328	91.6587608400615	69.1554648437516	44.9817080896911	40.8609977086408
158	515.0853	222.9564	3	12	157	7.85	-10.9500000000003	42.6280000000003	44.0119175224169	92.2122781314113	67.2648998122735	45.6073537331013	41.4866793811532
159	517.2159	232.7978	3	12	158	7.9	42.6120000000014	196.828	201.387795379959	83.6529546182809	67.5418806455889	46.6187182517824	41.7325827920951
160	517.6877	235.682	3	12	159	7.95	9.43599999999833	57.6839999999999	58.4506796538753	79.4574890769457	63.7577658556291	47.5438297013249	42.0486666212165
161	514.3906	235.8972	3	12	160	8	-65.942	4.3040000000002	66.0823106436208	76.4211760541683	54.3627331085198	48.9600394853102	40.9931888960351
162	514.1522	237.244	3	12	161	8.05	-4.76799999999912	26.936	27.354742184857	43.4250004511162	53.0872509204156	49.5444640848809	41.7858683627743
163	513.1826	238.3107	3	12	162	8.1	-19.3920000000003	21.3339999999999	28.8303524085296	35.3032535798469	52.2712100994459	49.2112379965647	40.6571140657402
164	511.5568	239.1295	3	12	163	8.15	-32.5159999999994	16.3760000000002	36.4069173646983	25.0725115987587	35.8153894262761	49.6907855014026	39.8234762364619
165	510.83	239.6468	3	12	164	8.2	-14.5360000000005	10.3460000000001	17.841945297529	26.7170127638856	32.4622228152764	48.2619567543805	40.2013118865678
166	510.0964	239.7846	3	12	165	8.25	-14.6719999999993	2.75599999999997	14.9286007381797	28.1212441447236	30.1063676703268	43.8295903605245	40.7229623224738
167	509.8654	238.0208	3	12	166	8.3	-4.61999999999989	-35.2760000000001	35.5772480104913	28.2057784014359	29.9334633260103	44.8786014160673	42.8444675006402
168	509.5732	236.2522	3	12	167	8.35	-5.84400000000073	-35.3720000000004	35.8515093127198	29.6211920507058	31.1575761808558	44.8573346224854	49.2051920350779
169	511.3145	235.6531	3	12	168	8.4	34.8260000000005	-11.9819999999999	36.8295886482598	35.1402237418949	31.8396903572163	36.2662601953547	58.9023720463791
170	512.543	235.8609	3	12	169	8.45	24.5699999999999	4.15599999999984	24.9190135438784	33.149913888135	32.7661476531318	34.8175694675561	70.7866102660097
171	514.18	237.2177	3	12	170	8.5	32.7399999999989	27.1360000000004	42.5237591941252	34.193908216988	33.2964476125291	32.0408247726424	83.3659556716734
172	512.903	237.113	3	12	171	8.55	-25.5399999999986	-2.09400000000016	25.6256987416915	35.4736023129966	36.669951911719	33.8481108664644	94.1206581250062
173	511.0176	236.2991	3	12	172	8.6	-37.7080000000001	-16.2779999999998	41.0714809569852	35.9111032555579	37.4434591455249	33.6067957706145	94.9384856340117
174	510.2121	234.2934	3	12	173	8.65	-16.1099999999999	-40.1140000000004	43.2280591283026	31.4526714831633	36.7171309644334	33.8020811310521	115.254903267083
175	511.4549	233.7527	3	12	174	8.7	24.8559999999998	-10.8139999999997	27.1065182566847	40.189989935303	37.1729161198359	35.012019938654	132.512119775821
176	512.4662	233.7765	3	12	175	8.75	20.225999999999	0.475999999999885	20.2316003321526	40.6930100740619	33.975281874958	37.5027140390001	132.673349026193
177	512.3572	230.3126	3	12	176	8.8	-2.17999999999847	-69.2779999999999	69.3122910023899	37.9606596158701	37.7627584069184	40.7072269115894	132.083275978497
178	510.4547	229.2496	3	12	177	8.85	-38.0500000000006	-21.2600000000003	43.5865816507794	38.4347289841139	36.0560153603731	52.8030303370545	131.624952948436
179	511.2287	227.9901	3	12	178	8.9	15.48	-25.1899999999995	29.566306837344	36.4978922667526	35.7644719048879	71.1860258409759	127.565571696826
180	510.6524	226.6336	3	12	179	8.95	-11.5260000000001	-27.1300000000002	29.4768650979037	35.3355268785339	37.2578922241761	94.0293908306946	129.330145173481
181	511.1664	226.7516	3	12	180	9	10.2800000000002	2.3599999999999	10.5474167453459	31.4190206466843	41.7089804654712	117.771871858037	130.867673150477
182	510.2029	223.7263	3	12	181	9.05	-19.2700000000002	-60.5059999999997	63.5004640612962	33.5682841939057	44.7445019114597	138.696852165131	132.199880783032
183	509.9238	222.559	3	12	182	9.1	-5.58199999999943	-23.3460000000002	24.0040504915317	36.0810554642382	68.162601528584	140.665733271459	133.078389813114
184	507.91	222.6449	3	12	183	9.15	-40.2760000000001	1.71800000000019	40.312624573451	46.9200686641897	105.654920717518	180.819021032763	132.773625113165
185	506.1526	221.4916	3	12	184	9.2	-35.1480000000004	-23.066	42.0407214495663	54.1534769443856	150.885865541553	216.762282797262	134.658458888743
186	509.2194	220.4554	3	12	185	9.25	61.336	-20.7240000000002	64.7424827451034	104.906182410484	201.568461841115	221.517107691862	139.50723952217
187	504.7915567469	218.168866982819	3	12	186	9.3	-88.5568650619996	-45.73066034362	99.6675054622756	177.741557241131	239.630945923344	219.287950540928	143.984928737345
188	491.649741559673	213.676678005544	3	12	187	9.35	-262.836303744541	-89.8437795454998	277.767577822022	265.690675618868	245.275451182544	218.392571274386	146.874414493855
189	472.779157998995	206.40134553686	3	12	188	9.4	-377.411671213559	-145.50664937368	404.489498726688	356.216855018041	325.873570160638	218.864883198298	148.829044985552
190	451.165009625544	195.76538204545	3	12	189	9.45	-432.282967469021	-212.7192698282	481.786313338253	425.108414902303	396.266673370347	223.842720879407	152.146689970267
191	429.7925	181.1913	3	12	190	9.5	-427.450192510879	-291.481640909	517.373379740967	385.644719954605	401.325234918252	229.694521528312	154.648597042308
192	413.489106278622	166.114245603979	3	12	191	9.55	-326.067874427561	-301.541087920421	444.125304883586	474.005583080146	393.831399170395	230.5516506996	155.863703270383
193	414.4514	170.0199	3	12	192	9.6	19.2458744275598	78.1130879204204	80.4491030835318	526.842671121826	368.622541020188	232.549983855613	156.594013639889
194	438.383697509843	204.916578730742	3	12	193	9.65	478.64595019686	697.93357461484	846.293814354391	446.433614818464	332.074845679077	231.745169095279	156.645593956334
195	457.6522	236.8526	3	12	194	9.7	385.37004980314	638.72042538516	745.971753546657	362.554383438488	296.79957621726	234.304897838833	157.669840842564
196	451.9534	237.733	3	12	195	9.75	-113.976	17.6080000000002	115.328098224154	351.600362085771	257.820581215509	241.51176500534	159.131698745473
197	450.7817	237.3381	3	12	196	9.8	-23.4339999999997	-7.89800000000014	24.7291479837052	190.144108278009	221.472355475856	247.262630563101	157.90260773231
198	451.6609	238.2738	3	12	197	9.85	17.5840000000005	18.7139999999999	25.6789963199502	66.756481312694	219.824516528681	240.945798650656	157.522722045685
199	453.0521	236.9065	3	12	198	9.9	27.8239999999994	-27.346	39.0125453155772	69.2075476125545	137.616768029919	226.472064130129	161.364939660897
200	452.856	230.4578	3	12	199	9.95	-3.92200000000003	-128.974	129.033618720084	80.3903275132251	72.3431223073187	210.26398910984	160.771517548425
201	452.8862	224.0787	3	12	200	10	0.603999999999587	-127.582	127.583429723456	88.0486709715905	81.6982950924274	191.525322226579	164.280200280618
202	454.4468	220.3608	3	12	201	10.05	31.2120000000004	-74.3579999999997	80.6430474870586	85.0894277818296	100.693861955806	173.030554375636	165.961875006352
203	455.2567	223.4551	3	12	202	10.1	16.1980000000005	61.8859999999995	63.9707136117767	77.9297633019434	113.269056281124	172.52229400832	165.604165163053
204	455.3711	224.6605	3	12	203	10.15	2.28799999999978	24.1080000000005	24.2163293667728	94.1890425723003	120.869282581181	132.472166879904	165.199082360583
205	458.1367	228.4133	3	12	204	10.2	55.3120000000001	75.0559999999996	93.2352963206529	120.997396398387	123.72840200242	98.5773988878658	165.700474168747
206	463.845300442306	237.159089578029	3	12	205	10.25	114.172008846119	174.91579156058	208.879826075241	138.489441590657	125.230063237648	96.7462897990837	165.165889978123
207	471.1638	245.0117	3	12	206	10.3	146.36999115388	157.05220843942	214.684816617491	156.649137380532	124.588753275415	96.5172649236934	164.747367218029
208	478.4131	247.1971	3	12	207	10.35	144.986	43.7080000000003	151.430939573127	169.527040702897	125.220071487959	96.6528728169843	158.787477493092
209	483.4958	249.8873	3	12	208	10.4	101.654	53.8040000000001	115.014808316147	156.271083902995	127.327565729889	103.864996123495	149.757187604524
210	486.3576	257.2306	3	12	209	10.45	57.2360000000003	146.865999999999	157.624812932482	128.180110152442	124.811675468413	97.700314217444	139.391831278391
211	489.651	263.5544	3	12	210	10.5	65.8680000000004	126.476	142.60004207573	111.950701385261	111.79428450574	98.8658790329245	127.397512199634
212	491.4519	266.7997	3	12	211	10.55	36.0180000000003	64.9059999999997	74.2299478647263	98.0059940792459	92.3406678915809	101.372099313103	117.46500596756
213	493.5307	269.6331	3	12	212	10.6	41.576	56.6680000000008	70.2838957372177	80.0963102339284	80.0366893528449	98.658346470494	115.895954430075
214	494.7872	271.5171	3	12	213	10.65	25.1299999999992	37.6800000000003	45.2912717860735	67.3174851084845	86.8607096658101	98.6529956258876	94.8684361966557
215	495.0869	274.9077	3	12	214	10.7	5.9940000000006	67.811999999999	68.0763937058939	56.5012256307193	71.6722264324676	97.0960504986613	80.5994860730988
216	496.6329	278.5266	3	12	215	10.75	30.9199999999998	72.3779999999999	78.7059164485109	48.1226773204293	72.5016948282012	88.8200149509054	83.9913396381592
217	496.5124	279.5268	3	12	216	10.8	-2.40999999999985	20.0040000000001	20.1486504759005	75.7154252523744	78.1554453507909	82.2321038729569	89.1942922058356
218	495.2049	280.0796	3	12	217	10.85	-26.1500000000001	11.0560000000009	28.3911541857675	63.2481426310069	72.0966214530293	76.6291563355278	92.0532885008647
219	497.638	288.9134	3	12	218	10.9	48.6619999999994	176.676	183.255011445799	77.6859045479179	69.9784255218863	73.0423110789183	91.4643750750145
220	497.432429255451	289.113672594679	3	12	219	10.95	-4.11141489097986	4.00545189357899	5.73998059905663	99.8096650708624	69.3804255289098	68.5196734469419	88.6721926289606
221	494.910554508058	282.002892495425	3	12	220	11	-50.4374949478597	-142.21560198508	150.894726033066	96.0705655856294	65.8457453960709	63.2697021726897	87.4087868177601
222	493.0626	275.7311	3	12	221	11.05	-36.9590901611605	-125.435849908499	130.767453090623	64.2414257913982	72.123539854333	61.8994575594838	87.5209585443615
223	493.4954	275.5127	3	12	222	11.1	8.65600000000086	-4.36800000000062	9.69565675960222	75.5127084268127	73.2216233182106	59.2696148518312	88.0194705256881
224	492.7513	276.4611	3	12	223	11.15	-14.8820000000001	18.9679999999998	24.1093124746434	54.0055862442239	59.2239124920265	57.2647055134074	89.734868204343
225	489.8136	277.466	3	12	224	11.2	-58.7540000000001	20.0980000000004	62.0963937761287	44.4374146378035	65.3671204614161	62.6215732583319	88.9908926067601
226	488.4532	279.154	3	12	225	11.25	-27.2080000000005	33.7599999999998	43.3591151201222	50.3726810507918	54.0377095171783	71.2363894772348	85.8204347805114
227	484.6603	280.8291	3	12	226	11.3	-75.8579999999995	33.5019999999997	82.9265950585209	54.2063991926547	45.6434697681767	81.8713194879777	85.5047056981553
228	483.7529	282.5761	3	12	227	11.35	-18.1479999999999	34.9400000000003	39.371988824544	55.2215324960194	46.442608250633	87.453704184745	85.5188117871427
229	481.6428	283.0556	3	12	228	11.4	-42.2019999999998	9.5900000000006	43.2779031839574	54.0698327901327	44.5509855049285	79.0637540265337	87.2893796944102
230	478.3014	282.7161	3	12	229	11.45	-66.8280000000004	-6.79000000000087	67.1720602929527	46.84952489855	55.8627209877539	79.6440710404772	84.490972990567
231	477.064	281.3007	3	12	230	11.5	-24.7479999999996	-28.3079999999995	37.6006165906884	42.5125354504741	76.6270335583987	75.9516946025957	82.676706757257
232	478.8787	279.8214	3	12	231	11.55	36.2939999999992	-29.5860000000005	46.8250556006073	34.8955718172023	91.6190991216224	73.6698177756203	81.6186064856984
233	478.4255	279.062	3	12	232	11.6	-9.06399999999962	-15.1879999999994	17.6870415841648	56.5039094794884	101.685785051279	77.3805945808821	82.7674019094586
234	478.6582	278.9468	3	12	233	11.65	4.65400000000045	-2.30400000000031	5.19308501759846	99.1842343266648	98.9035955610409	80.8167407827984	84.4279071980804
235	481.3441	270.608	3	12	234	11.7	53.7180000000001	-166.776	175.213748604383	136.388673344695	93.9210216195383	80.8857347148589	85.1691863616297
236	483.57487525948	258.257738707558	3	12	235	11.75	44.6155051895994	-247.00522584884	251.00224082657	160.859034652085	97.8656796880131	82.8208546101173	84.5909785840678
237	484.743930794812	246.674219616154	3	12	236	11.8	23.3811107066401	-231.67038182808	232.847250690758	162.911619304879	101.696165783064	88.7773075233537	87.5420769109001
238	485.124	239.6826	3	12	237	11.85	7.60138410376044	-139.83239232308	140.038848121115	131.338133759588	108.318580911131	94.4084672387577	91.6745449479375
239	485.1248	238.9098	3	12	238	11.9	0.0159999999993943	-15.4560000000004	15.4560082815716	96.5471250493615	117.082496060668	101.536448309902	90.3875275024976
240	485.3572	238.0742	3	12	239	11.95	4.64799999999968	-16.712	17.3463208779267	67.003658221433	105.908748441964	100.462272534192	94.0064106477699
241	486.2108	234.3176	3	12	240	12	17.0720000000006	-75.1319999999998	77.0471972754363	55.7781271701776	89.0146756618359	102.083711341824	94.9047851731281
242	489.4471	231.5528	3	12	241	12.05	64.7259999999994	-55.2960000000002	85.1299165511158	71.2533728164573	85.935515925085	101.337755411913	96.2518668984602
243	491.3017	227.7894	3	12	242	12.1	37.0920000000001	-75.2679999999998	83.9111928648376	80.4793631243394	87.1311494262359	106.265188967086	99.3788381969363
244	494.7514	224.6839	3	12	243	12.15	68.9940000000001	-62.1100000000001	92.8322365129702	81.4822262743103	104.169301058763	111.591108882753	100.027110853683
245	495.4073	221.5786	3	12	244	12.2	13.1180000000006	-62.106	63.4762724173373	104.867373628737	107.003523448846	107.716799464927	100.218568238314
246	494.8659	217.5114	3	12	245	12.25	-10.8280000000002	-81.3439999999997	82.0615130252907	118.484171682294	106.301742995636	97.9455676909009	103.057037015462
247	501.473713172088	209.869212964701	3	12	246	12.3	132.15626344176	-152.84374070598	202.055653323249	137.085229301069	100.979345040762	93.2128343338225	101.784246363971
248	503.8539	202.6518	3	12	247	12.35	47.6037365582397	-144.34825929402	151.995183132624	133.527683773352	104.211797023041	95.8953857111299	102.679940170607
249	495.1747	199.3336	3	12	248	12.4	-173.584000000001	-66.3640000000004	185.837524606847	131.121259716961	106.099721704838	101.711300978461	103.877231087743
250	495.9081	197.1701	3	12	249	12.45	14.6680000000003	-43.27	45.6885447787518	97.0913164527875	109.524850487891	108.368750255063	106.487081269565
251	493.4402	199.654	3	12	250	12.5	-49.3579999999997	49.6780000000001	70.029392743333	89.9394223637875	106.876459719966	113.857875743661	107.71066609811
252	493.7	198.08	3	12	251	12.55	5.19599999999969	-31.4799999999997	31.9059370023821	75.1142141086072	100.49015274256	118.8339160213	108.253924083583
253	487.9001	198.4515	3	12	252	12.6	-115.998	7.42999999999995	116.235712687624	85.5220172024298	104.659621996024	121.37708181299	111.296083991087
254	483.4392	201.8129	3	12	253	12.65	-89.2179999999996	67.2280000000001	111.711483330945	82.6316597229709	99.2533008981596	119.237480924568	115.082848775841
255	479.382	204.5361	3	12	254	12.7	-81.1440000000005	54.4639999999998	97.7275602478649	103.888989032333	109.73397706128	119.55140176177	113.649521993227
256	477.0247	206.0076	3	12	255	12.75	-47.1460000000002	29.4299999999998	55.5776053460385	119.37982162826	121.414008491685	123.293219420806	108.556993572663
257	470.4643	208.1765	3	12	256	12.8	-131.208	43.3780000000002	138.192583549191	123.392387687712	136.688487001838	114.791185204588	103.202972647247
258	460.8383	209.2393	3	12	257	12.85	-192.52	21.2559999999996	193.689875667263	133.945936920129	138.54236660294	110.951413102456	100.085075020703
259	455.871606155847	213.568633273024	3	12	258	12.9	-99.3338768830597	86.5866654604804	131.774313628203	160.1963572604	132.375240144298	106.218013865584	100.094377208147
260	455.791248493255	221.092969507844	3	12	259	12.95	-1.60715325184015	150.4867246964	150.495306409951	169.487984971343	129.577953035649	112.511890004938	100.34447956272
261	458.52317775274	230.026049106152	3	12	260	13	54.6385851897003	178.66159196616	186.829707047393	157.70491157762	139.709979121646	113.337620854396	98.6930345257783
262	461.993344674817	238.58161246964	3	12	261	13.05	69.40333844154	171.11126726976	184.650722103907	141.358092600884	129.092217666617	115.170092755253	97.4146668462099
263	464.1277	244.9734	3	12	262	13.1	42.6871065036596	127.8357506072	134.774508698645	125.209969151169	117.243204208888	116.326979015089	97.0449173635877
264	463.467	247.3866	3	12	263	13.15	-13.2140000000004	48.2639999999998	50.0402187445258	119.223600982893	113.182726833009	118.574588668929	96.0255648632988
265	459.9873	247.15	3	12	264	13.2	-69.5939999999996	-4.73199999999963	69.7546891613742	88.6964503618899	115.289802948596	119.582244521526	95.2067618121323
266	453.7717	251.9363	3	12	265	13.25	-124.312	95.7259999999997	156.897866206013	76.7814968401569	105.261233217107	119.168419454426	93.7674694785211
267	452.5043	252.9141	3	12	266	13.3	-25.3480000000002	19.556	32.0149689988919	85.0073610651339	93.6516985086672	113.193110960672	89.5019715765105
268	449.3879	255.0178	3	12	267	13.35	-62.328	42.0740000000001	75.1997410899798	105.369636746023	94.1115914272379	104.274764330276	86.3875919981949
269	446.8114	251.2573	3	12	268	13.4	-51.5300000000002	-75.2100000000002	91.1695398694106	91.2988654513204	104.773937193559	98.4774534378331	82.2462673613415
270	439.4768	255.706	3	12	269	13.45	-146.691999999999	88.974	171.566067565821	98.6069466554446	109.586536007404	92.3202088703774	81.5015935291897
271	435.50582000365	257.425296926082	3	12	270	13.5	-79.4195999270005	34.3859385216405	86.5440097324988	111.441686014319	98.6268597872055	83.5281933078961	80.6148248803723
272	435.98746630158	254.031535671389	3	12	271	13.55	9.63292595860025	-67.8752250938601	68.5553750195129	124.540513321985	97.2940042547274	75.9954176711198	79.9249497474588
273	438.944772597685	247.721485953655	3	12	272	13.6	59.1461259221001	-126.20099435468	139.373437884351	113.803435268784	91.3063244516641	72.712752914185	77.8462496058281
274	442.400772595861	240.691917490614	3	12	273	13.65	69.1199999635194	-140.59136926082	156.66367640774	105.954854123091	83.7721800426572	72.8136488020295	75.2836146461597
275	444.3785	235.1396	3	12	274	13.7	39.5545480827798	-111.04634981228	117.88067729982	95.9810618540102	69.3506147921588	70.8621218624946	73.8194504660017
276	444.2874	232.7763	3	12	275	13.75	-1.82199999999966	-47.2660000000002	47.3011040040295	71.1709628890095	61.7951533986856	64.2417195362359	74.8206785109151
277	445.1941	233.0018	3	12	276	13.8	18.134	4.51000000000022	18.686413674111	43.0038467633298	58.3391368335723	64.2127579484327	73.6878197981657
278	445.1856	233.7679	3	12	277	13.85	-0.169999999999391	15.3219999999999	15.3229430593472	24.8977943155331	51.3139144011322	61.8237708939336	70.7851228852163
279	445.2661	234.5552	3	12	278	13.9	1.60999999999945	15.7460000000003	15.8280957793415	17.6354526742807	40.8533604104997	58.2745208570988	68.5878778372541
280	446.5862	234.9122	3	12	279	13.95	26.4020000000005	7.13999999999999	27.3504150608364	20.6972118131345	32.1377077175854	50.4912970534416	65.7840391248763
281	446.9865	235.2886	3	12	280	14	8.00599999999918	7.52799999999979	10.9893957977672	31.4568659132549	29.8565792852664	47.8920289063485	61.7016071021731
282	448.6527	234.9525	3	12	281	14.05	33.3240000000001	-6.72200000000032	33.9952093683803	38.7028740576696	31.1315116421379	44.679806739665	57.615389700457
283	451.2456	232.6675	3	12	282	14.1	51.8580000000009	-45.6999999999999	69.121213559949	39.3776211196377	32.3412173362032	39.3655201965673	55.2925284844232
284	453.7631	232.0062	3	12	283	14.15	50.3499999999997	-13.2259999999997	52.058136501415	42.0777058962521	32.7768616715403	31.9926406233907	57.7965096739089
285	455.2954	231.8967	3	12	284	14.2	30.6459999999993	-2.18999999999994	30.7241503706767	41.5658114711414	31.6319793147244	28.056656410477	61.3530277256819
286	456.5183	231.8343	3	12	285	14.25	24.4580000000008	-1.24799999999993	24.4898196808396	33.2255687591515	33.9889044140114	30.4729375674042	59.5806324617779
287	458.047	231.4688	3	12	286	14.3	30.5740000000003	-7.31000000000051	31.4357372428264	26.850849285411	31.0204766457576	34.1825286356595	59.1869842502348
288	458.8696	232.5656	3	12	287	14.35	16.4519999999993	21.936	27.4199999999996	23.8863375098112	27.4171259920024	37.2954814401565	59.3261702054731
289	459.7724	233.0167	3	12	288	14.4	18.0560000000003	9.02199999999993	20.1845391327127	25.9001029317706	23.1319208362818	38.6983022366751	59.3797480029411
290	460.4341	233.4575	3	12	289	14.45	13.2339999999999	8.81600000000049	15.9015914926779	20.4751418203738	23.9756051033687	39.2478693793752	56.8071055076247
291	462.1242	233.0979	3	12	290	14.5	33.8019999999995	-7.19200000000001	34.5586467906364	21.6086832248533	31.089295849542	39.8750208964501	55.7577619414293
292	462.1585	233.3107	3	12	291	14.55	0.686000000000604	4.25599999999974	4.31093168584224	19.4129923871526	37.233545629181	39.2353617297943	55.0233498958212
293	463.7018	232.7147	3	12	292	14.6	30.8659999999998	-11.9200000000001	33.0877070223971	24.0648726969262	42.2497455441098	37.8723040546614	51.7286746984737
294	463.6558	232.2567	3	12	293	14.65	-0.919999999999845	-9.15999999999997	9.20608494420941	36.2784887673133	44.6197428018099	42.7793705457882	48.5599364654791
295	465.5168	231.6479	3	12	294	14.7	37.2199999999998	-12.176	39.1609930415456	53.9919494379882	46.8637594440259	51.8439335888692	45.9000636083187
296	466.8538	227.0573	3	12	295	14.75	26.7399999999998	-91.8119999999999	95.6267271425723	62.8908078633662	45.7611373788889	54.9195453873198	45.4454111760867
297	469.9838	223.6267	3	12	296	14.8	62.5999999999999	-68.612	92.8782350392167	69.8264932164673	47.450246813831	54.1612105520368	45.373626747132
298	472.6466	220.8059	3	12	297	14.85	53.2560000000001	-56.4159999999998	77.5819991492871	69.6626461911256	48.3274821173204	56.8285695170126	45.3107037328843
299	474.8242	220.5363	3	12	298	14.9	43.5520000000008	-5.39199999999994	43.8845117097145	55.2437859904644	62.4268202552947	60.4849751487834	45.3334335222729
300	475.8252	218.9013	3	12	299	14.95	20.0199999999995	-32.7000000000004	38.3417579148375	40.9085441896738	79.7122620743697	63.1229139618078	44.8767314752623
301	476.8079	218.2542	3	12	300	15	19.6540000000005	-12.9419999999999	23.5324261392661	33.7641563712745	78.7497949250976	63.6234949765101	44.9431628154587
302	475.7753	218.0143	3	12	301	15.05	-20.652	-4.79800000000012	21.2020260352638	55.0271472941221	71.0888754748927	65.3668930519774	44.7399205112378
303	475.8572	215.9229	3	12	302	15.1	1.63799999999924	-41.8279999999999	41.8600600572907	89.7618779576138	71.4073934899154	64.0918292003801	43.2082840430702
304	477.3312	208.559	3	12	303	15.15	29.4800000000009	-147.278	150.199466323952	102.255803859731	76.3502074957568	65.1272323075675	42.5688018478094
305	483.3237	199.8145	3	12	304	15.2	119.849999999999	-174.89	212.015411232296	101.269206760112	79.3820684795897	63.7434708061603	42.4704547495769
306	485.1852	195.9382	3	12	305	15.25	37.2300000000007	-77.5260000000003	86.0020556498512	109.050630608556	81.4858525741314	60.4178847847692	43.2042904447434
307	485.1944	195.1248	3	12	306	15.3	0.183999999999287	-16.268	16.2690405371675	97.6732676973915	83.2835392901239	56.5647248586046	43.4744693892701
308	481.1592	195.2845	3	12	307	15.35	-80.7039999999995	3.1940000000003	80.7671792995145	69.0022590015656	79.8561762834398	53.3259260256121	43.2059185018726
309	476.5221	194.7693	3	12	308	15.4	-92.7419999999995	-10.3040000000004	93.312651768128	60.715901288532	67.8276443598404	51.9685648078707	43.0278144185192
310	473.1271	194.2598	3	12	309	15.45	-67.9000000000008	-10.1899999999995	68.6603677531667	65.2978718201361	47.7746795379509	50.5055935711494	42.9971863440161
311	470.9602	193.7394	3	12	310	15.5	-43.338	-10.4080000000005	44.5702670846833	50.6617219583234	42.0859746444409	50.0113047344673	43.1300189302686
312	469.9449	192.0641	3	12	311	15.55	-20.3059999999994	-33.5059999999999	39.1788931951882	37.9820210222894	42.0405742423165	50.2444792926814	44.0791472761666
313	469.5657	192.0737	3	12	312	15.6	-7.58400000000051	0.192000000000121	7.58642999045057	26.5471000743362	35.2444585613089	48.5442640314789	44.4687334506858
314	469.3072	190.6005	3	12	313	15.65	-5.16999999999939	-29.4639999999998	29.914147087958	23.4560480003497	27.5869221199846	42.3582331498305	45.8485383179657
315	469.4684	190.0493	3	12	314	15.7	3.22399999999902	-11.0240000000005	11.4857630134007	18.7832766644968	21.6291186627091	33.0969759102845	48.6469875940885
316	470.8814	189.6991	3	12	315	15.75	28.2600000000002	-7.00400000000002	29.1150067147513	19.8271951642944	18.5367568948031	31.4890355021669	48.325006946303
317	471.1553	188.9573	3	12	316	15.8	5.47800000000052	-14.8359999999997	15.8150365159236	17.1918232176799	17.2054192952389	32.7877282265034	48.3423814574206
318	471.7606	188.7485	3	12	317	15.85	12.106	-4.17599999999993	12.8060224894383	16.7111372510821	17.232351779518	29.5832674867326	48.0851963803967
319	471.0157	188.3671	3	12	318	15.9	-14.8980000000006	-7.62800000000027	16.7372873548859	13.6174657892565	16.8888219398205	25.570653688255	48.3356259626833
320	470.9094	188.8086	3	12	319	15.95	-2.12599999999952	8.83000000000038	9.08233318041156	15.6275619259809	18.4192722826182	22.8714587262243	48.3719123646711
321	471.0406	188.139	3	12	320	16	2.62399999999957	-13.3920000000001	13.6466494056233	14.6375083947417	20.8920963598929	22.6365428840272	48.3273418444333
322	470.1608	189.0869	3	12	321	16.05	-17.5959999999998	18.9580000000001	25.8655171995457	16.5858206619611	23.5348822106902	22.7914015003557	48.2629762802787
323	469.8094	189.2624	3	12	322	16.1	-7.02800000000025	3.50999999999999	7.8557548332419	20.1274073141543	23.9220764121564	24.8456377009915	48.9095886557018
324	468.9685	190.285	3	12	323	16.15	-16.8179999999995	20.4519999999997	26.478848690983	28.1667269305294	23.5543852565253	26.5698443283639	47.4469954825876
325	468.471	191.5287	3	12	324	16.2	-9.95000000000005	24.8739999999998	26.7902664413774	31.4422024953995	24.1137987897395	33.5505043820167	47.4802937319496
326	466.8726	193.695	3	12	325	16.25	-31.9680000000005	43.3260000000001	53.8432474874988	33.2066444295711	26.7363288732512	36.2321291078369	47.0839464037338
327	464.8315	193.1518	3	12	326	16.3	-40.8219999999994	-10.8639999999997	42.2428950238966	30.5229498510895	28.3773837054725	40.1200380562366	53.4227514867291
328	464.0055	193.0373	3	12	327	16.35	-16.5200000000004	-2.29000000000042	16.6779645040999	28.1001902653248	32.458923622465	42.8444667351813	56.9996927033194
329	463.6932	192.4638	3	12	328	16.4	-6.24599999999987	-11.4699999999999	13.0603757985747	25.305930815973	36.2508667169073	44.7026871174959	56.3236413124745
330	464.3703	192.1809	3	12	329	16.45	13.5419999999999	-5.65799999999967	14.6764685125542	25.3125649155454	48.6817364814151	46.2382311581928	56.7406640682538
331	465.7955	190.7869	3	12	330	16.5	28.5040000000004	-27.8800000000001	39.8719502407397	31.7112028153588	51.5721618557808	46.6433789543993	57.0101261062302
332	467.2257	189.2304	3	12	331	16.55	28.6040000000003	-31.13	42.2760655217585	41.9787835827252	56.705193901783	46.2814732678761	57.4622551672761
333	467.8755	186.8852	3	12	332	16.6	12.9959999999994	-46.9040000000001	48.671154003167	69.2632826975054	61.7668570582063	49.2749132799246	58.0354752896043
334	469.4264	184.0634	3	12	333	16.65	31.0180000000003	-56.4359999999999	64.3982796354065	77.8383928955885	65.8509889784666	52.5357578153448	57.5235796012508
335	471.2718	176.7373	3	12	334	16.7	36.9079999999997	-146.522	151.098964086455	88.0978228880206	68.362663526646	61.8636115536146	57.4952346468571
336	472.64	172.8327	3	12	335	16.75	27.364	-78.0920000000003	82.7475012311553	91.8225113010538	66.5504290355473	62.6788573053008	57.1759063581833
337	474.6158	168.5917	3	12	336	16.8	39.5159999999998	-84.8199999999997	93.573215483919	89.7231943742081	64.1855628302797	74.0577747469549	57.1507515177541
338	477.5206	166.8936	3	12	337	16.85	58.0960000000005	-33.9620000000002	67.2945960683328	67.4620443557866	66.0909029373843	84.4161179199061	58.5246115465417
339	479.1336	164.7345	3	12	338	16.9	32.26	-43.1819999999999	53.9016950011777	55.2624651755061	68.8206489137822	87.076628936694	59.6482396079259
340	479.7315	162.8368	3	12	339	16.95	11.9579999999996	-37.9539999999997	39.793213994348	40.2733027725388	75.0454866258141	90.6098694102832	62.5656647049898
341	480.0138	161.7866	3	12	340	17	5.64600000000041	-21.0040000000004	21.749605329753	40.3592945737148	73.7855527548208	91.3837093284332	66.5822030861008
342	479.4654	161.0338	3	12	341	17.05	-10.9680000000003	-15.0559999999996	18.6274034690827	47.9181034533564	91.4103555921269	92.1331088341964	70.2903952173775
343	482.6302	159.8294	3	12	342	17.1	63.2960000000003	-24.0880000000004	67.7245550742126	82.6289288958417	107.065378781606	91.225312878217	72.9538495527455
344	486.8672	158.0778	3	12	343	17.15	84.7400000000005	-35.0319999999999	91.6957393993858	92.3086403341354	108.302268894921	88.4773148741377	73.9597977609828
345	497.5312	158.3458	3	12	344	17.2	213.28	5.36000000000001	213.347341206775	142.547408411715	112.85707529392	81.4399649116975	74.2441151431966
346	494.350777155561	156.867009178643	3	12	345	17.25	-63.6084568887804	-29.5758164271399	70.1481625212216	173.771462989497	116.216989621319	78.1196836085298	74.16827192584
347	481.303272613579	153.43606407295	3	12	346	17.3	-260.95009083964	-68.6189021138603	269.82124385698	168.686434336487	120.080654838113	74.1814649792716	73.7639675016639
348	470.9016	149.3043	3	12	347	17.35	-208.03345227158	-82.6352814589995	223.844827963123	143.085221691999	116.35972281905	74.2047563579021	74.932006283337
349	469.4953	146.304	3	12	348	17.4	-28.1259999999997	-60.0060000000002	66.270596134334	140.125338908503	108.133980834493	74.5937920983559	80.1064981201939
350	465.2487	146.7214	3	12	349	17.45	-84.932	8.34799999999973	85.3412779843377	97.6139012645114	87.8344431975809	78.8930982517869	85.384311575402
351	462.4875	146.9071	3	12	350	17.5	-55.2239999999995	3.71400000000051	55.3487486037394	58.9479826486026	82.4538144622389	86.5210272178024	88.6588317216665
352	459.9486	145.5835	3	12	351	17.55	-50.7780000000002	-26.4720000000005	57.2640556370229	47.5815273324996	56.9525743664163	94.2993171668788	90.7897150175539
353	459.5045	144.1238	3	12	352	17.6	-8.88199999999983	-29.194	30.515234883579	32.5836647031626	41.3441339341983	96.6327858255663	90.6747712787777
354	459.0358	144.0688	3	12	353	17.65	-9.37400000000025	-1.09999999999957	9.43831955381909	24.7822900159749	40.8853153017902	95.3838377066209	89.6753051580127
355	459.0021	144.5853	3	12	354	17.7	-0.674000000000206	10.3299999999996	10.3519648376524	16.2912474683213	44.9291212096534	86.6246187327786	86.6135092743965
356	458.7056	145.3467	3	12	355	17.75	-5.92999999999961	15.2280000000002	16.3418751678013	23.740285219794	56.8250648142856	85.6576865463792	85.0451935303922
357	458.6977	146.0871	3	12	356	17.8	-0.158000000000129	14.8079999999999	14.8088428987547	34.1891032710808	68.5179794956445	73.4701602563729	83.5468793975961
358	457.088	149.0683	3	12	357	17.85	-32.1939999999995	59.624	67.7604236409423	57.2745777161442	76.9058488320829	65.4478946467679	82.9785320742949
359	456.0848	151.9847	3	12	358	17.9	-20.064000000001	58.3280000000002	61.6824098102535	88.8678396125963	82.6336945787486	73.1363673036938	83.4107356867592
360	452.441	157.1105	3	12	359	17.95	-72.876	102.516	125.779337062969	120.744711522968	85.4147942679763	80.1587537405208	86.436878555538
361	450.2955	165.5577	3	12	360	18	-42.9099999999994	168.944	174.308184650062	130.071412444372	88.8615586305196	85.9339541148998	87.8519320235957
362	447.7744	173.8945	3	12	361	18.05	-50.4219999999998	166.736	174.193202450612	131.078285886416	89.9877461463296	89.4463212009114	88.3188326112171
363	444.2696	178.4146	3	12	362	18.1	-70.0959999999998	90.4020000000003	114.393928247963	113.555010819808	89.5516553593375	90.1242296793384	86.7755047483952
364	442.3136	181.1168	3	12	363	18.15	-39.1200000000003	54.0440000000001	66.7167770204769	88.8552776484429	105.387419305597	90.8732954418877	84.5569472471854
365	440.9072	182.4064	3	12	364	18.2	-28.1280000000004	25.7919999999996	38.1629617299287	59.2307807696914	115.388386271388	91.7870536370955	81.6380630197532
366	440.1398	184.8282	3	12	365	18.25	-15.3480000000002	48.4360000000004	50.8095187932344	49.0318982743032	115.042843415514	91.9707034522545	83.1207224074185
367	439.3739	185.883	3	12	366	18.3	-15.3179999999998	21.096	26.0707180568544	79.6965527247785	110.374662906178	92.9122938159206	77.9177897713848
368	439.4886	189.0509	3	12	367	18.35	2.29400000000055	63.3580000000001	63.3995157710215	117.221761722968	103.342610526594	91.7523077906877	73.2762339705719
369	443.1947	199.4099	3	12	368	18.4	74.1219999999998	207.18	220.040049272854	141.230409182585	99.1128963050267	92.2276792751624	71.9358459706057
370	449.763	208.5919	3	12	369	18.45	131.365999999999	183.64	225.789006720876	161.518545042665	98.1593130062146	93.980658859289	71.5842053490529
371	456.3201	214.0674	3	12	370	18.5	131.142000000001	109.51	170.85275609132	157.653322778885	95.0798482739895	89.182836829389	70.3615039622195
372	461.3384	217.9999	3	12	371	18.55	100.365999999999	78.6500000000001	127.511397357255	118.529239885275	95.8368414855117	82.3383480555554	70.016843049195
373	463.5055	218.3997	3	12	372	18.6	43.3420000000001	7.99599999999998	44.0734044521184	79.0968642894612	93.9529602220379	76.918223671224	71.6942474601206
374	464.7051	218.6272	3	12	373	18.65	23.9920000000006	4.54999999999984	24.4196348048047	48.9292873653938	79.0679392447274	73.7300567877499	73.025017818022
375	465.3201	219.9197	3	12	374	18.7	12.3000000000002	25.8500000000004	28.6271287418075	30.1551379283579	72.5729314471898	76.6515073067278	73.3655716315024
376	466.2238	220.3496	3	12	375	18.75	18.0739999999992	8.59800000000007	20.014871470983	30.252597665191	63.3228302432641	80.5837582684578	74.1382221532527
377	467.8832	220.6246	3	12	376	18.8	33.1880000000001	5.49999999999955	33.6406501720761	39.6066386041798	54.3020332049324	82.3654192863966	76.518762217724
378	469.9907	219.9017	3	12	377	18.85	42.1500000000003	-14.4579999999996	44.5607031362838	66.0489986049184	50.493836815854	81.1045732943759	76.7765400021397
379	473.5213	220.3543	3	12	378	18.9	70.6119999999999	9.05199999999979	71.1898394997487	77.7163731211343	48.347217270473	70.7353246375175	76.6549353968102
380	481.485	221.4734	3	12	379	18.95	159.274	22.3820000000001	160.8389287455	78.4489284815069	55.143701607241	63.009656957585	75.9336154856637
381	484.5732	223.8839	3	12	380	19	61.7639999999994	48.2100000000003	78.3517440520628	70.735075966517	66.0876682629261	54.7890538095391	75.9411841191641
382	486.0736	224.9919	3	12	381	19.05	30.0080000000003	22.1599999999995	37.3034269739389	57.0877959367662	68.8939970872816	50.5873648974786	72.8319202785391
383	485.9864	225.2785	3	12	382	19.1	-1.74399999999991	5.73200000000043	5.99144056133453	44.2384046095637	68.2561863667139	53.2642652409029	71.8482813363881
384	485.8694	225.1884	3	12	383	19.15	-2.34000000000037	-1.80200000000013	2.9534393509944	54.4589634047179	62.4027100303076	55.1767401941563	71.3582883135008
385	486.2289	220.3722	3	12	384	19.2	7.19000000000051	-96.3240000000002	96.5919721094877	59.3390656930563	53.4463824679802	54.9440896259094	71.9953307854707
386	487.5914	214.0445	3	12	385	19.25	27.2500000000002	-126.554	129.454538027834	65.7772967669108	46.2552773758141	56.3057408542509	71.1002276847203
387	489.6916	211.7845	3	12	386	19.3	42.0039999999995	-45.1999999999998	61.7039384156306	67.7176241238491	46.8726965900249	60.1252306195273	71.9199064125911
388	489.3909	209.8992	3	12	387	19.35	-6.01400000000012	-37.706	38.182595930607	62.6543603263967	56.0346936659517	61.8007722135918	71.0886392308478
389	488.7766	209.7475	3	12	388	19.4	-12.2860000000003	-3.03400000000011	12.6550761356859	38.0515913469103	62.0062631178395	61.082191518458	67.846084910623
390	486.0975	212.0976	3	12	389	19.45	-53.581999999999	47.002	71.275653122226	34.4063274869934	54.7444776445778	57.8865721120385	63.7576408009257
391	485.7989	212.2182	3	12	390	19.5	-5.97200000000043	2.41199999999992	6.44069313040179	46.2920905649927	46.5238134455757	62.6995314089392	60.9372584845614
392	484.9893	214.2357	3	12	391	19.55	-16.1919999999998	40.3500000000003	43.4776191160465	56.2949021118299	51.3564641517731	63.3254925015228	59.2502446311726
393	486.1077	218.9864	3	12	392	19.6	22.3680000000002	95.0139999999999	97.6114113206032	46.8345949627589	55.3453580604696	66.7783390015523	59.4368684267523
394	487.804	221.621	3	12	393	19.65	33.925999999999	52.6920000000001	62.6691338698721	54.9960355442411	59.7616730066084	68.9865198392516	59.7125574621819
395	488.029	222.7984	3	12	394	19.7	4.50000000000045	23.5479999999995	23.9741173768709	68.3066008165527	62.3267617560967	67.3391542642136	59.4998231594961
396	489.5988	224.5638	3	12	395	19.75	31.3959999999997	35.308	47.247896037813	64.3986255559465	79.1437854420643	61.6166971009828	59.6324614536049
397	492.121	229.4531	3	12	396	19.8	50.444	97.7860000000004	110.030445477604	63.228443901387	79.7782884130207	61.4743935387856	59.3171229356587
398	493.9026	232.9264	3	12	397	19.85	35.6320000000005	69.4659999999999	78.0715350175723	77.8189285494345	77.5219843371528	61.0727051673196	58.8530390557932
399	496.0253	234.8145	3	12	398	19.9	42.4540000000002	37.7620000000002	56.8182255970743	103.291535339888	75.9667765606638	64.9568451837284	57.1742742546661
400	496.0816	239.6605	3	12	399	19.95	1.12599999999929	96.9200000000001	96.9265406171087	91.2499760094886	79.9338308838493	64.5056246442664	54.2449722147724
401	497.6729	248.2448	3	12	400	20	31.8260000000009	171.686	174.610929990078	90.6453431183592	76.7095807563899	67.0854631595838	55.2029284060482
402	495.7307	246.6848	3	12	401	20.05	-38.8440000000003	-31.2	49.8226488256097	88.7051092199406	71.5923229257982	67.9131243648666	57.335436760029
403	492.3107	245.1407	3	12	402	20.1	-68.4000000000003	-30.8819999999997	75.0483705619251	82.0487332182641	66.8000522741696	65.6094716126018	59.3935222034179
404	489.9669	245.3787	3	12	403	20.15	-46.8759999999997	4.75999999999999	47.1170561049815	50.1276261728922	70.1520173608484	64.2483747302075	62.2904283508285
405	486.821	245.8582	3	12	404	20.2	-62.9179999999997	9.59000000000003	63.6446606087263	51.9346698421078	66.684487532436	64.0555566930828	61.3074984153871
406	486.0922	245.68	3	12	405	20.25	-14.5760000000007	-3.56400000000008	15.0053947632184	42.9547614299801	55.0271408771032	62.9591820529589	58.707080956895
407	484.2406	247.9674	3	12	406	20.3	-37.0320000000004	45.7479999999998	58.8578671716875	51.5989255017561	56.0479603167126	58.50901525179	58.409706035673
408	483.7993	249.4088	3	12	407	20.35	-8.82599999999911	28.8280000000003	30.1488285012868	51.3202418466079	53.6969588880507	55.9053058979946	58.5274411140934
409	479.7968	251.5022	3	12	408	20.4	-80.05	41.8679999999995	90.3378764638618	59.9266555813142	52.5299728997512	53.2663569908741	59.067977743387
410	477.2705	253.3204	3	12	409	20.45	-50.5259999999998	36.3640000000004	62.2512423329849	60.1612507913174	48.1772825023162	50.6033723175063	58.2844941238854
411	475.023717092414	255.156927830339	3	12	410	20.5	-44.9356581517202	36.7305566067796	58.03746343675	64.4391563461214	49.208783349528	47.7063254031571	59.0225496194277
412	472.561442600567	256.873453295216	3	12	411	20.55	-49.2454898369408	34.3305092975402	60.0308432217034	53.4610202977462	45.4257075777819	51.3453810185353	59.7710158934483
413	470.267	258.0465	3	12	412	20.6	-45.8888520113396	23.4609340956797	51.5383562753068	45.0343231580245	45.0105595218197	52.0087054052836	57.9151620307042
414	468.5679	258.5508	3	12	413	20.65	-33.9819999999997	10.086	35.4471962219861	38.4909111177417	36.3806966208998	55.5943368624053	56.9915815868538
415	467.6412	258.942	3	12	414	20.7	-18.5339999999997	7.82400000000052	20.1177566343764	30.6901643642464	34.5222571025767	55.2758425665606	56.8737900010679
416	466.3924	258.7339	3	12	415	20.75	-24.9760000000003	-4.16200000000003	25.3204032353361	25.5819626975179	40.3855099292111	55.7974648128071	56.3274761898459
417	465.3411	258.7231	3	12	416	20.8	-21.0260000000005	-0.216000000000349	21.0271094542265	19.3003729440533	46.642801720358	55.3450185325603	54.6215426140373
418	466.0172	257.6129	3	12	417	20.85	13.5220000000004	-22.2039999999993	25.9973479416647	24.0101910471288	50.3204519225164	55.9821770608673	72.2340262074671
419	466.216	257.6485	3	12	418	20.9	3.97600000000011	0.711999999999762	4.03924745466288	42.2801087406805	58.6587008250595	53.1791103030457	90.7979230328906
420	466.2296	259.8318	3	12	419	20.95	0.271999999999935	43.6659999999995	43.6668471497537	62.5954390764696	62.3744026308049	52.0633636035044	90.3307343287782
421	467.9917	265.3928	3	12	420	21	35.2419999999995	111.220000000001	116.669991703094	75.058941147515	62.3861462760863	50.9596360792716	88.4472132392953
422	470.5477	270.9647	3	12	421	21.05	51.1200000000008	111.437999999999	122.603761133172	98.0170287060656	65.2643294873388	51.62890742203	88.030038618886
423	473.6302	274.1265	3	12	422	21.1	61.6499999999996	63.2360000000006	88.3148582968915	100.738614214481	66.9537945999149	50.2208524488067	87.4461453107507
424	477.7942	278.3647	3	12	423	21.15	83.2799999999997	84.7640000000001	118.829685247416	82.4921838114922	69.9775239851916	49.7347884435001	87.9521229602704
425	480.1519	279.9902	3	12	424	21.2	47.1540000000005	32.5099999999998	57.2747746918312	67.9332198982081	69.6044701044321	49.6920233090531	86.6150969259838
426	481.0898	280.8493	3	12	425	21.25	18.7580000000003	17.1820000000002	25.43783968815	58.8486480523148	61.5337622293321	49.6957703267329	109.645970449799
427	480.4951	278.4309	3	12	426	21.3	-11.8940000000009	-48.3680000000004	49.8089415667514	41.9380192643176	56.615013123702	50.7340699762846	132.923619219224
428	478.8915	277.0069	3	12	427	21.35	-32.0719999999994	-28.4800000000007	42.8919990674252	38.4703259943831	50.1212529750969	88.5627465169396	135.05028089662
429	478.1315	275.4708	3	12	428	21.4	-15.1999999999998	-30.7219999999995	34.2765413074302	40.575340647172	40.8108760619408	128.329489074907	144.640338613906
430	479.615	274.1342	3	12	429	21.45	29.6699999999998	-26.7319999999995	39.9363083421586	45.296806349196	37.0096439873012	130.05809634005	150.503431152021
431	481.3169	273.5538	3	12	430	21.5	34.0379999999993	-11.6079999999999	35.9629129520949	41.3938578978791	37.0053943773796	129.188101075434	153.485291657442
432	484.9776	273.2815	3	12	431	21.55	73.2140000000004	-5.44600000000059	73.416270076871	39.683732859564	36.2038104652304	124.714696219237	156.326920680817
433	486.1361	273.4368	3	12	432	21.6	23.1700000000001	3.10600000000022	23.3772568108408	35.5489619802193	110.171698433964	122.883585216218	157.80052413067
434	486.477	274.6771	3	12	433	21.65	6.81799999999953	24.8059999999998	25.7259161158545	33.4354481075871	186.681454164623	120.309909058136	159.923264457114
435	487.4393	274.7169	3	12	434	21.7	19.2460000000005	0.796000000000276	19.2624539454354	27.1108145812648	190.511722575668	117.954351285407	161.308735202419
436	486.8528	273.5907	3	12	435	21.75	-11.73	-22.5239999999997	25.3953435889335	178.949538970049	196.842439921535	163.49447608679	161.496046781008
437	488.2085	275.1809	3	12	436	21.8	27.1140000000003	31.8039999999996	41.7931024452599	333.679175469682	192.814379314772	210.502219905887	161.930213641449
438	517.272549560752	248.983114333695	3	12	437	21.85	581.280991215041	-523.9557133261	782.570878754764	345.474483171117	195.645917457339	214.118384732372	161.925788749974
439	545.2086	220.3986	3	12	438	21.9	558.72100878496	-571.6902866739	799.374098614015	360.249431735483	199.80894205433	236.101566924767	163.232909846824
440	545.2609	216.487	3	12	439	21.95	1.04599999999891	-78.2319999999999	78.2389924526126	358.517944048278	198.899058583513	248.943498700537	164.66584379562
441	548.2842	212.5505	3	12	440	22	60.4660000000013	-78.7299999999999	99.2700864107619	212.342295944628	289.983557796201	256.010947235612	161.905927393939
442	548.220589536576	210.894938378593	3	12	441	22.05	-1.27220926848167	-33.1112324281401	33.1356640092382	65.9387086389791	384.800629346544	261.024933939603	159.653340980958
443	545.643173686679	210.701936678271	3	12	442	22.1	-51.5483169979393	-3.86003400643972	51.6926382365121	52.3236339959085	318.06507103078	265.380195812534	158.297764220223
444	546.5666	207.4632	3	12	443	22.15	18.4685262664198	-64.7747335654202	67.3561620857707	219.71768385692	285.521679684911	270.111740470728	156.185107784058
445	546.7451	207.939	3	12	444	22.2	3.56999999999971	9.51599999999985	10.1636192372597	411.08331464481	307.375274825407	272.925447095785	155.033285328011
446	517.248444266723	244.288858543132	3	12	445	22.25	-589.933114665539	726.99717086264	936.240335715818	423.787846116932	315.17945454969	273.296323235284	155.077749991221
447	484.3148	281.2408	3	12	446	22.3	-658.672885334461	739.03882913736	989.963817948688	505.104650730842	329.235488564435	273.126357306614	154.980546149183
448	479.115696647222	278.75972459285	3	12	447	22.35	-103.982067055559	-49.621508143	115.215295597124	562.426915654905	335.114474167729	235.288830983008	157.69196558235
449	487.1273	256.4581	3	12	448	22.4	160.232067055559	-446.032491857	473.940185155323	410.64122524246	340.414538887126	198.136330618741	160.742644667249
450	488.358344144389	241.670505585467	3	12	449	22.45	24.6208828877798	-295.75188829066	296.774943857572	247.38766248406	346.951835608057	199.27359125119	161.994664902443
451	486.6432	232.9724	3	12	450	22.5	-34.30288288778	-173.96211170934	177.311883653594	246.441102218526	256.609088674366	194.623753712444	163.640168386201
452	488.3611	224.4592	3	12	451	22.55	34.3580000000009	-170.264	173.696004156687	175.72442704341	161.452085266684	194.59198574268	164.254406317188
453	490.0262	219.192	3	12	452	22.6	33.3019999999999	-105.344	110.482494269454	131.476755561209	152.512590935237	193.711943224227	166.612952732238
454	494.7725	215.4924	3	12	453	22.65	94.9259999999992	-73.9920000000001	120.356809279741	102.576952106272	110.750981552571	192.060306509981	168.460964012576
455	494.9107	211.7181	3	12	454	22.7	2.76400000000081	-75.4860000000002	75.5365864465693	75.5165080493085	91.1719076769728	192.112219370616	170.590381837545
456	496.5408	211.5324	3	12	455	22.75	32.6019999999994	-3.71399999999994	32.8128663789063	58.5840796519471	74.0680528751981	146.661023895652	172.319235252016
457	496.7826	213.4368	3	12	456	22.8	4.83600000000024	38.0880000000002	38.393783871872	45.7775360617324	59.9484829209251	99.4588723924786	171.636487146944
458	496.4684	214.689	3	12	457	22.85	-6.28400000000056	25.0439999999998	25.820352282647	50.8670597927364	52.3094122807258	101.265546432329	152.450293704971
459	497.958	217.079	3	12	458	22.9	29.7920000000011	47.8000000000003	56.3240913286676	45.5591536441246	43.7060741328364	85.3837224097315	132.834582094654
460	501.4188	220.7556	3	12	459	22.95	69.215999999999	73.5319999999996	100.984205101589	44.3804577925417	37.2726031331747	75.0458311043481	132.134629934409
461	501.1415	220.9022	3	12	460	23	-5.54599999999937	2.93200000000013	6.27333563584747	46.0347449095045	36.7129591169374	71.26938953679	130.256939238314
462	500.485	222.3887	3	12	461	23.05	-13.1299999999999	29.7300000000001	32.5003046139572	41.6346122039404	37.465659518273	67.4838786947719	129.881560565602
463	501.405	223.8237	3	12	462	23.1	18.3999999999992	28.7	34.0917878674612	23.6781464736131	50.0185019294211	67.8457096519415	128.816592498398
464	500.6832	225.3807	3	12	463	23.15	-14.4359999999995	31.1399999999998	34.3234278008472	27.8667645897502	60.0164632668919	66.8101875544229	127.647895982107
465	500.2477	225.7329	3	12	464	23.2	-8.70999999999981	7.04400000000021	11.2018764499525	30.5508612440043	58.9197545317234	68.2553165793047	128.162429160712
466	499.0147	225.1571	3	12	465	23.25	-24.6600000000001	-11.5159999999997	27.2164262165332	54.0022589493377	68.4707261983819	71.3421472687491	105.19623273332
467	498.3756	222.9518	3	12	466	23.3	-12.7819999999997	-44.1060000000004	45.9207878852272	78.3983143298434	75.0192744686187	70.1466169872736	81.5863530071506
468	502.7326	216.7645	3	12	467	23.35	87.1399999999994	-123.746	151.348776394128	94.1613625898337	83.3820070231572	69.6117564269336	81.1749637303153
469	499.0227	209.886	3	12	468	23.4	-74.1980000000001	-137.57	156.303704703376	109.074687807014	89.9143009760093	67.5328335705677	70.3693865833312
470	500.0821	205.5116	3	12	469	23.45	21.1880000000008	-87.4880000000002	90.0171177499039	119.487687693233	99.2380300254348	64.9956686176275	63.7361609278038
471	502.4618	201.0131	3	12	470	23.5	47.5939999999991	-89.9699999999996	101.783052302433	112.761755096977	105.971335420561	65.8901247641831	60.11956351332
472	504.3591	196.4961	3	12	471	23.55	37.9460000000006	-90.3399999999999	97.9857873163248	101.430287622175	102.827574456274	65.1711353885247	56.4607699208551
473	505.396173633933	190.702228027427	3	12	472	23.6	20.7414726786601	-115.87743945146	117.719113412846	104.314697461036	89.2050109244461	63.9212417725677	53.9884704499409
474	503.6833	186.0236	3	12	473	23.65	-34.2574726786609	-93.5725605485402	99.6463673293684	102.867983034108	75.0492038742435	63.2354854542319	51.4686209924781
475	498.4976	185.4093	3	12	474	23.7	-103.714	-12.2859999999997	104.439166944207	86.1674612193152	71.0715827035316	64.2126389508082	50.7993367560429
476	494.4883	187.9142	3	12	475	23.75	-80.1859999999999	50.0979999999998	94.5494801677935	65.6482667519156	63.3095233299842	63.7314415709884	52.2895037548414
477	493.794	188.12	3	12	476	23.8	-13.886	4.11600000000021	14.4831782423611	48.6681201263118	55.3229963084307	63.7138336218225	51.9696595974976
478	493.6083	187.387	3	12	477	23.85	-3.71399999999994	-14.6600000000001	15.123141075848	37.8284679460274	44.4604765219782	61.0843810283018	51.7685130806857
479	492.9887	186.9874	3	12	478	23.9	-12.3919999999998	-7.99199999999985	14.745634201349	23.7510636258606	36.5566699324545	55.3550507569309	50.9353954081326
480	491.9381	184.7056	3	12	479	23.95	-21.0119999999995	-45.6360000000001	50.2409060427854	24.4785313975462	29.1872478761816	52.4264907512594	48.8159433380909
481	490.7446	184.893	3	12	480	24	-23.8700000000006	3.74799999999993	24.1624585669593	23.2726862920408	21.491547721416	48.96973748985	49.4405847612482
482	489.926	185.2813	3	12	481	24.05	-16.3720000000001	7.76599999999974	18.1205171007893	24.4452197385972	24.6000927873709	45.4376611469384	49.3263604766469
483	489.5876	184.9776	3	12	482	24.1	-6.76799999999957	-6.07399999999984	9.09391554832088	20.5460278063358	32.9637511321575	40.1312312479404	48.6480876176705
484	489.3015	183.9877	3	12	483	24.15	-5.72200000000066	-19.7980000000001	20.6083014341312	19.2320318169714	35.6608976396183	36.1270544305333	48.5579672425043
485	488.2479	185.1071	3	12	484	24.2	-21.0719999999992	22.3880000000003	30.7449463814783	24.7216541771956	33.7813987989872	33.343356932781	48.7643760075509
486	488.9004	184.5172	3	12	485	24.25	13.0499999999995	-11.798	17.5924786201373	42.6548159722743	34.6299516497157	33.2368602409338	50.6915650534913
487	488.5441	182.2668	3	12	486	24.3	-7.12599999999952	-45.0080000000003	45.5686289019103	46.8765755406394	35.552325985446	33.7927022077217	51.4530545760294
488	489.587	177.4402	3	12	487	24.35	20.8579999999995	-96.5319999999997	98.7597245237142	47.0167697916387	35.8019859739026	33.9252697344377	50.7439769766152
489	489.8453	175.3704	3	12	488	24.4	5.16600000000039	-41.3960000000003	41.7170992759567	50.0278714824601	35.6974389286121	34.3379572456975	47.7932425211949
490	491.3606	174.9509	3	12	489	24.45	30.3059999999994	-8.38999999999999	31.4459176364749	46.3829977936964	37.4994659893804	32.6362180585543	48.6519522589436
491	491.8433	176.5103	3	12	490	24.5	9.65400000000045	31.1880000000002	32.6479870742443	28.949155975531	44.9821727604516	32.9910447583134	52.4552158917485
492	493.1289	176.9756	3	12	491	24.55	25.7119999999998	9.3059999999997	27.3442604580922	24.5183023165848	42.9853116280724	33.4815855647692	56.2767205352737
493	493.2195	176.4032	3	12	492	24.6	1.8119999999999	-11.4479999999998	11.5905154328871	27.9821621871221	34.886788336718	33.3749334627733	57.3073222077767
494	493.912	175.7124	3	12	493	24.65	13.8499999999999	-13.8159999999999	19.5628309812255	39.936474038443	33.0150168517768	33.8804490307768	59.2075571337634
495	496.2141	176.5158	3	12	494	24.7	46.0419999999999	16.0680000000002	48.7652169891614	39.5876254624484	31.4910373181214	33.3161130642936	58.198222366698
496	499.5497	179.7138	3	12	495	24.75	66.712	63.9599999999996	92.419546330849	40.8244206979049	31.352137866911	37.6516885359942	57.7670972226321
497	500.6357	179.0363	3	12	496	24.8	21.7200000000003	-13.5499999999996	25.600017578119	41.5117313869688	31.4108451440923	39.1922755302362	60.2001539854064
498	500.433	179.9016	3	12	497	24.85	-4.05399999999986	17.3059999999998	17.7744916101697	34.9999124491206	30.947880951644	40.4035729249286	62.0598227995131
499	500.7566	181.0051	3	12	498	24.9	6.47199999999998	22.0699999999999	22.9993844265449	22.7678016953791	32.0634591329414	40.2314342854589	62.3867376216182
500	499.9834	181.2475	3	12	499	24.95	-15.4639999999995	4.84800000000007	16.2061222999206	23.2340648257363	29.1327601392068	44.8774137666277	61.5379152191978
501	499.8211	182.802	3	12	500	25	-3.24600000000032	31.0899999999998	31.2589925621411	21.071341205383	30.3212043115368	55.9406942936469	61.5008438894177
502	501.0249	183.51	3	12	501	25.05	24.076	14.16	27.9313332299051	22.6151868789141	35.3992394324	67.1157799236091	62.5952087502871
503	501.3701	183.4656	3	12	502	25.1	6.90399999999954	-0.88799999999992	6.96087350840349	23.2656078292931	45.9203575131393	74.4834131676131	66.9862868293737
504	501.6054	184.9834	3	12	503	25.15	4.7059999999999	30.3559999999999	30.7186127942001	37.8746069276946	47.4478517191411	82.2880598369936	71.4511857022732
505	501.6007	185.9563	3	12	504	25.2	-0.0939999999991414	19.4580000000002	19.4582270518156	47.5644140390637	58.2637902151341	83.053087800615	74.1898327116468
506	499.3807	190.6754	3	12	505	25.25	-44.4000000000005	94.3819999999999	104.303988054149	70.7693738208956	80.5292507203828	82.2973342043305	76.3873681568952
507	497.1957	193.8076	3	12	506	25.3	-43.7	62.6440000000002	76.3803687867507	72.2805165593681	102.820714703126	86.6076057630911	77.8751708964067
508	499.9373	199.3119	3	12	507	25.35	54.8320000000001	110.086	122.985672417563	93.2619726009751	118.018945383582	90.1943758645885	75.7597305657948
509	499.9584	201.2255	3	12	508	25.4	0.421999999999798	38.272	38.2743264865628	123.183894513071	132.512660541046	90.4355179975388	74.957453504631
510	500.2791	207.4355	3	12	509	25.45	6.4140000000009	124.2	124.36550725985	158.077015367188	136.973415462023	90.4396123798413	74.6142074969955
511	502.998073886663	219.836607556894	3	12	510	25.5	54.3794777332596	248.02215113788	253.913597614629	165.268516946269	134.273464097124	90.010643020522	76.2082064763709
512	506.1128	231.986	3	12	511	25.55	62.2945222667397	242.98784886212	250.845973057336	192.744804522723	137.815972093782	91.708831935805	77.026229296678
513	508.4067	239.5949	3	12	512	25.6	45.8780000000002	152.178	158.943180312966	180.684858323071	134.468394216038	100.597640195974	78.3835699428173
514	511.5022	247.8141	3	12	513	25.65	61.9100000000003	164.384	175.655764368836	145.363033681177	133.423184275937	109.02192237377	78.6872075714842
515	509.6823	250.4502	3	12	514	25.7	-36.3980000000004	52.722	64.0657762615893	117.554928820376	122.615434544549	115.063552359	78.5062936282752
516	509.31826078603	254.298242341027	3	12	515	25.75	-7.28078427939977	76.9608468205399	77.3044744051582	103.668271485807	99.4920353206611	115.123047777796	77.2147783418347
517	510.90774536149	259.657783805715	3	12	516	25.8	31.7896915092001	107.19082929376	111.805448753333	74.1015640291497	80.5969491684841	116.558066262577	77.3238131885999
518	512.353	263.8935	3	12	517	25.85	28.9050927701987	84.7143238857007	89.5098936401177	64.5460107660258	83.1763350083661	111.115888206661	77.9643271919848
519	512.1244	265.2657	3	12	518	25.9	-4.5719999999983	27.4439999999993	27.8222270855506	53.6210369601451	85.5311842064934	109.683472723803	78.476794853837
520	511.3568	265.5378	3	12	519	25.95	-15.3520000000003	5.44200000000046	16.2880099459699	43.6389695165917	93.1536892559766	104.351001227363	78.802928470633
521	511.7623	266.5968	3	12	520	26	8.10999999999922	21.1799999999994	22.6796053757547	62.6843985309253	95.9726314584685	96.4757186590949	78.410857367399
522	511.4625	269.677	3	12	521	26.05	-5.99600000000009	61.604000000001	61.8951115355657	96.960804383837	95.3001604313722	86.9366786697468	78.2060132552995
523	514.1003	278.5292	3	12	522	26.1	52.7559999999994	177.044	184.737038711786	121.761367745927	87.7633821972841	82.2837267180215	78.626783738488
524	515.8372	288.3368	3	12	523	26.15	34.7380000000021	196.152	199.204256350109	138.324225956792	85.9437611716696	75.0863553059747	78.2088642227787
525	509.2569	290.7665	3	12	524	26.2	-131.606000000002	48.5940000000005	140.290826756422	146.961351346153	86.0865679101782	73.9594994559355	78.3258801241073
526	504.6374	293.3126	3	12	525	26.25	-92.3899999999992	50.9219999999993	105.493896430077	112.842365863643	93.4594019975287	72.1322224793389	76.2199660813088
527	499.4074	292.8106	3	12	526	26.3	-104.6	-10.0399999999991	105.080738482369	74.9267179595021	93.2764081710095	68.0400206141087	74.969075357053
528	498.7272	293.0038	3	12	527	26.35	-13.6040000000003	3.86399999999981	14.142111299237	50.4117680744289	81.3911184276768	65.734278519381	72.1790314427762
529	498.2649	292.8699	3	12	528	26.4	-9.24599999999941	-2.67800000000079	9.62601682940526	48.5945780382654	64.6415264054561	66.5180717101352	NA
530	498.4474	292.0031	3	12	529	26.45	3.65000000000009	-17.3359999999991	17.7160773310564	39.5914649958664	54.7653096558944	67.1662445614248	NA
531	497.2449	287.3351	3	12	530	26.5	-24.0500000000009	-93.3600000000001	96.4079462492593	49.9398709917108	48.2918135002094	66.8110717142761	NA
532	497.9095	284.4063	3	12	531	26.55	13.2920000000001	-58.5760000000005	60.0651732703741	54.3563348514101	40.7798807968453	64.7031945747939	NA
533	497.9868	281.113	3	12	532	26.6	1.54600000000073	-65.8659999999998	65.8841412784592	59.1188512373598	43.7051748414779	56.6559272810019	NA
534	497.8357	279.5348	3	12	533	26.65	-3.02200000000084	-31.5639999999996	31.7083361279015	47.9890489621534	47.0923822486009	47.3958060717878	NA
535	498.0193	277.4665	3	12	534	26.7	3.67200000000025	-41.3660000000004	41.5286592608049	41.9682965978243	48.2459212126714	41.5882078892147	NA
536	497.4131	275.5208	3	12	535	26.75	-12.124	-38.9139999999998	40.7589348732273	37.4704786912449	40.1627414310235	37.3168843848214	NA
537	498.0169	274.1498	3	12	536	26.8	12.0760000000007	-27.4199999999996	29.9614114487284	39.8284296457918	36.1299809785783	33.3800844515288	NA
538	497.2696	272.1128	3	12	537	26.85	-14.9459999999999	-40.7400000000007	43.3950517455626	37.372991187983	31.920736134327	33.2421746788915	NA
539	496.6299	270.0341	3	12	538	26.9	-12.7940000000001	-41.5739999999994	43.4980909006355	32.3364338998937	30.1500857381196	NA	NA
540	497.3047	268.7365	3	12	539	26.95	13.4960000000001	-25.9520000000009	29.2514669717614	30.2916653593323	28.4111061225351	NA	NA
541	496.7541	268.1857	3	12	540	27	-11.0120000000006	-11.0159999999996	15.5761484327803	26.370993577409	26.3419552694334	NA	NA
542	496.4153	267.2588	3	12	541	27.05	-6.77599999999984	-18.5379999999998	19.7375687459218	20.4717418304474	25.9802881062122	NA	NA
543	496.5294	266.0747	3	12	542	27.1	2.28200000000015	-23.682	23.7916928359459	19.4492210570871	22.7791745163052	NA	NA
544	495.9289	265.7148	3	12	543	27.15	-12.0100000000002	-7.19799999999964	14.0018321658274	20.3474766389731	NA	NA	NA
545	495.5176	264.5801	3	12	544	27.2	-8.22599999999966	-22.6940000000002	24.1388631049601	21.668910853092	NA	NA	NA
546	494.8862	263.8003	3	12	545	27.25	-12.6280000000008	-15.5960000000005	20.0674263422103	19.1873554552013	NA	NA	NA
547	493.8822	262.9476	3	12	546	27.3	-20.0799999999992	-17.0539999999994	26.3447398165165	NA	NA	NA	NA
548	493.5029	262.5232	3	12	547	27.35	-7.58600000000001	-8.48800000000097	11.3839158464922	NA	NA	NA	NA
549	NA	NA	3	12	548	27.4	NA	NA	NA	NA	NA	NA	NA
550	NA	NA	3	12	549	27.45	NA	NA	NA	NA	NA	NA	NA
551	NA	NA	3	12	550	27.5	NA	NA	NA	NA	NA	NA	NA
552	NA	NA	3	12	551	27.55	NA	NA	NA	NA	NA	NA	NA
553	NA	NA	3	12	552	27.6	NA	NA	NA	NA	NA	NA	NA
554	NA	NA	3	12	553	27.65	NA	NA	NA	NA	NA	NA	NA
555	NA	NA	3	12	554	27.7	NA	NA	NA	NA	NA	NA	NA
556	NA	NA	3	12	555	27.75	NA	NA	NA	NA	NA	NA	NA
557	NA	NA	3	12	556	27.8	NA	NA	NA	NA	NA	NA	NA
558	NA	NA	3	12	557	27.85	NA	NA	NA	NA	NA	NA	NA
559	NA	NA	3	12	558	27.9	NA	NA	NA	NA	NA	NA	NA
560	NA	NA	3	12	559	27.95	NA	NA	NA	NA	NA	NA	NA
561	NA	NA	3	12	560	28	NA	NA	NA	NA	NA	NA	NA
562	NA	NA	3	12	561	28.05	NA	NA	NA	NA	NA	NA	NA
563	NA	NA	3	12	562	28.1	NA	NA	NA	NA	NA	NA	NA
564	NA	NA	3	12	563	28.15	NA	NA	NA	NA	NA	NA	NA
565	NA	NA	3	12	564	28.2	NA	NA	NA	NA	NA	NA	NA
566	NA	NA	3	12	565	28.25	NA	NA	NA	NA	NA	NA	NA
567	NA	NA	3	12	566	28.3	NA	NA	NA	NA	NA	NA	NA
568	NA	NA	3	12	567	28.35	NA	NA	NA	NA	NA	NA	NA
569	NA	NA	3	12	568	28.4	NA	NA	NA	NA	NA	NA	NA
570	NA	NA	3	12	569	28.45	NA	NA	NA	NA	NA	NA	NA
571	NA	NA	3	12	570	28.5	NA	NA	NA	NA	NA	NA	NA
572	NA	NA	3	12	571	28.55	NA	NA	NA	NA	NA	NA	NA
573	NA	NA	3	12	572	28.6	NA	NA	NA	NA	NA	NA	NA
574	NA	NA	3	12	573	28.65	NA	NA	NA	NA	NA	NA	NA
575	NA	NA	3	12	574	28.7	NA	NA	NA	NA	NA	NA	NA
576	NA	NA	3	12	575	28.75	NA	NA	NA	NA	NA	NA	NA
577	NA	NA	3	12	576	28.8	NA	NA	NA	NA	NA	NA	NA
578	NA	NA	3	12	577	28.85	NA	NA	NA	NA	NA	NA	NA
579	NA	NA	3	12	578	28.9	NA	NA	NA	NA	NA	NA	NA
580	NA	NA	3	12	579	28.95	NA	NA	NA	NA	NA	NA	NA
581	NA	NA	3	12	580	29	NA	NA	NA	NA	NA	NA	NA
582	NA	NA	3	12	581	29.05	NA	NA	NA	NA	NA	NA	NA
583	NA	NA	3	12	582	29.1	NA	NA	NA	NA	NA	NA	NA
584	NA	NA	3	12	583	29.15	NA	NA	NA	NA	NA	NA	NA
585	NA	NA	3	12	584	29.2	NA	NA	NA	NA	NA	NA	NA
586	NA	NA	3	12	585	29.25	NA	NA	NA	NA	NA	NA	NA
587	NA	NA	3	12	586	29.3	NA	NA	NA	NA	NA	NA	NA
588	NA	NA	3	12	587	29.35	NA	NA	NA	NA	NA	NA	NA
589	NA	NA	3	12	588	29.4	NA	NA	NA	NA	NA	NA	NA
590	NA	NA	3	12	589	29.45	NA	NA	NA	NA	NA	NA	NA
591	NA	NA	3	12	590	29.5	NA	NA	NA	NA	NA	NA	NA
592	NA	NA	3	12	591	29.55	NA	NA	NA	NA	NA	NA	NA
593	NA	NA	3	12	592	29.6	NA	NA	NA	NA	NA	NA	NA
594	NA	NA	3	12	593	29.65	NA	NA	NA	NA	NA	NA	NA
595	NA	NA	3	12	594	29.7	NA	NA	NA	NA	NA	NA	NA
596	NA	NA	3	12	595	29.75	NA	NA	NA	NA	NA	NA	NA
597	NA	NA	3	12	596	29.8	NA	NA	NA	NA	NA	NA	NA
598	NA	NA	3	12	597	29.85	NA	NA	NA	NA	NA	NA	NA
599	NA	NA	3	12	598	29.9	NA	NA	NA	NA	NA	NA	NA
600	NA	NA	3	12	599	29.95	NA	NA	NA	NA	NA	NA	NA
601	NA	NA	3	12	600	30	NA	NA	NA	NA	NA	NA	NA
