# Supplementary material for: An automated feeding system for the African killifish reveals the impact of diet on lifespan and allows scalable assessment of associative learning
Source: eLife. 2022 Nov 10;11:e69008. doi: 10.7554/eLife.69008 (PMC9788828; doi:10.7554/eLife.69008)
Supplement: Figure 6—source data 3. [file elife-69008-fig6-data3.zip › Filtered and Interpolated Trajectories with Kinematics/t16_REC0014 DLC_likelihood-euclidean-filtered_splines-interpolated_kinematics_02_resnet50_TrainAllTheThingsJun28shuffle1_1030000.csv]

	x2	y2	fishnum	recording_num	bodyparts_coords	seconds	velocity_x	velocity_y	velocity_xy	velocity_xy_5frame	velocity_xy_10frame	velocity_xy_20frame	velocity_xy_40frame
1	145.6966	122.8923	16	14	0	0	0	0	0	NA	NA	NA	NA
2	146.8987	122.977	16	14	1	0.05	24.042	1.69399999999996	24.1016057556338	NA	NA	NA	NA
3	146.8272	122.0715	16	14	2	0.1	-1.42999999999972	-18.1100000000001	18.1663700281592	20.7783377852384	NA	NA	NA
4	148.4428	123.4494	16	14	3	0.15	32.312	27.5579999999999	42.4677372601837	25.3664790210767	NA	NA	NA
5	149.365	123.7081	16	14	4	0.2	18.4440000000001	5.17400000000009	19.155975882215	28.5549900444931	24.9083320994223	NA	NA
6	149.4456	122.5639	16	14	5	0.25	1.61200000000008	-22.884	22.9407061791916	29.7489899693525	29.8003826837887	NA	NA
7	150.9868	123.842	16	14	6	0.3	30.8239999999995	25.5619999999999	40.0441608727161	30.581982265797	28.220789745447	NA	NA
8	152.0609	124.3922	16	14	7	0.35	21.4820000000003	11.0040000000001	24.1363696524563	29.0383264136062	29.1790764893311	NA	NA
9	153.4107	126.2934	16	14	8	0.4	26.9959999999998	38.0240000000001	46.632698742406	34.2342863465007	27.6843603499196	NA	NA
10	153.9708	126.1779	16	14	9	0.45	11.2020000000001	-2.31000000000023	11.4376966212609	27.8865894464009	28.8341773307246	25.6973255625275	NA
11	155.9435	124.7317	16	14	10	0.5	39.4540000000001	-28.9239999999998	48.9205058436643	28.6091630093097	29.6142863367051	27.0363343003631	NA
12	156.3154	124.9165	16	14	11	0.55	7.43800000000022	3.69599999999991	8.30567637221693	24.7867384340422	27.5870951026052	29.9787733253755	NA
13	157.5468	124.2772	16	14	12	0.6	24.6279999999996	-12.7860000000001	27.7492374670005	28.6300282478429	29.2717222479313	30.1790827011202	NA
14	158.735	123.5832	16	14	13	0.65	23.7640000000005	-13.8799999999998	27.5205758660682	24.9942863269095	24.7927183770662	29.2213297600608	NA
15	159.3849	124.9713	16	14	14	0.7	12.9979999999995	27.7619999999999	30.6541456902648	27.2876007588095	26.4863190256328	29.2469429955694	NA
16	160.2279	126.2566	16	14	15	0.75	16.8600000000004	25.7060000000001	30.7417962389971	29.9342814865528	24.2722859169375	30.7248691148978	NA
17	161.2121	126.1633	16	14	16	0.8	19.6839999999997	-1.86599999999999	19.7722485317171	24.7986983200903	31.736756905304	30.3490403781889	NA
18	163.1794	125.59	16	14	17	0.85	39.3459999999999	-11.4660000000001	40.9826411057169	24.3426098034226	31.1790889129093	30.8807139116536	NA
19	163.2251	125.67	16	14	18	0.9	0.914000000000215	1.59999999999997	1.84266003375563	23.5502855069654	30.758299170202	29.3566624315208	NA
20	164.3225	126.5691	16	14	19	0.95	21.9479999999999	17.9820000000001	28.3737031069263	36.1859130517984	29.6597086604142	30.9213557642515	28.2256616406918
21	165.2123	127.5697	16	14	20	1	17.7960000000002	20.0119999999998	26.7801747567113	32.4238963392657	31.8354518930905	29.8743812538485	28.2613083095403
22	167.3729	131.11	16	14	21	1.05	43.2119999999998	70.8060000000003	82.9503862558821	36.7179000203137	33.1109856537726	31.058718405968	28.3644773585895
23	168.438	130.8024	16	14	22	1.1	21.302	-6.15200000000016	22.1725575430531	34.9768075174057	32.4897055753759	31.4580175826747	28.4962001651291
24	169.3042	130.0224	16	14	23	1.15	17.3240000000004	-15.6	23.3126784389957	40.1206182792156	33.9206064859754	32.0500919904256	28.0382784827152
25	169.7513	130.8983	16	14	24	1.2	8.94199999999955	17.518	19.6682405923863	30.0360582557467	35.3563925028702	31.7735001504476	28.3788449025186
26	171.0008	133.2068	16	14	25	1.25	24.9900000000002	46.1699999999996	52.4992285657606	32.5555148114861	35.4764765907596	30.9164947523759	28.8200049862887
27	171.8241	134.6094	16	14	26	1.3	16.4659999999998	28.0520000000001	32.5275861385379	31.1233129516372	30.3806799066319	30.897114398103	28.5203766037484
28	172.1509	132.9019	16	14	27	1.35	6.5360000000004	-34.1499999999996	34.7698403217498	35.7359774883347	31.7369462524402	29.6855742541916	28.5272020406552
29	172.9529	132.8071	16	14	28	1.4	16.0399999999998	-1.89600000000041	16.1516691397514	30.8323349023037	33.3418848106492	30.8769339131763	30.6973239435465
30	174.9682	133.5167	16	14	29	1.45	40.3059999999999	14.1919999999999	42.7315632758736	30.7253015575172	33.8872916404811	30.753997718856	32.2652787291834
31	176.0385	134.4177	16	14	30	1.5	21.4060000000001	18.0200000000002	27.9810156356057	30.9183776933944	29.9975376116613	29.4862823187176	31.9175913440662
32	177.2416	135.4719	16	14	31	1.55	24.0620000000001	21.0840000000002	31.9924194146053	35.5604566696612	28.6832431424334	26.7501813918034	32.1391403596416
33	178.8497	134.6931	16	14	32	1.6	32.1620000000001	-15.5760000000004	35.7352210011359	32.0386057926275	26.8814429330074	26.813317629138	31.8067847472487
34	179.3611	136.5936	16	14	33	1.65	10.2279999999996	38.0100000000004	39.3620640210854	29.162740321019	27.8332613403771	26.8552272053695	32.1035256869623
35	179.6896	135.3812	16	14	34	1.7	6.57000000000039	-24.248	25.1223088907052	26.6411847273496	26.1516029348418	27.5107468094678	31.8930912946872
36	180.228	134.9657	16	14	35	1.75	10.7679999999999	-8.31000000000017	13.6016882775632	22.8445081726204	23.4960880466755	26.9151408576796	31.7855667893052
37	181.0571	135.4677	16	14	36	1.8	16.5819999999997	10.0400000000002	19.3846414462582	20.1060660110931	23.1196828769749	26.691712829308	31.5945039106463
38	181.7881	135.8766	16	14	37	1.85	14.6199999999999	8.17799999999977	16.7518382274899	20.2646000770561	21.8896890058358	26.1736901696568	30.8547908494615
39	183.0035	136.2891	16	14	38	1.9	24.3080000000003	8.24999999999989	25.6698532134489	17.829435772332	20.3685696000899	32.0379854555722	31.3423688674689
40	184.2959	136.3822	16	14	39	1.95	25.8479999999997	1.86200000000042	25.9149792205201	19.5981810266003	21.1342019784544	33.6092016941153	30.7826150677839
41	184.3584	136.3479	16	14	40	2	1.25	-0.686000000000035	1.42586675394304	20.9348698390512	23.8327441036979	33.9608014342839	30.8833733975606
42	184.7959	135.006	16	14	41	2.05	8.75	-26.8380000000002	28.2283677175994	20.6310731890867	24.7001825161826	33.2195623133152	30.5944242086922
43	185.7974	135.6143	16	14	42	2.1	20.0300000000004	12.1659999999997	23.4352822897445	22.0038038798528	25.4659374063062	32.1555519118226	31.7275541395527
44	186.9361	135.2124	16	14	43	2.15	22.774	-8.03799999999967	24.1508699636265	29.8360524350637	36.2427095707672	32.156959383499	32.0864293960778
45	188.459	134.6067	16	14	44	2.2	30.4579999999999	-12.1140000000003	32.7786326743505	29.802184005765	41.0668004533888	32.0126824389267	31.9283629959724
46	190.4232	135.1168	16	14	45	2.25	39.2840000000001	10.2020000000005	40.5871095299975	29.9970049735613	44.4255148218923	32.6546388262344	31.3277955946692
47	191.7642	135.5291	16	14	46	2.3	26.8199999999996	8.24599999999975	28.0590255711059	51.8543459524477	43.3194417496554	32.2918934231896	33.0896005533361
48	192.8154	136.1492	16	14	47	2.35	21.0240000000005	12.4020000000002	24.4093871287262	60.1297970269247	42.4214148178094	32.0240074447314	33.4142234932929
49	194.184	129.6192	16	14	48	2.4	27.3719999999997	-130.6	133.437574858059	59.0149772087209	43.945349166908	31.8078038217615	34.0269460293325
50	194.9738	133.2419	16	14	49	2.45	15.7960000000003	72.4539999999996	74.1558880467354	56.8366994935458	42.891162899399	30.8112324167119	33.7627335311639
51	195.4239	131.5501	16	14	50	2.5	9.00199999999984	-33.836	35.0130104389782	54.8458246620574	41.4765335487709	32.2804644764036	33.1345102089675
52	195.8081	132.3177	16	14	51	2.55	7.68399999999986	15.3520000000003	17.1676369952305	36.0363523813683	39.8836043301967	34.438667025581	32.8241151733993
53	196.207	131.715	16	14	52	2.6	7.97799999999995	-12.054	14.4550129712843	25.6525287718733	38.5820774831566	36.6417906499675	32.4042324757155
54	197.7472	132.9425	16	14	53	2.65	30.804	24.5499999999998	39.3902134546132	23.9380898888209	27.3728980727558	37.3176315867861	31.6842285224037
55	198.7386	133.4458	16	14	54	2.7	19.828	10.0659999999999	22.2367699992602	22.9305091668475	20.555664380035	36.345979182477	31.988722380479
56	199.9668	133.935	16	14	55	2.75	24.5640000000003	9.78400000000022	26.4408160237164	22.3183303042558	20.1354141309149	35.7404503316588	32.1862709216932
57	200.354	133.4682	16	14	56	2.8	7.74400000000014	-9.33600000000013	12.1297333853636	18.7094437641432	25.5578923015066	39.4874882773641	32.3486804742888
58	200.4437	132.9056	16	14	57	2.85	1.79399999999987	-11.2520000000001	11.3941186583255	15.4587999881968	30.8621664821255	40.654756816929	33.1005025711704
59	201.1367	133.7173	16	14	58	2.9	13.8599999999997	16.234	21.3457807540505	16.3327383730088	30.6899140066641	36.0159066030929	33.8903016016244
60	201.4231	133.8038	16	14	59	2.95	5.72800000000029	1.73000000000002	5.98355111952789	28.1852754361656	29.800795465555	33.9162653682125	33.8661245517619
61	202.2684	135.0917	16	14	60	3	16.9060000000002	25.7580000000002	30.8105079477767	39.4060026599953	30.0043671145467	32.308218983651	34.6916820544081
62	203.6223	131.7888	16	14	61	3.05	27.0779999999996	-66.0579999999999	71.3924187011476	42.6703842491849	39.0913722245316	32.4286680334835	34.2198746464121
63	205.0462	134.8486	16	14	62	3.1	28.4780000000001	61.1959999999999	67.4977547774738	44.1427909429133	42.7274361507013	32.6529130396083	35.0678399529071
64	206.2809	133.4264	16	14	63	3.15	24.6940000000001	-28.4440000000001	37.6676886999987	43.6759958560846	44.6589151334301	31.2114976613085	34.91326556022
65	206.9475	133.3963	16	14	64	3.2	13.3319999999998	-0.602000000000089	13.3455845881697	49.9974690128975	47.27686635639	31.9647623220313	34.9435956012001
66	207.714	134.5962	16	14	65	3.25	15.3300000000002	23.9980000000003	28.4765325136334	46.0488696414073	44.4810238363872	31.717903017152	34.2321406069849
67	207.395	129.4561	16	14	66	3.3	-6.37999999999977	-102.802	102.999784485212	46.6474460176752	39.2994437654604	32.405467525388	33.904178514985
68	209.2801	130.9216	16	14	67	3.35	37.7019999999999	29.3100000000004	47.7547579200232	50.4109417698668	34.4436595970911	34.1769976976094	33.4102744002487
69	209.7541	132.8986	16	14	68	3.4	9.47999999999979	39.5399999999995	40.6605705813379	45.2860518166897	31.733081315953	35.9727993814873	30.7382563437887
70	211.0035	131.8861	16	14	69	3.45	24.9880000000002	-20.2499999999998	32.1630633491277	28.6014185180233	34.1287291785075	36.9210166868118	29.4490487232751
71	211.127	131.9574	16	14	70	3.5	2.47000000000014	1.42600000000016	2.85208274774789	22.8384495527749	33.4314389197572	37.1028996324126	28.6594491877277
72	211.6407	132.7906	16	14	71	3.55	10.274	16.6640000000001	19.5766179918801	16.8187166142307	25.7195628262445	34.0010822672432	28.6747434482019
73	211.9953	133.6687	16	14	72	3.6	7.09199999999953	17.5619999999998	18.9399130937812	17.8465165871482	25.6265592445174	33.4938892558466	28.7791911831386
74	212.1353	133.1595	16	14	73	3.65	2.8000000000003	-10.1839999999999	10.5619058886168	21.5768260228248	27.2866836295445	32.508899533654	27.9792796186456
75	213.3485	134.5761	16	14	74	3.7	24.264	28.3319999999998	37.302063213715	22.8377071344656	26.5651670172336	33.5412120199231	28.0550155356658
76	214.1035	133.8106	16	14	75	3.75	15.0999999999999	-15.3100000000001	21.5036299261311	28.4146689362598	29.724775428438	32.7238308823111	27.8443373299648
77	215.3893	133.6647	16	14	76	3.8	25.7159999999999	-2.91799999999967	25.8810235500838	37.7546506448583	28.702720769026	28.320868752606	28.4841076458151
78	215.9966	135.9258	16	14	77	3.85	12.1460000000002	45.222	46.8247221027525	35.283817447319	32.5441189146021	26.1657919835685	29.4259227324586
79	216.7238	133.1566	16	14	78	3.9	14.5440000000002	-55.3840000000002	57.2618144316091	37.8727248340511	33.2847177513549	25.4606060844845	29.5343545194308
80	217.6333	134.0103	16	14	79	3.95	18.1899999999996	17.0740000000001	24.9478972260186	34.5677344035865	32.9536948613387	24.9818320783376	30.2649757220723
81	218.317	132.4294	16	14	80	4	13.6740000000003	-31.6180000000003	34.4481668597913	36.6735688929444	32.0162228448649	25.0106793918044	30.1274991740638
82	218.7747	132.3327	16	14	81	4.05	9.15399999999977	-1.93399999999997	9.35607139776069	28.8147848578516	30.9221746789675	24.9208188629202	29.3709031637375
83	219.0054	135.1911	16	14	82	4.1	4.61400000000026	57.1680000000003	57.3538945495425	30.6235722753584	26.7050247226196	24.9054693266688	28.9010780379968
84	219.4859	134.432	16	14	83	4.15	9.60999999999956	-15.1820000000004	17.9678942561448	26.1597208556787	23.6345285394246	24.7470615759827	28.6246650494676
85	221.0247	135.1536	16	14	84	4.2	30.7760000000002	14.4320000000005	33.9918343135528	27.2766149543485	23.3984971394416	24.1452687493004	29.7956601711695
86	221.2765	134.6019	16	14	85	4.25	5.03600000000006	-11.0340000000002	12.1289097613926	16.7364805522947	20.2965833551708	23.9707716427776	29.4654535127113
87	221.9113	134.9957	16	14	86	4.3	12.6960000000003	7.87599999999998	14.9405418911098	18.4542722209975	21.1389169568144	24.5627477662423	27.507708485433
88	221.7001	134.8981	16	14	87	4.35	-4.22400000000039	-1.952	4.65322253927354	16.1734220035247	17.2668197387355	24.6748477673078	26.5952022259681
89	221.9828	136.1955	16	14	88	4.4	5.65400000000011	25.9480000000002	26.5568525996589	14.4334458546628	16.2094054006104	23.0959096573744	25.6838787999141
90	222.6755	135.3035	16	14	89	4.45	13.854	-17.8399999999999	22.5875832261886	15.0012189592803	15.3368426372621	23.6089347573327	25.9076119225518
91	222.8253	135.3869	16	14	90	4.5	2.99599999999998	1.66799999999967	3.42902901708323	17.7971589251763	15.9253204406902	23.1520987157151	26.2002340114789
92	223.6397	135.7433	16	14	91	4.55	16.2880000000001	7.12800000000016	17.7794074141971	13.9645385802233	18.203320853517	24.7407240602319	25.7883217551644
93	224.2692	135.0565	16	14	92	4.6	12.5900000000001	-13.7360000000001	18.6329223687538	14.5002632709996	22.644670811996	24.3082668201469	25.7631215131357
94	224.4194	135.3943	16	14	93	4.65	3.00399999999968	6.75599999999974	7.39375087489392	17.4171950267176	22.5572907753242	24.7404305652812	25.9004136533823
95	225.413	134.6141	16	14	94	4.7	19.8720000000003	-15.6039999999996	25.2662066800697	21.4054227477538	23.8193723752238	26.0501083224159	25.3246722256416
96	225.8081	133.8047	16	14	95	4.75	7.9019999999997	-16.1880000000002	18.0136877956737	27.4921826988157	26.0076140762595	26.2070761431115	25.6161775108282
97	227.6618	133.457	16	14	96	4.8	37.0740000000001	-6.95400000000006	37.7205460193779	31.1500429704252	28.3425311636493	26.6945482182601	26.1322387846965
98	227.532	135.9069	16	14	97	4.85	-2.59599999999978	48.9980000000003	49.0667221240631	33.1384814794481	31.3497139015582	27.0246124683677	25.2539732761563
99	227.2408	134.6562	16	14	98	4.9	-5.82400000000007	-25.0139999999999	25.6830522329414	34.5980331258013	33.271455729952	25.9071515153436	24.532436980449
100	228.6378	135.7274	16	14	99	4.95	27.9399999999998	21.4239999999995	35.2083992251845	35.2796395795449	36.7633740075696	26.833391766766	25.0507865332892
101	228.7532	134.4671	16	14	100	5	2.30799999999988	-25.206	25.3114460274398	35.2072451043007	36.4888318455329	27.3897886311534	24.7303950211322
102	230.7294	133.8983	16	14	101	5.05	39.5240000000001	-11.3759999999996	41.1285782880955	35.3928684894789	35.1857755830032	26.6558246474087	25.1981737279364
103	230.5713	136.3284	16	14	102	5.1	-3.16199999999981	48.6019999999996	48.7047497478425	40.3882665356911	31.4045541247394	26.6207736996027	24.1560181339607
104	231.2303	135.1725	16	14	103	5.15	13.1799999999998	-23.1179999999995	26.611169158832	38.3796305652644	29.2570122553629	27.0537657307818	24.2212730518255
105	231.1429	138.1805	16	14	104	5.2	-1.74800000000005	60.1599999999996	60.1853894562456	35.0919115864615	29.8474111583081	26.5040757019828	23.7746822441783
106	230.7071	137.5537	16	14	105	5.25	-8.71600000000001	-12.5360000000001	15.2682661753063	27.6018631451781	28.7719631860472	27.2615833788789	24.1416357176415
107	231.9279	137.7371	16	14	106	5.3	24.4159999999999	3.66800000000012	24.689983394081	23.1211560212469	24.969118131168	27.7017298031507	24.1642721482762
108	232.4387	137.501	16	14	107	5.35	10.2160000000003	-4.72199999999987	11.2545075414256	19.3065557809251	21.8918334976471	25.8330987850048	24.1909907459244
109	232.5481	137.6807	16	14	108	5.4	2.18799999999987	3.59399999999994	4.20763353917603	19.1642958068301	20.8360757316117	25.9689643035236	24.7764594841188
110	233.899	136.1313	16	14	109	5.45	27.0179999999999	-30.9879999999998	41.1123882546366	14.8463246758746	16.2447773963959	26.4926383092456	24.9108424193736
111	233.6841	136.8267	16	14	110	5.5	-4.298	13.9079999999996	14.5569663048311	16.1818038501161	18.034334912225	26.3086913265492	24.895306899816
112	233.7608	136.9614	16	14	111	5.55	1.53399999999976	2.69400000000019	3.1001277393037	18.5509954419765	20.2176840232982	25.6556233956408	25.9541590851134
113	234.6567	136.9967	16	14	112	5.6	17.9180000000002	0.706000000000131	17.9319034126333	13.1829990118667	20.2616434452701	24.0037694477745	26.6326719654246
114	235.2582	136.4652	16	14	113	5.65	12.0299999999997	-10.6299999999999	16.0535914984776	16.9043740176199	22.6809163516844	23.7021155383698	27.0496218666662
115	235.9369	136.6857	16	14	114	5.7	13.5740000000004	4.40999999999974	14.272406104088	25.5890433707219	23.1378654601831	21.4992561659407	27.0998295194457
116	236.5572	135.1479	16	14	115	5.75	12.4059999999997	-30.7560000000001	33.163841333597	24.3414830404241	23.8454194670512	22.0761952921715	27.2283346641003
117	237.3884	137.3205	16	14	116	5.8	16.6239999999999	43.4520000000003	46.5234745048134	26.8108372613924	26.3421286601136	21.6339960782923	26.706797068689
118	237.5532	136.7595	16	14	117	5.85	3.29600000000028	-11.2200000000001	11.6941017611446	33.0927319084995	26.1157053979019	21.357369023481	26.0526253605539
119	237.8314	138.152	16	14	118	5.9	5.56399999999996	27.8499999999997	28.4003626033187	30.7864649164824	26.568155345128	23.6457674528941	25.7754067153324
120	238.3389	135.925	16	14	119	5.95	10.1499999999999	-44.5399999999995	45.6818793396239	27.0952139495054	26.7537349354855	22.9882930719812	25.568274599812
121	239.3676	135.5908	16	14	120	6	20.5740000000003	-6.6840000000002	21.6325063735115	27.8899277553797	26.1180556721181	22.4008251684787	25.4297507529688
122	238.7927	136.871	16	14	121	6.05	-11.4980000000003	25.6040000000002	28.0672196699284	26.3254734288636	23.0503081332864	25.2524935228182	24.5704242541886
123	238.9728	137.6334	16	14	122	6.1	3.6020000000002	15.2479999999997	15.6676707905161	20.4147379624715	22.4530946016919	26.6445702312465	23.7589398509514
124	239.0612	136.6083	16	14	123	6.15	1.76800000000014	-20.5019999999996	20.5780909707384	21.4496464277537	24.6106185541038	27.0454780025506	24.0827856899068
125	239.7662	136.2168	16	14	124	6.2	14.0999999999997	-7.83000000000015	16.1282020076633	19.0054023170673	22.8387206837793	27.6955833369086	23.444904234429
126	239.4495	137.5192	16	14	125	6.25	-6.33399999999995	26.0480000000001	26.8070486999223	17.0162614480042	20.9562308699061	27.1950859493217	23.2164441542332
127	240.2204	137.7021	16	14	126	6.3	15.4180000000002	3.65799999999979	15.8459991164964	22.895763679344	24.1628583855228	25.7118643342272	23.2804141008099
128	240.5064	137.6946	16	14	127	6.35	5.72000000000003	-0.149999999999864	5.72196644520048	25.2627034050871	27.1734350645912	26.272151936103	23.9078670880304
129	240.8773	140.1657	16	14	128	6.4	7.41799999999955	49.4219999999996	49.9756021274376	20.4628153120586	27.5228006599732	25.5818491271412	24.1471915358591
130	241.244	138.8165	16	14	129	6.45	7.33400000000017	-26.9839999999999	27.9629006363789	29.3203144539783	28.6374317383317	24.6439108903784	23.5291926181506
131	241.2915	138.9486	16	14	130	6.5	0.950000000000273	2.64200000000017	2.80760823477945	37.3306086811782	28.2721162265253	24.5508101793885	23.8254264359418
132	241.2703	141.9552	16	14	131	6.55	-0.424000000000433	60.1319999999998	60.1334948260949	32.1498376406023	28.3734205351681	23.4852251127363	25.2023567584715
133	241.8467	139.7403	16	14	132	6.6	11.5280000000001	-44.298	45.7734375811999	32.0121600715763	30.0912092705141	23.5141102541284	25.1291172519915
134	242.0602	138.5558	16	14	133	6.65	4.27000000000021	-23.6899999999997	24.0717469245584	36.081417140992	26.5530797001785	24.4634558414438	25.0494090938821
135	242.7593	137.3849	16	14	134	6.7	13.9819999999997	-23.4180000000003	27.2745127912491	27.4265266163579	26.4491010969775	25.3905523029173	24.8389621624114
136	243.8842	137.1113	16	14	135	6.75	22.4979999999999	-5.47199999999975	23.1538935818578	22.85180985985	28.1453894888708	24.3566930162949	24.2847975614324
137	244.5441	137.6358	16	14	136	6.8	13.1979999999999	10.4899999999998	16.8590422029246	20.9563217597547	22.8075918399498	24.9268321233275	23.6928751453596
138	245.1756	136.6807	16	14	137	6.85	12.6300000000003	-19.1019999999997	22.8998537986599	20.8860421223786	19.8547854436655	26.4583651525797	24.0641383429315
139	244.711	137.2434	16	14	138	6.9	-9.2919999999998	11.2540000000001	14.5943064240819	20.2093618367496	21.4041110229145	24.6486156188241	23.46013957216
140	244.7757	138.588	16	14	139	6.95	1.29399999999976	26.8919999999997	26.9231146043689	18.1886570635417	22.1436728675029	24.07009216432	23.4802416518278
141	245.5946	139.1417	16	14	140	7	16.3780000000003	11.0739999999998	19.7704921537124	16.8577610274811	20.4412698060645	25.2500277034049	24.1022132222592
142	245.7082	138.8236	16	14	141	7.05	2.27199999999982	-6.36199999999974	6.75551833688547	21.8519002860744	21.480243711487	25.1522199941248	24.2349398868202
143	246.0882	139.5415	16	14	142	7.1	7.59999999999991	14.3580000000003	16.2453736183569	23.4013036126272	22.8255210346453	23.6136642727364	24.0986222788278
144	246.8454	137.7139	16	14	143	7.15	15.1440000000002	-36.5520000000004	39.5650027170482	20.6731777753793	22.7441515374698	23.0533401852136	24.37092756887
145	246.8128	139.4471	16	14	144	7.2	-0.652000000000044	34.6640000000002	34.6701312371328	24.7718303594322	21.6910832316625	21.9823409879142	24.3527312198788
146	246.6595	139.1817	16	14	145	7.25	-3.06600000000003	-5.30799999999999	6.12986296747326	28.7932810418095	22.354665917939	21.3745091735431	23.9553982403398
147	246.7127	140.5431	16	14	146	7.3	1.06400000000008	27.2280000000001	27.2487812571499	23.6364027888652	27.4968481482997	21.673885956492	23.6004352749435
148	246.8465	142.3558	16	14	147	7.35	2.67599999999959	36.2539999999996	36.3526270302432	19.9808628506977	27.3725431018072	21.85612474976	23.7968743315766
149	246.2133	142.6275	16	14	148	7.4	-12.6639999999998	5.4340000000002	13.7806114523266	24.0361540604986	24.7025693475127	21.3384300171788	23.1000127595571
150	246.6756	141.9507	16	14	149	7.45	9.24599999999998	-13.5359999999997	16.3924315462957	30.2218659371672	21.8210091083256	22.3165724132772	23.1838943690598
151	246.8511	143.2593	16	14	150	7.5	3.50999999999999	26.1719999999997	26.4063190164775	25.9518051618049	22.3077485410217	23.65361626513	24.1873516204592
152	248.2857	140.7288	16	14	151	7.55	28.6919999999998	-50.6099999999998	58.1773406404931	25.7687359061603	21.867528201497	24.9846546609041	23.4986862466866
153	248.4693	141.4561	16	14	152	7.6	3.67200000000025	14.5459999999997	15.0023231534317	23.6611553659534	20.8867284648748	24.6831343035273	22.7967341789241
154	248.0774	140.946	16	14	153	7.65	-7.83799999999985	-10.2019999999999	12.8652651741033	20.5793430215448	19.9327084968879	24.2783992962962	22.5738411326241
155	248.3	140.7559	16	14	154	7.7	4.452	-3.80200000000002	5.8545288452616	13.5131904658269	22.9420615948919	23.3149101368403	22.2063161963377
156	248.8071	140.5433	16	14	155	7.75	10.1419999999996	-4.25200000000018	10.9972572944345	15.8216517679446	24.952566612321	23.5541034643848	22.1037250326042
157	249.7432	139.8886	16	14	156	7.8	18.7220000000002	-13.0939999999998	22.8465778619031	14.0966810876155	22.4724611735085	22.2740384265595	22.054711609885
158	251.0247	139.5432	16	14	157	7.85	25.6299999999999	-6.90799999999967	26.5446296640204	22.2229678238305	21.9937255052474	21.1353835105736	21.5966578378535
159	251.1084	139.738	16	14	158	7.9	1.67399999999986	3.89599999999973	4.24041177245765	29.3257902030972	23.8542292450797	21.55140990029	21.5066637115735
160	250.2801	141.9097	16	14	159	7.95	-16.5659999999997	43.4339999999997	46.4859625263366	31.4317318811902	24.808811165355	22.2976965737996	20.952052761677
161	251.1366	139.7476	16	14	160	8	17.1299999999997	-43.2419999999996	46.5113691907683	28.1657992425502	24.8004583877479	23.1246755375136	20.6540915785645
162	250.703	141.3591	16	14	161	8.05	-8.67199999999968	32.2300000000001	33.3762862523679	33.6117774025439	22.6805486516219	21.8451524992484	20.7885821337191
163	251.2102	141.4192	16	14	162	8.1	10.1439999999997	1.20199999999954	10.2149664708207	27.3946545068795	21.3840385562724	21.9798040851118	20.8934999089979
164	251.2171	142.9927	16	14	163	8.15	0.138000000000034	31.4700000000005	31.4703025724258	20.2751265723986	23.1701113036921	22.0943420800345	20.4249147266712
165	251.9337	143.2745	16	14	164	8.2	14.332	5.63599999999951	15.4003480480148	13.9293654220537	21.6533315527073	22.4302914047611	19.8299676726767
166	251.7444	143.7863	16	14	165	8.25	-3.78599999999949	10.2360000000004	10.9137295183638	14.6022778699946	21.2967844627061	22.8329408916653	19.8870409144845
167	251.6776	143.8345	16	14	166	8.3	-1.33600000000001	0.963999999999601	1.64748050064311	12.7284452048403	21.2178438249883	22.4355372632779	19.2523540060207
168	251.7432	143.1587	16	14	167	8.35	1.31199999999978	-13.5159999999996	13.5795287105256	15.9120085985351	21.9658826649762	21.337190925947	18.7708767500211
169	252.7952	142.8204	16	14	168	8.4	21.0399999999998	-6.76600000000008	22.1011392466541	22.3184423530137	20.3344549149894	21.6748974059682	18.9555880149176
170	253.2196	141.3131	16	14	169	8.45	8.4880000000004	-30.1460000000003	31.3181650164888	28.5063222279229	20.0517716441671	19.5875331100767	19.0193457271131
171	253.1735	143.4599	16	14	170	8.5	-0.92200000000048	42.9360000000003	42.9458982907568	29.3294874599578	20.8654233955826	17.654566891999	18.9996240795277
172	254.0367	142.078	16	14	171	8.55	17.2640000000001	-27.638	32.5868798751891	27.9404646251385	22.1905258749339	16.592509606534	17.7639205911751
173	254.7587	142.5894	16	14	172	8.6	14.4400000000002	10.2280000000002	17.6953548707001	24.1915346897992	21.2903432956216	17.1038655144684	17.5016935475202
174	254.008	142.6929	16	14	173	8.65	-15.0139999999999	2.06999999999994	15.1560250725577	19.4124044381516	20.1796835082444	16.5714301570462	17.7291023583904
175	254.6361	142.666	16	14	174	8.7	12.5619999999998	-0.538000000000238	12.5735153397924	15.874729521945	17.5217346674461	16.3450252085131	18.2078663263172
176	254.0234	143.3953	16	14	175	8.75	-12.2539999999998	14.5859999999999	19.0502470325188	13.2511991312855	14.0123493212919	16.2199783645841	18.6580381503964
177	254.7328	143.168	16	14	176	8.8	14.1879999999998	-4.54599999999971	14.8985052941559	12.4189023913503	11.9671753880797	16.2306695854819	18.1678670523411
178	254.7848	143.3909	16	14	177	8.85	1.03999999999985	4.45799999999963	4.57770291740261	10.851934645093	12.2418483639606	16.4063699894687	17.9779721805575
179	255.3265	143.2973	16	14	178	8.9	10.8340000000004	-1.87199999999962	10.9945413728817	8.61229420443212	12.8084053991031	16.3597661295453	18.7359950120577
180	255.4815	143.1181	16	14	179	8.95	3.10000000000002	-3.58400000000017	4.73867660850594	8.05962125421443	12.6382787728591	15.7409948804265	18.0283564685796
181	255.8739	143.1055	16	14	180	9	7.84799999999962	-0.251999999999839	7.85204482921448	11.2324975966357	11.5745333335856	14.8745726215418	17.1202655298488
182	255.9642	143.7055	16	14	181	9.05	1.80600000000027	11.9999999999999	12.1351405430674	13.1979084068558	10.2708132960299	13.6826886831018	17.0504505851139
183	256.8387	143.1764	16	14	182	9.1	17.4900000000002	-10.582	20.442084629509	14.4246229006252	11.5223966833157	13.0235830099286	17.4667689739199
184	256.3965	144.1189	16	14	183	9.15	-8.84400000000028	18.8499999999999	20.8215954239823	14.5367724627392	12.5398487508462	13.3638626367462	16.9024554699929
185	256.8804	143.8712	16	14	184	9.2	9.67800000000011	-4.95400000000018	10.872249077353	12.4820053378453	13.9602550934069	13.9854412478733	17.3631107682628
186	257.0931	144.2341	16	14	185	9.25	4.25399999999968	7.25800000000049	8.41279263978404	11.8122957699957	15.7367959217918	14.4831354091275	17.7226560283806
187	257.0614	144.3216	16	14	186	9.3	-0.634000000000015	1.74999999999955	1.86130491859835	11.8817890948366	15.3982019781238	13.9001968414044	18.292385280585
188	257.1535	143.4719	16	14	187	9.35	1.84200000000033	-16.9939999999997	17.0935367902605	13.4958872861886	13.8053176558967	14.6187534351679	18.5269427273818
189	257.6194	142.5215	16	14	188	9.4	9.31799999999953	-19.008	21.169062048187	16.9368193808445	13.9193198743894	15.7970926181473	18.3709843535105
190	257.6873	143.4662	16	14	189	9.45	1.35800000000017	18.8939999999997	18.942740034113	18.3143986184023	15.3326037228875	16.4691798270824	17.9593147584789
191	258.7349	144.2032	16	14	190	9.5	20.9519999999998	14.7400000000005	25.6174531130634	15.7983395417977	17.3917374846694	16.5859641676986	17.2514833273762
192	259.1548	144.0805	16	14	191	9.55	8.39800000000082	-2.45400000000018	8.74920110638764	15.9568506539423	17.5295803867789	17.5083915636937	17.1365626881229
193	258.9429	144.0029	16	14	192	9.6	-4.23800000000028	-1.55199999999979	4.51324140723735	17.1693201595865	17.7151101870201	17.8296724333713	17.3460431925871
194	259.258	145.0548	16	14	193	9.65	6.30199999999945	21.0379999999998	21.96161760891	17.8466555884944	19.0543364854483	17.2334807829396	17.4168979131566
195	259.1331	146.2988	16	14	194	9.7	-2.49799999999937	24.88	25.0050875623341	16.7447621551554	18.978104560758	18.3811963280125	17.7024324015043
196	259.6724	144.9526	16	14	195	9.75	10.7859999999994	-26.9240000000002	29.0041302576029	19.6318808322425	17.4351324136054	19.2253336921772	17.4834153605445
197	259.5269	145.0238	16	14	196	9.8	-2.9099999999994	1.42400000000009	3.2397339396927	22.1518223169543	19.6185811492636	20.3541009756882	17.7622227489961
198	260.4005	145.3905	16	14	197	9.85	17.4720000000002	7.33400000000017	18.9488347926729	20.7868889619294	21.854027210846	20.6475154652949	18.1171853315504
199	261.0764	146.9809	16	14	198	9.9	13.5179999999991	31.8079999999998	34.5613250324689	17.0236092387164	20.5476416914899	20.3822025774756	18.3576029947313
200	261.6734	146.2954	16	14	199	9.95	11.9400000000007	-13.7099999999998	18.1804207872099	22.4924001433718	21.4297889331374	20.1776346365314	18.6353485256886
201	262.1649	146.4292	16	14	200	10	9.82999999999947	2.67600000000016	10.1877316415378	24.0761735894495	21.0589298996849	19.6283940332105	19.38735349742
202	262.3229	147.9502	16	14	201	10.05	3.16000000000031	30.4199999999997	30.5836884629697	18.9434610660254	23.1786215645974	20.590436693144	19.1606122136992
203	262.8601	146.7189	16	14	202	10.1	10.7439999999997	-24.6260000000001	26.867702023061	22.0726889043454	23.5799207435697	21.6685033752456	19.083158255822
204	262.4621	146.9177	16	14	203	10.15	-7.95999999999935	3.97600000000011	8.89776241534862	25.0942505606533	21.710068669503	21.4699331895669	18.9498459325163
205	263.5049	145.5861	16	14	204	10.2	20.856	-26.6320000000002	33.8265599788097	23.8648429858231	21.3771647123047	21.4194235551353	19.5359283070337
206	264.3727	146.5062	16	14	205	10.25	17.3559999999998	18.4020000000004	25.2955399230775	23.0836678976899	21.8216556528156	20.4836953119615	19.7318947971091
207	264.9184	145.413	16	14	206	10.3	10.9140000000002	-21.8639999999999	24.4366505888184	24.4766762729806	21.5622922370243	21.6242486565879	20.0740704355691
208	266.0593	145.2847	16	14	207	10.35	22.8179999999998	-2.56600000000049	22.9618265823952	20.6816405202641	21.4829795396451	21.615617227933	20.4351733928343
209	265.8675	146.0543	16	14	208	10.4	-3.83600000000001	15.3920000000005	15.8628042918021	18.549060744978	22.392224687644	20.9181133713153	20.0355257943959
210	266.258	145.4227	16	14	209	10.45	7.80999999999949	-12.6320000000004	14.8513812152272	19.2597414882255	21.4090581771332	20.8015172242947	20.0967239015134
211	266.8969	145.0662	16	14	210	10.5	12.7780000000007	-7.12999999999965	14.6326410466468	19.8822911816004	19.9084607242381	22.1887428271413	20.137693011
212	267.6797	146.2263	16	14	211	10.55	15.6560000000002	23.202	27.9900543050564	20.3077731023074	20.0698757485783	20.8128328637048	20.1834619530925
213	268.0518	147.4758	16	14	212	10.6	7.44199999999978	24.9899999999997	26.0745750492694	22.1364758340024	19.6513137122963	20.3366440782727	20.2457878261396
214	268.8073	146.9876	16	14	213	10.65	15.1099999999997	-9.76400000000012	17.9902138953374	21.2678607034983	20.1261580731275	20.6662110820929	20.2738557487916
215	268.8701	148.1857	16	14	214	10.7	1.25599999999963	23.9620000000002	23.994894873702	20.880010008931	20.2258697362848	20.6906602860549	20.1657365021288
216	268.3651	148.284	16	14	215	10.75	-10.0999999999999	1.96599999999989	10.2895653941261	19.4203362429922	22.555830001467	20.238455902041	20.3108548410309
217	269.6411	148.0224	16	14	216	10.8	25.5200000000002	-5.23199999999974	26.0508008322203	19.9445430439477	20.0633734903852	19.79403989545	20.6071907651905
218	269.6455	147.0836	16	14	217	10.85	0.0880000000006476	-18.7760000000003	18.7762062195751	18.3152636385671	19.1903086169003	20.2228313203738	20.8296588496095
219	269.9933	146.1135	16	14	218	10.9	6.95599999999899	-19.402	20.6112479001148	23.8437992994357	18.9401974765418	19.6888490113162	20.8432846809104
220	270.3794	146.8055	16	14	219	10.95	7.72199999999998	13.8400000000001	15.8484978467994	19.2467369718394	19.9722623949766	20.0158131664954	20.4738437944726
221	271.6471	145.3948	16	14	220	11	25.354000000001	-28.2139999999998	37.932243698469	18.9602809908084	20.568451079844	20.6469919887894	20.86739387787
222	271.7596	145.4989	16	14	221	11.05	2.24999999999909	2.08199999999977	3.06548919423881	17.9358519091359	19.5182040423217	19.7764872130411	20.6192328257933
223	272.5504	145.143	16	14	222	11.1	15.8160000000009	-7.11799999999982	17.3439263144199	21.6292611513861	20.7943489284513	18.8230722770336	20.1312806491143
224	272.5659	145.9173	16	14	223	11.15	0.309999999999491	15.4860000000002	15.4891024917523	17.2931028602523	19.2515399495049	19.0777783080163	20.6887312434757
225	273.4105	144.4238	16	14	224	11.2	16.8920000000003	-29.8700000000002	34.3155440580508	19.789671112804	19.8057565967059	18.9120494491222	20.5132329119563
226	273.9141	145.0615	16	14	225	11.25	10.0720000000001	12.7539999999999	16.2514522427997	22.6284168660943	18.7381539761119	20.1380143701004	20.8586537639063
227	273.8392	145.8353	16	14	226	11.3	-1.49800000000027	15.4759999999999	15.5483304569975	20.5672279898739	19.4896009356969	19.5901328737931	20.9439470402006
228	273.9853	147.4054	16	14	227	11.35	2.9219999999998	31.4019999999999	31.5376550808711	17.9822520420257	18.455835937167	20.0437004712861	20.8072043026833
229	274.2362	147.4703	16	14	228	11.4	5.01800000000003	1.29800000000046	5.18315811065044	20.1832050919715	19.2153591394909	20.7684559905055	20.7846419225811
230	275.2475	147.1222	16	14	229	11.45	20.2260000000001	-6.96200000000033	21.39066431881	19.1895307585899	17.8518365032677	20.1461703646504	21.6968332947791
231	274.8817	148.435	16	14	230	11.5	-7.31599999999958	26.2560000000002	27.2562174925283	14.2832550082397	19.7075776603567	19.5460449285987	22.0615073951718
232	275.3718	148.6341	16	14	231	11.55	9.80199999999968	3.98199999999974	10.5799587900895	17.8634902891079	19.6620617052645	20.4256327878819	22.4319613040714
233	275.6457	148.8525	16	14	232	11.6	5.47799999999938	4.36800000000005	7.00627632912046	17.7214209645097	19.2930520141208	19.9259172199559	22.5190934044889
234	276.2797	149.817	16	14	233	11.65	12.6800000000003	19.2900000000003	23.0843345149913	19.231950228742	22.2853720315062	20.7112514048586	22.3814041478619
235	276.7519	148.8971	16	14	234	11.7	9.44399999999973	-18.3980000000003	20.680317695819	20.1345926519391	20.4865841325949	20.3358055378577	22.4332029584419
236	276.4764	150.6156	16	14	235	11.75	-5.50999999999931	34.3700000000001	34.8088638136898	24.3028490200019	20.3539358810855	21.4788516257715	23.0887607834873
237	277.2118	150.785	16	14	236	11.8	14.7079999999994	3.38799999999992	15.0931709060748	26.7072537739045	21.3616646400668	22.0938541849512	23.0153238614223
238	278.4768	150.2032	16	14	237	11.85	25.3000000000009	-11.6359999999997	27.8475581694345	23.25174730068	21.3959985027448	21.3915772849927	23.1151921749265
239	280.0855	149.5009	16	14	238	11.9	32.174	-14.0460000000002	35.1063582845046	21.475921533429	22.2071436702262	21.880434833846	23.3507266538715
240	280.1816	149.6413	16	14	239	11.95	1.92199999999957	2.80799999999999	3.40278532969659	22.5887366281946	22.8197745724477	23.3778534230627	23.617378405709
241	281.4683	149.8003	16	14	240	12	25.7339999999999	3.17999999999984	25.9297349774346	18.4891479854878	23.2501255911862	23.4760228015541	23.5329852153965
242	281.4992	150.8327	16	14	241	12.05	0.617999999999483	20.6479999999999	20.6572463799025	17.707033566548	24.5256466646379	25.0874353951016	24.0291876773392
243	281.4133	151.19	16	14	242	12.1	-1.71799999999962	7.14600000000019	7.34961495590084	22.3878018442153	23.4901025558647	26.2151145319441	24.2984309703053
244	282.6378	152.1562	16	14	243	12.15	24.4900000000007	19.3240000000003	31.1957861898053	25.0243296489433	21.4754976361858	25.6850299877075	24.9029411316562
245	283.3098	153.3159	16	14	244	12.2	13.4399999999994	23.1939999999997	26.8066267180332	26.4625567010812	26.2691227135306	25.9543564677616	24.5126077087668
246	285.0805	152.4858	16	14	245	12.25	35.4139999999995	-16.6019999999997	39.1123740010749	28.4910571262415	26.5981097220227	26.0395071968742	24.4817638949643
247	286.3226	153.1151	16	14	246	12.3	24.842000000001	12.586	27.8483816405918	25.2439617058236	28.8132061501365	26.4405148490514	24.8132140779111
248	286.3258	153.9897	16	14	247	12.35	0.0639999999998508	17.4919999999997	17.4921170817026	30.150443582846	31.0342305611434	26.1866838785669	24.550631736183
249	286.6132	154.6803	16	14	248	12.4	5.74799999999982	13.8119999999998	14.9603090877158	28.171889795102	29.1629163051887	25.9329973172375	25.6243938032445
250	287.2473	157.1677	16	14	249	12.45	12.6819999999998	49.7480000000002	51.3390361031448	31.1638555991917	29.0889383630756	27.0885864467675	26.0725914113065
251	287.6572	155.7654	16	14	250	12.5	8.19799999999987	-28.0459999999999	29.2196050623549	33.5774039960453	28.8288888025623	27.5199255021944	25.7171206683724
252	288.0066	157.8771	16	14	251	12.55	6.98800000000006	42.2340000000003	42.8082106610405	33.0818709045537	28.355383033465	27.6327425667966	26.0990237039543
253	288.9732	156.759	16	14	252	12.6	19.3320000000006	-22.3620000000005	29.5598590659706	28.0274331433052	28.8832652012691	28.6709447206547	26.9714106193919
254	288.7989	157.3583	16	14	253	12.65	-3.48600000000033	11.9860000000006	12.4826436302578	29.4858878100225	30.3904969982893	29.0946308584539	27.0931274313642
255	289.1183	156.0947	16	14	254	12.7	6.38799999999947	-25.2720000000005	26.0668472969022	25.5469104677382	27.9080501800044	28.6894098796759	27.2749395802655
256	289.7313	157.8143	16	14	255	12.75	12.26	34.3920000000003	36.5118783959415	24.1891264064929	28.441741282366	27.4846761641571	26.574571230403
257	290.8557	158.0813	16	14	256	12.8	22.4880000000007	5.33999999999992	23.113323949619	27.6991230920248	26.4522789834567	27.5325739708711	27.1640820285488
258	291.0565	159.202	16	14	257	12.85	4.0160000000003	22.414	22.7709387597438	27.7886672167036	26.307658880166	27.7096861873733	27.1946091553927
259	292.5451	159.0046	16	14	258	12.9	29.7719999999993	-3.94799999999975	30.0326270579174	27.3975947547096	29.026345411719	29.3683527726429	27.084995620114
260	292.5114	160.3299	16	14	259	12.95	-0.674000000000206	26.506	26.5145679202962	27.3576474991752	28.2898813962762	28.7673293995503	27.4860401838459
261	292.8415	162.0259	16	14	260	13	6.60200000000032	33.92	34.5565160859714	28.4261913538391	26.1404635257519	27.9582185351908	27.8048032998226
262	293.9225	162.4054	16	14	261	13.05	21.6200000000003	7.58999999999958	22.9135876719472	30.3535677314133	26.7097649082771	27.110612012807	27.5425171235531
263	294.2234	163.7785	16	14	262	13.1	6.01800000000026	27.4620000000004	28.1136580330634	28.7910955758489	26.5361071734775	27.7277067068397	28.3589732753444
264	295.0791	165.5679	16	14	263	13.15	17.1139999999991	35.788	39.6695089457882	24.8833322967942	28.3462085469966	28.5012248750209	27.8944832020498
265	295.1068	164.6332	16	14	264	13.2	0.554000000000769	-18.6940000000004	18.7022071424743	26.0618823173791	29.6266086190962	28.5955226927693	27.8235447468489
266	295.5719	164.0437	16	14	265	13.25	9.30200000000013	-11.7899999999997	15.0176996906982	24.6460229931159	27.4746957880155	27.1096352639317	27.7670670539901
267	296.0962	165.3852	16	14	266	13.3	10.4859999999996	26.8299999999999	28.8063377748715	26.3388493625799	27.7689450421573	27.8876492080461	27.5709549159879
268	296.6281	166.2925	16	14	267	13.35	10.6380000000001	18.1459999999998	21.0343614117471	30.4621216623434	29.1477545335135	28.2025344322185	28.0289388759263
269	298.6331	164.9613	16	14	268	13.4	40.0999999999999	-26.6239999999999	48.1336407931084	30.0660592792367	27.9761043383228	28.2369939229904	27.9777700133392
270	299.7587	166.5731	16	14	269	13.45	22.5119999999993	32.2360000000003	39.318568641292	29.4760077669355	28.9011639892624	27.8834939209243	26.8427555283074
271	299.5978	165.9414	16	14	270	13.5	-3.21799999999939	-12.6340000000005	13.0373877751645	33.6494860739111	28.0788070021115	28.0896810974508	26.2617826666379
272	300.2788	167.0403	16	14	271	13.55	13.6199999999997	21.9780000000003	25.8560802133658	29.6133593140658	29.065533507815	27.4522916803096	25.5760939309659
273	301.4812	165.3246	16	14	272	13.6	24.0480000000002	-34.314	41.9017529466251	27.3402063161814	29.8689616909595	28.0470018300341	25.9105487352325
274	301.5587	166.7201	16	14	273	13.65	1.54999999999973	27.91	27.9530069938817	26.0915547249864	28.1277792989843	26.6943355456458	26.0203727960559
275	301.9175	168.0709	16	14	274	13.7	7.17600000000061	27.0159999999998	27.9528036518701	28.6550592486945	26.1403792227524	26.9576796140219	25.5216663889903
276	301.9154	167.7312	16	14	275	13.75	-0.0420000000008258	-6.79399999999987	6.79412981918938	26.0884373080079	28.7046664068862	28.049457943823	24.9498742567702
277	303.2179	169.1604	16	14	276	13.8	26.0500000000002	28.5840000000002	38.6736028319062	26.6421992839027	27.135638318462	27.6093358611048	24.6571927405257
278	302.9675	170.5921	16	14	277	13.85	-5.00800000000027	28.6339999999996	29.0686432431921	24.9405521293234	26.9462491265547	28.3481915644793	24.314488206958
279	303.1837	172.1129	16	14	278	13.9	4.3240000000003	30.4160000000002	30.7218168733559	31.317778088786	25.4125667529688	26.5871872540356	24.1166947384728
280	303.9639	171.5328	16	14	279	13.95	15.6040000000007	-11.6019999999997	19.4445678789737	25.6162173882294	25.0141952387813	24.9181816570645	24.2440505414778
281	304.0644	173.4642	16	14	280	14	2.00999999999908	38.6279999999999	38.6802596165019	27.8040609451016	28.0201088855345	24.5653467980851	23.5139343227702
282	304.5582	173.5847	16	14	281	14.05	9.87600000000043	2.40999999999985	10.1657993291235	24.1829342220349	26.1531382143945	24.0415758491248	23.2615004088532
283	305.0632	171.6491	16	14	282	14.1	10.0999999999999	-38.7119999999999	40.0078610275529	25.0878383482392	26.827421437999	24.0933907636253	22.8842885213344
284	305.271	172.2447	16	14	283	14.15	4.1560000000004	11.9119999999998	12.6161832580222	24.7224396822831	25.0465952090869	23.5395207170908	22.2962027052784
285	305.83	171.1846	16	14	284	14.2	11.1799999999994	-21.2020000000001	23.9690885099953	26.6900590405596	23.6959840913767	22.4478100852112	22.3966353280821
286	305.54	173.0043	16	14	285	14.25	-5.79999999999927	36.3940000000002	36.8532662867216	25.8507819308965	20.4260271892839	22.7901132496086	22.4745397283814
287	306.5398	173.0324	16	14	286	14.3	19.9959999999999	0.561999999999898	20.003896120506	25.9102561961389	20.9475133797876	21.4267362730054	22.5952809644115
288	306.2168	174.7936	16	14	287	14.35	-6.46000000000072	35.224	35.8114754792373	22.3041298345141	21.240532400696	20.4264419816975	22.1669333771637
289	306.5986	174.2729	16	14	288	14.4	7.63599999999997	-10.4140000000001	12.9135545842344	16.1296146962848	21.6664746812128	19.9963955539552	21.3382212303557
290	306.564	174.5678	16	14	289	14.45	-0.691999999999098	5.89800000000025	5.93845670187143	15.2049677190157	19.8814249316411	20.6046071620312	20.9434876854891
291	306.6257	174.8604	16	14	290	14.5	1.23399999999947	5.85199999999986	5.98069059557482	16.6302828704954	17.5601176136827	18.9381875480895	21.4539415446543
292	306.6773	175.6277	16	14	291	14.55	1.03200000000015	15.3460000000001	15.3806612341604	17.4226931662868	16.7003343316163	19.0707091373969	21.208410494242
293	306.4703	177.7646	16	14	292	14.6	-4.13999999999987	42.7379999999999	42.9380512366362	17.458720028768	14.0254625253959	17.7215752126348	21.23728587911
294	306.6317	176.9364	16	14	293	14.65	3.22800000000029	-16.5640000000002	16.875606063191	18.9906205310807	14.9461958988234	17.898069864911	21.2470677780351
295	306.3362	176.8572	16	14	294	14.7	-5.91000000000008	-1.58399999999972	6.11859101427772	18.1957009442169	17.5132302326858	17.8355910421422	21.1072169613859
296	305.9321	176.3078	16	14	295	14.75	-8.08200000000056	-10.9880000000004	13.6401931071381	11.4206421802964	17.4503479068951	16.8996215129398	21.4878829367332
297	305.6442	176.8001	16	14	296	14.8	-5.75799999999958	9.846	11.4060632998417	12.4696986313601	17.1939048950061	17.5812260677183	20.7857841358577
298	305.249	176.5784	16	14	297	14.85	-7.90399999999977	-4.43399999999997	9.06275741703352	17.5677404366036	14.2026180245735	15.9856751898481	21.6572409842509
299	306.0739	175.8416	16	14	298	14.9	16.4979999999991	-14.7359999999998	22.1208883185094	15.9100752827096	14.1296650486092	16.0892552066758	21.4253636913653
300	306.5165	177.3588	16	14	299	14.95	8.85200000000054	30.3440000000001	31.6088000404953	16.1921088457952	15.7897571526434	16.9687937139136	21.916751855002
301	306.6954	177.5578	16	14	300	15	3.57799999999997	3.97999999999968	5.35186733766797	16.9845938688507	16.2391254121969	18.3425362912235	21.4553563810833
302	306.4255	178.139	16	14	301	15.05	-5.39800000000014	11.6240000000005	12.8162311152699	15.7896314658584	18.4621178038202	18.3752451393593	21.6923681141892
303	306.7277	177.5621	16	14	302	15.1	6.04400000000055	-11.5380000000005	13.0251825323109	14.0117738686833	17.9458878543004	18.3811809945946	21.6755217613788
304	306.6136	176.7629	16	14	303	15.15	-2.28200000000015	-15.9839999999997	16.1460763035479	16.5681755416841	17.2323145145282	18.9546148389795	21.9960535938094
305	307.6532	177.2208	16	14	304	15.2	20.7920000000001	9.1579999999999	22.7195120546196	20.7321267618452	16.4243571951413	19.7666238375607	21.480307651414
306	308.3221	176.6087	16	14	305	15.25	13.377999999999	-12.242	18.1338757026724	18.90718183975	19.2347246755519	20.1856526238578	20.9481330576536
307	308.3931	178.289	16	14	306	15.3	1.42000000000053	33.6059999999998	33.6359872160754	18.674997563198	19.5565853837125	20.1448319987101	20.67984618611
308	308.2039	178.3363	16	14	307	15.35	-3.78400000000056	0.94600000000014	3.90045792183488	18.8369405215994	22.5597439646157	22.8880399868042	20.1402015421206
309	308.462	179.0397	16	14	308	15.4	5.16200000000026	14.0680000000003	14.9851549207878	21.9012738094197	23.7795646293497	22.8543318287755	19.941155861899
310	309.0565	180.0549	16	14	309	15.45	11.8900000000008	20.3039999999999	23.5292268466266	18.3810440055798	23.7434905224779	23.2288965479727	20.5594592974851
311	308.3422	178.5423	16	14	310	15.5	-14.2860000000007	-30.2519999999998	33.4555421417739	26.2123060894813	24.1321798355188	23.9725252140771	21.1965721505674
312	308.9575	179.0563	16	14	311	15.55	12.3059999999998	10.2799999999996	16.0348381968758	28.8841316955013	21.8275461936	24.3140270909816	20.9522278352198
313	309.7649	181.052	16	14	312	15.6	16.1480000000006	39.914	43.0567683413423	28.6500405233564	27.8301921193081	25.6294683101229	20.8321692606427
314	310.1686	179.6935	16	14	313	15.65	8.0740000000003	-27.1699999999998	28.3442829508879	26.3630858616179	28.4763491430228	26.0940373227078	20.6303872018265
315	309.622	180.6687	16	14	314	15.7	-10.9320000000002	19.504	22.3587709859018	25.2740483816201	30.0334359008041	25.1250242606858	21.5567580195544
316	309.4686	179.5784	16	14	315	15.75	-3.06800000000067	-21.8060000000003	22.0207688330816	29.4480781491349	28.7103257526023	24.9966446023673	21.6378946373655
317	309.2012	180.0354	16	14	316	15.8	-5.34800000000018	9.14000000000044	10.589650796887	28.0685665905444	29.0714687982507	23.7784663045018	21.9375449037893
318	310.0903	183.1056	16	14	317	15.85	17.7820000000008	61.404	63.9269171789163	31.4168312782517	28.6991926556301	24.294727894393	22.4118843646607
319	310.9282	182.4364	16	14	318	15.9	16.7579999999998	-13.3840000000004	21.446725157935	31.0575656435867	28.4085100160659	23.7930565171222	22.3956717691305
320	311.3093	184.3539	16	14	319	15.95	7.62200000000007	38.3500000000004	39.1000944244388	32.8688892148813	26.5065579988937	24.1501248810567	21.9474861596638
321	310.4619	183.8021	16	14	320	16	-16.9479999999999	-11.0360000000003	20.2244406597562	27.9503071621253	25.8611093692158	24.0506080099112	21.917267466162
322	310.6911	182.8469	16	14	321	16.05	4.58399999999983	-19.1039999999998	19.6462686533599	28.7484534415874	25.7293864154037	23.5292105310804	21.9700519246209
323	311.3518	184.6993	16	14	322	16.1	13.2140000000004	37.0479999999998	39.3340069151363	21.5962847195357	20.7592636694779	23.2831575266909	22.2693490070085
324	310.9213	183.5025	16	14	323	16.15	-8.61000000000104	-23.9359999999999	25.4374565552457	20.664653094845	19.1097638912215	22.3061595646735	22.2164025349351
325	311.0806	183.4525	16	14	324	16.2	3.1860000000006	-1.00000000000023	3.33925081418038	18.5898836159261	18.2668138613094	23.3468922015482	22.3112122064073
326	311.7308	183.8803	16	14	325	16.25	13.0039999999997	8.55600000000038	15.5662825363026	13.5682201768306	19.3908902672201	23.0901366508732	22.0408347101886
327	311.3923	184.1971	16	14	326	16.3	-6.77000000000021	6.33600000000001	9.27242125876532	9.47107434085557	17.9869522639101	23.7302578088685	21.4034123811062
328	311.2084	183.51	16	14	327	16.35	-3.67799999999988	-13.7420000000003	14.2256897196588	14.937343003083	17.8671223977516	21.9357287425172	21.9247174244373
329	310.9633	183.545	16	14	328	16.4	-4.90199999999959	0.699999999999932	4.95172737537073	18.1171274395953	16.2038091132811	21.9370117094855	22.3955821173304
330	312.4027	183.016	16	14	329	16.45	28.7879999999996	-10.5799999999999	30.6705941253177	17.3840209118941	20.1872264042028	20.6660757713549	22.400472049415
331	311.6751	184.4109	16	14	330	16.5	-14.5519999999999	27.8980000000001	31.4652047188637	22.1660246186727	20.3191639325306	19.862009718247	21.9913543613647
332	311.6105	184.6837	16	14	331	16.55	-1.29199999999969	5.45599999999979	5.60688862025963	22.9365438857067	21.7311292023333	19.6260767582603	22.3617597155565
333	312.1824	186.5027	16	14	332	16.6	11.4379999999994	36.3800000000003	38.1357082535517	25.4371098053225	23.1121938155564	18.9092297038941	21.4395096430392
334	311.7434	186.5354	16	14	333	16.65	-8.77999999999929	0.65400000000011	8.80432371054062	22.521200425466	24.7642595277496	18.3387677471625	20.9367097180738
335	313.2834	188.0481	16	14	334	16.7	30.7999999999993	30.2539999999999	43.1734237233967	26.0782374927724	23.0653376814004	19.4974001521288	20.7368098656833
336	312.7086	187.4297	16	14	335	16.75	-11.4959999999996	-12.3680000000002	16.8856578195816	24.0583630124402	20.3331291692738	19.0850248180099	20.9077205860147
337	312.3746	186.3088	16	14	336	16.8	-6.68000000000006	-22.4180000000001	23.3920739567916	26.5919751697925	21.2652012526105	19.0283584577107	20.951895376698
338	312.7972	187.6454	16	14	337	16.85	8.45199999999977	26.7320000000001	28.0363358518905	20.6935655574783	19.9513370100365	19.5547069544815	19.5902418174678
339	312.8272	186.5722	16	14	338	16.9	0.600000000000591	-21.4639999999997	21.4723844973023	18.1450579130816	20.4737263810438	20.9981077175386	19.6970241317886
340	312.5291	185.9565	16	14	339	16.95	-5.96199999999953	-12.3140000000001	13.6813756618257	16.4521650124485	18.8075739000548	20.6508192177733	19.6195322613942
341	312.6295	185.7753	16	14	340	17	2.00799999999958	-3.62400000000036	4.14311959759804	15.8443110076329	17.8508857034892	19.9321007128182	19.8646100103018
342	313.2261	185.3268	16	14	341	17.05	11.9319999999993	-8.96999999999991	14.9276094536259	14.3554775922951	16.3255877130881	21.1943089000325	19.60826941884
343	313.0595	184.0881	16	14	342	17.1	-3.3319999999992	-24.7739999999999	24.9970658278125	16.9215822426313	15.9972200934066	19.5958617593874	19.2101163687331
344	313.412	183.4817	16	14	343	17.15	7.04999999999927	-12.1280000000002	14.0282174206131	17.5567134938968	17.2319559073277	19.5672598714741	19.190080535303
345	313.276	184.8003	16	14	344	17.2	-2.71999999999935	26.3720000000001	26.5118989135067	16.1990104137277	18.2363007541463	18.1267275298183	19.7988571431991
346	313.1604	185.1475	16	14	345	17.25	-2.31200000000058	6.9440000000003	7.31877585392577	16.1501291791803	19.5310722563625	18.7253045211562	20.0455114511903
347	313.5487	185.2693	16	14	346	17.3	7.7660000000003	2.43599999999958	8.13909405278024	20.1084342223603	21.1234165474546	18.1735329445276	20.2246734400921
348	312.4601	185.8581	16	14	347	17.35	-21.7719999999997	11.7760000000004	24.7526596550754	19.5510192656613	19.2403865087383	17.2447548924185	19.9154063251327
349	313.2423	187.3573	16	14	348	17.4	15.6439999999998	29.984	33.8197426365133	21.5054310188282	18.6607933619043	17.4570365540916	20.5065933782376
350	312.8795	186.2279	16	14	349	17.45	-7.25599999999986	-22.5880000000001	23.724824130012	26.0478226811815	17.4458811595817	18.5729887514336	20.5429679852858
351	313.4326	186.8793	16	14	350	17.5	11.0619999999994	13.0279999999999	17.09083461976	22.3306438382964	19.5997233388233	19.8672103023566	20.0497015494563
352	313.6013	185.346	16	14	351	17.55	3.37400000000002	-30.6659999999999	30.8510523645466	17.2131525014484	20.0214781759671	19.5904620794197	20.5072189377577
353	313.442	185.082	16	14	352	17.6	-3.18599999999947	-5.2800000000002	6.16676544065029	15.3407430535021	18.4922896914303	19.511003033572	19.7992495850347
354	313.7313	184.7892	16	14	353	17.65	5.78599999999938	-5.85599999999999	8.23228595227308	17.6940156588184	17.6821172008556	20.0413933234436	19.977789463544
355	313.0269	184.929	16	14	354	17.7	-14.0879999999993	2.79600000000016	14.3627768902807	13.9951336707528	18.9096767487209	20.1003141342694	19.3773968341824
356	314.4669	184.8382	16	14	355	17.75	28.8	-1.81600000000003	28.8571976463412	14.6539355445642	20.2033483483508	21.0059980843707	20.5820233538618
357	315.0396	184.6064	16	14	356	17.8	11.454	-4.63599999999985	12.3566424242185	18.1510819002628	18.0575076113849	21.4209884224734	20.9769348010139
358	315.219	184.1687	16	14	357	17.85	3.58799999999974	-8.75400000000013	9.46077480970774	22.4786104439396	19.7816195584057	20.276105695784	20.9667829537265
359	316.0268	183.1682	16	14	358	17.9	16.1559999999997	-20.0099999999998	25.7180177307658	22.7126810378832	21.4219932849828	20.0150790389366	20.9459199397903
360	314.742	184.4289	16	14	359	17.95	-25.6959999999992	25.2139999999997	36.0004196086649	22.1198815520171	22.7547471089571	20.4351167527982	20.7644973862268
361	316.242	184.3646	16	14	360	18	30	-1.28600000000006	30.0275506160592	24.9093035722472	22.4122728299181	20.1673023860945	20.7378126502172
362	316.4454	183.9413	16	14	361	18.05	4.06799999999976	-8.46599999999967	9.39264499488788	24.6929046697028	22.8204986689798	19.8201289754829	20.8469693844279
363	316.5704	185.105	16	14	362	18.1	2.5	23.2739999999995	23.4078849108581	23.0308837739746	22.0599217001377	20.0026374106819	20.7367450216107
364	315.7735	184.1657	16	14	363	18.15	-15.9379999999999	-18.7860000000001	24.6360232180439	22.1118646219529	22.3480408770176	20.388319055614	20.8716932332556
365	316.0727	185.5175	16	14	364	18.2	5.9839999999997	27.0360000000005	27.6903151300238	23.5211157859424	21.9605567568755	20.6280661385465	21.174888292739
366	314.8013	185.4937	16	14	365	18.25	-25.4279999999994	-0.476000000000454	25.4324548559507	19.2105398280281	20.1312564238382	22.4387421865674	21.8023501596698
367	315.5932	185.7139	16	14	366	18.3	15.838	4.40400000000011	16.4389008148355	20.0031770843323	21.5827503395808	23.7803366575002	22.9022889544832
368	315.6222	185.802	16	14	367	18.35	0.579999999999927	1.76199999999994	1.85500512128665	20.8902297397765	20.223655262958	24.6888110150345	23.8600079114868
369	316.9732	186.2706	16	14	368	18.4	27.02	9.37200000000018	28.5992094995649	18.1506482257235	19.3546448262453	24.434803325489	23.7725629274603
370	316.0786	184.9365	16	14	369	18.45	-17.8920000000005	-26.6820000000001	32.1255784072447	19.6443848932193	18.5013851681358	22.95600602102	24.3406985405551
371	316.133	184.3523	16	14	370	18.5	1.08799999999974	-11.6839999999996	11.7345472856856	21.2367706978879	22.4652115432167	21.6084149980778	24.4967635410079
372	316.6871	183.2931	16	14	371	18.55	11.0820000000001	-21.1840000000001	23.9075841523146	18.7061125681582	24.7401746460206	22.103476689436	24.1755439227678
373	316.4339	183.7136	16	14	372	18.6	-5.06399999999985	8.41000000000008	9.81693414462987	16.1125405964952	27.3177003299314	21.9624870096495	24.3649807020091
374	317.221	183.8407	16	14	373	18.65	15.7420000000002	2.54199999999969	15.9459188509162	26.7797748607099	26.5215657739604	21.7019931430676	24.9472056845269
375	317.7882	184.6126	16	14	374	18.7	11.3440000000003	15.4379999999998	19.1577185489295	29.8359643988219	23.9514552851645	22.2494624512085	24.9570659845748
376	317.6676	187.8639	16	14	375	18.75	-2.41200000000049	65.0260000000003	65.0707186067592	33.3986299619748	23.0855735723174	22.598702234969	26.5448135988459
377	316.8252	186.0948	16	14	376	18.8	-16.848	-35.3820000000002	39.1885318428748	34.3370189797627	22.6242030392911	24.3835894864931	26.7627668294314
378	317.3064	187.3898	16	14	377	18.85	9.62400000000002	25.9000000000003	27.6302619603944	31.7903699738339	23.7013187563409	27.4439101271895	26.7537999256662
379	316.809	188.2939	16	14	378	18.9	-9.94799999999941	18.082	20.6378639398555	19.391372283925	24.04934145989	27.5300468159841	26.561125508852
380	316.8129	187.9727	16	14	379	18.95	0.0779999999997472	-6.42400000000009	6.42447351928554	15.4124416797603	25.9975397342812	28.2462803283119	26.3652061952595
381	316.7631	187.8272	16	14	380	19	-0.996000000000095	-2.90999999999997	3.07573015721471	14.004007550707	22.7321929267213	28.8262246959214	26.2223428838331
382	317.5787	188.3424	16	14	381	19.05	16.3120000000004	10.3039999999999	19.2938788220515	13.7616639400173	24.0270043269655	28.5309588700527	26.4704390206607
383	316.6747	188.8348	16	14	382	19.1	-18.0800000000011	9.84800000000007	20.5880913151278	20.2047094947285	27.5701199244477	28.7273239933364	26.5008173705163
384	315.8072	188.3979	16	14	383	19.15	-17.349999999999	-8.73800000000017	19.426145886407	26.0730135695176	28.5385278580078	29.5060923134398	27.1390238439087
385	316.9345	189.9669	16	14	384	19.2	22.5459999999998	31.3800000000003	38.6397012928415	32.6415669741707	32.5411053714594	29.2860658306032	26.8004695845257
386	316.7207	188.3602	16	14	385	19.25	-4.27599999999984	-32.1340000000004	32.4172505311604	41.1362322981883	34.5668758195254	30.6508850111245	26.4848962652069
387	316.6859	185.7536	16	14	386	19.3	-0.696000000000367	-52.1319999999997	52.1366458453166	43.3153917759982	34.4377147008142	29.7451970013626	26.4978006166986
388	317.0997	188.8794	16	14	387	19.35	8.27599999999961	62.516	63.061417935216	44.8775012481902	33.7533292303319	28.8187888362979	26.7132433833948
389	317.6087	187.4513	16	14	388	19.4	10.1800000000003	-28.562	30.3219432754566	43.0607380695331	34.9628431669896	28.6874476922149	26.3361816456952
390	317.1423	189.7265	16	14	389	19.45	-9.32800000000043	45.5039999999997	46.4502486538014	36.2338624274578	32.5745919269252	29.774406369499	25.7467593642808
391	315.9776	189.6587	16	14	390	19.5	-23.2939999999996	-1.35599999999954	23.3334346378749	26.3704261624754	38.5695770955277	30.8362707695884	25.5852122402792
392	316.7225	190.164	16	14	391	19.55	14.8980000000006	10.1059999999995	18.00226763494	26.610294557981	35.4633896757597	30.8374013518854	25.5959740478428
393	316.0356	190.1847	16	14	392	19.6	-13.7380000000007	0.414000000000101	13.744236610304	20.2716826056603	30.0674577481482	31.0391477313831	26.6319915180656
394	315.7416	191.7331	16	14	393	19.65	-5.87999999999965	30.9680000000003	31.5212852529844	34.0784161215224	28.8363675264221	32.5760545447498	27.3775896938258
395	316.1582	191.1241	16	14	394	19.7	8.33200000000033	-12.1800000000002	14.7571888921979	34.6929169240616	27.0077073675386	31.3514767178428	27.7554319205091
396	312.7019	194.1873	16	14	395	19.75	-69.126	61.2639999999999	92.3671022171854	33.764489333821	27.1056657196514	30.3710902954449	26.5180727411937
397	312.2439	195.1363	16	14	396	19.8	-9.16000000000054	18.9800000000002	21.0747716476364	31.0624404948632	27.2370880029566	28.6120117469042	26.4372536393961
398	312.6734	194.9858	16	14	397	19.85	8.59000000000037	-3.00999999999988	9.10209865910086	33.743732129417	28.3249662324344	25.9825766396001	26.1586176674023
399	312.4604	194.1108	16	14	398	19.9	-4.26000000000045	-17.5	18.0110410581955	20.1329153177805	30.18926592251	25.1423164754064	26.7429346964062
400	313.7029	194.7735	16	14	399	19.95	24.8500000000001	13.254	28.1636470649667	19.7812590818516	30.1283615087604	23.2472384002497	26.8615459099438
401	312.5637	194.3492	16	14	400	20	-22.7840000000003	-8.48600000000033	24.3130181590032	22.8854431310478	22.172603495362	22.3441997846369	27.5395508279545
402	313.4486	193.9622	16	14	401	20.05	17.6980000000003	-7.74000000000001	19.3164904679916	29.3160913501568	21.7606338180486	22.660989225633	27.2781272887091
403	314.6797	193.9734	16	14	402	20.1	24.6220000000005	0.224000000000046	24.623018905082	26.5129908881038	21.8976955310521	24.5366590427949	27.4764653027287
404	312.2032	194.371	16	14	403	20.15	-49.5300000000009	7.95200000000023	50.1642821537405	24.2122916729435	21.4482654243906	25.2490870742118	27.3395370668881
405	312.1792	195.078	16	14	404	20.2	-0.480000000000018	14.1399999999999	14.1481447547018	23.7400085542457	19.4867694329608	26.224798010415	27.1124145586579
406	312.8072	194.9522	16	14	405	20.25	12.5600000000009	-2.51599999999996	12.8095220832013	20.9099479310563	17.5827338496224	22.3852604712629	26.7306139172434
407	311.9743	194.7942	16	14	406	20.3	-16.6579999999999	-3.16000000000031	16.9550748745029	13.5804394986244	18.0848904483094	23.1293102774297	26.4401380321822
408	312.1881	195.2722	16	14	407	20.35	4.27599999999984	9.56000000000017	10.4727157891352	12.4605479778178	20.7483518531553	23.4984464985066	25.0442010610933
409	312.4703	194.6581	16	14	408	20.4	5.64399999999978	-12.2820000000002	13.5167399915809	10.9531760263014	20.3089082259135	24.7984217005974	24.4912746013683
410	312.2621	195.0314	16	14	409	20.45	-4.16400000000067	7.46600000000001	8.54868715066856	12.4297723423731	22.3212345120695	23.9486854503885	23.6974028294408
411	312.5072	195.1285	16	14	410	20.5	4.90200000000073	1.94200000000023	5.27266232561957	20.5867557752543	22.5979174471639	24.2428308863205	23.9213332593963
412	312.2784	193.9333	16	14	411	20.55	-4.5760000000007	-23.904	24.3380564548611	27.0373769532026	24.4979867368107	23.7188532255329	23.8168147610573
413	312.9449	196.408	16	14	412	20.6	13.3300000000008	49.4939999999997	51.2576329535416	32.1819210463213	25.0991974659612	23.9137828740742	24.1447984712407
414	311.2606	194.8587	16	14	413	20.65	-33.6860000000001	-30.9859999999998	45.7698458813223	34.2426588680264	28.1485779768041	22.1030195890263	23.6544192627977
415	312.3558	196.1766	16	14	414	20.7	21.9039999999995	26.3580000000002	34.2714076162621	36.5662011312483	28.4106014678163	22.8733523994729	23.8861287520833
416	311.5774	196.1511	16	14	415	20.75	-15.5679999999995	-0.509999999999877	15.5763514341448	29.6116391566681	30.9029279230186	23.090137539042	22.4574705348853
417	312.4727	197.7101	16	14	416	20.8	17.9059999999993	31.1799999999999	35.9557677709706	29.2597790004056	29.3528160027563	24.2682643174602	22.6175647070606
418	313.0149	198.3309	16	14	417	20.85	10.8440000000007	12.4160000000001	16.4848230806405	24.6392818893112	27.079213894993	24.1058254825864	22.9289027767775
419	312.2145	196.2811	16	14	418	20.9	-16.0080000000005	-40.9960000000001	44.0105451000101	27.5631969780108	23.8971309521391	23.8402327273302	22.7208133777404
420	311.8246	195.8813	16	14	419	20.95	-7.79800000000023	-7.99599999999998	11.1689220607901	22.1394308742643	23.4254702868762	24.1475672586319	22.1676490708247
421	310.684	196.8705	16	14	420	21	-22.811999999999	19.7839999999997	30.1959268776426	24.546788633318	23.58235763092	25.4984667341557	21.7321422896626
422	311.1111	196.7573	16	14	421	21.05	8.54199999999992	-2.26400000000012	8.83693725223842	18.5344829038726	24.0385418981097	24.9726402964816	21.5867037639779
423	310.8496	195.3554	16	14	422	21.1	-5.23000000000025	-28.0379999999997	28.5216118759088	22.2116586844412	23.1124534992116	23.7529378996865	21.9383279243119
424	310.195	195.1147	16	14	423	21.15	-13.0920000000003	-4.81400000000008	13.9490164527829	19.6015182838293	19.5318874778562	22.0597514513837	20.8911604329015
425	311.5073	194.4353	16	14	424	21.2	26.2459999999999	-13.5879999999997	29.5548009636334	25.9376529219551	19.8845330494474	21.5474594937515	21.2226555972348
426	311.2483	193.6181	16	14	425	21.25	-5.18000000000029	-16.3440000000003	17.1452248745828	21.6781183651052	20.0940055452928	22.5296805985077	21.955863433656
427	309.945	195.1691	16	14	426	21.3	-26.0659999999996	31.0199999999998	40.5176104428675	20.5292920518399	20.5924645902068	22.1058191366914	22.6403375768152
428	310.288	195.2823	16	14	427	21.35	6.86000000000035	2.26400000000012	7.22393909165944	17.5574074144536	20.42666190438	22.3593590550484	23.0537275037981
429	310.3933	194.8858	16	14	428	21.4	2.10599999999999	-7.93000000000006	8.20488488645642	20.5864928067563	20.2223719506284	20.6432050548835	23.6202510765041
430	310.5379	194.1654	16	14	429	21.45	2.89199999999937	-14.4079999999997	14.695377776702	15.2472762584586	19.6694487006269	20.3866126912609	23.5350302011861
431	309.3544	193.0672	16	14	430	21.5	-23.6699999999996	-21.9639999999998	32.2906518360961	19.1752054436548	21.4770035660954	19.2214536930046	23.4657162829899
432	309.9815	193.3576	16	14	431	21.55	12.5419999999997	5.80799999999954	13.821527701379	19.9154518494168	20.1730963752732	19.4545543024229	23.222855086203
433	309.8648	194.6957	16	14	432	21.6	-2.33399999999961	26.7619999999999	26.8635850176404	21.7814899868001	21.6062646108853	19.9628729745496	22.6303945596154
434	310.4579	194.6445	16	14	433	21.65	11.8619999999999	-1.02399999999989	11.9061169152665	22.3675143254345	21.7545226319107	19.6793012767766	22.1167525376085
435	310.424	195.8453	16	14	434	21.7	-0.678000000000338	24.0160000000003	24.0255684636184	25.0989164920878	20.8886923330744	19.5719587949967	22.3825544685426
436	308.7109	195.4372	16	14	435	21.75	-34.2619999999999	-8.16200000000038	35.2207735292682	24.0373237781157	18.3489018407164	20.8215893282699	22.246007552096
437	308.4057	194.0976	16	14	436	21.8	-6.10399999999913	-26.7919999999998	27.4785385346452	23.5935934144046	18.316644014639	21.0124108361703	21.8458649242353
438	307.9359	193.1276	16	14	437	21.85	-9.39600000000041	-19.4	21.5556214477803	19.9958946793487	19.4990840447192	22.0016295250097	21.9490479785863
439	307.4947	192.9277	16	14	438	21.9	-8.82399999999961	-3.99800000000027	9.68746509671108	14.3302893559983	19.1362306029249	23.4002694256779	21.0365368277674
440	307.4695	192.6269	16	14	439	21.95	-0.504000000000815	-6.01599999999962	6.03707478833883	11.5343715371902	19.4744688893666	22.9224931437404	21.3360588950176
441	307.4246	192.9686	16	14	440	22	-0.897999999999683	6.83400000000006	6.8927469125161	14.9608443113226	20.1661750904445	21.4329658318241	21.9555857755985
442	307.5749	193.6266	16	14	441	22.05	3.00600000000031	13.1599999999997	13.4989494406044	14.6788677914451	21.8517252970674	21.4730698759243	22.3881705271028
443	306.4443	192.057	16	14	442	22.1	-22.6120000000003	-31.3920000000002	38.6879853184425	18.9530430993846	22.3969944391342	21.5078512195442	22.4619904862226
444	306.0455	191.9463	16	14	443	22.15	-7.97599999999989	-2.2139999999996	8.2775824973235	26.0020608248907	25.0460162194452	22.1737536238332	22.7319680104869
445	306.8373	193.0648	16	14	444	22.2	15.8360000000005	22.3699999999997	27.4079513280362	32.1690790569447	24.9562939544064	23.2176494433337	22.4342297155881
446	306.6273	195.1612	16	14	445	22.25	-4.20000000000073	41.9280000000003	42.1378355400468	29.8331445669458	24.5170298229318	21.9623345056842	22.3097579872315
447	305.5815	193.2067	16	14	446	22.3	-20.9159999999997	-39.0899999999999	44.3340406008744	35.4131646474452	24.6294957372097	21.5859107117791	21.400175901937
448	306.7315	193.9146	16	14	447	22.35	22.9999999999995	14.1579999999999	27.008312868448	30.9595448094282	23.5166183943692	21.5387369021241	21.9508158689987
449	305.4766	192.6118	16	14	448	22.4	-25.0979999999993	-26.0560000000004	36.1776828998208	23.0319988209729	25.2112766447415	21.4298686006513	22.0733716565291
450	305.2248	192.5604	16	14	449	22.45	-5.03600000000006	-1.02800000000002	5.13985213795111	17.0899124174747	26.9608299973007	22.2855050987742	22.2373280255261
451	305.1722	192.6738	16	14	450	22.5	-1.05200000000082	2.26800000000026	2.5001055977704	17.2000922217927	23.758493920924	24.6897178581924	22.3644383266122
452	305.2663	193.3989	16	14	451	22.55	1.88200000000052	14.502	14.6236085833833	15.0093886420377	21.3200961264909	25.3217867517827	22.7031050394241
453	306.0941	194.5005	16	14	452	22.6	16.5560000000005	22.0319999999998	27.5592118900379	22.9621151851731	20.680479365114	24.9611079978957	22.1935081993163
454	306.5557	193.3268	16	14	453	22.65	9.23199999999952	-23.4739999999999	25.2241650010459	24.484989020875	17.8137209818575	25.7846347441971	22.0562993009416
455	305.8214	191.2051	16	14	454	22.7	-14.6860000000004	-42.4340000000001	44.9034848536282	25.550279835507	19.6147162431421	25.2965006361795	22.4248243440056
456	305.8165	190.6994	16	14	455	22.75	-0.0979999999992742	-10.1139999999998	10.1144747762796	24.1608665084353	24.8624058934529	23.797926646193	22.139048280221
457	305.017	190.1029	16	14	456	22.8	-15.9900000000005	-11.9299999999998	19.9500626565435	20.6180533216773	26.0140777663557	21.7879409677038	22.1561944052713
458	305.4868	191.0202	16	14	457	22.85	9.39600000000041	18.3459999999997	20.6121452546792	16.267317301111	26.4055976014221	21.9000022129876	22.170861544482
459	305.3287	190.6796	16	14	458	22.9	-3.16199999999981	-6.8119999999999	7.51009906725586	25.2398227660308	26.3579928436527	20.7464738873802	22.0039755312715
460	305.1538	191.8238	16	14	459	22.95	-3.49800000000073	22.8840000000002	23.1498047507968	26.4778756972044	23.6321712750582	21.5521629073117	22.2969622398641
461	306.9769	189.7665	16	14	460	23	36.4620000000002	-41.146	54.9770021008786	28.650328694409	23.8373593714621	23.2959108214004	22.8562701452999
462	306.2546	190.8558	16	14	461	23.05	-14.4460000000004	21.7859999999996	26.1403273124112	32.0979323656282	22.2557858089167	23.9331402029239	22.7123615469001
463	306.4642	192.4155	16	14	462	23.1	4.19200000000046	31.1940000000004	31.4744102407024	30.9970252490055	23.1195250608613	22.8791651790884	22.3586229844235
464	305.7857	191.3807	16	14	463	23.15	-13.5699999999997	-20.6960000000004	24.7481174233518	22.4348959768935	23.679226792903	21.93884497805	22.3181080971441
465	305.4642	190.5591	16	14	464	23.2	-6.43000000000029	-16.4319999999998	17.6452691676834	18.033695920629	23.4896095714813	21.6319992446776	22.0317537228296
466	306.0685	190.6289	16	14	465	23.25	12.0859999999993	1.39599999999973	12.1663557403186	17.5887214273136	21.7294157493479	22.3157620547577	21.6165205927406
467	305.8688	190.6823	16	14	466	23.3	-3.99399999999901	1.06800000000021	4.13432703108892	15.2605212201778	21.8522026394921	22.7264780987635	21.7569610585113
468	306.6397	189.4395	16	14	467	23.35	15.4179999999997	-24.8559999999998	29.2495377741252	15.9821938939572	19.3527327567546	22.8029861868399	22.0765276760575
469	306.067	189.7581	16	14	468	23.4	-11.454	6.37200000000007	13.1071163876728	21.0239355218023	17.5196971124474	22.5780824618918	21.7148829368274
470	305.096	190.1899	16	14	469	23.45	-19.4200000000001	8.63599999999963	21.2536325365806	25.6707093583552	19.631827214297	22.3084193809539	22.7392741441532
471	305.0819	188.3212	16	14	470	23.5	-0.281999999999698	-37.3739999999998	37.3750638795439	21.1167440861956	20.7941647380534	21.0228224324075	23.4070074130082
472	305.144	189.6882	16	14	471	23.55	1.24199999999973	27.3399999999998	27.3681962138536	19.778873004717	23.1971703886103	20.1029363420174	23.5033581713845
473	305.3491	189.4374	16	14	472	23.6	4.10200000000032	-5.01599999999996	6.47971141332716	23.2814605346368	22.4864473128185	19.7561379709514	23.6293510101939
474	305.6258	189.5999	16	14	473	23.65	5.53400000000011	3.24999999999989	6.41776098027968	20.5643939543045	21.4769381308805	18.8515814500911	23.2512047479884
475	305.2679	191.5049	16	14	474	23.7	-7.15800000000058	38.1	38.7665701861799	20.7236314188654	21.1272291904265	18.7670068094798	23.1333696171907
476	305.5235	190.3432	16	14	475	23.75	5.11200000000031	-23.2339999999999	23.789730977882	23.8561505394415	20.3162291154672	19.4351145392881	23.317507979477
477	306.332	189.1902	16	14	476	23.8	16.1699999999996	-23.0599999999998	28.1643835366581	23.1750032570441	18.3536700445427	21.7259811493188	23.52078900668
478	305.6078	190.0276	16	14	477	23.85	-14.4839999999999	16.748	22.1423070162077	18.9729978462162	20.1595431851481	22.2530531391274	23.9387758780505
479	305.733	189.9439	16	14	478	23.9	2.50400000000013	-1.67399999999986	3.01202456829293	20.0680642766299	20.1834657877347	22.6832919862745	24.4647328555589
480	305.4139	189.1154	16	14	479	23.95	-6.38199999999983	-16.5700000000004	17.7565431320404	15.9837086702201	17.9021864046627	23.9263853809946	24.738530709313
481	305.5817	190.569	16	14	480	24	3.35599999999999	29.0719999999999	29.2650631299506	16.4629358308548	18.0760643405229	23.5181040046161	23.6467824200737
482	305.2585	190.7821	16	14	481	24.05	-6.46399999999971	4.26200000000051	7.74260550460894	17.1919283184254	20.2547919100272	23.0735761398451	24.2590351250302
483	304.363	189.9434	16	14	482	24.1	-17.9100000000005	-16.7740000000003	24.538442819381	16.8313749631091	22.0196589654363	24.3795368412994	24.0842386116081
484	304.4935	189.6372	16	14	483	24.15	2.60999999999967	-6.1239999999998	6.65698700614593	16.0840644044159	23.8896458416685	24.5635645179268	23.9328216698225
485	304.7242	188.8736	16	14	484	24.2	4.61400000000026	-15.2719999999999	15.9537763554589	24.5258751498343	26.7255415715627	24.6347399897037	24.1194711545099
486	303.9441	187.8633	16	14	485	24.25	-15.6020000000001	-20.206	25.5285103364847	27.5763821000178	26.719978893765	24.3192539041962	24.3254400513643
487	304.092	185.3701	16	14	486	24.3	2.95799999999986	-49.864	49.9516592317012	30.5873633649116	27.7934822351474	24.3150999145964	24.6802537783703
488	303.5205	187.2758	16	14	487	24.35	-11.4299999999992	38.1139999999999	39.7909775702982	36.6197081800164	28.5995304974506	25.074565569261	24.2655142637152
489	304.3022	186.5225	16	14	488	24.4	15.634	-15.0659999999999	21.7118933306149	37.3558933831142	28.9436632481189	26.3513832492261	24.305283782236
490	303.5741	188.7103	16	14	489	24.45	-14.5620000000008	43.7559999999996	46.115500430983	31.0610893204605	31.3672935747447	27.168642037672	24.2598076953658
491	303.4513	187.255	16	14	490	24.5	-2.45599999999968	-29.1059999999999	29.2094363519735	29.6226788948834	30.5624434678695	26.2707424077399	23.9326612442033
492	304.3694	187.1518	16	14	491	24.55	18.3619999999996	-2.06399999999974	18.4776389184329	27.2999631313262	28.3754079191657	28.4151339080429	23.9831038461691
493	304.5437	188.7724	16	14	492	24.6	3.48600000000033	32.4119999999999	32.5989254424129	26.1148789694731	28.1294721730858	28.4123392522649	24.7720616707522
494	304.1479	188.4589	16	14	493	24.65	-7.91600000000017	-6.2700000000001	10.0983145128286	23.7689935526248	28.8131206567838	29.014061889554	25.6013326216295
495	304.7144	190.3869	16	14	494	24.7	11.3300000000004	38.5599999999999	40.1900796217176	25.6897265178708	27.6117425037813	29.47193549954	25.4785433208223
496	304.1759	189.6985	16	14	495	24.75	-10.77	-13.768	17.4800092677321	26.6362654512882	25.8215059217149	29.2157655634405	25.9618641736423
497	303.7111	191.0234	16	14	496	24.8	-9.2960000000005	26.4980000000003	28.081303744663	30.3262781822414	29.0367855809384	27.6345264074219	26.3352264990129
498	302.5288	189.579	16	14	497	24.85	-23.646	-28.888	37.3316201094997	29.1086060380895	28.2251480070791	26.2779753883031	26.300267459356
499	303.9081	189.9465	16	14	498	24.9	27.586	7.34999999999957	28.5483781675946	27.8740182908049	29.0844605309892	25.9272755781974	26.4424176729236
500	303.4373	188.3077	16	14	499	24.95	-9.41599999999994	-32.7759999999995	34.1017189009581	32.383844644006	27.5765774243353	24.5932300097369	26.678092094811
501	302.9343	188.0496	16	14	500	25	-10.0599999999997	-5.16200000000026	11.307070531309	29.81403056287	27.8690876590116	24.3472184837905	26.3500844271697
502	304.4448	186.0181	16	14	501	25.05	30.2099999999996	-40.6299999999999	50.6304355106685	27.8426428797369	26.8936448956782	24.8926315524932	26.6096688233731
503	303.9935	184.8802	16	14	502	25.1	-9.02600000000007	-22.758	24.4825497038197	26.0445488105812	24.4264786035204	25.164586500205	27.0294442178374
504	304.4819	185.677	16	14	503	25.15	9.76800000000026	15.9359999999998	18.6914397519292	27.8641570272183	23.041430499611	26.6391007253322	27.4244484206371
505	304.2668	186.914	16	14	504	25.2	-4.30200000000013	24.7399999999999	25.1112485551793	21.4034451473504	21.5747175156926	26.3223466519409	27.7762857835422
506	304.536	185.9299	16	14	505	25.25	5.38400000000024	-19.6819999999997	20.4051116144948	19.0389266441707	22.8729310458662	27.6044744430883	27.5028205165539
507	304.7751	186.8145	16	14	506	25.3	4.78200000000015	17.6920000000001	18.3268761113291	18.2402181194851	20.748477524048	28.3553530834294	26.4165094499657
508	305.2478	186.3935	16	14	507	25.35	9.4539999999995	-8.42000000000041	12.6599571879212	17.104886220804	22.1040249933308	27.525969349451	25.7739089734028
509	305.2077	185.6597	16	14	508	25.4	-0.801999999999907	-14.676	14.6978971285011	17.881705064514	24.1937409196753	26.5334520966211	25.9116933637387
510	305.439	186.6035	16	14	509	25.45	4.62600000000066	18.8760000000002	19.4345890617737	20.0935099007456	25.0681158795465	26.1875421519499	25.2820420639625
511	305.0064	187.7383	16	14	510	25.5	-8.65200000000073	22.6960000000003	24.2892058330449	25.169123342491	27.3398612271651	26.4294264465995	24.9567796141701
512	305.1444	189.2011	16	14	511	25.55	2.76000000000067	29.2559999999997	29.385900292487	30.1472637198654	29.8170612711805	24.8042037387032	24.7487741448317
513	306.2409	190.7551	16	14	512	25.6	21.9299999999998	31.08	38.0380243966481	33.031345538289	30.6254600953817	25.64654918341	23.9897837963047
514	305.3632	188.9809	16	14	513	25.65	-17.5540000000001	-35.4840000000002	39.5885990153733	36.7980173898162	30.0254736936313	25.8348349517203	24.4700731375046
515	304.5025	190.4385	16	14	514	25.7	-17.2140000000002	29.1520000000003	33.8549981538919	39.5406126416155	30.8003667882073	26.0806360675443	24.1699624741629
516	305.4326	188.4933	16	14	515	25.75	18.6019999999996	-38.904	43.1225650906806	36.0817968482723	29.9859218473328	25.7898754696673	24.4907518735679
517	306.2903	186.5164	16	14	516	25.8	17.1540000000005	-39.538	43.0988765514835	29.9036836673971	28.8599299533584	25.1984924925095	24.1320091465364
518	306.939	187.3257	16	14	517	25.85	12.9740000000004	16.1860000000001	20.7439454299324	28.5693880381255	29.1890733734891	25.2698425585025	24.0265298617103
519	307.2862	187.0638	16	14	518	25.9	6.94399999999973	-5.23800000000051	8.69803311099709	23.1738263048494	27.4759289837653	25.8961111492799	24.0622229962536
520	307.6668	188.3686	16	14	519	25.95	7.61200000000031	26.096	27.1835200075341	18.1792472651014	27.093156255542	25.9708541181881	23.7386254864194
521	308.4731	188.3297	16	14	520	26	16.1259999999993	-0.777999999999679	16.1447564243	22.2963498987058	24.2398897121695	25.5663407445496	24.9483793287261
522	307.5705	188.2479	16	14	521	26.05	-18.0520000000001	-1.63600000000031	18.1259813527435	25.0481743001335	20.5799237138384	24.6049167371702	24.687322756915
523	307.4331	190.3098	16	14	522	26.1	-2.74799999999914	41.2380000000002	41.3294585979542	25.6169244729585	19.9142250216234	22.8149810924044	24.7836194769373
524	307.5406	191.4275	16	14	523	26.15	2.14999999999918	22.3540000000003	22.4571551181357	25.3059531194896	21.7667486049286	22.3010455496769	NA
525	306.2141	192.1307	16	14	524	26.2	-26.5300000000002	14.0639999999996	30.0272708716593	22.9806001625753	21.1413414481689	22.017578296385	NA
526	306.8668	192.4565	16	14	525	26.25	13.0540000000008	6.5160000000003	14.5898996569553	17.532100144541	21.1467596417664	21.3770293040474	NA
527	307.1745	192.561	16	14	526	26.3	6.15400000000022	2.09000000000003	6.49921656817211	18.4853229097236	20.349903520982	19.9086652096434	NA
528	307.7747	192.9296	16	14	527	26.35	12.0039999999995	7.37199999999973	14.0869585077824	16.6657584233793	16.4408888113198	20.5270903739696	NA
529	306.4154	192.8584	16	14	528	26.4	-27.1860000000004	-1.42400000000009	27.223268944049	16.9875661640432	17.1261621155885	21.5909938958861	NA
530	307.4611	192.8182	16	14	529	26.45	20.9140000000002	-0.803999999999974	20.9294484399377	17.7192068793887	16.9420003372279	21.2897088208888	NA
531	306.8711	193.3731	16	14	530	26.5	-11.7999999999995	11.0980000000001	16.198938360275	15.3496774780986	18.5141688959253	23.4673322108526	NA
532	306.4151	193.5967	16	14	531	26.55	-9.12000000000035	4.47200000000009	10.1574201448994	15.7670013214535	19.2374067054485	24.5704417751269	NA
533	306.3378	193.6777	16	14	532	26.6	-1.54599999999959	1.61999999999978	2.23931150133206	17.2182422510764	21.1399557263159	23.9206897704646	NA
534	307.0559	192.4002	16	14	533	26.65	14.3619999999999	-25.5499999999995	29.3098881608233	20.0407716278074	21.4152391868437	NA	NA
535	305.8323	191.701	16	14	534	26.7	-24.4720000000007	-13.9840000000004	28.1856530880525	20.7556065315083	21.4380761936087	NA	NA
536	306.8752	192.8007	16	14	535	26.75	20.8580000000006	21.9940000000003	30.31158524393	26.9302339745332	25.7879047799389	NA	NA
537	307.0719	192.1429	16	14	536	26.8	3.93400000000042	-13.1560000000002	13.7315946634034	27.063477052234	28.7909800292717	NA	NA
538	308.063	193.4691	16	14	537	26.85	19.8219999999992	26.524	33.1124487164566	25.6579101361409	31.4004907296094	NA	NA
539	308.417	194.9255	16	14	538	26.9	7.0799999999997	29.128	29.9761035493274	31.5350379320703	NA	NA	NA
540	307.5406	195.518	16	14	539	26.95	-17.5279999999998	11.85	21.1578185075871	36.8263535270352	NA	NA	NA
541	307.1577	192.5578	16	14	540	27	-7.65800000000013	-59.2040000000003	59.6972242235771	35.8707474846857	NA	NA	NA
542	305.9409	194.1569	16	14	541	27.05	-24.3359999999996	31.9820000000004	40.1881726382279	NA	NA	NA	NA
543	305.6132	195.5352	16	14	542	27.1	-6.55399999999986	27.5659999999999	28.334418504709	NA	NA	NA	NA
544	NA	NA	16	14	543	27.15	NA	NA	NA	NA	NA	NA	NA
545	NA	NA	16	14	544	27.2	NA	NA	NA	NA	NA	NA	NA
546	NA	NA	16	14	545	27.25	NA	NA	NA	NA	NA	NA	NA
547	NA	NA	16	14	546	27.3	NA	NA	NA	NA	NA	NA	NA
548	NA	NA	16	14	547	27.35	NA	NA	NA	NA	NA	NA	NA
549	NA	NA	16	14	548	27.4	NA	NA	NA	NA	NA	NA	NA
550	NA	NA	16	14	549	27.45	NA	NA	NA	NA	NA	NA	NA
551	NA	NA	16	14	550	27.5	NA	NA	NA	NA	NA	NA	NA
552	NA	NA	16	14	551	27.55	NA	NA	NA	NA	NA	NA	NA
553	NA	NA	16	14	552	27.6	NA	NA	NA	NA	NA	NA	NA
554	NA	NA	16	14	553	27.65	NA	NA	NA	NA	NA	NA	NA
555	NA	NA	16	14	554	27.7	NA	NA	NA	NA	NA	NA	NA
556	NA	NA	16	14	555	27.75	NA	NA	NA	NA	NA	NA	NA
557	NA	NA	16	14	556	27.8	NA	NA	NA	NA	NA	NA	NA
558	NA	NA	16	14	557	27.85	NA	NA	NA	NA	NA	NA	NA
559	NA	NA	16	14	558	27.9	NA	NA	NA	NA	NA	NA	NA
560	NA	NA	16	14	559	27.95	NA	NA	NA	NA	NA	NA	NA
561	NA	NA	16	14	560	28	NA	NA	NA	NA	NA	NA	NA
562	NA	NA	16	14	561	28.05	NA	NA	NA	NA	NA	NA	NA
563	NA	NA	16	14	562	28.1	NA	NA	NA	NA	NA	NA	NA
564	NA	NA	16	14	563	28.15	NA	NA	NA	NA	NA	NA	NA
565	NA	NA	16	14	564	28.2	NA	NA	NA	NA	NA	NA	NA
566	NA	NA	16	14	565	28.25	NA	NA	NA	NA	NA	NA	NA
567	NA	NA	16	14	566	28.3	NA	NA	NA	NA	NA	NA	NA
568	NA	NA	16	14	567	28.35	NA	NA	NA	NA	NA	NA	NA
569	NA	NA	16	14	568	28.4	NA	NA	NA	NA	NA	NA	NA
570	NA	NA	16	14	569	28.45	NA	NA	NA	NA	NA	NA	NA
571	NA	NA	16	14	570	28.5	NA	NA	NA	NA	NA	NA	NA
572	NA	NA	16	14	571	28.55	NA	NA	NA	NA	NA	NA	NA
573	NA	NA	16	14	572	28.6	NA	NA	NA	NA	NA	NA	NA
574	NA	NA	16	14	573	28.65	NA	NA	NA	NA	NA	NA	NA
575	NA	NA	16	14	574	28.7	NA	NA	NA	NA	NA	NA	NA
576	NA	NA	16	14	575	28.75	NA	NA	NA	NA	NA	NA	NA
577	NA	NA	16	14	576	28.8	NA	NA	NA	NA	NA	NA	NA
578	NA	NA	16	14	577	28.85	NA	NA	NA	NA	NA	NA	NA
579	NA	NA	16	14	578	28.9	NA	NA	NA	NA	NA	NA	NA
580	NA	NA	16	14	579	28.95	NA	NA	NA	NA	NA	NA	NA
581	NA	NA	16	14	580	29	NA	NA	NA	NA	NA	NA	NA
582	NA	NA	16	14	581	29.05	NA	NA	NA	NA	NA	NA	NA
583	NA	NA	16	14	582	29.1	NA	NA	NA	NA	NA	NA	NA
584	NA	NA	16	14	583	29.15	NA	NA	NA	NA	NA	NA	NA
585	NA	NA	16	14	584	29.2	NA	NA	NA	NA	NA	NA	NA
586	NA	NA	16	14	585	29.25	NA	NA	NA	NA	NA	NA	NA
587	NA	NA	16	14	586	29.3	NA	NA	NA	NA	NA	NA	NA
588	NA	NA	16	14	587	29.35	NA	NA	NA	NA	NA	NA	NA
589	NA	NA	16	14	588	29.4	NA	NA	NA	NA	NA	NA	NA
590	NA	NA	16	14	589	29.45	NA	NA	NA	NA	NA	NA	NA
591	NA	NA	16	14	590	29.5	NA	NA	NA	NA	NA	NA	NA
592	NA	NA	16	14	591	29.55	NA	NA	NA	NA	NA	NA	NA
593	NA	NA	16	14	592	29.6	NA	NA	NA	NA	NA	NA	NA
594	NA	NA	16	14	593	29.65	NA	NA	NA	NA	NA	NA	NA
595	NA	NA	16	14	594	29.7	NA	NA	NA	NA	NA	NA	NA
596	NA	NA	16	14	595	29.75	NA	NA	NA	NA	NA	NA	NA
597	NA	NA	16	14	596	29.8	NA	NA	NA	NA	NA	NA	NA
598	NA	NA	16	14	597	29.85	NA	NA	NA	NA	NA	NA	NA
599	NA	NA	16	14	598	29.9	NA	NA	NA	NA	NA	NA	NA
600	NA	NA	16	14	599	29.95	NA	NA	NA	NA	NA	NA	NA
601	NA	NA	16	14	600	30	NA	NA	NA	NA	NA	NA	NA
