# Supplementary material for: An automated feeding system for the African killifish reveals the impact of diet on lifespan and allows scalable assessment of associative learning
Source: eLife. 2022 Nov 10;11:e69008. doi: 10.7554/eLife.69008 (PMC9788828; doi:10.7554/eLife.69008)
Supplement: Figure 6—source data 3. [file elife-69008-fig6-data3.zip › Filtered and Interpolated Trajectories with Kinematics/t20_REC0013 DLC_likelihood-euclidean-filtered_splines-interpolated_kinematics_02_resnet50_TrainAllTheThingsJun28shuffle1_1030000.csv]

	x2	y2	fishnum	recording_num	bodyparts_coords	seconds	velocity_x	velocity_y	velocity_xy	velocity_xy_5frame	velocity_xy_10frame	velocity_xy_20frame	velocity_xy_40frame
1	240.1079	287.4641	20	13	0	0	0	0	0	NA	NA	NA	NA
2	237.6421	287.6665	20	13	1	0.05	-49.316	4.04800000000023	49.4818568770414	NA	NA	NA	NA
3	239.4922	287.7202	20	13	2	0.1	37.002	1.07399999999984	37.017583389519	26.977998096033	NA	NA	NA
4	237.8393	287.6301	20	13	3	0.15	-33.0579999999998	-1.801999999999	33.1070773098439	29.2315718267993	NA	NA	NA
5	237.4887	288.3091	20	13	4	0.2	-7.01200000000028	13.5799999999995	15.2834729037608	21.027432350393	27.4806332494241	NA	NA
6	238.0227	288.1295	20	13	5	0.25	10.6799999999998	-3.59199999999987	11.2678686538314	21.0738832428884	29.4166068132931	NA	NA
7	238.2624	288.4781	20	13	6	0.3	4.79400000000055	6.97199999999953	8.46115949501005	25.0730815334293	40.0215953662384	NA	NA
8	239.5607	287.1427	20	13	7	0.35	25.9659999999997	-26.7079999999999	37.2498378519957	27.9832684028152	50.8639780840832	NA	NA
9	236.9684	287.717	20	13	8	0.4	-51.8459999999999	11.4859999999999	53.1030687625488	29.601641799787	50.2421777148352	NA	NA
10	238.1442	288.635	20	13	9	0.45	23.5160000000002	18.3600000000001	29.8344072506898	59.0157583820838	52.5854111713893	38.7553060786089	NA
11	237.9442	287.6879	20	13	10	0.5	-4.00000000000034	-18.9419999999996	19.3597356386906	80.654072925278	52.7351076157286	39.8961547320244	NA
12	230.3432	289.3311	20	13	11	0.55	-152.02	32.8639999999996	155.531742406494	75.4112738962411	54.7929067751796	40.4261884667306	NA
13	237.4543	287.8095	20	13	12	0.6	142.222	-30.4319999999996	145.441410567967	77.1875539399633	53.1856522739065	40.3956801001406	NA
14	238.7384	288.2078	20	13	13	0.65	25.6820000000005	7.96600000000012	26.8890736173641	75.8685734316701	50.5970012833213	45.2139165931744	NA
15	236.8223	288.4832	20	13	14	0.7	-38.322	5.50799999999981	38.7158074693012	50.5700551682754	50.0299789077936	50.1289241328052	NA
16	237.3802	288.1732	20	13	15	0.75	11.1579999999998	-6.20000000000005	12.7648330972244	25.7172316225351	50.3757026507556	52.3886548649353	NA
17	236.0259	288.6967	20	13	16	0.8	-27.0859999999999	10.4700000000003	29.0391510895205	25.7827286704015	40.8307815672227	53.4509008254115	NA
18	236.9187	289.266	20	13	17	0.85	17.8559999999999	11.386	21.1772928392652	22.8724038756239	29.9273821161981	52.2528763059761	NA
19	235.7025	288.6555	20	13	18	0.9	-24.3240000000003	-12.21	27.2165588566963	24.8828318698412	40.1856554715136	51.2213205088915	NA
20	234.498	288.7501	20	13	19	0.95	-24.0899999999999	1.89199999999914	24.1641834954131	31.09150796617	47.6724370942211	50.8162249436077	57.5710859707041
21	233.4406	289.1784	20	13	20	1	-21.148	8.56600000000071	22.8169730683106	34.137532609861	52.042202114142	61.9388169141564	59.7445500174506
22	236.4405	289.0191	20	13	21	1.05	59.9979999999999	-3.1860000000006	60.0825315711646	54.5885822726256	52.1088948756434	56.5675489930234	58.923971757573
23	234.6836	288.5426	20	13	22	1.1	-35.1379999999995	-9.52999999999975	36.4074160577204	72.4724703128183	51.3201003380456	53.1519318728746	58.7365594894027
24	228.3439	289.8524	20	13	23	1.15	-126.794	26.1959999999999	129.471807170519	79.2015723584428	51.8456397344618	53.2662910826815	62.3360522902448
25	233.9822	289.1722	20	13	24	1.2	112.766	-13.6040000000003	113.583623696377	73.1262817851168	51.6024709794217	57.0250640410269	62.8580279101845
26	236.7724	288.7423	20	13	25	1.25	55.804	-8.5979999999995	56.4624832964331	68.5026680662303	73.5019311775572	66.626835594165	65.2881824236262
27	235.2987	288.557	20	13	26	1.3	-29.4740000000002	-3.70599999999968	29.7060787045347	49.1026971962979	72.304316418824	69.5068291347499	68.2926359925625
28	234.6395	288.6405	20	13	27	1.35	-13.184	1.66999999999916	13.2893474632879	30.7324716460252	76.3764816295512	68.869629407144	68.2767128199332
29	236.2618	288.5756	20	13	28	1.4	32.4459999999999	-1.29799999999932	32.4719528208575	67.8022899966717	66.3469266938495	72.8159063860156	67.440802901152
30	235.1769	288.6368	20	13	29	1.45	-21.6980000000001	1.22399999999971	21.7324959450129	71.4823510525313	66.3776909878327	76.3868658627993	69.2824187188072
31	223.1018	289.2484	20	13	30	1.5	-241.502	12.2320000000002	241.811575049665	84.250295192872	81.211469074188	79.5929453028769	72.2079787784402
32	225.164	290.4865	20	13	31	1.55	41.2439999999998	24.7619999999995	48.1063839838327	83.5911561914011	86.9047633938564	77.4217550484155	68.8045287523174
33	227.7773	287.6505	20	13	32	1.6	52.2660000000002	-56.7199999999991	77.1290681649916	102.02291032964	86.4191584762424	77.0774388786647	65.5885475947522
34	228.9569	288.5088	20	13	33	1.65	23.5919999999999	17.1659999999997	29.1762578135028	94.6206481517043	93.7861730375694	79.4581879873153	65.3271261218585
35	223.3046	289.2013	20	13	34	1.7	-113.046	13.8499999999999	113.891266636209	102.327175735182	101.171260746177	75.5871316875639	65.3469212319802
36	233.4893	288.1384	20	13	35	1.75	203.694	-21.2580000000003	204.800264159986	88.5880217596128	85.6839594281966	78.1877099823172	66.6020367162258
37	229.1595	288.0019	20	13	36	1.8	-86.5959999999995	-2.73000000000025	86.6390219012191	103.981189883738	82.539193678007	83.1343711597135	66.8835126885919
38	229.0122	288.397	20	13	37	1.85	-2.94600000000003	7.90200000000027	8.43329828714747	100.319611162713	77.7783961277783	84.3005493338903	66.4121434582962
39	234.3175	288.5354	20	13	38	1.9	106.106	2.7679999999998	106.142098434127	76.7472707046889	92.5694492807811	83.6602852934124	66.0284378495853
40	229.6795	287.3824	20	13	39	1.95	-92.7600000000001	-23.0599999999993	95.5833730310873	62.7512116208324	84.796572387295	87.7486124940067	66.4588779277413
41	234.0147	287.7015	20	13	40	2	86.7040000000003	6.38199999999983	86.9385618698633	66.9687704959437	75.1639508904464	82.477140642724	66.0924640235614
42	233.8231	288.5121	20	13	41	2.05	-3.83199999999988	16.2119999999993	16.6587264819366	81.1577086778245	79.3639789255706	81.0415085116115	65.2538014050688
43	234.9703	287.5833	20	13	42	2.1	22.944	-18.5759999999993	29.5210926627043	69.2735336118766	82.1819401915382	78.0251633166297	64.5839484920663
44	226.1327	288.1275	20	13	43	2.15	-176.752	10.8839999999998	177.086789343531	73.580631076204	73.5343975492554	77.3879611610354	61.9288171762159
45	227.9341	287.9717	20	13	44	2.2	36.028	-3.11599999999999	36.162497701348	95.9767462303089	74.3259642418367	73.6687784229334	59.898009474946
46	222.631	289.1091	20	13	45	2.25	-106.062	22.7480000000003	108.4740491915	97.3951098871327	79.2703218572513	66.5772378382866	59.3048361785043
47	229.0549	289.4311	20	13	46	2.3	128.478	6.44000000000005	128.639302252461	65.9110864206863	79.543823345216	64.260196242434	58.9874933484603
48	227.4215	288.6045	20	13	47	2.35	-32.6679999999999	-16.5320000000008	36.6129109468234	79.3783948717967	78.2719305054812	63.9546575094484	59.0857338103469
49	228.4019	288.6804	20	13	48	2.4	19.6080000000001	1.51800000000094	19.6666720112988	84.9600126382987	62.2064730412897	59.2409693131551	58.7383197064129
50	233.5706	288.4261	20	13	49	2.45	103.374	-5.08600000000001	103.4990399569	63.1109004601231	62.5409844585718	56.5308899926834	58.4375115139367
51	226.7979	289.2203	20	13	50	2.5	-135.454	15.8839999999998	136.38213802401	59.1487511238297	57.9905247861267	52.591982744246	52.6646558956987
52	227.7205	288.9218	20	13	51	2.55	18.4519999999998	-5.9699999999998	19.3937413615834	58.5018596618931	49.1564135592973	53.0858477617222	53.026551768114
53	228.2371	288.2593	20	13	52	2.6	10.3320000000002	-13.2500000000005	16.8021642653563	45.7035740453469	45.7273748273586	52.0904581054679	52.6545694936982
54	227.5773	288.7489	20	13	53	2.65	-13.1959999999998	9.79199999999992	16.4322147016156	31.0210369339548	44.9475410770549	44.3994463651165	52.3610931144262
55	228.3758	286.9421	20	13	54	2.7	15.9699999999998	-36.1360000000002	39.5076118741694	35.2019266584715	38.7358157435301	44.2088872623281	49.9825053918359
56	225.5523	288.3352	20	13	55	2.75	-56.4699999999999	27.8620000000001	62.9694524670494	32.3059985308874	25.9136436312406	40.4219623746913	45.0688355998694
57	227.5446	288.6362	20	13	56	2.8	39.846	6.01999999999975	40.2981899841668	31.3932224922167	26.6278721782283	34.840615537207	42.9870587013779
58	227.4319	288.6082	20	13	57	2.85	-2.25399999999979	-0.559999999999263	2.32252362743595	31.7680574417133	25.9089857054547	33.8709182868036	44.2149813666923
59	227.0009	289.0161	20	13	58	2.9	-8.62000000000023	8.15799999999967	11.8683345082618	20.8062503285264	26.5924196889433	33.8163541194135	43.3406433631207
60	224.9444	288.7882	20	13	59	2.95	-41.13	-4.55799999999954	41.3817866216527	18.0538176979852	25.8767900660844	29.1264105338667	41.2322070410711
61	224.5445	288.8692	20	13	60	3	-7.99800000000005	1.61999999999921	8.16041690111468	19.5119728800219	22.8533999632559	22.8521711486735	39.3480464682062
62	225.7211	288.256	20	13	61	3.05	23.5320000000002	-12.2640000000001	26.5360268314609	21.7916168856699	20.5248175151167	25.0115950246166	39.3659687900545
63	225.257	288.1309	20	13	62	3.1	-9.28200000000004	-2.5019999999995	9.61329953761965	19.9855226904555	22.0144617462486	27.2839756707666	39.5461550175495
64	224.0952	288.1905	20	13	63	3.15	-23.236	1.19199999999978	23.2665545365015	24.9005495979854	22.6851671617721	27.3342250678171	36.4371076492976
65	225.6861	288.483	20	13	64	3.2	31.8180000000001	5.85000000000036	32.3513156455809	22.9958173322482	19.5170053242032	26.2962323607383	36.3240182989105
66	227.207	287.8781	20	13	65	3.25	30.4179999999997	-12.0979999999997	32.7355514387641	24.5169506124752	19.7906986661064	23.5604333614521	34.0791975445741
67	227.3763	288.7117	20	13	66	3.3	3.38599999999985	16.6719999999998	17.0123655027745	23.5787174378744	23.3953178710048	21.7139211603219	31.9053277856602
68	227.8689	288.0056	20	13	67	3.35	9.8520000000002	-14.1219999999998	17.2189659387548	19.0484879579509	28.6589656360785	24.4753052239362	31.0969611946066
69	227.0604	288.4627	20	13	68	3.4	-16.1700000000002	9.14199999999937	18.5753886634976	14.6808477342273	28.076030446691	27.4403174130864	30.8859659550495
70	227.3424	288.0681	20	13	69	3.45	5.64000000000021	-7.89199999999937	9.70016824596318	23.7948184097615	26.7156746553922	25.9335240894589	28.5012804206464
71	226.8939	288.3775	20	13	70	3.5	-8.96999999999991	6.18799999999965	10.8973503201464	32.8009806596818	24.2674667596483	26.1041101921665	25.5671089243734
72	223.7738	288.6148	20	13	71	3.55	-62.4020000000002	4.74600000000009	62.5822188804458	32.5733434555076	22.9030248055271	25.6460898183868	26.2053572031434
73	226.6221	287.3599	20	13	72	3.6	56.9659999999999	-25.0980000000004	62.2497771883563	34.3828613528335	26.9361487016238	27.001851929631	26.6040643681877
74	227.3193	287.8834	20	13	73	3.65	13.9440000000002	10.4700000000003	17.4372026426262	33.8540857850694	32.1954676644006	28.4747689334787	26.4692755807652
75	226.4627	287.5027	20	13	74	3.7	-17.1319999999997	-7.61399999999981	18.7477577325926	22.0112312012926	32.3500428547146	28.439149335493	25.9307268679354
76	226.7203	287.8251	20	13	75	3.75	5.15199999999993	6.44800000000032	8.25347248132587	21.0713167435657	32.4175217182266	27.7364327144568	24.9821694914967
77	226.8796	287.8797	20	13	76	3.8	3.18600000000004	1.09199999999987	3.36794596156173	31.8175918732936	27.8968617657687	28.9700400341134	24.6492894597704
78	224.0807	288.5477	20	13	77	3.85	-55.9780000000001	13.3600000000001	57.5502048997222	30.3172243565957	25.3447382231835	28.3230041024096	24.7352809594314
79	227.4162	287.308	20	13	78	3.9	66.7099999999999	-24.7940000000006	71.1685782912657	30.9809576513838	28.8735074202665	27.9555777906854	25.4076503154863
80	227.9518	287.4792	20	13	79	3.95	10.7119999999998	3.42399999999998	11.2459201491027	33.7824923302449	30.1626240155938	27.8761503074261	26.0351332128933
81	227.4336	287.7366	20	13	80	4	-10.3639999999996	5.14800000000037	11.5721389552664	29.6181597028013	31.2053986692652	28.2820467000733	26.7231596127557
82	227.7047	286.9112	20	13	81	4.05	5.4219999999998	-16.508	17.3756193558675	25.9294229672393	35.0370552626997	27.3991193816702	26.3945058388928
83	226.4058	288.2094	20	13	82	4.1	-25.9780000000001	25.9640000000002	36.7285417625042	30.0080236745919	29.7098595031954	25.9241530656087	26.9610978156286
84	224.1016	286.9286	20	13	83	4.15	-46.0840000000002	-25.616	52.7248946134558	31.4298396871467	23.7156879169702	25.6043260937132	27.1754503292461
85	225.6603	287.1988	20	13	84	4.2	31.1740000000003	5.40399999999977	31.6389236858654	36.2916181951544	23.4022577601376	25.5652213751325	26.5729356615439
86	226.4284	287.7303	20	13	85	4.25	15.3620000000001	10.6299999999999	18.6812190180406	29.8015593035896	24.14657168192	26.4039056215413	26.4740282947233
87	228.4056	287.071	20	13	86	4.3	39.5439999999996	-13.1859999999995	41.6845118959063	21.5019528667012	26.9013769975717	27.5846577592189	26.6572369136738
88	228.1917	287.0687	20	13	87	4.35	-4.27799999999991	-0.0460000000009586	4.27824730467972	16.7964918456834	26.5035679080339	24.9952566949265	26.404680232026
89	227.6308	287.0464	20	13	88	4.4	-11.2180000000001	-0.445999999999458	11.2268624290138	16.8633036766933	22.33514476716	23.3749832178863	26.1752609224669
90	228.0358	287.0681	20	13	89	4.45	8.10000000000002	0.434000000000196	8.11161858077662	17.511135799989	20.9678187346712	26.1367423363278	26.2213889736973
91	227.0882	287.1456	20	13	90	4.5	-18.9519999999999	1.54999999999973	19.01527817309	23.2055765124782	21.6024125738174	27.3422090333449	26.449370026126
92	229.304	286.7774	20	13	91	4.55	44.316	-7.36400000000003	44.9236725123849	23.1683366676188	20.1322602557382	27.1429218593988	25.1486016131227
93	227.7422	287.2696	20	13	92	4.6	-31.2360000000001	9.84400000000051	32.7504508671257	25.139145623659	20.2806538866576	26.9203437016261	23.814465743582
94	227.1947	287.3402	20	13	93	4.65	-10.9499999999997	1.41199999999913	11.040663204717	26.3415214709414	23.0342785188023	25.8761317250134	23.5078606654343
95	227.5274	286.5058	20	13	94	4.7	6.65399999999977	-16.6879999999992	17.9656633609775	22.7533847114873	28.871226912518	24.7067219875948	23.7816621093106
96	228.655	287.0484	20	13	95	4.75	22.552	10.8519999999999	25.0271574095021	17.3557312608371	30.5378463847697	25.2116238749899	24.3266648493443
97	227.3094	286.9506	20	13	96	4.8	-26.9119999999998	-1.95600000000013	26.9829887151144	22.9002203699857	27.3844667212258	24.3444337932343	24.364064761152
98	227.5385	286.7759	20	13	97	4.85	4.58199999999977	-3.4940000000006	5.76218361387435	32.6033082013769	27.3371194952183	24.4863563616423	23.4233591266619
99	229.361	287.4354	20	13	98	4.9	36.4499999999998	13.1900000000007	38.7631087504602	34.734171298598	29.4171186828668	24.3949440542483	21.9255854269119
100	226.1072	288.1152	20	13	99	4.95	-65.0759999999997	13.596	66.4811025179333	32.0155487309643	28.4456252405184	24.5666276399685	21.9464037954844
101	227.7471	287.4126	20	13	100	5	32.7979999999997	-14.0520000000004	35.6814728956077	37.3185077295996	28.8208351761623	24.6166933521787	21.958159319143
102	228.2886	287.0189	20	13	101	5.05	10.8300000000003	-7.87400000000048	13.3898758769457	35.9340169957478	28.5566073307304	22.8980838445751	22.257368428008
103	226.9352	287.898	20	13	102	5.1	-27.0679999999999	17.582000000001	32.276978607051	24.2879422796599	28.692058836627	21.7047784215552	22.0907160225096
104	227.8782	286.6153	20	13	103	5.15	18.8599999999997	-25.6540000000007	31.8406550812012	22.9074990537267	25.7556095896944	21.4113952371554	21.1129214734034
105	227.5008	286.7819	20	13	104	5.2	-7.54799999999989	3.33200000000033	8.25072893749398	25.0976659304966	20.2620283674191	21.9981028434887	20.5058674531335
106	226.145	287.264	20	13	105	5.25	-27.1159999999998	9.64200000000005	28.7792567659415	20.0656099436544	18.6955403195876	22.2494240771473	20.3911432648815
107	227.206	286.6678	20	13	106	5.3	21.2199999999996	-11.9240000000002	24.3407102607953	15.577202183641	18.4117009679243	21.1434717630851	19.7459321807581
108	226.8635	286.7643	20	13	107	5.35	-6.85000000000002	1.92999999999984	7.11669867283979	16.2361144551784	16.0724373478921	21.8514615583973	19.8599125953811
109	227.3319	286.8022	20	13	108	5.4	9.36800000000005	0.75800000000072	9.39861628113426	14.4835815854486	13.4056717914441	20.4761876359376	20.4967858292026
110	227.9065	286.8576	20	13	109	5.45	11.4920000000001	1.10799999999927	11.545290295181	11.7257360053521	15.550580446459	17.7560652546409	20.8735654057481
111	227.5892	287.8068	20	13	110	5.5	-6.34599999999978	18.9840000000004	20.0165924172925	12.0792647521299	15.6780129781322	16.5741096049412	20.6037817247599
112	227.6771	287.2866	20	13	111	5.55	1.75799999999981	-10.4039999999998	10.5514823603129	11.2341413992473	13.7303361954397	17.3718149966172	19.9073384704853
113	227.6873	287.7307	20	13	112	5.6	0.203999999999951	8.88199999999983	8.88434240672865	14.8650464377396	15.0108642801676	17.2610883433931	19.7856264886712
114	227.4307	287.6982	20	13	113	5.65	-5.13199999999983	-0.650000000000546	5.17299951672132	16.8724443708158	15.1967656821809	16.3497112217934	19.701930084302
115	226.0583	288.2654	20	13	114	5.7	-27.448	11.3440000000003	29.6998154876424	15.7349363855273	15.2501021418627	16.3050129186722	20.1793761499362
116	227.4363	287.6661	20	13	115	5.75	27.5599999999997	-11.9860000000006	30.0535820826736	17.9424638082053	14.4526788902949	15.5706626547732	19.9552526436247
117	227.6543	287.7739	20	13	116	5.8	4.36000000000035	2.15600000000109	4.86394243387067	19.1593899651145	16.33192902531	15.1474305682819	19.4664142038403
118	226.6769	287.5818	20	13	117	5.85	-19.5480000000003	-3.84200000000078	19.9219795201185	15.6351578459859	18.4497393388942	15.2334688291199	19.3897487075666
119	227.0287	288.0212	20	13	118	5.9	7.03599999999994	8.78800000000069	11.2576303012673	12.0329134097739	19.2937506521427	16.5986276041569	18.6693947562661
120	227.0717	287.4188	20	13	119	5.95	0.860000000000127	-12.0480000000009	12.0786548919994	16.9289216650927	17.0594453908854	17.1805031715277	17.4048478846727
121	226.4845	287.2856	20	13	120	6	-11.7439999999999	-2.66399999999976	12.0423599016138	18.9570148695831	15.4633123314143	16.5908700973412	16.8723663327208
122	225.5372	288.406	20	13	121	6.05	-18.9459999999997	22.4080000000004	29.3439837104645	19.428111339171	16.5645249411241	16.9165930963955	16.874875377183
123	225.1935	286.9427	20	13	122	6.1	-6.87400000000025	-29.2660000000001	30.0624455425704	18.4837329357849	15.4560733780723	17.8664745557872	16.6494342092732
124	224.5132	286.9207	20	13	123	6.15	-13.6059999999998	-0.439999999999827	13.6131126492068	18.8937112530546	18.0004895261329	17.9924649314485	16.7955019579985
125	224.8035	287.1466	20	13	124	6.2	5.80600000000004	4.51799999999935	7.35676287506907	16.2001282171554	19.1109042011926	18.3606494563838	16.8761447399269
126	224.5383	286.4938	20	13	125	6.25	-5.30400000000043	-13.0559999999991	14.0922514879625	11.9551318865615	18.7290613043875	17.6610812101022	16.5591680847253
127	225.1951	286.048	20	13	126	6.3	13.1360000000001	-8.91600000000039	15.8760685309685	16.5728677130948	17.5012571674811	17.7893566445955	16.5094286608204
128	225.5857	285.8414	20	13	127	6.35	7.81200000000013	-4.13199999999961	8.83746388960083	19.7380754666003	17.2832097726803	16.9280358567359	17.4310808427712
129	224.0215	286.801	20	13	128	6.4	-31.284	19.1919999999993	36.7017917818732	18.5644113557203	16.6911792107543	16.8626018765946	17.7496766902576
130	224.9333	286.0853	20	13	129	6.45	18.236	-14.3139999999994	23.1828016425967	18.8023861178067	19.6618535218821	17.0536305147044	17.564691839985
131	224.5839	285.8685	20	13	130	6.5	-6.98800000000006	-4.33600000000069	8.22393093356254	22.611287658799	19.8588500887901	17.1706230605004	17.3966869045565
132	223.87	286.3359	20	13	131	6.55	-14.2779999999999	9.34799999999996	17.0659423414002	16.8094907084138	19.014188348067	16.3779357577487	17.4099883377312
133	225.2047	285.9333	20	13	132	6.6	26.694	-8.05200000000013	27.8819715945627	19.5856315771639	18.3999983353996	16.0377800751533	18.1735355212179
134	225.5231	285.7175	20	13	133	6.65	6.36799999999994	-4.31600000000003	7.69280702994684	21.1532888218599	15.7247142270563	17.2412926942035	18.4326041802614
135	223.8444	286.5025	20	13	134	6.7	-33.5739999999998	15.7000000000005	37.0635059863473	19.2259905783274	14.9963568282163	17.4472765611816	18.1089370663518
136	224.2572	285.8136	20	13	135	6.75	8.25600000000009	-13.7779999999998	16.0622171570427	14.1887090120001	15.6121848166134	17.5476735146774	18.3404437001147
137	224.0227	286.1017	20	13	136	6.8	-4.69000000000051	5.76199999999972	7.42945112373731	14.6399377456987	15.2546143480164	17.8714267533589	18.8789225930565
138	224.0731	286.2267	20	13	137	6.85	1.00800000000049	2.5	2.69556376292623	10.4070820792686	14.7923503776264	19.6286928564224	18.4959497860102
139	223.9977	285.735	20	13	138	6.9	-1.50800000000004	-9.83399999999961	9.94895069844013	10.0710808113668	17.7914061776526	18.9007257763583	18.6996819873293
140	224.0475	286.5284	20	13	139	6.95	0.996000000000095	15.8679999999993	15.8992276541968	11.2832381177054	15.232699600481	17.9488805084424	19.0276126859861
141	224.0649	285.8095	20	13	140	7	0.347999999999615	-14.3779999999992	14.3822108175335	15.3959917432527	15.2364969405646	18.2025037117718	20.0465274618595
142	223.5421	285.3833	20	13	141	7.05	-10.4559999999998	-8.52399999999989	13.4902376554304	20.9428746096065	16.7286651586508	17.9033835790669	20.4739572884064
143	224.703	285.4526	20	13	142	7.1	23.218	1.38599999999997	23.2593318906627	20.0583171216934	20.8573873774452	18.4805964866486	20.1178189172697
144	222.9212	286.0652	20	13	143	7.15	-35.6360000000001	12.2519999999997	37.6833650302093	20.4019130697624	22.0767373256604	18.8727434290742	20.1677273884347
145	223.4759	285.9183	20	13	144	7.2	11.0939999999999	-2.93800000000033	11.476440214631	22.1740921995963	20.9014041886685	17.8572246763199	20.8316870121861
146	224.2312	285.6398	20	13	145	7.25	15.1060000000001	-5.57000000000016	16.1001905578787	26.3187830116376	20.7928226069302	19.0198061901272	21.4646068919152
147	225.1881	285.0625	20	13	146	7.3	19.1379999999998	-11.5459999999996	22.3511333045996	23.2106000417142	20.5521528101174	19.9684885415175	21.544992379915
148	222.9895	285.0138	20	13	147	7.35	-43.972	-0.973999999999933	43.9827859508694	21.7444912556437	22.1688425956709	20.0638637152845	21.6422476626782
149	223.9619	285.5431	20	13	148	7.4	19.4480000000004	10.5859999999996	22.1424501805922	21.1837321440979	19.9540806804957	20.536762098064	20.8639828110521
150	223.9214	285.3398	20	13	149	7.45	-0.810000000000173	-4.06599999999912	4.14589628427836	18.9302134206385	20.4817497521588	21.0015948572678	21.0123110887791
151	223.3133	285.0711	20	13	150	7.5	-12.1620000000001	-5.37400000000048	13.2963950001498	18.0189021797042	22.8031154396898	22.9224318632185	21.7230897043345
152	223.2011	285.6138	20	13	151	7.55	-2.24400000000003	10.8540000000005	11.0835396873026	16.6975613192773	23.2083119243841	24.5699788190642	22.390617896832
153	225.0108	284.8321	20	13	152	7.6	36.1939999999998	-15.634	39.426229746198	19.219008248674	19.2703400531238	24.197857759386	22.9875379497269
154	225.7717	284.6758	20	13	153	7.65	15.2180000000004	-3.12600000000089	15.5357458784578	24.4224987352817	18.9967868704676	23.0941620826659	24.8759148741108
155	224.9774	284.4098	20	13	154	7.7	-15.8860000000004	-5.31999999999925	16.7531309312619	27.4864104281298	21.1017855258671	24.2160974631906	25.1999518733776
156	223.0119	284.3823	20	13	155	7.75	-39.3099999999998	-0.550000000000637	39.3138474331881	20.5217779265434	25.0520411195069	25.381540269153	25.2146605823495
157	224.2252	284.9026	20	13	156	7.8	24.2660000000001	10.4060000000004	26.403098151543	21.296012421658	28.5878048280109	25.2185580064711	25.089775043775
158	224.0396	284.7665	20	13	157	7.85	-3.71199999999988	-2.72199999999998	4.60306723826613	22.9845628030602	26.226872923101	23.6558024689341	25.3655834620763
159	223.0972	284.5353	20	13	158	7.9	-18.8480000000004	-4.62400000000002	19.4069183540308	25.6815835037322	26.2342434848361	22.827239845746	26.3009204880292
160	222.2104	285.4301	20	13	159	7.95	-17.7359999999999	17.8959999999995	25.195882838273	29.6891992278921	27.9504451742223	24.0757416691157	26.242221677093
161	224.7481	284.7025	20	13	160	8	50.754	-14.5519999999999	52.798950936548	31.9319679196587	27.9599650986162	25.2436756968973	26.3384927112927
162	222.4534	284.3471	20	13	161	8.05	-45.8940000000001	-7.10799999999949	46.4411767723429	31.1724745480143	27.2288040885581	26.8778522145971	27.2013605395657
163	223.0163	284.9026	20	13	162	8.1	11.2580000000003	11.1099999999999	15.816910697099	32.9163275453845	28.0412648847445	27.4944794128051	27.2396957721932
164	223.1851	284.1406	20	13	163	8.15	3.37600000000009	-15.24	15.6094514958086	30.2383466935003	26.6576928210243	30.8790863191473	27.0431762546377
165	224.5463	283.1293	20	13	164	8.2	27.2239999999999	-20.2260000000001	33.9151478251238	24.768408949224	27.0496978123644	32.5426790704352	27.3948607393906
166	222.7791	284.0009	20	13	165	8.25	-35.3440000000001	17.432	39.4090466771274	24.1505618498302	25.4353102742877	31.4095149745719	27.4271413305328
167	223.6668	283.6499	20	13	166	8.3	17.7539999999999	-7.01999999999998	19.0914880509613	22.1429110940342	25.1678996011833	30.2110615460326	28.058776510106
168	223.0366	283.7384	20	13	167	8.35	-12.604	1.77000000000021	12.7276752001299	21.1830680793443	28.7620859025091	30.6673032088681	27.4264957066965
169	223.3147	283.7224	20	13	168	8.4	5.5619999999999	-0.320000000000391	5.57119771682886	20.632273855075	35.5239291534585	32.0650788779944	27.967370513585
170	221.902	283.3708	20	13	169	8.45	-28.254	-7.03200000000038	29.1159327516741	25.5673902531425	37.1349129666481	31.4828484969181	28.1469470108364
171	223.712	283.0829	20	13	170	8.5	36.2	-5.75799999999958	36.6550755557808	33.3736099551881	34.8590648505275	29.7545535593669	28.0253983994635
172	221.6628	283.8508	20	13	171	8.55	-40.9839999999997	15.3579999999999	43.767070041299	48.9049472128827	33.1933190035071	29.8327422600673	28.8066031617714
173	224.167	283.1978	20	13	172	8.6	50.0839999999999	-13.0600000000004	51.7587737103576	53.0867578539519	33.2933415329918	30.2815337850004	29.009984730399
174	220.0057	283.2258	20	13	173	8.65	-83.2260000000002	0.5600000000004	83.2278840053022	49.08585584598	37.4724649349646	30.9921904266094	29.2627560095681
175	222.4986	283.0216	20	13	174	8.7	49.8580000000004	-4.08400000000029	50.0249859570199	40.8192477538716	35.9159991814719	30.5736240155907	29.6855860473012
176	223.3269	282.9378	20	13	175	8.75	16.5659999999997	-1.67599999999993	16.6505655159214	33.2130731107956	34.0737968444461	29.4727423919127	28.7384467235571
177	223.2835	282.8241	20	13	176	8.8	-0.867999999999824	-2.27399999999989	2.43402958075681	26.0399826570464	34.4975849189513	30.8989950137408	28.3645545987076
178	222.7002	283.1859	20	13	177	8.85	-11.6660000000002	7.23600000000033	13.7279004949777	18.7452405089919	31.8009816674917	31.1971889444589	29.177420794495
179	220.3326	283.1362	20	13	178	8.9	-47.3519999999996	-0.994000000000597	47.3624317365564	19.0617378429122	26.4604516997603	33.107501181424	29.333307162072
180	220.0957	283.771	20	13	179	8.95	-4.7380000000004	12.6960000000008	13.5512752167471	28.175922084031	24.0123350645333	32.2181523525571	29.0885319159966
181	219.2555	283.4172	20	13	180	9	-16.8039999999996	-7.0760000000007	18.2330521855228	30.3888902241878	24.0864199332978	30.8071211020298	28.2760502755268
182	221.4403	282.4233	20	13	181	9.05	43.6959999999999	-19.8779999999999	48.0049507863511	26.8809207424742	28.6046710239746	30.7353541089457	28.6301121834986
183	220.2413	282.7381	20	13	182	9.1	-23.9800000000002	6.29599999999982	24.7927411957615	29.2794296200748	29.1010363559259	30.5254900479928	30.0834092975026
184	218.8228	283.1978	20	13	183	9.15	-28.3699999999999	9.19399999999996	29.8225843279886	29.1111020236835	28.7425374278835	27.6464256999888	31.1217146020815
185	220.0996	283.1662	20	13	184	9.2	25.5360000000002	-0.63199999999938	25.54381960475	29.0334199639181	28.5203055236423	26.8284930241671	31.3283079271823
186	219.2327	283.2343	20	13	185	9.25	-17.3380000000003	1.36200000000031	17.3914142035664	27.813182487664	27.5404453596134	26.0673784725423	31.5955175120992
187	221.3813	282.2087	20	13	186	9.3	42.9720000000003	-20.5119999999999	47.6165404875241	30.6041541132928	26.9731232989401	26.5180476513827	32.0176082972692
188	220.5848	282.6976	20	13	187	9.35	-15.9300000000002	9.77800000000002	18.6915538144908	27.7611814272098	29.249998428494	27.6875383801219	31.88323786596
189	218.4382	283.1257	20	13	188	9.4	-42.9320000000001	8.56199999999944	43.7774424561326	25.9697886955433	28.8323997002174	26.6015354461495	32.9416303845245
190	218.9616	283.3423	20	13	189	9.45	10.4680000000002	4.33200000000056	11.3289561743353	24.9128266339621	29.6446509838009	26.694215335075	32.51503805638
191	218.6821	283.6581	20	13	190	9.5	-5.59000000000026	6.31599999999935	8.4344505452338	30.686814369324	28.0483370117867	26.7975469916868	32.0829606435331
192	220.6734	282.9407	20	13	191	9.55	39.8259999999999	-14.348	42.3317301796181	27.0606452871419	24.4314242787908	27.4274821069299	33.0199675480326
193	218.3028	283.1291	20	13	192	9.6	-47.4119999999999	3.76800000000003	47.5614924913001	31.5281205403919	26.2740404043179	29.8852848100047	32.8269923299174
194	219.5847	283.0959	20	13	193	9.65	25.6380000000001	-0.664000000000442	25.6465970452224	30.12688532803	24.4605334644156	31.2512387775536	31.6924522001127
195	217.9089	282.937	20	13	194	9.7	-33.5160000000002	-3.1779999999992	33.6663324405853	23.9500219236195	24.8681251465078	32.0829918387738	31.0040416829911
196	217.9803	282.9384	20	13	195	9.75	1.42800000000022	0.0279999999997926	1.42827448342419	21.8612664393118	26.0546486237602	33.7182926322858	31.2903206914549
197	217.7107	282.4335	20	13	196	9.8	-5.39199999999994	-10.0980000000004	11.4474131575657	21.8604216416892	27.8818409149196	33.1362215807975	31.7951376724221
198	219.5615	282.5708	20	13	197	9.85	37.0159999999998	2.74600000000078	37.1177150697614	18.2081297526236	30.5205711915155	32.5692867874612	31.7101188288024
199	218.3197	282.8898	20	13	198	9.9	-24.8359999999997	6.3799999999992	25.6423730571095	21.9824119194904	33.6700778548898	32.7757595876249	30.908109919954
200	217.5495	282.8816	20	13	199	9.95	-15.4040000000003	-0.16399999999976	15.4048729952574	31.8136599062197	34.5213326937467	32.811923760203	31.1536458511755
201	216.8336	283.6011	20	13	200	10	-14.3180000000001	14.3899999999996	20.2996853177578	39.1798759437192	39.3882482527849	33.3588001850365	31.0828143841651
202	219.641	282.4607	20	13	201	10.05	56.148	-22.808	60.6036530912123	45.4797340680903	41.8410188828042	35.3045809871194	37.785503116484
203	216.1422	283.6563	20	13	202	10.1	-69.9759999999998	23.9120000000003	73.9487952572588	50.8345356348697	38.8645331706045	35.1284946118419	50.0175602229467
204	218.8486	282.7407	20	13	203	10.15	54.128	-18.3119999999997	57.1416636789654	56.7940845860795	41.0909857108343	35.7384787002365	61.7284822047335
205	216.7525	282.9731	20	13	204	10.2	-41.9220000000001	4.64799999999968	42.1788808291544	51.8683778593888	40.7557223738981	35.179590341815	67.8159505445711
206	219.069	282.0201	20	13	205	10.25	46.3299999999998	-19.0599999999995	50.0974300738068	38.5491903974898	40.6629517463128	36.5132629103675	68.5352662303358
207	217.3886	282.6618	20	13	206	10.3	-33.6079999999998	12.8340000000003	35.9751194577585	36.7022373535783	42.7273210593193	37.0722276934615	68.0350655295327
208	217.6279	282.9409	20	13	207	10.35	4.78600000000029	5.58199999999943	7.35285794776401	30.6769091129265	39.7364180321683	35.732699277483	68.2801488920085
209	215.2372	282.7918	20	13	208	10.4	-47.8140000000002	-2.98199999999952	47.9068984594079	24.5318189065461	37.8068795455832	35.2146843937584	67.4993298342896
210	214.6358	282.7536	20	13	209	10.45	-12.0280000000002	-0.764000000000351	12.0522396258955	33.5862642592497	35.8378479898833	35.613076367276	69.9891318642672
211	213.6891	282.9584	20	13	210	10.5	-18.9339999999999	4.09599999999955	19.3719790419046	40.9236456668467	33.63827756795	35.3680817766435	71.70471062371
212	217.7267	282.5105	20	13	211	10.55	80.752	-8.95800000000008	81.2473462212766	38.9115217375881	32.3034365041187	48.1435241260382	71.8493066409316
213	215.7752	283.5305	20	13	212	10.6	-39.0299999999996	20.4000000000008	44.039764985749	40.9987868668401	32.6008653843615	70.1498356358887	74.5463048872229
214	213.9185	283.1651	20	13	213	10.65	-37.1340000000004	-7.30800000000045	37.8462788131149	42.744736229354	29.3383830766825	92.2057256319135	84.7829700499321
215	214.5511	284.0947	20	13	214	10.7	12.6519999999999	18.5919999999999	22.4885652721554	31.0206087489877	30.4704303606538	103.548909250368	97.7604484525409
216	215.8293	283.5112	20	13	215	10.75	25.564	-11.6700000000003	28.1017258544739	24.2780851018763	30.0732118069742	103.352239828386	100.40943822369
217	214.8411	282.9604	20	13	216	10.8	-19.7639999999996	-11.0159999999996	22.6267088194455	19.7652444157769	53.5597271927572	102.933909478268	102.179466167371
218	214.5184	283.3635	20	13	217	10.85	-6.45399999999995	8.0619999999999	10.3271467501918	19.9420738544674	100.563253239609	103.991010996556	103.593971934674
219	213.7543	283.3611	20	13	218	10.9	-15.2820000000003	-0.0479999999993197	15.2820753826176	17.4016873845944	146.604571718244	102.222900080954	104.330478680165
220	214.6652	282.629	20	13	219	10.95	18.218	-14.6420000000001	23.3727124656083	76.0988456365266	171.259970510854	107.166339968331	104.12280462929
221	214.3451	283.3293	20	13	220	11	-6.40199999999993	14.0059999999994	15.3997935051085	176.848421377342	173.066202088822	110.050621062384	104.106618841715
222	207.710486416446	297.675020071247	20	13	221	11.05	-132.69227167108	286.91440142494	316.112500079107	273.443899020711	173.564382452417	108.394032294744	102.894123305054
223	196.976279254279	321.030097165729	20	13	222	11.1	-214.68414324334	467.10154188964	514.075025454268	322.57786716724	175.38115660875	113.964115162604	101.231806059065
224	186.348307464973	343.562350677346	20	13	223	11.15	-212.55943578612	450.64507023234	498.259463599463	328.730716793049	175.107417085226	133.827461399628	99.8281532195705
225	180.0324	355.4396	20	13	224	11.2	-126.31814929946	237.54498645308	269.042553198253	271.029919268308	183.862249576009	160.341306563267	98.9882666713229
226	180.0355	353.1314	20	13	225	11.25	0.0620000000003529	-46.164	46.164041634155	173.913891840158	190.028030317793	164.305613537012	98.1598222519363
227	180.8606	352.0247	20	13	226	11.3	16.5019999999998	-22.1339999999998	27.6085124554002	76.7709351497411	163.22833739673	167.28670464128	97.8312010109628
228	180.6765	350.6119	20	13	227	11.35	-3.68200000000002	-28.2560000000001	28.4948883135205	45.1466319847786	127.364977085599	171.455244591866	98.1439010874818
229	180.0606	350.4932	20	13	228	11.4	-12.3180000000002	-2.3739999999998	12.5446801473774	51.3253438425368	121.050351081011	173.446272966571	97.5800430803127
230	177.1464	355.2119	20	13	229	11.45	-58.2839999999999	94.3740000000003	110.92103737344	55.4267555251533	149.42264261568	172.632532891304	97.6790964313822
231	178.8673	351.7647	20	13	230	11.5	34.418	-68.9440000000002	77.0576009229461	80.8160623310397	155.545024985202	172.845155906787	97.4005923938166
232	179.4601	349.4331	20	13	231	11.55	11.8560000000002	-46.6319999999996	48.1155708684826	165.329767012282	161.009026830143	157.644722484069	96.0511384207836
233	175.1144	355.8767	20	13	232	11.6	-86.9140000000004	128.872	155.441422342952	253.698653246582	167.529332574981	132.313776482241	95.1665381038146
234	189.944105959482	339.958516343503	20	13	233	11.65	296.59411918964	-318.363673129941	435.113203553588	259.764706127867	171.785128847916	107.450580807227	94.3714734645298
235	209.0073	319.9468	20	13	234	11.7	381.26388081036	-400.23432687006	552.765468544939	266.591298135134	161.4028162066	94.4276240922773	94.1889365673608
236	214.1032	318.255	20	13	235	11.75	101.918	-33.836	107.387865329375	254.242602818923	155.662281495782	92.9674046754867	93.9549871282763
237	218.2085	318.013	20	13	236	11.8	82.106	-4.84000000000037	82.2485309048132	178.240490683551	152.061107571407	92.7284925436576	93.5228078717112
238	222.8681	318.4992	20	13	237	11.85	93.1920000000002	9.72399999999993	93.6979457619005	69.106979166618	137.262575878883	92.2967911784078	93.678147231584
239	225.6173	318.3185	20	13	238	11.9	54.984	-3.61400000000003	55.102642876726	51.5598568636963	93.8508105334434	92.9371860796712	93.6785990234715
240	225.8752	318.0747	20	13	239	11.95	5.15800000000013	-4.87599999999929	7.09791096027517	37.5309170076811	39.4326055688744	88.191852894433	93.386183391508
241	226.8471	317.93	20	13	240	12	19.4380000000001	-2.89400000000001	19.6522538147665	20.282548938843	30.3897843657713	84.7505637252497	93.3611556530713
242	227.2928	318.3394	20	13	241	12.05	8.91399999999976	8.1880000000001	12.1038316247376	9.46113038333602	24.4479582571717	83.7082445468233	85.7579749000789
243	226.9397	318.2198	20	13	242	12.1	-7.06200000000024	-2.39199999999983	7.45610541770987	9.7582319711309	17.0642497818343	76.3689610450253	73.1918185140362
244	226.9133	318.262	20	13	243	12.15	-0.527999999999906	0.843999999999596	0.995550099191005	9.21971186784631	14.0892433114261	54.9154855294319	60.9409593358896
245	226.6322	318.5863	20	13	244	12.2	-5.62199999999962	6.48599999999988	8.58341889924953	11.3649995066623	14.9808895822661	28.0365665714547	54.6866898096293
246	226.1376	319.2751	20	13	245	12.25	-9.89200000000039	13.7760000000003	16.9596532983436	13.8459506248255	13.8388459547175	23.6043607195407	54.1185737003223
247	226.714	318.2898	20	13	246	12.3	11.5280000000001	-19.7059999999999	22.8302698188173	18.7173562395161	15.3553815222392	19.7589111021422	53.7478681228147
248	227.1199	317.3835	20	13	247	12.35	8.11800000000005	-18.1259999999997	19.8608610085261	20.2035471934014	15.4753462111675	15.9010498713022	53.218810842083
249	228.2527	316.8146	20	13	248	12.4	22.6560000000001	-11.3780000000008	25.3525781726439	18.4579800415888	15.9801605254203	13.9109250803718	53.3249990462033
250	228.6422	316.115	20	13	249	12.45	7.78999999999996	-13.9919999999995	16.0143736686761	19.3457635378162	16.6405275740349	14.1398338917114	50.8324204554098
251	228.2413	316.0218	20	13	250	12.5	-8.01800000000014	-1.86400000000049	8.23181753928038	17.1047417975095	16.8189370733102	13.8771553993552	49.280676325695
252	226.9093	315.7306	20	13	251	12.55	-26.6399999999999	-5.82400000000007	27.2691872999544	13.2429648113245	15.0698639471127	13.8712273160889	48.5587433331809
253	226.5289	315.937	20	13	252	12.6	-7.60800000000017	4.12800000000061	8.6557523069926	13.0775079546684	14.7378499607702	14.0698605458314	45.1330113103311
254	226.6423	315.6569	20	13	253	12.65	2.26800000000026	-5.60200000000009	6.04369324171919	15.1798941050316	13.7326068493175	14.4313378645518	34.4357413569034
255	227.3262	315.3269	20	13	254	12.7	13.6779999999999	-6.59999999999968	15.1870893853955	10.7939643564091	13.2987782011567	14.9457555269813	20.8388950670503
256	226.561	315.868	20	13	255	12.75	-15.3039999999999	10.8219999999994	18.7437482910965	12.3709581240309	13.9154648439928	15.2697427251579	18.5088157804023
257	226.7598	316.0462	20	13	256	12.8	3.97600000000011	3.56400000000008	5.33953855684192	14.2222488873106	12.3870731099386	14.7672437019718	16.9410503197332
258	225.9358	316.117	20	13	257	12.85	-16.4800000000002	1.41600000000039	16.5407211451015	13.520048447645	12.6643748804954	14.1408305057581	14.6450158976441
259	226.3555	315.4774	20	13	258	12.9	8.39400000000012	-12.7920000000006	15.3001470581174	12.651035582954	12.8825152036833	13.7128120127355	13.6264918636547
260	226.4463	314.9007	20	13	259	12.95	1.81600000000003	-11.5340000000003	11.6760871870678	13.9801818634681	13.2509834799278	13.4729880163865	13.9163204238441
261	225.7514	314.7125	20	13	260	13	-13.8980000000004	-3.7639999999999	14.3986839676413	12.9577916369599	13.7205483770056	13.8107889261402	13.6845444861347
262	225.1907	314.501	20	13	261	13.05	-11.2139999999999	-4.23000000000002	11.9852699594126	11.5427815200561	14.464623456831	13.4092421195386	13.7887577969385
263	225.7421	314.351	20	13	262	13.1	11.028	-2.99999999999955	11.4287700125603	12.9819185122105	13.5438110507461	13.8970615756369	13.7590746960152
264	225.4568	314.6472	20	13	263	13.15	-5.70600000000013	5.92399999999998	8.22509647359843	14.7900611710572	13.6930171761534	13.9559971843749	13.8769419941953
265	224.8657	315.3827	20	13	264	13.2	-11.8219999999997	14.71	18.8717721478401	14.9490650501938	13.6471978316163	13.6412235626459	14.0624261937713
266	225.1787	314.2533	20	13	265	13.25	6.25999999999976	-22.5879999999995	23.4393972618746	14.1298304645323	13.7061130082877	13.4132708412639	14.2873522867222
267	224.8742	314.8151	20	13	266	13.3	-6.0899999999998	11.235999999999	12.7802893550958	15.8432528322508	14.4314111291386	14.1231895373243	14.3311702010776
268	224.8069	314.4547	20	13	267	13.35	-1.34599999999978	-7.2079999999994	7.33259708425267	14.3124771510221	15.1297482707784	13.388981923986	14.0135480889434
269	224.2415	313.834	20	13	268	13.4	-11.3080000000002	-12.414	16.7922083121906	12.6221648455182	15.0294791650665	13.3420586469375	13.5972196801567
270	223.7796	314.1522	20	13	269	13.45	-9.23800000000028	6.36399999999981	11.2178937416969	13.9137572080833	14.0314636453639	13.6928069559769	13.6700356362946
271	224.2573	313.5748	20	13	270	13.5	9.55399999999997	-11.5480000000002	14.9878357343549	16.1296660770245	13.1059933055221	13.4919335729141	14.0722994589048
272	224.0424	314.5124	20	13	271	13.55	-4.298	18.7520000000006	19.2382511679213	14.2157054978823	13.7817556178177	13.7062882777881	13.6109236849259
273	223.3017	315.0591	20	13	272	13.6	-14.8139999999995	10.9339999999997	18.4121414289588	13.7504501397057	13.2341527972258	13.448288846199	13.8385517714184
274	223.0458	314.8043	20	13	273	13.65	-5.11799999999994	-5.09599999999978	7.22240541647982	13.5898217655261	12.9911001177216	13.3225461238388	14.1808933594568
275	222.8895	314.3881	20	13	274	13.7	-3.12600000000032	-8.32400000000007	8.89161695081402	13.649754027552	13.7384160803374	13.1790968605614	14.2866237705178
276	222.2204	314.6233	20	13	275	13.75	-13.3819999999997	4.70399999999927	14.1846938634567	10.3386395174272	13.2777541375406	13.3049618482865	14.1018524769078
277	221.5199	313.9424	20	13	276	13.8	-14.0100000000001	-13.617999999999	19.5379124780509	11.7664947375608	12.9811654264375	13.8950967001834	14.3907176947512
278	221.6003	313.896	20	13	277	13.85	1.60799999999995	-0.928000000000111	1.85656887833445	13.726382020969	11.7668294216196	13.8862656721287	14.2623750507556
279	221.4296	313.1985	20	13	278	13.9	-3.41400000000021	-13.9499999999998	14.3616815171482	12.965686509555	11.6156130826111	13.4816273475779	14.2315090358238
280	221.0026	312.3672	20	13	279	13.95	-8.53999999999985	-16.626	18.6910533678548	12.3125768253231	12.3267300757588	13.8670832562027	14.0985894495339
281	220.5709	312.6554	20	13	280	14	-8.63400000000013	5.76399999999921	10.3812163063869	13.195019325812	13.5039303910509	14.3338099916694	14.0565455525474
282	220.0072	312.0687	20	13	281	14.05	-11.2739999999997	-11.7340000000002	16.2723640568909	11.4647314276614	14.0084377825491	13.8126052503131	14.1086217399241
283	219.7086	312.164	20	13	282	14.1	-5.97200000000043	1.90600000000018	6.26878138077935	10.9270781305486	14.5383785470315	13.7800419672	14.3169861895031
284	219.7166	312.4494	20	13	283	14.15	0.160000000000196	5.70800000000077	5.7102420263951	14.0421742725467	13.9721545774342	14.4057895345387	14.2664838320548
285	220.0462	311.7203	20	13	284	14.2	6.59199999999998	-14.5820000000003	16.0027868822905	15.7042987397751	13.995750432068	14.9320239783897	13.9038614111858
286	220.1093	310.424	20	13	285	14.25	1.26199999999983	-25.9260000000006	25.9566970163777	15.881737768251	15.3898658457981	14.7904341125517	13.5399741214544
287	219.319	311.3654	20	13	286	14.3	-15.806	18.8280000000009	24.5829863930328	16.479577727207	14.6440450741887	14.6582458521781	13.3305444170733
288	219.641	311.2094	20	13	287	14.35	6.44000000000005	-3.12000000000012	7.15597652315891	17.0644227335874	15.7932545127803	15.1357681775253	13.5188342026658
289	220.0704	311.14	20	13	288	14.4	8.58800000000031	-1.3880000000006	8.6994418211749	16.7375574190495	17.1959659864663	15.12095942471	13.4400277191989
290	219.4795	310.4008	20	13	289	14.45	-11.8180000000001	-14.7839999999997	18.9270119141927	13.5837914086023	17.5373178810206	14.5043719430909	13.4832768113798
291	218.3344	310.8103	20	13	290	14.5	-22.9020000000003	8.1899999999996	24.3223704436884	15.7047712573097	16.0769378340525	14.6211575321807	13.3149578547169
292	218.7711	310.751	20	13	291	14.55	8.73400000000004	-1.18600000000015	8.81415634079638	17.9123542457256	15.3080539218071	14.5109552020601	13.4988575937664
293	219.6552	310.6674	20	13	292	14.6	17.6820000000004	-1.6719999999998	17.7608757666961	18.0102130284538	15.7331578080191	15.1856835328073	13.5897067455983
294	220.343	311.3751	20	13	293	14.65	13.7559999999996	14.1539999999998	19.7373567632544	15.4163182490555	16.2697642719858	15.2104215402708	13.5357426310558
295	219.5962	310.7548	20	13	294	14.7	-14.9359999999996	-12.4059999999997	19.416305827834	17.032316435012	15.0129934541139	14.6286259618103	13.6182159559499
296	219.0465	310.6132	20	13	295	14.75	-10.994	-2.83199999999965	11.3528965466967	15.7615443587286	13.8524492185633	13.7749863946224	13.290687444702
297	218.2038	310.6714	20	13	296	14.8	-16.8540000000002	1.16399999999999	16.8941472705788	14.6271742982461	14.3778653299316	12.7659921339632	13.1612543434522
298	218.7454	310.8502	20	13	297	14.85	10.8319999999998	3.57599999999934	11.4070153852789	12.0157738797739	14.5781125528342	13.151402733203	13.288504057013
299	218.2387	310.3625	20	13	298	14.9	-10.1339999999999	-9.75399999999922	14.0655064608418	12.2885801880711	13.2248770940753	13.3984280908199	13.0882226014087
300	218.4556	310.13	20	13	299	14.95	4.33800000000019	-4.65000000000032	6.3593037354733	11.7234142248512	11.7199340425999	13.0994703665569	13.1311096846582
301	218.9452	310.5357	20	13	300	15	9.79199999999992	8.11400000000049	12.7169280881825	13.3946807469398	11.4730349551922	12.2961057177644	13.2032219763001
302	219.4094	310.0072	20	13	301	15.05	9.28400000000011	-10.5700000000002	14.0683174544792	11.8225798899045	10.2239303461193	13.1851099372197	12.8448909369265
303	218.4474	310.2331	20	13	302	15.1	-19.2400000000004	4.51799999999935	19.763347995722	11.4240942054259	10.5696476583869	13.3993715239966	12.8307923773721
304	218.3922	310.5384	20	13	303	15.15	-1.1039999999997	6.1060000000009	6.20500217566524	10.6574897223133	10.5270919096539	12.6656957275729	12.9443307277436
305	218.4076	310.7562	20	13	304	15.2	0.307999999999993	4.35599999999909	4.36687531308051	8.72444646738751	11.185947279	12.3044079335101	12.9411106021142
306	218.0468	310.4971	20	13	305	15.25	-7.21600000000024	-5.18199999999979	8.88390567261952	7.74461456983402	10.7397622169656	11.7909407768524	12.4280446121038
307	218.26	310.4422	20	13	306	15.3	4.26400000000001	-1.0979999999995	4.40310117985029	9.23160392940336	11.9923545445079	11.6642628347262	11.8863733301147
308	217.5923	310.1158	20	13	307	15.35	-13.3539999999999	-6.5280000000007	14.8641885079545	10.9478003525741	12.220630495159	11.4412399365006	11.985066207995
309	217.0649	310.5482	20	13	308	15.4	-10.548	8.64800000000059	13.639948973512	10.8220347116178	12.1065143610706	11.0554857781075	12.0953097651871
310	217.5737	310.1479	20	13	309	15.45	10.1760000000002	-8.00600000000031	12.9478574289343	15.2602626216282	12.8888818244203	11.7578474262254	11.8292380283833
311	217.5261	310.5579	20	13	310	15.5	-0.951999999999771	8.2000000000005	8.25507746783807	16.6966464204839	12.1088465985126	11.7852864204194	11.4630799506284
312	218.708	309.9486	20	13	311	15.55	23.6379999999997	-12.1860000000004	26.5942407299023	14.9814247927378	13.1045953233332	11.1788266717929	11.430745735226
313	217.7325	310.4619	20	13	312	15.6	-19.5100000000002	10.2660000000003	22.046107502233	14.8299632962664	12.3128322146143	10.475901221937	11.0414161622746
314	217.5239	310.3184	20	13	313	15.65	-4.1719999999998	-2.87000000000035	5.06384083478147	13.3956584854074	11.583879646561	10.6782399152164	10.7209426794208
315	216.918	310.252	20	13	314	15.7	-12.1179999999998	-1.32799999999975	12.1905499465773	10.9489280250381	12.3297475734509	11.2535952424181	10.3313950358113
316	216.9151	310.3061	20	13	315	15.75	-0.0580000000002201	1.08200000000011	1.0835534135428	7.92901800874477	12.8308106238733	11.0811028295853	10.2350858283454
317	216.8054	309.5965	20	13	316	15.8	-2.19400000000007	-14.1920000000005	14.3605884280559	8.1863345003842	10.3652987990779	11.0067545262662	9.96204923368087
318	217.1527	309.5921	20	13	317	15.85	6.94600000000037	-0.0879999999995107	6.94655742076642	9.82953185063536	8.7311719487151	10.818729682787	9.96780752276164
319	216.9115	309.3856	20	13	318	15.9	-4.82400000000041	-4.13000000000011	6.35042329297858	12.2659627623392	9.24996546936217	10.7921914395544	10.1529651760488
320	216.7286	310.3894	20	13	319	15.95	-3.65799999999979	20.0760000000002	20.4065366978331	9.78166957311777	9.61830866041589	10.5590056902096	10.3478420604211
321	217.0062	309.787	20	13	320	16	5.55200000000013	-12.0480000000009	13.2657079720618	9.53332588868544	10.053359060658	10.6300541834924	10.2902853355135
322	216.9094	309.7815	20	13	321	16.05	-1.93600000000004	-0.109999999999673	1.939122481949	10.3135964383401	8.9089137291992	9.67638153323229	10.1803249224066
323	217.1425	309.6171	20	13	322	16.1	4.66200000000015	-3.28800000000001	5.70483899860473	9.40708547019642	9.32462715095955	8.6834608005527	9.97115328350787
324	217.5867	309.3613	20	13	323	16.15	8.8839999999999	-5.1159999999993	10.2517760412521	7.84075535897689	10.0005032325478	8.77618963126858	10.1222931838531
325	216.8202	309.5673	20	13	324	16.2	-15.3300000000002	4.11999999999921	15.8739818571144	8.03615788528063	8.78826380696836	8.35838213811244	10.2633261021391
326	216.7881	309.2975	20	13	325	16.25	-0.64200000000028	-5.3959999999995	5.43405741596415	9.11592841323367	8.4292977431115	8.67923087983847	10.1457386153326
327	216.6461	309.3306	20	13	326	16.3	-2.83999999999992	0.661999999999807	2.9161351134677	9.68741002675536	8.98746426738665	8.25983563263548	10.3620025174689
328	216.1717	309.619	20	13	327	16.35	-9.48800000000006	5.76800000000048	11.1036916383699	8.16944214374031	8.6357496523903	8.49437510902265	10.074077252665
329	216.7891	309.3989	20	13	328	16.4	12.3480000000001	-4.40200000000004	13.1091841088606	9.0178401272461	8.30241379317499	9.25044457399006	9.93281787097155
330	217.1386	309.6212	20	13	329	16.45	6.99000000000012	4.44599999999923	8.28414244203918	9.93877064949268	7.098455615809	8.93783669461677	9.88775510604195
331	216.6789	309.4704	20	13	330	16.5	-9.19399999999996	-3.01600000000008	9.67604733349314	8.15557089154692	7.30510269901892	8.79528425060752	10.0602324850136
332	216.413	309.7363	20	13	331	16.55	-5.31799999999976	5.31800000000089	7.52078772470058	6.91741755959463	7.61075753607176	9.18182317302038	9.92009323322204
333	216.4686	309.8305	20	13	332	16.6	1.11199999999997	1.88399999999888	2.18769284864117	6.02746908787769	7.66412306708575	9.4664053450787	9.77136957667666
334	216.2641	309.5515	20	13	333	16.65	-4.08999999999992	-5.57999999999993	6.91841744909907	5.59236527079174	8.50038591543238	9.56634645248991	10.2201227584658
335	216.4551	309.5349	20	13	334	16.7	3.81999999999948	-0.331999999999653	3.83440008345449	5.28274442265085	9.08740958226518	9.27305696186019	10.0346804244762
336	216.1656	309.7733	20	13	335	16.75	-5.78999999999951	4.76800000000026	7.50052824806338	7.17267524262458	9.16127075810354	9.21037440107993	10.4422192717581
337	215.975	309.5434	20	13	336	16.8	-3.81200000000035	-4.59799999999973	5.97268348399613	10.0833542712701	9.37618207865411	9.71725050867171	10.1730447803351
338	216.1165	310.1078	20	13	337	16.85	2.83000000000015	11.2879999999996	11.6373469485098	12.1473500766527	10.2970610377671	9.32942482254306	10.3377839550263
339	216.8675	309.3406	20	13	338	16.9	15.0200000000001	-15.3440000000001	21.4718125923268	12.7301762454153	10.8302791118048	9.07344430238872	10.4207587755703
340	216.1809	309.5122	20	13	339	16.95	-13.732	3.43200000000024	14.1543791103673	13.4696197346574	11.4476583079114	9.21650452187427	10.5597535976932
341	215.8793	309.0877	20	13	340	17	-6.03200000000015	-8.49000000000046	10.4146590918767	13.4214468329096	11.1156461031409	9.49041078653489	10.7809864449661
342	215.4004	309.1542	20	13	341	17.05	-9.5780000000002	1.33000000000038	9.66990093020631	11.5772039523395	11.8237434812717	10.1638049332118	11.3429678512689
343	215.2347	309.6994	20	13	342	17.1	-3.31399999999974	10.9040000000005	11.396482439771	10.7479665391701	10.9947265780004	10.8592783528006	11.4734131411554
344	214.6342	309.8202	20	13	343	17.15	-12.0100000000002	2.41599999999949	12.2505981894764	9.50111596086654	9.64650268934505	11.6640558856631	11.4401718784118
345	214.1338	309.8171	20	13	344	17.2	-10.0079999999997	-0.0620000000003529	10.00819204452	10.1778672278859	9.34559946148336	11.71097871084	11.4163096541546
346	214.0708	309.6178	20	13	345	17.25	-1.26000000000033	-3.98599999999988	4.18040620035899	8.56800632309112	9.81955081496623	12.2052076636777	11.3204922355412
347	214.7132	309.7332	20	13	346	17.3	12.8480000000002	2.30800000000045	13.0536572653033	7.71580142635058	10.9514277877694	12.0862539280348	11.3343909314124
348	214.8602	309.8132	20	13	347	17.35	2.93999999999983	1.59999999999968	3.34717791579682	7.94323238379664	11.4214956678341	12.1811928010299	11.3774496384245
349	214.5603	309.5493	20	13	348	17.4	-5.99799999999959	-5.27799999999957	7.9895737057737	10.1379856690659	12.4978326595213	11.5910729771506	11.2444769932167
350	214.0236	309.6993	20	13	349	17.45	-10.7340000000005	2.99999999999955	11.1453468317504	11.7249883476529	11.9742991137686	12.1816705007697	11.2363933557915
351	213.8047	310.4247	20	13	350	17.5	-4.37799999999982	14.5079999999996	15.1541726267054	14.2749850125772	13.2947692242145	12.7666886393248	11.4040052796925
352	213.4732	309.429	20	13	351	17.55	-6.63000000000011	-19.914	20.9886706582385	17.2798638926921	12.3487643747979	13.5041125295175	11.944243832323
353	214.2273	309.1477	20	13	352	17.6	15.0820000000004	-5.62599999999975	16.0971612404179	16.0053658437406	13.3676590240594	13.4804209372321	12.3213248138945
354	213.1302	309.4948	20	13	353	17.65	-21.9420000000002	6.94200000000023	23.0139681063482	16.451552779363	13.5356432649561	13.3139973043337	12.6780475872366
355	213.1006	309.258	20	13	354	17.7	-0.592000000000326	-4.73600000000033	4.77285658699311	12.9725404019428	15.017741540056	13.5595623464489	12.8957472844102
356	213.9686	309.2113	20	13	355	17.75	17.3600000000005	-0.933999999999742	17.3851073048174	12.4603330355416	15.7138264636833	13.4306100700024	12.8542521592808
357	214.0801	309.0704	20	13	356	17.8	2.22999999999956	-2.81799999999976	3.59360877113754	9.79142263722008	16.0567972712655	12.9515313541532	12.8902867649166
358	213.5856	309.5325	20	13	357	17.85	-9.88999999999976	9.24200000000042	13.5361244084118	14.0301172363715	15.5393462066301	13.425474454306	12.7400693304942
359	214.0617	309.4484	20	13	358	17.9	9.52200000000005	-1.6820000000007	9.6694161147405	14.9761001480036	14.1301619491461	13.4155096840447	12.4113050229902
360	212.7679	309.5566	20	13	359	17.95	-25.8760000000001	2.16400000000021	25.9663295827501	19.1410541405881	15.1448255791292	13.2562821897087	12.3306224842285
361	213.7517	310.0614	20	13	360	18	19.676	10.0959999999998	22.1150218629781	18.6183593777186	13.5664509157904	13.3175997728501	12.4088524186077
362	212.5308	310.0546	20	13	361	18.05	-24.418	-0.135999999999967	24.4183787340601	18.4689012610722	13.5542983335084	13.7246827314343	12.2970495758901
363	212.8351	309.6011	20	13	362	18.1	6.08600000000024	-9.07000000000039	10.9226505940642	16.259533921887	13.4832898845526	13.7833712749883	12.6454128361424
364	212.4267	309.4216	20	13	363	18.15	-8.16800000000001	-3.58999999999924	8.92212553150843	12.1568016835771	13.2953761031334	13.6920392888102	12.5545324328478
365	213.1611	309.5525	20	13	364	18.2	14.6879999999999	2.61799999999994	14.9194928868241	7.96754252642875	11.4948228393613	14.0805158579805	12.6444514511007
366	213.2411	309.5558	20	13	365	18.25	1.59999999999968	0.0659999999993488	1.6013606714288	8.34822039138653	10.9213730820169	13.5032966548839	12.6049202349873
367	213.1379	309.6954	20	13	366	18.3	-2.06399999999974	2.7920000000006	3.47208294831824	8.12185094519463	11.392568191603	13.6943196017985	12.6830808923481
368	212.6239	309.3119	20	13	367	18.35	-10.2800000000002	-7.67000000000053	12.8260399188531	6.73011175683571	12.0273963433465	13.2989458599585	12.6946077992831
369	212.9489	309.5266	20	13	368	18.4	6.50000000000034	4.29399999999987	7.79027830054892	9.68594448045671	13.2539166284743	13.2315370688299	12.7770900229656
370	213.0213	309.1352	20	13	369	18.45	1.44799999999975	-7.82799999999952	7.96079694502955	14.8175938567773	13.0162061368317	12.4795744676872	12.9494521309769
371	212.8576	309.9377	20	13	370	18.5	-3.27400000000011	16.0500000000002	16.3805242895338	15.7065722953065	13.4401423939775	12.0510161978907	12.9553421460018
372	211.8949	308.8447	20	13	371	18.55	-19.2539999999997	-21.8600000000004	29.1303298299213	18.3859823117539	13.8343408700886	11.0899866222627	12.7748232659426
373	212.7424	309.0104	20	13	372	18.6	16.9499999999999	3.31400000000031	17.2709321114988	19.3023005168277	13.1146018353644	11.8104047350528	12.4869783743233
374	213.7613	309.3004	20	13	373	18.65	20.378	5.80000000000041	21.1873283827859	17.1943403074983	13.1676980345263	11.7950675613619	12.4661360359142
375	213.4206	308.7739	20	13	374	18.7	-6.81399999999996	-10.53	12.5423879703986	12.8510878833998	13.4643260960131	11.7293405557524	12.8320897236298
376	213.703	308.8483	20	13	375	18.75	5.64799999999991	1.48799999999937	5.84072324288672	10.5226313754224	13.1806593137645	11.7792303999722	12.9380847236633
377	213.6196	309.2095	20	13	376	18.8	-1.66800000000023	7.22399999999993	7.41406770942914	7.94941375729882	10.7874050529224	12.414630430543	13.1798415867002
378	213.8914	309.2825	20	13	377	18.85	5.43600000000026	1.46000000000072	5.62864957161173	7.62635167519848	11.593413126759	11.9637411442602	13.3288271637816
379	213.4796	309.3419	20	13	378	18.9	-8.23599999999999	1.18799999999965	8.32124029216793	9.1669783200307	10.3362184942496	12.1386703618865	28.7043778510043
380	212.998	309.0839	20	13	379	18.95	-9.63200000000029	-5.15999999999963	10.9270775598969	8.72372222244505	10.4424749746731	12.6426220722452	52.1222883456819
381	212.4846	309.5255	20	13	380	19	-10.2679999999998	8.83199999999988	13.5438564670478	12.6641948780956	10.1183184059669	12.5930845191534	68.8668403099623
382	212.6508	309.7253	20	13	381	19.05	3.32400000000007	3.99599999999964	5.19778722150085	12.7230232312004	10.9949199909974	11.8249638004509	71.7121846095496
383	213.5706	308.8546	20	13	382	19.1	18.3960000000002	-17.414	25.3310128498646	13.2585982741477	10.8128804531559	11.1905854736582	74.5025363638394
384	213.4327	309.2627	20	13	383	19.15	-2.75800000000004	8.16199999999981	8.61538205769176	11.069658491903	11.1096426892467	11.2402327830182	76.1314004078252
385	213.0089	309.7948	20	13	384	19.2	-8.476	10.6420000000003	13.6049527746334	13.2661177595498	11.8209180484773	11.5836635892791	77.3203549699768
386	212.962	309.916	20	13	385	19.25	-0.938000000000443	2.42399999999975	2.59915755582451	8.9615660282162	12.0055097245424	12.3728727924428	78.2670512722246
387	213.6746	309.533	20	13	386	19.3	14.2520000000002	-7.65999999999963	16.1800835597348	9.49626214729293	12.8625225479794	12.6653635716018	80.7686858159558
388	213.4906	309.582	20	13	387	19.35	-3.67999999999995	0.979999999999563	3.80825419319651	10.3832378228069	10.7877578205574	13.3587084676048	82.1513778794375
389	212.9272	309.6163	20	13	388	19.4	-11.268	0.686000000000604	11.2888626530754	12.9413609571818	12.1442470717869	44.1772186331787	82.2771532174885
390	213.0701	308.7257	20	13	389	19.45	2.85799999999995	-17.8120000000001	18.0398311522033	12.4589273364091	12.7248522038851	91.7650022236767	82.7087413674711
391	213.8253	308.8733	20	13	390	19.5	15.104	2.95199999999909	15.3897732276988	12.6139496128986	14.6274271789187	125.682664422034	82.6645319181668
392	213.416	309.4268	20	13	391	19.55	-8.18600000000004	11.0700000000008	13.7679154558713	14.7922319962808	14.3358071522062	132.334382596836	82.419466232378
393	213.1883	309.4527	20	13	392	19.6	-4.55399999999997	0.517999999999574	4.58336557564409	15.0664665849634	15.9045364820537	137.194667992626	83.4884960912343
394	213.5974	308.4219	20	13	393	19.65	8.1819999999999	-20.616	22.1802745699867	16.3134934006556	77.2447945771107	140.467733254288	83.879964287515
395	213.2491	309.3278	20	13	394	19.7	-6.96599999999989	18.1180000000006	19.411004095616	16.2126869680034	171.709086398876	142.911369384201	85.8058315958844
396	212.5114	308.5373	20	13	395	19.75	-14.7539999999998	-15.8100000000002	21.6249073061597	19.1951233512087	239.359819119525	144.754872144477	87.8051811505568
397	211.9319	308.2148	20	13	396	19.8	-11.5899999999999	-6.44999999999982	13.2638832926106	139.697357157941	251.806242645693	149.122741201369	88.3646603446672
398	211.6976	309.161	20	13	397	19.85	-4.68600000000038	18.9239999999995	19.4955474916706	328.351706212789	263.601578164695	152.339014614615	88.8011981850506
399	201.061413104939	279.793159977071	20	13	398	19.9	-212.72373790122	-587.35680045858	624.691443603646	462.406144838395	268.79121943679	152.41563607309	88.6663984893556
400	184.172789291949	234.719114501442	20	13	399	19.95	-337.7724762598	-901.48090951258	962.682749369857	487.399798323383	273.097886564517	152.774860662697	89.1357914931919
401	169.9528	203.1819	20	13	400	20	-284.39978583898	-630.74429002884	691.897100434192	508.00803297818	274.882317110035	152.73597931718	90.1764078941374
402	163.934	199.7842	20	13	401	20.05	-120.376	-67.9540000000003	138.232150717552	397.88508171564	283.909675250531	153.013968664305	90.0727670631281
403	160.0012	195.0862	20	13	402	20.1	-78.6559999999997	-93.9600000000002	122.536720765655	217.844066916246	288.773492747176	155.78640670881	91.2921327756492
404	156.325	195.5378	20	13	403	20.15	-73.5240000000005	9.03200000000027	74.0766872909424	87.3584893816756	227.58647756907	156.519695792012	91.4261325756023
405	153.2592	194.9382	20	13	404	20.2	-61.3159999999999	-11.9920000000002	62.4776753728882	80.4195521776786	133.840634926518	160.02799960249	91.6209359031453
406	151.6912	193.7399	20	13	405	20.25	-31.3599999999997	-23.9659999999998	39.4692127613406	69.5389525161715	66.1121395148348	163.237489508671	91.7872776561473
407	151.948	198.9104	20	13	406	20.3	5.13599999999997	103.41	103.537464697567	57.2878734225009	54.2216946829168	164.063957117733	92.5477675038213
408	151.3275	202.2601	20	13	407	20.35	-12.4100000000004	66.9939999999997	68.1337224581189	49.8372029367899	47.9712352529264	164.243687902497	92.8449157080321
409	151.544	202.8635	20	13	408	20.4	4.3300000000005	12.0679999999999	12.8212918225895	44.8657896479941	44.2481721472334	133.155578345533	93.4453908577408
410	150.2949	203.0379	20	13	409	20.45	-24.982	3.4880000000004	25.2243229443329	28.0238371881549	46.9581126404622	86.506580762707	93.5208328150451
411	150.7982	203.5675	20	13	410	20.5	10.0659999999999	10.5919999999998	14.6121463173619	26.4035179896814	51.5926619073062	54.670151366241	93.9428370278902
412	150.1606	204.2937	20	13	411	20.55	-12.7520000000004	14.5240000000001	19.3277023983715	31.208470871966	44.218238984934	47.8111515294197	93.8841913258661
413	147.5892	205.8421	20	13	412	20.6	-51.4279999999997	30.9679999999997	60.0321264657512	44.0790223441346	39.7138830578171	45.3895975586724	94.2849751254274
414	146.6063	207.4003	20	13	413	20.65	-19.658	31.164	36.8460562340123	58.3195341666183	38.7246791219949	42.3845318969162	94.0628862698656
415	148.3278	203.2655	20	13	414	20.7	34.4299999999998	-82.6959999999997	89.5770803051759	60.412640781713	39.1725265988962	40.3305024220894	94.4548253402973
416	145.6444	206.6136	20	13	415	20.75	-53.6680000000001	66.9619999999998	85.8147054297804	53.0242481259529	43.2281632176471	38.8196831678176	94.5532671946816
417	145.9666	205.1592	20	13	416	20.8	6.44400000000019	-29.0879999999999	29.7932354738453	46.2408873720238	41.4006083759226	35.972793806274	94.5387229865057
418	145.1544	204.3387	20	13	417	20.85	-16.2439999999998	-16.4100000000002	23.0901631869504	34.2660308536579	42.8079598644184	33.3508168014494	94.3337731111715
419	145.2201	204.2078	20	13	418	20.9	1.31399999999985	-2.61799999999994	2.92925246436685	28.1367922686759	40.5208916465989	34.4751456423911	79.3010704389943
420	144.8293	202.775	20	13	419	20.95	-7.81600000000026	-28.6559999999997	29.7027977133466	22.3885759701321	33.7028922037166	34.2668049673933	56.2294452968213
421	145.1081	200.0307	20	13	420	21	5.57600000000036	-54.8860000000002	55.1685125048703	32.5916716028839	26.046704428329	35.1496947386004	39.2040469204356
422	145.136	199.9861	20	13	421	21.05	0.557999999999765	-0.892000000000053	1.05215398112626	34.800895921174	27.727348627614	34.7544139874271	36.358099129347
423	145.0004	196.2833	20	13	422	21.1	-2.71199999999965	-74.0559999999999	74.1056413507095	33.1397535537752	26.9877505450817	32.7835435420443	33.6348135586724
424	144.3061	196.3622	20	13	423	21.15	-13.8860000000005	1.57800000000009	13.9753740558174	23.9566165879822	30.2256121627873	31.6060767477194	32.4135871722727
425	144.1351	195.3061	20	13	424	21.2	-3.41999999999985	-21.1220000000003	21.3970858763527	33.066121285096	29.3610833358903	28.8816510781049	30.9719391988521
426	144.5647	195.1344	20	13	425	21.25	8.59199999999987	-3.43399999999974	9.25282767590513	21.3838294872795	27.0712262595536	25.8690448806925	30.8057075467889
427	144.455	192.807	20	13	426	21.3	-2.19399999999951	-46.5480000000002	46.5996774666952	25.6503284044006	28.1082195989317	25.0134888552788	29.3176853160695
428	145.0616	193.3048	20	13	427	21.35	12.1319999999997	9.95600000000024	15.6941823616268	25.5824131180055	22.7591272196702	24.4238583198464	28.7475351794974
429	144.989	191.5409	20	13	428	21.4	-1.45199999999988	-35.2780000000001	35.3078686414234	30.1858359311251	22.6912618488399	25.446562532456	28.5046910426185
430	144.6916	192.5509	20	13	429	21.45	-5.94800000000021	20.2000000000004	21.0575094443768	23.1503179127674	24.0604099524932	25.9523098309355	31.346207818796
431	143.7094	191.2708	20	13	430	21.5	-19.6440000000001	-25.6020000000001	32.2699417415032	24.134424952061	25.6913853330559	23.7379424746302	31.5547300599812
432	144.0882	191.6982	20	13	431	21.55	7.57600000000025	8.54800000000012	11.4220873749068	19.7321952932791	22.2996290829436	24.9050467292744	31.7129518454337
433	143.4991	190.8524	20	13	432	21.6	-11.782	-16.9160000000005	20.6147175580947	22.5384067869809	21.8599660946112	21.8800295586725	31.1355334803401
434	143.2949	190.2197	20	13	433	21.65	-4.08399999999972	-12.654	13.2967203475142	21.1969347349868	20.6675129021248	22.4426424476293	31.2058485766975
435	142.9798	191.9456	20	13	434	21.7	-6.30200000000002	34.5180000000005	35.0885669128854	21.4489402531199	22.5435363259807	21.6133759756148	31.7505933920704
436	142.4846	190.7673	20	13	435	21.75	-9.90400000000022	-23.5660000000001	25.5625814815329	19.5855072371614	20.4046586897067	22.7917319257601	30.1802523144082
437	142.8629	191.2762	20	13	436	21.8	7.56599999999992	10.1779999999997	12.6821149655723	21.6028305109704	21.7018738596171	22.6625768258651	29.8124001968582
438	142.4756	190.865	20	13	437	21.85	-7.74600000000021	-8.22399999999959	11.2975524783024	22.5486658649806	21.0009318976747	24.1442535575454	33.7559764020989
439	141.8051	191.8228	20	13	438	21.9	-13.4099999999995	19.1559999999998	23.3833367165591	19.6123826444267	22.1940230464187	22.534236442846	35.2925739175704
440	140.0054	190.9715	20	13	439	21.95	-35.994	-17.0260000000002	39.8177436829362	21.9548074661143	19.1663419987365	28.4256106701987	35.4258099992079
441	139.4772	190.8411	20	13	440	22	-10.564	-2.60799999999961	10.8811653787633	22.416356558188	19.8920785184644	27.959765381362	34.5995547618123
442	140.4562	191.5686	20	13	441	22.05	19.5799999999997	14.5499999999998	24.3942390740106	22.785215581867	23.0255245687865	28.6714897034402	36.7444722563668
443	140.0434	192.1093	20	13	442	22.1	-8.25600000000009	10.8139999999997	13.6052979386706	15.7840181324925	26.4285410204796	29.4875234186358	36.8556065661656
444	138.7858	192.2069	20	13	443	22.15	-25.1519999999999	1.952	25.2276318349542	20.171774392502	24.4009599835672	30.8056204056755	37.7778403541894
445	138.5945	192.3528	20	13	444	22.2	-3.82599999999968	2.91800000000023	4.81175643606354	24.0962416714587	34.3076850144167	34.6195357060359	37.7412273576917
446	137.047	191.8068	20	13	445	22.25	-30.9500000000003	-10.9199999999998	32.8199466788112	30.4407254827713	35.5148720730173	34.4914597481239	37.90638958472
447	139.0218	192.7783	20	13	446	22.3	39.4960000000003	19.4299999999998	44.0165754687938	26.0167043852673	35.6411055472633	34.6113115384375	37.5380363632178
448	140.5387	194.4622	20	13	447	22.35	30.3379999999999	33.6779999999999	45.3277169952335	52.8313518963409	37.9741149395969	43.0880944843513	38.9812958295103
449	140.4515	194.5908	20	13	448	22.4	-1.74399999999991	2.57200000000012	3.10752634743461	50.8579697535326	39.4172177649323	45.1385853026847	40.624729975089
450	145.7205	199.1141	20	13	449	22.45	105.38	90.4660000000001	138.884993991431	47.185969423068	50.0727294133352	44.8993101674802	41.4057941414639
451	144.6573	198.682	20	13	450	22.5	-21.2639999999999	-8.64200000000039	22.9530359647695	45.5075043964226	49.0908409777834	45.4611670489944	40.6426692440371
452	145.8316	199.1984	20	13	451	22.55	23.4860000000003	10.3280000000001	25.6565738164708	52.8177311445973	46.1970985080884	48.5838977834591	40.5620913995219
453	144.0004	199.4377	20	13	452	22.6	-36.6239999999999	4.78600000000029	36.9353918620068	47.3141069303295	59.747647948223	51.8311835736588	41.757704912836
454	144.7901	201.2566	20	13	453	22.65	15.7939999999996	36.3779999999997	39.6586600883082	47.3237122020342	65.8762106218023	53.1130382607495	42.7308044959484
455	139.8415	198.7036	20	13	454	22.7	-98.972	-51.0599999999999	111.366872920092	45.2082275931089	55.4909353205438	53.8690787397686	42.7180407916321
456	140.1839	199.8015	20	13	455	22.75	6.84799999999996	21.9580000000002	23.001062323293	73.9877915000234	55.4074620249715	53.0210472436799	43.1084295002539
457	140.8385	199.4274	20	13	456	22.8	13.0920000000003	-7.48199999999997	15.0791507718442	78.9346900990072	61.5266900196549	52.4134959005705	42.9464503021527
458	148.6116	204.0459	20	13	457	22.85	155.462	92.3699999999997	180.833211396579	63.667763710758	65.6882522077206	53.8183381014753	43.0471009999706
459	145.6845	202.7049	20	13	458	22.9	-58.5419999999999	-26.8199999999996	64.3931530832275	63.4912118479088	66.8088587565666	58.7152235073321	43.7050183597224
460	147.2539	203.4828	20	13	459	22.95	31.3879999999995	15.5579999999998	35.0322409788463	77.845152446201	57.6654280662021	54.385977612729	43.8244151609341
461	148.3083	203.8164	20	13	460	23	21.0880000000003	6.6719999999998	22.1183030090468	57.3887129154177	56.9512535095764	53.3255731067122	44.1167526205331
462	144.3908	201.9429	20	13	461	23.05	-78.3499999999998	-37.4699999999996	86.848853763305	54.683027414126	58.6298932930527	52.4526930956035	43.6314494939111
463	140.666	200.6973	20	13	462	23.1	-74.4960000000003	-24.9119999999999	78.5510137426631	51.6630924216461	47.8890282547276	54.0278864070362	43.8092817763865
464	138.5226	199.3284	20	13	463	23.15	-42.8679999999997	-27.3780000000005	50.8647255767688	50.411295171244	51.5542363928618	54.6559885862213	43.9332192217679
465	139.086	200.1505	20	13	464	23.2	11.268	16.4420000000001	19.9325660164467	39.4146341399043	53.2810199049143	50.8165458772284	44.4867999375589
466	138.5101	200.6956	20	13	465	23.25	-11.5180000000004	10.9020000000004	15.8593167570364	38.3893435940374	51.2436841884528	51.7253992523839	44.7995859766532
467	137.6357	199.3637	20	13	466	23.3	-17.4879999999996	-26.6380000000004	31.8655486066066	48.4254453715976	43.3786961715521	51.281589065868	44.3922627690001
468	140.9899	200.8561	20	13	467	23.35	67.0839999999998	29.8480000000001	73.4245610133284	54.8989473881825	42.3675206063517	43.00610751559	44.0205421154463
469	145.7625	202.5137	20	13	468	23.4	95.4519999999997	33.152	101.04523446457	52.0760732056616	42.503118415876	42.2714514167601	44.3727541922802
470	143.3828	201.4296	20	13	469	23.45	-47.5939999999997	-21.6820000000001	52.3000760993708	47.3427582031998	43.9676636882547	42.7495201543879	42.2258885029985
471	143.2968	201.4149	20	13	470	23.5	-1.72000000000025	-0.294000000000096	1.74494584443212	46.3456976186661	46.4995449951913	42.7723381920717	42.6569767308076
472	143.0732	201.0713	20	13	471	23.55	-4.47199999999953	-6.87199999999962	8.19897359429767	36.5807914601543	43.9332848386834	38.6790012043631	43.277563285752
473	145.8708	203.0419	20	13	472	23.6	55.9519999999998	39.4119999999998	68.4392580906599	33.036379988327	38.1231867764524	35.7873799791143	43.7420912431241
474	143.372	202.2846	20	13	473	23.65	-49.9759999999998	-15.1459999999997	52.2207036720109	40.923016784721	32.9886664406584	34.7534001827864	43.1358404369881
475	143.3702	200.5557	20	13	474	23.7	-0.0360000000000582	-34.5780000000002	34.5780187402346	40.523811474167	32.2180204038616	35.1045211353492	40.8772312672442
476	142.3415	202.3392	20	13	475	23.75	-20.5740000000003	35.6700000000001	41.178129826402	29.9006759342386	34.3009921956906	36.5781247096266	41.0919230418603
477	142.6478	202.2905	20	13	476	23.8	6.12599999999986	-0.973999999999933	6.20294704152777	29.3965414211625	33.9793062371742	36.3710296374296	40.8783236852819
478	142.7248	203.0528	20	13	477	23.85	1.53999999999996	15.2459999999996	15.3235803910179	31.3996608193961	29.2072393518769	34.2227461294173	36.6640891032075
479	145.174	203.4731	20	13	478	23.9	48.9840000000004	8.40599999999995	49.7000311066305	27.6789676066603	27.0036819496968	30.0302848772284	37.1701294178745
480	143.0311	202.8571	20	13	479	23.95	-42.8579999999999	-12.3199999999997	44.5936157314025	27.4348010001814	26.2413785824436	30.065799393268	36.363966627102
481	143.9141	203.5602	20	13	480	24	17.6599999999996	14.0620000000001	22.5746637627228	28.5138027695152	26.6567044240619	31.988380354903	35.959090802946
482	144.1484	203.6448	20	13	481	24.05	4.68600000000038	1.69199999999989	4.98211400913339	24.6108224782311	28.8087744361757	34.1024334759006	34.9034475164191
483	143.9697	202.6244	20	13	482	24.1	-3.57400000000041	-20.4079999999999	20.718589237687	21.083096345491	30.3223054823822	33.4562960792121	33.1858853782255
484	142.682	203.4116	20	13	483	24.15	-25.754	15.7439999999997	30.1851296502101	25.6344412414635	27.0719033137984	31.6156922877549	32.1083639994696
485	143.7262	204.2637	20	13	484	24.2	20.8840000000004	17.0420000000001	26.9549850677017	30.1827478721701	27.9135783826745	30.93791665726	32.6161688131974
486	142.5199	206.1826	20	13	485	24.25	-24.126	38.3780000000002	45.3313882425854	32.1308081952491	29.6757685141153	30.4584468313367	32.8542505087907
487	141.4267	205.3303	20	13	486	24.3	-21.8639999999999	-17.0460000000003	27.7236471626661	29.5329841493656	34.2255607146269	30.4750583046959	32.4568780268585
488	142.7165	206.1401	20	13	487	24.35	25.7959999999997	16.1959999999999	30.4588908530823	34.744060419858	37.7053528065472	30.3220706908251	31.1398415270699
489	142.0292	205.6235	20	13	488	24.4	-13.7459999999999	-10.3319999999997	17.1960094207926	33.717095786767	36.227702625813	32.0688074189889	28.9284267676811
490	144.0523	203.9111	20	13	489	24.45	40.462	-34.248	53.0103664201635	38.2683735570838	35.6344547320764	29.978413099816	28.091358710174
491	142.8418	202.3067	20	13	490	24.5	-24.2099999999999	-32.088	40.1965650771306	43.2798974178453	34.2601892386116	29.1458434138202	28.5793078648158
492	144.8896	203.7822	20	13	491	24.55	40.9559999999999	29.5099999999996	50.4800360142499	42.9224211022603	32.141342173216	31.1278938284751	28.7369749042851
493	143.2146	205.9957	20	13	492	24.6	-33.5000000000002	44.2700000000002	55.5165101568897	36.5248490442948	30.3218358992681	30.5843907773366	27.6557935016376
494	143.1208	205.231	20	13	493	24.65	-1.87599999999975	-15.2940000000001	15.4086278428678	34.8032826904561	37.0657115241795	29.4633278161528	26.8326390743721
495	142.2779	204.603	20	13	494	24.7	-16.8580000000003	-12.5599999999997	21.0225061303357	26.0143107893481	32.0432478169576	30.1278164910456	26.3258590861969
496	143.2616	205.8387	20	13	495	24.75	19.674	24.7139999999996	31.5887333079372	17.3637743806909	28.6159183135251	29.1303763079548	26.3618012284094
497	143.0318	206.071	20	13	496	24.8	-4.59599999999966	4.64600000000019	6.53517650871028	31.2090019460987	28.0302269423234	28.5427264162873	27.237337111079
498	142.6609	206.5593	20	13	497	24.85	-7.41800000000012	9.76600000000019	12.2638281136033	27.5616465896204	23.463428748126	28.0569369247225	26.98066156414
499	145.0352	203.0564	20	13	498	24.9	47.4860000000001	-70.0580000000002	84.6347656699068	22.4285539365941	22.6989530064926	27.8265686581338	26.7303923748647
500	145.0998	203.1798	20	13	499	24.95	1.29199999999969	2.46800000000007	2.78572934794455	30.0461430952986	24.6211782500148	26.11691802708	26.2547885751035
501	144.9619	202.9177	20	13	500	25	-2.75799999999947	-5.24200000000008	5.92327004280557	29.5630831155612	24.0005633772981	25.1702353747287	26.6972684365589
502	144.2138	205.0197	20	13	501	25.05	-14.9620000000004	42.0400000000001	44.6231223022327	14.1889040668865	24.9441106593587	23.3715163326697	28.1743115973458
503	143.7214	205.0146	20	13	502	25.1	-9.84800000000007	-0.101999999999975	9.84852821491625	21.6807099104091	25.7920379501769	21.8552909240631	29.9423644789779
504	143.9569	204.706	20	13	503	25.15	4.71000000000004	-6.17200000000025	7.76387042653363	25.5725728180021	18.5874257920882	22.0495858609893	29.3225699315829
505	145.4561	203.3638	20	13	504	25.2	29.984	-26.8439999999998	40.2447585655572	19.8420782234188	20.1905882372024	21.7138015151339	29.0481225510817
506	144.2897	202.8636	20	13	505	25.25	-23.3279999999996	-10.0040000000001	25.3825845807708	22.0209927847927	21.7245524359324	22.265155625482	29.4333366596363
507	144.975	202.4537	20	13	506	25.3	13.7059999999997	-8.19799999999987	15.9706493293162	22.9859475172898	18.7128057230161	23.9996159174622	28.8433837009344
508	145.6638	201.6783	20	13	507	25.35	13.7760000000003	-15.5079999999998	20.7431010217856	18.7004665639957	20.2471531000001	23.6392524374548	29.4577248408299
509	145.2759	201.1826	20	13	508	25.4	-7.75800000000004	-9.91399999999999	12.5886440890193	17.8765320538626	21.4002187154859	21.3919773307405	NA
510	144.3358	201.2206	20	13	509	25.45	-18.802	0.75999999999965	18.8173537990866	17.5835332226133	18.806424780253	22.531164050391	NA
511	144.9082	202.1165	20	13	510	25.5	11.4479999999998	17.9180000000002	21.2629120301054	18.4733134152076	20.5297478736659	24.2486934592975	NA
512	145.4084	202.6417	20	13	511	25.55	10.0040000000001	10.5039999999997	14.5056551730694	19.814489913682	23.0551211755657	25.2207293662164	NA
513	144.1488	202.6422	20	13	512	25.6	-25.1920000000001	0.010000000000332	25.1920019847571	18.9123829965103	21.4864669247327	29.3003381806193	NA
514	144.3068	201.6905	20	13	513	25.65	3.16000000000031	-19.0340000000003	19.2945265813913	23.1829636934692	24.1965288693929	29.1818120470131	NA
515	144.673	201.076	20	13	514	25.7	7.32399999999984	-12.2899999999998	14.3068192132281	28.5267091285181	24.8717398635797	27.9684286111179	NA
516	143.0113	202.4098	20	13	515	25.75	-33.2339999999999	26.6759999999999	42.6158155149	24.4996204342578	26.7728344826627	29.7362970113178	NA
517	143.5558	200.4218	20	13	516	25.8	10.89	-39.76	41.2243823483142	28.5785678251038	31.7286530094168	29.1440409855814	NA
518	143.4244	200.2058	20	13	517	25.85	-2.62800000000027	-4.3199999999996	5.05655851345536	30.8310967306491	38.3535232612384	30.8585127569374	NA
519	142.7917	202.0867	20	13	518	25.9	-12.654	37.6179999999999	39.6892635356213	30.3627052718561	36.9634053785403	NA	NA
520	141.6517	202.6654	20	13	519	25.95	-22.7999999999997	11.574	25.5694637409545	34.9305968903155	37.1304324419828	NA	NA
521	143.4572	201.7737	20	13	520	26	36.1099999999999	-17.8340000000003	40.2738582209354	52.207426088219	38.9428461489697	NA	NA
522	142.432	204.8084	20	13	521	26.05	-20.5040000000002	60.6940000000003	64.0638404406109	45.3482429319768	35.2329607955972	NA	NA
523	143.3579	200.3311	20	13	522	26.1	18.5180000000003	-89.5460000000003	91.4407045029732	43.4297681533166	40.2305585891421	NA	NA
524	143.3674	200.0616	20	13	523	26.15	0.190000000000055	-5.38999999999987	5.39334775440993	47.5229870260833	NA	NA	NA
525	143.8633	199.4353	20	13	524	26.2	9.91800000000012	-12.5259999999997	15.9770898476536	35.5353247008789	NA	NA	NA
526	141.9859	201.8225	20	13	525	26.25	-37.5480000000005	47.7439999999996	60.7399525847691	28.2536910900651	NA	NA	NA
527	142.126	201.6711	20	13	526	26.3	2.80200000000036	-3.02799999999991	4.12552881458868	NA	NA	NA	NA
528	143.6641	199.3895	20	13	527	26.35	30.7619999999997	-45.6319999999999	55.0325364489043	NA	NA	NA	NA
529	NA	NA	20	13	528	26.4	NA	NA	NA	NA	NA	NA	NA
530	NA	NA	20	13	529	26.45	NA	NA	NA	NA	NA	NA	NA
531	NA	NA	20	13	530	26.5	NA	NA	NA	NA	NA	NA	NA
532	NA	NA	20	13	531	26.55	NA	NA	NA	NA	NA	NA	NA
533	NA	NA	20	13	532	26.6	NA	NA	NA	NA	NA	NA	NA
534	NA	NA	20	13	533	26.65	NA	NA	NA	NA	NA	NA	NA
535	NA	NA	20	13	534	26.7	NA	NA	NA	NA	NA	NA	NA
536	NA	NA	20	13	535	26.75	NA	NA	NA	NA	NA	NA	NA
537	NA	NA	20	13	536	26.8	NA	NA	NA	NA	NA	NA	NA
538	NA	NA	20	13	537	26.85	NA	NA	NA	NA	NA	NA	NA
539	NA	NA	20	13	538	26.9	NA	NA	NA	NA	NA	NA	NA
540	NA	NA	20	13	539	26.95	NA	NA	NA	NA	NA	NA	NA
541	NA	NA	20	13	540	27	NA	NA	NA	NA	NA	NA	NA
542	NA	NA	20	13	541	27.05	NA	NA	NA	NA	NA	NA	NA
543	NA	NA	20	13	542	27.1	NA	NA	NA	NA	NA	NA	NA
544	NA	NA	20	13	543	27.15	NA	NA	NA	NA	NA	NA	NA
545	NA	NA	20	13	544	27.2	NA	NA	NA	NA	NA	NA	NA
546	NA	NA	20	13	545	27.25	NA	NA	NA	NA	NA	NA	NA
547	NA	NA	20	13	546	27.3	NA	NA	NA	NA	NA	NA	NA
548	NA	NA	20	13	547	27.35	NA	NA	NA	NA	NA	NA	NA
549	NA	NA	20	13	548	27.4	NA	NA	NA	NA	NA	NA	NA
550	NA	NA	20	13	549	27.45	NA	NA	NA	NA	NA	NA	NA
551	NA	NA	20	13	550	27.5	NA	NA	NA	NA	NA	NA	NA
552	NA	NA	20	13	551	27.55	NA	NA	NA	NA	NA	NA	NA
553	NA	NA	20	13	552	27.6	NA	NA	NA	NA	NA	NA	NA
554	NA	NA	20	13	553	27.65	NA	NA	NA	NA	NA	NA	NA
555	NA	NA	20	13	554	27.7	NA	NA	NA	NA	NA	NA	NA
556	NA	NA	20	13	555	27.75	NA	NA	NA	NA	NA	NA	NA
557	NA	NA	20	13	556	27.8	NA	NA	NA	NA	NA	NA	NA
558	NA	NA	20	13	557	27.85	NA	NA	NA	NA	NA	NA	NA
559	NA	NA	20	13	558	27.9	NA	NA	NA	NA	NA	NA	NA
560	NA	NA	20	13	559	27.95	NA	NA	NA	NA	NA	NA	NA
561	NA	NA	20	13	560	28	NA	NA	NA	NA	NA	NA	NA
562	NA	NA	20	13	561	28.05	NA	NA	NA	NA	NA	NA	NA
563	NA	NA	20	13	562	28.1	NA	NA	NA	NA	NA	NA	NA
564	NA	NA	20	13	563	28.15	NA	NA	NA	NA	NA	NA	NA
565	NA	NA	20	13	564	28.2	NA	NA	NA	NA	NA	NA	NA
566	NA	NA	20	13	565	28.25	NA	NA	NA	NA	NA	NA	NA
567	NA	NA	20	13	566	28.3	NA	NA	NA	NA	NA	NA	NA
568	NA	NA	20	13	567	28.35	NA	NA	NA	NA	NA	NA	NA
569	NA	NA	20	13	568	28.4	NA	NA	NA	NA	NA	NA	NA
570	NA	NA	20	13	569	28.45	NA	NA	NA	NA	NA	NA	NA
571	NA	NA	20	13	570	28.5	NA	NA	NA	NA	NA	NA	NA
572	NA	NA	20	13	571	28.55	NA	NA	NA	NA	NA	NA	NA
573	NA	NA	20	13	572	28.6	NA	NA	NA	NA	NA	NA	NA
574	NA	NA	20	13	573	28.65	NA	NA	NA	NA	NA	NA	NA
575	NA	NA	20	13	574	28.7	NA	NA	NA	NA	NA	NA	NA
576	NA	NA	20	13	575	28.75	NA	NA	NA	NA	NA	NA	NA
577	NA	NA	20	13	576	28.8	NA	NA	NA	NA	NA	NA	NA
578	NA	NA	20	13	577	28.85	NA	NA	NA	NA	NA	NA	NA
579	NA	NA	20	13	578	28.9	NA	NA	NA	NA	NA	NA	NA
580	NA	NA	20	13	579	28.95	NA	NA	NA	NA	NA	NA	NA
581	NA	NA	20	13	580	29	NA	NA	NA	NA	NA	NA	NA
582	NA	NA	20	13	581	29.05	NA	NA	NA	NA	NA	NA	NA
583	NA	NA	20	13	582	29.1	NA	NA	NA	NA	NA	NA	NA
584	NA	NA	20	13	583	29.15	NA	NA	NA	NA	NA	NA	NA
585	NA	NA	20	13	584	29.2	NA	NA	NA	NA	NA	NA	NA
586	NA	NA	20	13	585	29.25	NA	NA	NA	NA	NA	NA	NA
587	NA	NA	20	13	586	29.3	NA	NA	NA	NA	NA	NA	NA
588	NA	NA	20	13	587	29.35	NA	NA	NA	NA	NA	NA	NA
589	NA	NA	20	13	588	29.4	NA	NA	NA	NA	NA	NA	NA
590	NA	NA	20	13	589	29.45	NA	NA	NA	NA	NA	NA	NA
591	NA	NA	20	13	590	29.5	NA	NA	NA	NA	NA	NA	NA
592	NA	NA	20	13	591	29.55	NA	NA	NA	NA	NA	NA	NA
593	NA	NA	20	13	592	29.6	NA	NA	NA	NA	NA	NA	NA
594	NA	NA	20	13	593	29.65	NA	NA	NA	NA	NA	NA	NA
595	NA	NA	20	13	594	29.7	NA	NA	NA	NA	NA	NA	NA
596	NA	NA	20	13	595	29.75	NA	NA	NA	NA	NA	NA	NA
597	NA	NA	20	13	596	29.8	NA	NA	NA	NA	NA	NA	NA
598	NA	NA	20	13	597	29.85	NA	NA	NA	NA	NA	NA	NA
599	NA	NA	20	13	598	29.9	NA	NA	NA	NA	NA	NA	NA
600	NA	NA	20	13	599	29.95	NA	NA	NA	NA	NA	NA	NA
601	NA	NA	20	13	600	30	NA	NA	NA	NA	NA	NA	NA
