# Supplementary material for: An automated feeding system for the African killifish reveals the impact of diet on lifespan and allows scalable assessment of associative learning
Source: eLife. 2022 Nov 10;11:e69008. doi: 10.7554/eLife.69008 (PMC9788828; doi:10.7554/eLife.69008)
Supplement: Figure 6—source data 3. [file elife-69008-fig6-data3.zip › Filtered and Interpolated Trajectories with Kinematics/t1_REC0018 DLC_likelihood-euclidean-filtered_splines-interpolated_kinematics_02_resnet50_TrainAllTheThingsJun28shuffle1_1030000.csv]

	x2	y2	fishnum	recording_num	bodyparts_coords	seconds	velocity_x	velocity_y	velocity_xy	velocity_xy_5frame	velocity_xy_10frame	velocity_xy_20frame	velocity_xy_40frame
1	450.6974	254.4594	1	18	0	0	0	0	0	NA	NA	NA	NA
2	465.58754050007	237.050667455501	1	18	1	0.05	297.8028100014	-348.174650889979	458.161653968432	NA	NA	NA	NA
3	469.77894050007	223.831200788834	1	18	2	0.1	83.8279999999997	-264.38933333334	277.360511184358	235.166729615877	NA	NA	NA
4	466.2907	213.8064	1	18	3	0.15	-69.7648100013998	-200.49601577668	212.287025173123	284.998802944358	NA	NA	NA
5	458.121006812403	205.85379058202	1	18	4	0.2	-163.393863751941	-159.0521883596	228.024457753473	238.135674278921	213.034705219036	NA	NA
6	448.1844	198.3394	1	18	5	0.25	-198.73213624806	-150.2878116404	249.160366642405	211.626732944133	227.956478991615	NA	NA
7	439.638	191.1126	1	18	6	0.3	-170.928	-144.536000000001	223.846010641245	213.746884411407	200.80439864387	NA	NA
8	434.2933	186.2276	1	18	7	0.35	-106.894	-97.6999999999998	144.815804510419	190.902680822196	194.975582093951	NA	NA
9	427.8056	177.1663	1	18	8	0.4	-129.753999999999	-181.226	222.887782509494	170.914155038871	188.266367181923	NA	NA
10	423.6164	173.3155	1	18	9	0.45	-83.7840000000006	-77.0160000000004	113.803439807416	163.47312300882	172.569095332666	189.426467373084	NA
11	419.6917	166.9703	1	18	10	0.5	-78.4939999999995	-126.904	149.21773772578	178.324431243769	161.127735114263	192.924995271272	NA
12	415.6475	158.5601	1	18	11	0.55	-80.8840000000009	-168.204	186.64085049099	162.785849952438	159.783576844909	172.09311020275	NA
13	409.3531	149.5956	1	18	12	0.6	-125.888	-179.29	219.072345685164	154.235509843137	161.86720608768	158.982414282527	NA
14	407.1513	142.6778	1	18	13	0.65	-44.0359999999998	-138.356	145.194876052841	151.341315189655	159.383242816932	149.702523512195	NA
15	405.1986	139.71	1	18	14	0.7	-39.0539999999999	-59.3559999999997	71.0517392609072	156.094030680998	165.818229527132	139.746739554432	NA
16	402.7374	133.4383	1	18	15	0.75	-49.2240000000004	-125.434	134.746764458372	145.409980931591	157.89351155093	136.663237259015	NA
17	403.6734	122.9598	1	18	16	0.8	18.7200000000007	-209.57	210.404427947703	155.980635681425	143.381821761629	140.128716262656	NA
18	403.3402	114.6839	1	18	17	0.85	-6.66400000000067	-165.518	165.652096938131	177.400949211126	122.989246471103	146.668866752788	NA
19	405.9405	105.129	1	18	18	0.9	52.0060000000001	-191.098	198.048149802011	164.445707912204	111.138679842468	141.877797249722	NA
20	406.7602	96.25913	1	18	19	0.95	16.3940000000002	-177.3974	178.153306909415	130.669612842261	106.924383776198	143.102145207518	145.535416047851
21	407.207	92.78925	1	18	20	1	8.93599999999992	-69.3976000000001	69.9705579637608	100.568512010614	112.198739403766	141.012814819499	148.251862324703
22	407.3084	90.71553	1	18	21	1.05	2.02800000000025	-41.4743999999999	41.5239525979884	66.2967240035112	120.473855680403	134.062152693038	142.121498911471
23	406.8031	91.27964	1	18	22	1.1	-10.1060000000007	11.2822	15.1465927798965	36.4478183412692	131.470527417897	125.607003964035	139.085815159954
24	407.5186	90.15321	1	18	23	1.15	14.3100000000004	-22.5286	26.6892097664957	59.9517708953287	124.372351682513	120.675588194317	136.720163153574
25	406.4778	91.15622	1	18	24	1.2	-20.8159999999998	20.0602000000001	28.9087785982043	110.278098518546	120.386060887905	125.070264499221	133.409515866179
26	397.6255	88.07104	1	18	25	1.25	-177.046	-61.7036000000002	187.490320734058	162.372542825179	124.132118088068	123.623535258263	129.083494656903
27	386.393056079354	78.653890511602	1	18	26	1.3	-224.64887841292	-188.34298976796	293.155590714073	182.447979361514	124.742483624446	120.504952143373	125.013426860198
28	377.981872911657	67.7375575775165	1	18	27	1.35	-168.22366335394	-218.32665868171	275.618814313065	204.324303434541	128.224761456967	116.689184178657	122.681485476563
29	376.6752	61.52006	1	18	28	1.4	-26.1334582331392	-124.34995155033	127.066392448171	188.312465280807	130.212496546166	109.33176726459	118.316642051462
30	383.4256	63.01762	1	18	29	1.45	135.007999999999	29.9512	138.29039896334	139.206868730347	143.216145222244	101.644364722617	116.729229944584
31	388.5909	64.49183	1	18	30	1.5	103.306	29.4841999999998	107.431129965388	94.0769800887552	135.048331112759	103.578729378134	114.380671127557
32	390.931	64.05035	1	18	31	1.55	46.8020000000001	-8.82959999999997	47.6276079617695	77.9770137308173	120.536048606343	112.149887620192	111.243021496915
33	393.3418	64.70639	1	18	32	1.6	48.2159999999999	13.1208000000001	49.9693711051079	82.1079870099475	101.907840939418	119.189216037381	107.431329451469
34	395.4756	65.63806	1	18	33	1.65	42.6760000000002	18.6333999999999	46.5665606584812	81.7841969447116	94.291182846668	123.737802794953	105.57597097102
35	403.1193	67.81357	1	18	34	1.7	152.874	43.5102000000001	158.945265358991	101.865228482339	82.9026685573293	127.072292177926	105.646640686858
36	408.0321	65.85017	1	18	35	1.75	98.2560000000001	-39.2679999999999	105.812179639208	109.73870179008	83.0253406682	121.503752054792	104.155077101724
37	414.2163	61.78324	1	18	36	1.8	123.684	-81.3386000000001	148.032765649906	110.605351962519	99.5572916159373	109.898137457739	100.756881414775
38	418.0523	59.49463	1	18	37	1.85	76.7200000000003	-45.7722	89.3367376438162	83.6973501047111	110.153670617794	98.6941042003383	98.4153679749199
39	420.4775	58.72302	1	18	38	1.9	48.5040000000004	-15.4322000000001	50.899811520673	84.2664843916884	117.263109043741	94.7554868532009	95.1543449912952
40	421.5866	58.21416	1	18	39	1.95	22.1819999999991	-10.1772	24.4052560699526	97.2493547495358	110.928439133608	90.3563146816488	92.2341594597902
41	424.9866	62.45165	1	18	40	2	68.0000000000007	84.7498	108.657851074094	110.568639445508	107.959172996824	87.7485274356147	91.8173928514395
42	430.5688	71.51836	1	18	41	2.05	111.644	181.3342	212.947117439143	123.920866124962	99.2602263091362	88.4238903007914	91.881669351841
43	436.731088415874	76.2947685173528	1	18	42	2.1	123.24576831748	95.5281703470558	155.933161123675	138.159528162504	95.4803674612588	89.2556549389022	92.3896101145739
44	442.4804	77.54203	1	18	43	2.15	114.986231682519	24.9452296529441	117.660944917947	131.65186160196	95.2197908597337	90.4763537477231	92.4144438039711
45	447.153001628	78.54925822752	1	18	44	2.2	93.452032560001	20.1445645504	95.5985662576627	101.271097868737	97.8099608059682	86.2230168744943	92.206248721613
46	450.695355769664	79.9410842905394	1	18	45	2.25	70.8470828332793	27.8365212603879	76.1195182713709	80.3920954770099	92.4717142030295	84.6866189451843	87.8682964138242
47	453.206473793324	81.6760186074467	1	18	46	2.3	50.2223604732001	34.698686338146	61.0432987730274	66.518715594505	77.2904889856455	81.0088106861765	80.7320927101276
48	454.785367067311	83.7125715966306	1	18	47	2.35	31.5778654797396	40.7310597836781	51.5381491650417	57.4603934494321	68.3576392600103	80.1415517711825	73.9060833709097
49	455.531046959959	86.0092536764797	1	18	48	2.4	14.9135978529603	45.9336415969821	48.2940455054226	53.2915668040994	63.6895984517056	80.9769227180001	70.9148218674108
50	455.542524839598	88.5245752653825	1	18	49	2.45	0.229557592780338	50.3064317780559	50.3069555322978	53.3098801025545	61.5175946153808	82.8239541969632	68.0363350411419
51	454.91881207456	91.2170467817277	1	18	50	2.5	-12.4742553007604	53.8494303269042	55.2753850447073	56.3231830430107	61.4140648935446	80.0560563247451	65.7461780892893
52	453.758920033178	94.0451786439038	1	18	51	2.55	-23.1978408276393	56.5626372435219	61.1348652653029	60.8604813089062	62.7573950632167	71.6134510834903	66.3117261302968
53	452.161860083784	96.9674812702995	1	18	52	2.6	-31.9411989878802	58.4460525279141	66.6046638673228	65.5747957813296	64.8027360811062	65.5900041917671	66.0260313925947
54	450.226643594708	99.9424650793033	1	18	53	2.65	-38.7043297815205	59.4996761800761	70.9805368349001	69.5365629829898	66.7340545762664	61.091084812989	77.5865920314815
55	448.052281934284	102.928640489304	1	18	54	2.7	-43.4872332084797	59.723508200014	73.8785278944148	72.204910023879	67.8379475879581	57.3402052653	85.6329177986028
56	445.737786470843	105.88451791869	1	18	55	2.75	-46.2899092688201	59.1175485877199	75.0842210530083	73.2822891192018	67.6403984464607	54.2328407728566	84.0212622930137
57	443.382168572717	108.76860778585	1	18	56	2.8	-47.1123579625203	57.6817973432	74.4766004697492	72.6076278436266	65.9364131813351	51.5660479625157	81.7624486762007
58	441.084439608238	111.539420509172	1	18	57	2.85	-45.9545792895801	55.4162544664402	71.9915593439367	70.1010993945867	62.822369123524	49.1180625414812	80.1929176064177
59	438.943610945737	114.155466507045	1	18	58	2.9	-42.816573250019	52.32091995746	67.6072304570242	65.7442339099317	58.4925711742725	47.0741568816207	79.8650343559994
60	437.058693953547	116.575256197859	1	18	59	2.95	-37.6983398438006	48.39579381628	61.345885649215	59.6679163387912	53.1628159152191	45.716355400635	81.1694294812279
61	435.5287	118.7573	1	18	60	3	-30.5998790709396	43.6408760428199	53.2998936297334	52.3624491278462	47.0516166521686	43.7438287429639	79.4201162390263
62	434.424265111308	120.66547947799	1	18	61	3.05	-22.0886977738405	38.1635895598001	44.0950126140468	44.3775145049183	40.3747008618147	44.1995619598023	75.7804367827808
63	433.702523945204	122.285160780876	1	18	62	3.1	-14.4348233220796	32.3936260577199	35.4642232892114	36.2245324358515	33.4333890018561	42.7964078462873	74.3578466982134
64	433.292235817302	123.607081203836	1	18	63	3.15	-8.20576255803985	26.4384084592001	27.682557342385	28.3589993944056	27.414259186975	64.6968303152398	73.38984830396
65	433.122160043217	124.62197804205	1	18	64	3.2	-3.4015154817007	20.29793676428	20.580975303881	21.0814853848382	23.5947632133118	85.0428187227114	74.6101746819315
66	433.121055938562	125.320588590696	1	18	65	3.25	-0.0220820930996979	13.97221097292	13.9722284225038	14.504328875866	19.8472590394671	83.3559056408432	84.1354862309458
67	433.217682818952	125.693650144953	1	18	66	3.3	1.93253760780067	7.46123108513984	7.70744256620969	10.4510038690316	22.4627107382695	82.516086666225	93.5576775753979
68	433.3408	125.7319	1	18	67	3.35	2.46234362095947	0.764997100939979	2.57844074435043	10.9649939907722	22.7704465690506	80.2442834416529	95.2043805222434
69	433.6791	125.5801	1	18	68	3.4	6.76600000000008	-3.03599999999989	7.4159323082132	11.3355186845286	70.9010894562072	78.7531459939987	94.9138419840522
70	434.807486554832	125.838280575178	1	18	69	3.45	22.5677310966398	5.16361150356005	23.1509259125837	23.8439360917007	116.922821530204	79.5149047654926	94.9697186438776
71	434.946710230531	126.617178265236	1	18	70	3.5	2.78447351397972	15.57795380116	15.8248518912858	31.0365642622353	119.660194629518	78.7841761533075	94.9686053827947
72	431.664	127.8667	1	18	71	3.55	-65.6542046106199	24.9904346952798	70.2495296020705	131.351175043383	124.657472470635	79.9474224820712	94.385029432778
73	430.1567	126.666	1	18	72	3.6	-30.1459999999997	-24.014	38.541581597023	222.880649069635	127.05517788145	83.1256892046597	93.2107262247672
74	452.503306894698	114.488002196108	1	18	73	3.65	446.932137893961	-243.55995607784	508.988986213951	227.984870574507	130.092032801022	85.6886117949309	92.4449774754113
75	473.8552	103.442	1	18	74	3.7	427.03786210604	-220.92004392216	480.798296043847	225.47100884957	135.435046317673	91.8801440985631	90.9858555148992
76	471.8089	103.7359	1	18	75	3.75	-40.9260000000006	5.87800000000016	41.3459594156436	223.073791500664	137.721093267148	114.038131689035	91.5740580190237
77	473.9127	101.7632	1	18	76	3.8	42.0759999999996	-39.4540000000001	57.680220977385	128.832890558662	137.432134225873	135.54930718828	90.9256433410253
78	472.625685868876	102.089666527288	1	18	77	3.85	-25.7402826224791	6.5293305457601	26.5554948524951	47.9894435657115	143.480931840269	141.290698503006	91.697285620362
79	471.5027	103.6089	1	18	78	3.9	-22.4597173775203	30.3846694542401	37.7844815039391	47.4573159597891	100.476134133655	142.753527086484	92.3022670601762
80	475.3247	103.3766	1	18	79	3.95	76.4400000000001	-4.64600000000019	76.5810610790946	49.3932596021762	66.8374666669225	144.22308188712	94.4143473857897
81	473.424963142392	103.012752368845	1	18	80	4	-37.9947371521598	-7.27695262309993	38.6853213860316	63.8880721798735	108.416068748552	146.193382022625	94.4277851122023
82	470.511	101.3239	1	18	81	4.05	-58.2792628478398	-33.7770473769001	67.3599391893205	72.1193777086472	146.441141905925	144.570496905754	95.0208274327155
83	473.276370654611	97.2166066809695	1	18	82	4.1	55.3074130922198	-82.1458663806098	99.0295577409818	85.6854897681334	155.526219124561	143.625044603247	94.4464374530742
84	475.84026961578	94.2156685892885	1	18	83	4.15	51.27797922338	-60.0187618336201	78.9410091478074	169.374821537316	155.415021371945	120.193124635583	95.1843752974856
85	469.1783	97.00044	1	18	84	4.2	-133.239392315601	55.69542821423	144.411621376526	243.489024209674	153.011117456567	96.928892307087	96.0756597648038
86	448.909531485821	107.564584134551	1	18	85	4.25	-405.37537028358	211.28288269102	457.131980231942	247.164366069249	154.665670778103	99.7922103972043	96.8242578842737
87	429.2269	117.159	1	18	86	4.3	-393.65262971642	191.88831730898	437.930952551112	238.710665035243	151.708859585634	99.3352000158257	97.506072341845
88	423.6626	119.0296	1	18	87	4.35	-111.286	37.4119999999999	117.40626703886	220.336745145	143.769157366225	103.150287799071	98.0099521474781
89	425.0807	120.192	1	18	88	4.4	28.3619999999996	23.2479999999998	36.6725039777756	139.95652001889	139.910115137511	105.851388126354	98.3103952773839
90	424.6046	117.6084	1	18	89	4.45	-9.52199999999948	-51.6719999999998	52.542021925312	59.9286949615946	127.020317947252	109.313790006087	98.7884328836781
91	422.0709	118.7068	1	18	90	4.5	-50.6740000000002	21.968	55.2308546013912	40.3739486632012	91.1683520458562	110.071394071097	100.439463418658
92	423.9525	118.8804	1	18	91	4.55	37.6319999999998	3.47199999999987	37.7918272646347	41.109565239779	52.2292581257263	110.09423238336	101.394192353804
93	422.9833	118.7247	1	18	92	4.6	-19.384	-3.11399999999992	19.6325355468926	33.7038907495027	50.7743564735808	105.767185701489	102.04650394022
94	424.601	119.9303	1	18	93	4.65	32.3540000000003	24.1120000000001	40.3505868606644	42.3801840728223	56.2877548807624	104.68013880004	89.9975495657358
95	425.2997	119.5934	1	18	94	4.7	13.9739999999995	-6.738	15.5136494739305	44.529821289858	65.6164625556068	100.271175431044	78.3515626581281
96	423.889	124.3179	1	18	95	4.75	-28.2139999999993	94.4899999999998	98.6123212179894	61.1747642839603	65.4771173640913	79.6103840795123	77.6327590713058
97	423.8908	126.7449	1	18	96	4.8	0.0360000000000582	48.5400000000001	48.5400133498129	71.4659445217459	68.4796051810854	59.4628374954098	77.1866928685671
98	425.4494	131.6459	1	18	97	4.85	31.1720000000003	98.0200000000002	102.857250517404	97.5290343617109	67.7652140367522	54.7292057919507	77.2187427429888
99	424.6638	136.1685	1	18	98	4.9	-15.7120000000009	90.4519999999997	91.8064880495925	88.5740506553603	69.4501624625695	53.867263468284	77.6560955746978
100	424.0882	143.4372	1	18	99	4.95	-11.5120000000002	145.374	145.829098673756	92.4293890723129	73.5220329148374	53.353783880236	76.8010190571593
101	423.4211	146.0451	1	18	100	5	-13.341999999999	52.158	53.8374026862364	74.355663789544	68.0524161131684	54.6855448146898	76.3319021718451
102	421.4739	148.8211	1	18	101	5.05	-38.9440000000002	55.5200000000002	67.8167054345759	67.434380403393	66.6964168650932	58.2178878018537	74.8895887816398
103	421.1751	149.3694	1	18	102	5.1	-5.97600000000057	10.9660000000002	12.4886241035597	49.5150314679638	58.6840551103206	60.4679632771926	72.8972440561195
104	423.2386	147.3891	1	18	103	5.15	41.2700000000007	-39.606	57.2000711188374	47.5307815709764	51.4467720558056	59.8019744958888	72.1974566595546
105	423.4611	144.5863	1	18	104	5.2	4.44999999999936	-56.0560000000004	56.2323539966098	40.9634446578735	41.0911052048653	59.7742330091691	70.5405677588308
106	423.4669	142.3905	1	18	105	5.25	0.11600000000044	-43.9159999999998	43.9161532012992	43.0124464310971	43.8939722652882	55.4733077454074	59.9530045612764
107	424.9641	141.4864	1	18	106	5.3	29.9439999999993	-18.082	34.9800208690612	35.4591637082182	47.9561704226219	55.0381857213085	50.1151376368864
108	426.0727	141.2353	1	18	107	5.35	22.1720000000005	-5.02200000000016	22.7336329696778	32.6671789417667	53.170712517633	51.2871976869066	49.2441047168947
109	426.8162	141.8609	1	18	108	5.4	14.8699999999997	12.5119999999998	19.4336575044428	40.2571629596001	50.1537865292081	49.4608030230419	48.6515007694015
110	428.7074	142.8047	1	18	109	5.45	37.8240000000005	18.8760000000002	42.2724301643524	54.9488961873703	46.0264331035009	44.2882481082318	47.807804884968
111	430.5419	146.4639	1	18	110	5.5	36.6899999999998	73.184	81.8660732904662	63.3289786041689	42.8941993776465	42.5924102725931	48.0722750614705
112	430.5612	151.8858	1	18	111	5.55	0.38599999999974	108.438	108.438687007912	64.848409350198	43.3799545775238	39.6849451799197	47.8633680704866
113	427.574	153.1189	1	18	112	5.6	-59.7439999999995	24.6620000000001	64.6340450536708	59.3856872652351	43.8903402634925	40.0273024107503	48.227049658394
114	428.917	153.2706	1	18	113	5.65	26.8599999999992	3.03400000000011	27.0308112345886	45.5312357956929	47.4748339902782	39.714774519069	48.4819788590236
115	428.3514	153.76	1	18	114	5.7	-11.3119999999992	9.78799999999978	14.9588197395375	31.8110129676773	47.4853910115984	40.8099600866171	48.9492815062674
116	428.7167	153.2471	1	18	115	5.75	7.30599999999981	-10.258	12.5938159427553	24.4517019228162	41.290848279898	40.2956250430405	47.1639842790407
117	430.675	153.6113	1	18	116	5.8	39.1660000000002	7.28400000000022	39.8375728678344	30.1012586303584	31.4137199372175	40.7674377783631	48.2808743868308
118	430.1264	152.3321	1	18	117	5.85	-10.9720000000004	-25.5840000000001	27.8374898293652	35.5850947579618	26.8838923038676	43.7590036418387	47.3806714962315
119	432.6942	153.3547	1	18	118	5.9	51.3560000000007	20.4520000000002	55.2785947722993	37.050460764103	29.27576250893	43.435738070519	46.5370067786271
120	430.889	154.4642	1	18	119	5.95	-36.1040000000003	22.1899999999999	42.3780003775546	31.0164269067576	35.5934870697334	42.2618258896999	44.4120998041491
121	430.6693	155.4357	1	18	120	6	-4.39399999999978	19.4299999999998	19.9206459734616	29.316082684919	37.6970507084345	41.4590053082512	43.8949557751928
122	430.2765	155.7174	1	18	121	6.05	-7.85600000000045	5.63400000000001	9.66740358110735	28.4502663875016	38.1549209792024	37.5088483391194	42.5781054285915
123	430.1727	154.7562	1	18	122	6.1	-2.07599999999957	-19.2239999999998	19.3357687201722	35.601879381505	43.6276670201849	35.9861360395954	43.3923009154809
124	429.0262	152.4813	1	18	123	6.15	-22.9300000000001	-45.498	50.9495132852121	38.343640652766	39.3966421507597	37.1619832221585	42.7783689951202
125	429.4298	148.5954	1	18	124	6.2	8.07199999999966	-77.7179999999998	78.1360653475715	45.2934150516472	37.0382607678015	38.1243300033656	42.1696522430832
126	430.7388	147.54	1	18	125	6.25	26.1800000000005	-21.1080000000004	33.6294523297666	57.9392513554509	41.6271623366044	38.8546608126739	41.9320482125393
127	432.4398	146.1122	1	18	126	6.3	34.0199999999993	-28.5559999999998	44.4162755755133	50.3430179140178	43.6039767410214	41.5235630523532	41.8584420112446
128	435.7262	148.6106	1	18	127	6.35	65.7280000000003	49.9680000000001	82.5649502391908	38.474642154098	45.0883797753231	43.4741453055564	43.5398952586901
129	435.158	148.2982	1	18	128	6.4	-11.3639999999998	-6.24799999999993	12.9683460780469	44.9106840204429	45.0482039353869	43.6132105342123	44.2955224161309
130	436.0689	148.0673	1	18	129	6.45	18.2179999999994	-4.61800000000039	18.7941865479723	41.9145384303957	40.6551729369979	44.5359515000664	44.1341096084682
131	434.7523	145.0517	1	18	130	6.5	-26.3319999999999	-60.3119999999996	65.8096616614912	32.2375081951954	40.0122709169133	45.1975012777925	42.4593209903055
132	435.6978	146.1796	1	18	131	6.55	18.9099999999996	22.5579999999997	29.4355476252773	39.753389956756	44.892205125504	45.4712656772633	40.354061898676
133	436.0703	144.5117	1	18	132	6.6	7.45000000000005	-33.3580000000001	34.1797990631894	42.8357037198978	43.3206235909279	46.7572994202115	39.4397696953764
134	434.6968	142.3901	1	18	133	6.65	-27.4699999999996	-42.432	50.5477548858501	35.1138578133837	47.8297789176649	45.8419634711714	39.4204506312826
135	434.8981	140.6917	1	18	134	6.7	4.02600000000007	-33.9679999999998	34.205755363681	47.8698718206122	52.0336422323312	43.5293443995494	40.1204829031537
136	433.5995	141.0958	1	18	135	6.75	-25.9720000000004	8.08199999999999	27.2004321289207	54.4037389866604	48.7678402189806	43.5684713820381	41.5104815157776
137	435.4283	136.8088	1	18	136	6.8	36.576	-85.7400000000001	93.2156176614199	55.9061678785738	47.3385546135052	42.9494462441261	41.348449390657
138	436.948	133.8318	1	18	137	6.85	30.394	-59.5400000000001	66.8491348934301	61.2315807447647	48.4262190650999	43.3207868755415	41.6742210381503
139	437.4143	130.9665	1	18	138	6.9	9.32600000000093	-57.3059999999998	58.0598993454174	62.4218226245775	46.6357230069559	45.1553067617428	41.1858718860278
140	439.0751	128.4183	1	18	139	6.95	33.2159999999999	-50.9640000000002	60.8328196946353	46.8072374063982	46.4035158621008	46.0063933272365	40.4195630755016
141	438.1398	127.0498	1	18	140	7	-18.7060000000008	-27.3699999999997	33.1516415279849	42.4486991435395	47.124671847163	43.4596366723598	40.3017804892549
142	437.9297	126.3224	1	18	141	7.05	-4.20199999999909	-14.5480000000001	15.1426915705232	37.3652781353379	41.0066873627483	43.1992754582326	41.250278522192
143	439.6613	127.7635	1	18	142	7.1	34.6319999999992	28.8219999999998	45.0564435791367	31.575450979437	43.3209501601551	42.8934033511573	41.7248332407183
144	439.1811	129.3234	1	18	143	7.15	-9.60399999999936	31.198	32.6427943044095	31.8275210697484	42.4808346058207	41.6789180404067	41.8786917494701
145	440.6545	129.9321	1	18	144	7.2	29.4679999999994	12.174	31.8836839151307	35.2061373190985	39.9791444221418	42.1166358029418	41.7445071025638
146	441.7542	131.2554	1	18	145	7.25	21.9940000000008	26.4660000000003	34.4119919795419	44.1932011767706	38.151433125739	44.1663022188813	42.2866051670845
147	442.056	132.8285	1	18	146	7.3	6.03599999999915	31.4619999999996	32.0357728172736	47.5963910763035	39.05999630296	41.1733357289609	42.6708813628355
148	438.5855	135.6924	1	18	147	7.35	-69.4099999999992	57.278	89.9917628674974	48.3828378648465	37.3605876372147	39.8742967707442	43.4143791206998
149	437.2925	137.8121	1	18	148	7.4	-25.8600000000001	42.3939999999999	49.6587438020737	44.4753451817297	36.7221130738575	38.7585332378433	45.2676887005896
150	438.9638	138.4553	1	18	149	7.45	33.4259999999995	12.8640000000001	35.815917857846	42.9138552868215	37.8297557437827	36.303174650937	46.8923526265667
151	438.283	138.7547	1	18	150	7.5	-13.6159999999995	5.9880000000004	14.8745285639576	30.5279740976588	41.2079325905997	35.4060597007174	47.0524653715893
152	437.1653	139.2219	1	18	151	7.55	-22.3540000000003	9.34399999999982	24.2283233427328	25.8478350714115	41.3399840951734	37.0292913671208	47.0782360946719
153	438.0773	138.1556	1	18	152	7.6	18.2399999999996	-21.3260000000002	28.0623569216841	27.2766736227188	36.4276433813333	36.692367061225	48.826349618232
154	439.3901	138.172	1	18	153	7.65	26.2560000000008	0.328000000000088	26.2580486708369	37.9405199994698	35.0362318698658	37.9154200277688	49.7898524336282
155	439.8275	140.275	1	18	154	7.7	8.74799999999937	42.0600000000002	42.9601106143828	39.7661129035253	32.6272048797321	39.9596698055783	49.8966764544062
156	439.852	143.6846	1	18	155	7.75	0.489999999999782	68.1919999999997	68.1937604477122	42.3273126650078	32.6606862756957	41.004738952131	49.7908542134168
157	439.9662	145.3485	1	18	156	7.8	2.28400000000079	33.2780000000002	33.3562878630105	44.2246286683202	34.9985864312816	42.3923164815449	48.0068665377052
158	440.1342	147.385	1	18	157	7.85	3.36000000000013	40.7299999999998	40.8683557290966	37.9777361367454	36.0241464852353	43.5079713658581	48.0868321951674
159	440.1448	149.1722	1	18	158	7.9	0.21199999999908	35.7440000000003	35.7446286873989	27.3808525519217	39.10872698168	45.3800706394364	47.2661230060493
160	439.5609	149.1194	1	18	159	7.95	-11.6779999999994	-1.05599999999981	11.7256479565091	30.2310599590378	42.089583867374	47.7783119258969	45.9286964350914
161	439.7002	149.867	1	18	160	8	2.78599999999983	14.9519999999995	15.2093425235934	29.7209803054628	40.8015453136622	50.6452940708188	45.7893008565364
162	439.1741	152.1885	1	18	161	8.05	-10.5219999999997	46.4300000000003	47.6073248985912	33.9928252950399	43.4446488679163	50.9571967311112	46.4271569638769
163	440.6406	153.4214	1	18	162	8.1	29.3299999999999	24.658	38.3179574612217	46.2014315980025	50.5882993503829	54.7592958853066	46.3539432924105
164	440.122	156.2291	1	18	163	8.15	-10.3719999999998	56.1539999999997	57.1038536352842	54.2222380754028	55.723909409007	57.9007868268497	46.2642926956269
165	440.8653	159.7908	1	18	164	8.2	14.8659999999995	71.234	72.7686794713219	56.6582377767948	62.9294189720617	57.6767171058705	45.9409566557574
166	440.8848	162.5564	1	18	165	8.25	0.389999999999873	55.3120000000001	55.3133749105948	71.4556183953029	68.6299018659418	55.4154062079523	45.5771024726258
167	440.4805	165.5183	1	18	166	8.3	-8.08599999999956	59.2380000000003	59.7873234055517	77.4549935229742	66.9158070309409	54.8403973464496	44.8560508882443
168	440.6204	171.1318	1	18	167	8.35	2.79800000000023	112.27	112.304860553762	79.657406346121	73.494445285378	56.2993676195907	43.0175541086704
169	439.913	175.429	1	18	168	8.4	-14.1480000000001	85.9440000000001	87.1007292736405	83.0375656564808	76.6928466720193	55.7737127742553	42.5676035566852
170	438.4275	179.3458	1	18	169	8.45	-29.71	78.3359999999999	83.7807435870558	77.1733762850869	73.2638503443671	55.5542182192459	43.4857017647704
171	437.0949	182.7016	1	18	170	8.5	-26.6520000000003	67.1160000000003	72.2141714623941	75.533272175453	70.0292671022424	56.1725420123554	45.0029546568174
172	437.1733	184.2229	1	18	171	8.55	1.56799999999976	30.4259999999999	30.4663765485821	75.9306998210644	66.2361458249828	55.825022560633	45.7752429193981
173	436.8012	189.4148	1	18	172	8.6	-7.44199999999978	103.838	104.104340005593	66.8702943426133	62.0104358887984	56.0155195235959	45.8314177309224
174	438.1109	193.6723	1	18	173	8.65	26.1940000000004	85.1499999999999	89.0878675016974	57.020968548004	55.8235161395035	54.6131653634851	46.0069883122434
175	437.9879	195.5923	1	18	174	8.7	-2.45999999999981	38.3999999999997	38.4787161948002	55.2989153648788	48.1790174664301	51.9222435059365	45.5825113200445
176	437.9548	196.7402	1	18	175	8.75	-0.662000000000944	22.9579999999999	22.9675424893478	48.4875996021439	43.715182158769	50.1494659931206	44.2426465000393
177	437.284	197.6029	1	18	176	8.8	-13.4159999999997	17.2540000000004	21.8561106329558	35.7163324579426	44.734238090325	47.3197852949436	44.647969722918
178	435.4396	200.5803	1	18	177	8.85	-36.8880000000001	59.5479999999998	70.0477611919181	29.487740590247	38.5365937618139	42.5271368514828	43.9176618463326
179	436.3586	201.4446	1	18	178	8.9	18.3800000000008	17.2860000000003	25.2315317806914	30.4093957695339	32.5334840549509	39.755136473934	43.8904013680653
180	436.527740112694	201.119138874955	1	18	179	8.95	3.38280225387962	-6.50922250089991	7.33575685632196	34.1695608157713	30.5806366675059	39.1930916036439	44.8577417933741
181	435.263050883915	200.569934401444	1	18	180	9	-25.2937845755798	-10.9840894702205	27.5758183857823	28.585587921484	30.2696648839988	39.3606152428161	47.4015553195083
182	433.253161213179	200.265287727211	1	18	181	9.05	-40.1977934147203	-6.09293348465997	40.6569358641428	29.3506356519591	28.4034247649045	40.5932891076849	48.8217076773981
183	431.1867	200.6735	1	18	182	9.1	-41.3292242635805	8.16424545578002	42.1278967204815	31.6735327447648	23.0438378141671	36.9035395765382	49.5874552970001
184	430.0323	201.5556	1	18	183	9.15	-23.0879999999991	17.6420000000002	29.0567704330671	30.1299339984637	23.6867568083644	34.113189797637	49.1880284277981
185	430.6748	200.8592	1	18	184	9.2	12.8499999999997	-13.9280000000002	18.9502423203504	22.6372887140376	30.2071657408576	33.4883055342184	48.049608766642
186	430.7828	199.8722	1	18	185	9.25	2.16000000000008	-19.7399999999999	19.8578246542766	17.5020877068503	35.0060483268632	33.0698867921264	47.324741845631
187	430.9377	199.911	1	18	186	9.3	3.09799999999996	0.776000000000181	3.19370944201253	18.0228779647697	36.4523401250449	34.4555420993865	45.9995628819684
188	430.1745	199.6041	1	18	187	9.35	-15.2639999999997	-6.13800000000026	16.4518916845448	28.7407987369504	35.2704853912625	31.5359560730746	43.9887902182835
189	431.3651	200.6474	1	18	188	9.4	23.8119999999992	20.8660000000003	31.6607217226641	39.8821626552626	35.6928955403232	32.0070899618753	43.9610724893962
190	432.3296	204.1438	1	18	189	9.45	19.2900000000009	69.9279999999999	72.5398461812542	50.2673915360521	36.395974400931	34.1612653675022	44.7978517701178
191	433.8573	207.5994	1	18	190	9.5	30.5539999999996	69.1120000000001	75.5646442458375	53.0388830756747	35.870108700254	38.6305686266613	47.303167253153
192	434.4367	210.2938	1	18	191	9.55	11.5879999999993	53.888	55.11985384596	53.3629131158767	40.5076594338685	41.8183927941632	47.3948726149008
193	434.451	211.8092	1	18	192	9.6	0.286000000000968	30.308	30.3093493826575	44.0511500649115	40.0280743319822	43.1593910704043	46.3240969719945
194	435.2635	213.2614	1	18	193	9.65	16.25	29.0440000000001	33.2808719236742	31.8580547452453	40.3274231153863	43.7628914921111	46.121745864984
195	434.1961	212.521	1	18	194	9.7	-21.3480000000004	-14.8080000000004	25.9810309264284	30.7479273316849	38.1153649941467	44.1769740273474	46.5119072475714
196	434.0443	211.807	1	18	195	9.75	-3.0359999999996	-14.28	14.5991676475064	27.0172655882896	42.2550889264595	44.5000176981415	48.8759612131934
197	432.4865	209.8793	1	18	196	9.8	-31.1560000000009	-38.5539999999997	49.5692167781581	27.2919331148959	47.1844454632815	44.6793404689931	49.9820332172223
198	432.7755	210.3854	1	18	197	9.85	5.78000000000088	10.1220000000001	11.6560406656811	32.1795799233819	51.0482967495461	45.4504435850842	48.9556896288949
199	431.0879	210.7782	1	18	198	9.9	-33.7520000000006	7.85599999999988	34.6542095567052	52.6521231076737	51.8328874438991	48.1670085048585	49.3428997356534
200	433.5528	210.2495	1	18	199	9.95	49.298	-10.5739999999997	50.4192649688588	63.620963594878	51.9579736537638	50.4026119365918	50.1460418006645
201	436.3322	205.1041	1	18	200	10	55.5880000000002	-102.908	116.961883568965	75.0793279108025	53.129926696029	55.2457192634899	50.2588668842622
202	437.831287739541	200.103285943354	1	18	201	10.05	29.9817547908197	-100.01628113292	104.41341921418	76.3738417729023	48.8510215041177	54.1964561221167	49.9576769897403
203	438.218589937584	196.677717920692	1	18	202	10.1	7.74604396086033	-68.5113604532398	68.9478622453034	71.7363673841457	50.8728128381863	55.7446543674507	49.8334565628319
204	437.718497166834	194.683115937683	1	18	203	10.15	-10.0018554149995	-39.8920396601801	41.1267788672045	53.6077302843843	56.0065938943306	58.130301932331	49.7211584056973
205	436.5554	193.9752	1	18	204	10.2	-23.2619433366801	-14.15831875366	27.2318930250755	34.0810794133575	62.6898588790369	59.5355089609243	50.3110860048442
206	435.260994663675	194.212264327902	1	18	205	10.25	-25.8881067265008	4.74128655804009	26.3186980701582	26.6662977655701	68.2363496005202	64.6820356342605	51.4313336316537
207	435.5962	194.2629	1	18	206	10.3	6.70410672650064	1.01271344195993	6.78016485904565	35.6393460157589	61.2084667809519	65.5085243350581	52.6957044621545
208	437.1268	194.7069	1	18	207	10.35	30.6119999999999	8.87999999999977	31.8739540063668	53.6433503739281	60.4410119853553	66.3754231847151	53.4335231617928
209	434.5363	198.1385	1	18	208	10.4	-51.8100000000004	68.6320000000001	85.9920201181485	82.8649689166562	64.4277164207629	66.6787095094314	54.4616729180786
210	436.0534	192.4756	1	18	209	10.45	30.3420000000006	-113.258	117.251914815921	88.3358541485463	67.1130442680849	66.1308182338267	54.6783852565351
211	438.2306	184.1337	1	18	210	10.5	43.5439999999994	-166.838	172.426790783799	94.2157262051405	76.234144572492	61.8871651418631	54.5246791552583
212	438.0582	182.4357	1	18	211	10.55	-3.44799999999964	-33.9600000000002	34.1345910184963	93.2160868257669	82.1660271659985	58.0969611853174	55.1223485987863
213	436.7201	179.6797	1	18	212	10.6	-26.7619999999999	-55.12	61.273314289338	80.5827381622416	81.8780335312439	56.5075220552595	56.1977065217755
214	436.2516	175.6572	1	18	213	10.65	-9.37000000000012	-80.4500000000002	80.9938232212805	69.6033202283278	77.3508251245321	55.6794253192835	57.1703926536546
215	435.2628	173.1402	1	18	214	10.7	-19.7759999999994	-50.3399999999999	54.0851714982949	75.9962001834507	69.5717775886166	56.445197982341	58.7842151728475
216	433.1393	167.6608	1	18	215	10.75	-42.4700000000007	-109.588	117.529701114229	69.5403408573472	55.537980683206	58.362649565166	59.5198265163275
217	432.4928	164.4197	1	18	216	10.8	-12.9300000000001	-64.8219999999998	66.098990794111	61.4855634232973	54.985455589683	60.7120684553158	59.6236605713125
218	432.4417	162.9709	1	18	217	10.85	-1.02199999999925	-28.9760000000001	28.9940176588207	58.5608170149915	52.5740321251638	61.4166027385014	59.8671710052863
219	431.435	161.2012	1	18	218	10.9	-20.1340000000005	-35.394	40.7199360510306	41.4726411380841	46.931134217804	60.7563373312987	59.418431432981
220	431.6824	159.2437	1	18	219	10.95	4.94799999999941	-39.1500000000002	39.461439456766	33.9747109959153	45.7773516965971	58.9541585764784	59.0342502894737
221	431.4296	157.6593	1	18	220	11	-5.05599999999959	-31.6879999999998	32.0888217296924	35.6077233929803	40.4911545578399	53.8036390470268	57.7072023149957
222	430.972	156.304	1	18	221	11.05	-9.15200000000027	-27.106	28.6093400832666	32.3767050123108	39.2581097446332	56.0482410754559	55.2615855342476
223	430.2714	154.5832	1	18	222	11.1	-14.011999999999	-34.4159999999999	37.1590796441458	32.9938863782028	40.9551719457588	56.6507586761003	54.8343095242728
224	431.073	153.6526	1	18	223	11.15	16.031999999999	-18.612	24.5648441476832	39.5096679775957	44.1618495380654	56.2104833749781	55.2627171394645
225	430.6867	151.5606	1	18	224	11.2	-7.72600000000011	-41.8400000000003	42.5473462862259	44.5415084933511	48.3365395643401	58.0329213847706	55.4417373715206
226	430.0516	148.3902	1	18	225	11.25	-12.7019999999993	-63.408	64.6677297266572	46.3026204985374	52.0692974108476	54.3576173983944	55.6678388904924
227	430.5854	145.7553	1	18	226	11.3	10.6759999999997	-52.6979999999998	53.7685426620433	55.94699406382	57.1110265612289	53.7387968075668	55.9604961964418
228	429.3418	143.8226	1	18	227	11.35	-24.8720000000003	-38.6540000000002	45.9646396700772	63.6791927504775	60.7274852270368	53.3589188258576	55.7757640426731
229	430.9672	140.5664	1	18	228	11.4	32.5080000000003	-65.1240000000001	72.7867119740962	64.6289268440995	65.4898325321522	52.1581533565305	55.4991817718002
230	429.2365	136.8933	1	18	229	11.45	-34.6140000000003	-73.4619999999995	81.2083397195137	69.6805446291067	70.288491072944	51.9376823451207	61.3477175677664
231	429.538	133.4356	1	18	230	11.5	6.03000000000065	-69.1540000000003	69.416400194767	75.1523499555362	68.2240802389489	53.5272394881284	70.0828201849378
232	430.2354	129.5463	1	18	231	11.55	13.9480000000003	-77.7859999999998	79.0266315870794	75.0326710004845	68.2194838705004	52.4262098831777	77.6668454348074
233	429.5865	125.938	1	18	232	11.6	-12.9780000000005	-72.166	73.3236663022248	76.8977893954106	65.7626657059563	53.161096993286	77.0736483868738
234	431.2756	122.7482	1	18	233	11.65	33.7819999999999	-63.7960000000001	72.1883171988377	71.8192336337984	60.1544571749957	54.8460089596455	76.181483812848
235	427.6822	119.9953	1	18	234	11.7	-71.8679999999995	-55.0579999999999	90.5339316941439	66.7584231118942	55.5388251259012	54.4382767607002	88.0636812726042
236	425.8159	118.8282	1	18	235	11.75	-37.3260000000005	-23.3420000000001	44.023621386706	56.3729814563764	54.9851815654091	52.9730282158188	98.3004675001581
237	423.2482	118.0394	1	18	236	11.8	-51.354	-15.7759999999999	53.7225789775584	45.2762433495069	47.7413932051266	51.2089239375677	97.151769789132
238	423.468	116.9924	1	18	237	11.85	4.39600000000041	-20.9399999999999	21.3964580246358	34.1798608563919	45.5947087595352	50.1349253468448	96.5833922926072
239	422.7943	116.4987	1	18	238	11.9	-13.4739999999999	-9.87400000000008	16.7046266644903	38.1511294970199	44.2021853871387	50.2420262123016	97.3835717979182
240	423.9645	115.194	1	18	239	11.95	23.4039999999993	-26.0939999999999	35.0520192285689	28.724363298359	38.5880624484564	63.7412765590544	96.9852658451593
241	426.7983	113.7205	1	18	240	12	56.6759999999999	-29.47	63.8799645898461	34.816436062694	37.7219761926887	86.3620013228488	98.1275590740461
242	427.0839	113.5563	1	18	241	12.05	5.7120000000009	-3.28400000000016	6.58874798425401	43.1281274247705	34.1983640046349	99.2854497941588	98.9617448252655
243	424.7361	114.6566	1	18	242	12.1	-46.9560000000001	22.0060000000001	51.8568218463108	42.996264040521	34.5071849877332	97.4965380976472	98.8707636262913
244	422.1129	115.9236	1	18	243	12.15	-52.4639999999999	25.3399999999999	58.2630834748727	37.2928228883575	40.3295952496075	96.1524842507178	99.4704812428793
245	420.4196	115.6238	1	18	244	12.2	-33.8660000000004	-5.99599999999981	34.3927023073214	39.6723647109108	71.9437279922076	118.094441160438	99.839142309367
246	418.6593	115.4575	1	18	245	12.25	-35.2060000000006	-3.32600000000014	35.3627588290286	34.1979339127724	117.738821080288	142.243317601922	99.4063836558211
247	417.8086	115.096	1	18	246	12.3	-17.0139999999992	-7.22999999999985	18.4864570970203	37.5310630744445	150.829506383191	140.564742770697	98.9269703451095
248	416.5932	115.2428	1	18	247	12.35	-24.3079999999998	2.93599999999998	24.4846678556191	100.891191943894	149.398367435759	139.807865759357	97.979022721895
249	415.4209	118.8011	1	18	248	12.4	-23.4460000000001	71.1660000000001	74.928729283233	198.184819272219	148.102783114297	142.608990239306	96.8516278185164
250	432.438318874487	123.131154466903	1	18	249	12.45	340.348377489739	86.6010893380599	351.19334665457	261.986648055471	197.600819872419	142.032849345198	95.4932089726652
251	458.322287908648	126.415793824254	1	18	250	12.5	517.67938068322	65.6927871470199	521.830895470655	264.598800958746	246.764659011155	142.727878659964	94.2692053619681
252	475.1629	127.4891	1	18	251	12.55	336.81224182704	21.46612351492	337.495601013279	258.674503154149	246.931121536759	145.497279767353	92.9539065630621
253	475.0666	125.6143	1	18	252	12.6	-1.9259999999997	-37.4959999999999	37.5454323719942	294.310447800944	245.108546530981	144.580430259297	92.2324290112105
254	473.8183	123.7239	1	18	253	12.65	-24.9659999999994	-37.808	45.3072402602495	295.344498750091	244.888385229004	144.094953526113	92.0032286819828
255	447.909580942885	129.139423486011	1	18	254	12.7	-518.174381142301	108.31046972022	529.373069888544	231.875595018048	212.121970698188	145.240007858034	90.7502021811888
256	422.3974	135.7314	1	18	255	12.75	-510.2436188577	131.83953027978	527.001150216387	225.618292103215	167.716936239639	145.839739095823	90.2999220666283
257	422.9725	136.5587	1	18	256	12.8	11.5020000000004	16.5459999999996	20.1510823530647	231.102267303859	140.165053151516	146.645016752651	89.4515989513862
258	422.8417	136.2744	1	18	257	12.85	-2.61600000000044	-5.68599999999947	6.25891779783025	129.933493595432	139.762493082834	145.823120096945	90.0212694409178
259	419.7379	138.169	1	18	258	12.9	-62.0759999999996	37.8919999999999	72.7271162634677	40.0893737291882	140.087123937929	143.461229424731	90.1693186596397
260	419.9906	139.318	1	18	259	12.95	5.05399999999895	22.98	23.5292013464119	48.4545112849836	92.8791958436483	127.245141386276	89.6096198411131
261	419.7006	143.1962	1	18	260	13	-5.79999999999927	77.5639999999999	77.7805508851665	53.9066940624529	44.9148191804919	102.176409401087	88.1003744299925
262	417.6378	145.5087	1	18	261	13.05	-41.2559999999996	46.25	61.976770132042	49.0719805720003	46.3589119685433	86.6223633319655	88.4340471929936
263	417.510698056627	147.179865128435	1	18	262	13.1	-2.54203886746041	33.4233025687001	33.5198316851764	55.8248980918645	46.5376936629098	86.9683199247737	87.9119777719722
264	419.249259333713	148.874274300159	1	18	263	13.15	34.7712255417196	33.8881834344795	48.553548811205	49.7402646317956	42.0340736204584	87.8539731132478	86.7145186360417
265	421.5185	150.6227	1	18	264	13.2	45.3848133257407	34.9685139968204	57.2937889457326	44.2633126521029	42.3683120743639	63.4059632019397	86.2056135068932
266	423.4236	152.0289	1	18	265	13.25	38.1020000000001	28.1239999999997	47.3573835848222	39.1686932633667	36.6358825625353	38.3565265313348	85.7464435830009
267	425.1499	152.1357	1	18	266	13.3	34.5259999999996	2.13600000000042	34.5920102335781	34.9961666689164	33.0796735124152	38.3384551320753	85.8519328095872
268	425.3077	152.5058	1	18	267	13.35	3.15600000000018	7.40199999999959	8.04673474149577	28.9117260568634	34.1741467667134	40.2346731224788	86.6358245390309
269	425.1285	151.1329	1	18	268	13.4	-3.58400000000074	-27.4579999999997	27.6909158389532	23.531500493275	35.6208222885662	37.7296470799736	86.4024873430317
270	426.3079	150.4893	1	18	269	13.45	23.5880000000009	-12.8720000000004	26.8715858854674	21.8960343727276	33.932730560231	37.1863903370283	78.8260345910083
271	425.4061	150.0067	1	18	270	13.5	-18.0360000000007	-9.65199999999982	20.4562557668803	29.1796002700601	31.7982338821776	33.4728702000211	66.9163940770895
272	426.0121	148.8332	1	18	271	13.55	12.1199999999999	-23.4699999999998	26.4146796308414	36.245477908216	30.3179982956074	31.3708146186339	59.2421512459475
273	426.0233	146.61	1	18	272	13.6	0.224000000000615	-44.4639999999998	44.464564228158	38.9537350635987	33.9316525820478	31.2435252846479	59.001822425013
274	426.9541	143.5996	1	18	273	13.65	18.6159999999995	-60.2080000000001	63.0203040297331	40.0649672710802	33.4252205394887	29.3340837459701	58.9374880347789
275	427.5509	141.6691	1	18	274	13.7	11.9360000000006	-38.6100000000005	40.4128716623807	38.7399622184872	32.0044685996927	27.1712191557526	46.8648816465588
276	428.6118	140.9167	1	18	275	13.75	21.2180000000001	-15.0479999999999	26.0124168042879	38.6837048940355	30.3098578375068	25.6531480701784	34.2613199002581
277	428.0415	140.1081	1	18	276	13.8	-11.4060000000006	-16.1719999999997	19.7896543678763	30.6049631707614	29.6619557248525	25.0588488665231	34.5562130941016
278	430.0938	139.2905	1	18	277	13.85	41.046	-16.352	44.1832776058998	25.0552021357867	28.3129038025823	27.4485289811166	34.7294453091094
279	431.2249	139.3133	1	18	278	13.9	22.6220000000001	0.45599999999979	22.6265954133626	20.5547484039334	23.047345203374	29.3437452613321	33.362578628286
280	431.7426	138.9487	1	18	279	13.95	10.3539999999998	-7.29199999999992	12.6640664875069	20.5839492312178	20.4097077512741	30.4069277957406	35.3540961816001
281	431.5772	138.89	1	18	280	14	-3.30799999999954	-1.17400000000032	3.51014814502147	17.9421027111291	19.5080622581793	31.6563787530916	34.2379936856496
282	431.836	139.8526	1	18	281	14.05	5.17600000000016	19.2520000000002	19.9356585042985	15.4897272359866	19.7996994374387	31.8619391599294	35.0140734379385
283	432.1689	141.3651	1	18	282	14.1	6.6579999999999	30.2500000000003	30.9740450054561	15.7642133667615	20.9654053801854	31.0353249252524	35.4570399178921
284	432.175	141.8833	1	18	283	14.15	0.122000000000071	10.3639999999996	10.3647180376502	18.4613761124251	25.2622699831755	30.0210029563099	37.3603240942107
285	432.4072	142.5456	1	18	284	14.2	4.64399999999955	13.2460000000003	14.0364971413813	19.0154496436596	28.8093869917885	30.3238000911779	39.0592871931872
286	432.776	143.3112	1	18	285	14.25	7.37600000000043	15.3120000000001	16.9959618733395	23.9887080492417	33.0028996686764	30.1661132691815	40.7880146685855
287	433.0725	144.4071	1	18	286	14.3	5.92999999999961	21.918	22.7060261604711	35.0348127303644	34.0619225950064	30.7739710561278	42.7247113237742
288	432.5058	147.141	1	18	287	14.35	-11.3339999999994	54.6779999999995	55.8403370333663	41.8545606168154	33.7577460479225	29.2242174957399	45.8386070368195
289	431.6716	150.3129	1	18	288	14.4	-16.6840000000002	63.4380000000004	65.5952414432637	47.5444232249276	36.9946607092458	28.9955101765985	48.8851411678264
290	432.5103	152.5688	1	18	289	14.45	16.7739999999992	45.1179999999999	48.1352365736367	49.1083955463531	40.2378924310817	33.5218020261719	51.1253330011424
291	431.3916	154.5466	1	18	290	14.5	-22.3739999999998	39.556	45.4452749139005	43.5267840466033	40.8241642801838	35.0031171712782	55.0347808434275
292	431.6	156.0586	1	18	291	14.55	4.1680000000008	30.24	30.5258877675983	38.9545086881271	41.7482426748168	38.6573322572432	56.8862195935528
293	431.2722	157.4162	1	18	292	14.6	-6.55600000000049	27.1519999999998	27.9322795346172	38.621224245348	37.4830296112944	39.6705545511364	57.4103414720468
294	431.5731	155.3008	1	18	293	14.65	6.01800000000026	-42.3079999999999	42.7338646508831	34.10390533544	32.7287503700214	45.3865644424513	57.0887698236152
295	430.7637	153.1229	1	18	294	14.7	-16.1880000000008	-43.5580000000004	46.4688143597409	34.3880898032805	38.2342170605552	50.9473552306219	57.1883853365914
296	431.6418	152.3913	1	18	295	14.75	17.5620000000004	-14.6319999999997	22.8586803643606	31.4392751759855	37.00333467388	55.9228812669926	57.3941086190918
297	431.018	150.9208	1	18	296	14.8	-12.4760000000003	-29.4099999999997	31.9468101068009	26.5029920519157	43.2527419194801	60.3905737810253	57.7816030801266
298	430.4086	150.6689	1	18	297	14.85	-12.1879999999999	-5.03800000000012	13.1882063981422	37.8472098757625	45.5833630543503	64.2286850925225	57.2867545243366
299	431.1806	150.2012	1	18	298	14.9	15.440000000001	-9.35400000000016	18.0524490305341	39.9027640123199	53.7784681756569	68.4265370743206	57.0034775149816
300	429.2012	145.4365	1	18	299	14.95	-39.5880000000011	-95.2940000000001	103.189903478975	52.1173940356796	61.656818030162	71.8437382065443	57.4600161828764
301	430.6171	146.2969	1	18	300	15	28.3180000000004	17.208	33.1364510471478	59.7274509327151	71.0215982538014	78.4131829337633	57.9970425465546
302	432.6584	150.476	1	18	301	15.05	40.8259999999996	83.5820000000001	93.0199602235992	81.053944299398	79.0329048872338	81.9105000271762	57.8847055166377
303	433.3443	152.9444	1	18	302	15.1	13.7180000000001	49.3680000000001	51.2384908833194	85.4664261845615	90.9743405737505	83.7853580188412	58.0320383951055
304	434.4208	159.085	1	18	303	15.15	21.5300000000002	122.812	124.684915863949	102.140432495283	104.12432377862	84.1565366909205	58.415490053234
305	435.7104	165.2134	1	18	304	15.2	25.7920000000001	122.568	125.252312904792	105.948415738788	105.453259352533	84.0529705820049	58.8817381994949
306	435.7615	171.0385	1	18	305	15.25	1.02200000000039	116.502	116.506482600755	122.221230214786	119.823031193647	84.622103969002	59.1476073627
307	437.3439	176.4134	1	18	306	15.3	31.6480000000001	107.498	112.059876441124	127.194703257841	120.568258134872	84.7892351041255	59.4735578851087
308	438.4694	182.9473	1	18	307	15.35	22.5099999999998	130.678	132.60256326331	125.440092520505	121.987352983332	85.3492915529333	58.9056817871666
309	438.4281	190.4248	1	18	308	15.4	-0.826000000000704	149.55	149.552281079226	137.50562989201	114.534605206184	85.0114448533648	58.0379573495157
310	436.6657	195.9757	1	18	309	15.45	-35.2479999999991	111.018	116.479259218111	135.188100530957	106.449123133848	81.398230339581	57.2226327777334
311	428.0591	198.0011	1	18	310	15.5	-172.132	40.5080000000004	176.834169458281	121.753475751878	98.2226096842025	80.990967921831	56.4816986939739
312	424.3947	201.4375	1	18	311	15.55	-73.288	68.7279999999998	100.472229635855	101.874507154527	90.5455653210172	77.1120787760321	56.3522228519058
313	422.8377	204.3147	1	18	312	15.6	-31.1400000000003	57.5439999999998	65.4294393679175	87.4581537471905	79.7242425321161	76.3935222390747	55.8502280766093
314	421.257	206.2617	1	18	313	15.65	-31.6139999999996	38.9400000000001	50.1574380924702	58.9395894763946	65.8985659281099	71.4444156640166	56.0062656943504
315	421.8088	208.4119	1	18	314	15.7	11.0360000000003	43.0040000000002	44.3974921814288	45.9030301110777	57.3432013266286	66.8161211683678	56.2556096464356
316	423.2066	209.4005	1	18	315	15.75	27.9559999999992	19.7719999999998	34.2413481043015	37.6950093123539	42.1589046500153	62.3723334584074	56.7094311979279
317	424.4257	210.6761	1	18	316	15.8	24.3820000000005	25.5119999999999	35.2894328092706	29.9226247016929	33.6558994171919	58.5565419891921	56.8585740927189
318	424.0765	211.8445	1	18	317	15.85	-6.98399999999992	23.3680000000004	24.3893353742987	27.2282489060668	30.7996914948172	53.5826784818108	56.8168266466749
319	423.6618	211.4611	1	18	318	15.9	-8.29399999999964	-7.66800000000046	11.2955150391649	25.378219823636	28.354226121849	47.6493776247108	56.5925619359696
320	423.9446	212.9813	1	18	319	15.95	5.65599999999904	30.4040000000003	30.9256132032982	21.4087687233061	27.1831192028878	42.6015273489226	54.3970085837255
321	422.8264	212.4236	1	18	320	16	-22.364	-11.1540000000002	24.9912026921476	23.9043736772806	26.5220572326123	34.5502144541844	55.3997052542556
322	423.2867	213.0435	1	18	321	16.05	9.20600000000036	12.398	15.4421773076211	26.7858275420051	26.567518657367	30.7939456766355	54.0658490888555
323	423.7347	214.8316	1	18	322	16.1	8.95999999999958	35.7620000000003	36.8673601441711	27.1379894997089	27.4411144315055	27.9150981343774	53.7033973352208
324	422.5547	214.3225	1	18	323	16.15	-23.599999999999	-10.1820000000004	25.7027843627876	27.6658946415885	29.4001893213117	27.8559946977802	51.34047191442
325	424.1886	214.3596	1	18	324	16.2	32.6779999999997	0.742000000000189	32.6864229918169	31.7262685914279	27.8598533712165	28.4582487108662	49.0881542623937
326	423.4218	213.2104	1	18	325	16.25	-15.3359999999998	-22.9840000000002	27.630728401546	30.9778551857305	26.9415242583535	28.7967584268538	46.4093628560732
327	423.4247	214.9976	1	18	326	16.3	0.0579999999990832	35.7440000000003	35.744047056818	32.0145511006182	27.931991936079	28.9279130813124	45.5750294385046
328	423.7722	216.617	1	18	327	16.35	6.9500000000005	32.3879999999997	33.1252931156841	28.5817172427241	25.0305047739375	28.2843617404165	45.2996594801027
329	425.1744	217.2641	1	18	328	16.4	28.0439999999999	12.9420000000005	30.8862639372263	26.2171538751185	27.3577632737115	28.1736790185743	42.1333890567554
330	424.8185	217.9538	1	18	329	16.45	-7.11800000000039	13.7939999999998	15.5222537023462	24.1377152807302	29.7333782188446	27.39578682787	43.8603516598199
331	424.7699	217.1649	1	18	330	16.5	-0.971999999999298	-15.7780000000002	15.807911563518	19.0831543621445	31.0714596210954	29.8084425866802	42.4604175518171
332	425.5847	218.1356	1	18	331	16.55	16.2959999999998	19.4140000000004	25.3468540848763	22.7009754468047	31.2883075052577	31.019619401679	41.459121762063
333	425.311	217.8541	1	18	332	16.6	-5.47400000000039	-5.63000000000045	7.85248852275566	30.885039194965	29.1276090493274	31.0132724313669	40.6496732051566
334	427.752	218.049	1	18	333	16.65	48.8200000000006	3.89800000000037	48.9753693605272	35.9257653670723	26.9471687158369	31.2365281648234	40.7250986728507
335	429.2934	220.413	1	18	334	16.7	30.8280000000002	47.2800000000001	56.4425724431481	38.4388997297853	26.9317202845236	31.3601873564195	39.8545645637824
336	429.4612	222.4567	1	18	335	16.75	3.35599999999999	40.874	41.0115424240543	39.1720637365103	32.6753609150068	30.4463922537389	39.2118385321574
337	429.3424	224.3486	1	18	336	16.8	-2.37600000000043	37.8379999999999	37.9125258984414	31.1933619848692	34.107246867279	32.5935168878171	38.9947572052578
338	429.4781	224.9083	1	18	337	16.85	2.71399999999971	11.1939999999998	11.5183085563808	22.9784013740821	36.9960400887962	37.0166404783945	39.1072333905545
339	429.1169	225.1835	1	18	338	16.9	-7.22399999999993	5.50400000000025	9.08186060232163	29.4249564629413	35.1152930559353	36.6174004887999	38.8504660629692
340	429.6759	225.7107	1	18	339	16.95	11.1800000000005	10.5439999999999	15.3677693892122	29.7755940047726	32.9869964939945	45.1191759707172	38.9039839527697
341	430.8565	229.1774	1	18	340	17	23.6119999999994	69.3340000000001	73.2443178683506	34.8200164410821	29.8213248863824	50.3706206494497	38.5397338549513
342	431.0012	231.1554	1	18	341	17.05	2.89400000000001	39.5599999999996	39.6657136075978	39.0372241270013	33.8987262703765	52.1242978474906	38.742704856771
343	431.2614	232.9739	1	18	342	17.1	5.20399999999995	36.37	36.7404207379284	42.9955916139069	44.9056719074617	53.3842482759358	38.5999717790921
344	429.7697	233.1977	1	18	343	17.15	-29.8339999999996	4.47600000000023	30.1678990319177	30.2176933098235	46.2876322617629	53.5942026479212	38.2326232130042
345	431.4989	232.8809	1	18	344	17.2	34.5839999999998	-6.33600000000001	35.1596068237401	38.0218585359804	63.3066316569108	51.2508804166986	38.5534034901427
346	431.1152	233.1484	1	18	345	17.25	-7.67399999999952	5.35000000000025	9.35482634793374	54.9913273738413	68.0658803838927	49.626918637461	38.7019390064153
347	433.5342	236.2512	1	18	346	17.3	48.3799999999997	62.056	78.686539738382	53.5380403965244	70.1413488277022	49.0616013292033	39.3770444389565
348	438.5285	239.7176	1	18	347	17.35	99.8860000000002	69.3279999999999	121.587764927233	83.6176716999147	69.7724564630754	49.9301050406925	39.8351483665789
349	438.1852	240.81	1	18	348	17.4	-6.86599999999999	21.848	22.9014641453335	105.914067457962	72.0731122399071	49.5272531073641	40.1322666182219
350	428.908	240.697	1	18	349	17.45	-185.544	-2.25999999999999	185.557763340691	102.260839119424	69.5147643394026	50.4121810776693	40.623552741657
351	422.994	241.9333	1	18	350	17.5	-118.28	24.726	120.836805138169	84.5535855523095	69.4325123885395	47.2710251232224	40.4674447787851
352	419.9897	242.2507	1	18	351	17.55	-60.086	6.34799999999984	60.4203980456931	90.6081840832897	64.22447638803	46.465790311863	40.1752178767572
353	418.8428	243.4405	1	18	352	17.6	-22.9380000000003	23.7959999999998	33.05149709166	55.4118569788907	54.9545381739233	46.1866711268173	40.0637756819515
354	416.5713	244.8222	1	18	353	17.65	-45.4300000000001	27.6340000000005	53.1744568002348	32.9509573191172	52.7668739529652	45.228718261185	39.4179798098157
355	416.1243	244.6506	1	18	354	17.7	-8.94000000000005	-3.43200000000024	9.57612781869596	26.188113656636	37.5177304984278	45.7466196238658	38.6410531809481
356	416.1079	245.0769	1	18	355	17.75	-0.328000000000657	8.52599999999995	8.532306839302	25.3554907955371	26.476169862552	46.9574857590917	37.7777733006697
357	414.8169	244.7559	1	18	356	17.8	-25.8199999999999	-6.41999999999996	26.6061797332875	14.9255638226407	22.7902317960238	46.1605719900959	37.1371115897998
358	415.2068	246.1467	1	18	357	17.85	7.79800000000023	27.8160000000003	28.8883827861654	19.623604017965	22.6008857905593	42.6536562547633	37.333361212679
359	415.1731	246.1081	1	18	358	17.9	-0.674000000000206	-0.772000000000048	1.02482193575291	20.0013824059869	18.384324282463	43.6471327476439	37.4840061623114
360	414.7306	244.5151	1	18	359	17.95	-8.84999999999991	-31.8600000000004	33.0663287953172	19.3923499354116	21.978474908329	36.1279295125969	38.1944281582757
361	414.9667	244.9796	1	18	360	18	4.72200000000043	9.2900000000003	10.4211987794116	19.8462807855815	24.4824591296439	30.5642689081204	37.184804163023
362	415.1788	243.8208	1	18	361	18.05	4.24200000000042	-23.1760000000003	23.5610173804107	21.8430847422853	28.0966675921618	28.2261379060238	37.1009090479748
363	415.2221	245.3781	1	18	362	18.1	0.865999999999758	31.146	31.158037037015	24.3333457986929	30.3527743356033	26.7433030879672	37.0528128346136
364	415.7664	245.2961	1	18	363	18.15	10.8859999999993	-1.63999999999987	11.008841719272	28.9635358533009	34.5273915423226	25.2417569717103	37.9676024243737
365	417.7276	246.4508	1	18	364	18.2	39.2240000000004	23.0939999999998	45.5176340773554	36.800985248912	34.738128526766	26.0312259451977	40.4472543770943
366	418.7989	247.7431	1	18	365	18.25	21.4260000000002	25.8460000000002	33.5721490524515	40.8592678856252	34.6523679536888	25.9286279638785	41.3336931086984
367	420.3762	250.4552	1	18	366	18.3	31.5459999999996	54.2419999999998	62.7482643584662	47.2116983423599	33.6620440160238	25.2126218503964	40.1827335986279
368	422.8673	251.0971	1	18	367	18.35	49.8220000000003	12.8380000000004	51.449450220581	45.142911254839	30.8857203853752	24.7366173846655	38.3565720883174
369	424.6742	252.241	1	18	368	18.4	36.1379999999997	22.878	42.7709940029453	40.3412000540768	32.0991896609576	25.4407592172587	39.6044776734119
370	426.4255	252.402	1	18	369	18.45	35.0260000000003	3.21999999999946	35.1736986397509	30.5231027831356	30.0839769820663	25.976675238882	35.330095124481
371	426.8938	252.4987	1	18	370	18.5	9.36599999999999	1.93400000000054	9.56359304864034	20.9121728851251	27.3747967981131	27.0985832028237	33.6069845756647
372	427.5688	252.3952	1	18	371	18.55	13.5000000000002	-2.0700000000005	13.6577780037607	16.9866809795554	22.328576108631	27.7360277840867	32.9284857797961
373	427.6636	252.2544	1	18	372	18.6	1.89599999999928	-2.81599999999969	3.3948007305283	15.0250427092937	19.1204604337277	27.9189545424098	33.4521310711984
374	427.5995	253.4098	1	18	373	18.65	-1.28199999999993	23.1079999999997	23.1435344750966	14.4083935421495	16.3541268921949	30.7064865875623	33.3688463442576
375	428.4447	254.3554	1	18	374	18.7	16.9040000000007	18.9120000000003	25.3655072884426	14.1340494341265	17.2152219509981	35.1478891303228	34.1662299663183
376	428.7333	254.5027	1	18	375	18.75	5.77199999999948	2.94600000000003	6.48034721291955	17.3287479823302	19.5447984519586	35.7099004583052	34.5634212736314
377	429.2442	254.8438	1	18	376	18.8	10.2179999999998	6.82199999999966	12.2860574636452	15.7215728048344	21.8100115521495	34.2048952071598	34.2577583831218
378	428.2869	254.6975	1	18	377	18.85	-19.1459999999995	-2.92599999999993	19.3682934715473	19.4054011927025	24.9521886994445	34.0594879218715	34.7511480371019
379	429.0305	254.8304	1	18	378	18.9	14.8720000000003	2.65800000000013	15.1076585876174	24.6812033617677	29.3137835141669	35.5618225991798	35.1188726075287
380	427.9019	252.9545	1	18	379	18.95	-22.5720000000001	-37.518	43.7846492277831	29.4859736701725	40.2118012785792	34.5322607363651	34.7571630353478
381	429.0607	254.1192	1	18	380	19	23.1759999999997	23.2940000000002	32.8593580582457	32.5756294165588	44.0450041184973	36.6497002432089	35.7005244822701
382	429.8945	255.7319	1	18	381	19.05	16.6759999999999	32.2539999999998	36.3099090056693	42.9059942234994	46.0812143056886	37.6308336535684	36.0067738938267
383	430.8838	257.1643	1	18	382	19.1	19.7860000000003	28.6480000000006	34.8165722034787	61.0182013644559	48.9985154100153	40.1609590544296	36.5790882980642
384	433.2969	259.4706	1	18	383	19.15	48.2619999999997	46.1259999999993	66.7594826223205	63.4088048752268	54.7695183061647	41.4959357168049	37.2832674095136
385	436.0646	265.5912	1	18	384	19.2	55.3539999999998	122.412	134.345684932565	62.6764549412046	51.8492995217321	42.3012339874389	36.7573741067947
386	436.666	267.7496	1	18	385	19.25	12.0280000000002	43.1679999999994	44.8123756121003	65.4214014034717	53.7546020344592	43.1982145833842	36.2944290425333
387	435.4804	268.8717	1	18	386	19.3	-23.7120000000004	22.4419999999998	32.6481593355584	66.63304238883	53.4516557549874	43.3028949158473	35.5687726367031
388	433.1523	269.5577	1	18	387	19.35	-46.561999999999	13.7200000000007	48.5413045148142	42.6803976790083	55.3697294094147	44.7656786895382	34.7179460044171
389	429.5127	269.6544	1	18	388	19.4	-72.7920000000006	1.93399999999997	72.8176875491119	44.1003991936916	53.678087919443	44.7969859977986	34.5122732444289
390	428.7836	269.6602	1	18	389	19.45	-14.5820000000003	0.115999999999303	14.5824613834568	44.2268565687701	44.3906666962987	43.5376508318136	34.4897661476865
391	427.6585	267.3211	1	18	390	19.5	-22.5019999999995	-46.7819999999995	51.9123831855168	45.3180574153577	42.3514250482712	44.3024657617166	35.4822834270443
392	426.088	267.8711	1	18	391	19.55	-31.4099999999996	11.0000000000002	33.2804462109507	40.7231334500559	40.5245755260059	44.2775200035668	36.2543361850743
393	425.1747	265.3304	1	18	392	19.6	-18.266000000001	-50.8140000000003	53.9973087477521	46.1009357135891	40.5328419690612	45.2392220537185	37.3050279495865
394	423.1072	263.9389	1	18	393	19.65	-41.3499999999999	-27.8300000000002	49.8430677226031	40.6024509028507	34.8244536894324	43.860048231465	37.3515608019548
395	421.7713	262.353	1	18	394	19.7	-26.7179999999996	-31.7179999999996	41.4714727011226	36.8222944832417	35.2260021418951	38.3668590832666	37.2157832505728
396	421.5837	261.1465	1	18	395	19.75	-3.7519999999995	-24.1300000000001	24.419959131825	35.7476265227647	34.8503294889739	36.8789576267614	37.3091278598312
397	421.3779	260.4576	1	18	396	19.8	-4.11600000000021	-13.7779999999998	14.379664112906	28.925773928809	35.1033842521462	36.9326500662464	38.3288646061703
398	418.9929	259.9859	1	18	397	19.85	-47.6999999999998	-9.43399999999997	48.6239689453667	24.3510685702011	35.1087146980223	35.3764040869627	39.5576448714967
399	418.2137	259.8776	1	18	398	19.9	-15.5840000000001	-2.16600000000085	15.7338047528246	29.0982080750971	34.042008543487	33.4627238896781	40.5650680924912
400	417.966	258.9813	1	18	399	19.95	-4.95400000000018	-17.9259999999999	18.5979459080835	33.3844740210507	32.3430514702346	34.4472715590079	40.3125213512094
401	417.3889	256.6437	1	18	400	20	-11.5420000000006	-46.751999999999	48.1556566563049	34.4698028732799	31.4064902052516	34.3148666108797	40.1015001115548
402	418.9255	255.7245	1	18	401	20.05	30.7320000000004	-18.3840000000004	35.8109938426741	39.1582431581651	33.3407246064869	34.8778387165802	40.3535632201269
403	416.3474	256.5351	1	18	402	20.1	-51.5620000000001	16.2119999999999	54.0506132065124	40.335034370268	30.2199662048643	34.4490968447434	41.2387869365295
404	414.3886	256.5362	1	18	403	20.15	-39.1759999999999	0.0220000000001619	39.1760061772508	33.7147723354061	32.1009940899237	33.2071858871046	40.9378794565585
405	413.3631	255.8678	1	18	404	20.2	-20.5100000000004	-13.3680000000004	24.4819019685977	33.296975191923	33.6685409761206	32.1303325137067	39.1351075664258
406	412.6535	255.6167	1	18	405	20.25	-14.1919999999993	-5.02199999999959	15.0543464819957	25.9701295364488	33.7794037327855	31.4200411362781	38.6695926572393
407	412.1378	254.0114	1	18	406	20.3	-10.3139999999996	-32.106	33.7220081252584	25.0437450216824	34.6522931810142	33.3548342964933	38.6180079336784
408	412.0408	253.146	1	18	407	20.35	-1.94000000000074	-17.3080000000004	17.4163849291412	27.0020475819733	33.7894789914645	34.3496110534552	39.2548457979018
409	412.356	251.4478	1	18	408	20.4	6.30400000000009	-33.9639999999997	34.5440836034187	33.8440351301649	32.3723632307222	36.3331501871838	39.0824781296372
410	413.1618	249.9354	1	18	409	20.45	16.1160000000007	-30.2480000000003	34.2734147700523	36.0076111701054	31.9176135571788	37.0873918706053	41.2274089406259
411	412.0797	247.7226	1	18	410	20.5	-21.6420000000005	-44.2559999999997	49.2642842229541	41.6088284464803	31.4335920673045	35.900534461393	42.8053430304585
412	411.1655	245.6919	1	18	411	20.55	-18.2839999999999	-40.6139999999999	44.5398883249609	39.7009814397621	33.3689439864997	36.4296064366869	45.3596452429934
413	409.868	243.8279	1	18	412	20.6	-25.9500000000003	-37.2800000000001	45.4224713110154	36.8331795323844	38.4792559020461	37.2383518193406	46.0876083109069
414	410.5362	242.7712	1	18	413	20.65	13.3640000000003	-21.1340000000001	25.0048485698277	29.0231490044442	40.5653062844438	38.0157106816521	48.1671588237234
415	410.5684	241.775	1	18	414	20.7	0.643999999999778	-19.9239999999998	19.9344052331638	30.730276802894	40.50624276509	39.903356049585	48.9202825130364
416	410.6623	241.273	1	18	415	20.75	1.87800000000038	-10.0400000000002	10.2141315832529	35.3496833576118	38.0216651900004	40.4602276877173	49.6526631142266
417	413.1495	240.3476	1	18	416	20.8	49.7439999999995	-18.5079999999999	53.0755273172104	41.4296311291255	38.2069196923597	40.3033658011105	49.9809390829715
418	416.4238	241.3557	1	18	417	20.85	65.4860000000008	20.1620000000003	68.5195040846044	44.1793059977955	40.6872246472166	43.1332875088408	49.810032150158
419	417.4724	243.9198	1	18	418	20.9	20.9719999999993	51.2819999999999	55.404587427396	47.0201813755566	43.659058132582	44.7022323695963	50.6276347727779
420	419.0955	244.3691	1	18	419	20.95	32.4620000000004	8.98599999999988	33.682779576514	45.6835625818253	47.8890985419913	48.0075463222439	50.9328404553889
421	420.3163	244.3866	1	18	420	21	24.4159999999999	0.349999999999682	24.4185084720586	46.0247659368213	49.48686330813	51.2958194500373	50.4266447928741
422	421.5815	242.4424	1	18	421	21.05	25.3039999999999	-38.8839999999999	46.3924333485536	45.8884851360384	47.2377876157213	55.8414517694067	50.0639868283459
423	421.5179	238.9317	1	18	422	21.1	-1.27200000000016	-70.2139999999997	70.2255208595847	51.598891086187	47.7873191156356	57.7261197770703	49.7438733904861
424	420.3894	236.4391	1	18	423	21.15	-22.5699999999995	-49.8520000000002	54.7231834234815	51.9535452407033	48.8391584547488	63.1271317603422	49.4062005476912
425	421.6782	233.6068	1	18	424	21.2	25.7759999999996	-56.6460000000001	62.2348093272566	48.7920126496172	55.5088498793978	65.7102325123661	49.8550225769353
426	422.1767	232.3958	1	18	425	21.25	9.96999999999957	-24.2199999999997	26.1917792446404	49.5498722944499	64.5699737100742	67.8852850921751	50.4917668773231
427	423.6958	232.22	1	18	426	21.3	30.3820000000007	-3.51600000000019	30.5847703931229	51.7898317734591	73.4759838464537	66.6070438694497	50.7325083262171
428	426.7278	234.3419	1	18	427	21.35	60.6399999999996	42.4380000000002	74.0148190837482	59.4188086726086	74.765014906924	65.2704532468607	51.1313654379121
429	429.8463	235.4094	1	18	428	21.4	62.3699999999997	21.3499999999999	65.9229808185276	77.186402179445	82.5952053881024	64.922119358372	51.0472699000762
430	432.7165	239.5267	1	18	429	21.45	57.4040000000002	82.346	100.379693823004	98.1599550432901	83.5313664827409	64.7782890401726	51.5110169496841
431	433.2246	245.2557	1	18	430	21.5	10.1620000000003	114.58	115.029746778822	99.9801575193981	86.2837068762202	64.9527551243552	51.5361358484564
432	437.6755	250.3604	1	18	431	21.55	89.0179999999998	102.094	135.452534712349	113.400579002746	85.9763001231782	63.6983672200049	51.6484535447939
433	439.6577	254.013	1	18	432	21.6	39.6439999999996	73.0520000000001	83.1158314642883	107.643924292873	82.7535873780858	62.2493949616316	51.1536093694713
434	440.2819	260.6349	1	18	433	21.65	12.4840000000006	132.438	133.025088235265	95.3810115729953	81.0050802619953	60.7966904137302	51.0947798512622
435	437.9551	263.3554	1	18	434	21.7	-46.5359999999998	54.4099999999992	71.5964202736414	73.7926452030663	74.0477282009473	59.8066891042856	51.2406029338903
436	435.27	263.2959	1	18	435	21.75	-53.7020000000007	-1.18999999999915	53.7151831794333	65.5270172367735	65.3355365386362	60.523306066929	51.3931653984789
437	434.2522	264.2212	1	18	436	21.8	-20.3559999999993	18.5059999999999	27.5107028627036	48.609581521245	53.9207505935561	61.1616508513237	50.864888225365
438	433.9734	266.2919	1	18	437	21.85	-5.57599999999979	41.4139999999998	41.7876916328239	40.4515321090215	49.7337750163392	59.1294433669834	50.3928587712146
439	432.1027	264.7537	1	18	438	21.9	-37.414	-30.7640000000004	48.4379096576227	35.2900615042771	38.9981754393581	57.3923074305561	51.9462113037406
440	432.8738	266.0871	1	18	439	21.95	15.4219999999998	26.6680000000008	30.8061732125241	34.0488559840459	36.0820117258304	55.0144875771243	54.9826980769724
441	431.4799	266.0226	1	18	440	22	-27.8780000000006	-1.29000000000019	27.9078301557114	33.940532795905	34.7629052576378	51.7764522468756	57.3979520459757
442	430.5883	265.4397	1	18	441	22.05	-17.8319999999997	-11.6579999999999	21.3046752615473	29.3867693574712	36.3470015794692	47.4554553201812	59.2997811751739
443	430.5384	263.378	1	18	442	22.1	-0.997999999999593	-41.2340000000006	41.2460756921195	31.7124913426393	35.5052993558809	44.5810989618723	60.4206852531502
444	429.52	262.5969	1	18	443	22.15	-20.3680000000008	-15.6219999999996	25.6690924654539	34.2357490109985	33.7795345991169	39.0624279421823	60.3970631464371
445	428.4691	260.7537	1	18	444	22.2	-21.0179999999991	-36.8640000000005	42.4347831383642	38.6451471748925	35.9812469533012	36.7709733554145	59.2573290087821
446	427.2573	259.1298	1	18	445	22.25	-24.2360000000008	-32.4779999999998	40.5241184975075	37.0700659158568	38.217367955115	34.9010457047826	59.3019198738809
447	427.873	257.0515	1	18	446	22.3	12.3140000000001	-41.5660000000003	43.3516660810173	38.1722998407625	40.9901600468063	35.1227325812803	59.5070117566102
448	427.6165	255.4028	1	18	447	22.35	-5.13000000000034	-32.9739999999993	33.3706693969413	40.2500025639632	39.4284229074054	35.5152642955685	58.3715833226221
449	426.8	254.0747	1	18	448	22.4	-16.3299999999992	-26.5620000000001	31.1802620899822	42.1989868992314	39.1266804450064	38.9703032491092	57.7160484361283
450	425.5357	251.7558	1	18	449	22.45	-25.2859999999998	-46.3780000000003	52.8232967543679	43.3351729187201	37.4599349849986	45.1871071137722	55.9699207609434
451	425.0693	249.286	1	18	450	22.5	-9.32800000000043	-49.3959999999998	50.2690401738485	41.7867798989541	35.0391861519275	49.8431489675962	55.1703064979647
452	425.9219	246.9874	1	18	451	22.55	17.0519999999999	-45.9719999999999	49.0325961784606	40.0810610492503	33.8984635830915	54.9011951303429	53.3240824562991
453	425.253	245.8944	1	18	452	22.6	-13.3780000000002	-21.8600000000004	25.6287042981111	34.669867406034	35.5252292352561	58.5919755446688	52.3921308491788
454	425.9847	245.0299	1	18	453	22.65	14.6339999999998	-17.2899999999998	22.6516678414634	27.8793854046235	44.1610718991015	59.9974358791439	49.7434795365164
455	425.2328	243.9837	1	18	454	22.7	-15.0379999999996	-20.924	25.7673285382863	24.4617542474629	54.3929672742433	58.7079689132786	49.1893179008058
456	426.0464	244.044	1	18	455	22.75	16.2720000000002	1.20600000000024	16.3166301667963	29.2636785715582	61.4689299800774	58.0805336808328	49.4266014410642
457	425.5567	242.5237	1	18	456	22.8	-9.79400000000055	-30.4060000000004	31.9444403926573	48.2410827489526	68.8122302138794	57.8523726618968	49.4148426508745
458	424.2706	240.401	1	18	457	22.85	-25.7219999999995	-42.4539999999996	49.6383259185878	74.1160671424525	77.7555281819322	57.6137232782609	48.771943372686
459	422.4487	234.8136	1	18	458	22.9	-36.4380000000006	-111.748	117.538688728435	95.0584745555312	80.8681913132814	58.0397894417004	48.3890269350015
460	422.9814	227.0748	1	18	459	22.95	10.6540000000007	-154.776	155.142250505786	113.162706180296	79.9560028415586	56.9253539447625	48.8412509626448
461	421.3601	221.2446	1	18	460	23	-32.4260000000004	-116.604	121.02866723219	126.247377792306	81.1218812097381	58.5641607490537	50.4290097215349
462	425.1524	216.437	1	18	461	23.05	75.8460000000002	-96.1519999999996	122.465598516481	113.49529987761	81.806281740702	59.1927095924169	53.7745940364274
463	429.588	212.7732	1	18	462	23.1	88.7120000000004	-73.2760000000002	115.061683978639	85.7959385406646	79.7022173212656	60.2031627364852	55.2440919246815
464	431.4894	210.8719	1	18	463	23.15	38.0279999999993	-38.0259999999998	53.778299154956	67.185287863945	71.9185069842994	60.4245311308506	57.1778245957472
465	430.954	211.5091	1	18	464	23.2	-10.7079999999996	12.7439999999996	16.6454438210575	50.449857301108	59.4577406152818	61.607662446197	57.5420722931641
466	431.4713	210.2095	1	18	465	23.25	10.3459999999995	-25.992	27.9754138485919	33.157056850225	55.65939151803	63.9521571773458	57.724257314854
467	430.0491	208.8909	1	18	466	23.3	-28.4439999999995	-26.3720000000001	38.7884457022961	30.3417140909886	49.5731889709544	63.7069527204687	58.3088457671514
468	431.3988	209.363	1	18	467	23.35	26.9939999999997	9.44200000000023	28.5976817242235	33.119542689899	42.6507972910383	62.0286224498035	58.6664505909538
469	429.9819	207.9727	1	18	468	23.4	-28.338	-27.8059999999999	39.7015853587737	44.133495172115	39.9808709484197	57.8077506208939	58.5467293011193
470	429.6861	206.4749	1	18	469	23.45	-5.91599999999971	-29.9560000000002	30.5345868156098	48.6965206408008	43.2593220508355	52.4953948115173	57.522664862322
471	433.8383	206.4528	1	18	470	23.5	83.0439999999999	-0.441999999999894	83.0451762596719	52.1445377318516	46.7824331449535	51.0148704754737	56.9432907772172
472	434.8965	209.3455	1	18	471	23.55	21.164	57.8539999999998	61.603573045725	49.6200278058509	45.6076237002353	52.647992942512	56.6564771413916
473	435.8665	211.422	1	18	472	23.6	19.3999999999994	41.5300000000002	45.8377671794776	53.399101411772	44.3550275783414	51.8962083046941	56.9389256687705
474	437.1565	211.8332	1	18	473	23.65	25.8000000000004	8.22400000000016	27.0790357287704	49.4313711177919	43.6969942574884	54.3582133123505	57.4140205063995
475	436.9215	214.2935	1	18	474	23.7	-4.70000000000027	49.2059999999998	49.4299548452149	42.5187267596699	45.5330490077528	56.3761756730495	58.5044289920174
476	439.0528	216.627	1	18	475	23.75	42.6260000000002	46.6700000000003	63.2065247897719	36.5655174248313	46.3703494329174	57.3679809488753	59.6588950173752
477	438.3613	217.7888	1	18	476	23.8	-13.8299999999992	23.236	27.0403512551146	37.7739607091259	55.7227969140695	58.765318872406	61.4393196437026
478	439.1558	217.6683	1	18	477	23.85	15.8899999999994	-2.41000000000042	16.0717205052845	37.6669966037336	61.1416193183499	59.7191779036468	62.5983138270353
479	437.7014	218.4603	1	18	478	23.9	-29.0880000000004	15.84	33.1212521502437	43.3093277480429	68.7355556762813	59.0536691605381	62.0602378003805
480	437.9922	220.8877	1	18	479	23.95	5.81600000000094	48.5480000000001	48.8951343182532	68.9268670684692	69.4930292952636	58.1199757798814	58.801676638523
481	440.7548	224.5293	1	18	480	24	55.2519999999993	72.8320000000002	91.4181805113182	85.7177212118686	67.953528752797	55.3224208053807	56.434306798297
482	441.5376	232.2461	1	18	481	24.05	15.6560000000002	154.336	155.128047857246	99.6971506434367	71.9230140445766	54.1202446903664	53.6866365791502
483	440.9353	237.211	1	18	482	24.1	-12.0460000000003	99.298	100.025991222282	101.319061986794	75.0833282289522	53.6746886010558	51.4792855921476
484	436.261	235.047	1	18	483	24.15	-93.4859999999992	-43.2800000000003	103.018399308084	92.5977297575512	74.4103440635878	54.4035098819484	51.6781955525117
485	434.075	233.218	1	18	484	24.2	-43.7200000000007	-36.5800000000002	57.0046910350374	74.919161020684	70.7069025520101	55.4011955378378	52.7836489022693
486	431.6861	233.3075	1	18	485	24.25	-47.7779999999996	1.7900000000003	47.8115193651066	64.4489352460358	64.2744921778439	55.3656328574045	53.0948612455433
487	429.7324	236.0125	1	18	486	24.3	-39.0740000000005	54.0999999999997	66.7352041729102	49.1235374837388	52.5176924666632	59.1716865669365	52.661125459229
488	427.9986	237.6484	1	18	487	24.35	-34.6759999999995	32.7180000000004	47.6748623490408	40.0947431172266	46.2077578837616	63.1680052042671	52.3755728227231
489	426.8517	238.301	1	18	488	24.4	-22.9380000000003	13.0519999999996	26.3914104965991	35.9512545981366	40.0714640876156	66.3127249798671	54.3754046179049
490	426.5175	237.8111	1	18	489	24.45	-6.6840000000002	-9.79799999999955	11.8607192024765	30.1162239126424	41.309361780412	65.1079584655286	56.3998149388832
491	427.7343	237.2156	1	18	490	24.5	24.3360000000007	-11.9100000000003	27.0940767696565	27.9665805214874	42.777736962012	61.8537431211202	55.9782408835357
492	429.5626	236.7864	1	18	491	24.55	36.5659999999991	-8.58400000000017	37.5600507454388	31.0193906914923	46.4203590892964	54.7252802157883	57.028864347823
493	430.4509	238.405	1	18	492	24.6	17.7660000000003	32.3720000000003	36.9266453932662	42.5239804435973	51.252682179582	51.0623628796011	57.7875262063397
494	432.4931	238.8141	1	18	493	24.65	40.8440000000007	8.1819999999999	41.6554613466237	49.6042193258873	58.2151058961465	48.9981777926728	58.4162224312267
495	432.205	235.3569	1	18	494	24.7	-5.76200000000085	-69.144	69.3836679630013	62.7244942659504	59.5090143790472	49.1911221314892	57.4710479051442
496	434.4929	233.2286	1	18	495	24.75	45.7580000000007	-42.5659999999999	62.4952711811066	74.5387838376766	59.4329940643965	48.8217415422113	56.4436647144856
497	438.2034	229.6456	1	18	496	24.8	74.2099999999994	-71.66	103.161425445754	85.4108211008006	56.9328679649135	46.5569320460521	57.6899443122278
498	442.2845	227.119	1	18	497	24.85	81.6219999999998	-50.532	95.9980932518974	76.494048314497	55.9169678754405	45.0319677417994	61.4705641976726
499	445.6895	223.7347	1	18	498	24.9	68.1000000000006	-67.6859999999999	96.0156476622434	69.2617688029057	57.92489149773	49.6971400752717	62.8847894386722
500	446.2306	222.619	1	18	499	24.95	10.8219999999994	-22.3140000000001	24.7998040314836	51.1412416638766	57.0728824825663	54.679654097885	63.795367684236
501	447.3566	223.3015	1	18	500	25	22.5200000000007	13.6500000000001	26.3338736231499	37.2951519132043	54.8657461224106	56.6340609616907	62.7835749721285
502	446.7986	223.5895	1	18	501	25.05	-11.1599999999999	5.75999999999965	12.5587897506086	30.4389618946594	46.6935050028079	59.9374840052796	62.1097899440501
503	446.6009	224.9132	1	18	502	25.1	-3.95399999999995	26.474	26.767644498536	37.6517166506356	38.8112533040168	61.9003638116236	62.0189956799089
504	447.4199	221.9371	1	18	503	25.15	16.3799999999992	-59.522	61.734697569519	40.4697234419156	41.1791742543969	62.4289349805049	61.5418123740299
505	448.4975	224.7831	1	18	504	25.2	21.5520000000004	56.9200000000001	60.8635778113645	42.2457683417392	49.8502938167228	59.5409002724506	65.7690034631054
506	447.4735	223.0405	1	18	505	25.25	-20.48	-34.8519999999996	40.4239075795497	40.3273546948292	53.8351278589848	57.5216965715667	66.4639222666071
507	448.0123	223.9672	1	18	506	25.3	10.7759999999996	18.5339999999997	21.4390142497266	51.9193866141344	62.9421000456457	56.2082020575191	67.1705360596449
508	447.6504	224.746	1	18	507	25.35	-7.23799999999983	15.5760000000004	17.1755762639863	62.0488709828101	67.8837597478068	59.773123191078	68.1761351981069
509	448.8076	230.6178	1	18	508	25.4	23.1439999999998	117.436	119.694857166045	67.200532276054	66.9329784632798	59.4568538974773	68.6447367321851
510	449.5611	236.1422	1	18	509	25.45	15.0700000000006	110.488	111.510999654743	83.6384317495523	62.0089180623348	62.4827769029433	69.180611583063
511	450.3681	239.3514	1	18	510	25.5	16.1400000000003	64.1840000000002	66.1822140457694	95.4401648007844	60.1776470207227	63.7134068231369	68.853432310526
512	452.2777	244.1681	1	18	511	25.55	38.1919999999991	96.3339999999999	103.628511617218	81.9465703124252	65.7228991122303	69.4942996723118	68.1022953546266
513	452.4769	247.9721	1	18	512	25.6	3.98400000000038	76.08	76.1842415201465	61.9689651418596	80.7349930781392	72.9756284802167	67.9599747631004
514	451.7305	250.4745	1	18	513	25.65	-14.9279999999999	50.0479999999999	52.2268847242489	53.1547617653914	77.7345335405577	74.0854469553871	67.9361282102218
515	452.1467	250.8801	1	18	514	25.7	8.32400000000007	8.11199999999985	11.6229738019148	47.8073664749082	75.1152599891638	82.3468847947217	66.252489479657
516	451.5693	251.8229	1	18	515	25.75	-11.5480000000002	18.8560000000001	22.1111971634285	66.029821355494	73.5916857872889	84.1061029910029	65.1452469150955
517	452.5435	255.542	1	18	516	25.8	19.4839999999999	74.3819999999999	76.8915351648021	73.5224967686902	76.0464992989779	87.7841400732377	62.9464026288006
518	453.0137	263.8936	1	18	517	25.85	9.40399999999954	167.032	167.296515923076	88.261554836468	78.0674972126266	91.3203026544144	60.8494344637561
519	453.201	268.3742	1	18	518	25.9	3.746000000001	89.6119999999996	89.6902617902297	94.0286098091865	81.2379154474943	87.5923333890984	59.2301534452871
520	455.4925	271.9724	1	18	519	25.95	45.8299999999997	71.9640000000004	85.3182641408042	104.285632123048	102.684851527109	83.6815690682409	60.0115324772711
521	454.2562	274.1996	1	18	520	26	-24.7260000000006	44.5439999999996	50.9464720270206	90.1051730697592	108.034558961283	81.0728036593613	59.8052322189159
522	457.7808	279.5522	1	18	521	26.05	70.4920000000004	107.052000000001	128.176646734108	88.9533341262985	109.845381034245	76.2671067039736	60.2018273560729
523	457.0488	284.316	1	18	522	26.1	-14.6399999999994	95.2759999999989	96.3942206566337	117.108148217749	101.90561223069	74.0195857145772	60.0262604022565
524	457.9281	288.4194	1	18	523	26.15	17.5859999999989	82.0680000000004	83.9310670729262	122.04050811338	97.4501332376392	73.4433214399388	58.6428104730042
525	460.2091	299.4915	1	18	524	26.2	45.6200000000001	221.442	226.092334598057	115.405129945443	92.2478781473181	72.9640786868634	57.2516109429743
526	456.6909	300.8749	1	18	525	26.25	-70.3639999999996	27.668000000001	75.6082715051733	113.70605139162	88.5539215314337	72.7687972586243	56.8252522627959
527	452.4167	302.947	1	18	526	26.3	-85.4840000000002	41.4419999999996	94.9997558944232	105.94693234898	76.4877141089694	69.6846032000821	56.9149346484532
528	449.1652	299.9901	1	18	527	26.35	-65.0299999999993	-59.1380000000004	87.8988278875205	67.387608076887	69.9716742165279	61.9257457364343	57.4849858516449
529	447.0184	299.2942	1	18	528	26.4	-42.9360000000008	-13.9179999999999	45.1354718597255	55.0673349494878	65.6487274323832	59.0034529930968	55.1328425224706
530	445.4077	299.7151	1	18	529	26.45	-32.2140000000002	8.41800000000035	33.2957132375929	37.5702982724961	43.2433058466183	57.5402880515988	52.4929756867257
531	444.7105	299.6488	1	18	530	26.5	-13.9439999999991	-1.32600000000025	14.0069058681771	26.2372970414357	37.5030355559655	55.8970576146949	51.5921169987027
532	444.9637	299.9264	1	18	531	26.55	5.06399999999985	5.55200000000013	7.51457250946453	25.3505225157865	29.5238253659191	50.9093550398339	NA
533	446.267	299.066	1	18	532	26.6	26.0659999999996	-17.2080000000005	31.2338217322184	19.0990036163496	21.9458792421789	47.0768923242963	NA
534	444.2493	299.3314	1	18	533	26.65	-40.3539999999998	5.30799999999999	40.7015992314797	19.9387361624433	20.5567727485544	43.2001739906213	NA
535	444.2302	299.4315	1	18	534	26.7	-0.381999999999607	2.00200000000109	2.03811874040843	21.4773524593421	22.8326979558796	32.1563370912268	NA
536	445.1241	299.6034	1	18	535	26.75	17.8779999999995	3.43799999999987	18.2055685986453	17.6544614429222	23.240193697956	29.544401534589	NA
537	445.6353	300.1663	1	18	536	26.8	10.2239999999995	11.2579999999991	15.2076539939588	15.7630229813224	25.3309959706985	26.0457292236687	NA
538	446.1334	300.5114	1	18	537	26.85	9.96200000000044	6.90200000000004	12.1193666501187	26.5663922954095	24.1821104320648	23.6496690488753	NA
539	445.8955	302.0554	1	18	538	26.9	-4.75799999999936	30.8800000000008	31.2444069234806	26.5416512334688	20.7516205488593	22.6733516558428	NA
540	447.4577	304.3824	1	18	539	26.95	31.2439999999992	46.54	56.0549653108442	29.1846394820549	21.0693683358353	21.3043823052105	NA
541	447.6014	305.275	1	18	540	27	2.87400000000048	17.8519999999992	18.0818632889416	30.7097594212074	21.5857675132124	22.1114303380441	NA
542	447.5626	306.6956	1	18	541	27.05	-0.776000000000749	28.4120000000007	28.4225952368893	25.7402181163963	22.5676330814184	NA	NA
543	448.3644	307.2716	1	18	542	27.1	16.0360000000003	11.5199999999993	19.7449663458815	15.5723443762611	25.3534588555718	NA	NA
544	448.6682	307.1716	1	18	543	27.15	6.07600000000048	-1.99999999999932	6.39670039942493	16.629883792956	24.7899305631312	NA	NA
545	448.9146	307.257	1	18	544	27.2	4.92799999999988	1.70799999999986	5.21559661016823	15.9506266807819	19.7760666545415	NA	NA
546	449.7328	306.4228	1	18	545	27.25	16.3639999999998	-16.6840000000002	23.3695603724161	19.9971582899361	20.9826669781321	NA	NA
547	448.6368	305.819	1	18	546	27.3	-21.9200000000001	-12.0759999999996	25.0263096760188	23.8396430098661	NA	NA	NA
548	450.6351	305.7708	1	18	547	27.35	39.9660000000006	-0.964000000000169	39.9776243916525	23.9797889328219	NA	NA	NA
549	451.8813	306.065	1	18	548	27.4	24.9239999999998	5.88399999999979	25.6091239990747	25.3354501633082	NA	NA	NA
550	451.6186	305.929	1	18	549	27.45	-5.25399999999991	-2.72000000000048	5.91632622494751	NA	NA	NA	NA
551	452.4696	307.1732	1	18	550	27.5	17.02	24.8840000000007	30.1478665248477	NA	NA	NA	NA
552	NA	NA	1	18	551	27.55	NA	NA	NA	NA	NA	NA	NA
553	NA	NA	1	18	552	27.6	NA	NA	NA	NA	NA	NA	NA
554	NA	NA	1	18	553	27.65	NA	NA	NA	NA	NA	NA	NA
555	NA	NA	1	18	554	27.7	NA	NA	NA	NA	NA	NA	NA
556	NA	NA	1	18	555	27.75	NA	NA	NA	NA	NA	NA	NA
557	NA	NA	1	18	556	27.8	NA	NA	NA	NA	NA	NA	NA
558	NA	NA	1	18	557	27.85	NA	NA	NA	NA	NA	NA	NA
559	NA	NA	1	18	558	27.9	NA	NA	NA	NA	NA	NA	NA
560	NA	NA	1	18	559	27.95	NA	NA	NA	NA	NA	NA	NA
561	NA	NA	1	18	560	28	NA	NA	NA	NA	NA	NA	NA
562	NA	NA	1	18	561	28.05	NA	NA	NA	NA	NA	NA	NA
563	NA	NA	1	18	562	28.1	NA	NA	NA	NA	NA	NA	NA
564	NA	NA	1	18	563	28.15	NA	NA	NA	NA	NA	NA	NA
565	NA	NA	1	18	564	28.2	NA	NA	NA	NA	NA	NA	NA
566	NA	NA	1	18	565	28.25	NA	NA	NA	NA	NA	NA	NA
567	NA	NA	1	18	566	28.3	NA	NA	NA	NA	NA	NA	NA
568	NA	NA	1	18	567	28.35	NA	NA	NA	NA	NA	NA	NA
569	NA	NA	1	18	568	28.4	NA	NA	NA	NA	NA	NA	NA
570	NA	NA	1	18	569	28.45	NA	NA	NA	NA	NA	NA	NA
571	NA	NA	1	18	570	28.5	NA	NA	NA	NA	NA	NA	NA
572	NA	NA	1	18	571	28.55	NA	NA	NA	NA	NA	NA	NA
573	NA	NA	1	18	572	28.6	NA	NA	NA	NA	NA	NA	NA
574	NA	NA	1	18	573	28.65	NA	NA	NA	NA	NA	NA	NA
575	NA	NA	1	18	574	28.7	NA	NA	NA	NA	NA	NA	NA
576	NA	NA	1	18	575	28.75	NA	NA	NA	NA	NA	NA	NA
577	NA	NA	1	18	576	28.8	NA	NA	NA	NA	NA	NA	NA
578	NA	NA	1	18	577	28.85	NA	NA	NA	NA	NA	NA	NA
579	NA	NA	1	18	578	28.9	NA	NA	NA	NA	NA	NA	NA
580	NA	NA	1	18	579	28.95	NA	NA	NA	NA	NA	NA	NA
581	NA	NA	1	18	580	29	NA	NA	NA	NA	NA	NA	NA
582	NA	NA	1	18	581	29.05	NA	NA	NA	NA	NA	NA	NA
583	NA	NA	1	18	582	29.1	NA	NA	NA	NA	NA	NA	NA
584	NA	NA	1	18	583	29.15	NA	NA	NA	NA	NA	NA	NA
585	NA	NA	1	18	584	29.2	NA	NA	NA	NA	NA	NA	NA
586	NA	NA	1	18	585	29.25	NA	NA	NA	NA	NA	NA	NA
587	NA	NA	1	18	586	29.3	NA	NA	NA	NA	NA	NA	NA
588	NA	NA	1	18	587	29.35	NA	NA	NA	NA	NA	NA	NA
589	NA	NA	1	18	588	29.4	NA	NA	NA	NA	NA	NA	NA
590	NA	NA	1	18	589	29.45	NA	NA	NA	NA	NA	NA	NA
591	NA	NA	1	18	590	29.5	NA	NA	NA	NA	NA	NA	NA
592	NA	NA	1	18	591	29.55	NA	NA	NA	NA	NA	NA	NA
593	NA	NA	1	18	592	29.6	NA	NA	NA	NA	NA	NA	NA
594	NA	NA	1	18	593	29.65	NA	NA	NA	NA	NA	NA	NA
595	NA	NA	1	18	594	29.7	NA	NA	NA	NA	NA	NA	NA
596	NA	NA	1	18	595	29.75	NA	NA	NA	NA	NA	NA	NA
597	NA	NA	1	18	596	29.8	NA	NA	NA	NA	NA	NA	NA
598	NA	NA	1	18	597	29.85	NA	NA	NA	NA	NA	NA	NA
599	NA	NA	1	18	598	29.9	NA	NA	NA	NA	NA	NA	NA
600	NA	NA	1	18	599	29.95	NA	NA	NA	NA	NA	NA	NA
601	NA	NA	1	18	600	30	NA	NA	NA	NA	NA	NA	NA
