# Supplementary material for: An automated feeding system for the African killifish reveals the impact of diet on lifespan and allows scalable assessment of associative learning
Source: eLife. 2022 Nov 10;11:e69008. doi: 10.7554/eLife.69008 (PMC9788828; doi:10.7554/eLife.69008)
Supplement: Figure 6—source data 3. [file elife-69008-fig6-data3.zip › Filtered and Interpolated Trajectories with Kinematics/t15_REC0012 DLC_likelihood-euclidean-filtered_splines-interpolated_kinematics_02_resnet50_TrainAllTheThingsJun28shuffle1_1030000.csv]

	x2	y2	fishnum	recording_num	bodyparts_coords	seconds	velocity_x	velocity_y	velocity_xy	velocity_xy_5frame	velocity_xy_10frame	velocity_xy_20frame	velocity_xy_40frame
1	354.4267	146.0356	15	12	0	0	0	0	0	NA	NA	NA	NA
2	411.652837143526	153.140245905233	15	12	1	0.05	1144.52274287052	142.09291810466	1153.30945817823	NA	NA	NA	NA
3	448.078956191368	156.634781206977	15	12	2	0.1	728.522380956839	69.8907060348802	731.867180808837	493.455096200784	NA	NA	NA
4	468.359597143526	157.614975905233	15	12	3	0.15	405.61281904316	19.6038939651197	406.086285942699	503.058468691738	NA	NA	NA
5	477.1493	157.1766	15	12	4	0.2	175.79405712948	-8.76751810465976	176.012556074157	273.363932957506	261.832905312027	NA	NA
6	479.373	156.2715	15	12	5	0.25	44.4740000000002	-18.1020000000001	48.0168624547671	139.210431944503	264.597792470665	NA	NA
7	479.523	156.0818	15	12	6	0.3	3.00000000000068	-3.79400000000032	4.8367795070694	61.2470274632055	151.36276361048	NA	NA
8	477.8293	158.6243	15	12	7	0.35	-33.8740000000007	50.8500000000004	61.0996757438211	30.2107144232703	79.9960873370732	NA	NA
9	477.636296947633	159.414535510341	15	12	8	0.4	-3.86006104733951	15.8047102068201	16.2692635362131	26.1371162495923	41.8996589373477	NA	NA
10	477.9405	158.4184	15	12	9	0.45	6.08406104733945	-19.9227102068204	20.8309908744807	29.3615942634545	30.3960327638326	180.135340225672	NA
11	477.0409	157.3687	15	12	10	0.5	-17.9919999999993	-20.994	27.6488715863772	20.7817427296438	26.965489233819	223.004282469469	NA
12	476.063881369303	157.747713942487	15	12	11	0.55	-19.5403726139409	7.58027884974013	20.9591695763804	22.5522904114898	33.7439595079832	206.33145879525	NA
13	475.888016108349	158.640579808802	15	12	12	0.6	-3.51730521907939	17.8573173262998	18.2004180747677	30.5813511043949	38.3970330499769	192.271628961506	NA
14	477.1373	158.5099	15	12	13	0.65	24.9856778330195	-2.61359617604001	25.1220019454432	27.7938622180457	44.185211281181	173.277414462096	NA
15	479.583616530546	156.690337796977	15	12	14	0.7	48.9263306109206	-36.3912440604599	60.9762943390057	38.1263247525119	98.4377751393174	168.458725785246	NA
16	479.5904	156.0048	15	12	15	0.75	0.135669389079567	-13.71075593954	13.7114271546315	56.0123233703101	181.410772468273	169.089728865731	NA
17	477.0289	158.5784	15	12	16	0.8	-51.2299999999993	51.472	72.6214822487116	65.8181321508721	261.30015398002	169.799089769477	NA
18	481.766061855278	161.13184102636	15	12	17	0.85	94.7432371055595	51.0688205272004	107.630411163758	166.29419917424	304.547170585938	168.271128447888	NA
19	478.2527	162.316	15	12	18	0.9	-70.2672371055598	23.6831794727999	74.1510458482537	335.027682718501	304.655169986844	168.549853682802	NA
20	450.088243752345	161.879956248122	15	12	19	0.95	-563.2891249531	-8.72087503756006	563.356629455844	484.473983207527	306.521418806659	169.112592548312	155.44739246881
21	407.242640445319	160.465570742346	15	12	20	1	-856.91206614052	-28.2877101155202	857.378844875936	553.082017801566	311.213968497643	168.8195785904	156.177845126414
22	366.278466915633	158.937899865397	15	12	21	1.05	-819.283470593721	-30.5534175389801	819.852984693843	543.492207822816	305.854220030972	170.036244762599	128.149553357751
23	343.7583	158.162	15	12	22	1.1	-450.403338312659	-15.5179973079396	450.670584133951	446.748638439078	298.145223845799	169.604859049308	110.545852266126
24	344.6485	159.1232	15	12	23	1.15	17.8039999999999	19.2239999999998	26.2019959545067	287.400254276785	292.914496084424	169.613899452014	100.658525984675
25	341.8085	161.9143	15	12	24	1.2	-56.8000000000006	55.822	79.6387825371538	127.234456854416	239.787409957306	167.266980738757	96.6692000874346
26	344.7129	162.7841	15	12	25	1.25	58.0880000000002	17.396	60.6369240644677	43.2084298900324	156.228384712527	167.708974279379	95.663132712664
27	345.6134	162.4777	15	12	26	1.3	18.0100000000004	-6.12799999999993	19.0239975820019	42.3367843460311	78.7723355451792	164.950345855798	95.7013362853663
28	344.105770216042	162.235109717889	15	12	27	1.35	-30.1525956791602	-4.85180564221992	30.5404493120318	32.826181475533	34.662547512678	160.511948308364	94.7266359554432
29	343.2538	162.9185	15	12	28	1.4	-17.0394043208398	13.6678056422198	21.8437682345	25.0565151482693	34.5726289171845	157.81861150507	95.3848360415952
30	344.3909	164.0502	15	12	29	1.45	22.7419999999995	22.6339999999999	32.0857681846636	30.3102142359422	28.0125426708549	130.759444711948	96.2764561127215
31	344.6788	162.9995	15	12	30	1.5	5.75800000000072	-21.0139999999996	21.7885924281489	26.1166651353235	24.203980061116	89.351407783358	96.3272980621475
32	346.2448	164.6354	15	12	31	1.55	31.3199999999995	32.7179999999998	45.2924930203666	26.8084734883379	24.0464716806239	49.9676479202511	96.0796966566341
33	346.681449704394	164.831432347297	15	12	32	1.6	8.73299408788057	3.92064694594012	9.57270380893855	23.1989038661767	22.878672770929	28.8200755707464	96.2548668534681
34	345.9388	163.8072	15	12	33	1.65	-14.8529940878802	-20.4846469459403	25.3028099995717	23.3514449739628	22.7227269257159	28.0396375072538	96.6915511954196
35	345.347	163.4298	15	12	34	1.7	-11.8360000000007	-7.54799999999989	14.0379200738576	17.7827291253056	21.7314794665899	24.8796743896234	96.7507673851718
36	346.3096	164.017	15	12	35	1.75	19.2520000000002	11.7439999999999	22.5512979670795	19.6406804065345	22.4744308541891	22.2365365595971	96.8046032040844
37	346.7698	164.7582	15	12	36	1.8	9.20399999999972	14.8239999999998	17.4489137770805	18.636980363094	21.1629602953229	21.603582801255	95.708275653157
38	346.764288028659	165.701306903583	15	12	37	1.85	-0.110239426819589	18.8621380716603	18.8624602150834	20.2640550670032	22.9776036288148	21.1821434629984	95.4217089374019
39	346.35417794748	166.628907453218	15	12	38	1.9	-8.20220162357941	18.5520109927	20.284309782369	21.5974167344153	21.5066460973232	22.2198184003881	99.5853699830549
40	345.3903	167.1767	15	12	39	1.95	-19.2775589496	10.9558509356401	22.1732935934035	24.5431914653403	21.746806108392	23.4403196771315	93.3266632737065
41	343.95	167.4212	15	12	40	2	-28.8060000000007	4.88999999999976	29.2181063041402	26.314526851095	20.2690930580782	23.8350175338949	77.3229964352454
42	342.6174	168.3227	15	12	41	2.05	-26.6520000000003	18.03	32.1777874317053	24.3763118315523	19.1606939218862	22.1231485506688	62.3696025467373
43	341.2345	168.4147	15	12	42	2.1	-27.657999999999	1.84000000000026	27.7191371438569	23.2295571497809	19.4856141550677	22.9048746576283	57.5504097981646
44	341.133106753021	167.894833707404	15	12	43	2.15	-2.02786493958001	-10.3973258519204	10.5932346846556	18.9407693817411	21.7169098750602	23.7692029388249	63.9748208605685
45	341.7738	167.3799	15	12	44	2.2	12.8138649395794	-10.29867414808	16.4395201845465	13.778196378432	25.1491598876731	26.2345540315866	69.3117067854931
46	342.15183757738	167.28944675527	15	12	45	2.25	7.56075154759969	-1.80906489459971	7.77416746394135	12.6567014590405	25.1956042136007	25.9002321287895	75.0137982673278
47	341.900923261936	167.485208344155	15	12	46	2.3	-5.01828630887985	3.91523177770011	6.36492241515981	19.0575079185681	23.0833368060146	26.4662054505162	81.2304343756636
48	340.814372315524	167.689465760963	15	12	47	2.35	-21.7310189282398	4.08514833615982	22.1116625468992	27.0687626255653	22.8321456864417	30.3314695664397	86.1476633925657
49	338.6855	167.6245	15	12	48	2.4	-42.5774463104801	-1.29931521925982	42.5972669822938	31.4504390454603	26.0317597803267	41.3521284610399	90.0026932164256
50	335.8956	167.1819	15	12	49	2.45	-55.7979999999998	-8.85199999999998	56.4957937195326	32.3884772335971	30.7223019547812	55.8938818354653	93.0617718368995
51	334.443326582232	166.876062965771	15	12	50	2.5	-29.0454683553605	-6.11674068458001	29.682549563416	33.007589913843	31.5313711995008	65.2945850871327	96.1092546644807
52	333.9771	167.173	15	12	51	2.55	-9.32453164463936	5.93874068457978	11.0551133558442	33.0060116420852	33.7717169791462	74.7715571732236	97.552769763315
53	333.3457	168.2638	15	12	52	2.6	-12.6279999999997	21.816	25.2072259481283	34.3758412839971	41.1773249778117	86.2807440255828	99.3312341812189
54	331.3009	168.8583	15	12	53	2.65	-40.8960000000002	11.8900000000002	42.5893756235052	31.6123033535412	60.9873470470196	99.9100042138833	101.833419419701
55	328.5065	167.3674	15	12	54	2.7	-55.8879999999999	-29.8180000000002	63.3449419290917	35.1549567246953	86.6386037832574	113.743739181363	103.564787475157
56	328.0323	168.0033	15	12	55	2.75	-9.48399999999992	12.7179999999998	15.8648599111368	49.3470600417804	105.393565960665	127.791059975058	104.88458560363
57	326.6718	168.4703	15	12	56	2.8	-27.21	9.34000000000026	28.7683802116144	88.9686824519539	126.459777540433	140.857285950072	105.858896793709
58	328.8388	172.7627	15	12	57	2.85	43.3399999999995	85.8479999999997	96.1677425335539	138.901366282518	149.729342364724	151.113183322133	106.58563809856
59	319.637853684697	180.520327751755	15	12	58	2.9	-184.01892630606	155.1525550351	240.697487674373	179.174828567788	173.78824864744	157.785568032463	107.865022624485
60	304.9619	185.9565	15	12	59	2.95	-293.51907369394	108.7234449649	313.008361081911	217.76459835617	196.765176407944	162.683223996667	109.075176845239
61	294.1074	185.5636	15	12	60	3	-217.090000000001	-7.85799999999995	217.232171337489	250.111624687667	224.050748750616	168.383491795067	110.932313087074
62	283.062276641121	186.513112636006	15	12	61	3.05	-220.90246717758	18.9902527201201	221.717229153523	258.607814842926	247.942854920998	172.982390975961	111.315386849559
63	270.599443289291	189.82408169876	15	12	62	3.1	-249.2566670366	66.21938125508	257.902874191041	254.628986533371	261.049041666454	175.757593704809	113.324761383198
64	257.121713292815	194.162959912133	15	12	63	3.15	-269.55459992952	86.7775642674599	283.178438450664	268.926668933444	254.583789017907	179.897635900577	114.397250105783
65	243.0319	198.1962	15	12	64	3.2	-281.7962658563	80.66480175734	293.114219534136	278.121111485826	238.727844210077	180.895020918727	116.490137805952
66	228.846461432241	200.87430954737	15	12	65	3.25	-283.70877135518	53.5621909473997	288.720583337856	271.986458645241	231.373417629468	183.86893907847	118.314437468457
67	215.536434303293	202.284015583804	15	12	66	3.3	-266.20054257896	28.1941207286803	267.689441915433	250.559763192887	219.50500441149	185.251588136901	120.009625226819
68	204.1865	202.7961	15	12	67	3.35	-226.99868606586	10.2416883239198	227.229609988116	222.826701886784	201.785845044895	182.839806630679	121.266160036414
69	195.3866	202.9994	15	12	68	3.4	-175.998	4.06600000000026	176.044961188896	193.820166325493	186.007023153713	174.377916787929	121.317523038454
70	187.7195	203.9223	15	12	69	3.45	-153.342	18.458	154.44891300362	160.888897337154	165.02486542951	162.256471855012	121.751719613457
71	180.5352	203.8853	15	12	70	3.5	-143.686	-0.740000000000123	143.687905531398	131.585231444549	143.687129406324	156.570041087016	122.897349737926
72	176.6624	200.4881	15	12	71	3.55	-77.4560000000002	-67.944	103.03309697374	121.454283114539	122.560321352805	147.859216525895	123.748352750284
73	172.7754	201.573	15	12	72	3.6	-77.74	21.6980000000001	80.7112805250915	107.223028972235	104.630571594905	140.368778740813	124.069611323234
74	167.1012	198.9065	15	12	73	3.65	-113.484	-53.3300000000003	125.390219538846	93.5540924871551	94.1720445579522	128.884495997683	124.275931890152
75	163.3445	197.1089	15	12	74	3.7	-75.1339999999999	-35.9519999999998	83.2926422921015	84.2317453684557	85.7850994999471	119.236536430541	123.766039305667
76	159.8211	195.7758	15	12	75	3.75	-70.4680000000002	-26.662	75.3432231059969	77.6759117452604	81.7666645445633	108.837814961855	124.253620218256
77	157.1355	194.9121	15	12	76	3.8	-53.7119999999999	-17.2739999999999	56.4213613802431	66.8898060013654	76.2134286403004	99.1619645035659	125.282463644087
78	154.782	194.4596	15	12	77	3.85	-47.0699999999999	-9.0500000000003	47.9321124091146	64.3471700276589	78.951712436731	91.4191367506944	123.491536164129
79	151.2103	194.5554	15	12	78	3.9	-71.4340000000004	1.91599999999994	71.4596908193707	69.9792366019715	71.7619688416533	84.8494780444446	118.328707573107
80	148.0451	192.9949	15	12	79	3.95	-63.304	-31.2099999999998	70.579462423569	68.195111912145	73.4482074315731	80.8202152302467	111.472913067613
81	142.8718	192.8555	15	12	80	4	-103.466	-2.7879999999999	103.50355597756	80.2275131282016	73.9885005173871	77.4112076807851	106.684058181033
82	140.5613	192.3056	15	12	81	4.05	-46.2100000000004	-10.9980000000002	47.5007379311105	76.6341316819413	75.7636076543269	74.5143145246058	101.676960103519
83	136.5806	188.6498	15	12	82	4.1	-79.6139999999997	-73.116	108.094118489398	82.5492448354874	78.2077019064839	72.3816289416575	95.9230291230608
84	134.1599	187.5123	15	12	83	4.15	-48.4140000000002	-22.7499999999998	53.4927835880692	77.9977644328026	75.526911530937	68.6542278797268	90.7441553057053
85	130.6292	191.0636	15	12	84	4.2	-70.6139999999999	71.026	100.155028191299	83.3321033965088	75.8553309605462	66.6370576926073	85.1098279228464
86	126.8748	189.5789	15	12	85	4.25	-75.0880000000001	-29.6940000000001	80.7461539641364	76.1878906847663	73.0557508170068	64.6383013580428	80.4291401820831
87	123.871	187.4038	15	12	86	4.3	-60.076	-43.5020000000003	74.172432749641	74.4196913799327	72.8152004089111	65.3133391512722	76.1152678982988
88	120.2799	187.8495	15	12	87	4.35	-71.8219999999999	8.91400000000033	72.3730549306853	69.1614170856051	65.811545446584	64.1432656975777	72.498468306041
89	118.0538	187.6794	15	12	88	4.4	-44.522	-3.40200000000038	44.6517870639016	68.113737201211	65.5464869178002	62.2794983582837	70.0671408077151
90	115.4727	185.0379	15	12	89	4.45	-51.6219999999998	-52.8299999999996	73.8636567196611	62.2982974213135	59.8259079536414	60.6893542802135	68.1815982294628
91	112.1632	186.8547	15	12	90	4.5	-66.19	36.336	75.5077545421661	55.4352002084018	55.2881021986985	56.7980752750493	66.5617972556207
92	109.9134	187.0042	15	12	91	4.55	-44.9960000000002	2.98999999999978	45.0952338501533	56.6732824556677	54.8630706482176	55.494703681142	65.8772554760717
93	108.5403	185.6868	15	12	92	4.6	-27.4619999999999	-26.3479999999998	38.0575688661268	50.4903988216777	50.0788294886715	51.4772795053086	65.5547033799103
94	105.9982	185.6797	15	12	93	4.65	-50.8420000000001	-0.142000000000166	50.842198300231	42.4624671961859	49.0320851856303	52.6038146137273	63.786121621335
95	106.0554	183.533	15	12	94	4.7	1.14400000000018	-42.9340000000002	42.9492385497114	47.4278438751216	45.5233775998807	50.9831194151514	62.6067407321317
96	104.3189	183.8674	15	12	95	4.75	-34.7300000000001	6.68800000000033	35.368096414707	44.7224587689412	40.5403997330919	52.0204654023108	61.117798407857
97	100.8397	183.524	15	12	96	4.8	-69.5840000000001	-6.86800000000005	69.9221172448319	41.390887915593	38.1742069533729	53.0685712930318	60.0973399349092
98	99.81351	182.8522	15	12	97	4.85	-20.5238	-13.4359999999998	24.5306433352245	40.5563563780836	37.1430135640332	53.5777998613877	59.2022329321501
99	98.25746	182.145	15	12	98	4.9	-31.121	-14.144	34.1843440334899	38.6183322699978	39.6611423096544	55.2848035709857	58.2081811897534
100	96.64268	181.0719	15	12	99	4.95	-32.2955999999999	-21.4620000000002	38.7765808621648	28.9205700316241	42.1403308766615	55.542981228679	57.2581178360001
101	95.56763	180.37	15	12	100	5	-21.5010000000001	-14.0379999999999	25.677975874278	29.5635683591253	48.752828605923	55.7123868304563	55.4271050588279
102	94.52616	180.1174	15	12	101	5.05	-20.8293999999998	-5.05200000000002	21.4333060529633	37.9313967037158	51.274071937846	57.2401964275377	54.952040505287
103	93.35065	179.3807	15	12	102	5.1	-23.5102000000001	-14.7340000000003	27.7456349727306	43.7243053752393	57.0767702341039	58.7277778181632	52.9286773882521
104	89.70857	180.4689	15	12	103	5.15	-72.8416000000001	21.764	76.0234857564425	58.8873249418483	61.5375219563411	58.9180153629432	52.24424302233
105	86.45215	181.4005	15	12	104	5.2	-65.1283999999998	18.6320000000001	67.7411242197823	73.6275738440679	65.5625848574773	58.576423771656	50.3713800079671
106	81.37773	181.4492	15	12	105	5.25	-101.4884	0.973999999999933	101.493073707323	84.5899721090824	70.8843739278208	57.5972954576712	48.9634803566038
107	76.770148298142	180.267401523834	15	12	106	5.3	-92.1516340371599	-23.6359695233199	95.1345505640614	85.1436472089663	76.3061859017025	54.8813407185462	47.6994058910144
108	73.3257979181119	177.992351060788	15	12	107	5.35	-68.887007600602	-45.50100926092	82.5576262978032	87.4008643397153	80.3125420722931	54.2612001667224	46.4585772308262
109	70.8660096727122	174.91504131229	15	12	108	5.4	-49.1957649079941	-61.5461949699602	78.7918612558618	82.8814229137933	78.1748884162321	54.1368640212231	45.8879378132651
110	69.2121143747459	171.326464979766	15	12	109	5.45	-33.077905959326	-71.7715266504797	79.0272098735273	78.9847979593372	75.0125166666506	53.8268813917867	44.564476304388
111	68.1854428370155	167.517614764644	15	12	110	5.5	-20.5334307546079	-76.1770043024399	78.8958665777125	76.0351120355037	66.4417623094194	54.0561348426065	43.1807172747355
112	67.6073258723239	163.77948336835	15	12	111	5.55	-11.5623392938321	-74.7626279258805	75.6514257917809	71.2061296234979	58.4886094992463	54.409377329432	42.5462156092536
113	67.2990942934738	160.403063492312	15	12	112	5.6	-6.16463157700196	-67.52839752076	67.8091966786361	62.6241689935859	51.4456300993409	54.3800752711956	42.0910491203842
114	67.082078913268	157.679347837956	15	12	113	5.65	-4.34030760411588	-54.47431308712	54.6469491958327	50.0021017050456	46.7362060861051	51.8846714309328	41.3406212645516
115	66.7776105445091	155.89932910671	15	12	114	5.7	-6.08936737517809	-35.6003746249195	36.1174067239675	37.9924210391555	42.0911779260962	49.7596406007827	40.8375117410238
116	66.20702	155.354	15	12	115	5.75	-11.411810890182	-10.9065821342	15.7855301350106	26.8561481631781	37.2278957573921	45.9064953108969	40.601140702137
117	65.57495	155.8113	15	12	116	5.8	-12.6414	9.1459999999995	15.6030224623305	22.2662825487123	32.5125687571616	42.330240488997	39.6043278786536
118	66.1227027769292	155.55115064668	15	12	117	5.85	10.955055538584	-5.20298706640006	12.1278322987493	21.5581868586064	28.4476084700981	39.3393546002648	39.8697344581684
119	67.48854	154.7472	15	12	118	5.9	27.316744461416	-16.0790129335999	31.6976211235034	24.4536898097387	25.5944544456335	36.4910720555445	40.0430239782304
120	68.9571290371878	154.042652713309	15	12	119	5.95	29.3717807437559	-14.0909457338199	32.5769282734381	27.0327164751676	24.5067645349148	33.585971380097	40.2706953522714
121	70.3851125221833	153.542160074285	15	12	120	6	28.5596696999102	-10.0098527804801	30.2630448906724	30.0390687770181	25.3712283123744	30.6490477190146	41.0136146178294
122	71.772126905106	153.215735029185	15	12	121	6.05	27.740287658454	-6.52850090199991	28.498155789475	28.9226263425547	26.1718714787476	27.8522347909695	42.0680456467084
123	73.1178086360756	153.033390524267	15	12	122	6.1	26.9136346193918	-3.64689009836013	27.1595938080016	27.4553422112233	27.2330791011886	25.4543204226052	43.1869775487447
124	74.4217941652115	152.965139505788	15	12	123	6.15	26.079710582718	-1.36502036958007	26.1154089511863	26.28876681501	26.245938024984	23.7632271661599	43.3376895257207
125	75.6837199426334	152.980994920007	15	12	124	6.2	25.2385155484382	0.317108284380083	25.240507616781	25.3110264823275	25.0807648340977	23.0985997103915	43.9502477211729
126	76.9032224184608	153.050969713181	15	12	125	6.25	24.3900495165479	1.39949586347996	24.4301679096063	24.4270894253591	24.070199680637	23.6049859466027	43.9895967115431
127	78.0799380428134	153.145076831568	15	12	126	6.3	23.5343124870519	1.88214236774002	23.6094541260625	23.5692497074133	23.1919008247774	24.327315038761	44.4741109621741
128	79.2135032658105	153.233329221426	15	12	127	6.35	22.6713044599421	1.76504779716026	22.7399085231593	22.7061874569722	22.4610323751124	25.4782687496144	45.5747222598663
129	80.303554537572	153.285739829013	15	12	128	6.4	21.8010254352299	1.04821215174013	21.8262103614576	21.851632546264	21.9319998866864	25.9491839352378	47.0865175402857
130	81.3497283082172	153.272321600586	15	12	129	6.45	20.9234754129039	-0.268364568540278	20.9251963645755	21.0727751672272	21.6904348858682	26.714509312756	48.9247545066938
131	82.3516610278659	153.163087482403	15	12	130	6.5	20.0386543929741	-2.18468236365993	20.1573933560654	20.4949753248656	21.8387435808311	27.9710943930524	51.1138243609819
132	83.3089891466374	152.928050420723	15	12	131	6.55	19.14656237543	-4.70074123360007	19.7151672308783	20.2947500659595	22.4827585987744	29.7267139639848	53.7467307348889
133	84.2213491146515	152.537223361803	15	12	132	6.6	18.247199360282	-7.81654117839992	19.8509093113514	20.6746823147642	23.7234583980403	31.9938798262938	56.9535572941835
134	85.0883773820277	151.9606192519	15	12	133	6.65	17.340565347524	-11.53208219806	20.8250840669267	21.8258546153982	25.6524298454916	34.7907076205086	59.3671145297434
135	85.9097103988856	151.168251037273	15	12	134	6.7	16.4266603371578	-15.8473642925401	22.8248576085992	23.8927420303216	28.3482537914142	38.1408548415631	60.235850158611
136	86.6849846153446	150.130131664179	15	12	135	6.75	15.5054843291802	-20.7623874618798	25.9132548592352	26.9519414712149	31.8719891054678	42.0726981121893	62.4168093286019
137	87.4138364815245	148.816274078876	15	12	136	6.8	14.5770373235979	-26.27715170606	30.0496043054955	31.0101096250238	36.2615271031923	46.6179814353513	62.4943248389216
138	88.0959024475447	147.196691227622	15	12	137	6.85	13.6413193204041	-32.3916570250799	35.1469065158178	36.0218252680643	41.5267272774752	51.8100899194678	63.0513551846242
139	88.7308189635249	145.241396056675	15	12	138	6.9	12.6983303196039	-39.1059034189402	41.1159248359714	41.9181235955374	47.6494153543309	57.6819630250268	64.0835459953898
140	89.3182224795846	142.920401512293	15	12	139	6.95	11.7480703211942	-46.4198908876398	47.8834358238014	48.630312176063	54.5912747972581	64.2635376332906	64.0715732882888
141	89.8577494458434	140.203720540733	15	12	140	7	10.7905393251758	-54.3336194312002	55.3947464966007	56.1015130837354	62.3066526435474	71.5786010029492	63.944739582729
142	90.3490363124208	137.061366088253	15	12	141	7.05	9.82573733154794	-62.8470890495998	63.6105472081235	64.2887210836379	70.7532042719283	79.6412266788084	63.4194520474161
143	90.7917195294364	133.463351101111	15	12	142	7.1	8.85366434031226	-71.9602997428404	72.5029110541802	73.1607243264519	79.8967214408954	88.4527941657617	63.2109737459418
144	91.1854355470098	129.379688525565	15	12	143	7.15	7.87432035146793	-81.6732515109197	82.0519648354839	82.6951816915574	89.7114962045621	94.9710018933269	63.152018746002
145	91.5298208152606	124.780391307873	15	12	144	7.2	6.88770536501607	-91.98594435384	92.243452037871	92.8760963677935	100.178821475167	97.3731006068305	63.3441452536041
146	91.8245117843083	119.635472394292	15	12	145	7.25	5.89381938095386	-102.89837827162	103.067033322128	103.691929798055	111.285212900431	101.228632710601	63.8366762136475
147	92.0691449042725	113.91494473108	15	12	146	7.3	4.89266239928412	-114.41055326424	114.515120589304	115.134271325486	123.020926254424	100.661334639082	64.5967449966651
148	92.2633566252727	107.588821264495	15	12	147	7.35	3.88423442000402	-126.5224693317	126.582078205489	127.196918623882	135.378861054048	100.624441619634	65.5727012790763
149	92.4067833974287	100.627114940795	15	12	148	7.4	2.86853544311981	-139.234126474	139.263672472638	139.875244109304	142.292588432323	102.217908055542	66.706064034298
150	92.4990616708597	92.9998387062381	15	12	149	7.45	1.84556546862012	-152.545524691138	152.55668852985	153.165756141055	140.154926416403	101.428637263822	67.9341431558825
151	92.5398278956856	84.6770055070812	15	12	150	7.5	0.815324496518031	-166.456663983138	166.458660749238	167.065792310041	140.150612777654	99.9183847724057	69.1899384721429
152	92.5287185220259	75.6286282895826	15	12	151	7.55	-0.22218747319414	-180.967544349972	180.967680748062	169.45090553916	130.569465006236	97.1121901308473	70.4010453467143
153	92.46537	65.82472	15	12	152	7.6	-1.26697044051809	-196.078165791652	196.082259050419	153.112934208924	121.352161798373	94.4280676655899	71.4885976501364
154	93.03882	58.28704	15	12	153	7.65	11.4690000000002	-150.7536	151.18923861823	140.425981446005	114.724319906521	91.5133298714954	72.3675283781383
155	96.28049	59.71772	15	12	154	7.7	64.8334	28.6136	70.8668318786723	107.973173871417	102.678453052476	88.5474356656451	72.9492783928802
156	99.53276	55.72303	15	12	155	7.75	65.0453999999999	-79.8938	103.023896934643	75.6385312867038	88.5515566443808	85.6006543151057	73.1476171788993
157	100.4677	55.70175	15	12	156	7.8	18.6987999999999	-0.425600000000088	18.7036428751192	59.997734273883	71.2034540072702	82.5755085579789	72.8954771729552
158	100.8804	54.03153	15	12	157	7.85	8.25400000000002	-33.4044	34.4090461268545	52.2439718960287	53.4772742771314	79.3353126386848	72.299215659628
159	104.4259	54.89556	15	12	158	7.9	70.9100000000001	17.2806000000001	72.9852535541257	36.6771318427563	40.7340713106679	75.7301650435692	71.8932281383665
160	104.0188	56.44797	15	12	159	7.95	-8.142	31.0481999999999	32.0980199894011	34.4337341431238	36.9399449148871	71.6047486784744	71.8688539736711
161	104.8169	57.42231	15	12	160	8	15.9620000000001	19.4868000000001	25.189696668281	31.316017267559	31.0506958525569	66.8012759413365	72.2941223313256
162	104.896	57.05643	15	12	161	8.05	1.58199999999994	-7.31760000000008	7.48665437695644	21.4704083474528	34.5815521097219	61.1608640146202	73.2234817743615
163	104.641869804331	56.1503713403283	15	12	162	8.1	-5.08260391338013	-18.121173193434	18.820461749031	21.6359179337454	37.3184634789971	54.5244011345111	74.7086299120824
164	104.0505	55.12018	15	12	163	8.15	-11.8273960866199	-20.603826806566	23.7572089535947	25.4242598623574	36.7360101806172	49.7640548629496	76.6183113601648
165	102.736583477725	54.1282848796514	15	12	164	8.2	-26.2783304454999	-19.8379024069719	32.925567920864	34.72937007632	40.5310443044723	48.5254561789298	78.0970386285226
166	100.728829548752	53.2129288187466	15	12	165	8.25	-40.1550785794601	-18.3071212180961	44.1314063113411	43.3209096904352	45.0509952382923	45.0666016471976	78.1759131178234
167	98.1594516294564	52.3813081414566	15	12	166	8.3	-51.3875583859121	-16.6324135457999	54.0122054467695	52.0016120137815	51.1182740219702	45.1296197068283	76.8501735453269
168	95.160663136215	51.6406191719524	15	12	167	8.35	-59.9757698648278	-14.813779390084	61.7781598196067	59.4261706751992	55.5715279918909	43.9739896996221	75.1918192255367
169	91.864677485404	50.9980582344052	15	12	168	8.4	-65.9197130162201	-12.851218750944	67.1607205703262	64.6777306142271	58.7940384152314	41.5685482211914	73.5288567101209
170	88.4037080933999	50.4608216529859	15	12	169	8.45	-69.219387840082	-10.744731628386	70.0483612279526	67.5071779676204	60.1109674429725	42.3090706835206	70.945043820794
171	84.9099683765789	50.0361057518655	15	12	170	8.5	-69.8747943364199	-8.49431802240801	70.3892060064808	67.8221462933465	59.0825074418383	44.6698598902455	67.8686303971955
172	81.5156717513175	49.7311068552152	15	12	171	8.55	-67.8859325052281	-6.09997793300593	68.1594422137354	65.5864648166813	55.6776873039347	49.3347734178756	64.2911615527088
173	78.3530316339918	49.553021287206	15	12	172	8.6	-63.2528023465139	-3.56171136018403	63.3530014482378	60.7957642107457	50.629515920247	54.9891921585749	60.3879284950087
174	75.5542614409783	49.5090453720088	15	12	173	8.65	-55.9754038602702	-0.879518303944025	55.9823131869997	53.4872842694494	46.4010862617656	61.7232928488341	58.0460141671736
175	73.2515745886533	49.6063754337947	15	12	174	8.7	-46.0537370464999	1.94660123571808	46.0948581982748	43.8481966402491	44.0870970625688	67.6466415914001	57.9222991440369
176	71.5771844933931	49.8522077967349	15	12	175	8.75	-33.4878019052039	4.91664725880398	33.8468062999994	33.4368855471474	44.2887245421986	70.7511719205411	55.8452447454941
177	70.6633045715741	50.2537387850002	15	12	176	8.8	-18.2775984363801	8.030619765306	19.9640040677337	27.2157077068499	47.5512728137811	71.1248385326748	57.3763805047827
178	70.6421482395727	50.8181647227618	15	12	177	8.85	-0.423126640027931	11.288518755232	11.2964459827295	27.378429914392	54.4068563252589	71.0483258123886	57.3433109935027
179	71.6459289137651	51.5526819341907	15	12	178	8.9	20.075613483848	14.690344228578	24.8764239855124	35.0901648149478	64.6525472824368	71.3275483766726	66.7499927347044
180	73.8068600105277	52.4644867434579	15	12	179	8.95	43.2186219352519	18.2360961853439	46.908469235985	51.2543489873131	75.1823157398277	70.2853389631136	83.5622122733988
181	77.2571549462368	53.5607754747345	15	12	180	9	69.0058987141819	21.925774625532	72.4054808027787	75.3768271033703	82.419836399244	68.9359848530546	97.9178401710675
182	82.1290271372688	54.8487444521915	15	12	181	9.05	97.4374438206402	25.75937954914	100.78492492956	102.089386858024	86.571989761415	67.4214590907975	109.013796139541
183	88.55469	56.33559	15	12	182	9.1	128.513257254624	29.7369109561701	131.908836563015	122.986201565263	91.4671357045302	66.2514558555062	117.044308749011
184	96.2905252181344	58.0427284679886	15	12	183	9.15	154.716704362688	34.142769359772	158.439222758779	129.74950798354	96.2540104915796	66.3279734713975	123.087115793044
185	103.589587544687	60.0484563086163	15	12	184	9.2	145.981246531052	40.114556812554	151.392542772184	121.889630535517	96.4835808636584	67.319142109144	127.900930900124
186	108.3291	62.44529	15	12	185	9.25	94.7902491062598	47.936673827674	106.222012894162	107.55744430569	93.5832451639105	66.6238878437907	132.192517957761
187	110.1718	64.90611	15	12	186	9.3	36.8540000000002	49.2164	61.4855376894438	90.4186341251356	87.2916453678138	69.6231413027371	135.919182166585
188	112.5493	66.75598	15	12	187	9.35	47.55	36.9973999999999	60.2479054138813	69.9809601620535	78.0960553857535	70.7126322873834	137.156641628591
189	111.3942	70.20495	15	12	188	9.4	-23.1020000000001	68.9794000000001	72.7451718560071	57.4169823442809	68.0033996603583	91.9314372482175	137.193312951742
190	112.6577	72.31592	15	12	189	9.45	25.2700000000002	42.2194000000002	49.2041729567729	52.6936602001109	59.4559684784604	124.815353863277	136.943683422768
191	114.044672549564	73.9849520619396	15	12	190	9.5	27.7394509912799	33.3806412387918	43.4021238052995	48.6346664658169	50.8279392883375	151.165820451889	136.332339920256
192	115.057328222626	75.5848481717533	15	12	191	9.55	20.25311346124	31.997922196274	37.8689269685934	45.5881651955809	52.6742928440592	168.692818861207	135.330831811186
193	116.507469784375	76.9587776956904	15	12	192	9.6	29.0028312349801	27.4785904787421	39.9529367424118	48.9309767948672	49.9581288702366	179.099425339447	134.364627196436
194	119.2069	77.94991	15	12	193	9.65	53.9886043125	19.822646086192	57.512665504827	44.238896232394	87.6088640048553	184.450938737254	135.902054640813
195	122.3991	78.77021	15	12	194	9.7	63.844	16.4060000000001	65.9182309532044	52.6549254880076	153.147126862896	188.155220208849	139.879899158423
196	122.8077	79.67973	15	12	195	9.75	8.17199999999985	18.1904	19.9417209929333	51.2815912746562	208.748395739868	193.633863994981	145.570152659027
197	125.4751	76.70238	15	12	196	9.8	53.348	-59.547	79.9490732466612	129.62956281413	250.093992354601	200.713525800495	152.159202920487
198	124.8917	75.15435	15	12	197	9.85	-11.6679999999999	-30.9606000000002	33.0862656756548	257.363276930924	280.10279529314	203.264957444794	158.673714466745
199	130.811165740595	96.8229793833913	15	12	198	9.9	118.3893148119	433.372587667826	449.252523202195	373.257895247343	300.89847781415	203.059077526812	163.992569016876
200	141.5293	130.3823	15	12	199	9.95	214.3626851881	671.186412332174	704.586801537176	447.533059221194	316.854471939237	203.602027882423	168.385489249229
201	151.991718214724	158.467582603814	15	12	200	10	209.24836429448	561.70565207628	599.414812575027	508.923999311625	336.439788701624	203.728694987457	172.375396175141
202	161.402318098878	178.977970403307	15	12	201	10.05	188.21199768308	410.20775598986	451.324893115915	472.167392814171	348.752758756931	203.240204531574	175.76471627625
203	170.029567935973	193.628574720576	15	12	202	10.1	172.5449967419	293.01208634538	340.04096612781	376.34566694755	356.571786019351	202.477798537366	178.11882618435
204	178.141936009517	204.134506877717	15	12	203	10.15	162.24736147088	210.11864314282	265.469490714926	299.621682155906	318.509291048769	205.476135810229	179.152328204911
205	186.007890603023	212.210878196826	15	12	204	10.2	157.31909187012	161.52742638218	225.478172204073	249.972458292668	254.05692890195	212.440656207702	179.289163427777
206	193.8959	219.5728	15	12	205	10.25	157.760187939541	147.23843606348	215.794888616803	204.219572727077	198.708994235046	224.516417474264	179.071329030574
207	200.7915	227.0262	15	12	206	10.3	137.912	149.068	203.078773799725	164.851189283367	156.386416708547	234.695264538237	179.206734449765
208	203.5028	231.8847	15	12	207	10.35	54.2259999999999	97.1700000000004	111.276538299859	131.76819085635	124.852801781591	246.634796646107	181.073772409644
209	206.7168	233.0866	15	12	208	10.4	64.28	24.0379999999999	68.6275734963724	97.7963063141867	110.053793806308	236.053700785535	180.802204952837
210	208.6968	235.3446	15	12	209	10.45	39.5999999999998	45.1600000000002	60.0631800689907	62.800375124426	108.026840476167	211.95562463518	180.927585976727
211	209.8719	237.318	15	12	210	10.5	23.5020000000003	39.468	45.9354659059861	45.4860308361054	112.593046246903	193.584971898393	182.047626124413
212	210.921	238.2525	15	12	211	10.55	20.9819999999996	18.6899999999997	28.0991178509215	55.2563983292493	120.637770319544	182.836613691293	184.206415342804
213	210.4865	237.0962	15	12	212	10.6	-8.68999999999971	-23.1259999999997	24.7048168582563	84.285490095984	136.697807272864	177.138227029252	184.699735447133
214	206.2675	233.0092	15	12	213	10.65	-84.3799999999999	-81.7400000000004	117.479410962092	127.38978617962	153.598110522302	173.853717672568	185.606930684651
215	198.959362627621	225.807284154397	15	12	214	10.7	-146.16274744758	-144.03831691206	205.208638902664	178.475165514661	169.85432036841	170.423106646706	186.109577435132
216	189.66376186763	216.61537774366	15	12	215	10.75	-185.91201519982	-183.83812821474	261.456946324165	227.909583709622	188.460949561739	164.508794066167	187.577842057182
217	179.367155173824	206.871282461093	15	12	216	10.8	-205.93213387612	-194.88190565134	283.526014526128	251.939822715355	209.28681067404	157.699943099036	187.37325647906
218	169.056	198.0128	15	12	217	10.85	-206.22310347648	-177.16964922186	271.876907833063	255.423150640837	229.423652276913	158.882587374495	188.179333081884
219	159.351457046521	191.157684514254	15	12	218	10.9	-194.09085906958	-137.10230971492	237.630605990755	249.532112943858	237.653641538828	158.545332378863	178.432868008903
220	149.4135	186.1435	15	12	219	10.95	-198.75914093042	-100.28369028508	222.625278530073	240.098455833419	232.819372817245	158.253144071031	162.168093403998
221	138.386731950907	182.541774650562	15	12	220	11	-220.53536098186	-72.03450698876	232.001757839274	230.937720844203	216.42454188543	160.366557261369	148.412145239666
222	126.81546061888	180.140083605716	15	12	221	11.05	-231.42542664054	-48.0338208969198	236.357728973929	223.367460362301	194.762115878528	165.172626154034	138.253585946613
223	115.593919880847	178.780013741849	15	12	222	11.1	-224.43081476066	-27.2013972773402	226.073232886986	210.215594993654	181.067367476126	166.921672356899	130.788989066367
224	105.616343613736	178.303151935349	15	12	223	11.15	-199.55152534222	-9.53723612999966	199.779303581242	183.316970827001	163.492554235423	165.737725559074	125.118150703249
225	97.7769656944778	178.551085062604	15	12	224	11.2	-156.787558385164	4.95866254509963	156.865951686838	149.425775923638	146.651967773652	159.778498662563	120.39455958422
226	92.97002	179.3654	15	12	225	11.25	-96.1389138895558	16.2862987479201	97.5086370060105	131.197014108049	132.272164961	150.6392666401	115.878116793239
227	90.00446	180.913	15	12	226	11.3	-59.3112000000002	30.9520000000003	66.9017544571145	103.617648108545	121.058441634028	140.051248419882	111.660920483846
228	83.6814	183.2654	15	12	227	11.35	-126.4612	47.0479999999998	134.929423809042	83.08834055365	104.419692436886	129.723869517661	109.734206970402
229	80.65001	183.8853	15	12	228	11.4	-60.6278	12.398	61.8824735837216	81.227359094998	93.8218095793194	120.81203523227	108.880445516951
230	78.83386	185.898	15	12	229	11.45	-36.3229999999999	40.2539999999999	54.2194139123615	92.6911073444174	86.7376245078802	112.380562172816	108.255830502059
231	74.91045	183.8839	15	12	230	11.5	-78.4682000000001	-40.2819999999997	88.2037297127507	77.642370765722	84.8539913947701	103.239318580939	108.004882497134
232	69.2028	181.4345	15	12	231	11.55	-114.153	-48.9879999999999	124.220495704211	84.0259710500934	85.3403809612355	93.6705582019325	108.22321137005
233	70.04426	184.2977	15	12	232	11.6	16.8292	57.2639999999996	59.685740915565	90.3869084621104	78.3803715591962	84.439751103481	108.550525066416
234	72.6712179587402	188.182981799457	15	12	233	11.65	52.5391591748041	77.7056359891401	93.8004750055784	88.4806236945422	78.1315162291173	76.3825837339308	106.581629534246
235	75.2263186694623	191.643014346755	15	12	234	11.7	51.102014214442	69.20065094596	86.0241009724462	77.9896545780535	78.1091565719792	70.3660125217336	102.440312938753
236	77.7093404465344	194.693904730524	15	12	235	11.75	49.6604355414419	61.01780767538	78.6723058749099	79.1183723526704	74.2064722008789	67.2474395203117	96.9101732380319
237	80.1200616043245	197.351760039393	15	12	236	11.8	48.2144231558021	53.1571061773803	71.7656501217681	72.2370614081411	66.2826747698372	65.6218978686556	90.8414234248056
238	82.458260457201	199.632687361995	15	12	237	11.85	46.76397705753	45.6185464520399	65.3293297886495	65.8314046818481	64.4598097700764	60.5858265663085	85.0720925264264
239	84.7237153195317	201.552793786957	15	12	238	11.9	45.309097246614	38.40212849924	59.3939202829319	59.9323207072156	58.9433578885423	59.2155586550387	80.1616727490086
240	86.916204505685	203.128186402911	15	12	239	11.95	43.8497837230659	31.50785231908	53.9958173409813	54.5756949616209	53.9944005355871	58.2585169330868	75.6233035005778
241	89.0355063300289	204.374972298486	15	12	240	12	42.3860364868779	24.9357179114998	49.1768860017471	49.8012471874823	49.6408876458533	55.6432077328977	70.8412952031859
242	91.0813991069315	205.309258562313	15	12	241	12.05	40.9178555380521	18.6857252765401	44.9825213937951	45.6496543689435	45.9034147760758	51.2737965860658	65.9347814725824
243	93.053661150761	205.947152283021	15	12	242	12.1	39.44524087659	12.7578744141601	41.4570909179563	42.1573963893261	42.7912815734208	50.1793777759329	61.2632222733801
244	94.9520707758855	206.304760549242	15	12	243	12.15	37.96819250249	7.15216532441957	38.6359561902377	39.3494545844911	40.2996010809602	47.4255335094189	57.2201845602138
245	96.7764062966731	206.398190449604	15	12	244	12.2	36.486710415752	1.86859800723994	36.5345274428944	37.2311345905306	38.4078772941944	45.1021272149432	54.2144216186255
246	98.5264460274919	206.243549072739	15	12	245	12.25	35.000794616376	-3.09282753729974	35.137176977572	35.7813159593594	37.0799432649166	43.1810798359638	52.6502946180245
247	100.20196828271	205.856943507276	15	12	246	12.3	33.510445104362	-7.73211130926029	34.3909214239928	34.949547792977	36.2649184022943	41.6315984297292	51.8023690173708
248	101.802751376696	205.254480841845	15	12	247	12.35	32.0156618797199	-12.0492533086195	34.2079977620999	34.6583581990626	35.8989457817894	40.4203155351916	49.1982659809686
249	103.328573623817	204.452268165076	15	12	248	12.4	30.51644494242	-16.0442535353803	34.4771153583259	34.810431945342	35.9077091302955	39.5113102657471	48.3586366062881
250	104.779213338442	203.4664125656	15	12	249	12.45	29.0127942925002	-19.7171119895199	35.0785794733225	35.298702214058	36.2098538942992	38.86604482834	47.6432029262996
251	106.154448834939	202.313021132047	15	12	250	12.5	27.50470992994	-23.0678286710599	35.8975457089689	36.0165756042195	36.7212720260744	38.4432718254326	46.0060479924442
252	107.454058427676	201.008200953046	15	12	251	12.55	25.99219185474	-26.0964035800197	36.8322727675727	36.8658704676141	37.3597820833827	38.1990047432324	43.3933702313848
253	108.677820431021	199.568059117229	15	12	252	12.6	24.4752400669	-28.80283671634	37.7973647129074	37.7613495895359	38.0493494969623	38.0866934432792	42.3193336902088
254	109.825513159342	198.008702713224	15	12	253	12.65	22.9538545664198	-31.1871280801	38.7235896752989	38.6321121068067	38.7230194505341	38.0577853864967	40.3248595921612
255	110.896914927007	196.346238829662	15	12	254	12.7	21.4280353533002	-33.24927767124	39.5559750829315	39.4208619527073	39.3242123624857	38.0628307155173	38.4775810667641
256	111.891804048385	194.596774555174	15	12	255	12.75	19.8977824275599	-34.9892854897604	40.251358295323	40.0821233897052	39.8066003859487	38.0531497157374	36.8066085834734
257	112.809958837844	192.776416978389	15	12	256	12.8	18.3630957891799	-36.4071515357	40.7760219970759	40.580168433454	40.1330910841704	37.9828401660859	35.3517663163269
258	113.651157609751	190.901273187938	15	12	257	12.85	16.8239754381401	-37.5028758090201	41.1036718978965	40.8870751354355	40.274441104769	37.8107053956287	34.1438786188187
259	114.415178678475	188.98745027245	15	12	258	12.9	15.2804213744801	-38.27645830976	41.2138148940432	40.9810886650907	40.2078616426978	37.5017145575375	33.1988362119672
260	115.101800358384	187.051055320555	15	12	259	12.95	13.7324335981799	-38.7278990378996	41.0905085928389	40.8453202156335	39.9158075367353	37.0278889195123	32.5223005124899
261	115.710800963847	185.108195420885	15	12	260	13	12.1800121092602	-38.8571979934	40.7214259435989	40.4667588198328	39.3850274054004	36.3688882519907	32.1140078144917
262	116.24195880923	183.174977662068	15	12	261	13.05	10.6231569076598	-38.6643551763405	40.09717974979	39.8355548519417	38.6058982487892	35.5129438767038	31.9700390179617
263	116.695052208903	181.267509132736	15	12	262	13.1	9.06186799345988	-38.1493705866399	39.210864918893	38.9445399380352	37.5720612942951	34.4592896044848	32.0839991795994
264	117.069859477233	179.401896921517	15	12	263	13.15	7.49614536660005	-37.31224422438	38.0577950545875	37.7889661457101	36.2804096645409	33.2241856749035	32.4478238721074
265	117.366158928589	177.594248117043	15	12	264	13.2	5.92598902712012	-36.1529760894797	36.6354340233064	36.3664762819449	34.731565476539	31.853034918585	33.052587089725
266	117.583728877339	175.860669807943	15	12	265	13.25	4.35139897499994	-34.6715661820002	34.9435569819738	34.6773637687574	32.9311761180328	30.4321373309829	33.889450995643
267	117.72234763785	174.217269082848	15	12	266	13.3	2.77237521022016	-32.8680145019001	32.984730430964	32.7252644771402	30.8927966692372	29.0719342029246	34.9507025650904
268	117.781793524492	172.680153030387	15	12	267	13.35	1.18891773283991	-30.7423210492198	30.7653023529554	30.5185910150428	28.6441381042006	27.8674417024458	36.2306865414874
269	117.761844851631	171.265428739191	15	12	268	13.4	-0.398973457220109	-28.2944858239199	28.2972985965016	28.0733860903554	26.2405097071092	26.8863621581873	37.7264343323568
270	117.662279933637	169.98920329789	15	12	269	13.45	-1.99129835988003	-25.5245088260205	25.6020667128194	25.4191170565295	23.7902623004346	26.1785561966399	39.4379010809647
271	117.482877084877	168.867583795113	15	12	270	13.5	-3.58805697519983	-22.4323900555396	22.7175323585365	22.6109124396438	21.4792472565654	25.7847438035509	41.3678627832488
272	117.223414619719	167.916677319492	15	12	271	13.55	-5.18924930316018	-19.0181295124199	19.7133852618348	19.7557549370782	19.5379701570599	25.741073292691	43.5216015382664
273	116.883670852533	167.152590959656	15	12	272	13.6	-6.79487534371987	-15.28172719672	16.7242792685265	17.0619335858263	18.1628221105965	26.0813049159195	45.8979187406471
274	116.463424097684	166.591431804235	15	12	273	13.65	-8.40493509698007	-11.2231831084205	14.0215110836736	14.8851084227755	17.4923146518337	26.8378623577181	48.4631338166476
275	115.962452669543	166.24930694186	15	12	274	13.7	-10.01942856282	-6.84249724749975	12.1329599565603	13.6568232575903	17.6255469167407	28.0423434639327	51.1767700241387
276	115.380534882477	166.14232346116	15	12	275	13.75	-11.6383557413201	-2.1396696139999	11.8334065432821	13.7147317815493	18.638311489069	29.7257522755486	53.9999814142314
277	114.717449050854	166.286588450765	15	12	276	13.8	-13.2617166324599	2.88529979210011	13.5719594359089	15.2288743665893	20.5893499161448	31.9185649640948	56.8954663571018
278	113.972973489041	166.698208999307	15	12	277	13.85	-14.8895112362601	8.23241097084008	17.0138218883214	18.1891602476551	23.5184717276384	34.6506676873461	59.8274817556337
279	113.146886511409	167.393292195414	15	12	278	13.9	-16.52173955264	13.9016639221398	21.592224008874	22.3915145553626	27.4352150083271	37.9511541071762	62.761969524758
280	112.238966432324	168.387945127717	15	12	279	13.95	-18.1584015816998	19.8930586460597	26.9343893618891	27.5218765746994	32.2944246274308	41.847913242417	65.6668180271586
281	111.248991566154	169.698274884846	15	12	280	14	-19.7994973234	26.2065951425802	32.8451780818195	33.3222116737276	37.9722572945318	46.3668373145068	68.5122987429542
282	110.176740227268	171.340388555431	15	12	281	14.05	-21.4450267777201	32.8422734116998	39.2237695325931	39.6415556500649	44.2991597711296	51.530259199829	71.2717448891313
283	109.021990730034	173.330393228103	15	12	282	14.1	-23.0949899446799	39.80009345344	46.0154973834623	46.3996890072066	51.1385132640956	57.3365478768095	73.9225779005901
284	107.78452138882	175.684395991491	15	12	283	14.15	-24.7493868242802	47.0800552677599	53.1889438905604	53.553000033701	58.4099935625186	63.7020819583916	76.4478436426218
285	106.464110517994	178.418503934226	15	12	284	14.2	-26.4082174165199	54.6821588547004	60.7250561475976	61.0764429675598	66.0702795680933	70.5005051296925	78.838491232975
286	105.060536431924	181.548824144937	15	12	285	14.25	-28.0714817213999	62.6064042142195	68.6117332142917	68.9548148544637	74.0953631399446	77.5678254974798	81.0966870149577
287	103.573577444978	185.091463712255	15	12	286	14.3	-29.7391797389201	70.8527913463604	76.8409842018872	77.1784314749724	82.4711684835132	84.7189985112791	83.2404040654305
288	102.003011871525	189.06252972481	15	12	287	14.35	-31.4113114690599	79.4213202510997	85.4073568179817	85.7408701289801	91.1546240259806	91.7875218088216	85.3091033066729
289	100.348618025933	193.478129271232	15	12	288	14.4	-33.0878769118399	88.3119909284403	94.3070269931037	94.6377262461883	99.9689489084561	98.6375768913286	87.3691165326379
290	98.6101742225689	198.35436944015	15	12	289	14.45	-34.7688760672821	97.52480337836	103.537249417636	103.865893999467	108.706585631954	105.155079857677	89.5154274328918
291	96.787458775802	203.707357320197	15	12	290	14.5	-36.4543089353381	107.05975760094	113.096013800333	113.354433197497	117.163393700428	111.239853682357	92.7260760254731
292	94.88025	209.5532	15	12	291	14.55	-38.1441755160398	116.91685359606	122.981822968279	122.75946634194	125.138837251429	116.802416485572	97.8488346584452
293	92.8969019980856	215.892693042122	15	12	292	14.6	-39.6669600382882	126.78986084244	132.850052808136	131.672301134928	132.436530353547	121.763850885261	98.830557623547
294	90.8800720271993	222.665385904849	15	12	293	14.65	-40.3365994177258	135.45385725454	141.332192715316	139.689061154668	138.865160220139	126.057824927526	103.593097761224
295	88.8809931330361	229.795516520397	15	12	294	14.7	-39.9815778832641	142.60261231096	148.101423382578	146.41178050339	144.239880147261	129.634639002017	106.827151076084
296	86.9508983612912	237.207322820985	15	12	295	14.75	-38.6018954348981	148.23612601176	153.179813899029	151.518627509598	148.38434422477	132.467621754367	109.556967394662
297	85.1410207576595	244.82504273883	15	12	296	14.8	-36.1975520726338	152.3543983569	156.595419711893	154.970854098337	151.13366448763	134.562243166766	112.774303979617
298	83.5025933678362	252.572914206148	15	12	297	14.85	-32.7685477964661	154.95742934636	158.384287839171	156.807459159594	152.373077744541	135.967538926	116.749784307951
299	82.0868492375162	260.375175155157	15	12	298	14.9	-28.3148826063999	156.04521898018	158.593325659016	157.079627294873	152.146700946595	136.7870789581	121.04444636922
300	80.9450214123946	268.156063518074	15	12	299	14.95	-22.8365565024322	155.61776725834	157.284448688863	155.855548471869	150.562692372081	137.182941623367	123.022815566618
301	80.1283429381664	275.839817227117	15	12	300	15	-16.333569484564	153.67507418086	154.540654575422	153.227527979484	147.771849808306	139.085314736439	123.653649358424
302	79.6880468605267	283.350674214503	15	12	301	15.05	-8.80592155279402	150.21713974772	150.475025596874	149.322547794852	143.985649082104	144.167410117061	124.19578708228
303	79.6753662251705	290.612872412448	15	12	302	15.1	-0.253612707123807	145.2439639589	145.244185377245	144.317925584567	139.498547498452	140.324567370285	124.663739801245
304	80.141534077793	297.550649753172	15	12	303	15.15	9.32335705244981	138.755546814481	139.068424735858	138.464072321739	134.708997696061	143.484113564057	124.851654281334
305	81.137783464089	304.088244168889	15	12	304	15.2	19.92498772592	130.751888314339	132.261337637435	132.115749692338	130.126003099472	143.153797022475	124.733916618448
306	82.7153474297537	310.149893591819	15	12	305	15.25	31.5512793132942	121.232988458601	125.271388261281	125.76956701742	129.786285248108	141.546109291844	124.371608560777
307	84.9254590204821	315.659835954177	15	12	306	15.3	44.2022318145678	110.19884724716	118.733412449873	120.095447597269	137.201155746493	140.829609447956	124.083404878462
308	87.8193512819692	320.542309188182	15	12	307	15.35	57.8778452297422	97.6494646800995	113.513272002652	115.934080614377	128.276056996028	141.712046807081	124.301594242488
309	91.4482572599102	324.721551226051	15	12	308	15.4	72.57811955882	83.5848407573803	110.697827635103	121.108498174478	134.821526181519	143.451315847112	125.59859415068
310	95.86341	328.1218	15	12	309	15.45	88.3030548017959	68.0049754789798	111.454502722975	142.286561800647	135.74490167287	140.890551275559	126.370628699291
311	102.6419	331.4629	15	12	310	15.5	135.5698	66.8219999999997	151.143476061787	130.782546974637	135.320368775382	136.067445034491	126.168197277908
312	112.7846	336.2863	15	12	311	15.55	202.854	96.4679999999998	224.62373058072	149.547604765769	137.673569813808	131.589157678988	129.08009272301
313	114.001	338.8079	15	12	312	15.6	24.3280000000001	50.4320000000007	55.9931978725995	155.555722731363	143.92554611571	127.56362871723	131.860679934649
314	123.4129	342.8067	15	12	313	15.65	188.238	79.9759999999992	204.523116590765	149.532239376286	152.193633998163	123.645483635143	130.933395964726
315	130.3231	344.3237	15	12	314	15.7	138.204	30.3399999999999	141.495092550944	133.060577826968	151.655099451646	119.833194234879	131.631236884791
316	136.336581688907	344.999203917953	15	12	315	15.75	120.26963377814	13.510078359061	121.026059286402	157.068545256784	142.348604820873	116.275595367188	130.470612497104
317	143.319512241148	346.354676985931	15	12	316	15.8	139.65861104482	27.1094613595596	142.26542283413	154.839663230557	125.977159611482	113.604566590158	127.539510001212
318	151.62	349.2823	15	12	317	15.85	166.00975517704	58.5524602813803	176.033035021678	147.754476171929	126.851200438432	112.635649558976	125.954214268583
319	160.3692	353.3981	15	12	318	15.9	174.984	82.3159999999996	193.378706459631	135.16497026546	112.469441088768	114.410109343261	123.639131805241
320	165.495047714099	354.759110843204	15	12	319	15.95	102.51695428198	27.2202168640797	106.069157257806	118.893741395997	103.921486796888	115.558315775215	121.738453472709
321	168.3669	354.3287	15	12	320	16	57.4370457180197	-8.60821686407917	58.0785297540572	96.6338556200806	97.2308219589932	113.251079819377	120.230243723183
322	171.408992337338	354.185435469953	15	12	321	16.05	60.8418467467601	-2.8652906009404	60.9092784868125	70.0992189469783	89.5355633665078	113.992775328959	120.138351301207
323	174.6067	354.6862	15	12	322	16.1	63.95415325324	10.0152906009396	64.7336061420973	60.0884974218463	81.3457530022416	123.396792499014	120.178591648182
324	177.482301093234	355.657703828051	15	12	323	16.15	57.5120218646805	19.4300765610205	60.7055230941189	59.296673652526	76.626584688359	118.382678365395	121.442049277063
325	180.144545253486	356.527652408533	15	12	324	16.2	53.2448832050397	17.3989716096401	56.0155496321457	60.1773853370188	79.4615320987844	120.108676747107	120.983558771636
326	182.8488	356.624	15	12	325	16.25	54.0850949302802	1.92695182934017	54.1194109074556	66.0576503844025	84.153554817881	119.395115702363	120.192442288069
327	186.013356435922	355.817774704745	15	12	326	16.3	63.2911287184396	-16.1245059051009	65.3128369092763	83.1539504297396	102.008391046435	114.249410554468	120.598968138782
328	190.7082	356.1523	15	12	327	16.35	93.8968712815603	6.69050590510096	94.1349313790162	98.8345667757225	119.942384559595	110.196381730086	126.442076258407
329	197.46959163948	358.929024250995	15	12	328	16.4	135.2278327896	55.5344850198992	146.187023320804	109.010435983236	124.295915642022	103.82694776337	133.710896290782
330	204.0472	360.3096	15	12	329	16.45	131.5521672104	27.6115149801001	134.41863136206	143.839396755852	136.295866697327	102.58635566986	136.671063208782
331	209.2706	359.7824	15	12	330	16.5	104.468	-10.5439999999999	104.998756945023	173.827118734788	141.559409445734	104.393042411875	135.282642369897
332	217.022821636784	368.906706220466	15	12	331	16.55	155.04443273568	182.48612440932	239.457640772356	165.437880854304	138.963257742427	108.687544923425	131.368298686264
333	224.7524	378.3504	15	12	332	16.6	154.59156726432	188.87387559068	244.073541273696	173.757166618932	139.04701045793	112.793554579134	132.873943773329
334	229.5482	376.3094	15	12	333	16.65	95.9160000000003	-40.8199999999999	104.240833918384	174.108382908232	131.027310838381	119.238614918983	130.312225690591
335	234.5535	369.0706	15	12	334	16.7	100.106	-144.775999999999	176.015060185201	134.087118729003	125.711179240935	122.133923308393	130.725278051233
336	239.8803	369.4122	15	12	335	16.75	106.536	6.83199999999943	106.754838391522	104.266902181072	124.63253000587	124.109289208951	128.707152459559
337	241.664	368.5817	15	12	336	16.8	35.6739999999996	-16.6099999999994	39.351319876212	96.6167408224584	115.366698800415	127.593369687406	126.857279969071
338	246.3903	369.0416	15	12	337	16.85	94.5260000000002	9.19800000000009	94.9724585340405	77.6651918629384	105.644724598673	140.248502957839	123.803825491845
339	249.6809	368.7994	15	12	338	16.9	65.8120000000002	-4.84400000000051	65.9900271253167	75.1566771035084	114.181314195945	153.011683238303	121.343540270691
340	252.661	366.0379	15	12	339	16.95	59.6019999999999	-55.2300000000002	81.2573153876007	96.6462788718281	107.971979919459	157.783810642348	125.589883418885
341	257.2652	365.0423	15	12	340	17	92.0839999999998	-19.9119999999994	94.2122645943719	107.022547016274	106.659168972169	157.314204920416	133.589495676397
342	264.277	367.2125	15	12	341	17.05	140.236	43.4039999999993	146.799328717811	131.745887569432	116.223481632384	148.74382204357	140.368179345734
343	271.312	369.3158	15	12	342	17.1	140.700000000001	42.0660000000009	146.853799256268	138.27876797598	141.449995457748	142.351095047645	143.56498636854
344	279.6233	373.8764	15	12	343	17.15	166.225999999999	91.2119999999993	189.606729891108	138.161660840829	174.996055638226	142.241773015787	146.23763917399
345	285.3082	373.5196	15	12	344	17.2	113.698000000001	-7.13599999999929	113.921717420341	135.80068439294	189.856442043761	141.341879355358	150.852970460124
346	289.2408	370.98	15	12	345	17.25	78.6519999999996	-50.7920000000001	93.6267289186157	175.877443899222	189.995879834962	138.019189216754	151.234196803706
347	295.7325	369.1316	15	12	346	17.3	129.834000000001	-36.9680000000005	134.994446478365	218.24622370702	182.120945286724	139.465149383675	151.607777032913
348	308.054223672913	356.900083442942	15	12	347	17.35	246.43447345826	-244.63033114116	347.23759678768	241.434116111542	179.057465496618	137.411269253605	151.961350472147
349	320.2696	340.9724	15	12	348	17.4	244.307526541741	-318.55366885884	401.450628930097	241.830098829095	170.30223183563	138.860132778011	151.937347179488
350	326.2251473854	331.14275810024	15	12	349	17.45	119.110947708	-196.5928379952	229.861179442952	228.441206180509	174.711778791256	148.593411167911	150.781943430845
351	328.337518598501	326.854464373544	15	12	350	17.5	42.2474242620194	-85.7658745339199	95.6066425063822	182.237487094013	169.37920946134	162.785948940918	150.388044663557
352	331.1659	324.9631	15	12	351	17.55	56.5676280299806	-37.8272874708796	68.0499832354337	122.358239964239	162.706817134967	172.048813768042	146.528367893642
353	336.8449	323.7318	15	12	352	17.6	113.579999999999	-24.6259999999995	116.219001355199	107.989441470971	133.372543049463	174.336418157947	141.761194203623
354	341.6275	325.5107	15	12	353	17.65	95.652	35.5779999999993	102.05439328123	96.9283200935837	102.724209917797	173.236663428997	140.067738696694
355	349.2604	327.5509	15	12	354	17.7	152.658	40.8040000000005	158.017186976607	96.972428089424	107.330380292061	179.572017611855	136.440272426257
356	351.2606	327.3067	15	12	355	17.75	40.0040000000001	-4.8840000000007	40.301035619448	84.5075990049121	135.576018046875	178.359104398461	134.904515593554
357	352.6213	330.4373	15	12	356	17.8	27.2140000000002	62.6120000000003	68.2705232146352	83.0901798713545	161.976682249359	175.62218437842	137.375860090295
358	354.3756	332.4828	15	12	357	17.85	35.086	40.9100000000001	53.8948559326399	106.671319113151	169.615370819276	163.674197986454	139.331795971072
359	358.9426	331.183	15	12	358	17.9	91.3400000000001	-25.9960000000001	94.9672976134418	174.223716000166	176.171095022364	150.863011120673	140.148157474373
360	368.895407137335	321.629193232505	15	12	359	17.95	199.056142746699	-191.0761353499	275.922883185588	226.980936409295	184.432256432455	143.780076219342	138.776687041506
361	381.478102320999	307.522283586985	15	12	360	18	251.653903673281	-282.1381929104	378.063020054523	254.72314263364	187.338999335583	143.461884406698	136.850505317869
362	392.5669	295.1654	15	12	361	18.05	221.775953580019	-247.1376717397	332.056625260281	269.252010173374	188.537551621873	144.312913743714	133.911372173795
363	399.6895	288.6838	15	12	362	18.1	142.452000000001	-129.631999999999	192.605887054368	262.193193751759	193.975852923446	141.171293359602	130.768651044369
364	407.6607	286.0965	15	12	363	18.15	159.424	-51.7460000000005	167.611635312111	200.454282671001	199.001812323549	137.8937043776	126.634288126112
365	419.4203	288.6396	15	12	364	18.2	235.192	50.8619999999996	240.62880107751	150.094166834452	180.229772146624	131.538665497156	124.830250651022
366	422.1789	286.5372	15	12	365	18.25	55.172	-42.0479999999998	69.3684646507329	133.228563213252	151.347750766522	131.789841970354	124.386511824634
367	426.1917	286.5415	15	12	366	18.3	80.2560000000005	0.0860000000000127	80.2560460775391	128.751614473723	126.64914523807	135.286570796914	124.209999925294
368	431.5168	287.518	15	12	367	18.35	106.501999999999	19.5299999999997	108.277868948367	98.2663505414896	112.727215899927	141.25232268854	119.034948717826
369	437.8352	291.0964	15	12	368	18.4	126.368	71.5680000000009	145.226891614467	102.241218862043	99.6163137328358	141.436182170734	110.614523358749
370	441.6038	288.8058	15	12	369	18.45	75.3719999999998	-45.8120000000008	88.2024814163414	103.204123641687	78.6450745618574	128.959962915101	107.702262671237
371	443.3887	292.8954	15	12	370	18.5	35.6979999999999	81.7920000000004	89.2428062535018	92.2258685866023	76.2406846051249	110.915061694819	107.091124440007
372	447.0912	290.8016	15	12	371	18.55	74.0500000000009	-41.8759999999997	85.0705699757566	70.4810129919484	82.035589971955	95.7739305795488	110.512357000549
373	444.7048	289.6056	15	12	372	18.6	-47.7280000000007	-23.9200000000005	53.3865936729447	59.0237985822253	88.5287924536329	87.2008839307916	114.237563279072
374	443.144462843711	288.658789583232	15	12	373	18.65	-31.2067431257799	-18.9362083353592	36.5026136411975	50.2401503482064	83.8705520179189	80.0319128232269	115.296642897496
375	444.1427	287.4785	15	12	374	18.7	19.9647431257802	-23.6057916646405	30.9164093677257	60.8670563022232	77.6901536835779	70.0884836901882	115.326370621962
376	446.3448	288.0138	15	12	375	18.75	44.0420000000006	10.7060000000001	45.3245650834076	84.8317163206635	70.4823726231168	70.4139192508073	119.244394348775
377	447.542374783477	294.819491634755	15	12	376	18.8	23.9514956695393	136.1138326951	138.205099745841	97.2600910438894	64.898715921028	72.7978154721676	119.547294533735
378	447.9368	303.471	15	12	377	18.85	7.88850433046036	173.0301673049	173.209893765146	96.3565087849306	61.674551961656	74.3956994491973	120.847334099455
379	448.259239747185	308.392673473026	15	12	378	18.9	6.44879494370002	98.4334694605195	98.6444872573268	90.7245948980272	60.4475119136179	70.3660355968257	120.014492187685
380	448.561950200024	309.677417857333	15	12	379	18.95	6.05420905677988	25.6948876861406	26.3984980729317	68.9303755398328	61.531892818519	71.6244491231319	114.661011953809
381	448.727460552851	308.835278312974	15	12	380	19	3.31020705654055	-16.8427908871797	17.1649956488907	38.5173876026485	64.5871538964898	70.7203644733154	105.522973156836
382	448.6383	307.3763	15	12	381	19.05	-1.78321105702025	-29.1795662594802	29.2340029548688	23.6349327833465	63.5600409723802	76.7118002573844	99.1164388758364
383	448.207154092187	306.410957618403	15	12	382	19.1	-8.62291815626008	-19.3068476319399	21.1449540792243	26.7072768521075	60.2626064447618	87.3038331985422	95.0731489288273
384	447.467333805655	305.451444027924	15	12	383	19.15	-14.7964057306399	-19.1902718095798	24.2322131608169	38.4497128949523	56.8615191757326	92.6995814173929	92.1894815285167
385	446.48230647303	303.610381628244	15	12	384	19.2	-19.7005466525002	-36.8212479936005	41.7602184167368	58.1897064049275	65.5587445626859	99.1140757467687	88.0412628221943
386	445.315539426937	300.000392819043	15	12	385	19.25	-23.3353409218603	-72.1997761840203	75.8771758631149	82.0078252868751	70.9583563235141	106.698946727195	88.0623450082565
387	444.0305	293.7341	15	12	386	19.3	-25.7007885387395	-125.325856380859	127.933970504744	90.0881055681187	88.5248845937409	103.808018270555	87.6354275543979
388	443.8404	286.7249	15	12	387	19.35	-3.80200000000059	-140.184	140.235548488962	104.410212273264	112.933114435428	100.44234551037	89.1402207947653
389	446.7251	285.2681	15	12	388	19.4	57.6940000000002	-29.1359999999997	64.6336145670348	103.466999752076	124.951650921168	98.5928022046358	86.3664996830013
390	446.0096	279.6449	15	12	389	19.45	-14.3100000000004	-112.464	113.370751942465	118.860062782554	136.696258675018	100.362060992517	84.7462481746013
391	449.3603	278.448	15	12	390	19.5	67.0140000000004	-23.9380000000006	71.1611132571721	143.858403583982	148.810739557901	100.130884618853	83.022174677523
392	454.82217843717	269.78040649923	15	12	391	19.55	109.2375687434	-173.351870015399	204.899285657137	159.815196274217	144.055995568729	102.458947172124	81.2940170637989
393	458.732434082563	257.108641055763	15	12	392	19.6	78.2051129078593	-253.435308869341	265.227252496099	168.982305076772	140.622084575979	102.945413926863	80.7581548039691
394	457.9826	249.9268	15	12	393	19.65	-14.9966816512597	-143.63682111526	144.417578018212	194.154479363725	140.324085233539	104.347050233806	81.7306458082509
395	451.155559890015	254.020470115694	15	12	394	19.7	-136.5408021997	81.8734023138802	159.206295955242	169.251928354905	135.165377422348	105.9940419542	81.784815558098
396	443.5996	260.3412	15	12	395	19.75	-151.1191978003	126.41459768612	197.021984691937	137.385765567976	129.303412914192	105.710770765706	81.7807525425662
397	439.6036	259.9088	15	12	396	19.8	-79.9200000000008	-8.64800000000059	80.3865306130332	120.832974192861	116.393009750507	102.473039636628	79.8760787833154
398	434.8766	257.5233	15	12	397	19.85	-94.5399999999995	-47.7099999999996	105.896438561454	101.348449767923	92.9577134182976	103.884742140333	77.0607402351214
399	432.3175	255.8046	15	12	398	19.9	-51.182	-34.3740000000003	61.6536211426386	64.4523464646588	83.7424495464452	102.366963769177	75.1553983319662
400	435.0957	254.4538	15	12	399	19.95	55.5640000000005	-27.0159999999998	61.7836738305521	63.5340911461098	75.2918252333823	97.8680472260707	74.9612683956461
401	435.7066	254.5953	15	12	400	20	12.2179999999992	2.83000000000015	12.5414681756157	48.5296612686196	62.6108019735108	95.3239848817306	75.0828844825614
402	432.2168	253.1176	15	12	401	20.05	-69.796	-29.554	75.7952540202881	46.6519249000294	60.8900837045269	85.8762338702133	74.7323271906354
403	430.7131	252.7684	15	12	402	20.1	-30.0739999999996	-6.98399999999992	30.8742891740033	49.2352006988416	67.1473997046878	74.212476409396	74.9605313392599
404	430.9922	250.1701	15	12	403	20.15	5.58200000000056	-51.9660000000005	52.2649392996878	60.7692574823628	64.4098423048148	70.7617101991089	75.5610104470536
405	430.0674	246.5514	15	12	404	20.2	-18.4960000000001	-72.3739999999998	74.700052824613	58.246076262944	60.5707170297937	64.4555553694273	75.3626970730355
406	429.0612	249.9147	15	12	405	20.25	-20.1240000000007	67.2660000000002	70.2117520932219	85.7651381407561	61.3445568492691	56.8625583579373	73.8245262582365
407	432.2186	250.0142	15	12	406	20.3	63.1479999999999	1.98999999999955	63.1793479231939	82.1677597096002	55.3594579899195	55.9441392960761	71.1110553437631
408	426.1717	244.1499	15	12	407	20.35	-120.938	-117.286	168.469598563064	71.9062333607459	55.4672394004945	53.6791349598725	69.4629628972797
409	425.8572	245.8347	15	12	408	20.4	-6.29000000000019	33.6959999999999	34.2780471439083	61.9198562161754	57.7809708517726	51.7179944592966	71.5162401668136
410	426.1926	244.7142	15	12	409	20.45	6.70800000000099	-22.4099999999999	23.3924210803415	52.472839716895	53.6192855054723	49.5604757987753	70.5056124918005
411	425.188	244.5765	15	12	410	20.5	-20.0920000000008	-2.75399999999991	20.2798663703692	25.1693406602328	51.1143147423638	50.0348843462698	69.2089952826186
412	425.033	243.7945	15	12	411	20.55	-3.09999999999945	-15.6400000000002	15.9442654267923	33.3941819939451	50.9981948876252	47.0057072091468	65.1655088837675
413	423.8745	242.6944	15	12	412	20.6	-23.1700000000001	-22.002	31.952103279753	35.3323376501988	40.2108702150572	46.9756487516569	58.868300302634
414	420.1556	243.3137	15	12	413	20.65	-74.3780000000004	12.3860000000002	75.4022538124694	40.3087732685523	39.0261466137784	46.7749706603008	56.504495130947
415	421.7214	243.8471	15	12	414	20.7	31.3160000000005	10.668	33.08319936161	49.5235500583554	38.5502345677569	44.7313521918706	53.3452309575871
416	422.2832	241.66	15	12	415	20.75	11.2360000000001	-43.7420000000003	45.1620444621369	55.2523997698816	38.7252118432705	41.9382817507673	48.6472454185287
417	420.0595	243.8212	15	12	416	20.8	-44.4740000000002	43.2240000000002	62.018149375808	44.6581112336117	38.6519564283741	39.749071050898	47.3937029851471
418	422.8437	242.6262	15	12	417	20.85	55.684	-23.8999999999999	60.5963518373837	41.7681314853151	38.4840581028193	35.0411836542261	45.1399874903506
419	423.3098	243.6463	15	12	418	20.9	9.32199999999966	20.4019999999997	22.4308111311201	37.1416504179887	35.7689704688289	40.6655165644503	45.2143258185528
420	422.4521	244.0101	15	12	419	20.95	-17.1540000000005	7.27599999999995	18.6333006201267	27.7803627983927	35.8434188782689	43.1431777575302	45.5920936617345
421	421.829	243.1018	15	12	420	21	-12.4619999999993	-18.1659999999999	22.029639125505	21.7157164357571	32.7622487591708	43.0940056835066	46.0635203848362
422	422.5894	243.085	15	12	421	21.05	15.2080000000001	-0.335999999999785	15.2117112778281	26.879829704046	28.4999472141707	44.4547838973217	44.6861363290079
423	424.0934	242.9143	15	12	422	21.1	30.0799999999992	-3.41400000000021	30.2731200242056	29.9187062712227	29.871497093395	43.524124195872	45.1457152409172
424	422.199	241.4204	15	12	423	21.15	-37.8879999999992	-29.8779999999999	48.2513774725648	28.3828471003528	42.3048865151221	42.247280062785	44.8839439800334
425	422.7389	243.0233	15	12	424	21.2	10.7979999999998	32.0580000000001	33.8276834560098	29.2195316299487	47.7361209473036	42.2349065457469	44.2620708633779
426	423.0801	243.6545	15	12	425	21.25	6.8240000000003	12.6240000000001	14.3503432711558	38.027277751033	47.4627995237427	40.4319324791201	43.1099733350743
427	423.812	243.0183	15	12	426	21.3	14.6379999999999	-12.724	19.3951339258072	57.7299433261982	50.2576113662692	38.8432666742182	42.1402369822121
428	420.3451	244.3548	15	12	427	21.35	-69.3380000000002	26.73	74.3118506296272	65.5535356233845	48.5641902889246	36.6008400208288	39.265540451424
429	424.8173	238.5368	15	12	428	21.4	89.4439999999997	-116.36	146.764705348391	66.5427519471326	48.7255896567411	38.710657177809	39.4794440996306
430	426.83815191752	235.500548146572	15	12	429	21.45	40.4170383504004	-60.7250370685603	72.9456449419412	71.2956911025898	48.626394213225	41.6237115246937	39.3283271198884
431	426.7423	234.5405	15	12	430	21.5	-1.91703835040016	-19.2009629314396	19.2964248898966	59.1011028268163	48.1016161990695	42.0921564234025	40.0791229117116
432	427.9457	232.7492	15	12	431	21.55	24.0679999999998	-35.8260000000001	43.1598297030931	39.721235987284	49.1865861342657	42.3665654488689	40.6161631779231
433	428.4998	233.1204	15	12	432	21.6	11.0820000000001	7.42399999999975	13.3389092507595	31.6992528030655	43.3301829482625	43.3157817301775	40.14427325246
434	430.1127	231.2191	15	12	433	21.65	32.2580000000005	-38.0259999999998	49.8653711507296	29.6604804510064	35.1164278404958	42.9929172997661	40.8889059215566
435	431.223234435736	230.009895295299	15	12	434	21.7	22.2106887147197	-24.1840940940199	32.8357290208484	27.0774811659415	35.5113021020839	43.7927895348851	41.5337134000963
436	431.2506	230.4642	15	12	435	21.75	0.54731128528033	9.08609409402004	9.10256312960152	27.5592630697087	36.7215133230623	44.2816649193813	41.9768291835835
437	430.7584	231.8941	15	12	436	21.8	-9.84400000000051	28.5980000000001	30.2448332777685	30.5116196937077	34.4755195314686	44.5314029135263	40.8979449949468
438	431.5452	231.9246	15	12	437	21.85	15.7360000000006	0.609999999999786	15.7478187695953	39.3233514011023	38.0673731714304	43.4898972486219	39.8734356331473
439	432.450431664855	228.822628319637	15	12	438	21.9	18.1046332970993	-62.0394336072599	64.6271542707246	43.7825461951181	37.260244942791	38.293371634811	40.2051298779737
440	432.8331	224.997	15	12	439	21.95	7.65336670290026	-76.5125663927398	76.8943875578217	41.8735578969957	38.9591848565453	35.5134764822466	41.5066984205216
441	432.7003	223.4327	15	12	440	22	-2.65599999999949	-31.2860000000001	31.3985370996803	48.5754832731522	40.461713639693	37.0642401399167	42.2755721484629
442	433.4469	224.1495	15	12	441	22.05	14.932	14.3359999999996	20.6998917871565	44.0088701918744	39.8762196927868	36.7775424585245	43.0431897952964
443	435.7797	223.3597	15	12	442	22.1	46.6559999999993	-15.7959999999997	49.2574456503778	38.5950183119883	43.6496115489814	36.7644223090481	43.3895363785628
444	435.9482	221.2768	15	12	443	22.15	3.36999999999989	-41.6579999999999	41.7940888643357	37.1408810842679	41.4703154291261	39.5305317803283	42.7426715159504
445	438.2714	220.3773	15	12	444	22.2	46.4640000000009	-17.9900000000004	49.825128158391	37.878881488578	35.5156508624093	40.8325202544457	42.4888480678475
446	437.1671	220.863	15	12	445	22.25	-22.0860000000005	9.71400000000017	24.1278509610787	38.7237398248106	37.4069669567711	43.5217258880469	42.8909657999331
447	438.2688	220.3401	15	12	446	22.3	22.0339999999999	-10.4579999999999	24.3898938087067	38.9317606663778	39.0795653855804	42.9526233156754	43.1472215304133
448	440.1387	222.2517	15	12	447	22.35	37.3979999999995	38.2319999999999	53.481737331541	32.4362834128304	35.4614714466658	43.1460312454658	42.0179255889691
449	438.79294410316	223.917791626076	15	12	448	22.4	-26.9151179367998	33.3218325215199	42.8341930721715	37.6730528292742	41.8008186178656	41.6996025781384	38.5505298058358
450	437.9285	223.8464	15	12	449	22.45	-17.2888820631999	-1.42783252152014	17.3477418906539	40.2802492825829	42.7058556523462	41.3896853163494	37.2492731982331
451	439.9007	222.2848	15	12	450	22.5	39.4439999999997	-31.232	50.3116980432978	32.1992030685209	46.5817381364009	42.4589878735234	37.7270469983755
452	438.0302	222.2303	15	12	451	22.55	-37.4099999999999	-1.0899999999998	37.4258760752502	44.6698765693533	46.0290269385639	43.7198141417239	37.3482688933938
453	438.5067	222.678	15	12	452	22.6	9.53000000000088	8.95399999999995	13.0765062612311	52.975427891862	42.6424509419501	43.463291026948	37.9574482745184
454	442.4077	219.1505	15	12	453	22.65	78.0199999999991	-70.5500000000001	105.187560576334	55.4904234435275	41.9288897271507	42.4924257321346	37.8261579617534
455	440.8242	221.6321	15	12	454	22.7	-31.6699999999992	49.6320000000003	58.8754985031972	51.777804594545	47.2637197702895	41.1849066008099	38.2804478622969
456	438.718015253198	223.96679929451	15	12	455	22.75	-42.12369493604	46.6939858901998	62.8866758016254	53.0856988153793	47.5110087902757	41.5002666804849	39.2109527047174
457	438.0301	224.612	15	12	456	22.8	-13.7583050639603	12.9040141098	18.8627818303375	39.187902884948	48.3600628978674	41.7630401473004	38.6146680388934
458	438.7792	223.9789	15	12	457	22.85	14.982	-12.6619999999997	19.6159773654027	41.552011648717	51.4651106072303	40.5459539293163	38.5720050182961
459	439.4375	222.3198	15	12	458	22.9	13.1659999999999	-33.1820000000005	35.6985809241772	39.531594137024	43.1840328464037	38.8076879768607	37.785355021098
460	436.7993	224.6724	15	12	459	22.95	-52.7639999999997	47.0520000000005	70.6960423220424	44.9423212011899	39.6639575492735	38.9850699142197	37.0646509910248
461	438.5651	222.7109	15	12	460	23	35.3159999999991	-39.23	52.7845882431599	49.8445223990813	36.4187952245689	38.3898538568344	37.1594628132415
462	436.2997	223.0834	15	12	461	23.05	-45.308	7.45000000000005	45.9164171511672	47.1801628078594	37.497053356037	37.9189953282631	37.4169339259832
463	438.3038	224.0062	15	12	462	23.1	40.082000000001	18.4559999999999	44.1269833548598	37.77590344983	38.4494569166824	39.1504742399887	36.7787340888219
464	438.8036	223.0052	15	12	463	23.15	9.99599999999987	-20.0200000000001	22.3767829680676	33.3059963121139	35.6864862265706	36.1217841431786	36.4498979860963
465	438.7799	224.1887	15	12	464	23.2	-0.474000000000387	23.6700000000002	23.6747455318956	30.051785510884	30.7064200581499	35.728375470148	35.8071210905037
466	437.9608	222.9062	15	12	465	23.25	-16.3819999999998	-25.65	30.4350525545791	27.0543914342835	29.268698923393	34.9001795213879	36.9216363070944
467	437.2816	224.2237	15	12	466	23.3	-13.5839999999996	26.3499999999999	29.6453631450179	24.1928096452819	27.4779277586588	34.2767127621114	36.7819392278058
468	437.4433	222.7757	15	12	467	23.35	3.23399999999992	-28.9600000000002	29.1400129718572	23.6369366664697	26.835837872747	33.9979787911264	35.5967360148148
469	437.3162	223.1586	15	12	468	23.4	-2.54200000000083	7.65800000000013	8.06887402305961	25.2314015346722	29.0595354399535	33.8711074640577	35.1434910668985
470	436.907	224.1199	15	12	469	23.45	-8.18399999999997	19.2259999999999	20.8953806378346	24.9040700064337	31.7927933910225	32.7396166657003	35.2888443679096
471	437.4049	225.9746	15	12	470	23.5	9.95800000000031	37.0940000000002	38.4073768955915	26.6172843112106	33.381563818207	31.8599377529597	34.551546993653
472	436.0159	226.1532	15	12	471	23.55	-27.7800000000002	3.57199999999978	28.0087055038252	33.9262612346251	31.0563721681859	31.1140537102425	33.711673900822
473	437.6028	227.1711	15	12	472	23.6	31.7380000000003	20.3579999999999	37.7060844957417	39.9486501155753	29.5465006655705	30.0941771506958	33.9161235900592
474	438.9077	225.3619	15	12	473	23.65	26.0979999999995	-36.1840000000001	44.6137586401323	41.5317261017418	32.0557287015447	30.407370240058	31.587343303507
475	436.5646	226.369	15	12	474	23.7	-46.8619999999999	20.1420000000002	51.0073250425857	37.2086743299382	34.7728132732507	30.4293355801975	30.8048109834334
476	436.4181	228.6805	15	12	475	23.75	-2.93000000000006	46.2299999999999	46.3227568264238	32.4757170199304	34.4511765825264	32.3430059337039	29.4127440606304
477	436.6153	228.4289	15	12	476	23.8	3.94400000000019	-5.03199999999993	6.39344664480754	30.1851961684643	34.7501796618262	31.8008383083112	29.3200313644867
478	436.3167	229.0643	15	12	477	23.85	-5.9719999999993	12.7080000000001	14.0412979457027	29.5969764309261	33.3525164286445	30.6475181003134	29.4726578124124
479	436.0045	230.6927	15	12	478	23.9	-6.24400000000037	32.568	33.1611543828016	27.3706270633109	31.7552050401625	31.4792941569363	29.3626403034885
480	438.3245	231.32	15	12	479	23.95	46.3999999999999	12.5459999999998	48.0662263548948	32.2916849937141	29.0658777693726	31.5926188215994	29.2819934369248
481	436.5759	231.124	15	12	480	24	-34.9720000000002	-3.91999999999996	35.1910099883481	34.2293158373586	31.3044480492009	30.7132401304717	29.0855586641156
482	438.1212	231.0042	15	12	481	24.05	30.9059999999999	-2.39599999999996	30.9987362968234	33.3252139118607	32.5453044484365	29.504352473381	29.4904151536149
483	439.0271	231.7704	15	12	482	24.1	18.1180000000006	15.324	23.7294521639253	28.5347791078191	31.7485355350563	28.6817729401297	28.9631760717746
484	440.2883	231.0921	15	12	483	24.15	25.2239999999995	-13.5660000000001	28.6406447553119	35.2382690350909	30.902859612328	27.0529024638354	30.1906495343829
485	441.4817	231.2639	15	12	484	24.2	23.8679999999999	3.43600000000038	24.1140523346865	32.7989239031589	28.4124243699481	25.8812464967188	31.8219386693891
486	439.7926	234.2554	15	12	485	24.25	-33.7819999999999	59.83	68.7084596247071	29.267755232754	26.975303678417	23.925308599873	33.2739869464224
487	440.7327	234.2544	15	12	486	24.3	18.8020000000006	-0.0200000000000955	18.8020106371638	28.4805053127953	24.2585252849358	24.363349966862	35.5639948955647
488	440.9582	234.051	15	12	487	24.35	4.50999999999908	-4.06800000000032	6.07360881190041	28.2900696320772	24.0110294516149	24.9473368336984	39.6651215250298
489	440.941	235.2861	15	12	488	24.4	-0.344000000000051	24.7020000000003	24.7043951555187	18.7123383217431	22.3505998875082	24.8541731429194	39.9337481117846
490	441.5961	236.2411	15	12	489	24.45	13.1020000000001	19.0999999999997	23.1618739310961	15.7181266667126	22.6966152240651	25.8243702081493	41.5685869152936
491	442.2506	235.4316	15	12	490	24.5	13.0900000000008	-16.1899999999997	20.8198030730363	18.7543036704758	16.546169150545	26.3111795752715	42.2679857297437
492	442.2263	235.6216	15	12	491	24.55	-0.486000000000786	3.79999999999995	3.83095236201136	16.2206944622211	16.1813954852876	27.8667765969872	44.9875798442772
493	441.1779	235.7955	15	12	492	24.6	-20.9679999999992	3.47800000000007	21.2544938307165	17.103160816053	18.1461381323405	27.8321749928535	45.5168407634517
494	441.6999	235.496	15	12	493	24.65	10.4399999999998	-5.9899999999999	12.0363491142454	14.3799999793469	18.8054866735107	29.9739288287078	45.3470416522808
495	442.4945	236.6227	15	12	494	24.7	15.8920000000001	22.534	27.5742057002555	16.6446643038625	23.2363160463504	33.2145417585806	44.7523416266676
496	442.3145	236.3107	15	12	495	24.75	-3.60000000000014	-6.24000000000024	7.20399888950602	17.5379725942053	25.647055472126	34.2049679591408	44.3546510131673
497	441.5756	236.1429	15	12	496	24.8	-14.778	-3.35599999999999	15.1542739845893	21.3902788848003	31.4750279090387	39.3271514828181	45.069880930266
498	440.9771	237.2812	15	12	497	24.85	-11.97	22.7660000000003	25.7210352824301	29.3694712766477	31.6533205340921	48.6827249497462	46.1874972219627
499	439.4837	236.8136	15	12	498	24.9	-29.8680000000002	-9.35200000000009	31.2978805672207	36.914110964905	37.5972577699074	48.3882020666329	46.0187362720323
500	442.7896	236.1416	15	12	499	24.95	66.1180000000002	-13.4399999999999	67.4701676594924	46.3053915142149	43.7324682930961	51.5445550089878	46.0868911344583
501	444.7727	237.1968	15	12	500	25	39.6619999999996	21.1039999999997	44.9271973307923	45.7686684739789	51.8637667677366	53.8227313290158	45.7597564211745
502	442.0098	238.6148	15	12	501	25.05	-55.258	28.3600000000001	62.1106767311387	53.8042366550146	62.4729074803486	60.4708072151734	45.7997976486663
503	442.6013	239.6032	15	12	502	25.1	11.8299999999999	19.7679999999997	23.0374200812501	58.0954653095444	79.2193117671519	62.3519085867737	47.0912259732223
504	446.174	239.5151	15	12	503	25.15	71.454	-1.76199999999994	71.4757214723992	66.8134225705682	77.970917459755	63.6411808407262	46.8687142742792
505	450.5805	238.9214	15	12	504	25.2	88.1299999999999	-11.8739999999997	88.9263109321418	78.6404234464824	79.8527939716253	63.6234367566163	46.6153744893272
506	453.5948	235.6807	15	12	505	25.25	60.286000000001	-64.8140000000001	88.516983635911	112.669955060325	81.9984071859056	64.7839934264617	45.3370349197514
507	452.7809	229.6733	15	12	506	25.3	-16.2780000000009	-120.148	121.24568111071	102.137598264495	89.466586521308	65.7764118936699	46.6394027231558
508	458.0831	221.5994	15	12	507	25.35	106.044000000001	-161.478	193.185078150462	101.610122633706	93.0504966394554	67.4276576102269	50.6872511523298
509	458.0696	220.6588	15	12	508	25.4	-0.270000000000437	-18.8119999999998	18.813937493252	97.183391801243	89.685103911545	67.1832994011453	52.9140725193151
510	454.514	218.215	15	12	509	25.45	-71.1119999999994	-48.8760000000002	86.2889327781954	100.292749596134	83.5144052201366	66.3494120607674	55.5744930304195
511	451.4648	219.5262	15	12	510	25.5	-60.9839999999997	26.2239999999997	66.3833294735956	73.431038218586	77.7042200851868	65.2083332670776	57.596677471838
512	444.7806	218.0764	15	12	511	25.55	-133.684000000001	-28.9959999999996	136.792470085163	77.2326095585947	69.0799163069913	63.7328187003454	58.6448079911737
513	442.7556	215.9397	15	12	512	25.6	-40.4999999999995	-42.7340000000004	58.876521262724	65.418687806567	55.6360034533019	66.3502769535911	58.6690590654201
514	444.4929	215.1927	15	12	513	25.65	34.7460000000001	-14.9399999999997	37.8217941932955	58.2250483691305	56.3956813425356	63.7634997198505	59.07768959652
515	444.9949	213.9277	15	12	514	25.7	10.0399999999991	-25.3000000000003	27.2193240180574	37.8670830178489	52.8460301499095	60.0162072200738	58.8313080875405
516	443.6801	214.6919	15	12	515	25.75	-26.2959999999998	15.2840000000003	30.415132286413	37.8409686880179	48.4182593482496	56.4691018803619	60.6521529321332
517	442.0515	214.0511	15	12	516	25.8	-32.5720000000001	-12.8160000000003	35.0026433287547	35.5587531264766	37.9990508793828	53.9516539634935	62.5186214676241
518	443.4815	211.4854	15	12	517	25.85	28.6000000000001	-51.3139999999999	58.745949613569	40.2733724932519	39.6500572677269	52.6917773549134	64.6800510090814
519	443.9493	210.2505	15	12	518	25.9	9.35600000000022	-24.6980000000002	26.4107163855889	38.6114703273686	37.8418955281561	57.4399429719974	65.3390278048888
520	445.1913	208.0353	15	12	519	25.95	24.8400000000004	-44.3039999999996	50.7924208519341	38.1310187409167	36.518009220011	59.6044310518511	67.2271174383119
521	445.7248	207.0673	15	12	520	26	10.6700000000001	-19.3600000000004	22.1056214569963	41.4591458474359	35.2339836755371	61.3706236146603	68.1652562219076
522	444.8527	208.4444	15	12	521	26.05	-17.4419999999998	27.5420000000003	32.600385396495	40.1250379298355	38.8233916199957	56.818808767174	69.0524148685798
523	444.3616	204.7072	15	12	522	26.1	-9.82200000000034	-74.744	75.3865851461652	32.7626459467701	49.7475512565249	54.9862095440664	69.7127575087965
524	444.9833	205.4738	15	12	523	26.15	12.4339999999995	15.3320000000002	19.7401767975871	31.8564970237056	58.4842046014591	54.5141983523138	69.4933845276796
525	444.6182	204.8777	15	12	524	26.2	-7.30199999999968	-11.9220000000001	13.9804609366072	39.5157644990748	66.3628319537928	54.0391794184647	68.7730881759649
526	444.9227	205.702	15	12	525	26.25	6.09000000000037	16.4859999999999	17.5748768416738	58.035956665614	74.3229878810711	56.5203124378046	NA
527	446.2337	202.4085	15	12	526	26.3	26.2199999999996	-65.8699999999999	70.896722773341	76.8433712730827	75.6385666549651	59.2608310415783	NA
528	450.4532	195.1459	15	12	527	26.35	84.3899999999996	-145.252	167.987545978861	99.9630179608154	70.3223618204058	61.932444407936	NA
529	454.5871	191.2377	15	12	528	26.4	82.6780000000008	-78.1640000000004	113.777249834931	116.789478738437	71.1865011764716	63.4947562086323	NA
530	455.6881	184.853	15	12	529	26.45	22.02	-127.694	129.578694375271	111.761368810855	71.5603496169184	68.1048228158564	NA
531	457.2539	180.0147	15	12	530	26.5	31.3159999999993	-96.7660000000001	101.707180729779	82.6087669751977	77.8066412000721	71.1221791767376	NA
532	456.1625	182.0254	15	12	531	26.55	-21.8279999999993	40.2139999999997	45.7561731354355	65.5296310798606	79.6982704631608	74.3720110368142	NA
533	456.6155	183.0401	15	12	532	26.6	9.05999999999949	20.2940000000001	22.2245368005723	43.1576812730213	74.117337559347	73.0752380640019	NA
534	457.3127	181.8041	15	12	533	26.65	13.9440000000002	-24.7199999999998	28.3815703582447	38.8238036617078	68.5053078158056	75.2232693355086	NA
535	458.1907	181.6857	15	12	534	26.7	17.5599999999997	-2.36800000000017	17.7189453410746	47.6351721154662	69.84681367792	77.5299691318559	NA
536	459.5499	177.9217	15	12	535	26.75	27.1839999999997	-75.2800000000002	80.0377926732117	65.6259081434963	67.9213704724041	NA	NA
537	461.5402	173.8962	15	12	536	26.8	39.8060000000009	-80.5099999999999	89.8130154042278	71.4809845517505	73.1054554186633	NA	NA
538	464.0437	168.877	15	12	537	26.85	50.0699999999995	-100.384	112.178216940723	96.5359460828187	75.8281143075978	NA	NA
539	462.7769	166.2874	15	12	538	26.9	-25.3359999999998	-51.7920000000004	57.6569523995158	97.0189372831004	79.2600374945456	NA	NA
540	455.6274	166.2356	15	12	539	26.95	-142.99	-1.03599999999972	142.993752996416	98.5757387218604	83.4995886467935	NA	NA
541	451.6164	165.2827	15	12	540	27	-80.2200000000005	-19.058	82.4527486746202	86.0303204716994	NA	NA	NA
542	447.7436	168.2516	15	12	541	27.05	-77.4559999999997	59.3779999999998	97.5970225980277	87.0390904373407	NA	NA	NA
543	445.3349	167.6933	15	12	542	27.1	-48.1740000000002	-11.1660000000001	49.4511256899175	70.4632312107682	NA	NA	NA
544	444.1678	164.7836	15	12	543	27.15	-23.3420000000001	-58.1939999999997	62.7008022277225	NA	NA	NA	NA
545	447.1733	164.747	15	12	544	27.2	60.1099999999997	-0.731999999999857	60.1144568635529	NA	NA	NA	NA
546	NA	NA	15	12	545	27.25	NA	NA	NA	NA	NA	NA	NA
547	NA	NA	15	12	546	27.3	NA	NA	NA	NA	NA	NA	NA
548	NA	NA	15	12	547	27.35	NA	NA	NA	NA	NA	NA	NA
549	NA	NA	15	12	548	27.4	NA	NA	NA	NA	NA	NA	NA
550	NA	NA	15	12	549	27.45	NA	NA	NA	NA	NA	NA	NA
551	NA	NA	15	12	550	27.5	NA	NA	NA	NA	NA	NA	NA
552	NA	NA	15	12	551	27.55	NA	NA	NA	NA	NA	NA	NA
553	NA	NA	15	12	552	27.6	NA	NA	NA	NA	NA	NA	NA
554	NA	NA	15	12	553	27.65	NA	NA	NA	NA	NA	NA	NA
555	NA	NA	15	12	554	27.7	NA	NA	NA	NA	NA	NA	NA
556	NA	NA	15	12	555	27.75	NA	NA	NA	NA	NA	NA	NA
557	NA	NA	15	12	556	27.8	NA	NA	NA	NA	NA	NA	NA
558	NA	NA	15	12	557	27.85	NA	NA	NA	NA	NA	NA	NA
559	NA	NA	15	12	558	27.9	NA	NA	NA	NA	NA	NA	NA
560	NA	NA	15	12	559	27.95	NA	NA	NA	NA	NA	NA	NA
561	NA	NA	15	12	560	28	NA	NA	NA	NA	NA	NA	NA
562	NA	NA	15	12	561	28.05	NA	NA	NA	NA	NA	NA	NA
563	NA	NA	15	12	562	28.1	NA	NA	NA	NA	NA	NA	NA
564	NA	NA	15	12	563	28.15	NA	NA	NA	NA	NA	NA	NA
565	NA	NA	15	12	564	28.2	NA	NA	NA	NA	NA	NA	NA
566	NA	NA	15	12	565	28.25	NA	NA	NA	NA	NA	NA	NA
567	NA	NA	15	12	566	28.3	NA	NA	NA	NA	NA	NA	NA
568	NA	NA	15	12	567	28.35	NA	NA	NA	NA	NA	NA	NA
569	NA	NA	15	12	568	28.4	NA	NA	NA	NA	NA	NA	NA
570	NA	NA	15	12	569	28.45	NA	NA	NA	NA	NA	NA	NA
571	NA	NA	15	12	570	28.5	NA	NA	NA	NA	NA	NA	NA
572	NA	NA	15	12	571	28.55	NA	NA	NA	NA	NA	NA	NA
573	NA	NA	15	12	572	28.6	NA	NA	NA	NA	NA	NA	NA
574	NA	NA	15	12	573	28.65	NA	NA	NA	NA	NA	NA	NA
575	NA	NA	15	12	574	28.7	NA	NA	NA	NA	NA	NA	NA
576	NA	NA	15	12	575	28.75	NA	NA	NA	NA	NA	NA	NA
577	NA	NA	15	12	576	28.8	NA	NA	NA	NA	NA	NA	NA
578	NA	NA	15	12	577	28.85	NA	NA	NA	NA	NA	NA	NA
579	NA	NA	15	12	578	28.9	NA	NA	NA	NA	NA	NA	NA
580	NA	NA	15	12	579	28.95	NA	NA	NA	NA	NA	NA	NA
581	NA	NA	15	12	580	29	NA	NA	NA	NA	NA	NA	NA
582	NA	NA	15	12	581	29.05	NA	NA	NA	NA	NA	NA	NA
583	NA	NA	15	12	582	29.1	NA	NA	NA	NA	NA	NA	NA
584	NA	NA	15	12	583	29.15	NA	NA	NA	NA	NA	NA	NA
585	NA	NA	15	12	584	29.2	NA	NA	NA	NA	NA	NA	NA
586	NA	NA	15	12	585	29.25	NA	NA	NA	NA	NA	NA	NA
587	NA	NA	15	12	586	29.3	NA	NA	NA	NA	NA	NA	NA
588	NA	NA	15	12	587	29.35	NA	NA	NA	NA	NA	NA	NA
589	NA	NA	15	12	588	29.4	NA	NA	NA	NA	NA	NA	NA
590	NA	NA	15	12	589	29.45	NA	NA	NA	NA	NA	NA	NA
591	NA	NA	15	12	590	29.5	NA	NA	NA	NA	NA	NA	NA
592	NA	NA	15	12	591	29.55	NA	NA	NA	NA	NA	NA	NA
593	NA	NA	15	12	592	29.6	NA	NA	NA	NA	NA	NA	NA
594	NA	NA	15	12	593	29.65	NA	NA	NA	NA	NA	NA	NA
595	NA	NA	15	12	594	29.7	NA	NA	NA	NA	NA	NA	NA
596	NA	NA	15	12	595	29.75	NA	NA	NA	NA	NA	NA	NA
597	NA	NA	15	12	596	29.8	NA	NA	NA	NA	NA	NA	NA
598	NA	NA	15	12	597	29.85	NA	NA	NA	NA	NA	NA	NA
599	NA	NA	15	12	598	29.9	NA	NA	NA	NA	NA	NA	NA
600	NA	NA	15	12	599	29.95	NA	NA	NA	NA	NA	NA	NA
601	NA	NA	15	12	600	30	NA	NA	NA	NA	NA	NA	NA
