# Supplementary material for: An automated feeding system for the African killifish reveals the impact of diet on lifespan and allows scalable assessment of associative learning
Source: eLife. 2022 Nov 10;11:e69008. doi: 10.7554/eLife.69008 (PMC9788828; doi:10.7554/eLife.69008)
Supplement: Figure 6—source data 3. [file elife-69008-fig6-data3.zip › Filtered and Interpolated Trajectories with Kinematics/t19_REC0013 DLC_likelihood-euclidean-filtered_splines-interpolated_kinematics_02_resnet50_TrainAllTheThingsJun28shuffle1_1030000.csv]

	x2	y2	fishnum	recording_num	bodyparts_coords	seconds	velocity_x	velocity_y	velocity_xy	velocity_xy_5frame	velocity_xy_10frame	velocity_xy_20frame	velocity_xy_40frame
1	172.080845	716.018500000001	19	13	0	0	0	0	0	NA	NA	NA	NA
2	171.63863	714.929400000001	19	13	1	0.05	-8.84430000000009	-21.7820000000006	23.5090868918814	NA	NA	NA	NA
3	171.196415	713.840300000001	19	13	2	0.1	-8.84430000000009	-21.7820000000006	23.5090868918814	18.8072695135047	NA	NA	NA
4	170.7542	712.751200000001	19	13	3	0.15	-8.84430000000009	-21.7820000000006	23.5090868918814	23.5090868918809	NA	NA	NA
5	170.311985	711.662100000001	19	13	4	0.2	-8.84430000000009	-21.7819999999983	23.5090868918793	23.5090868918809	21.1581782026928	NA	NA
6	169.86977	710.573000000001	19	13	5	0.25	-8.84430000000009	-21.7820000000006	23.5090868918814	23.5090868918805	23.5090868918809	NA	NA
7	169.427555	709.483900000001	19	13	6	0.3	-8.84429999999952	-21.7820000000006	23.5090868918812	23.5090868918805	23.5090868918807	NA	NA
8	168.98534	708.394800000001	19	13	7	0.35	-8.84430000000009	-21.7819999999983	23.5090868918793	23.5090868918809	23.5090868918807	NA	NA
9	168.543125	707.305700000001	19	13	8	0.4	-8.84430000000009	-21.7820000000006	23.5090868918814	23.5090868918809	23.5090868918807	NA	NA
10	168.10091	706.216600000001	19	13	9	0.45	-8.84430000000009	-21.7820000000006	23.5090868918814	23.5090868918805	23.5090868918809	22.3336325472867	NA
11	167.658695	705.127500000001	19	13	10	0.5	-8.84430000000009	-21.7820000000006	23.5090868918814	23.5090868918809	23.5090868918807	23.5090868918808	NA
12	167.21648	704.038400000001	19	13	11	0.55	-8.84430000000009	-21.7819999999983	23.5090868918793	23.5090868918809	23.5090868918807	23.5090868918808	NA
13	166.774265	702.949300000001	19	13	12	0.6	-8.84429999999952	-21.7820000000006	23.5090868918812	23.5090868918809	23.5090868918809	23.5090868918807	NA
14	166.33205	701.860200000001	19	13	13	0.65	-8.84430000000009	-21.7820000000006	23.5090868918814	23.5090868918805	23.5090868918809	23.5090868918807	NA
15	165.889835	700.771100000001	19	13	14	0.7	-8.84430000000009	-21.7820000000006	23.5090868918814	23.5090868918809	23.5090868918807	23.5090868918808	NA
16	165.44762	699.682000000001	19	13	15	0.75	-8.84430000000009	-21.7819999999983	23.5090868918793	23.5090868918809	23.5090868918807	23.5090868918808	NA
17	165.005405	698.592900000001	19	13	16	0.8	-8.84430000000009	-21.7820000000006	23.5090868918814	23.5090868918809	23.5090868918809	23.5090868918807	NA
18	164.56319	697.503800000001	19	13	17	0.85	-8.84430000000009	-21.7820000000006	23.5090868918814	23.5090868918805	23.5090868918807	23.5090868918808	NA
19	164.120975	696.414700000001	19	13	18	0.9	-8.84430000000009	-21.7820000000006	23.5090868918814	23.5090868918809	23.5090868918807	23.5090868918808	NA
20	163.67876	695.325600000001	19	13	19	0.95	-8.84429999999952	-21.7819999999983	23.509086891879	23.5090868918809	23.5090868918807	23.5090868918808	22.9213597195838
21	163.236545	694.236500000001	19	13	20	1	-8.84430000000009	-21.7820000000006	23.5090868918814	23.5090868918805	23.5090868918809	23.5090868918807	23.5090868918808
22	162.79433	693.147400000001	19	13	21	1.05	-8.84430000000009	-21.7820000000006	23.5090868918814	23.5090868918805	23.5090868918807	23.5090868918808	23.5090868918808
23	162.352115	692.058300000001	19	13	22	1.1	-8.84430000000009	-21.7819999999983	23.5090868918793	23.5090868918809	23.5090868918807	23.5090868918808	23.5090868918808
24	161.9099	690.969200000001	19	13	23	1.15	-8.84430000000009	-21.7820000000006	23.5090868918814	23.5090868918809	23.5090868918807	23.5090868918808	23.5090868918808
25	161.467685	689.880100000001	19	13	24	1.2	-8.84430000000009	-21.7820000000006	23.5090868918814	23.5090868918805	23.5090868918809	23.5090868918807	23.5090868918808
26	161.02547	688.791000000001	19	13	25	1.25	-8.84429999999952	-21.7820000000006	23.5090868918812	23.5090868918809	23.5090868918807	23.5090868918808	23.5090868918807
27	160.583255	687.701900000001	19	13	26	1.3	-8.84430000000009	-21.7819999999983	23.5090868918793	23.5090868918809	23.5090868918807	23.5090868918808	23.5090868918808
28	160.14104	686.612800000001	19	13	27	1.35	-8.84430000000009	-21.7820000000006	23.5090868918814	23.5090868918809	23.5090868918809	23.5090868918807	23.5090868918808
29	159.698825	685.523700000001	19	13	28	1.4	-8.84430000000009	-21.7820000000006	23.5090868918814	23.5090868918805	23.5090868918809	23.5090868918807	23.5090868918812
30	159.25661	684.434600000001	19	13	29	1.45	-8.84430000000009	-21.7820000000006	23.5090868918814	23.5090868918809	23.5090868918807	23.5090868918808	23.5090868918808
31	158.814395	683.345500000001	19	13	30	1.5	-8.84430000000009	-21.7819999999983	23.5090868918793	23.5090868918809	23.5090868918807	23.5090868918808	23.5090868918808
32	158.37218	682.256400000001	19	13	31	1.55	-8.84430000000009	-21.7820000000006	23.5090868918814	23.5090868918809	23.5090868918809	23.5090868918807	23.5090868918808
33	157.929965	681.167300000001	19	13	32	1.6	-8.84429999999952	-21.7820000000006	23.5090868918812	23.5090868918805	23.5090868918807	23.5090868918808	23.5090868918808
34	157.48775	680.078200000001	19	13	33	1.65	-8.84430000000009	-21.7820000000006	23.5090868918814	23.5090868918809	23.5090868918807	23.5090868918808	23.5090868918808
35	157.045535	678.989100000001	19	13	34	1.7	-8.84430000000009	-21.7819999999983	23.5090868918793	23.5090868918809	23.5090868918807	23.5090868918808	23.5090868918808
36	156.60332	677.900000000001	19	13	35	1.75	-8.84430000000009	-21.7820000000006	23.5090868918814	23.5090868918805	23.5090868918809	23.5090868918807	23.5090868918808
37	156.161105	676.810900000001	19	13	36	1.8	-8.84430000000009	-21.7820000000006	23.5090868918814	23.5090868918805	23.5090868918807	23.5090868918808	23.5090868918812
38	155.71889	675.721800000001	19	13	37	1.85	-8.84430000000009	-21.7819999999983	23.5090868918793	23.5090868918809	23.5090868918807	23.5090868918808	23.5090868918807
39	155.276675	674.632700000001	19	13	38	1.9	-8.84429999999952	-21.7820000000006	23.5090868918812	23.5090868918809	23.5090868918807	23.5090868918816	23.5090868918807
40	154.83446	673.543600000001	19	13	39	1.95	-8.84430000000009	-21.7820000000006	23.5090868918814	23.5090868918805	23.5090868918809	23.5090868918807	23.5090868918812
41	154.392245	672.454500000001	19	13	40	2	-8.84430000000009	-21.7820000000006	23.5090868918814	23.5090868918809	23.5090868918807	23.5090868918808	23.5090868918808
42	153.95003	671.365400000001	19	13	41	2.05	-8.84430000000009	-21.7819999999983	23.5090868918793	23.5090868918809	23.5090868918807	23.5090868918808	23.5090868918808
43	153.507815	670.276300000001	19	13	42	2.1	-8.84430000000009	-21.7820000000006	23.5090868918814	23.5090868918809	23.5090868918809	23.5090868918807	23.5090868918808
44	153.0656	669.187200000001	19	13	43	2.15	-8.84430000000009	-21.7820000000006	23.5090868918814	23.5090868918805	23.5090868918826	23.5090868918807	23.5090868918808
45	152.623385	668.098100000001	19	13	44	2.2	-8.84429999999952	-21.7820000000006	23.5090868918812	23.5090868918809	23.5090868918807	23.5090868918808	23.5090868918812
46	152.18117	667.009000000001	19	13	45	2.25	-8.84430000000009	-21.7819999999983	23.5090868918793	23.5090868918809	23.5090868918807	23.5090868918808	23.5090868918808
47	151.738955	665.919900000001	19	13	46	2.3	-8.84430000000009	-21.7820000000006	23.5090868918814	23.5090868918843	23.5090868918809	23.5090868918816	23.5090868918808
48	151.29674	664.830800000001	19	13	47	2.35	-8.84430000000009	-21.7820000000006	23.5090868918814	23.5090868918805	23.5090868918807	23.5090868918808	23.5090868918812
49	150.854525	663.7417	19	13	48	2.4	-8.84430000000009	-21.7820000000188	23.5090868918982	23.5090868918809	23.5090868918807	23.5090868918808	23.5090868918808
50	150.41231	662.652600000001	19	13	49	2.45	-8.84430000000009	-21.7819999999801	23.5090868918624	23.5090868918809	23.5090868918807	23.5090868918816	23.5090868918808
51	149.970095	661.563500000001	19	13	50	2.5	-8.84430000000009	-21.7820000000006	23.5090868918814	23.5090868918805	23.5090868918809	23.5090868918807	23.5090868918808
52	149.52788	660.474400000001	19	13	51	2.55	-8.84429999999952	-21.7820000000006	23.5090868918812	23.5090868918771	23.5090868918826	23.5090868918808	23.5090868918807
53	149.085665	659.385300000001	19	13	52	2.6	-8.84430000000009	-21.7819999999983	23.5090868918793	23.5090868918809	23.5090868918807	23.5090868918808	23.5090868918812
54	148.64345	658.296200000001	19	13	53	2.65	-8.84430000000009	-21.7820000000006	23.5090868918814	23.5090868918809	23.509086891879	23.5090868918808	23.5090868918808
55	148.201235	657.207100000001	19	13	54	2.7	-8.84430000000009	-21.7820000000006	23.5090868918814	23.5090868918843	23.5090868918826	23.5090868918816	23.5090868918808
56	147.75902	656.118000000001	19	13	55	2.75	-8.84430000000009	-21.7820000000006	23.5090868918814	23.5090868918809	23.5090868918807	23.5090868918808	23.5090868918812
57	147.316805	655.0289	19	13	56	2.8	-8.84430000000009	-21.7820000000188	23.5090868918982	23.5090868918809	23.5090868918807	23.5090868918808	23.5090868918807
58	146.87459	653.939800000001	19	13	57	2.85	-8.84429999999952	-21.7819999999801	23.5090868918622	23.5090868918843	23.5090868918809	23.5090868918816	23.5090868918808
59	146.432375	652.850700000001	19	13	58	2.9	-8.84430000000009	-21.7820000000006	23.5090868918814	23.5090868918805	23.5090868918809	23.5090868918799	23.5090868918812
60	145.99016	651.7616	19	13	59	2.95	-8.84430000000009	-21.7820000000188	23.5090868918982	23.5090868918771	23.5090868918826	23.5090868918808	23.5090868918808
61	145.547945	650.672500000001	19	13	60	3	-8.84430000000009	-21.7819999999801	23.5090868918624	23.5090868918809	23.5090868918807	23.5090868918808	23.5090868918812
62	145.10573	649.583400000001	19	13	61	3.05	-8.84430000000009	-21.7820000000006	23.5090868918814	23.5090868918809	23.509086891879	23.5090868918807	23.5090868918808
63	144.663515	648.494300000001	19	13	62	3.1	-8.84430000000009	-21.7820000000006	23.5090868918814	23.5090868918809	23.5090868918826	23.5090868918818	23.5090868918807
64	144.2213	647.405200000001	19	13	63	3.15	-8.84429999999952	-21.7820000000006	23.5090868918812	23.5090868918809	23.5090868918807	23.5090868918808	23.5090868918812
65	143.779085	646.3161	19	13	64	3.2	-8.84430000000009	-21.7820000000188	23.5090868918982	23.5090868918809	23.509086891879	23.5090868918808	23.5090868918808
66	143.33687	645.227000000001	19	13	65	3.25	-8.84430000000009	-21.7819999999801	23.5090868918624	23.5090868918843	23.5090868918809	23.5090868918816	23.5090868918808
67	142.894655	644.137900000001	19	13	66	3.3	-8.84430000000009	-21.7820000000006	23.5090868918814	23.5090868918805	23.5090868918807	23.5090868918798	23.5090868918812
68	142.45244	643.0488	19	13	67	3.35	-8.84430000000009	-21.7820000000188	23.5090868918982	23.5090868918771	23.5090868918826	23.5090868918808	23.5090868918808
69	142.010225	641.959700000001	19	13	68	3.4	-8.84430000000009	-21.7819999999801	23.5090868918624	23.5090868918809	23.5090868918807	23.5090868918816	23.5090868918808
70	141.56801	640.870600000001	19	13	69	3.45	-8.84430000000009	-21.7820000000006	23.5090868918814	23.5090868918805	23.509086891879	23.5090868918799	23.5090868918812
71	141.125795	639.781500000001	19	13	70	3.5	-8.84429999999952	-21.7820000000006	23.5090868918812	23.5090868918809	23.5090868918826	23.5090868918818	23.5090868918807
72	140.68358	638.692400000001	19	13	71	3.55	-8.84430000000009	-21.7819999999983	23.5090868918793	23.5090868918809	23.5090868918807	23.5090868918808	23.5090868918812
73	140.241365	637.6033	19	13	72	3.6	-8.84430000000009	-21.7820000000211	23.5090868919003	23.5090868918809	23.509086891879	23.5090868918807	23.5090868918808
74	139.79915	636.514200000001	19	13	73	3.65	-8.84430000000009	-21.7819999999801	23.5090868918624	23.5090868918843	23.5090868918826	23.5090868918816	23.5090868918812
75	139.356935	635.425100000001	19	13	74	3.7	-8.84430000000009	-21.7820000000006	23.5090868918814	23.5090868918809	23.5090868918807	23.5090868918799	23.5090868918812
76	138.91472	634.336	19	13	75	3.75	-8.84430000000009	-21.7820000000188	23.5090868918982	23.5090868918771	23.5090868918826	23.5090868918808	23.5090868918807
77	138.472505	633.246900000001	19	13	76	3.8	-8.84429999999952	-21.7819999999801	23.5090868918622	23.5090868918843	23.5090868918809	23.5090868918816	23.5090868918808
78	138.03029	632.157800000001	19	13	77	3.85	-8.84430000000009	-21.7820000000006	23.5090868918814	23.5090868918805	23.5090868918788	23.5090868918799	23.5090868918812
79	137.588075	631.0687	19	13	78	3.9	-8.84430000000009	-21.7820000000188	23.5090868918982	23.5090868918809	23.5090868918826	23.5090868918818	23.5090868918807
80	137.14586	629.979600000001	19	13	79	3.95	-8.84430000000009	-21.7819999999801	23.5090868918624	23.5090868918809	23.5090868918807	23.5090868918816	23.5090868918808
81	136.703645	628.8905	19	13	80	4	-8.84430000000009	-21.7820000000211	23.5090868919003	23.5090868918805	23.509086891879	23.5090868918807	23.5090868918808
82	136.26143	627.801400000001	19	13	81	4.05	-8.84430000000009	-21.7819999999801	23.5090868918624	23.5090868918809	23.5090868918826	23.5090868918818	23.5090868918812
83	135.819215	626.712300000001	19	13	82	4.1	-8.84429999999952	-21.7819999999983	23.509086891879	23.5090868918809	23.5090868918807	23.5090868918799	23.5090868918812
84	135.377	625.6232	19	13	83	4.15	-8.84430000000009	-21.7820000000211	23.5090868919003	23.5090868918771	23.5090868918809	23.5090868918816	23.5090868918807
85	134.934785	624.534100000001	19	13	84	4.2	-8.84430000000009	-21.7819999999801	23.5090868918624	23.5090868918843	23.5090868918826	23.5090868918816	23.5090868918807
86	134.49257	623.445000000001	19	13	85	4.25	-8.84430000000009	-21.7820000000006	23.5090868918814	23.5090868918809	23.5090868918788	23.5090868918798	23.5090868918812
87	134.050355	622.3559	19	13	86	4.3	-8.84430000000009	-21.7820000000188	23.5090868918982	23.5090868918809	23.5090868918826	23.5090868918818	23.5090868918807
88	133.60814	621.266800000001	19	13	87	4.35	-8.84430000000009	-21.7819999999801	23.5090868918624	23.5090868918843	23.5090868918809	23.5090868918816	23.5090868918808
89	133.165925	620.1777	19	13	88	4.4	-8.84430000000009	-21.7820000000211	23.5090868919003	23.5090868918805	23.5090868918807	23.5090868918799	23.5090868918812
90	132.72371	619.0886	19	13	89	4.45	-8.84429999999952	-21.7819999999983	23.509086891879	23.5090868918809	23.5090868918826	23.5090868918818	23.5090868918812
91	132.281495	617.999500000001	19	13	90	4.5	-8.84430000000009	-21.7819999999801	23.5090868918624	23.5090868918809	23.5090868918807	23.5090868918798	23.5090868918812
92	131.83928	616.9104	19	13	91	4.55	-8.84430000000009	-21.7820000000211	23.5090868919003	23.5090868918805	23.5090868918809	23.5090868918816	23.5090868918808
93	131.397065	615.821300000001	19	13	92	4.6	-8.84430000000009	-21.7819999999801	23.5090868918624	23.5090868918809	23.5090868918826	23.5090868918818	23.5090868918807
94	130.95485	614.7322	19	13	93	4.65	-8.84430000000009	-21.7820000000188	23.5090868918982	23.5090868918809	23.5090868918788	23.5090868918799	23.5090868918812
95	130.512635	613.6431	19	13	94	4.7	-8.84430000000009	-21.7820000000006	23.5090868918814	23.5090868918809	23.5090868918809	23.5090868918816	23.5090868918807
96	130.07042	612.554000000001	19	13	95	4.75	-8.84429999999952	-21.7819999999801	23.5090868918622	23.5090868918843	23.5090868918809	23.5090868918816	23.5090868918807
97	129.628205	611.4649	19	13	96	4.8	-8.84430000000009	-21.7820000000211	23.5090868919003	23.5090868918771	23.5090868918807	23.5090868918798	23.5090868918812
98	129.18599	610.3758	19	13	97	4.85	-8.84430000000009	-21.7819999999983	23.5090868918793	23.5090868918809	23.5090868918826	23.5090868918817	23.5090868918812
99	128.743775	609.286700000001	19	13	98	4.9	-8.84430000000009	-21.7819999999801	23.5090868918624	23.5090868918809	23.509086891879	23.5090868918807	23.5090868918808
100	128.30156	608.1976	19	13	99	4.95	-8.84430000000009	-21.7820000000211	23.5090868919003	23.5090868918805	23.5090868918807	23.5090868918808	23.5090868918812
101	127.859345	607.108500000001	19	13	100	5	-8.84429999999981	-21.7819999999801	23.5090868918623	23.5090868918809	23.5090868918826	23.5090868918818	23.5090868918807
102	127.41713	606.0194	19	13	101	5.05	-8.84430000000009	-21.7820000000188	23.5090868918982	23.5090868918809	23.5090868918788	23.5090868918799	23.5090868918812
103	126.974915	604.9303	19	13	102	5.1	-8.84430000000009	-21.7820000000006	23.5090868918814	23.5090868918805	23.5090868918809	23.5090868918816	23.5090868918813
104	126.5327	603.841200000001	19	13	103	5.15	-8.84429999999981	-21.7819999999801	23.5090868918623	23.5090868918843	23.5090868918826	23.5090868918808	23.5090868918808
105	126.090485	602.7521	19	13	104	5.2	-8.84430000000009	-21.7820000000188	23.5090868918982	23.5090868918771	23.5090868918807	23.5090868918798	23.5090868918812
106	125.64827	601.663	19	13	105	5.25	-8.84430000000009	-21.7820000000006	23.5090868918814	23.5090868918809	23.5090868918826	23.5090868918817	23.5090868918812
107	125.206055	600.573900000001	19	13	106	5.3	-8.84429999999981	-21.7819999999801	23.5090868918623	23.5090868918843	23.509086891879	23.5090868918807	23.5090868918807
108	124.76384	599.4848	19	13	107	5.35	-8.84430000000009	-21.7820000000211	23.5090868919003	23.5090868918809	23.5090868918807	23.5090868918808	23.5090868918812
109	124.321625	598.3957	19	13	108	5.4	-8.84430000000009	-21.7819999999983	23.5090868918793	23.5090868918809	23.5090868918826	23.5090868918818	23.5090868918807
110	123.87941	597.3066	19	13	109	5.45	-8.84430000000009	-21.7820000000006	23.5090868918814	23.5090868918809	23.509086891879	23.5090868918807	23.5090868918808
111	123.437195	596.2175	19	13	110	5.5	-8.84429999999981	-21.7820000000006	23.5090868918813	23.5090868918805	23.5090868918807	23.5090868918816	23.5090868918812
112	122.99498	595.128400000001	19	13	111	5.55	-8.84430000000009	-21.7819999999801	23.5090868918624	23.5090868918809	23.5090868918826	23.5090868918808	23.5090868918808
113	122.552765	594.0393	19	13	112	5.6	-8.84430000000009	-21.7820000000188	23.5090868918982	23.5090868918771	23.5090868918807	23.5090868918808	23.5090868918812
114	122.11055	592.9502	19	13	113	5.65	-8.84429999999981	-21.7820000000006	23.5090868918813	23.5090868918805	23.5090868918809	23.5090868918816	23.5090868918808
115	121.668335	591.861100000001	19	13	114	5.7	-8.84430000000009	-21.7819999999801	23.5090868918624	23.5090868918843	23.5090868918807	23.5090868918808	23.5090868918807
116	121.22612	590.772	19	13	115	5.75	-8.84430000000009	-21.7820000000188	23.5090868918982	23.5090868918809	23.5090868918807	23.5090868918808	23.5090868918812
117	120.783905	589.6829	19	13	116	5.8	-8.84429999999981	-21.7820000000006	23.5090868918813	23.5090868918809	23.5090868918826	23.5090868918816	23.5090868918808
118	120.34169	588.5938	19	13	117	5.85	-8.84430000000009	-21.7820000000006	23.5090868918814	23.5090868918843	23.5090868918809	23.5090868918807	23.5090868918808
119	119.899475	587.5047	19	13	118	5.9	-8.84430000000009	-21.7820000000006	23.5090868918814	23.5090868918809	23.5090868918807	23.5090868918808	23.5090868918812
120	119.45726	586.4156	19	13	119	5.95	-8.84429999999981	-21.7819999999983	23.5090868918791	23.5090868918809	23.5090868918826	23.5090868918808	23.5090868918807
121	119.015045	585.3265	19	13	120	6	-8.84430000000009	-21.7820000000006	23.5090868918814	23.5090868918809	23.5090868918809	23.5090868918807	23.5090868918812
122	118.57283	584.2374	19	13	121	6.05	-8.84430000000009	-21.7820000000006	23.5090868918814	23.5090868918805	23.5090868918807	23.5090868918816	23.5090868918807
123	118.130615	583.1483	19	13	122	6.1	-8.84429999999981	-21.7820000000006	23.5090868918813	23.5090868918809	23.5090868918807	23.5090868918808	23.5090868918807
124	117.6884	582.0592	19	13	123	6.15	-8.84430000000009	-21.7819999999983	23.5090868918793	23.5090868918809	23.5090868918807	23.5090868918808	23.5090868918812
125	117.246185	580.9701	19	13	124	6.2	-8.84430000000009	-21.7820000000006	23.5090868918814	23.5090868918805	23.5090868918809	23.5090868918816	23.5090868918808
126	116.80397	579.881	19	13	125	6.25	-8.84429999999981	-21.7820000000006	23.5090868918813	23.5090868918805	23.5090868918807	23.5090868918808	23.5090868918807
127	116.361755	578.7919	19	13	126	6.3	-8.84430000000009	-21.7819999999983	23.5090868918793	23.5090868918809	23.5090868918807	23.5090868918808	23.5090868918812
128	115.91954	577.7028	19	13	127	6.35	-8.84430000000009	-21.7820000000006	23.5090868918814	23.5090868918809	23.5090868918807	23.5090868918808	23.5090868918808
129	115.477325	576.6137	19	13	128	6.4	-8.84430000000009	-21.7820000000006	23.5090868918814	23.5090868918805	23.5090868918809	23.5090868918807	23.5090868918808
130	115.03511	575.5246	19	13	129	6.45	-8.84429999999981	-21.7820000000006	23.5090868918813	23.5090868918809	23.5090868918807	23.5090868918808	23.5090868918807
131	114.592895	574.4355	19	13	130	6.5	-8.84430000000009	-21.7819999999983	23.5090868918793	23.5090868918809	23.5090868918807	23.5090868918808	23.5090868918808
132	114.15068	573.3464	19	13	131	6.55	-8.84430000000009	-21.7820000000006	23.5090868918814	23.5090868918809	23.5090868918809	23.5090868918807	23.5090868918812
133	113.708465	572.2573	19	13	132	6.6	-8.84429999999981	-21.7820000000006	23.5090868918813	23.5090868918805	23.5090868918809	23.5090868918807	23.5090868918808
134	113.26625	571.1682	19	13	133	6.65	-8.84430000000009	-21.7820000000006	23.5090868918814	23.5090868918809	23.5090868918807	23.5090868918808	23.5090868918808
135	112.824035	570.0791	19	13	134	6.7	-8.84430000000009	-21.7819999999983	23.5090868918793	23.5090868918809	23.5090868918807	23.5090868918808	23.5090868918812
136	112.38182	568.99	19	13	135	6.75	-8.84429999999981	-21.7820000000006	23.5090868918813	23.5090868918809	23.5090868918809	23.5090868918807	23.5090868918808
137	111.939605	567.9009	19	13	136	6.8	-8.84430000000009	-21.7820000000006	23.5090868918814	23.5090868918805	23.5090868918807	23.5090868918808	23.5090868918808
138	111.49739	566.8118	19	13	137	6.85	-8.84430000000009	-21.7820000000006	23.5090868918814	23.5090868918809	23.5090868918807	23.5090868918808	23.5090868918807
139	111.055175	565.7227	19	13	138	6.9	-8.84429999999981	-21.7819999999983	23.5090868918791	23.5090868918809	23.5090868918807	23.5090868918808	23.5090868918807
140	110.61296	564.6336	19	13	139	6.95	-8.84430000000009	-21.7820000000006	23.5090868918814	23.5090868918805	23.5090868918809	23.5090868918807	23.5090868918808
141	110.170745	563.5445	19	13	140	7	-8.84430000000009	-21.7820000000006	23.5090868918814	23.5090868918805	23.5090868918807	23.5090868918808	23.5090868918807
142	109.72853	562.4554	19	13	141	7.05	-8.84429999999981	-21.7819999999983	23.5090868918791	23.5090868918809	23.5090868918807	23.5090868918808	23.5090868918807
143	109.286315	561.3663	19	13	142	7.1	-8.84430000000009	-21.7820000000006	23.5090868918814	23.5090868918809	23.5090868918807	23.5090868918808	23.5090868918808
144	108.8441	560.2772	19	13	143	7.15	-8.84430000000009	-21.7820000000006	23.5090868918814	23.5090868918805	23.5090868918809	23.5090868918807	23.5090868918808
145	108.401885	559.1881	19	13	144	7.2	-8.84430000000009	-21.7820000000006	23.5090868918814	23.5090868918809	23.5090868918807	23.5090868918808	23.5090868918807
146	107.95967	558.099	19	13	145	7.25	-8.84429999999981	-21.7819999999983	23.5090868918791	23.5090868918809	23.5090868918807	23.5090868918808	23.5090868918808
147	107.517455	557.0099	19	13	146	7.3	-8.84430000000009	-21.7820000000006	23.5090868918814	23.5090868918809	23.5090868918809	23.5090868918807	23.5090868918808
148	107.07524	555.9208	19	13	147	7.35	-8.84430000000009	-21.7820000000006	23.5090868918814	23.5090868918805	23.5090868918809	23.5090868918807	23.5090868918808
149	106.633025	554.8317	19	13	148	7.4	-8.84429999999981	-21.7820000000006	23.5090868918813	23.5090868918809	23.5090868918807	23.5090868918808	23.5090868918807
150	106.19081	553.7426	19	13	149	7.45	-8.84430000000009	-21.7819999999983	23.5090868918793	23.5090868918809	23.5090868918807	23.5090868918808	23.5090868918808
151	105.748595	552.6535	19	13	150	7.5	-8.84430000000009	-21.7820000000006	23.5090868918814	23.5090868918809	23.5090868918809	23.5090868918807	23.5090868918808
152	105.30638	551.5644	19	13	151	7.55	-8.84429999999981	-21.7820000000006	23.5090868918813	23.5090868918805	23.5090868918807	23.5090868918808	23.5090868918807
153	104.864165	550.4753	19	13	152	7.6	-8.84430000000009	-21.7820000000006	23.5090868918814	23.5090868918809	23.5090868918807	23.5090868918808	23.5090868918808
154	104.42195	549.3862	19	13	153	7.65	-8.84430000000009	-21.7819999999983	23.5090868918793	23.5090868918809	23.5090868918807	23.5090868918808	23.5090868918807
155	103.979735	548.2971	19	13	154	7.7	-8.84429999999981	-21.7820000000006	23.5090868918813	23.5090868918805	23.5090868918809	23.5090868918807	23.5090868918808
156	103.53752	547.208	19	13	155	7.75	-8.84430000000009	-21.7820000000006	23.5090868918814	23.5090868918805	23.5090868918807	23.5090868918808	23.5090868918808
157	103.095305	546.1189	19	13	156	7.8	-8.84430000000009	-21.7819999999983	23.5090868918793	23.5090868918809	23.5090868918807	23.5090868918808	23.5090868918807
158	102.65309	545.0298	19	13	157	7.85	-8.84429999999981	-21.7820000000006	23.5090868918813	23.5090868918809	23.5090868918807	23.5090868918808	23.5090868918807
159	102.210875	543.9407	19	13	158	7.9	-8.84430000000009	-21.7820000000006	23.5090868918814	23.5090868918805	23.5090868918809	23.5090868918807	23.5090868918808
160	101.76866	542.8516	19	13	159	7.95	-8.84430000000009	-21.7820000000006	23.5090868918814	23.5090868918809	23.5090868918807	23.5090868918808	23.5090868918808
161	101.326445	541.7625	19	13	160	8	-8.84429999999981	-21.7819999999983	23.5090868918791	23.5090868918809	23.5090868918807	23.5090868918808	23.5090868918807
162	100.88423	540.6734	19	13	161	8.05	-8.84430000000009	-21.7820000000006	23.5090868918814	23.5090868918809	23.5090868918809	23.5090868918807	23.5090868918808
163	100.442015	539.5843	19	13	162	8.1	-8.84430000000009	-21.7820000000006	23.5090868918814	23.5090868918805	23.5090868918809	23.5090868918807	23.5090868918808
164	99.9998	538.4952	19	13	163	8.15	-8.84430000000009	-21.7820000000006	23.5090868918814	23.5090868918809	23.5090868918807	23.5090868918808	23.5090868918807
165	99.557585	537.4061	19	13	164	8.2	-8.84429999999981	-21.7819999999983	23.5090868918791	23.5090868918809	23.5090868918807	23.5090868918808	23.5090868918807
166	99.11537	536.317	19	13	165	8.25	-8.84430000000009	-21.7820000000006	23.5090868918814	23.5090868918809	23.5090868918809	23.5090868918807	23.5090868918808
167	98.673155	535.2279	19	13	166	8.3	-8.84430000000009	-21.7820000000006	23.5090868918814	23.5090868918805	23.5090868918807	23.5090868918808	23.5090868918807
168	98.23094	534.1388	19	13	167	8.35	-8.84429999999981	-21.7820000000006	23.5090868918813	23.5090868918809	23.5090868918807	23.5090868918808	23.5090868918807
169	97.788725	533.0497	19	13	168	8.4	-8.84430000000009	-21.7819999999983	23.5090868918793	23.5090868918809	23.5090868918807	23.5090868918808	23.5090868918808
170	97.34651	531.9606	19	13	169	8.45	-8.84430000000009	-21.7820000000006	23.5090868918814	23.5090868918805	23.5090868918809	23.5090868918807	23.5090868918808
171	96.904295	530.8715	19	13	170	8.5	-8.84429999999981	-21.7820000000006	23.5090868918813	23.5090868918805	23.5090868918807	23.5090868918808	23.5090868918808
172	96.46208	529.7824	19	13	171	8.55	-8.84430000000009	-21.7819999999983	23.5090868918793	23.5090868918809	23.5090868918807	23.5090868918808	23.5090868918808
173	96.019865	528.6933	19	13	172	8.6	-8.84430000000009	-21.7820000000006	23.5090868918814	23.5090868918809	23.5090868918807	23.5090868918808	23.5090868918807
174	95.57765	527.6042	19	13	173	8.65	-8.84429999999981	-21.7820000000006	23.5090868918813	23.5090868918805	23.5090868918809	23.5090868918807	23.5090868918808
175	95.135435	526.5151	19	13	174	8.7	-8.84430000000009	-21.7820000000006	23.5090868918814	23.5090868918809	23.5090868918807	23.5090868918808	23.5090868918808
176	94.69322	525.426	19	13	175	8.75	-8.84430000000009	-21.7819999999983	23.5090868918793	23.5090868918809	23.5090868918807	23.5090868918808	23.5090868918807
177	94.251005	524.3369	19	13	176	8.8	-8.84429999999981	-21.7820000000006	23.5090868918813	23.5090868918809	23.5090868918809	23.5090868918807	23.5090868918808
178	93.80879	523.2478	19	13	177	8.85	-8.84430000000009	-21.7820000000006	23.5090868918814	23.5090868918805	23.5090868918809	23.5090868918807	23.5090868918808
179	93.366575	522.1587	19	13	178	8.9	-8.84430000000009	-21.7820000000006	23.5090868918814	23.5090868918809	23.5090868918807	23.5090868918808	23.5090868918808
180	92.92436	521.0696	19	13	179	8.95	-8.84430000000009	-21.7819999999983	23.5090868918793	23.5090868918809	23.5090868918807	23.5090868918807	23.5090868918807
181	92.482145	519.9805	19	13	180	9	-8.84429999999981	-21.7820000000006	23.5090868918813	23.5090868918809	23.5090868918809	23.5090868918808	23.5090868918808
182	92.03993	518.8914	19	13	181	9.05	-8.84430000000009	-21.7820000000006	23.5090868918814	23.5090868918805	23.5090868918807	23.5090868918808	23.5090868918808
183	91.597715	517.8023	19	13	182	9.1	-8.84430000000009	-21.7820000000006	23.5090868918814	23.5090868918809	23.5090868918807	23.5090868918808	23.5090868918807
184	91.1555	516.7132	19	13	183	9.15	-8.84429999999981	-21.7819999999983	23.5090868918791	23.5090868918809	23.5090868918807	23.5090868918808	23.5090868918807
185	90.713285	515.6241	19	13	184	9.2	-8.84430000000009	-21.7820000000006	23.5090868918814	23.5090868918805	23.5090868918808	23.5090868918808	23.5090868918808
186	90.27107	514.535	19	13	185	9.25	-8.84430000000009	-21.7820000000006	23.5090868918814	23.5090868918805	23.5090868918808	23.5090868918808	23.5090868918808
187	89.828855	513.4459	19	13	186	9.3	-8.84429999999981	-21.7819999999983	23.5090868918791	23.5090868918809	23.5090868918807	23.5090868918808	23.5090868918807
188	89.38664	512.3568	19	13	187	9.35	-8.84430000000009	-21.7820000000006	23.5090868918814	23.5090868918807	23.5090868918807	23.5090868918808	23.5090868918808
189	88.944425	511.2677	19	13	188	9.4	-8.84430000000009	-21.7820000000006	23.5090868918814	23.5090868918807	23.5090868918808	23.5090868918807	23.5090868918808
190	88.50221	510.1786	19	13	189	9.45	-8.84429999999981	-21.7819999999995	23.5090868918802	23.5090868918809	23.5090868918808	23.5090868918808	23.5090868918808
191	88.059995	509.0895	19	13	190	9.5	-8.84430000000009	-21.7820000000006	23.5090868918814	23.5090868918809	23.5090868918807	23.5090868918808	23.5090868918808
192	87.61778	508.0004	19	13	191	9.55	-8.84430000000009	-21.7819999999995	23.5090868918803	23.5090868918807	23.5090868918809	23.5090868918808	23.5090868918808
193	87.175565	506.9113	19	13	192	9.6	-8.84429999999981	-21.7820000000006	23.5090868918813	23.5090868918809	23.5090868918808	23.5090868918807	23.5090868918808
194	86.73335	505.8222	19	13	193	9.65	-8.84430000000009	-21.7819999999995	23.5090868918803	23.5090868918807	23.5090868918807	23.5090868918808	23.5090868918808
195	86.291135	504.7331	19	13	194	9.7	-8.84430000000009	-21.7820000000006	23.5090868918814	23.5090868918809	23.5090868918808	23.5090868918808	23.5090868918808
196	85.84892	503.644	19	13	195	9.75	-8.84429999999981	-21.7819999999995	23.5090868918802	23.5090868918807	23.5090868918807	23.5090868918807	23.5090868918808
197	85.406705	502.5549	19	13	196	9.8	-8.84430000000009	-21.7820000000006	23.5090868918814	23.5090868918807	23.5090868918808	23.5090868918808	23.5090868918808
198	84.96449	501.4658	19	13	197	9.85	-8.84430000000009	-21.7819999999995	23.5090868918803	23.5090868918807	23.5090868918807	23.5090868918808	23.5090868918808
199	84.522275	500.3767	19	13	198	9.9	-8.84430000000009	-21.7819999999995	23.5090868918803	23.5090868918807	23.5090868918808	23.5090868918807	23.5090868918807
200	84.08006	499.2876	19	13	199	9.95	-8.84429999999981	-21.7820000000006	23.5090868918813	23.5090868918807	23.5090868918807	23.5090868918808	23.5090868918808
201	83.637845	498.1985	19	13	200	10	-8.84430000000009	-21.7819999999995	23.5090868918803	23.5090868918807	23.5090868918808	23.5090868918808	23.5090868918808
202	83.19563	497.1094	19	13	201	10.05	-8.84430000000009	-21.7820000000006	23.5090868918814	23.5090868918809	23.5090868918807	23.5090868918808	23.5090868918807
203	82.753415	496.0203	19	13	202	10.1	-8.84429999999981	-21.7819999999995	23.5090868918802	23.5090868918807	23.5090868918808	23.5090868918808	23.5090868918807
204	82.3112	494.9312	19	13	203	10.15	-8.84430000000009	-21.7820000000006	23.5090868918814	23.5090868918809	23.5090868918808	23.5090868918808	23.5090868918808
205	81.868985	493.8421	19	13	204	10.2	-8.84430000000009	-21.7819999999995	23.5090868918803	23.5090868918807	23.5090868918808	23.5090868918808	23.5090868918808
206	81.42677	492.753	19	13	205	10.25	-8.84429999999981	-21.7820000000006	23.5090868918813	23.5090868918809	23.5090868918808	23.5090868918808	23.5090868918807
207	80.984555	491.6639	19	13	206	10.3	-8.84430000000009	-21.7819999999995	23.5090868918803	23.5090868918807	23.5090868918808	23.5090868918808	23.5090868918808
208	80.54234	490.5748	19	13	207	10.35	-8.84430000000009	-21.7820000000006	23.5090868918814	23.5090868918809	23.5090868918808	23.5090868918808	23.5090868918808
209	80.100125	489.4857	19	13	208	10.4	-8.84429999999981	-21.7819999999995	23.5090868918802	23.5090868918807	23.5090868918807	23.5090868918808	23.5090868918807
210	79.65791	488.3966	19	13	209	10.45	-8.84430000000009	-21.7820000000006	23.5090868918814	23.5090868918809	23.5090868918808	23.5090868918808	23.5090868918808
211	79.215695	487.3075	19	13	210	10.5	-8.84430000000009	-21.7819999999995	23.5090868918803	23.5090868918807	23.5090868918807	23.5090868918808	23.5090868918807
212	78.77348	486.2184	19	13	211	10.55	-8.84429999999981	-21.7820000000006	23.5090868918813	23.5090868918807	23.5090868918808	23.5090868918807	23.5090868918808
213	78.331265	485.1293	19	13	212	10.6	-8.84430000000009	-21.7819999999995	23.5090868918803	23.5090868918807	23.5090868918807	23.5090868918808	23.5090868918808
214	77.88905	484.0402	19	13	213	10.65	-8.84430000000009	-21.7819999999995	23.5090868918803	23.5090868918807	23.5090868918808	23.5090868918808	23.5090868918808
215	77.446835	482.9511	19	13	214	10.7	-8.84430000000009	-21.7820000000006	23.5090868918814	23.5090868918807	23.5090868918807	23.5090868918808	23.5090868918807
216	77.00462	481.862	19	13	215	10.75	-8.84429999999981	-21.7819999999995	23.5090868918802	23.5090868918807	23.5090868918808	23.5090868918808	23.5090868918808
217	76.562405	480.7729	19	13	216	10.8	-8.84430000000009	-21.7820000000006	23.5090868918814	23.5090868918809	23.5090868918807	23.5090868918808	23.5090868918808
218	76.12019	479.6838	19	13	217	10.85	-8.84430000000009	-21.7819999999995	23.5090868918803	23.5090868918807	23.5090868918808	23.5090868918807	23.5090868918808
219	75.677975	478.5947	19	13	218	10.9	-8.84429999999981	-21.7820000000006	23.5090868918813	23.5090868918809	23.5090868918808	23.5090868918808	23.5090868918808
220	75.23576	477.5056	19	13	219	10.95	-8.84430000000009	-21.7819999999995	23.5090868918803	23.5090868918807	23.5090868918808	23.5090868918808	23.5090868918808
221	74.793545	476.4165	19	13	220	11	-8.84430000000009	-21.7820000000006	23.5090868918814	23.5090868918809	23.5090868918808	23.5090868918807	23.5090868918808
222	74.35133	475.3274	19	13	221	11.05	-8.84429999999981	-21.7819999999995	23.5090868918802	23.5090868918807	23.5090868918808	23.5090868918808	23.5090868918808
223	73.909115	474.2383	19	13	222	11.1	-8.84430000000009	-21.7820000000006	23.5090868918814	23.5090868918809	23.5090868918808	23.5090868918808	23.5090868918808
224	73.4669	473.1492	19	13	223	11.15	-8.84430000000009	-21.7819999999995	23.5090868918803	23.5090868918807	23.5090868918807	23.5090868918808	23.5090868918807
225	73.024685	472.0601	19	13	224	11.2	-8.84429999999981	-21.7820000000006	23.5090868918813	23.5090868918809	23.5090868918808	23.5090868918807	23.5090868918808
226	72.58247	470.971	19	13	225	11.25	-8.84430000000009	-21.7819999999995	23.5090868918803	23.5090868918807	23.5090868918807	23.5090868918808	23.5090868918808
227	72.140255	469.8819	19	13	226	11.3	-8.84430000000009	-21.7820000000006	23.5090868918814	23.5090868918807	23.5090868918808	23.5090868918808	23.5090868918808
228	71.69804	468.7928	19	13	227	11.35	-8.84429999999981	-21.7819999999995	23.5090868918802	23.5090868918807	23.5090868918807	23.5090868918808	23.5090868918807
229	71.255825	467.7037	19	13	228	11.4	-8.84430000000009	-21.7819999999995	23.5090868918803	23.5090868918807	23.5090868918808	23.5090868918808	23.5090868918808
230	70.81361	466.6146	19	13	229	11.45	-8.84430000000009	-21.7820000000006	23.5090868918814	23.5090868918807	23.5090868918807	23.5090868918808	23.5090868918807
231	70.371395	465.5255	19	13	230	11.5	-8.84429999999981	-21.7819999999995	23.5090868918802	23.5090868918807	23.5090868918808	23.5090868918807	23.5090868918808
232	69.92918	464.4364	19	13	231	11.55	-8.84430000000009	-21.7820000000006	23.5090868918814	23.5090868918809	23.5090868918807	23.5090868918808	23.5090868918808
233	69.486965	463.3473	19	13	232	11.6	-8.84430000000009	-21.7819999999995	23.5090868918803	23.5090868918807	23.5090868918808	23.5090868918808	23.5090868918808
234	69.04475	462.2582	19	13	233	11.65	-8.84430000000009	-21.7820000000006	23.5090868918814	23.5090868918809	23.5090868918808	23.5090868918807	23.5090868918808
235	68.602535	461.1691	19	13	234	11.7	-8.84429999999981	-21.7819999999995	23.5090868918802	23.5090868918807	23.5090868918808	23.5090868918808	23.5090868918808
236	68.16032	460.08	19	13	235	11.75	-8.84430000000009	-21.7820000000006	23.5090868918814	23.5090868918809	23.5090868918808	23.5090868918808	23.5090868918808
237	67.718105	458.9909	19	13	236	11.8	-8.84430000000009	-21.7819999999995	23.5090868918803	23.5090868918807	23.5090868918808	23.5090868918807	23.5090868918807
238	67.27589	457.9018	19	13	237	11.85	-8.84429999999981	-21.7820000000006	23.5090868918813	23.5090868918809	23.5090868918808	23.5090868918808	23.5090868918808
239	66.833675	456.8127	19	13	238	11.9	-8.84430000000009	-21.7819999999995	23.5090868918803	23.5090868918807	23.5090868918807	23.5090868918808	23.5090868918807
240	66.39146	455.7236	19	13	239	11.95	-8.84430000000009	-21.7820000000006	23.5090868918814	23.5090868918809	23.5090868918808	23.5090868918807	23.5090868918808
241	65.949245	454.6345	19	13	240	12	-8.84429999999981	-21.7819999999995	23.5090868918802	23.5090868918807	23.5090868918807	23.5090868918808	23.5090868918807
242	65.50703	453.5454	19	13	241	12.05	-8.84430000000009	-21.7820000000006	23.5090868918814	23.5090868918807	23.5090868918808	23.5090868918808	23.5090868918808
243	65.064815	452.4563	19	13	242	12.1	-8.84430000000009	-21.7819999999995	23.5090868918803	23.5090868918807	23.5090868918807	23.5090868918808	23.5090868918807
244	64.6226	451.3672	19	13	243	12.15	-8.84429999999981	-21.7819999999995	23.5090868918802	23.5090868918807	23.5090868918808	23.5090868918807	23.5090868918808
245	64.180385	450.2781	19	13	244	12.2	-8.84430000000009	-21.7820000000006	23.5090868918814	23.5090868918807	23.5090868918807	23.5090868918808	23.5090868918808
246	63.73817	449.189	19	13	245	12.25	-8.84430000000009	-21.7819999999995	23.5090868918803	23.5090868918807	23.5090868918808	23.5090868918807	23.5090868918808
247	63.295955	448.0999	19	13	246	12.3	-8.84429999999995	-21.7820000000006	23.5090868918813	23.5090868918809	23.5090868918807	23.5090868918807	23.5090868918807
248	62.85374	447.0108	19	13	247	12.35	-8.84429999999995	-21.7819999999995	23.5090868918803	23.5090868918807	23.5090868918808	23.5090868918807	23.5090868918808
249	62.411525	445.9217	19	13	248	12.4	-8.84430000000009	-21.7820000000006	23.5090868918814	23.5090868918809	23.5090868918808	23.5090868918807	23.5090868918808
250	61.96931	444.8326	19	13	249	12.45	-8.84429999999995	-21.7819999999995	23.5090868918803	23.5090868918807	23.5090868918808	23.5090868918807	23.5090868918808
251	61.527095	443.7435	19	13	250	12.5	-8.84429999999995	-21.7820000000006	23.5090868918813	23.5090868918809	23.5090868918808	23.5090868918807	23.5090868918808
252	61.08488	442.6544	19	13	251	12.55	-8.84430000000009	-21.7819999999995	23.5090868918803	23.5090868918807	23.5090868918807	23.5090868918807	23.5090868918807
253	60.642665	441.5653	19	13	252	12.6	-8.84429999999995	-21.7820000000006	23.5090868918813	23.5090868918809	23.5090868918808	23.5090868918807	23.5090868918808
254	60.20045	440.4762	19	13	253	12.65	-8.84430000000009	-21.7819999999995	23.5090868918803	23.5090868918807	23.5090868918807	23.5090868918808	23.5090868918807
255	59.758235	439.3871	19	13	254	12.7	-8.84429999999995	-21.7820000000006	23.5090868918813	23.5090868918807	23.5090868918808	23.5090868918807	23.5090868918808
256	59.31602	438.298	19	13	255	12.75	-8.84429999999995	-21.7819999999995	23.5090868918803	23.5090868918807	23.5090868918807	23.5090868918808	23.5090868918807
257	58.873805	437.2089	19	13	256	12.8	-8.84430000000009	-21.7819999999995	23.5090868918803	23.5090868918807	23.5090868918808	23.5090868918807	23.5090868918808
258	58.43159	436.1198	19	13	257	12.85	-8.84429999999995	-21.7820000000006	23.5090868918813	23.5090868918807	23.5090868918807	23.5090868918808	23.5090868918807
259	57.989375	435.0307	19	13	258	12.9	-8.84429999999995	-21.7819999999995	23.5090868918803	23.5090868918807	23.5090868918808	23.5090868918807	23.5090868918808
260	57.54716	433.9416	19	13	259	12.95	-8.84430000000009	-21.7820000000006	23.5090868918814	23.5090868918809	23.5090868918807	23.5090868918808	23.5090868918807
261	57.104945	432.8525	19	13	260	13	-8.84429999999995	-21.7819999999995	23.5090868918803	23.5090868918807	23.5090868918808	23.5090868918807	23.5090868918808
262	56.66273	431.7634	19	13	261	13.05	-8.84429999999995	-21.7820000000006	23.5090868918813	23.5090868918809	23.5090868918808	23.5090868918807	23.5090868918807
263	56.220515	430.6743	19	13	262	13.1	-8.84430000000009	-21.7819999999995	23.5090868918803	23.5090868918807	23.5090868918808	23.5090868918807	23.5090868918808
264	55.7783	429.5852	19	13	263	13.15	-8.84429999999995	-21.7820000000006	23.5090868918813	23.5090868918809	23.5090868918808	23.5090868918807	23.5090868918808
265	55.336085	428.4961	19	13	264	13.2	-8.84430000000009	-21.7819999999995	23.5090868918803	23.5090868918807	23.5090868918808	23.5090868918807	23.5090868918808
266	54.89387	427.407	19	13	265	13.25	-8.84429999999995	-21.7820000000006	23.5090868918813	23.5090868918809	23.5090868918808	23.5090868918807	23.5090868918808
267	54.451655	426.3179	19	13	266	13.3	-8.84429999999995	-21.7819999999995	23.5090868918803	23.5090868918807	23.5090868918807	23.5090868918808	23.5090868918807
268	54.00944	425.2288	19	13	267	13.35	-8.84430000000009	-21.7820000000006	23.5090868918814	23.5090868918809	23.5090868918808	23.5090868918807	23.5090868918808
269	53.567225	424.1397	19	13	268	13.4	-8.84429999999995	-21.7819999999995	23.5090868918803	23.5090868918807	23.5090868918807	23.5090868918808	23.5090868918807
270	53.12501	423.0506	19	13	269	13.45	-8.84429999999995	-21.7820000000006	23.5090868918813	23.5090868918807	23.5090868918808	23.5090868918807	23.5090868918808
271	52.682795	421.9615	19	13	270	13.5	-8.84430000000009	-21.7819999999995	23.5090868918803	23.5090868918807	23.5090868918807	23.5090868918808	23.5090868918807
272	52.24058	420.8724	19	13	271	13.55	-8.84429999999995	-21.7819999999995	23.5090868918803	23.5090868918807	23.5090868918808	23.5090868918807	23.5090868918808
273	51.798365	419.7833	19	13	272	13.6	-8.84430000000009	-21.7820000000006	23.5090868918814	23.5090868918807	23.5090868918807	23.5090868918808	23.5090868918807
274	51.35615	418.6942	19	13	273	13.65	-8.84429999999995	-21.7819999999995	23.5090868918803	23.5090868918807	23.5090868918808	23.5090868918807	23.5090868918808
275	50.913935	417.6051	19	13	274	13.7	-8.84429999999995	-21.7820000000006	23.5090868918813	23.5090868918809	23.5090868918807	23.5090868918808	23.5090868918807
276	50.47172	416.516	19	13	275	13.75	-8.84430000000009	-21.7819999999995	23.5090868918803	23.5090868918807	23.5090868918808	23.5090868918807	23.5090868918808
277	50.029505	415.4269	19	13	276	13.8	-8.84429999999995	-21.7820000000006	23.5090868918813	23.5090868918809	23.5090868918808	23.5090868918807	23.5090868918808
278	49.58729	414.3378	19	13	277	13.85	-8.84429999999995	-21.7819999999995	23.5090868918803	23.5090868918807	23.5090868918808	23.5090868918807	23.5090868918808
279	49.145075	413.2487	19	13	278	13.9	-8.84430000000009	-21.7820000000006	23.5090868918814	23.5090868918809	23.5090868918808	23.5090868918807	23.5090868918808
280	48.70286	412.1596	19	13	279	13.95	-8.84429999999995	-21.7819999999995	23.5090868918803	23.5090868918807	23.5090868918808	23.5090868918807	23.5090868918808
281	48.260645	411.0705	19	13	280	14	-8.84430000000009	-21.7820000000006	23.5090868918814	23.5090868918809	23.5090868918808	23.5090868918807	23.5090868918808
282	47.81843	409.9814	19	13	281	14.05	-8.84429999999995	-21.7819999999995	23.5090868918803	23.5090868918807	23.5090868918807	23.5090868918808	23.5090868918807
283	47.376215	408.8923	19	13	282	14.1	-8.84429999999995	-21.7820000000006	23.5090868918813	23.5090868918809	23.5090868918808	23.5090868918807	23.5090868918808
284	46.934	407.8032	19	13	283	14.15	-8.84430000000009	-21.7819999999995	23.5090868918803	23.5090868918807	23.5090868918807	23.5090868918808	23.5090868918807
285	46.491785	406.7141	19	13	284	14.2	-8.84429999999995	-21.7820000000006	23.5090868918813	23.5090868918807	23.5090868918808	23.5090868918807	23.5090868918808
286	46.04957	405.625	19	13	285	14.25	-8.84429999999995	-21.7819999999995	23.5090868918803	23.5090868918807	23.5090868918807	23.5090868918808	23.5090868918807
287	45.607355	404.5359	19	13	286	14.3	-8.84430000000009	-21.7819999999995	23.5090868918803	23.5090868918807	23.5090868918808	23.5090868918807	23.5090868918808
288	45.16514	403.4468	19	13	287	14.35	-8.84429999999995	-21.7820000000006	23.5090868918813	23.5090868918807	23.5090868918807	23.5090868918808	23.5090868918807
289	44.722925	402.3577	19	13	288	14.4	-8.84430000000009	-21.7819999999995	23.5090868918803	23.5090868918807	23.5090868918808	23.5090868918807	23.5090868918808
290	44.28071	401.2686	19	13	289	14.45	-8.84429999999995	-21.7820000000006	23.5090868918813	23.5090868918809	23.5090868918807	23.5090868918808	23.5090868918807
291	43.838495	400.1795	19	13	290	14.5	-8.84429999999995	-21.7819999999995	23.5090868918803	23.5090868918807	23.5090868918808	23.5090868918807	23.5090868918808
292	43.39628	399.0904	19	13	291	14.55	-8.84430000000009	-21.7820000000006	23.5090868918814	23.5090868918809	23.5090868918808	23.5090868918807	23.5090868918808
293	42.954065	398.0013	19	13	292	14.6	-8.84429999999995	-21.7819999999995	23.5090868918803	23.5090868918807	23.5090868918808	23.5090868918807	23.5090868918808
294	42.51185	396.9122	19	13	293	14.65	-8.84429999999995	-21.7820000000006	23.5090868918813	23.5090868918809	23.5090868918808	23.5090868918807	23.5090868918808
295	42.069635	395.8231	19	13	294	14.7	-8.84430000000009	-21.7819999999995	23.5090868918803	23.5090868918807	23.5090868918808	23.5090868918807	23.5090868918808
296	41.62742	394.734	19	13	295	14.75	-8.84429999999995	-21.7820000000006	23.5090868918813	23.5090868918809	23.5090868918808	23.5090868918807	23.5090868918808
297	41.185205	393.6449	19	13	296	14.8	-8.84429999999995	-21.7819999999995	23.5090868918803	23.5090868918807	23.5090868918807	23.5090868918808	23.5090868918807
298	40.74299	392.5558	19	13	297	14.85	-8.84430000000009	-21.7820000000006	23.5090868918814	23.5090868918809	23.5090868918808	23.5090868918807	23.5090868918808
299	40.300775	391.4667	19	13	298	14.9	-8.84429999999995	-21.7819999999995	23.5090868918803	23.5090868918807	23.5090868918807	23.5090868918808	23.5090868918807
300	39.85856	390.3776	19	13	299	14.95	-8.84430000000009	-21.7820000000006	23.5090868918814	23.5090868918807	23.5090868918808	23.5090868918807	23.5090868918808
301	39.416345	389.2885	19	13	300	15	-8.84429999999995	-21.7819999999995	23.5090868918803	23.5090868918807	23.5090868918807	23.5090868918808	23.5090868918807
302	38.97413	388.1994	19	13	301	15.05	-8.84429999999995	-21.7819999999995	23.5090868918803	23.5090868918807	23.5090868918808	23.5090868918807	23.5090868918808
303	38.531915	387.1103	19	13	302	15.1	-8.84430000000009	-21.7820000000006	23.5090868918814	23.5090868918807	23.5090868918807	23.5090868918808	23.5090868918807
304	38.0897	386.0212	19	13	303	15.15	-8.84429999999995	-21.7819999999995	23.5090868918803	23.5090868918807	23.5090868918808	23.5090868918807	23.5090868918808
305	37.647485	384.9321	19	13	304	15.2	-8.84429999999995	-21.7820000000006	23.5090868918813	23.5090868918809	23.5090868918807	23.5090868918808	23.5090868918807
306	37.20527	383.843	19	13	305	15.25	-8.84430000000009	-21.7819999999995	23.5090868918803	23.5090868918807	23.5090868918808	23.5090868918807	23.5090868918808
307	36.763055	382.7539	19	13	306	15.3	-8.84429999999995	-21.7820000000006	23.5090868918813	23.5090868918809	23.5090868918808	23.5090868918807	23.5090868918808
308	36.32084	381.6648	19	13	307	15.35	-8.84430000000009	-21.7819999999995	23.5090868918803	23.5090868918807	23.5090868918808	23.5090868918807	23.5090868918808
309	35.878625	380.5757	19	13	308	15.4	-8.84429999999995	-21.7820000000006	23.5090868918813	23.5090868918809	23.5090868918808	23.5090868918807	23.5090868918808
310	35.43641	379.4866	19	13	309	15.45	-8.84429999999995	-21.7819999999995	23.5090868918803	23.5090868918807	23.5090868918808	23.5090868918807	23.5090868918807
311	34.994195	378.3975	19	13	310	15.5	-8.84430000000009	-21.7820000000006	23.5090868918814	23.5090868918809	23.5090868918808	23.5090868918807	23.5090868918808
312	34.55198	377.3084	19	13	311	15.55	-8.84429999999995	-21.7819999999995	23.5090868918803	23.5090868918807	23.5090868918807	23.5090868918808	23.5090868918807
313	34.109765	376.2193	19	13	312	15.6	-8.84429999999995	-21.7820000000006	23.5090868918813	23.5090868918809	23.5090868918808	23.5090868918807	23.5090868918808
314	33.66755	375.1302	19	13	313	15.65	-8.84430000000009	-21.7819999999995	23.5090868918803	23.5090868918807	23.5090868918807	23.5090868918808	23.5090868918807
315	33.225335	374.0411	19	13	314	15.7	-8.84429999999995	-21.7820000000006	23.5090868918813	23.5090868918807	23.5090868918808	23.5090868918807	23.5090868918808
316	32.78312	372.952	19	13	315	15.75	-8.84430000000009	-21.7819999999995	23.5090868918803	23.5090868918807	23.5090868918807	23.5090868918808	23.5090868918807
317	32.340905	371.8629	19	13	316	15.8	-8.84429999999995	-21.7819999999995	23.5090868918803	23.5090868918807	23.5090868918808	23.5090868918807	23.5090868918808
318	31.89869	370.7738	19	13	317	15.85	-8.84430000000002	-21.7820000000006	23.5090868918813	23.5090868918807	23.5090868918807	23.5090868918808	23.5090868918807
319	31.456475	369.6847	19	13	318	15.9	-8.84429999999995	-21.7819999999995	23.5090868918803	23.5090868918807	23.5090868918808	23.5090868918807	23.5090868918808
320	31.01426	368.5956	19	13	319	15.95	-8.84430000000002	-21.7820000000006	23.5090868918813	23.5090868918809	23.5090868918807	23.5090868918807	23.5090868918807
321	30.572045	367.5065	19	13	320	16	-8.84430000000002	-21.7819999999995	23.5090868918803	23.5090868918807	23.5090868918808	23.5090868918807	23.5090868918808
322	30.12983	366.4174	19	13	321	16.05	-8.84430000000002	-21.7820000000006	23.5090868918813	23.5090868918809	23.5090868918808	23.5090868918807	23.5090868918808
323	29.687615	365.3283	19	13	322	16.1	-8.84429999999995	-21.7819999999995	23.5090868918803	23.5090868918807	23.5090868918808	23.5090868918807	23.5090868918808
324	29.2454	364.2392	19	13	323	16.15	-8.84430000000002	-21.7820000000006	23.5090868918813	23.5090868918809	23.5090868918808	23.5090868918807	23.5090868918808
325	28.803185	363.1501	19	13	324	16.2	-8.84430000000002	-21.7819999999995	23.5090868918803	23.5090868918807	23.5090868918807	23.5090868918807	23.5090868918807
326	28.36097	362.061	19	13	325	16.25	-8.84430000000002	-21.7820000000006	23.5090868918813	23.5090868918809	23.5090868918808	23.5090868918807	23.5090868918808
327	27.918755	360.9719	19	13	326	16.3	-8.84429999999995	-21.7819999999995	23.5090868918803	23.5090868918807	23.5090868918807	23.5090868918808	23.5090868918807
328	27.47654	359.8828	19	13	327	16.35	-8.84430000000002	-21.7820000000006	23.5090868918813	23.5090868918807	23.5090868918808	23.5090868918807	23.5090868918808
329	27.034325	358.7937	19	13	328	16.4	-8.84430000000002	-21.7819999999995	23.5090868918803	23.5090868918807	23.5090868918807	23.5090868918808	23.5090868918807
330	26.59211	357.7046	19	13	329	16.45	-8.84429999999995	-21.7819999999995	23.5090868918803	23.5090868918807	23.5090868918808	23.5090868918807	23.5090868918808
331	26.149895	356.6155	19	13	330	16.5	-8.84430000000002	-21.7820000000006	23.5090868918813	23.5090868918807	23.5090868918807	23.5090868918808	23.5090868918807
332	25.70768	355.5264	19	13	331	16.55	-8.84430000000002	-21.7819999999995	23.5090868918803	23.5090868918807	23.5090868918808	23.5090868918807	23.5090868918808
333	25.265465	354.4373	19	13	332	16.6	-8.84430000000002	-21.7820000000006	23.5090868918813	23.5090868918809	23.5090868918807	23.5090868918808	23.5090868918807
334	24.82325	353.3482	19	13	333	16.65	-8.84429999999995	-21.7819999999995	23.5090868918803	23.5090868918807	23.5090868918808	23.5090868918807	23.5090868918808
335	24.381035	352.2591	19	13	334	16.7	-8.84430000000002	-21.7820000000006	23.5090868918813	23.5090868918809	23.5090868918808	23.5090868918807	23.5090868918807
336	23.93882	351.17	19	13	335	16.75	-8.84430000000002	-21.7819999999995	23.5090868918803	23.5090868918807	23.5090868918808	23.5090868918807	23.5090868918808
337	23.496605	350.0809	19	13	336	16.8	-8.84430000000002	-21.7820000000006	23.5090868918813	23.5090868918809	23.5090868918808	23.5090868918807	23.5090868918808
338	23.05439	348.9918	19	13	337	16.85	-8.84429999999995	-21.7819999999995	23.5090868918803	23.5090868918807	23.5090868918808	23.5090868918807	23.5090868918808
339	22.612175	347.9027	19	13	338	16.9	-8.84430000000002	-21.7820000000006	23.5090868918813	23.5090868918809	23.5090868918808	23.5090868918807	23.5090868918808
340	22.16996	346.8136	19	13	339	16.95	-8.84430000000002	-21.7819999999995	23.5090868918803	23.5090868918807	23.5090868918807	23.5090868918808	23.5090868918807
341	21.727745	345.7245	19	13	340	17	-8.84430000000002	-21.7820000000006	23.5090868918813	23.5090868918809	23.5090868918808	23.5090868918807	23.5090868918808
342	21.28553	344.6354	19	13	341	17.05	-8.84429999999995	-21.7819999999995	23.5090868918803	23.5090868918807	23.5090868918807	23.5090868918808	23.5090868918807
343	20.843315	343.5463	19	13	342	17.1	-8.84430000000002	-21.7820000000006	23.5090868918813	23.5090868918807	23.5090868918808	23.5090868918807	23.5090868918808
344	20.4011	342.4572	19	13	343	17.15	-8.84430000000002	-21.7819999999995	23.5090868918803	23.5090868918807	23.5090868918807	23.5090868918808	23.5090868918807
345	19.958885	341.3681	19	13	344	17.2	-8.84430000000002	-21.7819999999995	23.5090868918803	23.5090868918807	23.5090868918808	23.5090868918807	23.5090868918808
346	19.51667	340.279	19	13	345	17.25	-8.84429999999995	-21.7820000000006	23.5090868918813	23.5090868918807	23.5090868918807	23.5090868918808	23.5090868918807
347	19.074455	339.1899	19	13	346	17.3	-8.84430000000002	-21.7819999999995	23.5090868918803	23.5090868918807	23.5090868918808	23.5090868918807	23.5090868918808
348	18.63224	338.1008	19	13	347	17.35	-8.84430000000002	-21.7820000000006	23.5090868918813	23.5090868918809	23.5090868918807	23.5090868918808	23.5090868918807
349	18.190025	337.0117	19	13	348	17.4	-8.84430000000002	-21.7819999999995	23.5090868918803	23.5090868918807	23.5090868918808	23.5090868918807	23.5090868918808
350	17.74781	335.9226	19	13	349	17.45	-8.84429999999995	-21.7820000000006	23.5090868918813	23.5090868918809	23.5090868918808	23.5090868918807	23.5090868918808
351	17.305595	334.8335	19	13	350	17.5	-8.84430000000002	-21.7819999999995	23.5090868918803	23.5090868918807	23.5090868918808	23.5090868918807	23.5090868918808
352	16.86338	333.7444	19	13	351	17.55	-8.84430000000002	-21.7820000000006	23.5090868918813	23.5090868918809	23.5090868918808	23.5090868918807	23.5090868918808
353	16.421165	332.6553	19	13	352	17.6	-8.84430000000002	-21.7819999999995	23.5090868918803	23.5090868918807	23.5090868918808	23.5090868918807	23.5090868918808
354	15.97895	331.5662	19	13	353	17.65	-8.84429999999998	-21.7820000000006	23.5090868918813	23.5090868918809	23.5090868918808	23.5090868918807	23.5090868918808
355	15.536735	330.4771	19	13	354	17.7	-8.84429999999998	-21.7819999999995	23.5090868918803	23.5090868918807	23.5090868918807	23.5090868918808	23.5090868918807
356	15.09452	329.388	19	13	355	17.75	-8.84430000000002	-21.7820000000006	23.5090868918813	23.5090868918809	23.5090868918808	23.5090868918807	23.5090868918808
357	14.652305	328.2989	19	13	356	17.8	-8.84429999999998	-21.7819999999995	23.5090868918803	23.5090868918807	23.5090868918807	23.5090868918808	23.5090868918807
358	14.21009	327.2098	19	13	357	17.85	-8.84430000000002	-21.7820000000006	23.5090868918813	23.5090868918807	23.5090868918808	23.5090868918807	23.5090868918808
359	13.767875	326.1207	19	13	358	17.9	-8.84429999999998	-21.7819999999995	23.5090868918803	23.5090868918807	23.5090868918807	23.5090868918808	23.5090868918807
360	13.32566	325.0316	19	13	359	17.95	-8.84430000000002	-21.7819999999995	23.5090868918803	23.5090868918807	23.5090868918808	23.5090868918807	23.5090868918808
361	12.883445	323.9425	19	13	360	18	-8.84429999999998	-21.7820000000006	23.5090868918813	23.5090868918807	23.5090868918807	23.5090868918808	23.5090868918807
362	12.44123	322.8534	19	13	361	18.05	-8.84430000000002	-21.7819999999995	23.5090868918803	23.5090868918807	23.5090868918808	23.5090868918807	23.5090868918808
363	11.999015	321.7643	19	13	362	18.1	-8.84429999999998	-21.7820000000006	23.5090868918813	23.5090868918809	23.5090868918807	23.5090868918808	23.5090868918807
364	11.5568	320.6752	19	13	363	18.15	-8.84429999999998	-21.7819999999995	23.5090868918803	23.5090868918807	23.5090868918808	23.5090868918807	23.5090868918808
365	11.114585	319.5861	19	13	364	18.2	-8.84430000000002	-21.7820000000006	23.5090868918813	23.5090868918809	23.5090868918808	23.5090868918807	23.5090868918808
366	10.67237	318.497	19	13	365	18.25	-8.84429999999998	-21.7819999999995	23.5090868918803	23.5090868918807	23.5090868918808	23.5090868918807	23.5090868918808
367	10.230155	317.4079	19	13	366	18.3	-8.84430000000002	-21.7820000000006	23.5090868918813	23.5090868918809	23.5090868918808	23.5090868918807	23.5090868918808
368	9.78794	316.3188	19	13	367	18.35	-8.84429999999998	-21.7819999999995	23.5090868918803	23.5090868918807	23.5090868918808	23.5090868918807	23.5090868918807
369	9.345725	315.2297	19	13	368	18.4	-8.84430000000002	-21.7820000000006	23.5090868918813	23.5090868918809	23.5090868918808	23.5090868918807	23.5090868918808
370	8.90351	314.1406	19	13	369	18.45	-8.84429999999998	-21.7819999999995	23.5090868918803	23.5090868918807	23.5090868918807	23.5090868918808	23.5090868918807
371	8.461295	313.0515	19	13	370	18.5	-8.84430000000002	-21.7820000000006	23.5090868918813	23.5090868918809	23.5090868918808	23.5090868918807	23.5090868918808
372	8.01908	311.9624	19	13	371	18.55	-8.84429999999998	-21.7819999999995	23.5090868918803	23.5090868918807	23.5090868918807	23.5090868918808	23.5090868918807
373	7.576865	310.8733	19	13	372	18.6	-8.84430000000002	-21.7820000000006	23.5090868918813	23.5090868918807	23.5090868918808	23.5090868918807	23.5090868918808
374	7.13465	309.7842	19	13	373	18.65	-8.8443	-21.7819999999995	23.5090868918803	23.5090868918807	23.5090868918807	23.5090868918808	23.5090868918807
375	6.692435	308.6951	19	13	374	18.7	-8.8443	-21.7819999999995	23.5090868918803	23.5090868918807	23.5090868918808	23.5090868918807	23.5090868918808
376	6.25022	307.606	19	13	375	18.75	-8.8443	-21.7820000000006	23.5090868918813	23.5090868918807	23.5090868918807	23.5090868918808	23.5090868918807
377	5.808005	306.5169	19	13	376	18.8	-8.8443	-21.7819999999995	23.5090868918803	23.5090868918807	23.5090868918808	23.5090868918807	23.5090868918808
378	5.36579	305.4278	19	13	377	18.85	-8.8443	-21.7820000000006	23.5090868918813	23.5090868918809	23.5090868918807	23.5090868918807	23.5090868918807
379	4.923575	304.3387	19	13	378	18.9	-8.8443	-21.7819999999995	23.5090868918803	23.5090868918807	23.5090868918808	23.5090868918807	23.5090868918808
380	4.48136	303.2496	19	13	379	18.95	-8.8443	-21.7820000000006	23.5090868918813	23.5090868918809	23.5090868918808	23.5090868918807	23.5090868918808
381	4.039145	302.1605	19	13	380	19	-8.84429999999998	-21.7819999999995	23.5090868918803	23.5090868918807	23.5090868918808	23.5090868918807	23.5090868918808
382	3.59693	301.0714	19	13	381	19.05	-8.84430000000001	-21.7820000000006	23.5090868918813	23.5090868918809	23.5090868918808	23.5090868918807	23.5090868918808
383	3.154715	299.9823	19	13	382	19.1	-8.8443	-21.7819999999995	23.5090868918803	23.5090868918807	23.5090868918807	23.5090868918807	23.5090868918807
384	2.7125	298.8932	19	13	383	19.15	-8.8443	-21.7820000000006	23.5090868918813	23.5090868918809	23.5090868918808	23.5090868918807	23.5090868918808
385	2.270285	297.8041	19	13	384	19.2	-8.8443	-21.7819999999995	23.5090868918803	23.5090868918807	23.5090868918807	23.5090868918808	23.5090868918807
386	1.82807	296.715	19	13	385	19.25	-8.8443	-21.7820000000006	23.5090868918813	23.5090868918807	23.5090868918808	23.5090868918807	23.5090868918808
387	1.385855	295.6259	19	13	386	19.3	-8.8443	-21.7819999999995	23.5090868918803	23.5090868918807	23.5090868918807	23.5090868918808	23.5090868918807
388	0.943639999999998	294.5368	19	13	387	19.35	-8.84430000000004	-21.7819999999995	23.5090868918803	23.5090868918807	23.5090868918808	23.5090868918807	23.5090868918808
389	0.501424999999999	293.4477	19	13	388	19.4	-8.84429999999998	-21.7820000000006	23.5090868918813	23.5090868918807	23.5090868918807	23.5090868918808	23.5090868918807
390	0.0592099999999984	292.3586	19	13	389	19.45	-8.84430000000001	-21.7819999999995	23.5090868918803	23.5090868918807	23.5090868918808	23.5090868918807	23.5090868918808
391	-0.383005000000002	291.2695	19	13	390	19.5	-8.84430000000001	-21.7820000000006	23.5090868918813	23.5090868918809	23.5090868918807	23.5090868918808	23.5090868918807
392	-0.825220000000002	290.1804	19	13	391	19.55	-8.8443	-21.7819999999995	23.5090868918803	23.5090868918807	23.5090868918808	23.5090868918807	23.5090868918808
393	-1.267435	289.0913	19	13	392	19.6	-8.84429999999996	-21.7820000000006	23.5090868918813	23.5090868918809	23.5090868918808	23.5090868918807	23.5090868918807
394	-1.70965	288.0022	19	13	393	19.65	-8.8443	-21.7819999999995	23.5090868918803	23.5090868918807	23.5090868918808	23.5090868918807	23.5090868918808
395	-2.151865	286.9131	19	13	394	19.7	-8.8443	-21.7820000000006	23.5090868918813	23.5090868918809	23.5090868918808	23.5090868918807	23.5090868918808
396	-2.59408	285.824	19	13	395	19.75	-8.8443	-21.7819999999995	23.5090868918803	23.5090868918807	23.5090868918808	23.5090868918807	23.5090868918808
397	-3.036295	284.7349	19	13	396	19.8	-8.8443	-21.7820000000006	23.5090868918813	23.5090868918809	23.5090868918808	23.5090868918807	23.5090868918808
398	-3.47851	283.6458	19	13	397	19.85	-8.8443	-21.7819999999995	23.5090868918803	23.5090868918807	23.5090868918807	23.5090868918808	23.5090868918807
399	-3.920725	282.5567	19	13	398	19.9	-8.8443	-21.7820000000006	23.5090868918813	23.5090868918809	23.5090868918808	23.5090868918807	23.5090868918808
400	-4.36294	281.4676	19	13	399	19.95	-8.8443	-21.7819999999995	23.5090868918803	23.5090868918807	23.5090868918807	23.5090868918808	23.5090868918807
401	-4.805155	280.3785	19	13	400	20	-8.8443	-21.7820000000006	23.5090868918813	23.5090868918807	23.5090868918808	23.5090868918807	23.5090868918808
402	-5.24737	279.2894	19	13	401	20.05	-8.8443	-21.7819999999995	23.5090868918803	23.5090868918807	23.5090868918807	23.5090868918808	23.5090868918807
403	-5.689585	278.2003	19	13	402	20.1	-8.8443	-21.7819999999995	23.5090868918803	23.5090868918807	23.5090868918808	23.5090868918807	23.5090868918808
404	-6.1318	277.1112	19	13	403	20.15	-8.8443	-21.7820000000006	23.5090868918813	23.5090868918807	23.5090868918807	23.5090868918808	23.5090868918808
405	-6.574015	276.0221	19	13	404	20.2	-8.8443	-21.7819999999995	23.5090868918803	23.5090868918807	23.5090868918808	23.5090868918807	23.5090868918808
406	-7.01623	274.933	19	13	405	20.25	-8.8443	-21.7820000000006	23.5090868918813	23.5090868918809	23.5090868918807	23.5090868918808	23.5090868918807
407	-7.458445	273.8439	19	13	406	20.3	-8.8443	-21.7819999999995	23.5090868918803	23.5090868918807	23.5090868918808	23.5090868918807	23.5090868918808
408	-7.90066	272.7548	19	13	407	20.35	-8.8443	-21.7820000000006	23.5090868918813	23.5090868918809	23.5090868918808	23.5090868918807	23.5090868918808
409	-8.342875	271.6657	19	13	408	20.4	-8.84429999999998	-21.7819999999995	23.5090868918803	23.5090868918807	23.5090868918808	23.5090868918807	23.5090868918808
410	-8.78509	270.5766	19	13	409	20.45	-8.84430000000002	-21.7820000000006	23.5090868918813	23.5090868918809	23.5090868918808	23.5090868918807	23.5090868918808
411	-9.227305	269.4875	19	13	410	20.5	-8.84429999999998	-21.7819999999995	23.5090868918803	23.5090868918807	23.5090868918808	23.5090868918807	23.5090868918808
412	-9.66952	268.3984	19	13	411	20.55	-8.84430000000002	-21.7820000000006	23.5090868918813	23.5090868918809	23.5090868918808	23.5090868918807	23.5090868918808
413	-10.111735	267.3093	19	13	412	20.6	-8.84429999999998	-21.7819999999995	23.5090868918803	23.5090868918807	23.5090868918807	23.5090868918808	23.5090868918808
414	-10.55395	266.2202	19	13	413	20.65	-8.84430000000002	-21.7820000000006	23.5090868918813	23.5090868918809	23.5090868918808	23.5090868918808	23.5090868918808
415	-10.996165	265.1311	19	13	414	20.7	-8.84429999999998	-21.7819999999995	23.5090868918803	23.5090868918807	23.5090868918807	23.5090868918808	23.5090868918808
416	-11.43838	264.042	19	13	415	20.75	-8.84430000000002	-21.7820000000006	23.5090868918813	23.5090868918807	23.5090868918808	23.5090868918807	23.5090868918808
417	-11.880595	262.9529	19	13	416	20.8	-8.84429999999998	-21.7819999999995	23.5090868918803	23.5090868918807	23.5090868918807	23.5090868918808	23.5090868918808
418	-12.32281	261.8638	19	13	417	20.85	-8.84430000000002	-21.7819999999995	23.5090868918803	23.5090868918807	23.5090868918808	23.5090868918807	23.5090868918808
419	-12.765025	260.7747	19	13	418	20.9	-8.84429999999998	-21.7820000000006	23.5090868918813	23.5090868918807	23.5090868918807	23.5090868918808	23.5090868918807
420	-13.20724	259.6856	19	13	419	20.95	-8.84430000000002	-21.7819999999995	23.5090868918803	23.5090868918807	23.5090868918807	23.5090868918807	23.5090868918808
421	-13.649455	258.5965	19	13	420	21	-8.84429999999998	-21.7820000000006	23.5090868918813	23.5090868918809	23.5090868918807	23.5090868918808	23.5090868918807
422	-14.09167	257.5074	19	13	421	21.05	-8.84430000000002	-21.7819999999995	23.5090868918803	23.5090868918808	23.5090868918807	23.5090868918807	23.5090868918808
423	-14.533885	256.4183	19	13	422	21.1	-8.84429999999998	-21.7820000000006	23.5090868918813	23.5090868918808	23.5090868918808	23.5090868918808	23.5090868918808
424	-14.9761	255.3292	19	13	423	21.15	-8.84430000000002	-21.782	23.5090868918808	23.5090868918807	23.5090868918807	23.5090868918807	23.5090868918808
425	-15.418315	254.2401	19	13	424	21.2	-8.84429999999998	-21.7819999999995	23.5090868918803	23.5090868918808	23.5090868918808	23.5090868918808	23.5090868918808
426	-15.86053	253.151	19	13	425	21.25	-8.84430000000002	-21.782	23.5090868918808	23.5090868918807	23.5090868918807	23.5090868918807	23.5090868918808
427	-16.302745	252.0619	19	13	426	21.3	-8.84430000000002	-21.782	23.5090868918808	23.5090868918807	23.5090868918808	23.5090868918808	23.5090868918808
428	-16.74496	250.9728	19	13	427	21.35	-8.84429999999995	-21.782	23.5090868918808	23.5090868918808	23.5090868918807	23.5090868918808	23.5090868918808
429	-17.187175	249.8837	19	13	428	21.4	-8.84430000000002	-21.782	23.5090868918808	23.5090868918808	23.5090868918807	23.5090868918807	23.5090868918808
430	-17.62939	248.7946	19	13	429	21.45	-8.84430000000002	-21.782	23.5090868918808	23.5090868918808	23.5090868918808	23.5090868918808	23.5090868918808
431	-18.071605	247.7055	19	13	430	21.5	-8.84430000000002	-21.782	23.5090868918808	23.5090868918808	23.5090868918808	23.5090868918807	23.5090868918808
432	-18.51382	246.6164	19	13	431	21.55	-8.84429999999995	-21.782	23.5090868918808	23.5090868918808	23.5090868918808	23.5090868918808	23.5090868918808
433	-18.956035	245.5273	19	13	432	21.6	-8.84430000000002	-21.782	23.5090868918808	23.5090868918808	23.5090868918808	23.5090868918807	23.5090868918808
434	-19.39825	244.4382	19	13	433	21.65	-8.84430000000002	-21.782	23.5090868918808	23.5090868918808	23.5090868918807	23.5090868918807	23.5090868918807
435	-19.840465	243.3491	19	13	434	21.7	-8.84429999999995	-21.782	23.5090868918808	23.5090868918808	23.5090868918807	23.5090868918808	23.5090868918808
436	-20.28268	242.26	19	13	435	21.75	-8.84430000000002	-21.782	23.5090868918808	23.5090868918808	23.5090868918807	23.5090868918808	23.5090868918807
437	-20.724895	241.1709	19	13	436	21.8	-8.84430000000002	-21.782	23.5090868918808	23.5090868918807	23.5090868918807	23.5090868918808	23.5090868918808
438	-21.16711	240.0818	19	13	437	21.85	-8.84430000000002	-21.782	23.5090868918808	23.5090868918807	23.5090868918807	23.5090868918808	23.5090868918808
439	-21.609325	238.9927	19	13	438	21.9	-8.84429999999995	-21.7819999999995	23.5090868918803	23.5090868918807	23.5090868918807	23.5090868918808	23.5090868918808
440	-22.05154	237.9036	19	13	439	21.95	-8.84430000000002	-21.782	23.5090868918808	23.5090868918807	23.5090868918807	23.5090868918808	23.5090868918808
441	-22.493755	236.8145	19	13	440	22	-8.84430000000002	-21.782	23.5090868918808	23.5090868918807	23.5090868918807	23.5090868918808	23.5090868918808
442	-22.93597	235.7254	19	13	441	22.05	-8.84430000000002	-21.782	23.5090868918808	23.5090868918808	23.5090868918807	23.5090868918808	23.5090868918808
443	-23.378185	234.6363	19	13	442	22.1	-8.84429999999995	-21.782	23.5090868918808	23.5090868918808	23.5090868918807	23.5090868918808	23.5090868918808
444	-23.8204	233.5472	19	13	443	22.15	-8.84430000000002	-21.782	23.5090868918808	23.5090868918808	23.5090868918808	23.5090868918807	23.5090868918808
445	-24.262615	232.4581	19	13	444	22.2	-8.84430000000002	-21.782	23.5090868918808	23.5090868918808	23.5090868918808	23.5090868918807	23.5090868918808
446	-24.70483	231.369	19	13	445	22.25	-8.84430000000002	-21.782	23.5090868918808	23.5090868918808	23.5090868918808	23.5090868918807	23.5090868918808
447	-25.147045	230.2799	19	13	446	22.3	-8.84429999999995	-21.782	23.5090868918808	23.5090868918808	23.5090868918808	23.5090868918807	23.5090868918808
448	-25.58926	229.1908	19	13	447	22.35	-8.84430000000002	-21.782	23.5090868918808	23.5090868918808	23.5090868918808	23.5090868918807	23.5090868918808
449	-26.031475	228.1017	19	13	448	22.4	-8.84430000000002	-21.782	23.5090868918808	23.5090868918808	23.5090868918807	23.5090868918808	23.5090868918808
450	-26.47369	227.0126	19	13	449	22.45	-8.84430000000002	-21.782	23.5090868918808	23.5090868918808	23.5090868918807	23.5090868918808	23.5090868918808
451	-26.915905	225.9235	19	13	450	22.5	-8.84429999999995	-21.782	23.5090868918808	23.5090868918808	23.5090868918807	23.5090868918808	23.5090868918808
452	-27.35812	224.8344	19	13	451	22.55	-8.84430000000002	-21.782	23.5090868918808	23.5090868918807	23.5090868918807	23.5090868918808	23.5090868918808
453	-27.800335	223.7453	19	13	452	22.6	-8.84430000000002	-21.782	23.5090868918808	23.5090868918807	23.5090868918807	23.5090868918808	23.5090868918808
454	-28.24255	222.6562	19	13	453	22.65	-8.84430000000002	-21.7819999999995	23.5090868918803	23.5090868918807	23.5090868918807	23.5090868918808	23.5090868918808
455	-28.684765	221.5671	19	13	454	22.7	-8.84429999999995	-21.782	23.5090868918808	23.5090868918807	23.5090868918807	23.5090868918808	23.5090868918808
456	-29.12698	220.478	19	13	455	22.75	-8.84430000000002	-21.782	23.5090868918808	23.5090868918807	23.5090868918807	23.5090868918808	23.5090868918808
457	-29.569195	219.3889	19	13	456	22.8	-8.84430000000002	-21.782	23.5090868918808	23.5090868918808	23.5090868918807	23.5090868918808	23.5090868918808
458	-30.01141	218.2998	19	13	457	22.85	-8.84430000000002	-21.782	23.5090868918808	23.5090868918808	23.5090868918807	23.5090868918807	23.5090868918808
459	-30.453625	217.2107	19	13	458	22.9	-8.84429999999995	-21.782	23.5090868918808	23.5090868918808	23.5090868918808	23.5090868918807	23.5090868918808
460	-30.89584	216.1216	19	13	459	22.95	-8.84430000000002	-21.782	23.5090868918808	23.5090868918808	23.5090868918808	23.5090868918807	23.5090868918808
461	-31.338055	215.0325	19	13	460	23	-8.84430000000002	-21.782	23.5090868918808	23.5090868918808	23.5090868918808	23.5090868918807	23.5090868918808
462	-31.78027	213.9434	19	13	461	23.05	-8.84430000000002	-21.782	23.5090868918808	23.5090868918808	23.5090868918808	23.5090868918807	23.5090868918808
463	-32.222485	212.8543	19	13	462	23.1	-8.84429999999995	-21.782	23.5090868918808	23.5090868918808	23.5090868918807	23.5090868918807	23.5090868918808
464	-32.6647	211.7652	19	13	463	23.15	-8.84430000000009	-21.782	23.5090868918808	23.5090868918808	23.5090868918807	23.5090868918808	23.5090868918808
465	-33.106915	210.6761	19	13	464	23.2	-8.84429999999995	-21.782	23.5090868918808	23.5090868918808	23.5090868918807	23.5090868918808	23.5090868918808
466	-33.54913	209.587	19	13	465	23.25	-8.84429999999995	-21.782	23.5090868918808	23.5090868918807	23.5090868918807	23.5090868918808	23.5090868918808
467	-33.991345	208.4979	19	13	466	23.3	-8.84430000000009	-21.782	23.5090868918808	23.5090868918807	23.5090868918807	23.5090868918808	23.5090868918808
468	-34.43356	207.4088	19	13	467	23.35	-8.84429999999995	-21.7819999999995	23.5090868918803	23.5090868918807	23.5090868918807	23.5090868918808	23.5090868918808
469	-34.875775	206.3197	19	13	468	23.4	-8.84429999999995	-21.782	23.5090868918808	23.5090868918807	23.5090868918807	23.5090868918808	23.5090868918808
470	-35.31799	205.2306	19	13	469	23.45	-8.84430000000009	-21.782	23.5090868918808	23.5090868918807	23.5090868918807	23.5090868918808	23.5090868918808
471	-35.760205	204.1415	19	13	470	23.5	-8.84429999999995	-21.782	23.5090868918808	23.5090868918808	23.5090868918807	23.5090868918808	23.5090868918808
472	-36.20242	203.0524	19	13	471	23.55	-8.84429999999995	-21.782	23.5090868918808	23.5090868918808	23.5090868918807	23.5090868918808	23.5090868918808
473	-36.644635	201.9633	19	13	472	23.6	-8.84430000000009	-21.782	23.5090868918808	23.5090868918808	23.5090868918808	23.5090868918807	23.5090868918808
474	-37.08685	200.8742	19	13	473	23.65	-8.84429999999995	-21.782	23.5090868918808	23.5090868918808	23.5090868918808	23.5090868918807	23.5090868918808
475	-37.529065	199.7851	19	13	474	23.7	-8.84430000000009	-21.782	23.5090868918808	23.5090868918808	23.5090868918808	23.5090868918807	23.5090868918808
476	-37.97128	198.696	19	13	475	23.75	-8.84429999999995	-21.782	23.5090868918808	23.5090868918808	23.5090868918808	23.5090868918807	23.5090868918808
477	-38.413495	197.6069	19	13	476	23.8	-8.84429999999995	-21.782	23.5090868918808	23.5090868918808	23.5090868918808	23.5090868918807	23.5090868918808
478	-38.85571	196.5178	19	13	477	23.85	-8.84430000000009	-21.782	23.5090868918808	23.5090868918808	23.5090868918807	23.5090868918808	23.5090868918808
479	-39.297925	195.4287	19	13	478	23.9	-8.84429999999995	-21.782	23.5090868918808	23.5090868918808	23.5090868918807	23.5090868918808	23.5090868918808
480	-39.74014	194.3396	19	13	479	23.95	-8.84429999999995	-21.782	23.5090868918808	23.5090868918808	23.5090868918807	23.5090868918808	23.5090868918808
481	-40.182355	193.2505	19	13	480	24	-8.84430000000009	-21.782	23.5090868918808	23.5090868918807	23.5090868918807	23.5090868918808	23.5090868918808
482	-40.62457	192.1614	19	13	481	24.05	-8.84429999999995	-21.782	23.5090868918808	23.5090868918807	23.5090868918807	23.5090868918808	23.5090868918808
483	-41.066785	191.0723	19	13	482	24.1	-8.84430000000009	-21.7819999999995	23.5090868918803	23.5090868918807	23.5090868918807	23.5090868918808	23.5090868918808
484	-41.509	189.9832	19	13	483	24.15	-8.84429999999995	-21.782	23.5090868918808	23.5090868918807	23.5090868918807	23.5090868918808	23.5090868918808
485	-41.951215	188.8941	19	13	484	24.2	-8.84429999999995	-21.782	23.5090868918808	23.5090868918807	23.5090868918807	23.5090868918808	23.5090868918808
486	-42.39343	187.805	19	13	485	24.25	-8.84430000000009	-21.782	23.5090868918808	23.5090868918808	23.5090868918807	23.5090868918808	23.5090868918808
487	-42.835645	186.7159	19	13	486	24.3	-8.84429999999995	-21.782	23.5090868918808	23.5090868918808	23.5090868918807	23.5090868918807	23.5090868918808
488	-43.27786	185.6268	19	13	487	24.35	-8.84429999999995	-21.782	23.5090868918808	23.5090868918808	23.5090868918808	23.5090868918807	23.5090868918808
489	-43.720075	184.5377	19	13	488	24.4	-8.84430000000009	-21.782	23.5090868918808	23.5090868918808	23.5090868918808	23.5090868918807	23.5090868918808
490	-44.16229	183.4486	19	13	489	24.45	-8.84429999999995	-21.782	23.5090868918808	23.5090868918808	23.5090868918808	23.5090868918807	23.5090868918808
491	-44.604505	182.3595	19	13	490	24.5	-8.84430000000009	-21.782	23.5090868918808	23.5090868918808	23.5090868918808	23.5090868918807	23.5090868918808
492	-45.04672	181.2704	19	13	491	24.55	-8.84429999999995	-21.782	23.5090868918808	23.5090868918808	23.5090868918807	23.5090868918807	23.5090868918808
493	-45.488935	180.1813	19	13	492	24.6	-8.84429999999995	-21.782	23.5090868918808	23.5090868918808	23.5090868918807	23.5090868918808	23.5090868918808
494	-45.93115	179.0922	19	13	493	24.65	-8.84430000000009	-21.782	23.5090868918808	23.5090868918808	23.5090868918807	23.5090868918808	23.5090868918808
495	-46.373365	178.0031	19	13	494	24.7	-8.84429999999995	-21.782	23.5090868918808	23.5090868918807	23.5090868918807	23.5090868918808	23.5090868918808
496	-46.81558	176.914	19	13	495	24.75	-8.84429999999995	-21.782	23.5090868918808	23.5090868918807	23.5090868918807	23.5090868918808	23.5090868918808
497	-47.257795	175.8249	19	13	496	24.8	-8.84430000000009	-21.7819999999995	23.5090868918803	23.5090868918807	23.5090868918807	23.5090868918808	23.5090868918808
498	-47.70001	174.7358	19	13	497	24.85	-8.84429999999995	-21.782	23.5090868918808	23.5090868918807	23.5090868918807	23.5090868918808	23.5090868918808
499	-48.142225	173.6467	19	13	498	24.9	-8.84430000000009	-21.782	23.5090868918808	23.5090868918807	23.5090868918807	23.5090868918808	23.5090868918808
500	-48.58444	172.5576	19	13	499	24.95	-8.84429999999995	-21.782	23.5090868918808	23.5090868918808	23.5090868918807	23.5090868918808	23.5090868918808
501	-49.026655	171.4685	19	13	500	25	-8.84429999999995	-21.782	23.5090868918808	23.5090868918808	23.5090868918807	23.5090868918808	23.5090868918808
502	-49.46887	170.3794	19	13	501	25.05	-8.84430000000009	-21.782	23.5090868918808	23.5090868918808	23.5090868918808	23.5090868918807	23.5090868918808
503	-49.911085	169.2903	19	13	502	25.1	-8.84429999999995	-21.782	23.5090868918808	23.5090868918808	23.5090868918808	23.5090868918807	23.5090868918808
504	-50.3533	168.2012	19	13	503	25.15	-8.84429999999995	-21.782	23.5090868918808	23.5090868918808	23.5090868918808	23.5090868918807	23.5090868918808
505	-50.795515	167.1121	19	13	504	25.2	-8.84430000000009	-21.782	23.5090868918808	23.5090868918808	23.5090868918808	23.5090868918807	23.5090868918808
506	-51.23773	166.023	19	13	505	25.25	-8.84429999999995	-21.782	23.5090868918808	23.5090868918808	23.5090868918808	23.5090868918807	23.5090868918808
507	-51.679945	164.9339	19	13	506	25.3	-8.84429999999995	-21.782	23.5090868918808	23.5090868918808	23.5090868918807	23.5090868918808	23.5090868918808
508	-52.12216	163.8448	19	13	507	25.35	-8.84430000000009	-21.782	23.5090868918808	23.5090868918808	23.5090868918807	23.5090868918808	23.5090868918808
509	-52.564375	162.7557	19	13	508	25.4	-8.84429999999995	-21.782	23.5090868918808	23.5090868918808	23.5090868918807	23.5090868918808	23.5090868918808
510	-53.00659	161.6666	19	13	509	25.45	-8.84430000000009	-21.782	23.5090868918808	23.5090868918807	23.5090868918807	23.5090868918808	23.5090868918808
511	-53.448805	160.5775	19	13	510	25.5	-8.84429999999995	-21.782	23.5090868918808	23.5090868918807	23.5090868918807	23.5090868918808	23.5090868918808
512	-53.89102	159.4884	19	13	511	25.55	-8.84429999999995	-21.7819999999995	23.5090868918803	23.5090868918807	23.5090868918807	23.5090868918808	23.5090868918808
513	-54.333235	158.3993	19	13	512	25.6	-8.84430000000009	-21.782	23.5090868918808	23.5090868918807	23.5090868918807	23.5090868918808	23.5090868918808
514	-54.77545	157.3102	19	13	513	25.65	-8.84429999999995	-21.782	23.5090868918808	23.5090868918807	23.5090868918807	23.5090868918808	23.5090868918808
515	-55.217665	156.2211	19	13	514	25.7	-8.84429999999995	-21.782	23.5090868918808	23.5090868918808	23.5090868918807	23.5090868918808	23.5090868918808
516	-55.65988	155.132	19	13	515	25.75	-8.84430000000009	-21.782	23.5090868918808	23.5090868918808	23.5090868918807	23.5090868918807	23.5090868918808
517	-56.102095	154.0429	19	13	516	25.8	-8.84429999999995	-21.782	23.5090868918808	23.5090868918808	23.5090868918808	23.5090868918807	23.5090868918808
518	-56.54431	152.9538	19	13	517	25.85	-8.84430000000009	-21.782	23.5090868918808	23.5090868918808	23.5090868918808	23.5090868918807	23.5090868918808
519	-56.986525	151.8647	19	13	518	25.9	-8.84429999999995	-21.782	23.5090868918808	23.5090868918808	23.5090868918808	23.5090868918807	23.5090868918808
520	-57.42874	150.7756	19	13	519	25.95	-8.84429999999995	-21.782	23.5090868918808	23.5090868918808	23.5090868918808	23.5090868918807	23.5090868918808
521	-57.870955	149.6865	19	13	520	26	-8.84430000000009	-21.782	23.5090868918808	23.5090868918808	23.5090868918807	23.5090868918807	23.5090868918808
522	-58.31317	148.5974	19	13	521	26.05	-8.84429999999995	-21.782	23.5090868918808	23.5090868918808	23.5090868918807	23.5090868918808	23.5090868918808
523	-58.755385	147.5083	19	13	522	26.1	-8.84429999999995	-21.782	23.5090868918808	23.5090868918808	23.5090868918807	23.5090868918808	23.5090868918808
524	-59.1976	146.4192	19	13	523	26.15	-8.84430000000009	-21.782	23.5090868918808	23.5090868918807	23.5090868918807	23.5090868918808	23.5090868918808
525	-59.639815	145.3301	19	13	524	26.2	-8.84429999999995	-21.782	23.5090868918808	23.5090868918807	23.5090868918807	23.5090868918808	23.5090868918808
526	-60.08203	144.241	19	13	525	26.25	-8.84430000000009	-21.7819999999995	23.5090868918803	23.5090868918807	23.5090868918807	23.5090868918808	23.5090868918808
527	-60.524245	143.1519	19	13	526	26.3	-8.84429999999995	-21.782	23.5090868918808	23.5090868918807	23.5090868918807	23.5090868918808	23.5090868918808
528	-60.96646	142.0628	19	13	527	26.35	-8.84429999999995	-21.782	23.5090868918808	23.5090868918807	23.5090868918807	23.5090868918808	23.5090868918808
529	-61.408675	140.9737	19	13	528	26.4	-8.84430000000009	-21.782	23.5090868918808	23.5090868918808	23.5090868918807	23.5090868918808	23.5090868918808
530	-61.85089	139.8846	19	13	529	26.45	-8.84429999999995	-21.782	23.5090868918808	23.5090868918808	23.5090868918807	23.5090868918808	23.5090868918808
531	-62.293105	138.7955	19	13	530	26.5	-8.84429999999995	-21.782	23.5090868918808	23.5090868918808	23.5090868918808	23.5090868918808	NA
532	-62.73532	137.7064	19	13	531	26.55	-8.84430000000009	-21.782	23.5090868918808	23.5090868918808	23.5090868918808	23.5090868918808	NA
533	-63.177535	136.6173	19	13	532	26.6	-8.84429999999995	-21.782	23.5090868918808	23.5090868918808	23.5090868918808	23.5090868918808	NA
534	-63.61975	135.5282	19	13	533	26.65	-8.84430000000009	-21.782	23.5090868918808	23.5090868918808	23.5090868918808	23.5090868918807	NA
535	-64.061965	134.4391	19	13	534	26.7	-8.84429999999995	-21.782	23.5090868918808	23.5090868918808	23.5090868918808	23.5090868918807	NA
536	-64.50418	133.35	19	13	535	26.75	-8.84430000000009	-21.782	23.5090868918808	23.5090868918808	23.5090868918808	23.5090868918808	NA
537	-64.946395	132.2609	19	13	536	26.8	-8.84429999999981	-21.782	23.5090868918807	23.5090868918808	23.5090868918808	23.5090868918808	NA
538	-65.38861	131.1718	19	13	537	26.85	-8.84430000000009	-21.782	23.5090868918808	23.5090868918808	23.5090868918808	23.5090868918808	NA
539	-65.830825	130.0827	19	13	538	26.9	-8.84430000000009	-21.782	23.5090868918808	23.5090868918807	23.5090868918807	23.5090868918808	NA
540	-66.27304	128.9936	19	13	539	26.95	-8.84429999999981	-21.782	23.5090868918807	23.5090868918808	23.5090868918807	23.5090868918808	NA
541	-66.715255	127.9045	19	13	540	27	-8.84430000000009	-21.7819999999998	23.5090868918806	23.5090868918807	23.5090868918807	NA	NA
542	-67.15747	126.8154	19	13	541	27.05	-8.84430000000009	-21.782	23.5090868918808	23.5090868918807	23.5090868918807	NA	NA
543	-67.599685	125.7263	19	13	542	27.1	-8.84429999999981	-21.782	23.5090868918807	23.5090868918807	23.5090868918807	NA	NA
544	-68.0419	124.6372	19	13	543	27.15	-8.84430000000009	-21.7819999999998	23.5090868918806	23.5090868918807	23.5090868918807	NA	NA
545	-68.484115	123.5481	19	13	544	27.2	-8.84430000000009	-21.782	23.5090868918808	23.5090868918807	23.5090868918807	NA	NA
546	-68.92633	122.459	19	13	545	27.25	-8.84429999999981	-21.782	23.5090868918807	23.5090868918808	NA	NA	NA
547	-69.368545	121.3699	19	13	546	27.3	-8.84430000000009	-21.782	23.5090868918808	23.5090868918808	NA	NA	NA
548	-69.81076	120.2808	19	13	547	27.35	-8.84430000000009	-21.782	23.5090868918808	23.5090868918808	NA	NA	NA
549	-70.252975	119.1917	19	13	548	27.4	-8.84430000000009	-21.782	23.5090868918808	NA	NA	NA	NA
550	-70.69519	118.1026	19	13	549	27.45	-8.84429999999981	-21.782	23.5090868918807	NA	NA	NA	NA
551	NA	NA	19	13	550	27.5	NA	NA	NA	NA	NA	NA	NA
552	NA	NA	19	13	551	27.55	NA	NA	NA	NA	NA	NA	NA
553	NA	NA	19	13	552	27.6	NA	NA	NA	NA	NA	NA	NA
554	NA	NA	19	13	553	27.65	NA	NA	NA	NA	NA	NA	NA
555	NA	NA	19	13	554	27.7	NA	NA	NA	NA	NA	NA	NA
556	NA	NA	19	13	555	27.75	NA	NA	NA	NA	NA	NA	NA
557	NA	NA	19	13	556	27.8	NA	NA	NA	NA	NA	NA	NA
558	NA	NA	19	13	557	27.85	NA	NA	NA	NA	NA	NA	NA
559	NA	NA	19	13	558	27.9	NA	NA	NA	NA	NA	NA	NA
560	NA	NA	19	13	559	27.95	NA	NA	NA	NA	NA	NA	NA
561	NA	NA	19	13	560	28	NA	NA	NA	NA	NA	NA	NA
562	NA	NA	19	13	561	28.05	NA	NA	NA	NA	NA	NA	NA
563	NA	NA	19	13	562	28.1	NA	NA	NA	NA	NA	NA	NA
564	NA	NA	19	13	563	28.15	NA	NA	NA	NA	NA	NA	NA
565	NA	NA	19	13	564	28.2	NA	NA	NA	NA	NA	NA	NA
566	NA	NA	19	13	565	28.25	NA	NA	NA	NA	NA	NA	NA
567	NA	NA	19	13	566	28.3	NA	NA	NA	NA	NA	NA	NA
568	NA	NA	19	13	567	28.35	NA	NA	NA	NA	NA	NA	NA
569	NA	NA	19	13	568	28.4	NA	NA	NA	NA	NA	NA	NA
570	NA	NA	19	13	569	28.45	NA	NA	NA	NA	NA	NA	NA
571	NA	NA	19	13	570	28.5	NA	NA	NA	NA	NA	NA	NA
572	NA	NA	19	13	571	28.55	NA	NA	NA	NA	NA	NA	NA
573	NA	NA	19	13	572	28.6	NA	NA	NA	NA	NA	NA	NA
574	NA	NA	19	13	573	28.65	NA	NA	NA	NA	NA	NA	NA
575	NA	NA	19	13	574	28.7	NA	NA	NA	NA	NA	NA	NA
576	NA	NA	19	13	575	28.75	NA	NA	NA	NA	NA	NA	NA
577	NA	NA	19	13	576	28.8	NA	NA	NA	NA	NA	NA	NA
578	NA	NA	19	13	577	28.85	NA	NA	NA	NA	NA	NA	NA
579	NA	NA	19	13	578	28.9	NA	NA	NA	NA	NA	NA	NA
580	NA	NA	19	13	579	28.95	NA	NA	NA	NA	NA	NA	NA
581	NA	NA	19	13	580	29	NA	NA	NA	NA	NA	NA	NA
582	NA	NA	19	13	581	29.05	NA	NA	NA	NA	NA	NA	NA
583	NA	NA	19	13	582	29.1	NA	NA	NA	NA	NA	NA	NA
584	NA	NA	19	13	583	29.15	NA	NA	NA	NA	NA	NA	NA
585	NA	NA	19	13	584	29.2	NA	NA	NA	NA	NA	NA	NA
586	NA	NA	19	13	585	29.25	NA	NA	NA	NA	NA	NA	NA
587	NA	NA	19	13	586	29.3	NA	NA	NA	NA	NA	NA	NA
588	NA	NA	19	13	587	29.35	NA	NA	NA	NA	NA	NA	NA
589	NA	NA	19	13	588	29.4	NA	NA	NA	NA	NA	NA	NA
590	NA	NA	19	13	589	29.45	NA	NA	NA	NA	NA	NA	NA
591	NA	NA	19	13	590	29.5	NA	NA	NA	NA	NA	NA	NA
592	NA	NA	19	13	591	29.55	NA	NA	NA	NA	NA	NA	NA
593	NA	NA	19	13	592	29.6	NA	NA	NA	NA	NA	NA	NA
594	NA	NA	19	13	593	29.65	NA	NA	NA	NA	NA	NA	NA
595	NA	NA	19	13	594	29.7	NA	NA	NA	NA	NA	NA	NA
596	NA	NA	19	13	595	29.75	NA	NA	NA	NA	NA	NA	NA
597	NA	NA	19	13	596	29.8	NA	NA	NA	NA	NA	NA	NA
598	NA	NA	19	13	597	29.85	NA	NA	NA	NA	NA	NA	NA
599	NA	NA	19	13	598	29.9	NA	NA	NA	NA	NA	NA	NA
600	NA	NA	19	13	599	29.95	NA	NA	NA	NA	NA	NA	NA
601	NA	NA	19	13	600	30	NA	NA	NA	NA	NA	NA	NA
