# Supplementary material for: An automated feeding system for the African killifish reveals the impact of diet on lifespan and allows scalable assessment of associative learning
Source: eLife. 2022 Nov 10;11:e69008. doi: 10.7554/eLife.69008 (PMC9788828; doi:10.7554/eLife.69008)
Supplement: Figure 6—source data 3. [file elife-69008-fig6-data3.zip › Filtered and Interpolated Trajectories with Kinematics/t4_REC0012 DLC_likelihood-euclidean-filtered_splines-interpolated_kinematics_02_resnet50_TrainAllTheThingsJun28shuffle1_1030000.csv]

	x2	y2	fishnum	recording_num	bodyparts_coords	seconds	velocity_x	velocity_y	velocity_xy	velocity_xy_5frame	velocity_xy_10frame	velocity_xy_20frame	velocity_xy_40frame
1	113.431013564267	80.6972380073979	4	12	0	0	0	0	0	NA	NA	NA	NA
2	91.785418310322	114.733822895267	4	12	1	0.05	-432.9119050789	680.731697757382	806.726943823429	NA	NA	NA	NA
3	78.30411	134.8328	4	12	2	0.1	-269.62616620644	401.97954209466	484.030806628891	306.455582698199	NA	NA	NA
4	72.0666009602236	142.982510860059	4	12	3	0.15	-124.750180795528	162.99421720118	205.255261685401	351.328328042184	NA	NA	NA
5	72.1524035179159	141.171297013905	4	12	4	0.2	1.71605115384608	-36.2242769230801	36.2649013532728	261.960430330994	314.078237897603	NA	NA
6	77.64103	131.3875	4	12	5	0.25	109.772529641682	-195.6759402781	224.363726719924	243.010788112274	343.198823987576	NA	NA
7	87.4624309777695	116.309783528958	4	12	6	0.3	196.42801955539	-301.55432942084	359.887455267484	269.14194614015	292.17043754506	NA	NA
8	99.94831	101.3781	4	12	7	0.35	249.71758044461	-298.63367057916	389.28259553529	321.700893097008	273.894864506962	NA	NA
9	113.542541932189	91.5146601832358	4	12	8	0.4	271.88463864378	-197.268796335284	335.911051824781	335.069319932968	283.153529403059	NA	NA
10	127.735933929242	86.8094196437079	4	12	9	0.45	283.86783994106	-94.1048107905581	299.05963613756	322.380444759126	307.828928796862	276.374580608169	NA
11	142.281026218413	86.1442701451931	4	12	10	0.5	290.90184578342	-13.3029899702959	291.205860899726	304.77894090165	311.175401307907	280.402764373896	NA
12	156.930359026958	88.401103451468	4	12	11	0.55	292.9866561709	45.136666125498	296.443079398272	297.165112665968	297.809808751511	243.052558994774	NA
13	171.436472582134	92.4618113263095	4	12	12	0.6	290.12227110352	81.21415749683	301.27507624791	293.956964496716	277.184908550372	221.103167201117	NA
14	185.551907111196	97.2082855334941	4	12	13	0.65	282.30869058124	94.9294841436921	297.841910646372	287.281482682845	257.789787125729	212.679606765005	NA
15	199.029202841399	101.522417836799	4	12	14	0.7	269.54591460406	86.2826460660978	283.018895291298	273.239172743897	238.670923318736	212.688747240267	NA
16	211.6209	104.2861	4	12	15	0.75	251.83394317202	55.2736432640202	257.828451830372	249.590876199094	217.606704760215	202.574597339358	NA
17	222.9056	105.0654	4	12	16	0.8	225.694	15.5859999999998	226.231529703532	218.414461585489	193.934680444487	187.131484225647	NA
18	232.038757238377	105.647361987382	4	12	17	0.85	182.66314476754	11.63923974764	183.033593523895	183.384882140756	168.311469895271	168.236170069273	NA
19	239.092320261831	106.440291610578	4	12	18	0.9	141.07126046908	15.85859246392	141.95983757835	147.931926837586	142.205684126951	152.588737487762	NA
20	244.410845858055	107.336765839196	4	12	19	0.95	106.37051192448	17.9294845723601	107.87099806763	114.630188145078	117.548565683673	141.30033770045	209.479662116562
21	248.338890814743	108.229361642848	4	12	20	1	78.5608991337597	17.85191607304	80.5636753145214	87.0320635914484	93.9737933708099	132.790835012577	216.514004874108
22	251.221011919588	109.010655991143	4	12	21	1.05	57.6424220969	15.6258869658998	59.7228362409913	65.9969066684135	76.4531596997834	126.130111554898	202.983294060226
23	253.401765960283	109.573225853694	4	12	22	1.1	43.6150808139001	11.25139725102	45.0429707557495	51.7122492265899	59.2874315881745	121.050426425744	196.981698920147
24	255.225709724523	109.809648200109	4	12	23	1.15	36.4788752848	4.72844692829995	36.784052963176	40.0156599040343	47.3876878497956	117.674044914769	197.273307711805
25	257.0374	109.6125	4	12	24	1.2	36.2338055095398	-3.94296400217996	36.4477108585113	38.2761312544892	43.9297520821642	116.278506615697	200.982667159736
26	258.14	109.6688	4	12	25	1.25	22.0519999999999	1.12600000000015	22.0807287017434	31.5427995849005	47.9749652649384	117.08996236847	199.068162432706
27	256.4376	111.569	4	12	26	1.3	-34.0480000000002	38.004	51.0251929932657	28.7784690311777	58.3255426653084	120.136586970267	192.776802356703
28	256.7596	111.1001	4	12	27	1.35	6.44000000000005	-9.3780000000001	11.3763124078061	36.1472549377386	73.7893829562168	125.706597565564	184.871306452031
29	255.666031728716	110.750402998613	4	12	28	1.4	-21.8713654256794	-6.99394002774	22.9624001945622	55.9342706258424	93.1424057025855	133.402519496558	178.158470706682
30	252.062980496016	111.419120571781	4	12	29	1.45	-72.0610246540002	13.3743514633599	73.2916403913155	78.3749540761276	115.008447547721	142.584743624955	173.347296228697
31	246.217870542146	112.983330779171	4	12	30	1.5	-116.9021990774	31.2842041478001	121.015807142263	116.035966327533	140.20613136613	152.62524537432	170.254673789418
32	238.398126107354	115.320111680448	4	12	31	1.55	-156.39488869584	46.7356180255399	163.228610244691	157.506342373993	163.820014240752	162.914029125679	168.599768203141
33	228.871171431886	118.306541335281	4	12	32	1.6	-190.53909350936	59.7285930966601	199.681373664833	193.869640157703	192.125763542953	172.860230639177	167.486887474682
34	217.904430755991	121.819697803335	4	12	33	1.65	-219.3348135179	70.2631293610801	230.314280426864	224.477992106417	219.41735114332	181.867008658604	165.96414269527
35	205.765328319916	125.736659144276	4	12	34	1.7	-242.7820487215	78.33922681882	255.108129309866	249.265074405376	241.239735167745	189.276587079204	163.372054264067
36	192.721288363908	129.934503417772	4	12	35	1.75	-260.88079912016	83.9568854699198	274.057566885832	268.215560758373	257.275525483701	195.561727526054	159.91439427163
37	179.039735128214	134.29030868349	4	12	36	1.8	-273.63106471388	87.1161053143601	287.164021739483	281.328359912646	267.502515586049	198.422120487758	155.922420299054
38	164.988092853082	138.681153001094	4	12	37	1.85	-281.03284550264	87.8168863520801	294.43380542982	288.609830177787	271.931078322138	201.506442834788	151.897832482962
39	150.833785778758	142.984114430253	4	12	38	1.9	-283.08614148648	86.0592285831797	295.878276198229	290.073058860985	270.591611614622	203.728203925601	148.965826904657
40	136.844238145491	147.076271030632	4	12	39	1.95	-279.79095266534	81.8431320075803	291.515480635572	285.739956766722	263.544726610687	205.394254756943	147.685334254791
41	123.286874193528	150.834700861898	4	12	40	2	-271.14727903926	75.16859662532	281.373710301823	275.646595885903	250.917323685978	207.718512566259	147.756513485761
42	110.429118163115	154.136481983718	4	12	41	2.05	-257.15512060826	66.0356224364	265.498511268164	259.854863316598	233.024226734765	211.069424851383	148.859377388274
43	98.5383942945009	156.858692455759	4	12	42	2.1	-237.814477372282	54.4442094408203	243.967001025728	238.479623043586	210.887122126623	213.92334852362	150.677769168866
44	87.8821268279321	158.878410337686	4	12	43	2.15	-213.125349331376	40.3943576385399	216.919613351701	211.76158851097	188.039056707883	214.254240475772	152.887957258864
45	78.7277400036561	160.072713689167	4	12	44	2.2	-183.08773648552	23.8860670296197	184.639279270514	180.308496702808	169.548774346141	210.465601912437	155.128265476749
46	71.3426580619203	160.318680569868	4	12	45	2.25	-147.701638834716	4.91933761402038	147.783537638742	146.127648367343	158.161499648816	202.738826174791	157.58569003116
47	65.994305242972	159.493389039455	4	12	46	2.3	-106.967056378966	-16.5058306082602	108.233052227356	116.223250099169	154.636334116718	191.708253627842	159.013657410378
48	62.9501057870585	157.473917157595	4	12	47	2.35	-60.8839891182701	-40.3894376372	73.0627593484047	100.617925648696	155.915618725101	178.08906740036	160.963368559608
49	62.4774839344271	154.137342983955	4	12	48	2.4	-9.45243705262797	-66.7314834728001	67.3976220108282	104.561410786662	157.916869336922	164.529134312756	161.990965987128
50	64.8438639253252	149.360744578201	4	12	49	2.45	47.3275998179619	-95.5319681150797	106.61265701815	128.964171530628	157.386477214187	152.785924884627	161.015174131409
51	70.3166700000001	143.0212	4	12	50	2.5	109.456121493498	-126.79089156402	167.500963328569	165.703589082859	154.560328663605	142.887781597203	158.210757015897
52	78.7822168753968	135.219369908004	4	12	51	2.55	169.310937507934	-156.03660183992	230.246855947188	199.610488574674	150.392280520918	134.80472565087	154.551185648795
53	88.602381175252	126.95024535681	4	12	52	2.6	196.403285997104	-165.38249102388	256.759847109559	214.155028779679	145.291012674097	128.495307698555	150.406654361077
54	97.75793	119.4324	4	12	53	2.65	183.11097649496	-150.3569071362	236.932119469906	204.559246540548	141.019211917628	123.908905859125	145.813336229723
55	104.610516422326	113.649235992665	4	12	54	2.7	137.05172844652	-115.6632801467	179.335358043172	171.820389511208	136.023075423112	120.979943874294	140.79988948869
56	109.045337403918	109.643469495927	4	12	55	2.75	88.6964196318399	-80.1153299347601	119.522052132914	124.878436265336	127.61406354559	119.609652536266	135.393824162065
57	111.328475878715	107.222645172419	4	12	56	2.8	45.66276949594	-48.4164864701597	66.552570800492	82.4279352605815	114.973117185021	119.605194332997	129.622250908741
58	111.726014780655	106.194307684771	4	12	57	2.85	7.95077803880019	-20.56674975296	22.0500808801952	57.8911220665458	101.074996672009	120.420294284427	123.512035614558
59	110.504037043679	106.366001695615	4	12	58	2.9	-24.43955473952	3.43388021687986	24.679614446135	50.6688805506328	89.900942381328	120.253728048654	117.089897531831
60	107.928625601723	107.545271867582	4	12	59	2.95	-51.5082288391201	23.5854034393401	56.6512920729934	58.125844858834	84.5734105344009	116.636093505874	110.61644467743
61	104.265863388728	109.539662863303	4	12	60	3	-73.2552442599001	39.8878199144198	83.4108445533482	77.2715570786823	84.6589764089265	108.703001465536	105.724833619078
62	99.7818333386322	112.156719345411	4	12	61	3.05	-89.6806010019159	52.3411296421602	103.837392341498	97.3739495020744	88.8181081450766	98.0329464462064	99.9317747392622
63	94.7426183853742	115.203985976535	4	12	62	3.1	-100.78429906516	60.9453326224798	117.778641979437	111.255699002256	95.5495758947573	86.8899601985349	94.7946800794019
64	89.4143014628931	118.489007419309	4	12	63	3.15	-106.566338449622	65.7004288554802	125.191576563095	118.64907226722	99.4882441796792	77.3724319836748	90.3622750912425
65	84.0629655051277	121.819328336362	4	12	64	3.2	-107.026719155308	66.60641834106	126.060039573901	119.510371431319	97.2491115886363	71.1341770649436	87.1666520835643
66	78.9546934460168	125.002493390326	4	12	65	3.25	-102.165441182218	63.6633010792798	120.37771087817	113.827594710832	89.7919393854809	68.0488221493392	84.168844794208
67	74.3555682194993	127.846047243833	4	12	66	3.3	-91.98250453035	56.8710770701401	108.143888161993	101.602538857284	81.0927757073915	67.5362481896409	81.6834117434276
68	70.5316727595141	130.157534559514	4	12	67	3.35	-76.4779091997042	46.2297463136201	89.3647583770016	83.2425241750166	72.7049237250608	68.9350038287558	80.8588095657918
69	67.74909	131.7445	4	12	68	3.4	-55.651655190282	31.7393088097197	64.0662972953548	60.9348065037415	64.8439215860216	69.6506607509062	80.1053843514526
70	66.1971781484985	132.469712250875	4	12	69	3.45	-31.03823703003	14.5042450175004	34.2599661625637	42.6751799834638	57.6949435954864	68.4469644702342	77.4960219800297
71	65.7583965069619	132.416836089529	4	12	70	3.5	-8.77563283073187	-1.05752322692013	8.83912252179449	31.5822527392894	51.4386678897518	68.5618856409521	74.0342416519833
72	66.2384796509452	131.724760316306	4	12	71	3.55	9.60166287966587	-13.8415154644599	16.8457555606045	28.085304314759	46.2543882342053	65.0588238276547	69.3753808482902
73	67.4431621560032	130.532373731549	4	12	72	3.6	24.0936501011601	-23.8477316951401	33.9001221561297	32.1473630159562	42.3204317627544	61.0940524602487	64.1053914936227
74	69.178178597691	128.978565135601	4	12	73	3.65	34.7003288337561	-31.07617191896	46.5815551727029	41.9425292757621	39.8130773221332	56.8156443233602	59.3188155822184
75	71.2492635515636	127.202223328804	4	12	74	3.7	41.421699077452	-35.5268361359401	54.5702596685496	49.8335964849467	39.6448173518321	53.3533602928344	55.9599232318359
76	73.4621515931758	125.342237111503	4	12	75	3.75	44.2577608322441	-37.19972434602	57.8149538208238	53.0586107862193	47.3318318964233	48.7280370521505	54.0841723276367
77	75.6225772980826	123.53749528404	4	12	76	3.8	43.208514098136	-36.0948365492598	56.3010916065275	51.5408503295074	49.024871947918	43.7616291538578	53.5205115282413
78	77.536275241839	121.926886646758	4	12	77	3.85	38.2739588751278	-32.21217274564	50.0251936624929	47.142271687708	49.4831811954367	41.2973248471563	54.0573103214072
79	79.00898	120.6493	4	12	78	3.9	29.45409516322	-25.5517329351602	38.992752889143	52.7211345170845	48.7873670606989	39.9570406542516	54.5163123930344
80	80.63004	120.49	4	12	79	3.95	32.4212	-3.18600000000004	32.5773664595529	48.2161474108892	49.0117769901823	38.3559504541851	54.1640084146525
81	84.16921	122.9065	4	12	80	4	70.7834000000003	48.33	85.709267967706	45.907751604654	46.0174062145493	39.365481838431	53.1307457879761
82	85.76612	123.456	4	12	81	4.05	31.9381999999999	10.9900000000002	33.7761560755512	46.0338837918904	41.2688700735103	40.717815250374	51.5748939033614
83	85.89559	121.5362	4	12	82	4.1	2.58939999999996	-38.3960000000002	38.483214631317	50.8812822926566	40.2742179315583	41.3208227887106	49.6586294876166
84	87.8714643890967	121.391432232717	4	12	83	4.15	39.5174877819341	-2.89535534565999	39.6234138253249	39.3136779120141	40.1010039863699	41.2651991807621	47.545204690155
85	90.56273	122.3007	4	12	84	4.2	53.825312218066	18.1853553456602	56.8143589633837	34.3215927361315	37.0670835565381	40.7856693987281	45.3982755733603
86	91.9408339075775	122.507691576854	4	12	85	4.25	27.5620781515499	4.13983153707989	27.8712460644936	34.6406842584625	31.3991317804387	40.1195225059343	43.3816562029645
87	91.51133	122.4086	4	12	86	4.3	-8.59007815154996	-1.98183153707987	8.81573019613806	34.1681241808494	32.4107585528299	39.5047748668416	41.6591782025572
88	89.5266474805933	122.685701459867	4	12	87	4.35	-39.6936503881341	5.54202919733996	40.0786722429721	23.2528848204196	33.1584643819845	39.1796168140585	40.3945185219492
89	87.69261	123.0131	4	12	88	4.4	-36.6807496118659	6.54797080265979	37.2606134372595	23.4845856488633	33.7430313008253	39.3819640351626	39.7507047166612
90	87.6088823978836	122.938849657955	4	12	89	4.45	-1.67455204232795	-1.48500684089981	2.23816216123496	30.4999243695284	32.5595618072738	39.8810523590708	39.8404778110921
91	88.9970998226758	122.514976594216	4	12	90	4.5	27.764348495844	-8.47746127478018	29.0297502067117	31.6762445055065	34.2216387973193	37.6996059350002	40.5542448910811
92	91.10939	121.9195	4	12	91	4.55	42.245803546484	-11.9095318843199	43.8924237994639	33.3179384208012	37.7406796601729	38.0909639790681	41.0563633128008
93	93.3225403561571	121.300765631388	4	12	92	4.6	44.263007123142	-12.3746873722399	45.9602729228624	41.866238794128	38.0850156965588	38.2232065149844	41.1206840105194
94	95.5119771201579	120.688425503913	4	12	93	4.65	43.7887352800158	-12.2468025495002	45.469083013733	44.9586919457753	38.6629240839552	38.2747650569497	40.8565745969259
95	97.6777862216903	120.082458197972	4	12	94	4.7	43.3161820306481	-12.1193461188199	44.9796640278692	44.9814349508174	42.6950211616034	37.4431908538863	40.381397558284
96	99.8200535904424	119.482842293961	4	12	95	4.75	42.845347375042	-11.9923180802201	44.4920159649481	44.4937868876112	44.0000800895617	38.0352753537786	39.8137974264642
97	101.938865156102	118.889556372277	4	12	96	4.8	42.376231313192	-11.86571843368	44.0061388246745	44.0079097471093	43.7711694053063	39.5567272512565	39.2727823839506
98	104.034306848358	118.302579013318	4	12	97	4.85	41.9088338451201	-11.7395471791801	43.5220326068312	43.5238035290788	43.2879486479843	39.491712196742	38.8774475973487
99	106.106464596898	117.72188879748	4	12	98	4.9	41.4431549707999	-11.6138043167598	43.0396973112233	43.0414682333481	42.8064988130742	39.5443687790709	38.7467509108
100	108.155424331409	117.147464305159	4	12	99	4.95	40.97919469022	-11.48848984642	42.5591329377168	42.5609038597951	42.3268199004987	41.325005167999	38.7653102391712
101	110.181271981581	116.579284116753	4	12	100	5	40.5169530034402	-11.3636037681201	42.0803394862947	42.0821104083574	41.8489119102378	41.7430079437313	37.4444876575353
102	112.184093477101	116.017326812658	4	12	101	5.05	40.0564299103999	-11.2391460819001	41.6033169569095	41.6050878790391	41.3727748423401	41.3949113752276	37.4109527744771
103	114.163974747657	115.461570973271	4	12	102	5.1	39.5976254111199	-11.1151167877401	41.1280653496425	41.1298362719186	40.8984086969252	40.9205452323281	37.248745602443
104	116.121001722937	114.911995178989	4	12	103	5.15	39.1405395056	-10.9915158856398	40.6545846646317	40.6563555871275	40.4258134741867	40.4479500130897	37.0470818991924
105	118.05526033263	114.368578010208	4	12	104	5.2	38.6851721938601	-10.8683433756201	40.1828749021146	40.1846458248851	39.9549891743946	39.9771257178399	36.404737289919
106	119.966836506423	113.831298047325	4	12	105	5.25	38.2315234758599	-10.7455992576598	39.7129360623392	39.7147069854931	39.4859357979009	39.508072346994	36.4751074994253
107	121.855816174004	113.300133870738	4	12	106	5.3	37.7795933516202	-10.6232835317402	39.2447681456972	39.2465390693342	39.018653345149	39.0407899010595	37.0110468759182
108	123.722285265062	112.775064060843	4	12	107	5.35	37.3293818211599	-10.5013961979	38.7783711526827	38.7801420768706	38.553141816672	38.5752783806389	36.7546382455876
109	125.566329709285	112.256067198036	4	12	108	5.4	36.88088888446	-10.3799372561397	38.3137450838375	38.3155160086743	38.0894012131052	38.1115377864375	36.5579509039231
110	127.38803543636	111.743121862714	4	12	109	5.45	36.4341145415	-10.25890670644	37.8508899397964	37.852660865413	37.6274315351811	37.6495681192717	37.2261389369735
111	129.187488375976	111.236206635275	4	12	110	5.5	35.9890587923198	-10.1383045487802	37.3898057213576	37.3915766478509	37.1672327837503	37.1893693800704	37.2138956361164
112	130.964774457821	110.735300096115	4	12	111	5.55	35.5457216369001	-10.0181307832	36.9304924293908	36.9322633568762	36.708804959779	36.730941569886	36.8194881372168
113	132.719979611582	110.24038082563	4	12	112	5.6	35.1041030752202	-9.89838540969998	36.472950064872	36.4747209934916	36.2521480643526	36.2742846899016	36.3628313267002
114	134.453189766949	109.751427404219	4	12	113	5.65	34.6642031073401	-9.77906842821994	36.0171786289645	36.0189495588263	35.7972620986884	35.8193987414351	35.9079454552255
115	136.164490853608	109.268418412276	4	12	114	5.7	34.2260217331796	-9.6601798388599	35.563178122873	35.5649490541449	35.3441470641488	35.3662837259517	35.4548305247217
116	137.853968801248	108.791332430199	4	12	115	5.75	33.7895589528	-9.54171964154	35.1109485480312	35.1127194808542	34.8928029622398	34.9149396450721	35.003486537304
117	139.521709539558	108.320148038386	4	12	116	5.8	33.3548147662003	-9.42368783626023	34.6604899059839	34.6622608405005	34.4432297946231	34.4653665005799	34.5539134952867
118	141.167798998225	107.854843817231	4	12	117	5.85	32.9217891733401	-9.30608442309989	34.2118021984186	34.213573134806	33.9954275631312	34.0175642944331	34.1061114011944
119	142.792323106937	107.395398347134	4	12	118	5.9	32.4904821742399	-9.1889094019399	33.7648854271958	33.7666563656533	33.549396269765	33.5715330287752	33.6600802577761
120	144.395367795382	106.941790208489	4	12	119	5.95	32.0608937688996	-9.07216277290019	33.3197395944005	33.3215105351012	33.1051359167223	33.1272727059479	33.2158200680231
121	145.977018993249	106.493997981695	4	12	120	6	31.6330239573404	-8.95584453587986	32.8763647022678	32.8781356454082	32.6626465063939	32.6847833285015	32.7733308351792
122	147.537362630225	106.052000247147	4	12	121	6.05	31.20687273952	-8.83995469095993	32.4347607532231	32.4365316990294	32.2219280413808	32.2440648992059	32.3326125627636
123	149.076484635999	105.615775585242	4	12	122	6.1	30.7824401154801	-8.72449323810002	31.9949277499539	31.9966986986385	31.7829805245136	31.8051174210722	31.8936652545862
124	150.594470940258	105.185302576378	4	12	123	6.15	30.3597260851797	-8.60946017727997	31.5568656953017	31.5586366471344	31.3458039588621	31.3679408973612	31.4564889147686
125	152.091407472691	104.760559800951	4	12	124	6.2	29.9387306486602	-8.49485550854013	31.1205745924461	31.1223455476605	30.9103983477471	30.9325353316034	31.0210835477645
126	153.567380162986	104.341525839358	4	12	125	6.25	29.5194538059002	-8.38067923186003	30.6860544447475	30.6878254036189	30.4767636947632	30.498900727614	30.5874491583847
127	155.02247494083	103.928179271995	4	12	126	6.3	29.1018955568796	-8.26693134725986	30.2533052558533	30.2550762186948	30.0449000037887	30.067037089514	30.1555857518227
128	156.456777735912	103.52049867926	4	12	127	6.35	28.6860559016401	-8.1536118547001	29.8223270297461	29.8240979968556	29.6148072790132	29.63694442175	29.7254933336783
129	157.87037447792	103.118462641549	4	12	128	6.4	28.2719348401599	-8.04072075421999	29.3931197706809	29.3948907423919	29.1864855249575	29.2086227291146	29.2971719099908
130	159.263351096542	102.722049739259	4	12	129	6.45	27.8595323724403	-7.92825804579991	28.9656834832503	28.9674544599169	28.7599347464846	28.7820720167745	28.8706214872708
131	160.635793521467	102.331238552786	4	12	130	6.5	27.4488484985	-7.81622372946003	28.540018172429	28.5417891544075	28.3351549488341	28.357292290288	28.4458420725323
132	161.987787682381	101.946007662528	4	12	131	6.55	27.0398832182798	-7.70461780516001	28.1161238434781	28.1178948312202	27.9121461376471	27.9342835556411	28.0228336733333
133	163.319419508973	101.566335648881	4	12	132	6.6	26.63263653184	-7.5934402729402	27.6940005021992	27.6957714961135	27.4909083189864	27.5130458192709	27.6015962978166
134	164.630774930932	101.192201092243	4	12	133	6.65	26.2271084391801	-7.48269113275995	27.2736481547445	27.2754191552763	27.0714414993672	27.0935790881021	27.182129954753
135	165.921939877945	100.823582573009	4	12	134	6.7	25.8232989402597	-7.37237038467981	26.8550668077166	26.8568378153774	26.653745685802	26.6758833695773	26.7644346535924
136	167.1930002797	100.460458671576	4	12	135	6.75	25.4212080350999	-7.26247802865998	26.4382564682431	26.4400274835652	26.2378208858128	26.2599586716974	26.3485104045163
137	168.444042065886	100.102807968342	4	12	136	6.8	25.0208357237204	-7.15301406468001	26.0232171439835	26.0249881675141	25.8236671074935	25.8458050030655	25.9343572184976
138	169.675151166191	99.7506090437033	4	12	137	6.85	24.6221820060998	-7.04397849277399	25.6099488431384	25.6117198754904	25.4112843595285	25.4334223729235	25.5219751073634
139	170.886413510301	99.4038404780564	4	12	138	6.9	24.2252468821999	-6.93537131293823	25.1984515744889	25.2002226163493	25.0006726512466	25.0228107912063	25.1113640838681
140	172.077915027907	99.0624808517981	4	12	139	6.95	23.8300303521203	-6.82719252516591	24.7887253475981	24.7904963996097	24.59183199267	24.6139702685936	24.7025241617692
141	173.249741648695	98.7265087453252	4	12	140	7	23.4365324157596	-6.71944212945789	24.3807701725373	24.3825412354918	24.1847623945606	24.2069008165631	24.2954553559126
142	174.401979302354	98.3959027390345	4	12	141	7.05	23.04475307318	-6.61212012581416	23.9745860602855	23.9763571349791	23.7794638684838	23.8016024474606	23.8901576823301
143	175.534713918572	98.0706414133229	4	12	142	7.1	22.6546923243603	-6.50522651423188	23.570173022549	23.5719441098496	23.3759364268607	23.3980751745609	23.4866311583418
144	176.648031427037	97.7507033485871	4	12	143	7.15	22.2663501693	-6.39876129471617	23.1675310719258	23.1693021727719	22.9741800830454	22.9963190121448	23.0848758026725
145	177.742017757437	97.4360671252238	4	12	144	7.2	21.8797266079997	-6.29272446726588	22.7666602219504	22.7684313373579	22.5741948513852	22.5963339755815	22.6848916355799
146	178.816758839459	97.1267113236298	4	12	145	7.25	21.49482164044	-6.1871160318799	22.3675604871491	22.3693316182296	22.1759807473135	22.1981200814186	22.2866786789989
147	179.872340602793	96.8226145242019	4	12	146	7.3	21.1116352666801	-6.0819359885582	21.9702318832153	21.9720030311116	21.7795377874278	21.8016773474813	21.8902369567014
148	180.908848977126	96.5237553073369	4	12	147	7.35	20.7301674866602	-5.97718433729995	21.5746744269073	21.5764455929208	21.3848659895933	21.4070057929768	21.4955664944719
149	181.926369892146	96.2301122534316	4	12	148	7.4	20.3504183003997	-5.87286107810598	21.1808881363359	21.182659321855	20.9919653730429	21.0141054386216	21.1026673203099
150	182.924989277542	95.9416639428827	4	12	149	7.45	19.9723877079202	-5.76896621097802	20.7888730309964	20.7906442374976	20.600835958493	20.622976306764	20.711539464652
151	183.904793063001	95.658388956087	4	12	150	7.5	19.5960757091797	-5.66549973591407	20.3986291318202	20.400400360957	20.2114777682765	20.2336184215373	20.3221829606256
152	184.865867178211	95.3802658734412	4	12	151	7.55	19.2214823042002	-5.56246165291583	20.0101564614283	20.0119277149743	19.8238908264789	19.8460318090191	19.9345978443319
153	185.808297552861	95.1072732753423	4	12	152	7.6	18.848607493	-5.45985196197819	19.623455044204	19.6252263240651	19.438075159093	19.4602164974127	19.5487841551675
154	186.732170116639	94.8393897421868	4	12	153	7.65	18.4774512755598	-5.35767066310996	19.2385249064224	19.2402962146981	19.0540307941977	19.0761725172429	19.1647419361911
155	187.637570799232	94.5765938543717	4	12	154	7.7	18.1080136518602	-5.25591775630204	18.8553660764507	18.8571374154601	18.6717577621427	18.6938999015825	18.782471234537
156	188.524585530328	94.3188641922936	4	12	155	7.75	17.74029462192	-5.15459324156183	18.4739785849849	18.4757499572291	18.2912560957611	18.3133986863005	18.4019721018907
157	189.393300239617	94.0661793363494	4	12	156	7.8	17.3742941857796	-5.05369711888392	18.0943624652385	18.0961338734212	17.9125258306105	17.9346689103374	18.0232445950338
158	190.243800856785	93.8185178669358	4	12	157	7.85	17.0100123433599	-4.95322938827201	17.7165177530489	17.7182892002203	17.5355670052321	17.5577106160202	17.6462887764671
159	191.076173311521	93.5758583644497	4	12	158	7.9	16.6474490947201	-4.85319004972212	17.3404444873832	17.3422159768241	17.1603796614429	17.1825238494134	17.2711047151359
160	191.890503533514	93.3381794092877	4	12	159	7.95	16.2866044398601	-4.75357910323993	16.9661427104463	16.9679142457609	16.7869638446721	16.8091086607104	16.8976924872628
161	192.68687745245	93.1054595818466	4	12	160	8	15.9274783787203	-4.65439654882204	16.5936124680037	16.595384053235	16.4153196043245	16.4374651046881	16.5260521773284
162	193.465380998018	92.8776774625234	4	12	161	8.05	15.5700709113597	-4.55564238646417	16.2228538099226	16.2246254494645	16.0454469941959	16.0675932412032	16.1561838792055
163	194.226100099907	92.6548116317146	4	12	162	8.1	15.2143820377802	-4.457316616176	15.8538667904195	15.8556384891239	15.6773460729474	15.6994931357741	15.7880876975036
164	194.969120687804	92.4368406698171	4	12	163	8.15	14.8604117579401	-4.35941923794985	15.4866514685303	15.4884232318249	15.3110169046291	15.3331648602374	15.4217637491497
165	195.694528691397	92.2237431572276	4	12	164	8.2	14.5081600718601	-4.26195025178998	15.1212079087435	15.1229797426308	14.9464595592781	14.9686084934925	15.0572121652716
166	196.402410040374	92.015497674343	4	12	165	8.25	14.1576269795399	-4.16490965769214	14.7575361815086	14.7593080926597	14.583674113615	14.6058241223629	14.6944330934461
167	197.092850664424	91.81208280156	4	12	166	8.3	13.8088124809997	-4.06829745566	14.3956363639522	14.3974083597938	14.222660651796	14.2448118425862	14.3334267004024
168	197.765936493234	91.6134771192753	4	12	167	8.35	13.4617165762	-3.97211364569387	14.0355085405641	14.0372806294323	13.8634192663162	13.8855717599574	13.9741931753038
169	198.421753456493	91.4196592078859	4	12	168	8.4	13.1163392651803	-3.87635822778805	13.6771528042005	13.6789249954052	13.5059500590319	13.5281039916502	13.616732733745
170	199.060387483888	91.2306076477883	4	12	169	8.45	12.7726805479	-3.78103120195192	13.3205692569363	13.3223415609611	13.1502531423129	13.1724086677617	13.2610456226743
171	199.681924505109	91.0463010193795	4	12	170	8.5	12.43074042442	-3.68613256817611	12.9657580113728	12.9675304399727	12.7963286404013	12.8184859331196	12.9071321265056
172	200.286450449842	90.8667179030562	4	12	171	8.55	12.0905188946597	-3.59166232646601	12.6127191917317	12.6144917582699	12.4441766909766	12.4663359493919	12.5549925747758
173	200.874051247775	90.6918368792151	4	12	172	8.6	11.7520159586599	-3.49762047682191	12.2614529356223	12.2632256551934	12.0937974469674	12.1159588975946	12.204627351846
174	201.444812828598	90.521636528253	4	12	173	8.65	11.4152316164603	-3.4040070192421	11.9119593956866	11.9137322853974	11.7451910786713	11.7673549810565	11.8560369093361
175	201.998821121998	90.3560954305668	4	12	174	8.7	11.0801658679998	-3.31082195372403	11.5642387415535	11.5660118209921	11.3983577762453	11.4205244289607	11.5092217822616
176	202.536162057662	90.1951921665531	4	12	175	8.75	10.7468187132804	-3.21806528027395	11.2182911623927	11.2200644539621	11.0532977526241	11.0754675005917	11.1641826102869
177	203.05692156528	90.0389053166088	4	12	176	8.8	10.4151901523596	-3.12573699888588	10.8741168697055	10.8758903990727	10.7100112469879	10.7321844904673	10.8209201661552
178	203.561185574539	89.8872134611307	4	12	177	8.85	10.0852801851801	-3.03383710956211	10.531716100472	10.5334898972972	10.368498528873	10.3906757345874	10.4794353944233
179	204.049040015127	89.7400951805154	4	12	178	8.9	9.7570888117599	-2.94236561230605	10.1910891212398	10.1928632198509	10.0287599030812	10.0509416180767	10.139729465306
180	204.520570816732	89.5975290551599	4	12	179	8.95	9.43061603210026	-2.85132250711001	9.85223623267624	9.85401067298377	9.69079571560848	9.71298258463823	9.80180385130075
181	204.975863909043	89.4594936654607	4	12	180	9	9.10586184621991	-2.76070779398395	9.51515777516102	9.5169326037839	9.35460636078204	9.37679914832323	9.4656604391946
182	205.415005221747	89.3259675918149	4	12	181	9.05	8.78282625408019	-2.67052147291594	9.17985413536977	9.18162940708962	9.02019228995809	9.04239190834828	9.13130169901151
183	205.838080684533	89.196929414619	4	12	182	9.1	8.46150925571976	-2.5807635439179	8.84632575447269	8.84810153391972	8.68755402220748	8.70976156791776	8.79873094849807
184	206.245176227088	89.0723577142699	4	12	183	9.15	8.14191085109996	-2.49143400698216	8.51457313776836	8.51634950171317	8.356692157482	8.37890895843481	8.46795278607073
185	206.636377779101	88.9522310711644	4	12	184	9.2	7.82403104026002	-2.40253286210987	8.18459686682674	8.18637390693241	8.02760739303115	8.04983507103072	8.13897383936474
186	207.01177127026	88.8365280656993	4	12	185	9.25	7.50786982318004	-2.31406010930215	7.85639761412831	7.85817544063107	7.70030054402234	7.72254109821095	7.81180415144264
187	207.371442630252	88.7252272782712	4	12	186	9.3	7.19342719984013	-2.22601574856185	7.52997616146593	7.53175490787438	7.37477256970862	7.39702848972417	7.48645998641535
188	207.715477788766	88.618307289277	4	12	187	9.35	6.88070317028007	-2.13839977988414	7.20533342296599	7.20711325214259	7.05102460696254	7.07329902888926	7.16297023057095
189	208.04396267549	88.5157466791135	4	12	188	9.4	6.56969773447997	-2.05121220326987	6.88247047398494	6.8842515863315	6.72905801378846	6.75135493896186	6.84139371921253
190	208.356983220112	88.4175240281775	4	12	189	9.45	6.26041089243984	-1.96445301872018	6.56138858816776	6.56317123248483	6.40887442645296	6.43119903483978	6.52188036029835
191	208.65462535232	88.3236179168656	4	12	190	9.5	5.95284264416023	-1.87812222623791	6.24208928507286	6.24387377329402	6.09047583563987	6.11283494526962	6.20501115964613
192	208.936975001802	88.2340069255747	4	12	191	9.55	5.64699298964001	-1.79221982581794	5.9245743922326	5.92636111970253	5.77386468949025	5.79626744863107	5.89462026241885
193	209.204118098246	88.1486696347016	4	12	192	9.6	5.34286192887976	-1.70674581746198	5.60884612701193	5.61063560076334	5.45904403557105	5.48150299940154	5.59780310586416
194	209.456140571341	88.0675846246431	4	12	193	9.65	5.04044946189993	-1.62170020117003	5.29490720602752	5.29670008494824	5.14601772044171	5.16855059108495	5.31617873363023
195	209.693128350773	87.9907304757958	4	12	194	9.7	4.73975558864026	-1.53708297694607	4.98276099347179	4.98455814649568	4.8347906766484	4.8574232497688	5.04996148517394
196	209.915167366232	87.9180857685567	4	12	195	9.75	4.44078030917979	-1.45289414478214	4.67241170599736	4.67421429784807	4.5253693465169	4.54814080229363	4.79915972663779
197	210.122343547406	87.8496290833224	4	12	196	9.8	4.14352362347984	-1.36913370468591	4.36386469996979	4.36567432118089	4.21776232755353	4.24073548236335	4.5637274101445
198	210.314742823982	87.7853390004897	4	12	197	9.85	3.84798553151995	-1.28580165665397	4.05712688377391	4.05894575253347	3.91198139184054	3.93526472655447	4.34359826858158
199	210.492451125648	87.7251941004554	4	12	198	9.9	3.55416603332003	-1.20289800068605	3.75220732269158	3.75403860808556	3.60804316838145	3.63184582034839	4.13869684594445
200	210.655554382093	87.6691729636164	4	12	199	9.95	3.26206512889996	-1.12042273677986	3.44911815023469	3.45096650861138	3.30597207308464	3.33077813595846	3.94894291721708
201	210.804138523005	87.6172541703693	4	12	200	10	2.97168281824042	-1.03837586494194	3.14787598375782	3.14974848583301	3.00580576894739	3.03322317096902	3.77425353671826
202	210.938289478072	87.569416301111	4	12	201	10.05	2.68301910133971	-0.956757385166043	2.84850420259888	2.85041201558201	2.70760627523645	2.74684861648941	3.61454409196505
203	211.058093176981	87.5256379362381	4	12	202	10.1	2.3960739781802	-0.875567297458133	2.55103676988208	2.55299839363582	2.41148541753789	2.48584464381056	3.46972889025485
204	211.163635549421	87.4858976561476	4	12	203	10.15	2.11084744879997	-0.794805601809969	2.25552497143655	2.25757292980922	2.11767392025508	2.25344850882565	3.3397215057126
205	211.255002525081	87.4501740412361	4	12	204	10.2	1.82733951320017	-0.714472298230078	1.96205004050376	1.96424604186152	1.82676559526851	2.05008789931715	3.22443499474361
206	211.332280033647	87.4184456719005	4	12	205	10.25	1.54555017131997	-0.634567386711922	1.67074866462481	1.67322234924278	1.54107699542114	1.87577835506462	3.12378203497478
207	211.395554004808	87.3906911285375	4	12	206	10.3	1.26547942321963	-0.555090867260049	1.38186976286038	1.38493582492814	1.2759349054253	1.73042633056484	3.03767501748904
208	211.444910368252	87.3668889915438	4	12	207	10.35	0.987127268880386	-0.47604273987389	1.09591830678837	1.1005327969012	1.05970789578057	1.61389750827389	2.96602610929024
209	211.480435053668	87.3470178413164	4	12	208	10.4	0.710493708319859	-0.397423004548045	0.814092349863393	0.824581061033061	0.898853849269858	1.52603875292704	2.90874729599007
210	211.502213990743	87.3310562582519	4	12	209	10.45	0.435578741499967	-0.319231661289905	0.540034900369048	0.587623768989075	0.794203725549658	1.46668679959439	2.86575041077792
211	211.510333109165	87.3189828227471	4	12	210	10.5	0.162382368440035	-0.241468710096058	0.290989985284115	0.446193442318363	0.74575094118186	1.43567212816691	2.8369471533877
212	211.504878338623	87.3107761151988	4	12	211	10.55	-0.109095410840041	-0.164134150965936	0.197083302640447	0.412771873611572	0.753246385893225	1.43282073529903	2.82224910131612
213	211.485935608804	87.3064147160038	4	12	212	10.6	-0.378854596380052	-0.0872279839001067	0.388766673434811	0.487874654198114	0.816309599009893	1.45795478110816	2.82156771454326
214	211.453590849397	87.3058772055588	4	12	213	10.65	-0.646895188140206	-0.0107502088999922	0.646984506329438	0.666920821330659	0.93440358559901	1.51089242034024	2.83481433426516
215	211.407929990089	87.3091421642606	4	12	214	10.7	-0.913217186159727	0.0652991740361131	0.915548803301762	0.918869002797375	1.10660800392027	1.59144673971842	2.86190017551223
216	211.349038960569	87.316188172506	4	12	215	10.75	-1.17782059039996	0.140920164907925	1.18622082094684	1.18642575570142	1.33026726091267	1.69942326765593	2.90273631282334
217	211.277003690525	87.3269938106918	4	12	216	10.8	-1.44070540088023	0.216112763716012	1.45682420997403	1.45603529758645	1.58970656517277	1.83461455261472	2.95723365736263
218	211.191910109644	87.3415376592147	4	12	217	10.85	-1.70187161761987	0.290876970457816	1.72655043795506	1.72534135364242	1.85620166643575	1.99678749202602	3.02530292265368
219	211.093844147615	87.3597982984716	4	12	218	10.9	-1.96131924058022	0.365212785138169	1.99503221575456	1.99361370049468	2.12293099141062	2.18564877163174	3.10685457436728
220	210.982891734127	87.3817543088591	4	12	219	10.95	-2.21904826975958	0.439120207749966	2.2620790835816	2.26054412754817	2.38868975388718	2.40072268559739	3.20179875666238
221	210.859138798866	87.4073842707742	4	12	220	11	-2.47505870521991	0.512599238302016	2.52758255520817	2.52597757717007	2.65309559413	2.64067113580638	3.31004518262298
222	210.722671271521	87.4366667646134	4	12	221	11.05	-2.72935054690038	0.585649876784089	2.79147634524146	2.78982668523479	2.91598271933622	2.89764958614283	3.43150296732061
223	210.573575081781	87.4695803707737	4	12	222	11.1	-2.98192379479985	0.658272123205847	3.05371768606456	3.05203815413195	3.17726538504215	3.15729078527596	3.56608036499122
224	210.411936159333	87.5061036696518	4	12	223	11.15	-3.23277844895983	0.730465977561892	3.31427775607818	3.31257748776533	3.43689395766447	3.41618015970467	3.71368433747313
225	210.237840433865	87.5462152416444	4	12	224	11.2	-3.48191450936042	0.802231439852221	3.57313642806736	3.57142131112427	3.69483736727451	3.67371245170732	3.87421980679125
226	210.051373835065	87.5898936671484	4	12	225	11.25	-3.72933197599991	0.873568510079963	3.83027922337507	3.82855319291422	3.95107501070008	3.92969427058205	4.04758826989452
227	209.852622292622	87.6371175265606	4	12	226	11.3	-3.97503084886011	0.94447718824398	4.08569546203615	4.08396123009414	4.20559260711289	4.18404098416042	4.23368499380049
228	209.641671736223	87.6878654002776	4	12	227	11.35	-4.21901112797968	1.01495747434001	4.33937709501433	4.33763658041707	4.45837990411618	4.43670833703348	4.43239261508959
229	209.418608095557	87.7421158686963	4	12	228	11.4	-4.46127281331997	1.08500936837402	4.5913179419778	4.58957253363484	4.70942932799872	4.68767039580752	4.64356381356075
230	209.183517300311	87.7998475122134	4	12	229	11.45	-4.70181590492018	1.15463287034203	4.84151317968202	4.83976390310152	4.95873514952745	4.93691071373038	4.86696018896567
231	208.936485280174	87.8610389112258	4	12	230	11.5	-4.94064040273997	1.22382798024802	5.08995898946392	5.08820661531814	5.2062929470341	5.18441823707906	5.10191223607709
232	208.677597964834	87.9256686461301	4	12	231	11.55	-5.1777463067998	1.29259469808602	5.33665230936953	5.33489742590329	5.45209924898462	5.43018519934218	5.34449730337564
233	208.406941283978	87.9937152973232	4	12	232	11.6	-5.41313361712014	1.360933023862	5.58159065609745	5.57983371863783	5.69615128902481	5.67420594887428	5.58753144038767
234	208.124601167296	88.0651574452019	4	12	233	11.65	-5.64680233364015	1.42884295757398	5.82477199490354	5.82301336043335	5.93844683395056	5.91647625460602	5.82930708335719
235	207.830663544474	88.1399736701629	4	12	234	11.7	-5.87875245644	1.49632449921995	6.06619464335469	6.06443459486773	6.17898406018624	6.15699287386408	6.06952136573301
236	207.525214345202	88.218142552603	4	12	235	11.75	-6.10898398544009	1.56337764880192	6.30585719844153	6.30409596273147	6.41776146345803	6.39575327213312	6.30807738708931
237	207.208339499166	88.299642672919	4	12	236	11.8	-6.33749692072001	1.63000240632016	6.54375848154141	6.54199624199784	6.65477779157147	6.63275543498626	6.5449326535277
238	206.880124936056	88.3844526115076	4	12	237	11.85	-6.56429126219962	1.69619877177183	6.77989749541617	6.77813440173466	6.89003199363238	6.86799773815316	6.78006488248258
239	206.540656585558	88.4725509487657	4	12	238	11.9	-6.78936700996019	1.76196674516206	7.01427339123538	7.01250956648271	7.12352318121333	7.10147885548977	7.01346097184654
240	206.190020377362	88.5639162650899	4	12	239	11.95	-7.01272416391987	1.82730632648401	7.24688544203882	7.24512098827521	7.35525059820072	7.33319769233396	7.24511257941597
241	205.828302241156	88.6585271408771	4	12	240	12	-7.23436272412016	1.89221751574394	7.47773302218175	7.47596802453329	7.58521359723214	7.5631533363478	7.47501407372118
242	205.455588106626	88.7563621565241	4	12	241	12.05	-7.45428269059971	1.95670031294014	7.70681559050394	7.70505012042882	7.8134116209879	7.79134502060844	7.70316147915466
243	205.071963903463	88.8573998924276	4	12	242	12.1	-7.67248406326019	2.02075471806978	7.93413267670656	7.93236679466677	8.03984418728152	8.01777209549937	7.92955188816322
244	204.677515561352	88.9616189289844	4	12	243	12.15	-7.88896684221982	2.08438073113598	8.15968387071305	8.15791762798157	8.26451087702897	8.24243400700972	8.15418311271941
245	204.272329009984	89.0689978465913	4	12	244	12.2	-8.10373102736037	2.14757835213817	8.38346881322854	8.38170225370058	8.48741132448167	8.4653302797587	8.37705346707806
246	203.856490179045	89.179515225645	4	12	245	12.25	-8.31677661877961	2.21034758107407	8.60548718875575	8.60372035002975	8.70854520923757	8.68646050359656	8.59816162666202
247	203.430084998223	89.2931496465423	4	12	246	12.3	-8.52810361644003	2.27268841794597	8.82573871909901	8.82397163362912	8.92791224964541	8.90582432289499	8.81750653319123
248	202.993199397208	89.4098796896801	4	12	247	12.35	-8.73771202030014	2.33460086275585	9.0442231583524	9.04245585429658	9.14551219736636	9.12342142793168	9.03508732899525
249	202.545919305686	89.529683935455	4	12	248	12.4	-8.94560183044007	2.39608491549802	9.26094028870988	9.25917279049358	9.36134483280611	9.33925154788557	9.25090331037742
250	202.088330653347	89.6525409642639	4	12	249	12.45	-9.15177304678025	2.45714057617818	9.47588991656587	9.47412224559025	9.57540996131669	9.55331444510157	9.46495389375798
251	201.620519369877	89.7784293565035	4	12	250	12.5	-9.35622566939969	2.51776784479176	9.68907186974073	9.68730404470297	9.78770740996099	9.7656099103633	9.67723859063101
252	201.142571384965	89.9073276925706	4	12	251	12.55	-9.55895969823985	2.57796672134219	9.90048599458236	9.8987180319831	9.99823702480208	9.97613775896714	9.88775698870804
253	200.6545726283	90.039214552862	4	12	252	12.6	-9.75997513330014	2.63773720582805	10.110132153916	10.1083640683368	10.2069986685818	10.1848978274522	10.0965087375104
254	200.156609029569	90.1740685177744	4	12	253	12.65	-9.95927197461981	2.6970792982479	10.3180102251105	10.3162420294284	10.4139922187422	10.3918899708328	10.3034935372112
255	199.64876651846	90.3118681677047	4	12	254	12.7	-10.1568502221801	2.75599299860602	10.5241200983343	10.5223518040139	10.6192175657215	10.597114060292	10.5087111298782
256	199.131131024661	90.4525920830495	4	12	255	12.75	-10.3527098759804	2.81447830689586	10.7284616751988	10.7266932924607	10.822674611489	10.8005699811909	10.7121612925352
257	198.60378847786	90.5962188442058	4	12	256	12.8	-10.5468509360196	2.87253522312596	10.9310348675099	10.9292664055013	11.0243632682889	11.0022576313962	10.913843831599
258	198.066824807747	90.7427270315702	4	12	257	12.85	-10.7392734022602	2.93016374728808	11.1318395961501	11.1300710631061	11.224283457538	11.2021769198373	11.1137585783849
259	197.520325944007	90.8920952255395	4	12	258	12.9	-10.9299772748	2.98736387938618	11.3308757903132	11.3291071935497	11.4224351088595	11.4003277652651	11.3119053854382
260	196.96437781633	91.0443020065105	4	12	259	12.95	-11.11896255354	3.04413561941999	11.5281433863587	11.5263747325638	11.6188181592674	11.596710095182	11.5082841235245
261	196.399066354404	91.19932595488	4	12	260	13	-11.30622923852	3.10047896738979	11.7236423274165	11.7218736226152	11.8134325524208	11.7913238449142	11.7028946791325
262	195.824477487917	91.3571456510448	4	12	261	13.05	-11.4917773297401	3.15639392329615	11.9173725625806	11.9156038122177	12.0062782379903	11.9841689568076	11.8957369523958
263	195.240697146556	91.5177396754016	4	12	262	13.1	-11.6756068272201	3.21188048713594	12.1093340464071	12.1075652554287	12.1973551710928	12.1752453795215	12.0868108553538
264	194.647811260011	91.6810866083472	4	12	263	13.15	-11.8577177308998	3.26693865891201	12.2995267383257	12.297757911292	12.386663311788	12.3645530674126	12.2761163104771
265	194.045905757968	91.8471650302784	4	12	264	13.2	-12.0381100408599	3.32156843862407	12.4879506024133	12.4861817434168	12.5742026246426	12.5520919799976	12.4636532494268
266	193.435066570116	92.0159535215919	4	12	265	13.25	-12.2167837570402	3.37576982626985	12.6746056067333	12.6728367195704	12.7599730783394	12.7378620814738	12.6494216119894
267	192.815379626143	92.1874306626846	4	12	266	13.3	-12.3937388794599	3.42954282185417	12.8594917232046	12.8577228113582	12.9439746453264	12.9218633403029	12.8334213451703
268	192.186930855738	92.3615750339532	4	12	267	13.35	-12.5689754080997	3.48288742537193	13.0426089271752	13.0408399938565	13.126207301505	13.104095728838	13.0156524024127
269	191.549806188587	92.5383652157944	4	12	268	13.4	-12.74249334302	3.53580363682397	13.2239571972646	13.2221882453868	13.3066710259657	13.2845592229908	13.1961147429218
270	190.90409155438	92.7177797886051	4	12	269	13.45	-12.9142926841405	3.58829145621399	13.4035365149047	13.401767547236	13.4853658007279	13.4632538019474	13.374808331083
271	190.249872882804	92.899797332782	4	12	270	13.5	-13.0843734315198	3.64035088353802	13.5813468643849	13.5795778834396	13.6622916105268	13.6401794479016	13.5517331359514
272	189.587236103547	93.084396428722	4	12	271	13.55	-13.2527355851397	3.69198191880002	13.7573882324508	13.7556192405732	13.8374484426155	13.8153361458244	13.7268891308104
273	188.916267146298	93.2715556568217	4	12	272	13.6	-13.4193791449803	3.74318456199404	13.9316606081932	13.9298916075993	14.0108362865832	13.9887238832555	13.900276292784
274	188.237051940745	93.461253597478	4	12	273	13.65	-13.5843041110599	3.79395881312604	14.1041639829326	14.1023949756669	14.1824551341937	14.1603426501214	14.0718946024946
275	187.549676416575	93.6534688310876	4	12	274	13.7	-13.7475104833999	3.84430467219175	14.2748983500348	14.273129337995	14.3523049792523	14.3301924385615	14.2417440437653
276	186.854226503477	93.8481799380474	4	12	275	13.75	-13.9089982619601	3.89422213919602	14.4438637047229	14.4420946897268	14.5203858174639	14.4982732427878	14.4098246033535
277	186.150788131138	94.045365498754	4	12	276	13.8	-14.0687674467802	3.94371121413201	14.6110600440917	14.6092910278141	14.6866976463224	14.6645850589444	14.5761362707198
278	185.439447229247	94.2450040936042	4	12	277	13.85	-14.2268180378198	3.99277189700399	14.7764873668521	14.7747183509053	14.8512404650059	14.829127884988	14.7406790378201
279	184.720289727492	94.4470743029949	4	12	278	13.9	-14.3831500351001	4.04140418781424	14.9401456733689	14.9383766592609	15.0140142742771	14.9919017205786	14.9034528989172
280	183.993401555561	94.6515547073228	4	12	279	13.95	-14.5377634386199	4.08960808655792	15.102034965491	15.1002659546498	15.1750190763951	15.1529065669839	15.0644578504243
281	183.258868643142	94.8584238869847	4	12	280	14	-14.6906582483803	4.13738359323787	15.262155246501	15.260386240285	15.3342548750489	15.3121424269885	15.2236938907555
282	182.516776919923	95.0676604223774	4	12	281	14.05	-14.8418344643801	4.1847307078541	15.4205065210361	15.4187375207402	15.4917216752733	15.4696093048132	15.3811610201942
283	181.767212315592	95.2792428938976	4	12	282	14.1	-14.99129208662	4.23164943040405	15.5770887950282	15.5753198018849	15.6474194833927	15.6253072060465	15.5368592407792
284	181.010260759837	95.4931498819421	4	12	283	14.15	-15.1390311150999	4.27813976088999	15.7319020756446	15.7301330908368	15.8013483069635	15.7792361375766	15.6907885562007
285	180.246008182347	95.7093599669076	4	12	284	14.2	-15.2850515498	4.32420169930992	15.8849463712144	15.8831773958967	15.9535081547156	15.931396107533	15.8429489717058
286	179.474540512809	95.9278517291911	4	12	285	14.25	-15.42935339076	4.36983524567012	16.0362216912606	16.0344527265004	16.1038990365131	16.0817871252333	15.9933404940161
287	178.695943680911	96.1486037491892	4	12	286	14.3	-15.57193663796	4.41504039996204	16.1857280463357	16.1839590931868	16.252520963304	16.2304092011366	16.1419631312533
288	177.910303616342	96.3715946072986	4	12	287	14.35	-15.7128012913802	4.45981716218796	16.333465448047	16.3316965075463	16.3993739470871	16.3772623468021	16.2888168928719
289	177.117706248789	96.5968028839163	4	12	288	14.4	-15.8519473510597	4.50416553235385	16.4794339090763	16.4776649821894	16.544458000876	16.5223465748436	16.4339017895987
290	176.318237507941	96.8242071594389	4	12	289	14.45	-15.98937481696	4.54808551045204	16.6236334430117	16.6218645307112	16.6877731386709	16.6656618989012	16.57721783338
291	175.511983323485	97.0537860142633	4	12	290	14.5	-16.1250836891202	4.59157709648792	16.7660640644763	16.7642951676738	16.8293193754177	16.8072083336094	16.7187650373326
292	174.69902962511	97.2855180287862	4	12	291	14.55	-16.2590739674999	4.63464029045809	16.9067257889448	16.9049569085653	16.969096727	16.9469858945639	16.8585434157013
293	173.879462342504	97.5193817834043	4	12	292	14.6	-16.3913456521198	4.67727509236198	17.0456186328597	17.0438497697956	17.1071052102115	17.0849945983028	16.9965529838224
294	173.053367405355	97.7553558585146	4	12	293	14.65	-16.5218987429802	4.71948150220612	17.182742613534	17.1809737686459	17.2433448427238	17.22123446228	17.1327937580858
295	172.22083074335	97.9934188345136	4	12	294	14.7	-16.6507332401	4.76125951998	17.3180977491631	17.3163289232889	17.3778156430868	17.3557055048501	17.2672657559065
296	171.381938286179	98.2335492917983	4	12	295	14.75	-16.77784914342	4.80260914569385	17.451684058728	17.4499152527493	17.5105176307058	17.4884077452444	17.3999689956992
297	170.536775963529	98.4757258107654	4	12	296	14.8	-16.903246453	4.84353037934198	17.5835015621595	17.5817327768823	17.6414508258238	17.6193412035622	17.5309034968523
298	169.685429705087	98.7199269718116	4	12	297	14.85	-17.0269251688404	4.88402322092412	17.7135502801617	17.7117815163781	17.7706152495185	17.7485059007558	17.66006927971
299	168.827985440543	98.9661313553338	4	12	298	14.9	-17.14888529088	4.92408767044395	17.841830234199	17.8400614927656	17.8980109236841	17.8759018586189	17.78746636555
300	167.964529099585	99.2143175417287	4	12	299	14.95	-17.2691268191596	4.96372372789807	17.9683414466421	17.9665727283588	18.0236378710293	18.001529099776	17.9130947765728
301	167.095146611899	99.464464111393	4	12	300	15	-17.3876497537202	5.00293139328591	18.0930839406656	18.0913152462878	18.1474961150711	18.1253876476768	18.0369545358853
302	166.219923907175	99.7165496447236	4	12	301	15.05	-17.5044540944799	5.041710666612	18.2160577401254	18.2142890704858	18.2695856801244	18.2474775265895	18.15904566749
303	165.3389469151	99.9705527221173	4	12	302	15.1	-17.6195398415001	5.0800615478741	18.3372628698069	18.3354942256805	18.3899065913001	18.3677987615983	18.2793681962776
304	164.452301565363	100.226451923971	4	12	303	15.15	-17.7329069947399	5.11798403707388	18.4566993551891	18.4549307373766	18.508458874514	18.4863513785951	18.3979221480179
305	163.560073787651	100.484225830681	4	12	304	15.2	-17.8445555542402	5.1554781342	18.5743672226156	18.5725986318901	18.6252425564652	18.60313540428	18.5147075493563
306	162.662349511653	100.743853022644	4	12	305	15.25	-17.95448551996	5.19254383926011	18.6902664991458	18.6884979363124	18.7402576646478	18.7181508661652	18.6297244278074
307	161.759214667057	101.005312080258	4	12	306	15.3	-18.0626968919199	5.22918115227981	18.8043972126929	18.8026286785422	18.8535042273551	18.831397792568	18.7429728117549
308	160.850755183551	101.268581583918	4	12	307	15.35	-18.1691896701199	5.26539007320025	18.9167593919187	18.9149908872499	18.9649822736781	18.9428762126179	18.8544527304502
309	159.937056990822	101.533640114023	4	12	308	15.4	-18.2739638545803	5.30117060209989	19.0273530663378	19.0255845919191	19.0746918335061	19.0525861562564	18.964164214011
310	159.018206018559	101.800466250967	4	12	309	15.45	-18.3770194452597	5.33652273888009	19.1361782661544	19.1344098228202	19.1826329375306	19.1605276542444	19.0721072934261
311	158.09428819645	102.069038575149	4	12	310	15.5	-18.4783564421798	5.37144648363977	19.2432350224918	19.2414666110438	19.2888056172593	19.2667007381611	19.1782820005572
312	157.165389454184	102.339335666965	4	12	311	15.55	-18.57797484532	5.4059418363201	19.3485233671983	19.34675498847	19.3932099050116	19.3711054404161	19.2826883681425
313	156.231595721447	102.611336106812	4	12	312	15.6	-18.67587465474	5.44000879694011	19.4520433330369	19.4502749878113	19.4958458339356	19.4737417942523	19.3853264298035
314	155.292992927928	102.885018475086	4	12	313	15.65	-18.7720558703802	5.47364736547991	19.5537949534688	19.5520266425994	19.5967134379988	19.5746098337557	19.4861962200499
315	154.349667003316	103.160361352185	4	12	314	15.7	-18.8665184922399	5.50685754198014	19.6537782628607	19.652009987203	19.6958127520235	19.6737095938626	19.5852977742888
316	153.401703877298	103.437343318504	4	12	315	15.75	-18.9592625203602	5.53963932637998	19.7519932964324	19.7502250568274	19.7931438116743	19.7710411103704	19.6826311288332
317	152.449189479563	103.715942954442	4	12	316	15.8	-19.0502879547	5.57199271875987	19.8484400902162	19.8466718875275	19.888706653477	19.8666044199475	19.7781963209106
318	151.492209739797	103.996138840394	4	12	317	15.85	-19.1395947953197	5.60391771903994	19.9431186811591	19.9413505162358	19.9825013148265	19.9603995601446	19.8719933886749
319	150.530850587691	104.277909556758	4	12	318	15.9	-19.2271830421203	5.63541432728016	20.0360291069691	20.0342609807492	20.0745278340053	20.052426569403	19.9640223712178
320	149.565197952931	104.56123368393	4	12	319	15.95	-19.3130526952001	5.66648254343988	20.127171406402	20.1254033197509	20.1647862501945	20.1426854870761	20.0542833085826
321	148.595337765205	104.846089802307	4	12	320	16	-19.39720375452	5.69712236754015	20.2165456189996	20.2147775728255	20.2532766034816	20.2311763534375	20.1427762417743
322	147.621355954202	105.132456492285	4	12	321	16.05	-19.47963622006	5.72733379955991	20.304151785225	20.3023837804831	20.3399989348835	20.3178992096955	20.2295012127792
323	146.64333844961	105.420312334263	4	12	322	16.1	-19.5603500918395	5.75711683956001	20.3899899465319	20.3882219841533	20.4249532863535	20.4028540980086	20.3144582645765
324	145.661371181117	105.709635908635	4	12	323	16.15	-19.6393453698602	5.78647148743983	20.474060145257	20.472292226214	20.5081397008073	20.4860410615048	20.3976474411571
325	144.675540078411	106.0004057958	4	12	324	16.2	-19.7166220541203	5.81539774330025	20.5563624247532	20.554594550016	20.5895582221286	20.5674601442976	20.4790687875408
326	143.68593107118	106.292600576153	4	12	325	16.25	-19.7921801446199	5.84389560706001	20.6368968293031	20.6351289998815	20.6692088952007	20.6471113915013	20.5587223497935
327	142.692630089112	106.586198830093	4	12	326	16.3	-19.8660196413601	5.8719650787998	20.7156634042348	20.7138956211314	20.747091765914	20.7249948492531	20.6366081750482
328	141.695723061894	106.881179138014	4	12	327	16.35	-19.9381405443597	5.89960615842017	20.7926621958592	20.7908944601039	20.8232068811907	20.8011105647319	20.712726311524
329	140.695295919216	107.177520080315	4	12	328	16.4	-20.0085428535601	5.92681884602001	20.867893251507	20.8661255641874	20.8975542890042	20.8754585861792	20.7870768085483
330	139.691434590766	107.475200237392	4	12	329	16.45	-20.077226569	5.95360314153993	20.9413566196155	20.939588981812	20.9701340384006	20.9480389629208	20.8596597165798
331	138.68422500623	107.774198189641	4	12	330	16.5	-20.1441916907197	5.97995904497992	21.0130523497206	21.0112847624999	21.0409461795209	21.0188517453876	20.9304750872304
332	137.673753095298	108.07449251746	4	12	331	16.55	-20.2094382186402	6.00588655638006	21.0829804923579	21.081212956877	21.1099907636227	21.0878969851424	20.999522973291
333	136.660104787657	108.376061801245	4	12	332	16.6	-20.2729661528201	6.03138567569999	21.1511410992984	21.1493736166973	21.1772678431104	21.1551747349006	21.0668034287542
334	135.643366012996	108.678884621394	4	12	333	16.65	-20.3347754932196	6.05645640298007	21.2175342233927	21.2157667948544	21.2427774715511	21.2206850485585	21.1323165088454
335	134.623622701002	108.982939558302	4	12	334	16.7	-20.3948662398801	6.08109873815977	21.2821599187171	21.2803925454334	21.3065197037129	21.284427981219	21.1960622700461
336	133.600960781364	109.288205192367	4	12	335	16.75	-20.4532383927602	6.10531268130018	21.3450182405058	21.3432509237209	21.3684945955745	21.3464035892166	21.2580407701255
337	132.57546618377	109.594660103985	4	12	336	16.8	-20.5098919518798	6.12909823236009	21.4061092452529	21.4043419862252	21.4287022043708	21.4066119301488	21.3182520681676
338	131.547224837907	109.902282873554	4	12	337	16.85	-20.5648269172599	6.15245539137987	21.465432990736	21.4636657907285	21.4871425886106	21.4650530629035	21.3766962246047
339	130.516322673465	110.211052081469	4	12	338	16.9	-20.6180432888402	6.17538415830012	21.5229895359142	21.5212223962945	21.5438158081128	21.5217270476936	21.4333733012487
340	129.48284562013	110.520946308128	4	12	339	16.95	-20.6695410666998	6.19788453317994	21.5787789412335	21.5770118633082	21.5987219240374	21.5766339460834	21.4882833613235
341	128.446879607591	110.831944133928	4	12	340	17	-20.7193202507801	6.21995651600002	21.632801268336	21.6310342535002	21.6518609989124	21.6297738210234	21.5414264695016
342	127.408510565536	111.144024139265	4	12	341	17.05	-20.7673808410999	6.2416001067399	21.6850565803214	21.6832896300005	21.703233096675	21.6811467368865	21.5928026919389
343	126.367824423653	111.457164904535	4	12	342	17.1	-20.81372283766	6.26281530540012	21.7355449416959	21.7337780573464	21.7528382826967	21.7307527594998	21.6424120963113
344	125.324907111631	111.771345010137	4	12	343	17.15	-20.85834624044	6.28360211203983	21.7842664184156	21.7824996015302	21.8006766238361	21.778591956186	21.6902547518557
345	124.279844559156	112.086543036466	4	12	344	17.2	-20.9012510495	6.30396052658	21.8312210779632	21.8294543300418	21.846748188454	21.8246643957947	21.7363307294084
346	123.232722695918	112.40273756392	4	12	345	17.25	-20.9424372647601	6.32389054908003	21.876408989255	21.8746423118932	21.8910530464723	21.8689701487498	21.7806401014471
347	122.183627451604	112.719907172895	4	12	346	17.3	-20.9819048862801	6.34339217950014	21.9198302228792	21.9180636176718	21.9335912694022	21.9115092870821	21.823182942133
348	121.132644755903	113.038030443788	4	12	347	17.35	-21.0196539140199	6.36246541785994	21.9614848509529	21.9597183195615	21.9743629303891	21.9522818844775	21.8639593273593
349	120.079860538502	113.357085956995	4	12	348	17.4	-21.05568434802	6.38111026413981	22.0013729473086	21.9996064914144	22.0133681042592	21.9912880163181	21.9029693347932
350	119.02536072909	113.677052292914	4	12	349	17.45	-21.0899961882401	6.39932671838011	22.0394945874119	22.0377282087626	22.0506068675519	22.0285277597263	21.9402130439272
351	117.969231257354	113.997908031941	4	12	350	17.5	-21.12258943472	6.41711478053992	22.0758498485193	22.074083548885	22.0860792985872	22.0640011936157	21.9756905361258
352	116.911558052983	114.319631754474	4	12	351	17.55	-21.15346408742	6.43447445066016	22.1104388096203	22.1086725908466	22.1197854774892	22.0977083987355	22.009401894681
353	115.852427045665	114.642202040908	4	12	352	17.6	-21.18262014636	6.45140572868002	22.1432615515651	22.1414954155423	22.1517254862584	22.129649457722	22.0413472048633
354	114.791924165087	114.96559747164	4	12	353	17.65	-21.21005761156	6.46790861463984	22.1743181571165	22.17255210576	22.1818994088001	22.1598244551528	22.0711803040191
355	113.730135340939	115.289796627068	4	12	354	17.7	-21.2357764829599	6.4839831085601	22.2036087108904	22.2018427462158	22.2103073309987	22.1882334775977	22.0971707371772
356	112.667146502907	115.614778087588	4	12	355	17.75	-21.25977676064	6.49962921039986	22.2311332996078	22.2293674236317	22.2369493407591	22.2148766136776	22.117246992317
357	111.603043580681	115.940520433597	4	12	356	17.8	-21.28205844452	6.51484692018016	22.2568920118993	22.2551262267536	22.2618255280687	22.2397539541172	22.129349540271
358	110.537912503947	116.267002245492	4	12	357	17.85	-21.3026215346801	6.52963623789987	22.2808849386444	22.2791192464551	22.284935985055	22.262865591815	22.1314384490028
359	109.471839202395	116.594202103669	4	12	358	17.9	-21.3214660310399	6.54399716354021	22.3031121727263	22.3013465757582	22.3062808060464	22.2842116218928	22.1215022382026
360	108.404909605712	116.922098588525	4	12	359	17.95	-21.3385919336599	6.55792969711996	22.3235738093976	22.3218083099216	22.3258600876435	22.3037921417709	22.0975686064204
361	107.337209643586	117.250670280458	4	12	360	18	-21.3539992425203	6.57143383865986	22.3422699461232	22.3405045464782	22.343673928768	22.3216072512282	22.057717879816
362	106.268825245705	117.579895759863	4	12	361	18.05	-21.3676879576198	6.58450958810022	22.3592006827166	22.3574353853392	22.3597224307451	22.3376570524756	22.000100364503
363	105.199842341758	117.909753607137	4	12	362	18.1	-21.3796580789401	6.59715694547998	22.3743661214275	22.3726009288319	22.3740056973716	22.3519416502268	21.9229592916527
364	104.130346861433	118.240222402678	4	12	363	18.15	-21.3899096065001	6.60937591081989	22.3877663670311	22.3860012817777	22.3865238349854	22.3637686518522	21.8246618165112
365	103.060424734417	118.571280726883	4	12	364	18.2	-21.39844254032	6.62116648410006	22.3994015268611	22.3976365515686	22.397276952543	22.3696770785597	21.7037417067276
366	101.990161890398	118.902907160147	4	12	365	18.25	-21.40525688038	6.63252866527984	22.4092717108525	22.4075068482649	22.4062651616974	22.3655238358842	21.5589591287616
367	100.919644259066	119.235080282867	4	12	366	18.3	-21.4103526266399	6.64346245440015	22.417377031671	22.4156122846316	22.4134885768825	22.3471897934599	21.3893855587094
368	99.8489577701065	119.567778675441	4	12	367	18.35	-21.4137297791902	6.65396785148005	22.423717604909	22.4219529762542	22.4189473153987	22.3105950135281	21.194525489633
369	98.7781883532094	119.900980918265	4	12	368	18.4	-21.4153883379419	6.66404485648002	22.4282935488644	22.4265290416171	22.4212564976581	22.251716460087	20.9744909811641
370	97.7074219380622	120.234665591737	4	12	369	18.45	-21.4153283029441	6.67369346943985	22.4311049849739	22.4293406021963	22.4134940694759	22.1666094531145	20.7302481432729
371	96.6367444543527	120.568811276252	4	12	370	18.5	-21.4135496741901	6.68291369030015	22.432152037667	22.4303877825324	22.3873737430005	22.0514345660164	20.4639494776444
372	95.5662418317694	120.903396552207	4	12	371	18.55	-21.4100524516658	6.69170551909986	22.4314348345672	22.4269007106845	22.3346571561747	21.9024923302705	20.1780889437093
373	94.4960000000002	121.2384	4	12	372	18.6	-21.4048366353842	6.70006895585999	22.4289535065897	22.4050351626976	22.2471843296846	21.7162691255834	19.8696003195207
374	93.4266560457799	121.573243126794	4	12	373	18.65	-21.386879084406	6.69686253587997	22.4108581896249	22.3482184443838	22.1169090851886	21.4894991778696	19.537623934611
375	92.3610516840321	121.905119146818	4	12	374	18.7	-21.3120872349558	6.63752040047996	22.3217772450392	22.2399737101531	21.935941953686	21.2192499358576	19.1827823808881
376	91.302579786727	122.23066420107	4	12	375	18.75	-21.1694379461022	6.51090108504008	22.1480684460982	22.0639808768368	21.6966039703353	20.9030416438457	18.80573847832
377	90.2546332258345	122.546514430547	4	12	376	18.8	-20.95893121785	6.31700458954015	21.8902111634136	21.8069174596927	21.3914960836586	20.5390171633017	18.4072141689865
378	89.2206048733251	122.849305976245	4	12	377	18.85	-20.6805670501879	6.05583091395999	21.5489893400083	21.4668487446743	21.013590935768	20.126185387451	17.9880213366165
379	88.2038876011689	123.135674979161	4	12	378	18.9	-20.334345443124	5.7273800583198	21.125541103904	21.0449894962868	20.5577418580812	19.6647703404355	17.5491140900733
380	87.2078742813361	123.402257580292	4	12	379	18.95	-19.920266396656	5.33165202262012	20.6214336699476	20.5430184571641	20.0250058022393	19.1567041447749	17.091680953452
381	86.2359577857969	123.645689920634	4	12	380	19	-19.4383299107841	4.86864680683993	20.0387722041605	19.9632009946992	19.418709544691	18.6062917040606	16.6173121039594
382	85.2915309865215	123.862608141185	4	12	381	19.05	-18.8885359855081	4.33836441102017	19.3803559678	19.3085662564698	18.7433771704286	18.018520834943	16.128300004221
383	84.3779867554801	124.049648382942	4	12	382	19.1	-18.270884620828	3.74080483513978	18.6499020276841	18.5831628598042	18.0051864452173	17.3872589888145	15.6281156264168
384	83.498717964643	124.2034467869	4	12	383	19.15	-17.5853758167418	3.07596807916013	17.8523674127567	17.7924295930952	17.2126315956824	16.7114792173698	15.1218399924373
385	82.6571174859804	124.320639494058	4	12	384	19.2	-16.8320095732523	2.34385414315994	16.9944166866199	16.9437358836931	16.3774663358638	15.9958876832165	14.6157057573733
386	81.8565781914624	124.397862645411	4	12	385	19.25	-16.0107858903598	1.54446302705992	16.0851058706152	16.0471718957353	15.515979437786	15.2459531207558	14.1153968480492
387	81.1004929530593	124.431752381956	4	12	386	19.3	-15.121704768062	0.677794730900132	15.1368874207899	15.116696934895	14.6455455862275	14.467238544513	13.6248000734735
388	80.3922546427413	124.418944844691	4	12	387	19.35	-14.1647662063599	-0.25615074530009	14.1670820878949	14.1717698119233	13.7609270418611	13.6654476597049	13.1461340388077
389	79.7352561324787	124.356076174612	4	12	388	19.4	-13.1399702052522	-1.25737340157997	13.1999926085554	13.2395292824768	12.8652165766583	12.8465117200596	12.6805509734236
390	79.1328902942415	124.239782512716	4	12	389	19.45	-12.0473167647438	-2.32587323791989	12.2697810717612	12.3473552887618	11.9667695641937	12.0167524537896	12.2285946839271
391	78.58855	124.0667	4	12	390	19.5	-10.8868058848302	-3.46165025432015	11.4239032233824	11.4746821879868	11.0731966968207	11.1831896419024	11.7904635523787
392	78.10251	123.846	4	12	391	19.55	-9.72080000000005	-4.41399999999987	10.676017452215	10.6137362184216	10.1910999185974	10.3541076781714	11.3661532156177
393	77.6649776277629	123.624985135355	4	12	392	19.6	-8.75064744474201	-4.42029729289999	9.80371658402001	9.761769316464	9.32570887419254	9.53996212725025	10.9555351060956
394	77.2726623757803	123.415454727018	4	12	393	19.65	-7.8463050396519	-4.19060816674005	8.89526276072917	8.90686411116464	8.48039184443685	8.75418080700496	10.5587475486111
395	76.924678806717	123.217198464882	4	12	394	19.7	-6.95967138126605	-3.96512524271998	8.00994656197336	8.03484454843302	7.65603857171536	8.01216157888905	10.1772604880025
396	76.6201414832382	123.030006038842	4	12	395	19.75	-6.09074646957595	-3.74384852079999	7.14937719688562	7.17673556039828	6.85039984601888	7.32775205225271	9.81284877073391
397	76.358164968009	122.853667138794	4	12	396	19.8	-5.23953030458387	-3.52677800096018	6.31591963855695	6.34704747045215	6.06266977011536	6.71058298364542	9.46724970406338
398	76.1378638236943	122.687971454632	4	12	397	19.85	-4.40602288629407	-3.31391368323978	5.5131716438463	5.55030782696673	5.31899721263944	6.16608269016449	9.14216246571086
399	75.9583526129592	122.53270867625	4	12	398	19.9	-3.590224214702	-3.1052555676402	4.74682231099849	4.79393558087312	4.64314503735161	5.69633160641179	8.83924403867624
400	75.8187458984688	122.387668493545	4	12	399	19.95	-2.79213428980796	-2.90080365410006	4.02624834454628	4.0904949917977	4.05755359358445	5.30048522307937	8.56010183342075
401	75.7181582428881	122.252640596409	4	12	400	20	-2.01175311161421	-2.70055794271997	3.36751596641759	3.4612588648806	3.58230740768472	4.97463540069678	8.3062826344932
402	75.6557042088822	122.127414674739	4	12	401	20.05	-1.24908068011791	-2.50451843339988	2.79871669317986	2.93924260425107	3.23006604869343	4.71378559629237	8.07925699589419
403	75.630498359116	122.011780418429	4	12	402	20.1	-0.504116995323898	-2.31268512620005	2.36699100926077	2.56479936020216	3.00645650613644	4.52381122337674	7.880397594145
404	75.6416552562547	121.905527517373	4	12	403	20.15	0.223137942773803	-2.12505802111991	2.13674100785083	2.37067923449631	2.91227136838673	4.40601587985236	7.7109492091568
405	75.6882894629634	121.808445661468	4	12	404	20.2	0.932684134174053	-1.94163711810006	2.15403212430175	2.36963710558916	2.94493187444338	4.35863329278852	7.57198678634964
406	75.7695155419069	121.720324540606	4	12	405	20.25	1.62452157887003	-1.76242241723997	2.39691533788834	2.55165414739228	3.09887095537467	4.37974442071199	7.46435623259504
407	75.8844480557504	121.640953844684	4	12	406	20.3	2.29865027686998	-1.58741391843989	2.79350604864409	2.8853001325224	3.36490142246937	4.46726086361376	7.38858996274004
408	76.032201567159	121.570123263595	4	12	407	20.35	2.95507022817219	-1.41661162178025	3.27707621827636	3.32506438868461	3.72862523411404	4.61887727171682	7.34478555542887
409	76.2118906387977	121.507622487235	4	12	408	20.4	3.59378143277382	-1.25001552719993	3.80497093350144	3.82706267625303	4.16888672235312	4.83197635729284	7.33243149477026
410	76.4226298333315	121.453241205499	4	12	409	20.45	4.21478389067602	-1.08762563471998	4.3528534051128	4.36016573934959	4.6597129919926	5.10345121305193	7.35016092237968
411	76.6635337134255	121.40676910828	4	12	410	20.5	4.81807760187991	-0.929441944379903	4.90690677573046	4.90559632083581	5.17718143373926	5.42937562708398	7.39541948856434
412	76.9337168417446	121.367995885475	4	12	411	20.55	5.40366256638208	-0.77546445610011	5.45902136412687	5.45247331218385	5.70445567853409	5.80440631361696	7.46531044481721
413	77.2322937809541	121.336711226978	4	12	412	20.6	5.97153878418993	-0.625693169940007	6.00422912570749	5.99436159530059	6.23129803729719	6.22083306103975	7.56249641442943
414	77.5583790937189	121.312704822683	4	12	413	20.65	6.52170625529607	-0.480128085899878	6.53935589024162	6.52730019122548	6.75168134619894	6.66771761130864	7.68743276948297
415	77.9110873427041	121.295766362485	4	12	414	20.7	7.05416497970418	-0.338769203960112	7.06229482069651	7.0487456177186	7.26197055166047	7.13181199381023	7.83909201235481
416	78.2895330905746	121.28568553628	4	12	415	20.75	7.56891495740973	-0.201616524099961	7.57159975535493	7.55699975375857	7.75988029879329	7.60096041293738	8.0164058882565
417	78.6928308999956	121.282252033962	4	12	416	20.8	8.0659561884201	-0.0686700463600687	8.06624849659243	8.05088938021404	8.24391120476455	8.06659694183465	8.21824655783778
418	79.1200953336322	121.285255545425	4	12	417	20.85	8.54528867273189	0.0600702292601341	8.54549980590739	8.52957950802035	8.71304088796546	8.52348842069326	8.44339583478785
419	79.5704409541492	121.294485760565	4	12	418	20.9	9.00691241034025	0.184604302799869	9.00880402251894	8.9924604063611	9.16654850026416	8.96853138312873	8.69049295164946
420	80.0429823242119	121.309732369276	4	12	419	20.95	9.450827401254	0.304932174220198	9.45574545972808	9.4390767918105	9.60391099562787	9.39983662167998	8.9579424125097
421	80.5368340064853	121.330785061453	4	12	420	21	9.87703364546775	0.42105384353988	9.88600424705865	9.86908202217234	10.0247393921355	9.81620357643191	9.24374679250945
422	81.0511105636343	121.357433526991	4	12	421	21.05	10.2855311429801	0.532969310760052	10.2993304238394	10.2822076203143	10.4287382051352	10.216835293342	9.54520613842187
423	81.584926558324	121.389467455784	4	12	422	21.1	10.6763198937941	0.640678575859965	10.6955259577166	10.6782424832354	10.8156788040893	10.6011816054821	9.85844177365071
424	82.1373965532196	121.426676537728	4	12	423	21.15	11.0493998979121	0.744181638879979	11.0744320132287	11.0570183779099	11.1853814200585	10.9688496591136	10.1779647840855
425	82.707635110986	121.468850462717	4	12	424	21.2	11.404771155328	0.843478499780019	11.4359197743336	11.4183996184599	11.5377026916995	11.3195507319211	10.4971344580349
426	83.2947567942882	121.515778920646	4	12	425	21.25	11.742433666044	0.93856915857998	11.7798837204313	11.7622755860063	11.8725268540705	11.653067355801	10.8098586689869
427	83.8978761657914	121.56725160141	4	12	426	21.3	12.0623874300639	1.02945361528015	12.1062366265895	12.0885552198027	12.1897593819196	11.9692322520618	11.111842284718
428	84.5161077881606	121.623058194904	4	12	427	21.35	12.3646324473839	1.11613186987995	12.4149057954485	12.3971629001636	12.4893223229988	12.2679143978589	11.4004582715059
429	85.1485662240608	121.682988391021	4	12	428	21.4	12.6491687180041	1.19860392233988	12.7058301822109	12.6880353302312	12.771150817963	12.5490095460061	11.6741458832043
430	85.794366036157	121.746831879658	4	12	429	21.45	12.915996241924	1.2768697727401	12.9789581761377	12.9611191453792	13.0351904682143	12.8124336119675	11.931952724591
431	86.4526217871144	121.814378350709	4	12	430	21.5	13.1651150191479	1.35092942102006	13.2342458707692	13.2163690599912	13.2813953194665	13.0581179579349	12.1732717690541
432	87.1224480395979	121.885417494068	4	12	431	21.55	13.3965250496701	1.42078286717975	13.4716557023296	13.4537464161232	13.5097262989884	13.2860059632268	12.3976986949962
433	87.8029593562727	121.959738999631	4	12	432	21.6	13.6102263334959	1.48643011126012	13.6911553685088	13.6732180362651	13.7201499916285	13.4960504862617	12.6049533608341
434	88.4932702998037	122.037132557292	4	12	433	21.65	13.8062188706201	1.54787115321994	13.8927169628707	13.8747553087018	13.9126376719536	13.6882119568623	12.7948349744877
435	89.192495432856	122.117387856946	4	12	434	21.7	13.9845026610462	1.60510599307997	14.076316276847	14.0583334525976	14.0871645322355	13.8624569222595	12.96719542716
436	89.8997493180946	122.200294588488	4	12	435	21.75	14.145077704772	1.65813463084021	14.2419322329531	14.2239309232657	14.2437090617993	14.0187569250363	13.1219227947221
437	90.6141465181846	122.285642441812	4	12	436	21.8	14.2879440017998	1.7069570664799	14.3895464218082	14.3715289277841	14.382252544534	14.1570876276014	13.2589307584923
438	91.3348015957911	122.373221106814	4	12	437	21.85	14.4131015521302	1.75157330003998	14.5191427218493	14.5011110282059	14.5027786495246	14.2774281223185	13.378151603282
439	92.0608291135791	122.462820273388	4	12	438	21.9	14.52055035576	1.79198333148008	14.6307069854626	14.6126628148968	14.6052730957617	14.3797603832799	13.4795314527939
440	92.7913436342136	122.554229631429	4	12	439	21.95	14.61029041269	1.82818716081982	14.7242267789561	14.7061716364704	14.6897233763048	14.464068827502	13.5630269487379
441	93.5254597203597	122.647238870831	4	12	440	22	14.682321722922	1.86018478804016	14.7996911664076	14.7816263757835	14.7561185306062	14.5303399616763	13.6286028885664
442	94.2622919346824	122.74163768149	4	12	441	22.05	14.7366442864538	1.88797621318002	14.8570905296765	14.8390172637393	14.8044489562145	14.5785620966503	13.6762305168708
443	95.0009548398468	122.837215753301	4	12	442	22.1	14.7732581032881	1.91156143621981	14.8964164184145	14.8783357244037	14.8347062530085	14.6087251161862	13.7058862740483
444	95.740562998518	122.933762776157	4	12	443	22.15	14.7921631734241	1.93094045712002	14.9176614252418	14.8995742463156	14.8468830946063	14.6208202898619	13.71755087328
445	96.4802309733609	123.031068439954	4	12	444	22.2	14.793359496858	1.94611327594004	14.920819082278	14.9027262759586	14.8409731227685	14.6148401223989	13.7112086200312
446	97.2190733270406	123.128922434587	4	12	445	22.25	14.776847073594	1.95707989265998	14.9058837759671	14.8877861302335	14.8169708615532	14.5907782336432	13.6868469169018
447	97.9562046222222	123.22711444995	4	12	446	22.3	14.742625903632	1.96384030725994	14.8728506778915	14.8547489254732	14.7748716487666	14.5486292649228	13.6444559164525
448	98.6907394215706	123.325434175939	4	12	447	22.35	14.6906959869679	1.96639451978001	14.821715689789	14.8036105211334	14.7146715828478	14.4883888087052	13.5840282992676
449	99.4217922877511	123.423671302447	4	12	448	22.4	14.6210573236101	1.96474253016021	14.7524754014407	14.7343674767909	14.6363674839622	14.4100533595818	13.505559166393
450	100.148477783429	123.52161551937	4	12	449	22.45	14.533709913558	1.95888433845994	14.6651270605787	14.6470170215746	14.539956868493	14.3136202855083	13.4090460464482
451	100.869910471268	123.619056516603	4	12	450	22.5	14.42865375678	1.94881994465987	14.5596685542544	14.5415570354621	14.4254379366802	14.1990878191978	13.2944890300002
452	101.585204913935	123.715783984039	4	12	451	22.55	14.30588885334	1.93454934872022	14.4360984018104	14.4179860424511	14.292809573631	14.0664550705148	13.1618910598053
453	102.293475674093	123.811587611576	4	12	452	22.6	14.16541520316	1.9160725507399	14.2944157592263	14.2763032158526	14.1420713644019	13.915722061835	13.0112584290174
454	102.993837314409	123.906257089105	4	12	453	22.65	14.0072328063201	1.89338955057991	14.1346204363858	14.1165083965695	13.9732236245574	13.7468897896976	12.8426015773656
455	103.685404397548	123.999582106524	4	12	454	22.7	13.8313416627798	1.8665003483801	13.9567129275862	13.9386021256874	13.786267448248	13.5599603178028	12.6559363404593
456	104.367291486173	124.091352353726	4	12	455	22.75	13.6377417725001	1.83540494403985	13.7606944578389	13.7425856933416	13.5812047768424	13.3549369087673	12.4512859263009
457	105.038613142951	124.181357520606	4	12	456	22.8	13.4264331355598	1.80010333760009	13.5465670473998	13.5284612066636	13.3580384922629	13.1318242053036	12.2286841226784
458	105.698483930546	124.269387297059	4	12	457	22.85	13.1974157519002	1.76059552905997	13.3143335974975	13.2962316806434	13.1167725408221	12.8906284762167	11.9881807113906
459	106.346018411624	124.35523137298	4	12	458	22.9	12.9506896215599	1.71688151842005	13.0639980029956	13.0459011571153	12.8574120954331	12.631357949506	11.7298511104776
460	106.980331148849	124.438679438264	4	12	459	22.95	12.6862547445	1.66896130568006	12.7955652974852	12.7774748588385	12.5799637671126	12.3540232653943	11.4538147923344
461	107.600536704886	124.519521182805	4	12	460	23	12.4041111207399	1.6168348908198	12.5090418401984	12.4909593883026	12.2844358808544	12.0586380983241	11.1602738350393
462	108.205749642401	124.597546296498	4	12	461	23.05	12.1042587503001	1.56050227386004	12.2044355560157	12.1863629842025	11.9708388369761	11.7452200229603	10.849603981188
463	108.795084524059	124.672544469238	4	12	462	23.1	11.7866976331601	1.49996345480019	11.8817562448183	11.8636958535818	11.6391855880316	11.4137917418485	10.5226070926236
464	109.367655912525	124.74430539092	4	12	463	23.15	11.4514277693198	1.43521843363999	11.5410159824951	11.5229706045935	11.2894922744546	11.0643828648693	10.1813589389249
465	109.922578370463	124.812618751438	4	12	464	23.2	11.0984491587601	1.36626721035981	11.1822296443816	11.1642028151138	10.9217790825406	10.6970325585197	9.83212591486832
466	110.458966460539	124.877274240688	4	12	465	23.25	10.72776180152	1.29310978500001	10.8054155952566	10.7874117877606	10.5360714198058	10.3117936189586	9.48769017215089
467	110.975934745417	124.938061548563	4	12	466	23.3	10.3393656975601	1.21574615750006	10.4105966086175	10.3926215647066	10.1324015536576	9.9087389804341	9.15764449783864
468	111.472597787764	124.994770364959	4	12	467	23.35	9.9332608469399	1.13417632791993	9.99780110805187	9.97986231149939	9.71081094287493	9.48797261407597	8.84597147857468
469	111.948070150243	125.047190379771	4	12	468	23.4	9.50944724957992	1.04840029624	9.56706486722543	9.54917223501805	9.27135363430545	9.04964886137329	8.55468615555693
470	112.401466395521	125.095111282894	4	12	469	23.45	9.06792490556001	0.958418062459998	9.11843337834548	9.10060029220144	8.81410134992675	8.59400929916045	8.28518502030846
471	112.831901086261	125.138322764221	4	12	470	23.5	8.60869381480001	0.864229626540123	8.65196521284994	8.6342100979893	8.33915135706286	8.12145985088083	8.03862895544385
472	113.23848878513	125.176614513649	4	12	471	23.55	8.13175397738007	0.765834988559959	8.16773689453445	8.15008570390429	7.84663912389204	7.63275289186126	7.81607245818293
473	113.620344054791	125.209776221071	4	12	472	23.6	7.63710539322005	0.663234148439926	7.66585013699118	7.64834038835412	7.33675964012035	7.12949212341221	7.61851555245206
474	113.976581457911	125.237597576383	4	12	473	23.65	7.12474806239982	0.556427106239994	7.14644289680038	7.12913047910768	6.80980544829201	6.61582808815216	7.44692763568056
475	114.306315557154	125.259868269479	4	12	474	23.7	6.59468198485996	0.445413861920088	6.60970680059464	6.59267795558265	6.26623951578029	6.10429151193384	7.3022596059962
476	114.608660915185	125.276377990254	4	12	475	23.75	6.04690716062009	0.330194415500102	6.05591566661773	6.03930918225141	5.7068482819559	5.62044343553451	7.1854505334761
477	114.882732094669	125.286916428603	4	12	476	23.8	5.48142358967993	0.210768766980038	5.48547427690933	5.46952519267974	5.1331042300649	5.1834647903737	7.09743156421755
478	115.127643658272	125.291273274421	4	12	477	23.85	4.89823127206023	0.0871369163598956	4.89900627033498	4.88413864320647	4.5481733039495	4.80131448093264	7.03912832054122
479	115.342510168658	125.289238217602	4	12	478	23.9	4.29733020771977	-0.040701136379937	4.29752294894203	4.28456608480413	3.96030254199887	4.47801436160791	7.01146243581186
480	115.526446188492	125.280600948042	4	12	479	23.95	3.67872039668015	-0.172745391200237	3.68277405322828	3.67353050454714	3.39448167394093	4.21634677522263	7.01535256646482
481	115.67856628044	125.265151155634	4	12	480	24	3.04240183895985	-0.308995848159839	3.05805287460604	3.05703742564758	2.90173551400615	4.01861981256363	7.05171507427577
482	115.797985007166	125.242678530274	4	12	481	24.05	2.38837453452021	-0.449452507199908	2.43029637562436	2.45107989131799	2.52029045685536	3.88692489340557	7.12146449207208
483	115.883816931336	125.212972761857	4	12	482	24.1	1.71663848339989	-0.594115368340056	1.81654087583718	1.90482470467538	2.26586932174492	3.8232393630556	7.22551384127099
484	115.935176615615	125.175823540277	4	12	483	24.15	1.02719368558013	-0.742984431600178	1.26773527729409	1.51890494320817	2.1462232749238	3.82947240649186	7.36477484330439
485	115.951178622667	125.131020555429	4	12	484	24.2	0.320040141039897	-0.89605969695981	0.951498120015244	1.36705040916358	2.16645403466496	3.90748665347272	7.54015805070416
486	115.930937515158	125.078353497208	4	12	485	24.25	-0.404822150179882	-1.05334116442009	1.12845406726997	1.47470121784226	2.33039134317135	4.05910744799359	7.75257291291878
487	115.873567855752	125.017612055509	4	12	486	24.3	-1.14739318812013	-1.21482883397988	1.67102370540139	1.84136665852961	2.64074555674625	4.286124148001	8.00292778425006
488	115.778184207116	124.948585920227	4	12	487	24.35	-1.90767297272004	-1.38052270564003	2.35479491923058	2.42808336465453	3.0983054221617	4.59028402700648	8.29212987496777
489	115.643901131913	124.871064781255	4	12	488	24.4	-2.68566150406002	-1.55042277944005	3.10106248073085	3.14187774313453	3.69864227098484	4.97327601025043	8.32432518440751
490	115.469833192809	124.78483832849	4	12	489	24.45	-3.48135878207984	-1.72452905530008	3.88508165063987	3.91444070432893	4.42049163300451	5.4366958337692	9.06046437345492
491	115.255094952469	124.689696251825	4	12	490	24.5	-4.29476480680023	-1.90284153329998	4.69742595966996	4.72190962648115	5.21647938198103	5.98197029767072	9.07967232965362
492	114.998800973558	124.585428241156	4	12	491	24.55	-5.12587957821978	-2.08536021338006	5.53383851137338	5.55591788344008	6.05195783914664	6.61017609228289	10.720932491101
493	114.700065818741	124.471823986378	4	12	492	24.6	-5.97470309634019	-2.27208509555993	6.39213952999171	6.4128999013545	6.91469873226804	7.32153555912978	11.0095424388532
494	114.358004050683	124.348673177385	4	12	493	24.65	-6.84123536116005	-2.46301617986006	7.2711037655255	7.29108102082752	7.80032874557706	8.11372159845661	11.8289848370706
495	113.971730232049	124.215765504071	4	12	494	24.7	-7.72547637267991	-2.65815346627988	8.16999174021194	8.18947497396436	8.70693763287344	8.97602458947447	12.3060513624594
496	113.540358925504	124.072890656333	4	12	495	24.75	-8.62742613090006	-2.85749695475999	9.08833155703509	9.10748783805492	9.63354925217009	9.88470239030304	12.2419016842808
497	113.063004693714	123.919838324064	4	12	496	24.8	-9.54708463579976	-3.06104664537997	10.0258082770576	10.044739607714	10.5796066278195	10.8223907781264	12.4572102308202
498	112.538782099343	123.756398197159	4	12	497	24.85	-10.4844518874202	-3.26880253810003	10.9822038504445	11.0009753643924	11.5447656960979	11.7829452690029	12.4257047942988
499	111.966805705056	123.582359965513	4	12	498	24.9	-11.4395278857398	-3.48076463291989	11.957362613821	11.9760174835127	12.5288009259284	12.1706360072071	12.8694315280512
500	111.346190073518	123.397513319021	4	12	499	24.95	-12.41231263076	-3.6969329298401	12.9511705236037	12.9697382816747	13.5315575459444	13.9045819716872	12.8168480859254
501	110.676049767395	123.201647947578	4	12	500	25	-13.40280612246	-3.91730742886011	13.9635421526365	13.9820435541408	14.5529253986251	14.1407248467436	14.4595283154493
502	109.955499349351	122.994553541078	4	12	501	25.05	-14.41100836088	-4.14188812999981	14.9944122678679	15.0128622441427	15.5928237171062	17.5549400887965	NA
503	109.183653382052	122.776019789417	4	12	502	25.1	-15.43691934598	-4.37067503321998	16.0437302127749	16.0621397274965	16.6511918057378	18.1958455146508	NA
504	108.359626428163	122.545836382488	4	12	503	25.15	-16.4805390777801	-4.60366813858002	17.1114560638308	17.1298333137375	16.5409432688372	19.8284972676494	NA
505	107.482533050347	122.303793010188	4	12	504	25.2	-17.5418675563199	-4.84086744600006	18.1975579403724	18.2159091525377	19.102226310501	20.704616071446	NA
506	106.551487811272	122.049679362409	4	12	505	25.25	-18.6209047815001	-5.08227295558015	19.3020100838414	19.3203400573348	18.6479004413172	20.4246959205681	NA
507	105.565605273601	121.783285129049	4	12	506	25.3	-19.7176507534201	-5.32788466719978	20.4247914618688	18.0690242935316	24.5302735497734	20.6282963136393	NA
508	104.524	121.5044	4	12	507	25.35	-20.8321054720199	-5.57770258098003	21.5658847367603	22.1423128935055	24.8469253332037	20.2611255615911	NA
509	104.0857	121.1843	4	12	508	25.4	-8.76599999999996	-6.40200000000021	10.854877244815	20.1659675688968	27.1281936093705	20.765587045852	NA
510	105.983880013641	120.845378095852	4	12	509	25.45	37.9636002728199	-6.77843808295989	38.5640009402418	30.8446379470092	27.8776745969476	20.1970003380815	NA
511	106.3496	121.1422	4	12	510	25.5	7.31439972717993	5.93643808296008	9.42028346079823	30.3735106090727	26.2964664425111	22.9370863332279	NA
512	102.769	122.0378	4	12	511	25.55	-71.6119999999998	17.912	73.8181433524305	36.1873629252094	25.6637689101725	NA	NA
513	102.227395914239	121.244547776957	4	12	512	25.6	-10.8320817152202	-15.86504446086	19.2102480470782	33.6130363003897	23.8710593174445	NA	NA
514	103.998	120.3227	4	12	513	25.65	35.4120817152202	-18.4369555391402	39.9241388254983	32.4269653161253	24.9902308228668	NA	NA
515	105.1551	120.8807	4	12	514	25.7	23.142	11.1600000000001	25.6923678161434	20.4828998733358	21.2917743656621	NA	NA
516	104.98060665706	120.881737446986	4	12	515	25.75	-3.48986685880021	0.0207489397197946	3.48992853947635	17.3686080258163	27.2262722251386	NA	NA
517	104.3232	120.6274	4	12	516	25.8	-13.1481331411999	-5.08674893972	14.0978161384826	13.7930987205242	NA	NA	NA
518	104.3092	120.8088	4	12	517	25.85	-0.279999999999916	3.62800000000021	3.63878880948064	8.97051243093448	NA	NA	NA
519	105.3999	120.6491	4	12	518	25.9	21.814	-3.19400000000002	22.0465922990379	22.0255791341519	NA	NA	NA
520	105.421291580791	120.573080605276	4	12	519	25.95	0.427831615820082	-1.52038789448	1.57943636819485	NA	NA	NA	NA
521	102.0261	121.1156	4	12	520	26	-67.9038316158201	10.8503878944799	68.7652620555636	NA	NA	NA	NA
522	NA	NA	4	12	521	26.05	NA	NA	NA	NA	NA	NA	NA
523	NA	NA	4	12	522	26.1	NA	NA	NA	NA	NA	NA	NA
524	NA	NA	4	12	523	26.15	NA	NA	NA	NA	NA	NA	NA
525	NA	NA	4	12	524	26.2	NA	NA	NA	NA	NA	NA	NA
526	NA	NA	4	12	525	26.25	NA	NA	NA	NA	NA	NA	NA
527	NA	NA	4	12	526	26.3	NA	NA	NA	NA	NA	NA	NA
528	NA	NA	4	12	527	26.35	NA	NA	NA	NA	NA	NA	NA
529	NA	NA	4	12	528	26.4	NA	NA	NA	NA	NA	NA	NA
530	NA	NA	4	12	529	26.45	NA	NA	NA	NA	NA	NA	NA
531	NA	NA	4	12	530	26.5	NA	NA	NA	NA	NA	NA	NA
532	NA	NA	4	12	531	26.55	NA	NA	NA	NA	NA	NA	NA
533	NA	NA	4	12	532	26.6	NA	NA	NA	NA	NA	NA	NA
534	NA	NA	4	12	533	26.65	NA	NA	NA	NA	NA	NA	NA
535	NA	NA	4	12	534	26.7	NA	NA	NA	NA	NA	NA	NA
536	NA	NA	4	12	535	26.75	NA	NA	NA	NA	NA	NA	NA
537	NA	NA	4	12	536	26.8	NA	NA	NA	NA	NA	NA	NA
538	NA	NA	4	12	537	26.85	NA	NA	NA	NA	NA	NA	NA
539	NA	NA	4	12	538	26.9	NA	NA	NA	NA	NA	NA	NA
540	NA	NA	4	12	539	26.95	NA	NA	NA	NA	NA	NA	NA
541	NA	NA	4	12	540	27	NA	NA	NA	NA	NA	NA	NA
542	NA	NA	4	12	541	27.05	NA	NA	NA	NA	NA	NA	NA
543	NA	NA	4	12	542	27.1	NA	NA	NA	NA	NA	NA	NA
544	NA	NA	4	12	543	27.15	NA	NA	NA	NA	NA	NA	NA
545	NA	NA	4	12	544	27.2	NA	NA	NA	NA	NA	NA	NA
546	NA	NA	4	12	545	27.25	NA	NA	NA	NA	NA	NA	NA
547	NA	NA	4	12	546	27.3	NA	NA	NA	NA	NA	NA	NA
548	NA	NA	4	12	547	27.35	NA	NA	NA	NA	NA	NA	NA
549	NA	NA	4	12	548	27.4	NA	NA	NA	NA	NA	NA	NA
550	NA	NA	4	12	549	27.45	NA	NA	NA	NA	NA	NA	NA
551	NA	NA	4	12	550	27.5	NA	NA	NA	NA	NA	NA	NA
552	NA	NA	4	12	551	27.55	NA	NA	NA	NA	NA	NA	NA
553	NA	NA	4	12	552	27.6	NA	NA	NA	NA	NA	NA	NA
554	NA	NA	4	12	553	27.65	NA	NA	NA	NA	NA	NA	NA
555	NA	NA	4	12	554	27.7	NA	NA	NA	NA	NA	NA	NA
556	NA	NA	4	12	555	27.75	NA	NA	NA	NA	NA	NA	NA
557	NA	NA	4	12	556	27.8	NA	NA	NA	NA	NA	NA	NA
558	NA	NA	4	12	557	27.85	NA	NA	NA	NA	NA	NA	NA
559	NA	NA	4	12	558	27.9	NA	NA	NA	NA	NA	NA	NA
560	NA	NA	4	12	559	27.95	NA	NA	NA	NA	NA	NA	NA
561	NA	NA	4	12	560	28	NA	NA	NA	NA	NA	NA	NA
562	NA	NA	4	12	561	28.05	NA	NA	NA	NA	NA	NA	NA
563	NA	NA	4	12	562	28.1	NA	NA	NA	NA	NA	NA	NA
564	NA	NA	4	12	563	28.15	NA	NA	NA	NA	NA	NA	NA
565	NA	NA	4	12	564	28.2	NA	NA	NA	NA	NA	NA	NA
566	NA	NA	4	12	565	28.25	NA	NA	NA	NA	NA	NA	NA
567	NA	NA	4	12	566	28.3	NA	NA	NA	NA	NA	NA	NA
568	NA	NA	4	12	567	28.35	NA	NA	NA	NA	NA	NA	NA
569	NA	NA	4	12	568	28.4	NA	NA	NA	NA	NA	NA	NA
570	NA	NA	4	12	569	28.45	NA	NA	NA	NA	NA	NA	NA
571	NA	NA	4	12	570	28.5	NA	NA	NA	NA	NA	NA	NA
572	NA	NA	4	12	571	28.55	NA	NA	NA	NA	NA	NA	NA
573	NA	NA	4	12	572	28.6	NA	NA	NA	NA	NA	NA	NA
574	NA	NA	4	12	573	28.65	NA	NA	NA	NA	NA	NA	NA
575	NA	NA	4	12	574	28.7	NA	NA	NA	NA	NA	NA	NA
576	NA	NA	4	12	575	28.75	NA	NA	NA	NA	NA	NA	NA
577	NA	NA	4	12	576	28.8	NA	NA	NA	NA	NA	NA	NA
578	NA	NA	4	12	577	28.85	NA	NA	NA	NA	NA	NA	NA
579	NA	NA	4	12	578	28.9	NA	NA	NA	NA	NA	NA	NA
580	NA	NA	4	12	579	28.95	NA	NA	NA	NA	NA	NA	NA
581	NA	NA	4	12	580	29	NA	NA	NA	NA	NA	NA	NA
582	NA	NA	4	12	581	29.05	NA	NA	NA	NA	NA	NA	NA
583	NA	NA	4	12	582	29.1	NA	NA	NA	NA	NA	NA	NA
584	NA	NA	4	12	583	29.15	NA	NA	NA	NA	NA	NA	NA
585	NA	NA	4	12	584	29.2	NA	NA	NA	NA	NA	NA	NA
586	NA	NA	4	12	585	29.25	NA	NA	NA	NA	NA	NA	NA
587	NA	NA	4	12	586	29.3	NA	NA	NA	NA	NA	NA	NA
588	NA	NA	4	12	587	29.35	NA	NA	NA	NA	NA	NA	NA
589	NA	NA	4	12	588	29.4	NA	NA	NA	NA	NA	NA	NA
590	NA	NA	4	12	589	29.45	NA	NA	NA	NA	NA	NA	NA
591	NA	NA	4	12	590	29.5	NA	NA	NA	NA	NA	NA	NA
592	NA	NA	4	12	591	29.55	NA	NA	NA	NA	NA	NA	NA
593	NA	NA	4	12	592	29.6	NA	NA	NA	NA	NA	NA	NA
594	NA	NA	4	12	593	29.65	NA	NA	NA	NA	NA	NA	NA
595	NA	NA	4	12	594	29.7	NA	NA	NA	NA	NA	NA	NA
596	NA	NA	4	12	595	29.75	NA	NA	NA	NA	NA	NA	NA
597	NA	NA	4	12	596	29.8	NA	NA	NA	NA	NA	NA	NA
598	NA	NA	4	12	597	29.85	NA	NA	NA	NA	NA	NA	NA
599	NA	NA	4	12	598	29.9	NA	NA	NA	NA	NA	NA	NA
600	NA	NA	4	12	599	29.95	NA	NA	NA	NA	NA	NA	NA
601	NA	NA	4	12	600	30	NA	NA	NA	NA	NA	NA	NA
