# Supplementary material for: An automated feeding system for the African killifish reveals the impact of diet on lifespan and allows scalable assessment of associative learning
Source: eLife. 2022 Nov 10;11:e69008. doi: 10.7554/eLife.69008 (PMC9788828; doi:10.7554/eLife.69008)
Supplement: Figure 6—source data 3. [file elife-69008-fig6-data3.zip › Filtered and Interpolated Trajectories with Kinematics/t25_REC0019 DLC_likelihood-euclidean-filtered_splines-interpolated_kinematics_02_resnet50_TrainAllTheThingsJun28shuffle1_1030000.csv]

	x2	y2	fishnum	recording_num	bodyparts_coords	seconds	velocity_x	velocity_y	velocity_xy	velocity_xy_5frame	velocity_xy_10frame	velocity_xy_20frame	velocity_xy_40frame
1	96.93156	347.9257	25	19	0	0	0	0	0	NA	NA	NA	NA
2	96.89024	349.0059	25	19	1	0.05	-0.826399999999978	21.6039999999998	21.6198000212766	NA	NA	NA	NA
3	93.53601	350.027	25	19	2	0.1	-67.0846	20.4219999999998	70.1241872762886	27.903795849421	NA	NA	NA
4	92.12888	349.298	25	19	3	0.15	-28.1426000000002	-14.5799999999997	31.6951468644649	30.1694377561662	NA	NA	NA
5	92.92931	349.2224	25	19	4	0.2	16.0086000000001	-1.51200000000017	16.0798450850748	30.7929845270048	124.240551304323	NA	NA
6	93.2039	348.727	25	19	5	0.25	5.49180000000007	-9.90800000000036	11.3282095337263	109.437943745641	135.085511794799	NA	NA
7	94.44006	348.6849	25	19	6	0.3	24.7232	-0.841999999998961	24.7375338754694	199.388905344696	138.117812285676	NA	NA
8	115.711598832752	357.86380716047	25	19	7	0.35	425.43077665504	183.5781432094	463.34898336947	220.577306759224	135.371279937218	NA	NA
9	138.4554	365.7508	25	19	8	0.4	454.87602334496	157.7398567906	481.449954859738	240.001585833432	136.393463598697	NA	NA
10	144.1124	363.4657	25	19	9	0.45	113.14	-45.702	122.021852157718	245.442640044346	139.872806506427	121.375159994923	NA
11	149.5348	363.4952	25	19	10	0.5	108.448	0.589999999999691	108.449604904766	161.304616128795	146.587756867255	124.669646390402	NA
12	149.6083	360.8991	25	19	11	0.55	1.47000000000048	-51.9220000000007	51.9428049300389	73.3980218526982	168.108276858163	128.13976554316	NA
13	149.1939	362.9914	25	19	12	0.6	-8.28800000000001	41.8460000000005	42.6588637917144	59.1683062536292	137.244975010266	132.618263284807	NA
14	151.0289	361.9788	25	19	13	0.65	36.6999999999996	-20.2520000000004	41.9169834792532	53.1739279010784	107.678206902597	132.114305793545	NA
15	153.3484	360.9347	25	19	14	0.7	46.3900000000001	-20.8819999999992	50.8732741623731	90.7739136719791	118.509768685523	137.893316370827	NA
16	156.9748	359.436	25	19	15	0.75	72.5279999999998	-29.9740000000008	78.4777131420126	113.185333891737	114.253780986005	139.252459804058	NA
17	164.7393	350.2903	25	19	16	0.8	155.29	-182.914	239.942733784542	141.958391952497	118.161718800645	141.115539732562	NA
18	172.4371	349.5245	25	19	17	0.85	153.956	-15.3160000000003	154.715964890505	177.851231117417	129.865246632396	119.694642011942	NA
19	181.6868	350.3793	25	19	18	0.9	184.994	17.0960000000002	185.78227378305	175.333634070933	127.835147988393	95.9764553469643	NA
20	193.1144	351.8105	25	19	19	0.95	228.552	28.6239999999998	230.337469986973	145.549523929311	135.913826235226	91.3197376003939	82.4276251171807
21	196.3539	351.2111	25	19	20	1	64.7900000000004	-11.9880000000001	65.8897279095919	146.545159373054	131.917162740861	88.118185955989	84.8073727939313
22	200.9021	351.3738	25	19	21	1.05	90.9639999999996	3.25400000000059	91.0221830764343	113.71190402429	114.122802606961	87.1309205648718	89.3797744560066
23	208.5087	348.9458	25	19	22	1.1	152.132	-48.5599999999999	159.694142109221	93.976421353036	102.144309013618	86.3863701295166	91.8863382083793
24	209.5763	349.1142	25	19	23	1.15	21.352	3.36799999999926	21.6159970392299	88.5006914107891	84.2747037913312	84.9761960097889	92.8013734906757
25	214.3511	344.5824	25	19	24	1.2	95.496	-90.6359999999995	131.660056630703	82.6960812846109	64.1297065152648	84.468332422016	93.9630245887886
26	216.1696	343.9493	25	19	25	1.25	36.37	-12.6620000000003	38.5110781983575	57.7434586541816	61.9825909259725	80.9139953679435	95.6736560896244
27	219.2481	343.5852	25	19	26	1.3	61.5699999999998	-7.28200000000015	61.999132445543	54.8375035583723	56.1001223290985	69.5484907630819	95.7030419202736
28	220.9931	343.5116	25	19	27	1.35	34.9000000000001	-1.47199999999998	34.9310289570749	34.2829916774935	42.9074936266376	62.4657136591027	85.1723584795825
29	220.8786	343.8469	25	19	28	1.4	-2.28999999999985	6.70600000000036	7.08622156018312	35.4644904411558	42.1172440311844	53.8946173095737	73.7983129341151
30	222.0079	342.9464	25	19	29	1.45	22.586	-18.0100000000004	28.8874972263091	29.5041633735861	33.0228386088057	43.4800902394386	72.504443541986
31	224.2287	342.9225	25	19	30	1.5	44.4159999999999	-0.477999999999383	44.4185720166688	28.0715285990935	29.9108279950261	44.9450991974603	71.027625933136
32	225.8299	342.7556	25	19	31	1.55	32.0240000000001	-3.33799999999997	32.1974971076947	29.3969845039964	24.9741789192029	50.619783368853	69.7591117993047
33	227.2161	342.8336	25	19	32	1.6	27.724	1.55999999999949	27.7678550846118	31.7626855401178	22.7871183045875	51.1544131319516	69.3115859210331
34	227.6823	343.3364	25	19	33	1.65	9.32399999999973	10.0560000000007	13.7135010846979	24.3571655488964	23.5145308278161	53.4884411878062	69.1764921973556
35	229.7181	343.3371	25	19	34	1.7	40.7159999999999	0.0139999999998963	40.716002406916	20.4441944648197	22.8304739636124	50.0327328067506	69.9054582272666
36	230.0857	343.375	25	19	35	1.75	7.3520000000002	0.757999999999583	7.39097206056161	17.5027080100815	27.9076074689481	52.0948523751908	72.5721782061586
37	230.2507	343.9847	25	19	36	1.8	3.29999999999984	12.1939999999995	12.632641687311	17.6320771516358	45.1394444086074	50.2905441079853	71.575040211205
38	230.6301	344.5162	25	19	37	1.85	7.58800000000008	10.630000000001	13.0604228109209	13.8982623871069	59.4013326372656	50.6500749472229	68.5536440791911
39	231.314	344.7349	25	19	38	1.9	13.6779999999999	4.37399999999911	14.3603467924695	31.4580493889998	64.8596383444281	51.6201705212659	65.6527298477957
40	232.0793	343.9415	25	19	39	1.95	15.3059999999999	-15.8679999999993	22.0469285842716	69.8346943523952	67.0426270046955	53.6891494835782	62.656776285853
41	235.4944	340.6264	25	19	40	2	68.3020000000005	-66.3020000000006	95.1899070700258	101.29995726445	74.2788767553554	53.9370659102829	62.3058761310613
42	243.7361	334.5732	25	19	41	2.05	164.834	-121.064	204.515866504288	112.08719953722	75.6069092967678	52.3873030337377	61.1559067497265
43	252.1943	333.5544	25	19	42	2.1	169.164	-20.376	170.386737371193	120.186991622284	78.5130315898584	52.2368017125496	58.7585772908579
44	254.3593	330.9136	25	19	43	2.15	43.2999999999998	-52.8160000000003	68.296558156323	117.099704121711	79.7258102147157	53.3767883849223	59.1003218329208
45	257.308	329.8719	25	19	44	2.2	58.974	-20.8339999999998	62.5458890095904	81.3791242411403	84.547825003544	55.3425840325172	56.9988996214501
46	260.8916	328.1228	25	19	45	2.25	71.6719999999998	-34.982	79.7534695671603	55.726105915267	79.9665243516178	64.2303610443738	57.2144327455876
47	262.0541	327.5507	25	19	46	2.3	23.2500000000005	-11.4419999999996	25.9129671014342	47.3644208922109	59.635161658868	73.6015896593282	56.4498849230984
48	264.1427	327.2799	25	19	47	2.35	41.7719999999997	-5.41600000000017	42.1216457418271	48.9086583848039	45.0722707878337	74.6415744992796	57.3410023313844
49	262.8604	327.6112	25	19	48	2.4	-25.6459999999993	6.62599999999998	26.4881330410424	42.8333445815245	41.8939384254166	77.4108423860177	58.0586709566713
50	266.2382	326.6447	25	19	49	2.45	67.5559999999996	-19.3299999999999	70.2670764725553	37.8911990765958	43.6425410603388	81.8334623322674	61.4836745829218
51	268.5546	325.7906	25	19	50	2.5	46.3279999999997	-17.0820000000003	49.3769005507635	34.4184356604003	54.1818453333922	79.6666530646624	64.8331448924518
52	268.6147	325.7918	25	19	51	2.55	1.20200000000068	0.0240000000007967	1.20223957679061	36.4234559586223	71.5962700218886	71.6920301306001	65.6469758028795
53	269.7823	325.3806	25	19	52	2.6	23.3519999999999	-8.22400000000016	24.7578286608498	38.3764237358736	70.7701174087007	66.3627414497643	68.0522968821596
54	271.3588	326.3013	25	19	53	2.65	31.5299999999991	18.4140000000002	36.5132345321522	65.5303460852598	75.0958745573198	64.7122024780354	71.0683631948387
55	274.3026	323.5908	25	19	54	2.7	58.8760000000002	-54.2100000000005	80.0319153588122	105.301340967181	79.1190996609908	63.9650664361497	71.5097427120601
56	283.1881	320.9935	25	19	55	2.75	177.710000000001	-51.9460000000004	185.146512297694	107.121799157001	79.366781777707	62.3340131159843	73.7484594199166
57	292.3492	316.9771	25	19	56	2.8	183.222	-80.3279999999995	200.057213986399	113.768293156017	83.7488986023321	62.6092257382114	76.2398010349558
58	293.9137	316.3301	25	19	57	2.85	31.2900000000002	-12.9399999999998	33.8601196099483	119.861775586108	87.6532121116948	64.0319297155458	77.9805904096594
59	297.1034	317.7397	25	19	58	2.9	63.7940000000003	28.1920000000002	69.7457045272327	93.2032174701541	87.5304665306541	64.4971713920767	79.5424923709026
60	302.5201	316.6513	25	19	59	2.95	108.334	-21.7680000000007	110.499327509266	62.1964562374828	84.2875918119606	69.2781996822655	80.7742260278121
61	305.1118	316.5798	25	19	60	3	51.8340000000001	-1.43000000000029	51.853721717925	68.1846250663885	70.4861808985765	75.7292238746206	85.0245576707453
62	307.3585	316.7216	25	19	61	3.05	44.9339999999995	2.83600000000092	45.023407823042	61.292639905291	53.6221814545342	78.9066485720212	86.5460511675907
63	310.4315	315.8654	25	19	62	3.1	61.4600000000007	-17.124	63.800963754477	48.7134080378131	57.2937420223908	83.8677920517696	84.5739935787127
64	311.8128	316.963	25	19	63	3.15	27.6259999999991	21.952	35.2857787217449	47.7691443269989	53.8984682268336	88.7599380047551	87.4337607214988
65	314.143	317.4481	25	19	64	3.2	46.6039999999998	9.70199999999977	47.6031681718767	45.0479066715855	59.4372997035401	87.676901391603	88.2249501790249
66	316.1426	316.201	25	19	65	3.25	39.9920000000009	-24.9419999999998	47.1324031638538	46.4028589783932	72.0916659715343	83.2665577954595	86.8684806573901
67	317.5876	315.5849	25	19	66	3.3	28.8999999999999	-12.3220000000003	31.4172195459751	46.5042965483763	74.0643985417103	78.8780124105835	87.2540364728868
68	321.0211	316.3994	25	19	67	3.35	68.6699999999996	16.2900000000002	70.5757252885151	70.161191369267	80.0823719918443	81.3196063200392	87.741229244206
69	322.7794	316.7329	25	19	68	3.4	35.1660000000004	6.66999999999916	35.7929665716606	96.4141876160696	89.9894094788561	81.6741423557875	87.4647980432746
70	331.061	317.1932	25	19	69	3.45	165.631999999999	9.20600000000036	165.887642276331	103.080890411835	91.0662109712455	79.7149897233568	87.394701640212
71	339.8913	315.9323	25	19	70	3.5	176.606	-25.2179999999998	178.397384397867	113.761885005295	96.0469346923424	90.3824622768283	87.8388267166232
72	343.0711	316.541	25	19	71	3.55	63.596	12.174	64.7507335248026	133.474522409336	104.133843366633	101.400072204581	88.1476013522951
73	349.2659	316.7701	25	19	72	3.6	123.896	4.58200000000033	123.980698255817	111.971230573224	105.345470617687	102.785245707661	89.1775742548998
74	355.9798	316.541	25	19	73	3.65	134.278	-4.58200000000033	134.356153591862	95.6796817686152	109.449816484741	110.155318964962	88.5782850834011
75	357.7771	318.8405	25	19	74	3.7	35.9460000000001	45.9900000000005	58.3711830957713	105.18679632143	99.9926797431734	112.4848339219	92.9799752399095
76	362.3176	320.5367	25	19	75	3.75	90.8100000000002	33.9239999999995	96.9396403748229	96.9290562300795	108.673258582122	111.402948198796	95.2941033260717
77	366.1638	324.6266	25	19	76	3.8	76.9239999999991	81.798	112.286306288879	85.4251105601468	128.735745867453	111.898847207562	91.6125785016534
78	370.237	325.3365	25	19	77	3.85	81.4640000000009	14.1980000000001	82.6919977990624	88.0141289131228	125.488119423478	111.450528772866	91.4883352608282
79	373.8251	326.7095	25	19	78	3.9	71.7619999999999	27.4599999999998	76.8364252421986	121.666835395629	130.321228451068	110.432424694472	92.388549094677
80	375.1598	330.0161	25	19	79	3.95	26.694	66.1320000000001	71.3162748606516	152.284695413475	133.903456872555	105.511203598159	90.5227683921886
81	384.866733013076	339.049773594992	25	19	80	4	194.138660261519	180.67347189984	265.203172787356	154.047182616877	126.758961705249	99.9484295586258	89.6425308122003
82	394.7475	347.9059	25	19	81	4.05	197.61533973848	177.122528100159	265.375606378105	175.21734634199	119.663851048492	97.388554132569	90.1448457617498
83	397.6221	351.4653	25	19	82	4.1	57.4919999999997	71.1880000000008	91.504433816073	179.792784831987	117.555586928045	94.48735645803	89.7502108849754
84	405.9513	355.2151	25	19	83	4.15	166.584	74.9959999999999	182.687243867765	131.851088014869	111.415032904204	88.396632162047	90.0150877430195
85	410.6553	355.4462	25	19	84	4.2	94.0800000000002	4.62199999999939	94.1934673106369	87.043006683509	111.029727453144	98.283049088216	89.438907329241
86	411.6471	356.247	25	19	85	4.25	19.8360000000002	16.0160000000008	25.4946887017675	81.0639912392134	91.2236005351293	107.321648856684	90.3070457890774
87	413.6931	355.9548	25	19	86	4.3	40.9199999999998	-5.84400000000073	41.3351997213029	47.6127194664173	66.0413623976855	104.347144592723	90.075029272665
88	416.6662	355.1486	25	19	87	4.35	59.4619999999998	-16.1239999999998	61.609356594595	42.2666700743007	63.4865934925818	101.657064201617	88.3820715529446
89	417.3604	355.4853	25	19	88	4.4	13.8840000000005	6.73400000000015	15.4308850037843	50.5961130553893	46.4720358730258	103.102955833567	88.820676975283
90	420.6866	354.9244	25	19	89	4.45	66.5239999999994	-11.2180000000001	67.4632203500539	45.039718111862	62.6626413038771	101.33054706102	88.2289757594515
91	423.7992	353.6667	25	19	90	4.5	62.2519999999997	-25.154	67.1419036072106	45.9091957459502	87.8843360081185	88.9025993475723	88.2946179729606
92	424.2603	354.1633	25	19	91	4.55	9.22199999999975	9.93200000000002	13.5532250036659	45.3313522796342	89.030438136955	78.8896193189183	88.8172804351467
93	427.557	354.2499	25	19	92	4.6	65.9340000000009	1.73200000000065	65.9567447650361	83.0586125334536	85.7585414751895	76.7151760622897	89.2365133400301
94	428.0599	353.8753	25	19	93	4.65	10.0580000000002	-7.49200000000087	12.5416676722044	125.172558960848	94.7908787629295	69.8748565210769	88.2210172069718
95	431.832138267448	341.638567148152	25	19	94	4.7	75.4447653489592	-244.73465703696	256.099521619151	133.021158162048	91.6313666688969	66.3929807365819	87.2639137988647
96	436.9476	328.7296	25	19	95	4.75	102.309234651041	-258.17934296304	277.711635744181	125.607887204429	86.5815981600152	69.211143379359	85.930655757717
97	439.395490895333	327.741453985081	25	19	96	4.8	48.9578179066598	-19.7629202983796	52.7962210096685	144.250405246225	91.7378762401511	68.2512113377677	84.1577652093697
98	439.7488	329.1421	25	19	97	4.85	7.0661820933401	28.0129202983801	28.8903899769393	100.20412080434	89.9437586319976	65.3136143330229	82.9332985960786
99	439.4402	323.8634	25	19	98	4.9	-6.17200000000025	-105.574	105.754257881184	47.9906373591828	93.277677169128	67.2089292560935	83.0147374326022
100	438.971614031762	322.132293828058	25	19	99	4.95	-9.37171936476034	-34.6221234388406	35.8680994097281	50.4545943182541	70.1233201692866	70.9467479207443	84.0131356508686
101	439.4159	321.4286	25	19	100	5	8.88571936476069	-14.0738765611593	16.6442185183935	54.2796300595664	50.5379507505995	76.6408063872953	80.6817928719354
102	440.2091	318.2709	25	19	101	5.05	15.8639999999991	-63.1540000000007	65.1160058050251	42.3049490920312	47.4719845385804	80.2460067377244	77.6460149460419
103	437.8621	318.7762	25	19	102	5.1	-46.9399999999996	10.1060000000007	48.0155686835007	40.042519534233	44.8686871908563	83.9856702220303	79.1315877738118
104	439.1961	316.9099	25	19	103	5.15	26.6800000000001	-37.3260000000005	45.8808530435087	53.0852641420162	39.6269797492575	88.0454022518965	78.5433784178006
105	438.0124	317.236	25	19	104	5.2	-23.6739999999998	6.52199999999993	24.5559516207372	44.4893747589067	50.2621291725918	76.2447785095134	80.6179180457696
106	439.7424	313.5267	25	19	105	5.25	34.5999999999992	-74.1859999999997	81.8579415573095	35.4577443221463	66.7000146145755	64.5396626587501	85.4822507893738
107	439.478224806551	312.451860679062	25	19	106	5.3	-5.28350386897955	-21.4967864187599	22.1365588894775	36.9490104064839	68.7541372352978	63.968385826016	91.5485314616924
108	439.5075	312.5917	25	19	107	5.35	0.585503868979913	2.79678641875989	2.85741649969868	60.4817388109505	78.0275818120631	64.20953299054	96.079928199509
109	440.9768	310.3661	25	19	108	5.4	29.3860000000006	-44.5119999999997	53.3371834651963	80.3147650871347	82.813127334665	62.9265190316379	98.4011020749841
110	435.892	305.3951	25	19	109	5.45	-101.696000000001	-99.4200000000001	142.219593643071	93.0188997116888	82.3662368497402	66.6957242407168	98.1640559923503
111	435.2005	296.3704	25	19	110	5.5	-13.8300000000004	-180.494	181.023072938231	120.59741930198	78.5413745669006	72.4609863962986	99.2455640030593
112	435.5448	292.1014	25	19	111	5.55	6.88600000000065	-85.3800000000001	85.6572320122477	128.677244262846	80.4647871134516	76.4024105731655	100.101981851089
113	438.3207	285.6345	25	19	112	5.6	55.5179999999996	-129.338	140.750014451154	104.25073488853	83.5503787902236	81.5479994853338	98.575361433095
114	439.5831	281.1209	25	19	113	5.65	25.2480000000003	-90.2719999999999	93.7363082695281	76.7679840466665	86.2260583140183	87.2119003145243	98.9871708373117
115	439.1732	280.204	25	19	114	5.7	-8.19799999999987	-18.338	20.0870467714892	67.9106745152145	83.1293193088419	94.8428553549573	94.9186149220242
116	439.2001	278.0237	25	19	115	5.75	0.538000000000238	-43.6059999999998	43.6093187289137	46.5033382784675	78.2219581780217	101.753358199389	91.9417671571093
117	439.641	276.0027	25	19	116	5.8	8.81799999999998	-40.4200000000003	41.3706843549877	43.7748723651905	84.0506839110332	114.845851585617	95.0222687592355
118	438.0641	276.5984	25	19	117	5.85	-31.5380000000005	11.9140000000004	33.7133332674187	62.0079037291539	85.0684171586046	126.846242065995	99.3405964753783
119	434.350699705516	278.0978238274	25	19	118	5.9	-74.2680058896804	29.9884765479999	80.0939787031431	79.675932309377	91.6106732943837	129.593274893875	100.907489302528
120	429.16968883091	280.122609822763	25	19	119	5.95	-103.62021749212	40.4957199072601	111.252203591306	100.190693306852	107.319473860174	125.381364063956	102.236927812932
121	423.200496640296	282.932484491258	25	19	120	6	-119.383843812279	56.1974933698991	131.949461630029	123.633496038742	124.965341831876	121.850321618823	102.381077314251
122	417.122552397786	286.787174338058	25	19	121	6.05	-121.5588848502	77.093796936	143.944489342362	139.446474223577	149.226916057783	119.957956964454	101.639649465647
123	411.615285367492	291.946405868334	25	19	122	6.1	-110.145340605881	103.184630605521	150.927346926868	152.631043991195	170.142105341767	113.16505264416	102.77870849601
124	407.358124813526	298.669905587258	25	19	123	6.15	-85.1432110793201	134.469994378479	159.158869627319	170.254751354376	172.960491473731	109.928939422727	103.30459866265
125	405.0305	307.2174	25	19	124	6.2	-46.5524962705194	170.949888254841	177.175052429396	198.263138808713	167.633408819071	113.592451334535	107.234430229723
126	405.1454	318.2202	25	19	125	6.25	2.29799999999955	220.056	220.067998445934	216.650714644792	165.478685059625	119.343871655469	105.697549046496
127	407.308584686821	332.253779666758	25	19	126	6.3	43.2636937364202	280.671593335161	283.986426614049	206.474508723885	155.865230017876	126.076151692455	105.602378901276
128	409.9935	344.0965	25	19	127	6.35	53.6983062635795	236.854406664839	242.86522610726	182.635773646946	141.261688129715	134.471659960217	105.949867407891
129	411.3903	349.3271	25	19	128	6.4	27.9360000000008	104.612	108.277840022786	160.702618764873	128.24720555107	138.888459573418	106.382407016915
130	411.9273	352.176	25	19	129	6.45	10.7399999999996	56.9780000000003	57.9813770447031	113.467321227038	119.865428808896	137.778131385146	105.732034032783
131	416.3545	355.4732	25	19	130	6.5	88.5439999999994	65.9440000000006	110.402224035569	65.8726616146379	113.722401479061	132.301168232204	107.145317243037
132	415.9659	357.8319	25	19	131	6.55	-7.77199999999993	47.174	47.8099389248721	50.0199023782551	102.925387327127	126.876888358129	106.750988060411
133	415.7645	357.6931	25	19	132	6.6	-4.02799999999957	-2.77600000000007	4.89192804525954	57.095083970845	98.8012145786666	124.009417506687	106.169560761463
134	416.7531	356.6314	25	19	133	6.65	19.7720000000004	-21.2340000000006	29.014043840872	66.7421841932479	104.816427673105	119.397297010776	107.110951195736
135	412.0926	356.8935	25	19	134	6.7	-93.2100000000003	5.24200000000064	93.3572850076525	92.3834534272166	107.922853951222	119.62600510449	109.460741801915
136	404.8828	360.2001	25	19	135	6.75	-144.196000000001	66.1320000000001	158.637725147583	131.729767542695	99.1236514047838	109.641739893603	110.811574966073
137	399.860639247689	367.427287068584	25	19	136	6.8	-100.44321504622	144.54374137168	176.016285094715	159.612952967954	97.8885466983823	96.3589062169358	111.829700924354
138	395.5378	376.5346	25	19	137	6.85	-86.4567849537798	182.14625862832	201.623498622653	158.750623931599	106.757146883659	85.0534927497869	112.673424419369
139	390.0772	382.9458	25	19	138	6.9	-109.212	128.224	168.429970967165	131.50511861632	110.547388470482	83.1715391399563	112.015902687715
140	386.267	380.6425	25	19	139	6.95	-76.2040000000002	-46.0660000000007	89.0456398258786	103.393639969548	119.386581400084	86.0827040016091	110.264615605464
141	385.4493	379.8764	25	19	140	7	-16.354	-15.3219999999999	22.4101985711862	81.7845262246227	105.561078308144	92.440312867251	107.714895576593
142	385.1571	378.1277	25	19	141	7.05	-5.8439999999996	-34.9739999999997	35.4588918608573	61.4818239730105	89.7924251067444	93.5440191563673	104.637168900277
143	389.1975	375.7682	25	19	142	7.1	80.8079999999995	-47.1900000000005	93.5779298980266	80.0225388685679	71.3057709209072	99.1740688787658	101.260706993013
144	392.1252	377.3878	25	19	143	7.15	58.5540000000003	32.392000000001	66.9164597091037	79.6170379999692	61.5266506068081	104.292962968744	97.7151596068581
145	401.1613	378.3526	25	19	144	7.2	180.722	19.2959999999994	181.749214303666	76.1912102439408	64.2425540519961	105.329032269295	93.8640806400298
146	401.7643	379.1742	25	19	145	7.25	12.0600000000002	16.4319999999998	20.3826942281926	60.8270156171917	85.7569743297182	102.279278276677	89.1186021349823
147	402.2222	379.9681	25	19	146	7.3	9.1579999999999	15.8780000000002	18.3297530807156	61.5714772406057	89.1994916143524	97.5832501562541	82.9559707918192
148	402.2936	379.1333	25	19	147	7.35	1.42800000000079	-16.6959999999995	16.756956764281	48.4625692354243	91.5909908738726	90.8751888785213	77.9951028637015
149	403.392	375.7765	25	19	148	7.4	21.9679999999994	-67.1360000000004	70.6387678261734	91.8969106594673	98.0385374670065	85.1433458020117	76.5621883120846
150	407.0755	371.2831	25	19	149	7.45	73.6699999999996	-89.8680000000002	116.204674277759	102.207772984764	91.2714831385056	82.7510998257811	76.5385414105756
151	417.5013	365.5925	25	19	150	7.5	208.516000000001	-113.812	237.554401348408	122.354966130553	98.9974782452102	83.1286229209826	75.3449800724399
152	419.5464	362.7593	25	19	151	7.55	40.9019999999998	-56.6639999999995	69.8840647071987	134.505597693407	105.374075205764	82.3974494424241	75.7613625230035
153	424.2111	359.1883	25	19	152	7.6	93.2939999999996	-71.4199999999994	117.492922493229	134.080397041587	110.444606836135	78.5119964793386	76.8702707176498
154	429.620402794255	355.460158561049	25	19	153	7.65	108.186055885101	-74.5628287790203	131.391925640443	106.098045830953	108.760040997215	76.03302220294	76.7956728115402
155	434.20669084704	352.068872691303	25	19	154	7.7	91.7257610556999	-67.8257173949203	114.078671018657	108.540377426764	101.259645599566	68.10215617557	75.0276009089084
156	438.015194924467	349.014283988572	25	19	155	7.75	76.1700815485392	-61.0917740546199	97.6426452952389	98.5342475417171	80.5002715122471	68.5954643763621	71.9152449922357
157	441.091145792652	346.296234050665	25	19	156	7.8	61.5190173637006	-54.3609987581397	82.0957226862506	83.0144843010233	75.5954072704959	69.5530353667025	68.6728826189685
158	443.479774217705	343.914564475392	25	19	157	7.85	47.7725685010603	-47.6333915054602	67.4622730679966	68.4388941575453	65.4330020848047	70.936712977616	64.0621347608321
159	445.226310965741	341.869116860564	25	19	158	7.9	34.9307349607193	-40.9089522965598	53.7931094369737	54.9024971935409	54.0275069388735	69.9528374842129	60.4920562991563
160	446.375986802873	340.159732803989	25	19	159	7.95	22.9935167426402	-34.1876811315001	41.2007203012666	42.6504371142281	44.9328292126344	66.9943788195422	58.9085628296695
161	446.974032495213	338.786253903477	25	19	160	8	11.9609138468002	-27.46957801024	29.9606604752171	32.3317566278922	38.193450507514	58.2496472776287	58.9301155559939
162	447.065678808876	337.748521756839	25	19	161	8.05	1.83292627325955	-20.7546429327601	20.8354222896867	25.0405295767237	33.7319955276413	57.9787058896397	58.330396007899
163	446.696156509973	337.046377961884	25	19	162	8.1	-7.39044597806014	-14.0428758991004	15.8688706363169	21.4267642677235	31.4288191190968	54.5664725565337	56.3114422837744
164	445.910696364619	336.679664116422	25	19	163	8.15	-15.7092029070793	-7.33427690924032	17.3369741811311	21.4844038214872	31.1456339712106	49.298382654336	55.0908467923115
165	444.754529138927	336.648221818262	25	19	164	8.2	-23.12334451384	-0.628845963199183	23.1318937562658	24.8135539410545	32.7291120395183	44.7261695485222	51.5661412688137
166	443.272885599009	336.951892665214	25	19	165	8.25	-29.6328707983605	6.07341693904004	30.2488582440353	30.5258816103013	35.9990230430104	41.5512117077941	51.9827664551864
167	441.510996510979	337.590518255088	25	19	166	8.3	-35.2377817605998	12.7725117974796	37.4811728875233	37.2507383656975	40.3620045087835	39.7625150816829	51.7052134829454
168	439.51409264095	338.563940185694	25	19	167	8.35	-39.9380774005795	19.4684386121196	44.430508982551	44.0314598113131	43.6999430282628	37.2490806431429	52.7666158924059
169	437.327404755035	339.872000054842	25	19	168	8.4	-43.7337577183007	26.1611973829599	50.9612579581118	50.5136422645336	44.5692583697986	35.8407667963008	53.9252641379832
170	434.996163619347	341.51453946034	25	19	169	8.45	-46.6248227137601	32.8507881099608	57.035500984344	55.9104550765126	44.5195098844101	35.0660258335579	54.9883053218099
171	432.5656	343.4914	25	19	170	8.5	-48.6112723869394	39.5372107931996	62.6597705101376	56.8740044462243	44.9089729080742	34.7316081910053	53.6257410326623
172	430.143153616259	345.6177044125	25	19	171	8.55	-48.4489276748207	42.5260882500004	64.4652369474186	51.8877783738997	45.7930346357244	34.2633425733738	56.6328129677261
173	428.0851	346.9697	25	19	172	8.6	-41.1610723251795	27.0399117499994	49.2482558311095	45.0075599575071	43.0693421671891	34.1108880882102	58.2202237039293
174	426.797188798978	346.782073789129	25	19	173	8.65	-25.7582240204397	-3.75252421741948	26.0301275964886	39.3043035516149	40.5358996213911	34.1486713816829	58.8840001733044
175	426.634230311849	345.662147140918	25	19	174	8.7	-3.25916974258007	-22.3985329642198	22.6344089023812	35.6756141949362	37.4029396275974	35.0301263620573	59.2382108753265
176	427.9383	344.5604	25	19	175	8.75	26.0813937630201	-22.0349428183602	34.1434884806767	29.2646798881539	33.4641933390001	35.3700685340106	59.6518368309708
177	430.1913	344.0235	25	19	176	8.8	45.0599999999997	-10.7380000000001	46.3217901640251	29.1840208688825	28.1646806379641	33.8573915991882	61.3543199781781
178	430.573095029167	343.253252696749	25	19	177	8.85	7.63590058333989	-15.4049460650208	17.1935842971979	29.7983192976877	24.5218331481577	34.5965188071958	63.8462107160648
179	429.958	342.1292	25	19	178	8.9	-12.3019005833396	-22.4810539349789	25.6268325001316	27.6240831263854	23.7280843935673	37.8976907917535	62.8156291416126
180	429.930369530779	340.844201973274	25	19	179	8.95	-0.552609384420748	-25.6999605345209	25.7059010464072	20.6537470809919	25.5407428397046	42.9822318240776	62.7645678491609
181	430.360093542913	339.762842630234	25	19	180	9	8.59448024267977	-21.6271868607998	23.2723076241649	19.7789864081615	25.8311641599469	49.0018347876959	63.4434232581823
182	430.68844578359	339.292636972077	25	19	181	9.05	6.56704481354041	-9.40411316313998	11.4701099370577	18.272147918252	21.921748562652	55.2869200458125	63.2444040707274
183	430.3567	339.8411	25	19	182	9.1	-6.63491567180017	10.9692605584598	12.8197809330457	21.2831663817214	26.1236954472024	61.8739748513248	63.1590780417845
184	429.8102	340.562	25	19	183	9.15	-10.9299999999996	14.4180000000006	18.0926400505843	24.0382451935085	35.2594819621159	68.4696176922728	63.5559746492944
185	430.9063	338.8438	25	19	184	9.2	21.9219999999996	-34.3640000000005	40.7609933637542	23.1897500443121	48.5615240205578	73.7502522021307	65.3167839478904
186	429.5596	340.1157	25	19	185	9.25	-26.934	25.4380000000003	37.0477016831006	32.4684044862434	64.5394762363917	77.7524619541474	67.7499147445988
187	429.8951	339.9814	25	19	186	9.3	6.71000000000049	-2.68599999999992	7.22763419107568	52.2468160059799	82.409159453661	82.9461248746733	72.1119002499518
188	428.661826204361	337.289839132921	25	19	187	9.35	-24.6654759127807	-53.8312173415807	59.2130531427021	75.8398816593941	99.226116554492	90.4433407889867	74.4347556790271
189	425.219145447904	332.561044580464	25	19	188	9.4	-68.8536151291396	-94.5758910491395	116.984697649267	105.040707279275	113.211150990978	89.7904914869245	75.4838147857781
190	420.345597323904	326.29736821357	25	19	189	9.45	-97.4709624800005	-125.27352733788	158.726321630825	141.62856886301	121.959761564557	90.4631098647639	75.4281197896121
191	414.819721425641	319.001161903178	25	19	190	9.5	-110.51751796526	-145.92412620784	183.051829782505	165.983828622741	129.673759748348	92.1552383253594	75.7541428609933
192	409.420057346389	311.174777520229	25	19	191	9.55	-107.99328158504	-156.52768765898	190.16694210975	174.175485975977	143.970501186695	92.2254655680809	76.9748281030104
193	404.925144679426	303.32056693566	25	19	192	9.6	-89.8982533392598	-157.08421169138	180.989351941356	168.07964146972	154.762986130771	92.2072679953587	78.092217490355
194	402.113523018029	295.940882020414	25	19	193	9.65	-56.23243322794	-147.59369830492	157.942984415448	154.306812217421	144.321501011733	92.9632779169059	79.8920910090624
195	401.763731955474	289.538074645428	25	19	194	9.7	-6.99582125110055	-128.056147499719	128.24709909954	146.31243351038	132.36469570897	95.6034415337234	81.5097126893361
196	404.654311085039	284.614496681644	25	19	195	9.75	57.8115825913005	-98.47155927568	114.187683521011	143.542143638801	119.771000414327	100.129760955187	82.6521337594913
197	411.5638	281.6725	25	19	196	9.8	138.18977829922	-58.8399336328803	150.195048574543	114.467516047489	102.041771682501	110.366408900715	83.6398503153506
198	419.8776	280.8249	25	19	197	9.85	166.275999999999	-16.952	167.137902583465	96.6497499482203	85.1884194362255	114.272992550858	83.7189636294318
199	420.1192	280.2447	25	19	198	9.9	4.83200000000011	-11.6039999999998	12.5698464588871	85.2351886112331	72.7154048428334	113.069938779803	86.4230168115206
200	420.5854	278.3431	25	19	199	9.95	9.3240000000003	-38.0320000000006	39.1582686031961	57.7711098546222	69.2471215028898	107.874007755147	87.3593080587142
201	417.8462	279.1506	25	19	200	10	-54.7839999999997	16.1500000000001	57.1148768360746	26.8346952336497	70.5857621620261	102.506450934291	88.5210483098083
202	417.3362	279.5434	25	19	201	10.05	-10.1999999999998	7.85600000000045	12.8746547914887	30.9632936381776	76.7623166147361	98.6627361602083	92.3318192697606
203	417.6263	278.9923	25	19	202	10.1	5.80199999999991	-11.0220000000004	12.4558294786019	41.8444930575593	73.782998970946	94.3104601293851	95.3367942469704
204	415.9657	278.9805	25	19	203	10.15	-33.2119999999998	-0.235999999999876	33.2128384815268	55.9363357128192	81.8183765478724	91.314564325852	96.5364244925613
205	420.1192	276.8278	25	19	204	10.2	83.069999999999	-43.0539999999996	93.5642657001048	95.7535233748499	83.3833198013233	89.2691731765414	96.0649577830693
206	416.6706	271.4617	25	19	205	10.25	-68.972	-107.322	127.574090112374	120.731302708242	85.2419014542543	87.5518055648352	96.5750774674121
207	419.303	261.1958	25	19	206	10.3	52.6480000000004	-205.318	211.960593101642	132.673459457567	95.2837006379156	84.3335757560279	99.1021106647574
208	417.4715	254.5773	25	19	207	10.35	-36.6300000000001	-132.37	137.344726145564	124.922146545087	103.432500822545	76.994586469877	101.013329810547
209	419.2401	250.2809	25	19	208	10.4	35.3719999999998	-85.9280000000001	92.9236222281504	114.547467195689	109.913723808871	83.0555421361168	101.569533476491
210	417.6756	248.031	25	19	209	10.45	-31.2900000000002	-44.9979999999999	54.8077011377051	94.8138779009814	109.291224850193	84.2555062526646	100.577500789233
211	417.6594	244.246	25	19	210	10.5	-0.323999999999387	-75.6999999999999	75.7006933653846	86.1336989368472	104.517848967644	84.8868582942572	97.8867837206963
212	414.5242	239.5281	25	19	211	10.55	-62.704	-94.3580000000003	113.292646628102	87.1539881601744	91.9048348973196	92.4381729714402	93.92907112117
213	411.0677	236.3475	25	19	212	10.6	-69.1300000000001	-63.612	93.9438313248933	93.6603031552986	80.2061739688079	98.4663204985821	90.893913021451
214	406.2786	237.39	25	19	213	10.65	-95.7820000000004	20.8499999999998	98.0250683447865	94.4882307395994	84.2927077243612	100.109571068217	87.7005133182159
215	401.9148	237.5562	25	19	214	10.7	-87.2759999999994	3.32400000000007	87.3392761133265	88.9957918936579	85.1276927040059	96.5264740324152	85.410576427022
216	401.9033	241.5482	25	19	215	10.75	-0.230000000000246	79.8400000000004	79.8403312868882	74.2786490007686	84.5318151342602	93.0203939796373	84.5109187759063
217	398.989651747364	244.6990443721	25	19	216	10.8	-58.2729650527199	63.0168874419996	85.8304523983951	81.431427288548	89.5926453049648	87.8378124287994	83.0201025132265
218	398.607	243.7558	25	19	217	10.85	-7.65303494727959	-18.8648874419999	20.3581168604468	76.5950822527132	93.5001401746194	87.7536670702363	81.2778647434107
219	403.9238	239.6962	25	19	218	10.9	106.336	-81.1919999999998	133.788959783683	74.5753995289211	90.3054183275628	90.0691281731788	85.5153981886663
220	400.8626	240.4716	25	19	219	10.95	-61.2240000000008	15.5079999999998	63.1575509341527	90.1894987162718	83.7617232146374	93.2809938233196	91.9160652687225
221	397.3773	240.3597	25	19	220	11	-69.7059999999999	-2.23799999999983	69.7419176679276	112.72163134847	81.5229389916302	93.267116507102	95.3211742328081
222	389.291382554084	239.026755432235	25	19	221	11.05	-161.71834891832	-26.6588913552999	163.900948335149	99.1794093665776	83.7707899602792	89.1954060821317	98.6226180453117
223	383.0561	236.7124	25	19	222	11.1	-124.70565108168	-46.2871086447001	133.018780021439	90.9283641765617	95.3011601716646	87.4773659135169	103.573393806772
224	384.8805	233.9579	25	19	223	11.15	36.4879999999994	-55.0900000000001	66.0778498742201	88.4704784543393	95.8455486219965	84.0864623105798	104.114406590431
225	385.946171680181	233.70566306906	25	19	224	11.2	21.3134336036205	-5.04473861880001	21.9023249840731	77.3520812042866	101.434294942633	81.5519796775025	102.731795858377
226	384.294017921371	236.055633112339	25	19	225	11.25	-33.0430751762003	46.99940086558	57.4524890568155	77.8806889948591	102.002417879944	81.4700319869773	101.160491297232
227	380.795922508072	240.189687617207	25	19	226	11.3	-69.9619082659797	82.6810900973601	108.308962084885	92.5116878774154	88.7981668592986	81.7066292704251	97.3880758482121
228	376.323769224784	245.289704071035	25	19	227	11.35	-89.4430656657607	102.00032907656	135.661818974301	111.940225708705	81.4545916524145	85.5611430169445	94.4678638593198
229	371.749441856009	250.537559961196	25	19	228	11.4	-91.4865473754992	104.95711780322	139.232844287002	115.534357305548	77.8675062935968	87.9752542412157	94.8113981089645
230	367.944824186247	255.11513277506	25	19	229	11.45	-76.0923533952405	91.5514562772802	119.045014140521	100.244252514311	79.3422361403676	99.5766242847804	95.2697594490202
231	365.7818	258.2043	25	19	230	11.5	-43.2604837249403	61.7833444987997	75.4231470410324	85.0284943099699	81.4171249823244	105.755490171359	93.5461969387291
232	364.8484	259.4951	25	19	231	11.55	-18.667999999999	25.8159999999998	31.858438128696	63.2233247097782	79.642468580571	104.807063119183	91.2807993959347
233	361.9756	260.284	25	19	232	11.6	-57.4560000000008	15.7780000000002	59.5830279525982	46.7442465720302	75.8211258622243	108.680467114962	89.7031640868316
234	360.63376906242	260.977286590463	25	19	233	11.65	-26.8366187515994	13.8657318092601	30.2069962860431	47.2998926591005	80.104959860435	108.119242112646	89.1969149658197
235	360.3109	262.7811	25	19	234	11.7	-6.45738124840022	36.0762681907397	36.6496234517815	59.0406846468316	97.7189536269274	108.93711768434	90.4236838598852
236	359.617568917318	266.629207405959	25	19	235	11.75	-13.8666216536399	76.9621481191803	78.2013774763836	66.6137574144786	109.508562462774	109.300588614828	90.7646601014965
237	360.015418774091	271.139815496975	25	19	236	11.8	7.95699713546014	90.2121618203205	90.5623980673514	96.9865950110918	120.815959379068	106.938339267625	89.1657068565832
238	363.678859243818	274.352240839503	25	19	237	11.85	73.2688093945399	64.2485068505596	97.4483917908336	148.693660681825	135.90634257751	101.182060648403	89.1038342774044
239	372.7823	274.3058	25	19	238	11.9	182.06881512364	-0.928816790060409	182.071184269109	171.717232266447	138.370977931695	99.5536680447502	87.5886984126929
240	387.086160582921	270.667811289831	25	19	239	11.95	286.07721165842	-72.7597742033799	295.184951805446	182.591234111304	138.531999228312	97.2585250747207	87.7224960412702
241	396.6949	269.6176	25	19	240	12	192.17478834158	-21.0042257966199	193.319235399498	205.198927740542	137.184052247331	93.8252773703562	86.8769167808188
242	393.526938271261	276.135078438293	25	19	241	12.05	-63.3592345747809	130.349568765861	144.932407291634	179.755360852297	134.234209954679	93.3661927097376	83.509629022322
243	386.4125	283.8905	25	19	242	12.1	-142.288765425219	155.108431234139	210.486859937025	128.370337774799	126.542995434582	91.9289622601462	81.2494768454037
244	385.183786332037	286.342537456996	25	19	243	12.15	-24.5742733592601	49.0407491399208	54.8533498278845	102.650872228214	119.002376229065	94.3073676210597	80.363530578966
245	386.7691	287.4132	25	19	244	12.2	31.7062733592593	21.4132508600801	38.2598364179566	85.8771857980532	96.798096522514	99.2953880422679	80.4908238546739
246	387.6049	290.5395	25	19	245	12.25	16.7160000000001	62.5259999999992	64.7219076665691	47.8870631286225	78.1419922779384	100.059288216016	79.1783982296275
247	390.6553	290.6702	25	19	246	12.3	61.0080000000005	2.61400000000094	61.0639751408313	58.2493916058336	65.9164260404074	96.6247844427413	76.7554434218068
248	390.2287	291.6042	25	19	247	12.35	-8.53200000000015	18.6799999999994	20.5362465898708	65.2258552702286	47.951581942782	92.6465255378643	74.3337350317062
249	395.0841	289.3977	25	19	248	12.4	97.1079999999995	-44.1300000000001	106.66499221394	53.6331123276631	50.2437573104248	87.2021425841701	72.4358369746192
250	398.2927	287.6429	25	19	249	12.45	64.1720000000009	-35.0959999999998	73.1421547399316	45.9556662827616	60.0587768562237	75.86836779776	70.4368766493895
251	398.255	287.3071	25	19	250	12.5	-0.754000000000588	-6.71600000000012	6.75819295374159	48.0161007569415	62.9345241847007	67.9983433902786	69.6814742394833
252	398.6757	288.36	25	19	251	12.55	8.41400000000021	21.0580000000004	22.6767449163239	42.2381230150161	59.015358930804	62.2121949254608	69.8423506889093
253	398.2567	289.8439	25	19	252	12.6	-8.37999999999965	29.6780000000001	30.8384189607704	54.8916984422189	58.7500556411464	53.818486575845	68.8965002814869
254	400.784123540919	286.888473286719	25	19	253	12.65	50.5484708183792	-59.1085342656208	77.7751035043131	72.2359360417383	55.4019089392747	52.6078190452863	68.517168842418
255	404.768166661523	281.35253231845	25	19	254	12.7	79.6808624120808	-110.718819365379	136.410031875945	72.0750515788464	54.9386390730061	52.0445300250079	68.5055046058585
256	406.8316	277.1587	25	19	255	12.75	41.2686667695391	-83.8766463690001	93.479380951339	69.4840105253512	57.8546945026188	49.0562078444275	67.6947838945068
257	405.9634	276.4937	25	19	256	12.8	-17.364	-13.3000000000004	21.872322601864	68.5656948635334	58.5079638105143	46.5725475759888	65.8079557680976
258	406.8156	276.7644	25	19	257	12.85	17.0440000000008	5.41400000000067	17.8832136932944	54.9855797037933	59.6853912089081	47.4854094150091	64.3650650773915
259	405.3315	280.1091	25	19	258	12.9	-29.6820000000002	66.8939999999998	73.183525195224	43.4734529634993	54.9718807801478	45.3180059044882	60.2549397953341
260	406.4587	283.3438	25	19	259	12.95	22.5440000000003	64.6939999999995	68.5094560772449	44.9408760421822	44.0302831937921	43.6152282240583	53.450477412325
261	406.8513	285.0963	25	19	260	13	7.85199999999918	35.05	35.9187472498692	49.886771892465	35.1778915041542	45.5376711086104	49.8754861069844
262	407.8564	284.0367	25	19	261	13.05	20.1020000000005	-21.1919999999998	29.2094379952784	41.3780666967621	34.1297362211735	46.318508668081	47.5042243153319
263	407.9448	286.1655	25	19	262	13.1	1.76799999999957	42.5760000000002	42.6126929447086	33.074986683791	36.2207631888719	45.8640383028277	43.3806236107088
264	406.821	287.2067	25	19	263	13.15	-22.4759999999992	20.8240000000001	30.6399992167096	26.8823300448092	35.2341028697017	42.7269700637763	43.062722863593
265	407.1864	285.9074	25	19	264	13.2	7.30799999999931	-25.9860000000003	26.9940560123892	23.3185964001648	32.2918173751106	37.7156211694492	42.5571470402992
266	407.4294	285.859	25	19	265	13.25	4.8599999999999	-0.968000000000302	4.9554640549599	22.5547544852787	33.220647714602	35.3302795729979	41.8292240646158
267	406.9394	285.5687	25	19	266	13.3	-9.80000000000018	-5.80600000000004	11.3907697720568	29.0901390426412	34.1290535256477	34.9911270934539	41.1830888491931
268	408.5246	284.4509	25	19	267	13.35	31.7040000000009	-22.3559999999998	38.7934833702781	31.5086480664302	32.0426853967473	36.0836046169187	41.0700261775869
269	405.4769	285.3077	25	19	268	13.4	-60.9540000000004	17.1360000000004	63.3169220035218	39.5589653843949	30.4820593474048	33.3077370064982	39.8392666383759
270	407.1815	286.2636	25	19	269	13.45	34.0920000000006	19.1179999999997	39.0866011313343	44.9395106511305	31.4009591451062	31.03258702689	38.884530657083
271	405.1589	285.2545	25	19	270	13.5	-40.4520000000002	-20.1819999999998	45.2070506447834	41.5306163082158	35.4826676418415	31.7526288236903	42.4565962288
272	406.3545	286.75	25	19	271	13.55	23.9119999999991	29.9099999999999	38.2934961057351	31.8739796521684	35.8525179657343	32.796253705203	44.585125410061
273	405.6071	285.9601	25	19	272	13.6	-14.9479999999994	-15.7979999999998	21.7490116557046	31.2932702237822	35.9464460449655	32.9427606455725	47.9994690841891
274	406.2381	285.5516	25	19	273	13.65	12.6199999999994	-8.17000000000007	15.0337387232846	31.4063698992882	31.3813711432947	33.5176266818996	48.2928330908008
275	408.0006	285.1434	25	19	274	13.7	35.2500000000009	-8.16400000000044	36.1830539894033	26.765525280338	29.7733566786695	33.0697640555905	48.7331525899752
276	406.1662	286.5119	25	19	275	13.75	-36.6880000000003	27.3700000000008	45.7725490223132	30.3622757817152	30.2846099327785	34.6022402848042	50.117590577141
277	406.3424	285.7783	25	19	276	13.8	3.52399999999989	-14.6720000000005	15.0892730109841	30.888762634421	31.4634538847583	35.7936301223975	52.3369554915915
278	406.7343	283.8307	25	19	277	13.85	7.83800000000042	-38.9520000000005	39.7327641625906	28.2534431335568	33.8428358943977	34.6546429401647	55.660327504415
279	405.9812	284.2923	25	19	278	13.9	-15.0620000000004	9.23200000000065	17.6661729868136	29.1628499662689	36.5531940163944	34.3605273722636	58.2095856449576
280	404.8858	283.9411	25	19	279	13.95	-21.9079999999997	-7.02400000000011	23.0064564850823	36.1613824891787	34.7385689660747	34.1538330901076	58.3158637523144
281	402.8015	285.3503	25	19	280	14	-41.6860000000008	28.184	50.3195831858737	37.3233960070803	33.7218129277669	39.3755213489895	60.1941899293276
282	404.8953	283.9768	25	19	281	14.05	41.8760000000009	-27.4699999999996	50.0819356255332	42.2176253983679	35.7347422790608	42.851742152041	62.279172057144
283	402.7658	284.7834	25	19	282	14.1	-42.5900000000001	16.1319999999989	45.5428317520988	41.2236947985927	33.362839835364	50.1348998655506	66.3732038964537
284	401.0486	283.5627	25	19	283	14.15	-34.3439999999998	-24.4139999999993	42.1373199432517	38.2807758892649	37.3396836012325	53.8586961178253	76.4687811872206
285	400.6523	282.7526	25	19	284	14.2	-7.92599999999993	-16.2020000000007	18.0368034862062	35.3081020689429	38.5343095015457	59.7506840105012	85.0882188540202
286	398.8723	282.7824	25	19	285	14.25	-35.6000000000006	0.596000000000458	35.6049886392348	29.4022836636477	48.4664327652005	64.9049015812841	87.3716064814162
287	400.1667	281.5885	25	19	286	14.3	25.8879999999999	-23.8779999999997	35.2185665239229	32.4617418040971	54.2400304193236	69.6827838897291	90.7489631378042
288	399.4141	281.3152	25	19	287	14.35	-15.0519999999995	-5.46600000000012	16.0137397256226	35.8449242044986	66.4269638367034	75.2370503919112	90.7562413448512
289	396.5433	281.3883	25	19	288	14.4	-57.4160000000006	1.46200000000022	57.434610645499	58.6520896411361	71.1641982192562	83.1114342834171	90.0314698213014
290	397.7991	280.1729	25	19	289	14.45	25.1160000000004	-24.3079999999998	34.9527154882137	73.1719587697043	84.7627990549277	85.5991404777388	89.4456415948908
291	390.5503	282.0265	25	19	290	14.5	-144.976	37.0719999999994	149.640815822422	103.451644009759	96.0879902348013	88.6357510349649	89.045203035074
292	385.4464	283.762	25	19	291	14.55	-102.078	34.71	107.817912166764	109.866654634415	103.630825500397	91.7620904090851	88.8082319003805
293	377.7329	280.511	25	19	292	14.6	-154.27	-65.0199999999995	167.412165925897	133.680673905357	117.111260948458	99.803647147335	88.5656896098362
294	373.268	280.2034	25	19	293	14.65	-89.298	-6.15200000000073	89.5096637687798	133.523890828466	128.883184965602	119.419935692542	88.6555428778389
295	367.4871	275.1153	25	19	294	14.7	-115.617999999999	-101.762	154.022811842921	134.089692231091	132.663971453932	137.10667365245	93.8030735749274
296	360.2422	273.4102	25	19	295	14.75	-144.897999999999	-34.1020000000003	148.85690043797	130.770877887158	128.805069304729	140.140972678028	102.26336810686
297	356.3217	269.5068	25	19	296	14.8	-78.4100000000001	-78.0679999999995	110.646919179885	147.899715296788	129.284150398847	145.704296153211	109.907195765256
298	349.6189	266.0517	25	19	297	14.85	-134.056	-69.1020000000003	150.818094206233	131.647269002507	133.180330457967	146.857839749538	112.177482520513
299	343.3147	259.9727	25	19	298	14.9	-126.084	-121.58	175.153850816932	124.086247780992	167.675673165827	145.702412270339	113.96466933251
300	340.2112	258.0744	25	19	299	14.95	-62.0699999999999	-37.965999999999	72.7605803715165	124.478608566603	189.450548249972	144.737450099674	115.96750639643
301	335.2578	255.5654	25	19	300	15	-99.0680000000009	-50.1800000000003	111.051794330394	135.589783028775	184.193955121255	138.714884721158	115.936367683841
302	334.7479	261.1727	25	19	301	15.05	-10.1979999999992	112.146	112.608723107937	187.451631034866	187.777766806024	134.76472164872	115.585326951327
303	328.0604	269.031	25	19	302	15.1	-133.75	157.166	206.373966517097	247.253827497437	176.604418550617	126.996479354122	115.103259927506
304	313.800973558261	285.41892850925	25	19	303	15.15	-285.188528834781	327.758570185	434.463090847384	244.301662461518	162.521639575077	123.452389637852	114.288136685335
305	301.6377	299.4756	25	19	304	15.2	-243.26547116522	281.133429815	371.771562684374	251.076925045446	156.810928745416	127.855463139354	114.342962804295
306	297.6328	302.1478	25	19	305	15.25	-80.0980000000004	53.4440000000006	96.2909691507991	217.619054072458	148.624700137588	139.621834632435	114.035788963174
307	292.217	307.0787	25	19	306	15.3	-108.316	98.6180000000002	146.485036027575	137.591648115287	140.245292898593	150.131607640783	113.602823409012
308	291.3169	308.8133	25	19	307	15.35	-18.0020000000002	34.692	39.084611652158	66.3680299933948	120.812628250277	149.117914649115	113.256140935243
309	290.7853	310.4452	25	19	308	15.4	-10.6319999999994	32.6379999999995	34.326061061531	52.9477378136571	79.2291061098778	144.817904381603	111.913164917676
310	290.4462	311.1506	25	19	309	15.45	-6.78200000000061	14.1079999999999	15.6534720749106	29.413660751741	66.2603780287347	146.335872315121	111.244708839238
311	290.291	312.6018	25	19	310	15.5	-3.10399999999959	29.0240000000006	29.1895082521106	24.006202428096	95.0497141436151	143.236984332716	107.720640880861
312	288.941	312.0986	25	19	311	15.55	-27.0000000000005	-10.064000000001	28.8146507179949	20.8665641044681	112.485448475542	139.40856349357	105.142511883795
313	288.5698	312.573	25	19	312	15.6	-7.42399999999975	9.48800000000006	12.0473200339327	66.1527260640747	121.631410747613	130.402872707678	101.128889599861
314	288.8992	313.4442	25	19	313	15.65	6.58800000000042	17.4240000000009	18.6278694433914	137.151690473573	127.114169188129	109.156337678128	99.360060028307
315	278.822067134432	320.149674780695	25	19	314	15.7	-201.54265731136	134.1094956139	242.084281872944	195.557236199342	135.860815884826	91.5792519561396	95.9524295503809
316	262.529548253279	330.325520083502	25	19	315	15.75	-325.85037762306	203.51690605614	384.184330299603	219.256619067131	137.849268527845	87.9306052483196	92.8883021196658
317	249.0228	338.981	25	19	316	15.8	-270.134965065581	173.10959832996	320.842379346841	233.36177427179	138.571834088546	81.5013506648136	91.1097790376526
318	243.8899	343.0131	25	19	317	15.85	-102.658	80.6420000000003	130.544234372874	205.568905705576	139.993117165079	79.6544421209489	88.8176997654836
319	240.5524	345.9681	25	19	318	15.9	-66.7500000000001	59.0999999999997	89.1536454666884	138.546846582117	139.083569246378	78.1239175650135	87.3124552946318
320	236.3465	348.9505	25	19	319	15.95	-84.1180000000003	59.6479999999997	103.119939041875	81.5864319777488	116.898125883544	77.7519675788017	NA
321	234.4987	350.5649	25	19	320	16	-36.9559999999996	32.2880000000009	49.0740346823045	60.7296152630263	80.811496353024	76.7263970405638	NA
322	234.3911	352.3637	25	19	321	16.05	-2.15200000000038	35.9759999999994	36.0403063250017	44.8053642209654	50.5172528540854	75.5203021188695	NA
323	233.1107	352.6545	25	19	322	16.1	-25.6079999999997	5.8159999999998	26.260150799262	28.2273460615126	37.6774734942844	75.2612998456008	NA
324	232.6457	352.7591	25	19	323	16.15	-9.30000000000007	2.0920000000001	9.53239025638385	23.0761461239313	29.1336659418978	75.2677304187617	NA
325	232.6948	351.7488	25	19	324	16.2	0.98199999999963	-20.2059999999994	20.2298482446107	19.4480737304221	19.6431192727778	64.0493959614083	NA
326	231.7731	352.4628	25	19	325	16.25	-18.4339999999997	14.28	23.3180349943984	14.6253317255425	15.6035255532827	46.1547696068965	NA
327	232.244	351.7017	25	19	326	16.3	9.41800000000001	-15.222	17.8999443574554	13.4619676628302	12.4687701491933	32.0879504345223	NA
328	232.3481	351.6756	25	19	327	16.35	2.08199999999977	-0.522000000000844	2.14644077486427	11.058892484043	10.5294825261231	28.5174848818522	NA
329	232.5338	351.681	25	19	328	16.4	3.71400000000051	0.108000000000175	3.71556994282221	8.13090498263397	11.4518915911457	29.8070062076606	NA
330	232.7703	352.0168	25	19	329	16.45	4.72999999999956	6.71600000000012	8.2144723506746	5.48946656796453	11.2006660392722	NA	NA
331	233.0143	352.3756	25	19	330	16.5	4.88	7.17600000000061	8.67809748735336	6.43363332670377	11.498042860769	NA	NA
332	232.9827	352.1431	25	19	331	16.55	-0.631999999999948	-4.65000000000032	4.69275228410822	9.44181551946115	13.6586480149591	NA	NA
333	233.064	352.4767	25	19	332	16.6	1.62599999999998	6.6719999999998	6.86727456856046	11.3424395945013	19.3574962694201	NA	NA
334	232.9335	351.548	25	19	333	16.65	-2.60999999999967	-18.5739999999998	18.7564809066091	14.8651807389039	30.4803464734235	NA	NA
335	232.2198	352.0728	25	19	334	16.7	-14.2740000000003	10.4959999999994	17.7175927258755	21.8278294619537	NA	NA	NA
336	231.6875	353.2748	25	19	335	16.75	-10.6459999999998	24.0400000000011	26.2918032093664	32.2813592121364	NA	NA	NA
337	231.5603	351.3036	25	19	336	16.8	-2.54399999999976	-39.4240000000002	39.505995899357	51.5188774273858	NA	NA	NA
338	228.8645	352.5181	25	19	337	16.85	-53.9160000000004	24.2899999999997	59.1349233194737	NA	NA	NA	NA
339	223.7085	355.057	25	19	338	16.9	-103.12	50.7780000000002	114.944071982856	NA	NA	NA	NA
340	NA	NA	25	19	339	16.95	NA	NA	NA	NA	NA	NA	NA
341	NA	NA	25	19	340	17	NA	NA	NA	NA	NA	NA	NA
342	NA	NA	25	19	341	17.05	NA	NA	NA	NA	NA	NA	NA
343	NA	NA	25	19	342	17.1	NA	NA	NA	NA	NA	NA	NA
344	NA	NA	25	19	343	17.15	NA	NA	NA	NA	NA	NA	NA
345	NA	NA	25	19	344	17.2	NA	NA	NA	NA	NA	NA	NA
346	NA	NA	25	19	345	17.25	NA	NA	NA	NA	NA	NA	NA
347	NA	NA	25	19	346	17.3	NA	NA	NA	NA	NA	NA	NA
348	NA	NA	25	19	347	17.35	NA	NA	NA	NA	NA	NA	NA
349	NA	NA	25	19	348	17.4	NA	NA	NA	NA	NA	NA	NA
350	NA	NA	25	19	349	17.45	NA	NA	NA	NA	NA	NA	NA
351	NA	NA	25	19	350	17.5	NA	NA	NA	NA	NA	NA	NA
352	NA	NA	25	19	351	17.55	NA	NA	NA	NA	NA	NA	NA
353	NA	NA	25	19	352	17.6	NA	NA	NA	NA	NA	NA	NA
354	NA	NA	25	19	353	17.65	NA	NA	NA	NA	NA	NA	NA
355	NA	NA	25	19	354	17.7	NA	NA	NA	NA	NA	NA	NA
356	NA	NA	25	19	355	17.75	NA	NA	NA	NA	NA	NA	NA
357	NA	NA	25	19	356	17.8	NA	NA	NA	NA	NA	NA	NA
358	NA	NA	25	19	357	17.85	NA	NA	NA	NA	NA	NA	NA
359	NA	NA	25	19	358	17.9	NA	NA	NA	NA	NA	NA	NA
360	NA	NA	25	19	359	17.95	NA	NA	NA	NA	NA	NA	NA
361	NA	NA	25	19	360	18	NA	NA	NA	NA	NA	NA	NA
362	NA	NA	25	19	361	18.05	NA	NA	NA	NA	NA	NA	NA
363	NA	NA	25	19	362	18.1	NA	NA	NA	NA	NA	NA	NA
364	NA	NA	25	19	363	18.15	NA	NA	NA	NA	NA	NA	NA
365	NA	NA	25	19	364	18.2	NA	NA	NA	NA	NA	NA	NA
366	NA	NA	25	19	365	18.25	NA	NA	NA	NA	NA	NA	NA
367	NA	NA	25	19	366	18.3	NA	NA	NA	NA	NA	NA	NA
368	NA	NA	25	19	367	18.35	NA	NA	NA	NA	NA	NA	NA
369	NA	NA	25	19	368	18.4	NA	NA	NA	NA	NA	NA	NA
370	NA	NA	25	19	369	18.45	NA	NA	NA	NA	NA	NA	NA
371	NA	NA	25	19	370	18.5	NA	NA	NA	NA	NA	NA	NA
372	NA	NA	25	19	371	18.55	NA	NA	NA	NA	NA	NA	NA
373	NA	NA	25	19	372	18.6	NA	NA	NA	NA	NA	NA	NA
374	NA	NA	25	19	373	18.65	NA	NA	NA	NA	NA	NA	NA
375	NA	NA	25	19	374	18.7	NA	NA	NA	NA	NA	NA	NA
376	NA	NA	25	19	375	18.75	NA	NA	NA	NA	NA	NA	NA
377	NA	NA	25	19	376	18.8	NA	NA	NA	NA	NA	NA	NA
378	NA	NA	25	19	377	18.85	NA	NA	NA	NA	NA	NA	NA
379	NA	NA	25	19	378	18.9	NA	NA	NA	NA	NA	NA	NA
380	NA	NA	25	19	379	18.95	NA	NA	NA	NA	NA	NA	NA
381	NA	NA	25	19	380	19	NA	NA	NA	NA	NA	NA	NA
382	NA	NA	25	19	381	19.05	NA	NA	NA	NA	NA	NA	NA
383	NA	NA	25	19	382	19.1	NA	NA	NA	NA	NA	NA	NA
384	NA	NA	25	19	383	19.15	NA	NA	NA	NA	NA	NA	NA
385	NA	NA	25	19	384	19.2	NA	NA	NA	NA	NA	NA	NA
386	NA	NA	25	19	385	19.25	NA	NA	NA	NA	NA	NA	NA
387	NA	NA	25	19	386	19.3	NA	NA	NA	NA	NA	NA	NA
388	NA	NA	25	19	387	19.35	NA	NA	NA	NA	NA	NA	NA
389	NA	NA	25	19	388	19.4	NA	NA	NA	NA	NA	NA	NA
390	NA	NA	25	19	389	19.45	NA	NA	NA	NA	NA	NA	NA
391	NA	NA	25	19	390	19.5	NA	NA	NA	NA	NA	NA	NA
392	NA	NA	25	19	391	19.55	NA	NA	NA	NA	NA	NA	NA
393	NA	NA	25	19	392	19.6	NA	NA	NA	NA	NA	NA	NA
394	NA	NA	25	19	393	19.65	NA	NA	NA	NA	NA	NA	NA
395	NA	NA	25	19	394	19.7	NA	NA	NA	NA	NA	NA	NA
396	NA	NA	25	19	395	19.75	NA	NA	NA	NA	NA	NA	NA
397	NA	NA	25	19	396	19.8	NA	NA	NA	NA	NA	NA	NA
398	NA	NA	25	19	397	19.85	NA	NA	NA	NA	NA	NA	NA
399	NA	NA	25	19	398	19.9	NA	NA	NA	NA	NA	NA	NA
400	NA	NA	25	19	399	19.95	NA	NA	NA	NA	NA	NA	NA
401	NA	NA	25	19	400	20	NA	NA	NA	NA	NA	NA	NA
402	NA	NA	25	19	401	20.05	NA	NA	NA	NA	NA	NA	NA
403	NA	NA	25	19	402	20.1	NA	NA	NA	NA	NA	NA	NA
404	NA	NA	25	19	403	20.15	NA	NA	NA	NA	NA	NA	NA
405	NA	NA	25	19	404	20.2	NA	NA	NA	NA	NA	NA	NA
406	NA	NA	25	19	405	20.25	NA	NA	NA	NA	NA	NA	NA
407	NA	NA	25	19	406	20.3	NA	NA	NA	NA	NA	NA	NA
408	NA	NA	25	19	407	20.35	NA	NA	NA	NA	NA	NA	NA
409	NA	NA	25	19	408	20.4	NA	NA	NA	NA	NA	NA	NA
410	NA	NA	25	19	409	20.45	NA	NA	NA	NA	NA	NA	NA
411	NA	NA	25	19	410	20.5	NA	NA	NA	NA	NA	NA	NA
412	NA	NA	25	19	411	20.55	NA	NA	NA	NA	NA	NA	NA
413	NA	NA	25	19	412	20.6	NA	NA	NA	NA	NA	NA	NA
414	NA	NA	25	19	413	20.65	NA	NA	NA	NA	NA	NA	NA
415	NA	NA	25	19	414	20.7	NA	NA	NA	NA	NA	NA	NA
416	NA	NA	25	19	415	20.75	NA	NA	NA	NA	NA	NA	NA
417	NA	NA	25	19	416	20.8	NA	NA	NA	NA	NA	NA	NA
418	NA	NA	25	19	417	20.85	NA	NA	NA	NA	NA	NA	NA
419	NA	NA	25	19	418	20.9	NA	NA	NA	NA	NA	NA	NA
420	NA	NA	25	19	419	20.95	NA	NA	NA	NA	NA	NA	NA
421	NA	NA	25	19	420	21	NA	NA	NA	NA	NA	NA	NA
422	NA	NA	25	19	421	21.05	NA	NA	NA	NA	NA	NA	NA
423	NA	NA	25	19	422	21.1	NA	NA	NA	NA	NA	NA	NA
424	NA	NA	25	19	423	21.15	NA	NA	NA	NA	NA	NA	NA
425	NA	NA	25	19	424	21.2	NA	NA	NA	NA	NA	NA	NA
426	NA	NA	25	19	425	21.25	NA	NA	NA	NA	NA	NA	NA
427	NA	NA	25	19	426	21.3	NA	NA	NA	NA	NA	NA	NA
428	NA	NA	25	19	427	21.35	NA	NA	NA	NA	NA	NA	NA
429	NA	NA	25	19	428	21.4	NA	NA	NA	NA	NA	NA	NA
430	NA	NA	25	19	429	21.45	NA	NA	NA	NA	NA	NA	NA
431	NA	NA	25	19	430	21.5	NA	NA	NA	NA	NA	NA	NA
432	NA	NA	25	19	431	21.55	NA	NA	NA	NA	NA	NA	NA
433	NA	NA	25	19	432	21.6	NA	NA	NA	NA	NA	NA	NA
434	NA	NA	25	19	433	21.65	NA	NA	NA	NA	NA	NA	NA
435	NA	NA	25	19	434	21.7	NA	NA	NA	NA	NA	NA	NA
436	NA	NA	25	19	435	21.75	NA	NA	NA	NA	NA	NA	NA
437	NA	NA	25	19	436	21.8	NA	NA	NA	NA	NA	NA	NA
438	NA	NA	25	19	437	21.85	NA	NA	NA	NA	NA	NA	NA
439	NA	NA	25	19	438	21.9	NA	NA	NA	NA	NA	NA	NA
440	NA	NA	25	19	439	21.95	NA	NA	NA	NA	NA	NA	NA
441	NA	NA	25	19	440	22	NA	NA	NA	NA	NA	NA	NA
442	NA	NA	25	19	441	22.05	NA	NA	NA	NA	NA	NA	NA
443	NA	NA	25	19	442	22.1	NA	NA	NA	NA	NA	NA	NA
444	NA	NA	25	19	443	22.15	NA	NA	NA	NA	NA	NA	NA
445	NA	NA	25	19	444	22.2	NA	NA	NA	NA	NA	NA	NA
446	NA	NA	25	19	445	22.25	NA	NA	NA	NA	NA	NA	NA
447	NA	NA	25	19	446	22.3	NA	NA	NA	NA	NA	NA	NA
448	NA	NA	25	19	447	22.35	NA	NA	NA	NA	NA	NA	NA
449	NA	NA	25	19	448	22.4	NA	NA	NA	NA	NA	NA	NA
450	NA	NA	25	19	449	22.45	NA	NA	NA	NA	NA	NA	NA
451	NA	NA	25	19	450	22.5	NA	NA	NA	NA	NA	NA	NA
452	NA	NA	25	19	451	22.55	NA	NA	NA	NA	NA	NA	NA
453	NA	NA	25	19	452	22.6	NA	NA	NA	NA	NA	NA	NA
454	NA	NA	25	19	453	22.65	NA	NA	NA	NA	NA	NA	NA
455	NA	NA	25	19	454	22.7	NA	NA	NA	NA	NA	NA	NA
456	NA	NA	25	19	455	22.75	NA	NA	NA	NA	NA	NA	NA
457	NA	NA	25	19	456	22.8	NA	NA	NA	NA	NA	NA	NA
458	NA	NA	25	19	457	22.85	NA	NA	NA	NA	NA	NA	NA
459	NA	NA	25	19	458	22.9	NA	NA	NA	NA	NA	NA	NA
460	NA	NA	25	19	459	22.95	NA	NA	NA	NA	NA	NA	NA
461	NA	NA	25	19	460	23	NA	NA	NA	NA	NA	NA	NA
462	NA	NA	25	19	461	23.05	NA	NA	NA	NA	NA	NA	NA
463	NA	NA	25	19	462	23.1	NA	NA	NA	NA	NA	NA	NA
464	NA	NA	25	19	463	23.15	NA	NA	NA	NA	NA	NA	NA
465	NA	NA	25	19	464	23.2	NA	NA	NA	NA	NA	NA	NA
466	NA	NA	25	19	465	23.25	NA	NA	NA	NA	NA	NA	NA
467	NA	NA	25	19	466	23.3	NA	NA	NA	NA	NA	NA	NA
468	NA	NA	25	19	467	23.35	NA	NA	NA	NA	NA	NA	NA
469	NA	NA	25	19	468	23.4	NA	NA	NA	NA	NA	NA	NA
470	NA	NA	25	19	469	23.45	NA	NA	NA	NA	NA	NA	NA
471	NA	NA	25	19	470	23.5	NA	NA	NA	NA	NA	NA	NA
472	NA	NA	25	19	471	23.55	NA	NA	NA	NA	NA	NA	NA
473	NA	NA	25	19	472	23.6	NA	NA	NA	NA	NA	NA	NA
474	NA	NA	25	19	473	23.65	NA	NA	NA	NA	NA	NA	NA
475	NA	NA	25	19	474	23.7	NA	NA	NA	NA	NA	NA	NA
476	NA	NA	25	19	475	23.75	NA	NA	NA	NA	NA	NA	NA
477	NA	NA	25	19	476	23.8	NA	NA	NA	NA	NA	NA	NA
478	NA	NA	25	19	477	23.85	NA	NA	NA	NA	NA	NA	NA
479	NA	NA	25	19	478	23.9	NA	NA	NA	NA	NA	NA	NA
480	NA	NA	25	19	479	23.95	NA	NA	NA	NA	NA	NA	NA
481	NA	NA	25	19	480	24	NA	NA	NA	NA	NA	NA	NA
482	NA	NA	25	19	481	24.05	NA	NA	NA	NA	NA	NA	NA
483	NA	NA	25	19	482	24.1	NA	NA	NA	NA	NA	NA	NA
484	NA	NA	25	19	483	24.15	NA	NA	NA	NA	NA	NA	NA
485	NA	NA	25	19	484	24.2	NA	NA	NA	NA	NA	NA	NA
486	NA	NA	25	19	485	24.25	NA	NA	NA	NA	NA	NA	NA
487	NA	NA	25	19	486	24.3	NA	NA	NA	NA	NA	NA	NA
488	NA	NA	25	19	487	24.35	NA	NA	NA	NA	NA	NA	NA
489	NA	NA	25	19	488	24.4	NA	NA	NA	NA	NA	NA	NA
490	NA	NA	25	19	489	24.45	NA	NA	NA	NA	NA	NA	NA
491	NA	NA	25	19	490	24.5	NA	NA	NA	NA	NA	NA	NA
492	NA	NA	25	19	491	24.55	NA	NA	NA	NA	NA	NA	NA
493	NA	NA	25	19	492	24.6	NA	NA	NA	NA	NA	NA	NA
494	NA	NA	25	19	493	24.65	NA	NA	NA	NA	NA	NA	NA
495	NA	NA	25	19	494	24.7	NA	NA	NA	NA	NA	NA	NA
496	NA	NA	25	19	495	24.75	NA	NA	NA	NA	NA	NA	NA
497	NA	NA	25	19	496	24.8	NA	NA	NA	NA	NA	NA	NA
498	NA	NA	25	19	497	24.85	NA	NA	NA	NA	NA	NA	NA
499	NA	NA	25	19	498	24.9	NA	NA	NA	NA	NA	NA	NA
500	NA	NA	25	19	499	24.95	NA	NA	NA	NA	NA	NA	NA
501	NA	NA	25	19	500	25	NA	NA	NA	NA	NA	NA	NA
502	NA	NA	25	19	501	25.05	NA	NA	NA	NA	NA	NA	NA
503	NA	NA	25	19	502	25.1	NA	NA	NA	NA	NA	NA	NA
504	NA	NA	25	19	503	25.15	NA	NA	NA	NA	NA	NA	NA
505	NA	NA	25	19	504	25.2	NA	NA	NA	NA	NA	NA	NA
506	NA	NA	25	19	505	25.25	NA	NA	NA	NA	NA	NA	NA
507	NA	NA	25	19	506	25.3	NA	NA	NA	NA	NA	NA	NA
508	NA	NA	25	19	507	25.35	NA	NA	NA	NA	NA	NA	NA
509	NA	NA	25	19	508	25.4	NA	NA	NA	NA	NA	NA	NA
510	NA	NA	25	19	509	25.45	NA	NA	NA	NA	NA	NA	NA
511	NA	NA	25	19	510	25.5	NA	NA	NA	NA	NA	NA	NA
512	NA	NA	25	19	511	25.55	NA	NA	NA	NA	NA	NA	NA
513	NA	NA	25	19	512	25.6	NA	NA	NA	NA	NA	NA	NA
514	NA	NA	25	19	513	25.65	NA	NA	NA	NA	NA	NA	NA
515	NA	NA	25	19	514	25.7	NA	NA	NA	NA	NA	NA	NA
516	NA	NA	25	19	515	25.75	NA	NA	NA	NA	NA	NA	NA
517	NA	NA	25	19	516	25.8	NA	NA	NA	NA	NA	NA	NA
518	NA	NA	25	19	517	25.85	NA	NA	NA	NA	NA	NA	NA
519	NA	NA	25	19	518	25.9	NA	NA	NA	NA	NA	NA	NA
520	NA	NA	25	19	519	25.95	NA	NA	NA	NA	NA	NA	NA
521	NA	NA	25	19	520	26	NA	NA	NA	NA	NA	NA	NA
522	NA	NA	25	19	521	26.05	NA	NA	NA	NA	NA	NA	NA
523	NA	NA	25	19	522	26.1	NA	NA	NA	NA	NA	NA	NA
524	NA	NA	25	19	523	26.15	NA	NA	NA	NA	NA	NA	NA
525	NA	NA	25	19	524	26.2	NA	NA	NA	NA	NA	NA	NA
526	NA	NA	25	19	525	26.25	NA	NA	NA	NA	NA	NA	NA
527	NA	NA	25	19	526	26.3	NA	NA	NA	NA	NA	NA	NA
528	NA	NA	25	19	527	26.35	NA	NA	NA	NA	NA	NA	NA
529	NA	NA	25	19	528	26.4	NA	NA	NA	NA	NA	NA	NA
530	NA	NA	25	19	529	26.45	NA	NA	NA	NA	NA	NA	NA
531	NA	NA	25	19	530	26.5	NA	NA	NA	NA	NA	NA	NA
532	NA	NA	25	19	531	26.55	NA	NA	NA	NA	NA	NA	NA
533	NA	NA	25	19	532	26.6	NA	NA	NA	NA	NA	NA	NA
534	NA	NA	25	19	533	26.65	NA	NA	NA	NA	NA	NA	NA
535	NA	NA	25	19	534	26.7	NA	NA	NA	NA	NA	NA	NA
536	NA	NA	25	19	535	26.75	NA	NA	NA	NA	NA	NA	NA
537	NA	NA	25	19	536	26.8	NA	NA	NA	NA	NA	NA	NA
538	NA	NA	25	19	537	26.85	NA	NA	NA	NA	NA	NA	NA
539	NA	NA	25	19	538	26.9	NA	NA	NA	NA	NA	NA	NA
540	NA	NA	25	19	539	26.95	NA	NA	NA	NA	NA	NA	NA
541	NA	NA	25	19	540	27	NA	NA	NA	NA	NA	NA	NA
542	NA	NA	25	19	541	27.05	NA	NA	NA	NA	NA	NA	NA
543	NA	NA	25	19	542	27.1	NA	NA	NA	NA	NA	NA	NA
544	NA	NA	25	19	543	27.15	NA	NA	NA	NA	NA	NA	NA
545	NA	NA	25	19	544	27.2	NA	NA	NA	NA	NA	NA	NA
546	NA	NA	25	19	545	27.25	NA	NA	NA	NA	NA	NA	NA
547	NA	NA	25	19	546	27.3	NA	NA	NA	NA	NA	NA	NA
548	NA	NA	25	19	547	27.35	NA	NA	NA	NA	NA	NA	NA
549	NA	NA	25	19	548	27.4	NA	NA	NA	NA	NA	NA	NA
550	NA	NA	25	19	549	27.45	NA	NA	NA	NA	NA	NA	NA
551	NA	NA	25	19	550	27.5	NA	NA	NA	NA	NA	NA	NA
552	NA	NA	25	19	551	27.55	NA	NA	NA	NA	NA	NA	NA
553	NA	NA	25	19	552	27.6	NA	NA	NA	NA	NA	NA	NA
554	NA	NA	25	19	553	27.65	NA	NA	NA	NA	NA	NA	NA
555	NA	NA	25	19	554	27.7	NA	NA	NA	NA	NA	NA	NA
556	NA	NA	25	19	555	27.75	NA	NA	NA	NA	NA	NA	NA
557	NA	NA	25	19	556	27.8	NA	NA	NA	NA	NA	NA	NA
558	NA	NA	25	19	557	27.85	NA	NA	NA	NA	NA	NA	NA
559	NA	NA	25	19	558	27.9	NA	NA	NA	NA	NA	NA	NA
560	NA	NA	25	19	559	27.95	NA	NA	NA	NA	NA	NA	NA
561	NA	NA	25	19	560	28	NA	NA	NA	NA	NA	NA	NA
562	NA	NA	25	19	561	28.05	NA	NA	NA	NA	NA	NA	NA
563	NA	NA	25	19	562	28.1	NA	NA	NA	NA	NA	NA	NA
564	NA	NA	25	19	563	28.15	NA	NA	NA	NA	NA	NA	NA
565	NA	NA	25	19	564	28.2	NA	NA	NA	NA	NA	NA	NA
566	NA	NA	25	19	565	28.25	NA	NA	NA	NA	NA	NA	NA
567	NA	NA	25	19	566	28.3	NA	NA	NA	NA	NA	NA	NA
568	NA	NA	25	19	567	28.35	NA	NA	NA	NA	NA	NA	NA
569	NA	NA	25	19	568	28.4	NA	NA	NA	NA	NA	NA	NA
570	NA	NA	25	19	569	28.45	NA	NA	NA	NA	NA	NA	NA
571	NA	NA	25	19	570	28.5	NA	NA	NA	NA	NA	NA	NA
572	NA	NA	25	19	571	28.55	NA	NA	NA	NA	NA	NA	NA
573	NA	NA	25	19	572	28.6	NA	NA	NA	NA	NA	NA	NA
574	NA	NA	25	19	573	28.65	NA	NA	NA	NA	NA	NA	NA
575	NA	NA	25	19	574	28.7	NA	NA	NA	NA	NA	NA	NA
576	NA	NA	25	19	575	28.75	NA	NA	NA	NA	NA	NA	NA
577	NA	NA	25	19	576	28.8	NA	NA	NA	NA	NA	NA	NA
578	NA	NA	25	19	577	28.85	NA	NA	NA	NA	NA	NA	NA
579	NA	NA	25	19	578	28.9	NA	NA	NA	NA	NA	NA	NA
580	NA	NA	25	19	579	28.95	NA	NA	NA	NA	NA	NA	NA
581	NA	NA	25	19	580	29	NA	NA	NA	NA	NA	NA	NA
582	NA	NA	25	19	581	29.05	NA	NA	NA	NA	NA	NA	NA
583	NA	NA	25	19	582	29.1	NA	NA	NA	NA	NA	NA	NA
584	NA	NA	25	19	583	29.15	NA	NA	NA	NA	NA	NA	NA
585	NA	NA	25	19	584	29.2	NA	NA	NA	NA	NA	NA	NA
586	NA	NA	25	19	585	29.25	NA	NA	NA	NA	NA	NA	NA
587	NA	NA	25	19	586	29.3	NA	NA	NA	NA	NA	NA	NA
588	NA	NA	25	19	587	29.35	NA	NA	NA	NA	NA	NA	NA
589	NA	NA	25	19	588	29.4	NA	NA	NA	NA	NA	NA	NA
590	NA	NA	25	19	589	29.45	NA	NA	NA	NA	NA	NA	NA
591	NA	NA	25	19	590	29.5	NA	NA	NA	NA	NA	NA	NA
592	NA	NA	25	19	591	29.55	NA	NA	NA	NA	NA	NA	NA
593	NA	NA	25	19	592	29.6	NA	NA	NA	NA	NA	NA	NA
594	NA	NA	25	19	593	29.65	NA	NA	NA	NA	NA	NA	NA
595	NA	NA	25	19	594	29.7	NA	NA	NA	NA	NA	NA	NA
596	NA	NA	25	19	595	29.75	NA	NA	NA	NA	NA	NA	NA
597	NA	NA	25	19	596	29.8	NA	NA	NA	NA	NA	NA	NA
598	NA	NA	25	19	597	29.85	NA	NA	NA	NA	NA	NA	NA
599	NA	NA	25	19	598	29.9	NA	NA	NA	NA	NA	NA	NA
600	NA	NA	25	19	599	29.95	NA	NA	NA	NA	NA	NA	NA
601	NA	NA	25	19	600	30	NA	NA	NA	NA	NA	NA	NA
