# Supplementary material for: An automated feeding system for the African killifish reveals the impact of diet on lifespan and allows scalable assessment of associative learning
Source: eLife. 2022 Nov 10;11:e69008. doi: 10.7554/eLife.69008 (PMC9788828; doi:10.7554/eLife.69008)
Supplement: Figure 6—source data 3. [file elife-69008-fig6-data3.zip › Filtered and Interpolated Trajectories with Kinematics/t4_REC002 DLC_likelihood-euclidean-filtered_splines-interpolated_kinematics_02_resnet50_TrainAllTheThingsJun28shuffle1_1030000.csv]

	x2	y2	fishnum	recording_num	bodyparts_coords	seconds	velocity_x	velocity_y	velocity_xy	velocity_xy_5frame	velocity_xy_10frame	velocity_xy_20frame	velocity_xy_40frame
1	22910.5989696089	5069.4776784693	4	2	0	0	0	0	0	NA	NA	NA	NA
2	21695.658773783	4797.44556952817	4	2	1	0.05	-24298.8039165179	-5440.6421788226	24900.4509816865	NA	NA	NA	NA
3	20524.5219855341	4535.51475420469	4	2	2	0.1	-23422.7357649781	-5238.61630646961	24001.409365335	18854.6862239234	NA	NA	NA
4	19396.3874038203	4283.49506687386	4	2	3	0.15	-22562.691634276	-5040.39374661659	23118.8369712743	23135.3061954188	NA	NA	NA
5	18310.4538276001	4041.19634191067	4	2	4	0.2	-21718.671524404	-4845.9744992638	22252.7338013214	22269.2030274657	19312.197557177	NA	NA
6	17265.9200558317	3808.42841369013	4	2	5	0.25	-20890.675435368	-4655.3585644108	21403.0998574768	21419.5690858092	21052.3944186082	NA	NA
7	16261.9848874735	3585.00111658723	4	2	6	0.3	-20078.703367164	-4468.545942058	20569.9351419212	20586.4043726562	20227.4643285809	NA	NA
8	15297.8471214839	3370.72428497698	4	2	7	0.35	-19282.755319792	-4285.536632205	19753.2396570522	19769.7088904305	19419.0034715907	NA	NA
9	14372.7055568211	3165.40775323438	4	2	8	0.4	-18502.831293256	-4106.330634852	18953.0134055093	18969.4826417976	18627.0118505384	NA	NA
10	13485.7589924435	2968.86135573442	4	2	9	0.45	-17738.931287552	-3930.9279499992	18169.2563901932	18185.725629696	17851.4894686308	16766.5569213726	NA
11	12636.2062273094	2780.89492685211	4	2	10	0.5	-16991.055302682	-3759.3285776462	17401.9686143122	17418.4378573723	17092.43632942	17298.3019238094	NA
12	11823.2460603772	2601.31830096244	4	2	11	0.55	-16259.203338644	-3591.5325177934	16651.150081413	16667.6193284207	16349.8524368515	16555.7180877922	NA
13	11046.0772906052	2429.94131244043	4	2	12	0.6	-15543.37539544	-3427.5397704402	15916.8007954337	15933.2700468312	15623.7377953189	15829.6035094966	NA
14	10303.8987169517	2266.57379566105	4	2	13	0.65	-14843.57147307	-3267.3503355876	15198.9207607515	15215.3900170423	14914.092409727	15119.9581948282	NA
15	9595.90913837501	2111.02558499932	4	2	14	0.7	-14159.7915715338	-3110.9642132346	14497.5099822455	14513.9792440071	14220.9162855682	14426.7821504638	NA
16	8921.30735383356	1963.10651483024	4	2	15	0.75	-13492.035690829	-2958.3814033816	13812.568465368	13829.0377332655	13544.2094290107	13750.0753839795	NA
17	8279.29216228563	1822.62641952881	4	2	16	0.8	-12840.3038309586	-2809.6019060286	13144.0962162367	13160.5654910333	12883.9718470036	13089.8379040066	NA
18	7669.06236268956	1689.39513347002	4	2	17	0.85	-12204.5959919214	-2664.6257211758	12492.093241726	12508.5625243053	12240.2035474024	12446.0697204209	NA
19	7089.81675400369	1563.22249102888	4	2	18	0.9	-11584.9121737174	-2523.4528488228	11856.5595495902	11873.028840979	11612.9045391179	11818.770844574	NA
20	6540.75413518633	1443.91832658038	4	2	19	0.95	-10981.2523763472	-2386.08328897	11237.4951486055	11253.9644500002	11002.0748322968	11207.9412895784	11386.0102817951
21	6021.07330519584	1331.29247449953	4	2	20	1	-10393.6165998098	-2252.517041617	10634.9000487366	10651.3693615393	10407.714438539	10613.5810706613	11437.050289412
22	5529.97306299054	1225.15476916132	4	2	21	1.05	-9822.004844106	-2122.7541067642	10048.7742613428	10065.2435872026	9829.82337116159	10035.6902056072	10859.1608504322
23	5066.65220752876	1125.31504494076	4	2	22	1.1	-9266.41710923559	-1996.7944844112	9479.11779942148	9495.58714028839	9268.40164552287	9474.26871531733	10297.7411015035
24	4630.30953776885	1031.58313621285	4	2	23	1.15	-8726.85339519821	-1874.6381745582	8925.93067790656	8942.40003609903	8723.44927942101	8929.31662452286	9752.79116488071
25	4220.14385266912	943.768877352585	4	2	24	1.2	-8203.31370199459	-1756.2851772053	8389.2129140345	8405.68229232297	8194.96629358862	8400.83396270405	9224.31120891382
26	3835.35395118792	861.682102734964	4	2	25	1.25	-7695.798029624	-1641.73549235242	7868.96452778981	7885.43392950642	7682.95271231187	7888.82076528963	8712.30147304914
27	3475.13863228358	785.132646734989	4	2	26	1.3	-7204.30637808679	-1530.9891199995	7365.18554246252	7381.65497163944	7187.40856421067	7393.27707524082	8216.76231179985
28	3138.69669491444	713.930343727661	4	2	27	1.35	-6728.83874738281	-1424.04606014656	6877.87598533873	6894.34544688885	6708.33388323225	6914.20294517514	7737.69427763621
29	2825.22693803881	647.885028087978	4	2	28	1.4	-6269.39513751259	-1320.90631279366	6407.03588857162	6423.50538852471	6245.72870992779	6451.59844025878	7275.098292059
30	2533.92816061505	586.806534190942	4	2	29	1.45	-5825.97554847521	-1221.56987794072	5952.66529028158	5969.13483609837	5799.59309311126	6005.46364221769	6828.97604517062
31	2263.99916160147	530.504696411551	4	2	30	1.5	-5398.5799802716	-1126.03675558782	5514.76423596912	5531.23383695807	5369.92709204024	5575.79865501452	6399.33111385418
32	2014.63873995643	478.789349124807	4	2	31	1.55	-4987.2084329008	-1034.30694573488	5093.3327803308	5109.80244821615	4956.73077932004	5162.60361307217	5986.1731626477
33	1785.04569463824	431.470326705708	4	2	32	1.6	-4591.8609063638	-946.380448381981	4688.37098963722	4704.84073933367	4560.00424482741	4765.87869351039	5589.54651138353
34	1574.41882460524	388.357463529256	4	2	33	1.65	-4212.53740066	-862.25726352904	4299.87894486204	4316.34879555576	4179.74760109655	4385.62413493324	5210.15536297074
35	1381.95692881577	349.26059397045	4	2	34	1.7	-3849.2379157894	-781.93739117612	3927.85674586918	3944.32672254172	3815.96099084675	4021.8402673638	4849.16188264983
36	1206.85880622816	313.98955240429	4	2	35	1.75	-3501.9624517522	-705.420831323199	3572.30451707956	3588.77465269676	3468.64459771717	3674.52756211879	4505.85862139275
37	1048.32325580074	282.354173205776	4	2	36	1.8	-3170.7110085484	-632.70758397028	3233.22241526059	3249.69275397695	3137.79866193367	3343.68671959315	4179.15552078988
38	905.549076491842	254.164290749908	4	2	37	1.85	-2855.48358617796	-563.797649117361	2910.61064041242	2927.08124235983	2823.42350378854	3029.31883485154	3868.07242810618
39	777.735067259805	229.229739411686	4	2	38	1.9	-2556.28018464074	-498.69102676444	2604.46945126302	2620.94039987859	2525.51955993869	2731.425739544	3572.32415087215
40	664.080027062961	207.36035356611	4	2	39	1.95	-2273.10080393688	-437.38771691152	2314.79918778359	2331.27060132562	2244.08744161634	2450.01080076282	3291.84791352448
41	563.782754859641	188.36596758818	4	2	40	2	-2005.9454440664	-379.8877195586	2041.60030467332	2058.07235488033	1979.12803219734	2185.0811570471	3026.42613656625
42	476.042049608181	172.056415852896	4	2	41	2.05	-1754.8141050292	-326.19103470568	1784.87342249578	1801.34636590042	1730.64265986626	1936.65611968824	2775.60206303657
43	400.056710266912	158.241532735259	4	2	42	2.1	-1519.70678682538	-276.29766235274	1544.61940818595	1561.09364087285	1498.63342487566	1704.82430744972	2538.94639701059
44	335.025535794169	146.731152610267	4	2	43	2.15	-1300.62348945486	-230.20760249984	1320.83950636346	1337.3156645161	1283.10387799145	1490.99410141862	2316.05187651696
45	280.147325148285	137.335109852921	4	2	44	2.2	-1097.56421291768	-187.92085514692	1113.53556264574	1130.0147184069	1084.06061067889	1297.48980259562	2106.51296666443
46	234.620877287592	129.863238838222	4	2	45	2.25	-910.52895721386	-149.43742029398	922.710422889586	939.194494870988	901.517716377034	1122.89647749588	1909.92842808339
47	197.644991170425	124.125373941169	4	2	46	2.3	-739.51772234334	-114.75729794106	748.368691949774	764.861390082484	735.513577442809	965.03396633894	1725.90750312877
48	168.418465755116	119.931349536761	4	2	47	2.35	-584.53050830618	-83.88048808816	590.51829050639	607.027580484934	586.2251111109	821.941911037217	1554.07285003718
49	146.1401	117.091	4	2	48	2.4	-445.56731510232	-56.8069907352202	449.173982420934	465.719768237967	456.468642898548	693.049861485514	1394.04122083268
50	130.008692863409	115.414159705885	4	2	49	2.45	-322.62814273182	-33.5368058822999	324.366514657988	341.012436478718	350.892163574893	578.23218483128	1245.41298572784
51	119.223043303676	114.710663029416	4	2	50	2.5	-215.71299119466	-14.06993352938	216.17136165475	233.255727350811	266.664922794422	477.053618117972	1107.77992122542
52	112.981950279136	114.790344345593	4	2	51	2.55	-124.8218604908	1.59362632354004	124.832033153529	148.075895714613	199.425272811617	388.600513000971	980.730498951251
53	110.484212748121	115.463038029416	4	2	52	2.6	-49.9547506203001	13.45387367646	51.7347448668544	94.7567466648526	145.250397198774	312.014100510777	863.851830698468
54	110.928629668964	116.538578455885	4	2	53	2.65	8.88833841686022	21.5108085293801	23.274824239944	67.610077350877	102.995844979578	246.479618100679	756.730394143944
55	113.514	117.8268	4	2	54	2.7	51.7074066207198	25.7644308823001	57.7707694091854	57.8381091445169	72.4037589836695	191.185665965057	658.95233672952
56	117.330023108813	119.097096544115	4	2	55	2.75	76.32046217626	25.4059308823	80.4380150848722	57.2450670467371	52.5895198589096	145.329294047981	570.10361764624
57	121.03	119.9571	4	2	56	2.8	73.9995378237401	17.2000691176999	75.9721921217283	57.9157942445426	41.6874485591331	108.128286664385	489.770080270842
58	123.464974686385	120.087740672345	4	2	57	2.85	48.6994937277001	2.61281344690019	48.7695343779557	50.0507713024863	37.8030899106538	78.8268652228184	417.537491609901
59	124.713361576705	119.624904408109	4	2	58	2.9	24.9677378063998	-9.25672528472006	26.6284602289712	37.5689623669421	36.4905933028095	56.6567021213675	352.991564651091
60	125.160417678672	118.818215939819	4	2	59	2.95	8.94112203934014	-16.1337693658001	18.4456546989041	25.5367879737494	31.4791683552197	40.8151706928565	295.717971048848
61	125.1914	117.9173	4	2	60	3	0.619646426559939	-18.01831879638	18.0289704071511	18.3611127745705	23.9936653015407	30.4786854037441	245.302347737155
62	125.127571137793	117.129314918276	4	2	61	3.05	-1.27657724414007	-15.7597016344801	15.8113201557646	15.0653923610765	16.8313005171523	24.8048782142629	201.330299112392
63	125.034216046721	116.491553412657	4	2	62	3.1	-1.86710182143997	-12.7552301123799	12.8911583820613	12.907565407953	12.4033332468627	22.879353947214	163.387395232088
64	124.912625270846	115.998841798253	4	2	63	3.15	-2.43181551750013	-9.85423228808003	10.1498581615012	10.4183682361393	10.3175592631572	22.4666868692704	131.05916545653
65	124.76408935423	115.64600639017	4	2	64	3.2	-2.97071833231996	-7.05670816165991	7.65651993328689	8.12581306055527	9.22658240204349	20.4148708634236	103.931085660467
66	124.589898840936	115.427873503519	4	2	65	3.25	-3.48381026587987	-4.36265773302011	5.5829845480827	6.44555371915485	8.36785094857873	17.310757796597	81.5885548872458
67	124.391344275024	115.339269453406	4	2	66	3.3	-3.9710913182401	-1.77208100225982	4.34854427784426	5.56972616523798	7.92230786939273	14.5061942027435	63.6168526339492
68	124.169716200557	115.375020554941	4	2	67	3.35	-4.43256148933983	0.71502203069997	4.48986167505914	5.54559939613396	7.95561798377426	13.1330721825855	49.6010569341195
69	123.926305161597	115.52995312323	4	2	68	3.4	-4.8682207792001	3.09865136577997	5.77072039191692	6.31733366101812	8.44278043573127	12.9332678166676	39.1258740564101
70	123.662401702206	115.798893473384	4	2	69	3.45	-5.27806918782005	5.37880700307994	7.5358860877668	7.71880267823018	9.35057337162759	13.2037572664157	31.7752395628557
71	123.379296366445	116.176667920509	4	2	70	3.5	-5.66210671521986	7.55548894250012	9.44165587250348	9.46568224839368	10.6278502916533	13.5510773563391	27.1312006579703
72	123.078279698376	116.658102779714	4	2	71	3.55	-6.02033336138021	9.62869718409991	11.3558893639046	11.3158347062246	12.1810878883348	14.0600852238121	24.7697157745323
73	122.760642242062	117.238024366108	4	2	72	3.6	-6.35274912627978	11.5984317278799	13.2242595258766	13.1555473471212	13.8628111183084	14.7606899533983	24.2320873514333
74	122.427674541563	117.911258994799	4	2	73	3.65	-6.65935400998023	13.4646925738201	15.0214826810713	14.9383669222885	15.548976370178	15.6387128123808	24.3997344488906
75	122.080667140943	118.672632980894	4	2	74	3.7	-6.94014801239973	15.2274797218999	16.7344492922501	16.6433730984394	17.1809321307878	16.6765053558765	23.6961138926843
76	121.720910584263	119.516972639503	4	2	75	3.75	-7.19513113360023	16.88679317218	18.3557537483398	18.259939988223	18.7343037640994	17.8478157265102	22.4142972968283
77	121.349695415584	120.439104285733	4	2	76	3.8	-7.42430337358002	18.4426329246	19.880920244659	19.7821180341314	20.1978625782314	19.1054186035136	21.2299666483626
78	120.968312178969	121.433854234693	4	2	77	3.85	-7.62766473229988	19.8949989792001	21.307093974795	21.2063169144544	21.5657619230224	20.3752486454206	20.7088998043032
79	120.57805141848	122.496048801491	4	2	78	3.9	-7.80521520977999	21.24389133596	22.6323729106132	22.5302406059103	22.8346451890304	21.5950459914527	20.7219165772672
80	120.180203678178	123.620514301235	4	2	79	3.95	-7.95695480603996	22.4893099948801	23.8554436938653	23.7523520580234	24.0024373401255	22.7353084328549	20.9174229543345
81	119.776059502126	124.802077049034	4	2	80	4	-8.08288352104	23.6312549559798	24.9753722056193	24.8715838578217	25.0677811613671	23.7837159121964	21.0986330661921
82	119.366909434384	126.035563359995	4	2	81	4.05	-8.18300135484009	24.66972621922	25.9914775052244	25.8871723439294	26.0297493186924	24.7345533348016	21.3079442475409
83	118.954044019016	127.315799549228	4	2	82	4.1	-8.25730830736006	25.6047237846602	26.9032529737863	26.7985577657965	26.8876861725328	25.5848207556526	21.5603006733248
84	118.538753800083	128.637611931839	4	2	83	4.15	-8.3058043786599	26.4362476522197	27.7103153411515	27.6053217168238	27.6411156127274	26.3327820285109	21.8486235155509
85	118.122329321647	129.995826822939	4	2	84	4.2	-8.32848956871999	27.1642978220001	28.4123708032011	28.3071465793614	28.2896847349219	26.9773569219449	22.1641223881259
86	117.706061127769	131.385270537634	4	2	85	4.25	-8.32536387755994	27.7888742939001	29.0091919607555	28.903788487244	28.8331280602934	27.5178367970596	22.4937339549807
87	117.291239762512	132.800769391033	4	2	86	4.3	-8.29642730513996	28.3099770679797	29.5006018179123	29.3950588815255	29.2712440913719	27.9537390939817	22.8139470660247
88	116.879155769938	134.237149698245	4	2	87	4.35	-8.24167985148023	28.7276061442401	29.8864625131995	29.7808117040473	29.6038795882829	28.284727426021	23.0878877737662
89	116.471099694108	135.689237774377	4	2	88	4.4	-8.16112151659979	29.0417615226403	30.166667312559	30.060934403763	29.8309188679914	28.5105653378669	23.28467589226
90	116.068362079085	137.151859934538	4	2	89	4.45	-8.05475230046	29.2524432032201	30.34113491581	30.2353416033824	29.9522765037643	28.6310886422533	23.3899674772636
91	115.67223346893	138.619842493836	4	2	90	4.5	-7.92257220310006	29.3596511859596	30.4098054593342	30.3039706893218	29.9678924327521	28.646188776045	23.3983099751664
92	115.284004407704	140.088011767379	4	2	91	4.55	-7.76458122451999	29.36338547086	30.3726378160093	30.2667788544573	29.8777288692711	28.5558032712698	23.3082030747758
93	114.904965439471	141.551194070277	4	2	92	4.6	-7.58077936466009	29.2636460579604	30.2296079428966	30.1237413034813	29.6817686795091	28.3599113932513	23.1211706418582
94	114.536407108292	143.004215717636	4	2	93	4.65	-7.37116662358005	29.0604329471796	29.9807081382362	29.8748504617412	29.3800150630064	28.058534218721	22.8446760057327
95	114.179619958228	144.441903024565	4	2	94	4.7	-7.13574300127988	28.7537461385801	29.6259471609302	29.5201161351597	28.9724925495847	27.6517394203752	22.5043819944659
96	113.835894533342	145.859082306173	4	2	95	4.75	-6.87450849772006	28.3435856321603	29.1653512506335	29.0595666696964	28.4592494917967	27.1396521834513	22.1477795872071
97	113.506521377696	147.250579877567	4	2	96	4.8	-6.58746311291992	27.8299514278797	28.5989661831022	28.4932512715555	27.8403624511677	26.5224755285359	21.8055272430325
98	113.19279103535	148.611222053856	4	2	97	4.85	-6.27460684692011	27.2128435257804	27.9268606155798	27.8212437956881	27.1159431982198	25.8005269021118	21.4911291025451
99	112.895994050369	149.935835150149	4	2	98	4.9	-5.93593969962001	26.4922619258596	27.1491311475317	27.0436485218522	26.2861495694507	24.9743057930674	21.2128294578678
100	112.617420966812	151.219245481553	4	2	99	4.95	-5.57146167113984	25.6682066280803	26.2659097815934	26.1606087671758	25.3512023369862	24.0446265216723	20.9772304548088
101	112.358362328743	152.456279363177	4	2	100	5	-5.18117276138014	24.74067763248	25.2773748814541	25.1723197267432	24.3114119341505	23.0129040381364	20.7903051172545
102	112.120108680222	153.641763110128	4	2	101	5.05	-4.76507297041991	23.7096749390201	24.1837674097198	24.079047867346	23.1672221878008	21.88185281475	20.6577430303749
103	111.903950565312	154.770523037516	4	2	102	5.1	-4.32316229820003	22.5751985477598	22.9854154134171	22.8811608782842	21.9192851247145	20.6575205280637	20.5850902217522
104	111.711178528075	155.837385460449	4	2	103	5.15	-3.85544074474012	21.3372484586603	21.6827718505454	21.5791753464487	20.5685965231284	19.3565699829546	20.5778134369932
105	111.543083112573	156.837176694034	4	2	104	5.2	-3.36190831003989	19.9958246717	20.2764748362846	20.1738356084258	19.1167604937598	18.0314070669869	20.6413326289239
106	111.400954862867	157.764723053381	4	2	105	5.25	-2.8425649941201	18.5509271869398	18.7674472222767	18.6662505226858	17.5665585844761	16.7777223773547	20.7810386265386
107	111.28608432302	158.614850853596	4	2	106	5.3	-2.2974107969398	17.0025560043001	17.1570687196053	17.0581451789109	15.9233431783323	15.6573153920834	21.002303310419
108	111.199762037092	159.38238640979	4	2	107	5.35	-1.72644571856011	15.3507111238798	15.4474899847173	15.3523601092354	14.1990978579076	14.6975307790692	21.3104857437212
109	111.143278549147	160.062156037069	4	2	108	5.4	-1.12966975890004	13.59539254558	13.6422451316704	13.5539418225034	12.4269903964585	13.9150935778686	21.7109359990402
110	111.117924403246	160.648986050542	4	2	109	5.45	-0.507082918020103	11.7366002694598	11.7475494879073	11.6728507482388	10.7116117969877	13.3233722673643	22.2089976102745
111	111.124990143451	161.137702765317	4	2	110	5.5	0.141314804100148	9.7743342954999	9.77535578861677	9.7319451931293	9.24403282055889	12.934421458464	22.810009168917
112	111.165766313824	161.523132496504	4	2	111	5.55	0.815523407459864	7.70859462374005	7.75161334828235	7.79583561400622	8.14740859636595	12.7596827894801	23.5193053658842
113	111.241543458427	161.800101559209	4	2	112	5.6	1.51554289206018	5.53938125410014	5.7429622091696	6.07086348474002	7.47577643342393	12.8102690502531	24.3422176580445
114	111.353612121321	161.963436268541	4	2	113	5.65	2.24137325788007	3.26669418663982	3.96169723605507	4.93412381861435	7.26159063260884	13.0970926552654	25.2840746671821
115	111.503262846568	162.007962939608	4	2	114	5.7	2.99301450493999	0.890533421340365	3.12268884157634	4.62196644449306	7.52998404096888	13.6309258374725	26.3502023750463
116	111.691786178231	161.928507887519	4	2	115	5.75	3.77046663325984	-1.58910104178005	4.09165745798842	5.21960767371857	8.30228433245196	14.422425069626	27.5459241490122
117	111.920472660371	161.719897427383	4	2	116	5.8	4.57372964280012	-4.1722092027203	6.19082647767585	6.72734565121147	9.59602240062782	15.482131092302	28.8765606114939
118	112.190612837051	161.376957874306	4	2	117	5.85	5.40280353360004	-6.85879106154005	8.73116835529717	8.98910459719773	11.4214402425986	16.8204445853307	30.3474293480818
119	112.503497252331	160.894515543398	4	2	118	5.9	6.25768830559991	-9.64884661815972	11.5003871235195	11.6704448462896	13.7671949140722	18.447566205013	31.9638444308491
120	112.860416450274	160.267396749766	4	2	119	5.95	7.13838395886	-12.5423758726402	14.4314835715077	14.5700783567626	16.5502398779573	20.3733686988768	33.7311157107652
121	113.262660974942	159.49042780852	4	2	120	6	8.04489049335984	-15.5393788249199	17.4983587034476	17.6232728114787	19.600817318693	22.6071142996975	35.654547802001
122	113.711521370397	158.558435034766	4	2	121	6.05	8.9772079091	-18.6398554750798	20.6889940300409	20.807044176933	22.8168535882381	25.1567579170184	37.7394386337032
123	114.2082881807	157.466244743614	4	2	122	6.1	9.93533620606001	-21.8438058230402	23.9971406288776	24.1113751587168	26.1651127372374	28.0269147880253	39.7314657245662
124	114.754251949914	156.208683250172	4	2	123	6.15	10.9192753842802	-25.1512298688402	27.419243950791	27.5311897910965	29.6335417774171	31.2115793514097	42.3700915180156
125	115.3507032221	154.780576869548	4	2	124	6.2	11.9290254437198	-28.5621276124795	30.9531384804267	31.0636288197136	33.2167533567848	34.6689976831057	43.554488409761
126	115.99893254132	153.17675191685	4	2	125	6.25	12.9645863844001	-32.0764990539601	34.5974318653463	34.7069526629961	36.9119442669431	38.3141259206696	44.5417747514389
127	116.700230451637	151.392034707187	4	2	126	6.3	14.0259582063399	-35.69434419326	38.3511891731261	38.4600393779012	40.7174934334089	42.0958058309045	44.9202097640875
128	117.455887497111	149.421251555667	4	2	127	6.35	15.1131409094799	-39.4156630304002	42.2137598452904	42.3221315548528	44.632389333452	45.9973279170943	45.178486102832
129	118.267194221806	147.259228777397	4	2	128	6.4	16.2261344939	-43.2404555654	46.1846775253164	46.2926987427896	48.6559637887471	50.0125952838295	45.4025112711029
130	119.135441169782	144.900792687487	4	2	129	6.45	17.3649389595201	-47.1687217981997	50.263599365185	50.3713580471043	52.7877554882542	54.138859154166	45.6028316205879
131	120.061918885101	142.340769601045	4	2	130	6.5	18.5295543063799	-51.2004617288403	54.4502678050303	54.5578260039079	57.0274345226462	58.3746741455379	45.9456777063742
132	121.047917911827	139.573985833178	4	2	131	6.55	19.7199805345201	-55.3356753573399	58.7444856946996	58.8518881995931	61.3747580735709	62.7191944779263	46.1482262152311
133	122.094728794019	136.595267698995	4	2	132	6.6	20.9362176438401	-59.57436268366	63.1460996293081	63.2533794216555	65.8295430969513	66.6526623988793	46.532213297241
134	123.203642075741	133.399441513605	4	2	133	6.65	22.1782656344399	-63.9165237077998	67.6549885037424	67.7621703025028	70.3916487902419	71.6430903807659	46.5728876205247
135	124.375948301055	129.981333592116	4	2	134	6.7	23.4461245062801	-68.3621584297805	72.2710554754972	72.3781581000375	75.0609649515473	73.4780509820495	46.7513074070022
136	125.612938014021	126.335770249635	4	2	135	6.75	24.7397942593199	-72.9112668496197	76.9942222092666	77.1012601899946	79.8374040241328	74.6611244332518	47.1209241846153
137	126.915901758703	122.457577801271	4	2	136	6.8	26.0592748936401	-77.5638489672801	81.824424682373	81.9314093808907	84.7208955224436	74.358288435873	47.0084658483009
138	128.286130079161	118.341582562133	4	2	137	6.85	27.4045664091602	-82.31990478276	86.761610079094	86.8685504814391	88.6729354643065	73.5365276203333	47.2077327607032
139	129.724913519458	113.982610847329	4	2	138	6.9	28.7756688059397	-87.17943429608	91.8057344582225	91.9126377457628	94.6302169727847	72.3574563371929	47.3680770746986
140	131.233542623655	109.375488971966	4	2	139	6.95	30.1725820839403	-92.1424375072598	96.9567609782391	97.0636329448498	94.1683464758448	70.8322945422989	48.6622646859804
141	132.813307935815	104.515043251154	4	2	140	7	31.5953062431998	-97.2089144162402	102.214658530885	100.244610738618	92.2948143438573	69.2842411130508	51.3647611586075
142	134.4655	99.3961	4	2	141	7.05	33.0438412836997	-102.37886502308	107.579400677808	107.329024564679	87.341818798175	67.1396945134439	53.1538456927884
143	137.4394	95.21197	4	2	142	7.1	59.4780000000003	-83.6826000000002	102.666499047937	101.46814247025	81.2435121437154	65.0375118064567	55.4488013749619
144	143.7587	94.4814	4	2	143	7.15	126.386	-14.6114	127.227803588524	92.6769909419518	74.323263884144	61.9341958896396	59.2852475303173
145	145.4161	91.53265	4	2	144	7.2	33.1479999999999	-58.9749999999998	67.6523505060982	77.6200046515003	66.6036241330506	58.8336171308987	62.7446132699734
146	148.3229	91.34354	4	2	145	7.25	58.1360000000001	-3.78219999999999	58.2589008893921	62.2424135488124	58.7310782019688	55.9277224485611	65.1551781842082
147	149.3852	90.12746	4	2	146	7.3	21.2459999999999	-24.3216000000001	32.2944692255501	41.3175032036093	49.5584935044442	51.9211258656972	66.1916988607338
148	149.7239	88.88383	4	2	147	7.35	6.77399999999977	-24.8725999999999	25.7785435344977	31.7391057958507	41.4020881486069	48.4181376043122	66.7062103499886
149	149.4276	89.97446	4	2	148	7.4	-5.92599999999948	21.8125999999998	22.6032518625083	24.7851654619858	29.2381748064946	44.7235588655677	68.9266804224712
150	148.5999	89.43493	4	2	149	7.45	-16.5540000000004	-10.7906	19.7603634673053	21.4969823573881	23.4988877859526	43.1856702177947	69.7129713058238
151	149.2383	90.42073	4	2	150	7.5	12.7680000000004	19.7160000000002	23.4891992200675	20.5617627484013	19.5606305532648	44.354848171677	68.7325480547388
152	148.6316	89.91058	4	2	151	7.55	-12.1340000000004	-10.2030000000002	15.8535537025619	17.1588464093799	16.5004329332194	43.5884969076504	67.655702057412
153	148.7993	90.95229	4	2	152	7.6	3.35399999999993	20.8342000000002	21.1024454895637	15.2586697760544	15.5927630649089	44.2449403510445	66.7264626838281
154	148.9988	90.75663	4	2	153	7.65	3.99000000000001	-3.91320000000007	5.58867016740124	14.3360956445438	15.1238538469915	46.9274046798687	65.3510076372891
155	148.6504	90.38012	4	2	154	7.7	-6.96799999999996	-7.53019999999992	10.2594803006779	11.5038835090507	19.7677163025388	52.0111755578973	64.8925394529374
156	148.0281	91.08972	4	2	155	7.75	-12.4459999999999	14.1919999999999	18.8763285625143	10.6237633814165	29.9786181413852	55.6492319351647	65.0146596903386
157	148.0118	91.00668	4	2	156	7.8	-0.326000000000022	-1.66079999999994	1.69249302509635	13.0888612846031	37.6185003108567	58.0251092855946	65.2687553864256
158	147.6211	91.74474	4	2	157	7.85	-7.81399999999962	14.7611999999998	16.7018448513926	24.2767628290232	47.0877925534822	59.8758930796439	65.4411679751061
159	148.4199	92.14997	4	2	158	7.9	15.976	8.10460000000006	17.9141596833343	45.6211406382267	64.6166345532428	65.4959045077494	65.9710763357434
160	151.67	91.52338	4	2	159	7.95	65.0019999999995	-12.5317999999999	66.1989880227782	63.7331171126626	80.523463329842	68.5936480693486	65.0590630964556
161	157.9499	91.51169	4	2	160	8	125.598000000001	-0.233800000000031	125.598217608532	83.551821725548	91.7378333170646	68.1808549964269	66.1125575815992
162	161.9615	93.78838	4	2	161	8.05	80.2319999999997	45.5338	92.2523753972762	116.144407821882	99.5497856379698	68.1717096013801	67.6330688799256
163	167.7163	94.42375	4	2	162	8.1	115.096	12.7073999999999	115.795367915819	136.770163830661	104.159023094379	68.4154135611996	69.2247674663815
164	176.5231	92.36667	4	2	163	8.15	176.136	-41.1416	180.877090165007	137.854525995902	115.867955168507	68.7678193849386	71.5225933373589
165	184.9747	91.86648	4	2	164	8.2	169.032	-10.0038000000001	169.32776806667	135.366454163277	117.419579836158	70.9514617749761	74.3286647099213
166	191.1052	89.55724	4	2	165	8.25	122.61	-46.1848000000001	131.020028434739	124.76622446321	106.383091851469	74.1015969321161	78.1905428548953
167	194.8962	88.31096	4	2	166	8.3	75.8199999999999	-24.9256	79.8120162341485	115.591502515132	98.7249188919035	78.6163849071539	80.0864569838619
168	197.1755	86.15166	4	2	167	8.35	45.5860000000001	-43.1859999999998	62.7942194154843	98.0689958416558	89.743034568917	82.4641983459001	80.9737261096911
169	203.7571	84.65253	4	2	168	8.4	131.632	-29.9826000000002	135.003480424617	74.9116577070346	72.9190042166344	87.2185938059191	81.3994606439088
170	207.059	82.2461	4	2	169	8.45	66.0379999999998	-48.1286	81.7152346992895	62.08338362053	61.3794602201101	86.9324559751166	81.4402081023006
171	206.4529	81.78482	4	2	170	8.5	-12.122	-9.22560000000004	15.2333377616332	54.719844674624	56.4653605471676	87.8702669915214	81.1292668537443
172	206.7261	82.51918	4	2	171	8.55	5.46400000000006	14.6872000000002	15.6706458016256	30.2465059181367	57.682984176338	91.6776408522007	81.6319586710579
173	207.76	83.30531	4	2	172	8.6	20.6779999999998	15.7226	25.9765246859542	24.6899245985643	60.7693735974212	94.2045945817185	81.3487887448412
174	207.3361	82.83677	4	2	173	8.65	-8.47800000000007	-9.37080000000009	12.6367866421809	38.0190633873006	58.569232443331	96.1177819948491	81.5601811292798
175	210.0305	82.94608	4	2	174	8.7	53.888	2.18619999999987	53.9323281014273	53.282584732146	56.4453321140748	96.6461538619453	81.7375638720624
176	211.3371	79.06623	4	2	175	8.75	26.1320000000001	-77.5969999999998	81.879031705315	66.8189025202185	69.3574421315744	100.731853774626	81.86486009565
177	215.5348	77.18636	4	2	176	8.8	83.954	-37.5974000000002	91.9882525258525	86.8919589685254	84.630362812498	102.147804682129	82.5186682736712
178	220.1028	76.15535	4	2	177	8.85	91.3600000000002	-20.6201999999999	93.6581136263167	88.2007396295853	98.66615459452	102.071559139738	82.3097204323409
179	225.5041	74.49715	4	2	178	8.9	108.026	-33.1639999999999	113.002068883715	100.695820875848	119.316559773064	97.3030167800681	82.6392219998472
180	228.5041	74.11842	4	2	179	8.95	60	-7.57460000000009	60.4762314067271	115.97814089285	131.912847503781	94.2867681352526	81.8096773739207
181	235.5258	72.44772	4	2	180	9	140.434	-33.4139999999999	144.354437936629	130.513406668822	144.998347002084	94.0776787110618	79.0484528895323
182	243.4819	69.6915	4	2	181	9.05	159.122	-55.1244	168.399852610862	151.741160577602	146.61262518792	95.0922077407357	77.1972009226533
183	250.7626	65.67164	4	2	182	9.1	145.614	-80.3972000000002	166.334442506175	175.624955377976	143.373744682055	94.2821639284828	75.3857485022131
184	258.5851	57.99927	4	2	183	9.15	156.45	-153.4474	219.14083842762	189.30087312832	136.036801116805	94.352542873621	74.6454689825715
185	266.3127	53.39602	4	2	184	9.2	154.552	-92.0650000000001	179.895205408593	177.247109482991	132.12820415643	92.5236659691487	75.9352672460879
186	275.9194	48.82976	4	2	185	9.25	192.134	-91.3252	212.734026688351	156.234082695289	118.797915290549	89.6281232591839	77.7712565126817
187	281.1367	47.41181	4	2	186	9.3	104.346	-28.359	108.131034384214	120.332441656008	105.554052668974	86.4209516401885	79.0310643313154
188	284.1608	46.92228	4	2	187	9.35	60.4819999999995	-9.79060000000004	61.2693085676666	88.6314529348853	89.8981732624456	82.1552425187817	81.4243807931474
189	286.0289	47.58339	4	2	188	9.4	37.3620000000005	13.2222	39.6326332312154	48.2949574527783	69.388525974178	78.0598501937753	80.5678398792364
190	285.2513	48.31769	4	2	189	9.45	-15.5520000000001	14.686	21.3902618029795	33.8609958549565	53.1344844345169	76.6868987727248	81.2035607458871
191	285.7294	48.59475	4	2	190	9.5	9.56199999999967	5.54119999999998	11.0515492778159	23.5622638296024	34.2578995162837	70.2266387875431	81.4937077964212
192	287.4015	49.25589	4	2	191	9.55	33.442	13.2228000000001	35.9612263951051	18.444610292348	26.2292780924567	62.7167609931058	81.8165526342936
193	287.8807	49.15958	4	2	192	9.6	9.58399999999983	-1.92620000000005	9.77564844089624	17.6375159341485	20.9367403555083	56.5669024227077	82.2467490886566
194	288.5429	48.92591	4	2	193	9.65	13.2439999999997	-4.67339999999993	14.0443655449433	20.220841579789	20.0828992707455	53.1731559702939	82.5243586187879
195	287.9575	49.56644	4	2	194	9.7	-11.7079999999999	12.8106	17.3547900119822	18.5975603299569	21.2455933890191	55.2243806302306	81.7100927038101
196	288.9686	50.20976	4	2	195	9.75	20.222	12.8664000000001	23.9681775060183	18.3112168814141	21.655362284537	54.8106592507377	79.9843484596356
197	287.6162	50.54044	4	2	196	9.8	-27.0479999999998	6.61359999999988	27.8448201459443	21.7211882491429	19.8794693172381	55.9143239805016	78.1176611144341
198	287.9692	50.7628	4	2	197	9.85	7.06000000000017	4.44720000000004	8.34393119818247	24.8536708438897	23.2356315829698	60.7772024465566	76.1761162308113
199	286.42	50.89359	4	2	198	9.9	-30.9839999999997	2.61580000000009	31.0942223835873	23.089882989285	36.9577859664099	63.8326629784047	73.5451125608215
200	284.9671	51.67744	4	2	199	9.95	-29.058	15.6769999999999	33.0172029857163	21.1613783045193	57.3142768259443	68.1203533565216	72.5954702021049
201	284.5232	52.2912	4	2	200	10	-8.87800000000084	12.2752000000001	15.1492382329944	28.1600462845254	75.3634189851916	68.9097368817806	72.208851097891
202	283.6437	52.52527	4	2	201	10.05	-17.589999999999	4.68139999999991	18.2022967221163	52.1943836836768	85.5993698685465	68.5408975278515	78.7977931123673
203	281.7773	53.62611	4	2	202	10.1	-37.328	22.0168	43.3372710982129	89.7748828079988	100.617664537605	70.2113342488304	84.1309074423204
204	284.1576	60.80508	4	2	203	10.15	47.6059999999995	143.5794	151.265909379344	127.636954981098	107.582426686064	70.6961743639549	80.9285530528633
205	293.076507727601	67.3217408035419	4	2	204	10.2	178.37815455202	130.333216070838	220.919698607326	150.037361432574	114.995113324024	70.8965194384714	79.9364423669918
206	302.9022	70.14399	4	2	205	10.25	196.51384544798	56.444983929162	204.459599098492	173.075282790684	116.164111479024	70.3405736600874	75.170788709907
207	309.2663	68.77244	4	2	206	10.3	127.282	-27.431	130.204328979493	162.970469688451	117.202325738465	69.8143705886798	73.2331958228987
208	316.5707	65.69467	4	2	207	10.35	146.088	-61.5554	158.526877888767	140.215343840049	117.187036914691	70.1969899428409	72.4403518395218
209	321.3575	64.1266	4	2	208	10.4	95.7360000000006	-31.3614000000001	100.741843868177	104.69126797695	104.4345627615	69.0303749278677	71.6884095967016
210	326.2961	62.05058	4	2	209	10.45	98.7720000000002	-41.5204	107.144069365318	84.3672900443561	84.4787620509986	68.504041631485	71.8887666742903
211	327.6329	62.16816	4	2	210	10.5	26.7359999999996	2.35160000000008	26.8392197829963	61.2987910386975	65.3177283349831	74.1910634082388	72.4771512263661
212	326.8493	60.9729	4	2	211	10.55	-15.6719999999996	-23.9052	28.584439316523	45.8986558345488	54.0293713088131	94.8788252316289	71.7375547986973
213	328.082	62.74566	4	2	212	10.6	24.6539999999993	35.4552	43.1843828604736	28.7421802619479	39.776315348077	111.694912461933	72.3582495406876
214	328.5083	63.85353	4	2	213	10.65	8.52600000000052	22.1574	23.7411678474334	25.9441886930162	30.4783231696716	108.683950135433	72.4155747694966
215	328.6299	64.91467	4	2	214	10.7	2.43200000000002	21.2228	21.3616915023132	23.6914525732702	22.0129699389459	104.648504103753	72.7454164912203
216	328.1248	65.3117	4	2	215	10.75	-10.1020000000005	7.94060000000002	12.8492619383376	18.2538396574564	32.2180153374534	95.5309181690764	72.5574871743832
217	328.8947	64.91512	4	2	216	10.8	15.3980000000001	-7.9316	17.3207587177931	15.0579905047943	72.5553247247929	90.5520676652958	72.7214117393211
218	328.6993	65.6907	4	2	217	10.85	-3.90800000000013	15.5116000000001	15.9963182814048	15.2837596159439	106.202788009175	84.1035012324869	73.3611037649223
219	328.3292	65.57389	4	2	218	10.9	-7.40199999999959	-2.33620000000002	7.76192208412285	38.4918419818907	112.933337509365	79.5441562149986	72.8172880788019
220	327.2489	65.88616	4	2	219	10.95	-21.6060000000004	6.24539999999996	22.4905370580611	121.419196876316	124.818246156508	75.6571799920591	72.5376543214789
221	323.8836	71.38217	4	2	220	11	-67.3059999999998	109.9202	128.889673768072	194.151736360894	125.74410800317	76.0445655709516	72.9647044308324
222	328.162339942681	92.5519754006574	4	2	221	11.05	85.57479885362	423.396108013148	431.957533189918	210.808684513936	127.074764021778	74.934212069543	72.7910331620477
223	335.0472	110.2424	4	2	222	11.1	137.697201146379	353.808491986852	379.659015704299	234.352732697071	128.430687116897	74.5051648325449	72.1268940538582
224	338.2042	106.9626	4	2	223	11.15	63.1400000000008	-65.5960000000002	91.046662849333	212.996374024449	128.609989260326	74.1349751750382	68.7777227262455
225	341.6341	100.8484	4	2	224	11.2	68.5979999999995	-122.284	140.210777973735	132.730331167241	129.301390045172	74.5943135439692	63.5800784591517
226	341.2554	99.8099	4	2	225	11.25	-7.57399999999961	-20.77	22.1078804049595	62.7096378728994	119.87111580445	74.7744006886789	59.3190553564118
227	341.1929	98.27981	4	2	226	11.3	-1.25	-30.6018	30.6273189038806	46.4112940067146	77.3130994142931	75.6284528899623	56.605559366369
228	339.7488	98.5935	4	2	227	11.35	-28.8819999999998	6.27380000000016	29.555549232589	24.2500473932733	42.8075416559143	76.5252175870037	52.6570561784702
229	340.209	98.72179	4	2	228	11.4	9.20399999999972	2.56579999999985	9.55494351840942	26.7458575844509	35.3366128407111	76.604201229736	51.2589650008611
230	339.085	97.77406	4	2	229	11.45	-22.4800000000005	-18.9545999999999	29.4045449065279	21.895867661345	24.3703809314308	76.5712670114728	49.4786145748263
231	338.809	99.48124	4	2	230	11.5	-5.51999999999907	34.1435999999999	34.5869313608476	22.9054454389293	23.8046933741882	71.738345453426	49.5346027924564
232	338.7152	99.17648	4	2	231	11.55	-1.87600000000089	-6.09520000000003	6.37736928835109	24.2619316747076	24.1821417581462	50.7032410924666	49.2207604865878
233	339.1222	100.8581	4	2	232	11.6	8.14000000000078	33.6323999999999	34.6034381205106	24.4907144695884	24.6197480571106	32.5588756457831	48.9581240184276
234	338.7179	100.1483	4	2	233	11.65	-8.08600000000069	-14.1959999999997	16.3373746973008	20.8635291639254	24.5984131991464	28.8714953170584	48.7199062419851
235	337.3596	100.8469	4	2	234	11.7	-27.1659999999997	13.972	30.5484588809318	26.4684158549474	23.8411439777734	22.5116528145504	49.1979423419546
236	336.5377	100.8142	4	2	235	11.75	-16.4380000000006	-0.65400000000011	16.4510048325328	26.3340506752919	23.6055751024021	23.1071925437471	49.3817018513626
237	336.4029	102.529	4	2	236	11.8	-2.69599999999969	34.2959999999999	34.4018027434609	24.9348947235853	24.09338277064	22.6590510674421	50.3873406081824
238	334.7265	102.7899	4	2	237	11.85	-33.528	5.21800000000013	33.9316122222332	23.1915734859583	22.3102096356519	21.2106111244535	50.7875010060395
239	335.1535	102.6006	4	2	238	11.9	8.54000000000042	-3.78600000000006	9.34159493876755	26.3476210408788	22.4063777934056	22.9737737867237	51.0975943651496
240	335.0233	101.5168	4	2	239	11.95	-2.60400000000004	-21.6759999999999	21.8318526927972	21.7183496863326	20.6529246976699	23.3000491575936	51.1099581792854
241	333.77	102.5299	4	2	240	12	-25.0660000000005	20.2619999999999	32.2312426071354	18.286368596012	22.409691713306	23.0246400139612	48.2736441511646
242	334.3321	102.5024	4	2	241	12.05	11.2420000000009	-0.550000000000068	11.2554459707299	19.877860863226	21.135960376738	23.5073089036327	38.0394321002456
243	334.9977	101.9923	4	2	242	12.1	13.3119999999997	-10.2019999999999	16.7717067706298	18.1142759093815	17.8014741917963	23.4110832043104	29.2037719099627
244	334.1336	102.0307	4	2	243	12.15	-17.2820000000002	0.767999999999915	17.2990562748378	18.4717623857332	21.349134374301	23.304837308932	27.3975433593501
245	333.483	102.0419	4	2	244	12.2	-13.0119999999999	0.224000000000046	13.0139279235747	20.5535710671434	22.7589543374138	23.8015711399401	24.1632587251256
246	332.3559	100.768	4	2	245	12.25	-22.5419999999997	-25.478	34.0186749888937	17.3165797875807	22.4437049255203	23.9890030140462	23.7222522096733
247	333.1934	101.455	4	2	246	12.3	16.7499999999995	13.74	21.6644893777809	22.820407885376	22.9212350366253	25.1462283264025	23.0827889206641
248	333.1671	101.442	4	2	247	12.35	-0.52599999999984	-0.260000000000105	0.586750372816146	27.4036327654461	24.5119567729689	25.0497844250753	22.7418112662534
249	332.0212	99.51623	4	2	248	12.4	-22.9179999999997	-38.5154	44.8181967638144	26.4156474653073	24.2032968244583	25.5909875005633	22.6259174047727
250	331.8038	97.73293	4	2	249	12.45	-4.34799999999996	-35.6659999999999	35.9300523239251	25.2888990061072	26.9502175822103	25.648649347098	22.4512031135019
251	330.3527	97.82372	4	2	250	12.5	-29.0219999999999	1.81579999999997	29.0787484882	31.7073337583571	25.5683143147865	24.8089428489031	22.2880717313654
252	329.588	98.06392	4	2	251	12.55	-15.2940000000001	4.80400000000003	16.0307470817802	25.5861857635406	29.1564962760669	25.3756231080245	22.9862257558976
253	328.1812	98.895	4	2	252	12.6	-28.1360000000006	16.6216	32.6789241340659	26.4968023989746	32.2980946583543	25.8486681741422	24.6499787182223
254	327.6571	98.4151	4	2	253	12.65	-10.4819999999995	-9.59800000000001	14.2124567897317	24.7209811642656	29.8328406268255	25.9235914016419	26.8669271993663
255	326.9475	100.3108	4	2	254	12.7	-14.1920000000005	37.9140000000001	40.483135501095	33.0240935460267	28.5383443567823	25.8148646357009	26.9312192415415
256	326.1982	99.63359	4	2	255	12.75	-14.9860000000001	-13.5442	20.1996423146551	32.8888555583515	27.174180772286	24.3373118755995	26.8936922812922
257	328.787	100.8894	4	2	256	12.8	51.7759999999998	25.1161999999999	57.5463089905858	34.0794954901104	27.8300111794238	23.506526773886	26.4820294899257
258	327.3965	100.0976	4	2	257	12.85	-27.8099999999995	-15.8359999999999	32.0027341956897	30.57988631459	27.1853795753154	24.2730114080532	25.8782637804742
259	326.807	100.9156	4	2	258	12.9	-11.7899999999997	16.36	20.1656564485264	29.6273803803065	27.6438859788255	22.2780610228217	25.9451956038834
260	327.1446	99.81705	4	2	259	12.95	6.75200000000018	-21.9710000000001	22.985089623493	22.6359288128208	24.6795116891914	21.6023570694102	25.9094343075179
261	326.5042	99.38618	4	2	260	13	-12.808	-8.61739999999998	15.4371126432374	21.4819035922794	23.1063094364125	21.5515034487696	25.4829162099491
262	327.6284	99.49498	4	2	261	13.05	22.4839999999995	2.17600000000004	22.5890511531577	21.2082764675406	17.856557271705	22.4651426081625	25.6578739355165
263	326.7032	100.4247	4	2	262	13.1	-18.5040000000004	18.5944000000001	26.2326080929826	18.7791370637928	16.2479281577522	25.8888742321341	25.9608515653078
264	326.834	99.49397	4	2	263	13.15	2.61600000000044	-18.6145999999999	18.7975208248322	16.5852384925186	14.723281418818	30.4290170898007	25.8320020314652
265	326.3582	99.75348	4	2	264	13.2	-9.51599999999985	5.19019999999983	10.839392604754	13.0771857305893	14.6663697820381	30.0608673431428	25.8940957064356
266	326.2199	99.57806	4	2	265	13.25	-2.7660000000003	-3.50840000000005	4.46761978686661	11.013952723225	15.9288261252532	29.7983815485381	25.4023094782848
267	326.3588	99.36727	4	2	266	13.3	2.77799999999957	-4.21579999999977	5.04878734351088	8.23828637009543	17.1002740369013	27.8178306534488	25.6332177744574
268	326.7893	100.0366	4	2	267	13.35	8.61000000000104	13.3866	15.9164430561611	10.5536025002835	24.5923688889528	26.7067431358731	26.081410692207
269	326.6238	99.85465	4	2	268	13.4	-3.31000000000017	-3.63900000000001	4.91918905918457	15.2724137579878	33.2141482007758	26.2994037072036	25.0795993102301
270	326.0066	100.7902	4	2	269	13.45	-12.3440000000005	18.7109999999998	22.4159732556944	21.1233623432133	35.4422229970942	26.1702192679378	25.2795977154942
271	325.5159	99.47572	4	2	270	13.5	-9.81400000000008	-26.2896000000001	28.061676075388	38.1707850546806	36.4904536606637	26.156889570995	29.083158591163
272	324.2338	98.3364	4	2	271	13.55	-25.6420000000003	-22.7864	34.3035302696386	58.1900100314562	37.7791040351926	25.9401247630084	34.8376173377751
273	324.2427	93.27873	4	2	272	13.6	0.178000000000793	-101.1534	101.153556613497	60.3308434939049	37.1655581139939	26.0730349564735	38.9329658753732
274	324.5641	88.03781	4	2	273	13.65	6.42799999999966	-104.8184	105.015313943063	57.7084935633396	37.8755259955892	25.7404126612886	40.2039642835532
275	323.675	86.64072	4	2	274	13.7	-17.7819999999997	-27.9417999999998	33.1201405679381	54.4348457271719	37.6740687538375	25.9733267771703	40.0648945013815
276	323.9951	85.96523	4	2	275	13.75	6.40199999999936	-13.5097999999999	14.9499264225611	36.1603311733073	36.3849530167369	26.4673070809701	40.0540088043441
277	323.1006	85.90154	4	2	276	13.8	-17.8899999999999	-1.27380000000016	17.9352910888002	17.5610419597222	34.7799754891156	27.7599087750288	39.2111784946294
278	322.7548	85.55572	4	2	277	13.85	-6.91599999999994	-6.91640000000007	9.78098384417437	15.0172940137702	27.5537010239942	27.8898099763607	38.4509443009559
279	323.0946	86.05137	4	2	278	13.9	6.7960000000005	9.91300000000024	12.0188678751375	15.0614124701342	18.2666771218014	27.8811375976385	38.4442094017879
280	322.9667	87.06339	4	2	279	13.95	-2.55800000000022	20.2403999999999	20.4014008381776	15.1251052510592	16.5044305572463	28.9568383615781	38.3274811729925
281	323.7014	87.25201	4	2	280	14	14.6939999999995	3.7724	15.1705187043814	18.947070874681	16.4441605012764	36.6148137335563	38.4511015066482
282	323.7613	88.16273	4	2	281	14.05	1.19800000000055	18.2144	18.2537549934253	18.9723122838805	17.740713514865	47.2100920673876	38.0573986557465
283	323.0533	86.90359	4	2	282	14.1	-14.1600000000005	-25.1828	28.8908119622834	17.9915671007225	18.6140618387274	51.9770575186123	37.6560377601746
284	322.4861	86.6867	4	2	283	14.15	-11.3439999999991	-4.33779999999985	12.1450749211349	17.8269085324187	17.8867491996879	49.9789114773058	37.5212055922706
285	322.754	87.4138	4	2	284	14.2	5.35799999999995	14.5419999999999	15.4976749223874	20.3563217786708	20.2396079693187	50.0689216596202	37.5692111163863
286	323.3492	87.81423	4	2	285	14.25	11.9039999999995	8.0086	14.3472258628624	18.2810528027737	36.8446744503757	50.3096360601502	37.676612236399
287	323.918	89.25076	4	2	286	14.3	11.3760000000002	28.7306000000001	30.9008212246861	16.8011861154952	59.6402086456596	50.6045263358099	38.046084482567
288	323.8268	88.32954	4	2	287	14.35	-1.8240000000003	-18.4244000000001	18.5144670827978	22.4876488379148	76.4004140132304	50.1951454660387	38.2297815035103
289	323.8499	88.5657	4	2	288	14.4	0.461999999999989	4.72320000000025	4.74574148474212	55.8624403683328	81.6911458328102	50.5890150963722	39.7218237702324
290	325.1179	86.77216	4	2	289	14.45	25.3600000000006	-35.8708000000001	43.9299885344856	98.9240955126483	83.633412761994	50.4847430780472	41.2123093563817
291	328.7078	78.45258	4	2	290	14.5	71.798	-166.3916	181.221183514952	134.519775223687	84.1751116190239	50.7453134423013	42.6035803158692
292	334.792974082718	67.7512737745547	4	2	291	14.55	121.703481654359	-214.026124508906	246.209096946264	146.581105550125	83.4683391567548	50.1746725484846	43.6820441353971
293	340.5932	59.82152	4	2	292	14.6	116.004518345641	-158.595075491094	196.492865637992	144.779176686073	81.7762290933499	49.2390405638758	43.213793253025
294	343.32	58.04836	4	2	293	14.65	54.5359999999994	-35.4631999999999	65.0523931169325	112.487782869715	83.2912809930566	49.3019985232525	41.8826114875109
295	343.6232	59.76785	4	2	294	14.7	6.06400000000008	34.3898	34.9203442142256	68.0125828008613	80.7298781867757	49.1650954556024	42.7790175930737
296	344.2854	60.50137	4	2	295	14.75	13.2439999999997	14.6704	19.7642144331615	29.0326829630128	64.6459524342269	48.885917391828	43.0700639409105
297	345.0853	59.61808	4	2	296	14.8	15.9980000000007	-17.6658	23.833096601995	20.0014564359881	40.7091364513097	48.3322601901052	43.3843727538607
298	345.0153	59.58004	4	2	297	14.85	-1.39999999999986	-0.760800000000046	1.59336644874922	16.6805796874782	22.0776671145212	48.56975303066	45.1095881187918
299	345.8387	59.02177	4	2	298	14.9	16.4679999999998	-11.1654	19.896260481809	16.8041219987388	16.9128512136948	51.5625099428262	49.8394415855112
300	346.7386	59.19167	4	2	299	14.95	17.998	3.39800000000011	18.3159604716761	13.405690101758	14.6967781492107	53.4677803511853	55.9807900417501
301	346.2149	58.31743	4	2	300	15	-10.4740000000004	-17.4848	20.3819259894645	15.1226512660297	13.596723164632	48.5923468981821	60.9936723579836
302	345.9664	58.55247	4	2	301	15.05	-4.96999999999957	4.70079999999996	6.84093711709115	13.8242459914016	13.1961812234556	40.1539962034067	63.324145868038
303	346.3916	58.8321	4	2	302	15.1	8.50399999999922	5.59259999999995	10.1781722701075	12.7129766109432	15.3632769679701	34.4505289874377	65.7742310091704
304	345.8225	59.18609	4	2	303	15.15	-11.3819999999998	7.07980000000006	13.4042341086687	10.3893243305252	19.8337388925957	33.786311497716	67.1098197051643
305	346.3774	58.87128	4	2	304	15.2	11.0980000000006	-6.29620000000003	12.7596135693842	12.9866723451531	26.2056825155949	35.4891135265272	68.4336366158659
306	346.7352	58.61833	4	2	305	15.25	7.15599999999995	-5.05899999999997	8.76366458737433	15.6039026699105	32.5387413621373	35.8304918216709	70.4113895297663
307	346.5912	59.5992	4	2	306	15.3	-2.88000000000011	19.6174000000001	19.8276771902309	25.8432317937898	39.5988559555037	36.1642191719115	72.4516768600775
308	347.6575	59.13436	4	2	307	15.35	21.3260000000002	-9.29680000000005	23.2643238938941	39.6983884202465	46.8233908603543	40.024030771545	73.2945006045391
309	349.0568	62.04557	4	2	308	15.4	27.9859999999996	58.2241999999999	64.6008797280654	54.6881583937493	50.6597717817372	49.0898680746501	74.3361795753897
310	351.4701	65.36227	4	2	309	15.45	48.2659999999998	66.3339999999999	82.0353967016676	66.2110395658542	56.2814489038436	61.476837005453	74.0867529369378
311	355.042	67.54424	4	2	310	15.5	71.4379999999994	43.6394000000001	83.7125144548886	78.0428790507981	58.0642604787098	71.2420312736659	70.758364423356
312	358.4262	69.42583	4	2	311	15.55	67.6840000000004	37.6318000000001	77.4420830507552	75.4763117696847	59.1322571203675	76.4736191875913	65.8895346928721
313	362.3282	70.75191	4	2	312	15.6	78.0399999999997	26.5215999999998	82.4235213186136	72.8645093874408	64.68478457512	82.309421454465	64.5579121659223
314	364.7067	71.77297	4	2	313	15.65	47.5700000000006	20.4212000000001	51.7680433224983	61.4403625636703	78.3459972567045	84.9176408870761	66.9245646700276
315	367.464	73.8446	4	2	314	15.7	55.1459999999997	41.4326	68.9763847904482	52.0534746748809	96.7479914953111	87.7021777761294	68.7399324017498
316	368.695	73.34216	4	2	315	15.75	24.6199999999999	-10.0487999999999	26.591780336036	51.3266900994419	109.945321185195	91.9368616677047	71.5134076308455
317	370.2146	73.47485	4	2	316	15.8	30.3920000000005	2.65379999999993	30.5076436068083	81.2156827437243	113.348382419679	96.5710935300498	74.8510887190278
318	373.718	75.27643	4	2	317	15.85	70.068	36.0316	78.7895984414186	120.631473603181	117.795452048576	98.0192481784182	75.7874789915332
319	380.9559	82.26424	4	2	318	15.9	144.757999999999	139.7562	201.213006543911	158.450279806719	119.175509992415	97.1098492079533	76.8749205203108
320	390.829491890023	91.1791596200523	4	2	319	15.95	197.47183780046	178.298392401046	266.055339087733	174.643290164477	119.122906648415	94.7057255226903	77.0861594800913
321	399.429	97.6868	4	2	320	16	171.990162199539	130.152807598954	215.685811353724	184.26421399771	125.8094628567	92.92438194853	77.3022647686432
322	404.7523	99.33843	4	2	321	16.05	106.466	33.0325999999999	111.472695395599	157.135337241106	134.009929939732	91.6250731823376	77.22354362942
323	411.0942	99.52727	4	2	322	16.1	126.838	3.77679999999998	126.894217607581	117.614339693649	131.353711781716	94.6652953444068	80.6555602356815
324	414.3163	100.1324	4	2	323	16.15	64.4420000000002	12.1026000000001	65.568622760891	93.1686459066804	115.873701159202	100.062817842339	84.9018967500038
325	417.7368	100.2499	4	2	324	16.2	68.4100000000001	2.34999999999985	68.4503513504497	93.3765697149869	92.6634595500696	101.990751276972	87.734040448699
326	422.4091	100.3227	4	2	325	16.25	93.4460000000001	1.45600000000002	93.4573424188813	78.4432095657231	75.9034427118653	107.19632344002	90.8007097143132
327	427.7927	101.955	4	2	326	16.3	107.672	32.646	112.512314437132	74.6120650772986	69.9017639449962	113.537958266144	93.4400136892597
328	430.1729	103.0292	4	2	327	16.35	47.604	21.4840000000001	52.2274168612617	67.7125794064902	71.5351386402378	111.550927211521	94.3326015057922
329	432.2152	104.1312	4	2	328	16.4	40.8459999999991	22.0400000000001	46.4129003187684	58.6382395170502	80.9501256922635	104.659972965971	93.9348172584726
330	433.8966	104.3655	4	2	329	16.45	33.6279999999999	4.68599999999981	33.9529229964077	46.4269581750055	84.8585959055297	92.6954819547296	92.9994040180702
331	436.2018	105.0486	4	2	330	16.5	46.1040000000003	13.6619999999999	48.0856429716815	64.6270677147526	88.5831840233404	83.3624982636205	91.0261789905273
332	438.6985	105.6697	4	2	331	16.55	49.9340000000007	12.4220000000003	51.455907726908	87.2881863072285	93.065986592556	77.9734680712486	90.2340216143948
333	443.6522	110.8414	4	2	332	16.6	99.0739999999994	103.434	143.227964559997	102.004612404569	91.7481426413263	79.001699016898	88.5874435601739
334	443.3579	118.8219	4	2	333	16.65	-5.88600000000042	159.61	159.718493281148	118.528128529631	93.4462447727409	84.8861526129315	87.5649329811781
335	445.510910727615	123.748766562615	4	2	334	16.7	43.0602145523005	98.5373312523001	107.535053483112	139.705015010107	92.7275043593896	87.7659031212687	86.343773768769
336	449.1946	129.1468	4	2	335	16.75	73.6737854476996	107.9606687477	130.703223596988	118.8692175679	90.8215538153757	89.6645577609217	86.9914558553975
337	451.2369	136.7441	4	2	336	16.8	40.8460000000002	151.946	157.340340129288	99.6043032382533	86.045172197501	90.3089338484696	87.094506770677
338	452.9086	137.7528	4	2	337	16.85	33.4339999999997	20.1740000000001	39.0489773489651	83.45039631421	86.4682593935582	90.6459548331662	85.8152497710533
339	453.4192	140.8811	4	2	338	16.9	10.2120000000002	62.5659999999999	63.3939216329136	63.1149791011208	88.8221795335995	90.7597853089919	81.0492600950466
340	453.7341	139.5804	4	2	339	16.95	6.29800000000046	-26.0140000000001	26.7655188628954	32.3853293848954	90.6732103370077	91.2930825134501	74.8180400741414
341	454.6555	140.7017	4	2	340	17	18.4280000000001	22.4259999999998	29.0261375315421	54.0673012192164	90.7459314985029	89.1279760325247	70.5104204066394
342	454.6661	140.886	4	2	341	17.05	0.21199999999908	3.68600000000015	3.69209154816084	78.0400558289457	87.5518811043832	88.842970046452	68.7501810582376
343	457.805	147.5574	4	2	342	17.1	62.7780000000007	133.428	147.45883652057	97.8960243598053	89.543767025006	82.5095917759411	66.0305432811672
344	457.2691	156.7046	4	2	343	17.15	-10.7180000000005	182.944	183.25769468156	118.376883895885	88.0733258452428	75.067048120017	65.2196891625396
345	459.8354	162.4607	4	2	344	17.2	51.3260000000002	115.122	126.045361517194	142.718432823871	89.8586606675105	70.6967962605655	63.8931851123425
346	464.3702	167.2168	4	2	345	17.25	90.6960000000004	95.1220000000001	131.43043521194	125.020232830796	87.4343982496738	66.786588270775	61.9465550440302
347	468.0175	172.3168	4	2	346	17.3	72.9459999999995	102	125.39983618809	98.10659586154	91.6407678954031	60.6510552752099	59.2310937418495
348	469.7066	174.7334	4	2	347	17.35	33.7819999999999	48.3319999999998	58.9678365551931	81.8212969752157	78.550924158324	60.0795723305853	58.6696960402221
349	470.5372	177.0218	4	2	348	17.4	16.6120000000001	45.7680000000005	48.6895098352823	56.4919126034625	61.3119167064346	57.4385472241217	59.6478766278784
350	471.2641	179.131	4	2	349	17.45	14.538	42.1839999999997	44.6188670855724	40.5631029669352	50.7203821841234	56.9405981935532	60.8924112518651
351	471.4829	179.2276	4	2	350	17.5	4.37599999999975	1.9319999999999	4.78351335317436	32.0816154858523	42.8272450430471	57.6583425496583	61.1485481987568
352	472.8284	181.0779	4	2	351	17.55	26.9100000000003	37.0060000000001	45.7557880054537	24.5172375513292	33.7502294460367	59.5268940452267	60.8275064993728
353	472.75	180.2536	4	2	352	17.6	-1.56799999999976	-16.4859999999999	16.5603991497788	19.6194673930311	30.6153776361646	53.0593875454363	57.8831174245985
354	473.2874	180.334	4	2	353	17.65	10.7479999999998	1.60799999999995	10.8676201626665	29.1625774826317	26.8037686030006	45.5532257121477	54.3892409826929
355	473.7732	179.4525	4	2	354	17.7	9.71599999999967	-17.6300000000003	20.130016294082	26.9373559251382	24.0225357195959	40.0204671034163	52.2155717817937
356	476.3731	179.0907	4	2	355	17.75	51.998000000001	-7.23599999999976	52.4990638011774	29.1491397864768	27.8822868496427	34.2285523271388	49.5393188476688
357	477.3693	177.6745	4	2	356	17.8	19.9239999999998	-28.3240000000001	34.6296802179863	29.090299654672	27.4130201950503	28.1532536352295	46.3111008832054
358	477.5901	176.3113	4	2	357	17.85	4.41599999999994	-27.2640000000001	27.6193184564718	28.4256040461607	27.5678509325487	26.693437247278	46.2288456620406
359	477.5481	176.8383	4	2	358	17.9	-0.8400000000006	10.5400000000003	10.5734195036425	26.6019962166538	29.7945347178608	28.535967946765	45.8451266046915
360	477.1205	176.1149	4	2	359	17.95	-8.55199999999968	-14.468	16.8065382515256	27.8886844649623	29.3205520227091	30.4917399902801	46.7821760001177
361	475.0862	176.8675	4	2	360	18	-40.6859999999995	15.052	43.3810246536427	25.9865620786205	25.6298596112306	33.1691203649889	47.9604470489424
362	476.5393	175.417	4	2	361	18.05	29.0620000000001	-29.0100000000001	41.0631214595288	30.4987697810497	22.5562778244223	32.8120429522936	49.8730254659207
363	477.1985	176.0377	4	2	362	18.1	13.184	12.414	18.1087065247631	30.2154999992574	22.7714968583914	33.256643073256	48.0989079556054
364	476.0691	174.8256	4	2	363	18.15	-22.5880000000006	-24.2419999999998	33.1344580157881	24.6577230058074	30.2681672905293	33.7114338453687	45.1968591609095
365	476.8382	174.8507	4	2	364	18.2	15.3819999999996	0.501999999999612	15.3901893425646	17.2238711838824	36.9609442609644	33.7343473030219	43.522722252602
366	476.1949	174.4103	4	2	365	18.25	-12.8659999999991	-8.80799999999965	15.5921396863923	19.5564316381623	38.4559538803351	32.2920494245627	41.9109164185896
367	476.1104	174.5857	4	2	366	18.3	-1.68999999999983	3.50799999999992	3.89386234990387	30.037564800009	38.211065709537	31.971146491201	41.0114902002313
368	475.2334	173.3829	4	2	367	18.35	-17.5400000000002	-24.0559999999999	29.7715087961629	43.7063885226713	38.9454352139633	32.378118993496	41.5768562129671
369	478.257	170.3579	4	2	368	18.4	60.4719999999998	-60.5000000000001	85.5401238250213	52.2541847548629	37.6283329728765	34.2517059852614	41.420787105898
370	481.21654900846	167.396539588188	4	2	369	18.45	59.1909801691997	-59.2272082362399	83.7343079558762	59.1982602351917	38.1481425833348	36.6237538066823	40.564081056306
371	482.87101957985	164.994659850009	4	2	370	18.5	33.0894114277999	-48.0375947635804	58.3311208473502	58.3344387897642	38.9542392378948	38.2625515482265	41.3333590869354
372	483.474367044032	163.160642233834	4	2	371	18.55	12.0669492836407	-36.6803523234995	38.6142397515478	45.2191011457441	41.3860151579796	40.2191568866148	41.6532569685879
373	483.28054673087	161.902868188036	4	2	372	18.6	-3.87640626324014	-25.1554809159603	25.4524015690255	32.5898966439982	41.9847411286006	43.1384283657744	42.0447259063894
374	482.543513970226	161.229719160987	4	2	373	18.65	-14.7406552128803	-13.4629805409799	19.9634356049207	25.6542937209266	38.2352446799934	44.8404926096713	42.2910606188904
375	481.517224091965	161.149576601058	4	2	374	18.7	-20.5257975652205	-1.60285119858031	20.5882854471469	23.5737700807675	36.2865633524001	47.0249774017877	42.2787309077816
376	480.455632425948	161.670821956623	4	2	375	18.75	-21.2318333203393	10.4249071113003	23.6531062319922	25.6350434674369	38.0691492161179	49.5932805100404	41.7413597023606
377	479.61269430204	162.801836676054	4	2	376	18.8	-16.8587624781605	22.6202943886199	28.2116215507521	31.2513882142427	42.2272480636925	53.8697267652332	41.3000887795538
378	479.242365050103	164.551002207722	4	2	377	18.85	-7.40658503873988	34.9833106333602	35.7587685023724	39.9832300608021	47.3314215175856	56.4602751786562	42.2136205125884
379	479.5986	166.9267	4	2	378	18.9	7.12469899793973	47.5139558455601	48.0451593389498	50.4840047113091	52.0526522464661	54.305606265031	42.650579266026
380	480.816417776029	169.899286633895	4	2	379	18.95	24.356355520581	59.4517326778998	64.2474946799437	60.8807260466174	55.9018122202406	50.6364221223319	44.4261567376481
381	482.555090180222	173.287019220953	4	2	380	19	34.7734480838596	67.7546517411599	76.1569794845275	69.0277995677342	60.2323217821861	49.4975978088819	43.4967093676861
382	484.354952309047	176.870130005354	4	2	381	19.05	35.9972425765	71.6622156880203	80.1952282272937	72.8539162786895	66.3534383724867	50.4944709848822	43.4872640966223
383	485.75633925897	180.428851231278	4	2	382	19.1	28.0277389984599	71.1744245184798	76.4941361079565	71.8203943796792	70.9358092287119	50.8328087395227	44.846959203818
384	486.299586126459	183.743415142907	4	2	383	19.15	10.8649373497803	66.2912782325799	67.1757428937259	69.9806388530631	70.3759678500686	50.8706873924121	44.6438545806551
385	485.52502800798	186.594053984421	4	2	384	19.2	-15.4911623695807	57.0127768302802	59.0798851848923	71.826150698356	64.9862808922637	50.8231145125413	45.1893480102174
386	482.973	188.761	4	2	385	19.25	-51.0405601595994	43.3389203115797	66.9582018514472	72.8438188896896	60.926046401646	51.1906699801585	45.0770744263558
387	478.8303	190.443	4	2	386	19.3	-82.8539999999998	33.6400000000003	89.4227874537581	67.8980194214477	58.7616939060719	50.6290310679066	45.0926232284517
388	475.4248	192.6884	4	2	387	19.35	-68.1100000000004	44.9079999999998	81.5824770646248	58.1521674048483	54.3341959614599	52.0491220316808	45.8202070425139
389	473.7392	193.978	4	2	388	19.4	-33.7120000000004	25.7920000000001	42.446745552516	51.8714539502289	49.6887225383581	51.0494525467907	46.7176206012944
390	473.2364	194.1006	4	2	389	19.45	-10.0559999999996	2.45199999999954	10.3506251018955	45.6972371137879	45.744416804842	52.228559668614	48.6876689050632
391	472.0203	195.3973	4	2	390	19.5	-24.3219999999997	25.9340000000003	35.55463457835	35.8245730332302	42.1490181781309	48.7308671871457	50.4424023132086
392	469.4236	196.7493	4	2	391	19.55	-51.934	27.0400000000001	58.5517032715531	31.4794256552685	34.9046237633265	46.7553713066299	53.0066509945217
393	470.3841	198.0426	4	2	392	19.6	19.2099999999994	25.8659999999998	32.2191566618365	33.3366662048357	33.1624348346497	46.5554900418616	54.4462555760115
394	469.6396	197.3221	4	2	393	19.65	-14.8900000000003	-14.4099999999997	20.7210086627076	32.426582406033	31.7229372435129	44.4472165516389	55.0173802189145
395	468.7122	197.6445	4	2	394	19.7	-18.5479999999995	6.44799999999975	19.6368278497312	24.1120104128652	39.4708384449642	43.3537186186471	56.4429309425318
396	467.9133	198.973	4	2	395	19.75	-15.9780000000001	26.5700000000004	31.0042155843366	30.5002966360691	36.5356879726454	40.5608683426711	56.5981563826334
397	468.2375	199.7576	4	2	396	19.8	6.48400000000038	15.6919999999997	16.9788433057142	31.9664488317573	34.7490487071879	36.3155196916703	56.3412716227079
398	465.7345	201.7642	4	2	397	19.85	-50.0599999999997	40.1319999999998	64.160587777856	45.6050106850927	38.7767841222632	35.1801389063715	56.0345489001338
399	464.4507	202.3291	4	2	398	19.9	-25.6760000000008	11.2980000000005	28.0517696411484	40.6447935392577	39.2057105649197	39.1296349375578	55.5078021413665
400	461.1647	205.2424	4	2	399	19.95	-65.72	58.2659999999998	87.8296371164084	45.3860870015105	40.9630204324521	46.7389156877945	54.8972036252496
401	461.0819	205.5413	4	2	400	20	-1.65599999999927	5.97800000000007	6.20312985516169	47.0532716084573	38.9727185072112	51.3872068175353	53.2707162030719
402	461.2151	207.5712	4	2	401	20.05	2.66399999999976	40.598	40.6853106169781	46.4449722980822	37.7264156200142	55.5188310041612	52.3707225063185
403	460.3123	211.0818	4	2	402	20.1	-18.0560000000003	70.2119999999996	72.4965108125899	36.3210301798115	37.1978429780933	58.0597024125002	53.5679265323383
404	459.1461	211.5332	4	2	403	20.15	-23.3240000000001	9.02800000000013	25.0102730892728	37.3006434751648	46.5363326316027	59.164073045417	54.6111803908059
405	458.3254	213.2029	4	2	404	20.2	-16.4139999999998	33.3940000000001	37.2099265250551	30.0667442385178	54.0069929306248	62.0627473725223	54.2945121477498
406	457.7786	213.1075	4	2	405	20.25	-10.9360000000004	-1.90800000000024	11.1011963319279	27.3424143477294	66.2387256624253	62.0056427851083	54.6528389796734
407	457.7353	213.3291	4	2	406	20.3	-0.865999999999758	4.43200000000047	4.51581443374324	46.6276929651231	76.2886133011344	62.0535121775091	53.4177373350479
408	457.1687	216.2178	4	2	407	20.35	-11.3319999999999	57.774	58.8748613586478	71.692955681438	77.3426207027371	60.0199757685868	51.6912143077723
409	454.1464	221.484	4	2	408	20.4	-60.4459999999995	105.324	121.436666176242	95.1768078496859	79.1224355259142	59.9661517359422	51.0231579970541
410	456.2805	229.3256	4	2	409	20.45	42.6819999999998	156.832	162.53624010663	122.510482363751	83.1624743125926	57.5658475818853	51.2369393248455
411	458.9998	235.1479	4	2	410	20.5	54.3859999999995	116.446	128.520457173167	127.342827057745	85.0385670630054	57.8105652189981	50.8313257443959
412	461.5127	241.7447	4	2	411	20.55	50.258	131.936	141.184187004069	111.617178086705	86.380608735004	57.9860737060071	52.0642887114101
413	464.0108	245.0609	4	2	412	20.6	49.9620000000004	66.3240000000002	83.0365848286168	94.6319929437471	82.8421085590802	60.5803630228151	56.484297010426
414	465.9663	244.1906	4	2	413	20.65	39.1099999999994	-17.4060000000003	42.8084213210434	74.900326276325	73.3959708402818	64.7751442299728	59.6568602012129
415	468.8152	246.8254	4	2	414	20.7	56.9780000000003	52.6960000000003	77.6103143918388	50.250735106257	61.1247022331457	65.2353056768525	61.6816307146573
416	469.7145	248.0173	4	2	415	20.75	17.9859999999996	23.8380000000001	29.8621238360568	38.3413900604156	49.3824047755709	68.7448096166758	62.2798559352808
417	470.2121	248.7634	4	2	416	20.8	9.95200000000068	14.9219999999997	17.9362311537291	35.1747635938583	39.6835341108798	70.5199549784255	62.2166399494878
418	470.6445	247.6714	4	2	417	20.85	8.64799999999946	-21.8399999999997	23.4898595994096	27.6174115225444	43.8181053428931	68.2022897091731	61.1678992054479
419	470.3468	248.9869	4	2	418	20.9	-5.95400000000041	26.3099999999997	26.9752889882572	23.8644832748167	50.4278529340315	62.9166810565504	61.1967125403969
420	471.2408	247.2077	4	2	419	20.95	17.8800000000001	-35.5840000000001	39.8235540352692	29.1163331155025	47.3081370411125	55.7349629618965	59.7550172941267
421	471.3545	247.7508	4	2	420	21	2.27399999999989	10.8620000000002	11.0974825974184	49.2948206253707	52.4510521703461	50.2754446712564	60.2452836553024
422	470.3534	245.7808	4	2	421	21.05	-20.021999999999	-39.4	44.1954803571582	65.6809422742046	54.659301221847	48.609746418659	59.8658678255163
423	466.6934	240.7527	4	2	422	21.1	-73.2000000000005	-100.562	124.38229714875	66.9988625596806	53.5624708592661	54.9088916083518	58.2650797229509
424	461.7076	238.5634	4	2	423	21.15	-99.7159999999997	-43.7860000000001	108.905897232427	81.0376210658754	52.4373912728189	60.1496473570088	58.0534693208215
425	459.4017	238.3021	4	2	424	21.2	-46.1180000000002	-5.22600000000011	46.4131554626489	80.2022693281915	50.3452236906473	61.3005140567922	57.8744153602819
426	455.363	238.7599	4	2	425	21.25	-80.7740000000001	9.15599999999984	81.2912751283926	57.8301210931614	51.1684845669419	62.5540690854533	60.4441062389969
427	453.8419	237.4599	4	2	426	21.3	-30.4219999999998	-25.9999999999997	40.0187216687386	39.1938402714333	57.5359587264382	62.3797677214665	62.8353604109289
428	453.7273	236.8444	4	2	427	21.35	-2.29199999999992	-12.3099999999999	12.5215559736	33.6915848216141	65.9996778738104	62.315822642309	67.167992577754
429	453.0812	236.3964	4	2	428	21.4	-12.9219999999998	-8.96000000000015	15.7244931237861	21.2993480680083	69.871441779986	62.4272733448515	67.968274224368
430	453.3135	235.4803	4	2	429	21.45	4.64599999999905	-18.322	18.901878213553	34.8696481246849	75.2928910724719	61.9441870063681	70.9923600975331
431	453.3637	234.5151	4	2	430	21.5	1.00400000000036	-19.3040000000002	19.3300913603637	74.1692346544594	72.6570860005605	62.6800020916067	70.5100780346004
432	451.6923	229.3871	4	2	431	21.55	-33.4280000000001	-102.56	107.870221952121	100.549043288539	70.1002342210861	61.7456619450256	67.9905483777522
433	448.0507	219.5911	4	2	432	21.6	-72.8319999999997	-195.92	209.019488622472	116.89419732333	71.069174425352	55.9497964230866	66.8898958987198
434	450.1141	212.5042	4	2	433	21.65	41.268	-141.738	147.623536294183	124.014823933113	72.4171554168841	51.3317944116701	68.3593301011833
435	452.1097	207.8855	4	2	434	21.7	39.9119999999994	-92.3739999999998	100.627648387508	105.330820317487	73.5431503220889	50.5135250437112	68.7101221808256
436	454.7882	207.2774	4	2	435	21.75	53.5700000000008	-12.1620000000001	54.933224409278	67.9691141962445	74.1915196162716	52.143402861318	69.3432984786822
437	454.2915	206.7527	4	2	436	21.8	-9.93400000000065	-10.4939999999999	14.4502038739947	44.2852675452294	65.955365163613	55.1507658434322	71.0634473267737
438	455.3707	206.4907	4	2	437	21.85	21.5840000000003	-5.24000000000001	22.2109580162588	30.1921033208481	45.8999149723629	66.1336954463348	71.7376178970822
439	456.7909	206.1512	4	2	438	21.9	28.4040000000005	-6.7900000000003	29.2043030391076	24.3682152994305	32.7921470433542	73.0198673921857	72.0919396203122
440	457.4859	204.8128	4	2	439	21.95	13.8999999999999	-26.7679999999996	30.1618272656014	26.5799100097387	25.7341590149505	86.2497572331697	72.1176231682056
441	456.5595	205.7115	4	2	440	22	-18.528	17.9739999999998	25.8137843021901	23.8307157484812	31.6297197220756	90.7447113979444	72.2672744577122
442	455.2861	205.7835	4	2	441	22.05	-25.4680000000008	1.44000000000005	25.5086774255358	21.299026541479	40.2012974657783	87.3713503368455	72.745495560221
443	454.9065	205.9707	4	2	442	22.1	-7.59199999999964	3.7439999999998	8.46498670997144	21.276214709053	61.1982164673176	78.8709001890878	70.1300482052712
444	455.634	206.3646	4	2	443	22.15	14.5500000000004	7.87800000000004	16.5458570040966	38.8912241447206	73.6225793674873	76.5690128453578	67.9691793829888
445	456.2426	204.991	4	2	444	22.2	12.1719999999993	-27.4719999999996	30.0477681034709	53.8226849218179	98.9563641442505	76.1197303048589	67.0794678508181
446	460.7798	201.55	4	2	445	22.25	90.7440000000008	-68.8200000000001	113.888831480528	98.565717186154	107.297903179617	76.1325278719111	65.50172611935
447	461.1981	196.5592	4	2	446	22.3	8.36599999999976	-99.8160000000001	100.165981311022	125.946132193496	108.787335510078	79.7471269320808	65.3511922353755
448	467.8012	187.011	4	2	447	22.35	132.062	-190.964	232.180148031652	176.636513579448	111.841885405813	81.1594131518553	66.6602414663478
449	460.344967010356	188.819385805945	4	2	448	22.4	-149.12465979288	36.1677161188999	153.447932040805	175.704582214514	120.345878647361	81.7566058957728	67.3702430999543
450	447.155	194.0112	4	2	449	22.45	-263.799340207121	103.8362838811	283.499675033233	163.751986098338	126.505301594767	82.2910593300431	68.4042214198764
451	441.8643	192.6562	4	2	450	22.5	-105.813999999999	-27.0999999999998	109.229174655857	125.118053625471	120.635336021747	81.8545468238177	70.720640252713
452	439.9134	193.1806	4	2	451	22.55	-39.0179999999998	10.4879999999997	40.4030007301435	114.745625101227	119.292956398383	83.7453291754164	71.6593758113808
453	437.9637	193.1239	4	2	452	22.6	-38.9940000000001	-1.13400000000013	39.0104856673179	76.3740896100865	101.120609836393	84.3102999874558	70.0087813162374
454	434.725	197.0367	4	2	453	22.65	-64.7739999999999	78.2560000000001	101.585789419584	65.5660898289795	89.8906324240583	84.6065643543076	69.8360800588636
455	434.2357	201.5926	4	2	454	22.7	-9.78600000000029	91.1180000000002	91.6419975775301	74.8339266984286	65.6257545158357	83.6454106579249	68.7606410154648
456	431.8505	202.9802	4	2	455	22.75	-47.704	27.7519999999998	55.1891757503225	77.1231660473146	56.4111904680181	78.860049377382	68.7718754055128
457	428.5117	205.7484	4	2	456	22.8	-66.7759999999998	55.3640000000001	86.7421850773889	65.0356397468894	58.7033228407547	75.5516186273189	69.6524743349075
458	426.4657	207.2244	4	2	457	22.85	-40.9199999999998	29.52	50.4566824117479	54.8774194215848	56.778714569099	67.1867874863608	69.4371502521286
459	424.6243	208.1421	4	2	458	22.9	-36.8280000000004	18.3539999999999	41.1481579174576	47.2562911070566	48.8672500612537	61.7206188077228	68.9484375031461
460	424.511	210.1815	4	2	459	22.95	-2.26599999999962	40.788	40.850895951007	42.5727189830808	40.7855197210825	50.558685606583	68.4915570701473
461	423.6782	210.3714	4	2	460	23	-16.6560000000004	3.79799999999989	17.0835341776815	36.4342630908833	37.0847627330172	50.6965691074816	69.3046335857596
462	424.0256	213.5185	4	2	461	23.05	6.94799999999987	62.9419999999999	63.3243244575099	32.6988603756181	31.8102808562543	55.9474012859162	69.8974028324898
463	424.6181	214.3094	4	2	462	23.1	11.8500000000006	15.8180000000004	19.7644029507604	26.6936200205803	33.2529651363287	61.146662443387	69.8262018450797
464	425.361	215.1523	4	2	463	23.15	14.8579999999993	16.8579999999997	22.4711443411316	26.9132343589779	33.5506051913874	63.1031472723694	71.2524228180524
465	425.026	214.7272	4	2	464	23.2	-6.69999999999959	-8.50199999999973	10.8246941758181	21.0478427294279	35.4916166973304	61.4015517260708	72.6021222550867
466	425.5033	215.5009	4	2	465	23.25	9.54600000000028	15.4739999999998	18.1816058696695	30.071667181774	44.9819477469451	61.4112229391144	71.3422889821985
467	427.1118	214.9511	4	2	466	23.3	32.1699999999998	-10.9960000000001	33.9973663097598	34.4023500071568	53.1914797310776	59.5578217377342	70.0441378501267
468	430.2418	214.098	4	2	467	23.35	62.5999999999999	-17.0619999999997	64.8835252124912	44.2896133740805	65.514610317675	57.714887352402	65.2154978539581
469	432.448	214.0869	4	2	468	23.4	44.1239999999993	-0.22199999999998	44.1245584680452	63.0506611349123	77.339044483485	56.1402691105193	64.1809267823352
470	435.4559	214.263	4	2	469	23.45	60.1580000000001	3.52199999999982	60.261011010437	85.3351167327274	82.017583731059	54.6920548102514	59.0945379279653
471	440.1043	211.1413	4	2	470	23.5	92.9680000000008	-62.4340000000001	111.986844673828	100.957553453576	85.7376831452115	56.7547203477015	57.4330971498368
472	446.2632	207.2767	4	2	471	23.55	123.177999999999	-77.2919999999999	145.419644298835	120.275738959813	87.3053626192141	56.0494764895632	58.1182011435168
473	451.1896	202.095	4	2	472	23.6	98.528	-103.634	142.995708816733	119.745554088037	82.1768095684753	55.3421037027035	57.7909823202162
474	457.4732	198.9298	4	2	473	23.65	125.672000000001	-63.304	140.715485999232	108.424705155511	78.7299330296512	57.8982812817973	56.1348203661094
475	460.1596	197.8903	4	2	474	23.7	53.7279999999998	-20.7900000000001	57.6100866515577	89.2756085057008	73.8924929231724	61.5588338522484	54.035547804117
476	462.8576	197.2667	4	2	475	23.75	53.9599999999996	-12.4720000000002	55.3826000111945	63.3960656833747	68.527492948458	63.824528587015	53.1286550021113
477	465.3013	197.7107	4	2	476	23.8	48.8740000000007	8.88000000000034	49.674161049786	37.1841270994891	58.9074732480487	64.5366570729345	51.4727610938786
478	465.0272	197.0885	4	2	477	23.85	-5.48200000000065	-12.4439999999998	13.5979947051028	28.0394317583074	45.169597087732	63.2442082215554	51.16413438828
479	464.5605	196.9649	4	2	478	23.9	-9.33400000000006	-2.47200000000021	9.65579307980459	28.6302807414053	38.4575180801096	66.6412347569476	52.4532924002108
480	465.0648	197.2794	4	2	479	23.95	10.086	6.29000000000019	11.886609945649	28.5393379903967	41.1000839734379	67.6303902493476	54.9953795584408
481	467.3961	199.0324	4	2	480	24	46.626	35.0599999999997	58.336844926684	26.9431284920894	41.9113740288185	64.169625192192	58.2748377978648
482	464.9794	199.4971	4	2	481	24.05	-48.3339999999998	9.29399999999987	49.219447294743	39.7309090607301	41.7679515266548	60.2890010011173	61.9395984993617
483	464.8226	199.2641	4	2	482	24.1	-3.13599999999951	-4.65999999999951	5.61694721356649	54.1607361885684	44.3116068746355	54.4353021970454	66.5888510075012
484	463.099	202.5152	4	2	483	24.15	-34.4720000000007	65.0219999999996	73.5946959230079	55.1924673162317	54.5525364842439	49.1664934598495	67.0897109381762
485	461.7387	206.4907	4	2	484	24.2	-27.2059999999999	79.5100000000002	84.0357455848404	54.996565062913	61.3682875755227	46.6695438821633	68.0299408955835
486	459.9735	209.1295	4	2	485	24.25	-35.3039999999999	52.7760000000001	63.4955005650006	61.6800852571815	59.8117574359261	44.8460870651083	68.1983985277303
487	459.0314	211.3499	4	2	486	24.3	-18.8419999999996	44.4079999999997	48.2399360281495	69.3741639077578	61.670528754186	43.3877004500229	67.8427551851953
488	460.9816	211.4271	4	2	487	24.35	39.0039999999999	1.5440000000001	39.0345481849091	68.5758389624771	63.7010073063587	44.613381424158	66.7220042792141
489	464.0009	206.7069	4	2	488	24.4	60.3859999999997	-94.4040000000001	112.065089175889	64.4310475556204	59.8754688395894	48.7663156899024	66.5653232535945
490	467.607	204.9709	4	2	489	24.45	72.1220000000005	-34.7199999999998	80.044120858437	68.3444924454589	52.2390037908887	55.2987043066302	65.4324747270082
491	466.0773	206.4654	4	2	490	24.5	-30.594000000001	29.8899999999998	42.7715435307173	65.721929355536	47.7808001013981	59.7949552480281	63.3161183345026
492	466.6781	209.8021	4	2	491	24.55	12.0159999999998	66.7340000000002	67.807160477342	50.376773771421	45.007449373391	67.8297205091603	60.3603419190165
493	467.6277	210.6842	4	2	492	24.6	18.9920000000006	17.6420000000002	25.9217327352943	35.9021686193004	44.9151559736805	77.8355983122989	57.6843503347082
494	466.248	211.7881	4	2	493	24.65	-27.5940000000003	22.0779999999996	35.3393112553145	31.1305526471759	42.9800948955608	76.281140594555	55.7661507823539
495	466.6224	211.7048	4	2	494	24.7	7.48800000000074	-1.6659999999996	7.6710950978338	21.6704063013232	49.2291210377378	74.5010479389185	55.3769215332747
496	467.2303	212.4292	4	2	495	24.75	12.1579999999994	14.4880000000001	18.9134636700946	24.108382591825	59.7781530601302	72.5722684684455	55.1374655463643
497	467.4861	211.4363	4	2	496	24.8	5.11600000000044	-19.8580000000004	20.5064287480785	35.5834160197006	73.9889122641346	71.1488532974561	55.391881524163
498	469.0971	210.4185	4	2	497	24.85	32.2199999999998	-20.3559999999999	38.1116141878035	62.5560734561751	91.9701893182391	70.1998003368728	55.639698993583
499	470.027	205.877	4	2	498	24.9	18.5979999999995	-90.8299999999997	92.7144783946926	88.4257534730845	92.6868123495206	66.4894117502415	55.7926433892123
500	474.5728	200.3883	4	2	499	24.95	90.9159999999997	-109.774	142.534382280207	126.307418226946	96.7630920869483	63.2345592046688	55.7025294868599
501	471.5993	193.5977	4	2	500	25	-59.4699999999989	-135.812	148.261863754641	159.831996044653	97.3637368354929	62.4626114768132	54.7026130692302
502	461.190150670156	194.943106459066	4	2	501	25.05	-208.18298659688	26.90812918132	209.914752517386	149.790208679341	97.2902572215211	60.4316828369156	53.712415255286
503	452.0652	199.692	4	2	502	25.1	-182.49901340312	94.9778708186801	205.734503276339	130.970110717721	95.4844447000652	60.9333984723711	54.2576666474119
504	450.0731	200.4325	4	2	503	25.15	-39.8419999999999	14.8099999999999	42.5055415681295	106.301720197901	89.9987286049222	62.3658081048583	NA
505	448.6762	198.4543	4	2	504	25.2	-27.9380000000003	-39.5640000000003	48.4338924721113	68.2730962160962	77.2399973715998	64.084299184386	NA
506	449.8629	198.8341	4	2	505	25.25	23.7340000000006	7.59600000000034	24.9199111555405	31.1368933554771	65.1470698934962	65.4288440276202	NA
507	450.4819	199.6049	4	2	506	25.3	12.3799999999994	15.4159999999996	19.7716326083602	30.2072485305038	46.8744534096967	67.3960625983031	NA
508	450.3313	200.5962	4	2	507	25.35	-3.01199999999994	19.8260000000005	20.053488973244	23.5098840254781	29.8966076265031	66.6660165630081	NA
509	449.6438	202.3598	4	2	508	25.4	-13.75	35.2719999999999	37.8573174432631	23.992419589091	32.0448038601961	62.8189710885222	NA
510	448.9051	202.4732	4	2	509	25.45	-14.7739999999999	2.26799999999969	14.9470699469828	25.4758106032972	31.4055062818237	56.1063546670895	NA
511	448.6964	203.8238	4	2	510	25.5	-4.17400000000043	27.0120000000003	27.3325889736047	28.6563218975291	33.4939512197475	49.6102708904324	NA
512	447.6292	204.6659	4	2	511	25.55	-21.3439999999991	16.8419999999998	27.1885876793914	33.8823591898883	37.5018679750851	39.5951100014117	NA
513	447.4142	206.4508	4	2	512	25.6	-4.30000000000064	35.6979999999999	35.9560454444033	39.3011285381693	37.847588425951	30.6797349825249	NA
514	444.66	208.0788	4	2	513	25.65	-55.0839999999994	32.5600000000003	63.9875039050591	42.995482850404	35.6392135721222	NA	NA
515	444.7263	205.9778	4	2	514	25.7	1.32599999999911	-42.02	42.0409166883882	49.5279253468729	34.9727119625791	NA	NA
516	442.5008	206.5184	4	2	515	25.75	-44.5099999999991	10.8120000000002	45.8043605347779	47.0388549543729	34.0734718873686	NA	NA
517	440.2855	204.5065	4	2	516	25.8	-44.3060000000003	-40.2380000000005	59.8508001617361	37.3960679543561	32.3157665931266	NA	NA
518	439.1139	204.4104	4	2	517	25.85	-23.4320000000002	-1.92199999999957	23.5106934819033	30.6442953869889	31.4628623385466	NA	NA
519	438.3526	204.6164	4	2	518	25.9	-15.2260000000001	4.11999999999978	15.7735689049752	25.1514609243332	NA	NA	NA
520	438.7028	204.8374	4	2	519	25.95	7.00400000000059	4.42000000000007	8.28205385155209	15.1036078393803	NA	NA	NA
521	438.1753	205.5875	4	2	520	26	-10.5500000000006	15.0020000000001	18.3401882214991	15.8868697227204	NA	NA	NA
522	438.5187	205.2513	4	2	521	26.05	6.86800000000062	-6.72400000000039	9.6115347369717	NA	NA	NA	NA
523	437.6646	206.3242	4	2	522	26.1	-17.0820000000003	21.4580000000001	27.4270028986037	NA	NA	NA	NA
524	NA	NA	4	2	523	26.15	NA	NA	NA	NA	NA	NA	NA
525	NA	NA	4	2	524	26.2	NA	NA	NA	NA	NA	NA	NA
526	NA	NA	4	2	525	26.25	NA	NA	NA	NA	NA	NA	NA
527	NA	NA	4	2	526	26.3	NA	NA	NA	NA	NA	NA	NA
528	NA	NA	4	2	527	26.35	NA	NA	NA	NA	NA	NA	NA
529	NA	NA	4	2	528	26.4	NA	NA	NA	NA	NA	NA	NA
530	NA	NA	4	2	529	26.45	NA	NA	NA	NA	NA	NA	NA
531	NA	NA	4	2	530	26.5	NA	NA	NA	NA	NA	NA	NA
532	NA	NA	4	2	531	26.55	NA	NA	NA	NA	NA	NA	NA
533	NA	NA	4	2	532	26.6	NA	NA	NA	NA	NA	NA	NA
534	NA	NA	4	2	533	26.65	NA	NA	NA	NA	NA	NA	NA
535	NA	NA	4	2	534	26.7	NA	NA	NA	NA	NA	NA	NA
536	NA	NA	4	2	535	26.75	NA	NA	NA	NA	NA	NA	NA
537	NA	NA	4	2	536	26.8	NA	NA	NA	NA	NA	NA	NA
538	NA	NA	4	2	537	26.85	NA	NA	NA	NA	NA	NA	NA
539	NA	NA	4	2	538	26.9	NA	NA	NA	NA	NA	NA	NA
540	NA	NA	4	2	539	26.95	NA	NA	NA	NA	NA	NA	NA
541	NA	NA	4	2	540	27	NA	NA	NA	NA	NA	NA	NA
542	NA	NA	4	2	541	27.05	NA	NA	NA	NA	NA	NA	NA
543	NA	NA	4	2	542	27.1	NA	NA	NA	NA	NA	NA	NA
544	NA	NA	4	2	543	27.15	NA	NA	NA	NA	NA	NA	NA
545	NA	NA	4	2	544	27.2	NA	NA	NA	NA	NA	NA	NA
546	NA	NA	4	2	545	27.25	NA	NA	NA	NA	NA	NA	NA
547	NA	NA	4	2	546	27.3	NA	NA	NA	NA	NA	NA	NA
548	NA	NA	4	2	547	27.35	NA	NA	NA	NA	NA	NA	NA
549	NA	NA	4	2	548	27.4	NA	NA	NA	NA	NA	NA	NA
550	NA	NA	4	2	549	27.45	NA	NA	NA	NA	NA	NA	NA
551	NA	NA	4	2	550	27.5	NA	NA	NA	NA	NA	NA	NA
552	NA	NA	4	2	551	27.55	NA	NA	NA	NA	NA	NA	NA
553	NA	NA	4	2	552	27.6	NA	NA	NA	NA	NA	NA	NA
554	NA	NA	4	2	553	27.65	NA	NA	NA	NA	NA	NA	NA
555	NA	NA	4	2	554	27.7	NA	NA	NA	NA	NA	NA	NA
556	NA	NA	4	2	555	27.75	NA	NA	NA	NA	NA	NA	NA
557	NA	NA	4	2	556	27.8	NA	NA	NA	NA	NA	NA	NA
558	NA	NA	4	2	557	27.85	NA	NA	NA	NA	NA	NA	NA
559	NA	NA	4	2	558	27.9	NA	NA	NA	NA	NA	NA	NA
560	NA	NA	4	2	559	27.95	NA	NA	NA	NA	NA	NA	NA
561	NA	NA	4	2	560	28	NA	NA	NA	NA	NA	NA	NA
562	NA	NA	4	2	561	28.05	NA	NA	NA	NA	NA	NA	NA
563	NA	NA	4	2	562	28.1	NA	NA	NA	NA	NA	NA	NA
564	NA	NA	4	2	563	28.15	NA	NA	NA	NA	NA	NA	NA
565	NA	NA	4	2	564	28.2	NA	NA	NA	NA	NA	NA	NA
566	NA	NA	4	2	565	28.25	NA	NA	NA	NA	NA	NA	NA
567	NA	NA	4	2	566	28.3	NA	NA	NA	NA	NA	NA	NA
568	NA	NA	4	2	567	28.35	NA	NA	NA	NA	NA	NA	NA
569	NA	NA	4	2	568	28.4	NA	NA	NA	NA	NA	NA	NA
570	NA	NA	4	2	569	28.45	NA	NA	NA	NA	NA	NA	NA
571	NA	NA	4	2	570	28.5	NA	NA	NA	NA	NA	NA	NA
572	NA	NA	4	2	571	28.55	NA	NA	NA	NA	NA	NA	NA
573	NA	NA	4	2	572	28.6	NA	NA	NA	NA	NA	NA	NA
574	NA	NA	4	2	573	28.65	NA	NA	NA	NA	NA	NA	NA
575	NA	NA	4	2	574	28.7	NA	NA	NA	NA	NA	NA	NA
576	NA	NA	4	2	575	28.75	NA	NA	NA	NA	NA	NA	NA
577	NA	NA	4	2	576	28.8	NA	NA	NA	NA	NA	NA	NA
578	NA	NA	4	2	577	28.85	NA	NA	NA	NA	NA	NA	NA
579	NA	NA	4	2	578	28.9	NA	NA	NA	NA	NA	NA	NA
580	NA	NA	4	2	579	28.95	NA	NA	NA	NA	NA	NA	NA
581	NA	NA	4	2	580	29	NA	NA	NA	NA	NA	NA	NA
582	NA	NA	4	2	581	29.05	NA	NA	NA	NA	NA	NA	NA
583	NA	NA	4	2	582	29.1	NA	NA	NA	NA	NA	NA	NA
584	NA	NA	4	2	583	29.15	NA	NA	NA	NA	NA	NA	NA
585	NA	NA	4	2	584	29.2	NA	NA	NA	NA	NA	NA	NA
586	NA	NA	4	2	585	29.25	NA	NA	NA	NA	NA	NA	NA
587	NA	NA	4	2	586	29.3	NA	NA	NA	NA	NA	NA	NA
588	NA	NA	4	2	587	29.35	NA	NA	NA	NA	NA	NA	NA
589	NA	NA	4	2	588	29.4	NA	NA	NA	NA	NA	NA	NA
590	NA	NA	4	2	589	29.45	NA	NA	NA	NA	NA	NA	NA
591	NA	NA	4	2	590	29.5	NA	NA	NA	NA	NA	NA	NA
592	NA	NA	4	2	591	29.55	NA	NA	NA	NA	NA	NA	NA
593	NA	NA	4	2	592	29.6	NA	NA	NA	NA	NA	NA	NA
594	NA	NA	4	2	593	29.65	NA	NA	NA	NA	NA	NA	NA
595	NA	NA	4	2	594	29.7	NA	NA	NA	NA	NA	NA	NA
596	NA	NA	4	2	595	29.75	NA	NA	NA	NA	NA	NA	NA
597	NA	NA	4	2	596	29.8	NA	NA	NA	NA	NA	NA	NA
598	NA	NA	4	2	597	29.85	NA	NA	NA	NA	NA	NA	NA
599	NA	NA	4	2	598	29.9	NA	NA	NA	NA	NA	NA	NA
600	NA	NA	4	2	599	29.95	NA	NA	NA	NA	NA	NA	NA
601	NA	NA	4	2	600	30	NA	NA	NA	NA	NA	NA	NA
