# Supplementary material for: An automated feeding system for the African killifish reveals the impact of diet on lifespan and allows scalable assessment of associative learning
Source: eLife. 2022 Nov 10;11:e69008. doi: 10.7554/eLife.69008 (PMC9788828; doi:10.7554/eLife.69008)
Supplement: Figure 6—source data 3. [file elife-69008-fig6-data3.zip › Filtered and Interpolated Trajectories with Kinematics/t10_REC000 DLC_likelihood-euclidean-filtered_splines-interpolated_kinematics_02_resnet50_TrainAllTheThingsJun28shuffle1_1030000.csv]

	x2	y2	fishnum	recording_num	bodyparts_coords	seconds	velocity_x	velocity_y	velocity_xy	velocity_xy_5frame	velocity_xy_10frame	velocity_xy_20frame	velocity_xy_40frame
1	67.2010192871094	127.060638427734	10	0	0	0	0	0	0	NA	NA	NA	NA
2	68.5107460021973	126.916053771972	10	0	1	0.05	26.1945343017578	-2.89169311524006	26.353662294996	NA	NA	NA	NA
3	69.8204727172852	126.771469116211	10	0	2	0.1	26.1945343017581	-2.89169311522016	26.3536622949941	19.8935497743085	NA	NA	NA
4	69.6061706542969	126.038772583008	10	0	3	0.15	-4.28604125976591	-14.6539306640599	15.2678693204878	26.900490781341	NA	NA	NA
5	70.9924545288086	125.291999816895	10	0	4	0.2	27.7256774902338	-14.9354553222599	31.4925549610647	22.8675508189573	28.3065690537111	NA	NA
6	69.2407302856445	125.298210144043	10	0	5	0.25	-35.0344848632818	0.124206542959939	35.0347050351624	32.4485452380937	30.1808711045401	NA	NA
7	69.5493621826172	125.275749206543	10	0	6	0.3	6.17263793945398	-0.44921875	6.18896248307729	37.9318230842782	27.5849393236347	NA	NA
8	67.14453125	128.104644775391	10	0	7	0.35	-48.096618652344	56.5779113769599	74.2586343906763	36.7195883331136	24.9890075427295	NA	NA
9	69.012580871582	127.072532653809	10	0	8	0.4	37.3609924316401	-20.6422424316398	42.6842585514104	33.4612514277391	23.5016550592749	NA	NA
10	69.2067260742188	128.329193115234	10	0	9	0.45	3.88290405273608	25.1332092285	25.4313812052415	32.3023278283121	20.3918340117624	15.2678905709438	NA
11	69.5027084350586	127.440010070801	10	0	10	0.5	5.91964721679574	-17.7836608886602	18.74302050829	17.5294698473652	16.9277979568404	15.2876077952408	NA
12	69.483153640583	127.442535728537	10	0	11	0.55	-0.391095889511917	0.0505131547200222	0.394344485942033	9.07148703427153	16.3483361571268	13.9896419047881	NA
13	69.4635988461074	127.445061386273	10	0	12	0.6	-0.391095889511917	0.0505131547200222	0.394344485942033	4.06407969041118	8.96190716665342	12.6916760143355	NA
14	69.4440440516318	127.447587044009	10	0	13	0.65	-0.391095889511917	0.0505131547200222	0.394344485942033	0.39434448594158	4.73291576010658	11.9479997726082	NA
15	69.4244892571562	127.450112701744	10	0	14	0.7	-0.391095889512201	0.050513154700127	0.394344485939766	0.39434448594158	2.22921208817663	10.3930892488521	NA
16	69.4049344626806	127.45263835948	10	0	15	0.75	-0.391095889511917	0.0505131547200222	0.394344485942033	0.394344485941629	0.394344485941576	8.6610712213911	NA
17	69.385379668205	127.455164017216	10	0	16	0.8	-0.391095889511917	0.0505131547200222	0.394344485942033	0.394344485941629	0.394344485941604	8.37134032153421	NA
18	69.3658248737294	127.457689674952	10	0	17	0.85	-0.391095889512201	0.0505131547197379	0.394344485942278	0.394344485942082	0.394344485941604	4.67812582629741	NA
19	69.3462700792538	127.460215332688	10	0	18	0.9	-0.391095889511917	0.0505131547200222	0.394344485942033	0.394344485941572	0.394344485941604	2.56363012302399	NA
20	69.3267152847782	127.462740990424	10	0	19	0.95	-0.391095889511917	0.0505131547200222	0.394344485942033	0.394344485941629	0.394344485941859	1.31177828705902	7.83111752844267
21	69.3071604903026	127.465266648159	10	0	20	1	-0.391095889511917	0.050513154700127	0.394344485939484	0.39434448594158	0.394344485941855	0.394344485941619	7.84097614059123
22	69.287605695827	127.467792305895	10	0	21	1.05	-0.391095889512201	0.0505131547200222	0.394344485942315	0.39434448594158	0.3943444859416	0.394344485941633	7.19199319536488
23	69.2680509013514	127.470317963631	10	0	22	1.1	-0.391095889511917	0.0505131547200222	0.394344485942033	0.394344485941636	0.394344485941407	0.394344485941504	6.54301025013858
24	69.2484961068758	127.472843621367	10	0	23	1.15	-0.391095889511917	0.0505131547200222	0.394344485942033	0.394344485942138	0.394344485941407	0.394344485941504	6.17117212927494
25	69.2289413124002	127.475369279103	10	0	24	1.2	-0.391095889512201	0.0505131547200222	0.394344485942315	0.394344485941572	0.394344485941407	0.394344485941631	5.39371686739688
26	69.2093865179246	127.477894936839	10	0	25	1.25	-0.391095889511917	0.0505131547197379	0.394344485941996	0.394344485941234	0.394344485941662	0.394344485941631	4.5277078536663
27	69.189831723449	127.480420594574	10	0	26	1.3	-0.391095889511917	0.050513154700127	0.394344485939484	0.394344485941234	0.394344485941662	0.394344485941631	4.38284240373792
28	69.1702769289735	127.48294625231	10	0	27	1.35	-0.391095889510211	0.0505131547200222	0.394344485940342	0.394344485941178	0.394344485941403	0.394344485941619	2.53623515611956
29	69.1507221344979	127.485471910046	10	0	28	1.4	-0.391095889511917	0.0505131547200222	0.394344485942033	0.394344485941185	0.394344485941403	0.394344485941504	1.47898730448286
30	69.1311673400223	127.487997567782	10	0	29	1.45	-0.391095889511917	0.0505131547200222	0.394344485942033	0.394344485941751	0.394344485941403	0.394344485941504	0.853061386500374
31	69.1116125455467	127.490523225518	10	0	30	1.5	-0.391095889511917	0.0505131547200222	0.394344485942033	0.394344485941572	0.394344485941407	0.394344485941631	0.394344485941674
32	69.0920577510711	127.493048883254	10	0	31	1.55	-0.391095889512201	0.0505131547200222	0.394344485942315	0.394344485941572	0.394344485941662	0.394344485941631	0.394344485941618
33	69.0725029565955	127.495574540989	10	0	32	1.6	-0.391095889511917	0.0505131546998427	0.394344485939448	0.394344485941629	0.394344485941831	0.394344485941631	0.394344485941618
34	69.0529481621199	127.498100198725	10	0	33	1.65	-0.391095889511917	0.0505131547200222	0.394344485942033	0.394344485941629	0.3943444859416	0.394344485941631	0.394344485941617
35	69.0333933676443	127.500625856461	10	0	34	1.7	-0.391095889512201	0.0505131547200222	0.394344485942315	0.394344485941572	0.3943444859416	0.394344485941631	0.394344485941673
36	69.0138385731687	127.503151514197	10	0	35	1.75	-0.391095889511917	0.0505131547200222	0.394344485942033	0.394344485942089	0.3943444859416	0.394344485941504	0.39434448594168
37	68.9942837786931	127.505677171933	10	0	36	1.8	-0.391095889511917	0.0505131547200222	0.394344485942033	0.394344485941629	0.3943444859416	0.394344485941631	0.39434448594168
38	68.9747289842175	127.508202829669	10	0	37	1.85	-0.391095889511917	0.0505131547200222	0.394344485942033	0.394344485941572	0.394344485941859	0.394344485941716	0.394344485941611
39	68.9551741897419	127.510728487404	10	0	38	1.9	-0.391095889512201	0.0505131546998427	0.39434448593973	0.394344485941572	0.394344485941859	0.39434448594173	0.394344485941568
40	68.9356193952663	127.51325414514	10	0	39	1.95	-0.391095889511917	0.0505131547200222	0.394344485942033	0.394344485941629	0.394344485941859	0.39434448594173	0.394344485941568
41	68.9160646007907	127.515779802876	10	0	40	2	-0.391095889511917	0.0505131547200222	0.394344485942033	0.394344485941629	0.3943444859416	0.39434448594173	0.394344485941632
42	68.8965098063151	127.518305460612	10	0	41	2.05	-0.391095889512201	0.0505131547200222	0.394344485942315	0.394344485942089	0.3943444859416	0.394344485941602	0.394344485941624
43	68.8769550118395	127.520831118348	10	0	42	2.1	-0.391095889511917	0.0505131547200222	0.394344485942033	0.394344485942146	0.3943444859416	0.394344485941731	0.394344485941631
44	68.8574002173639	127.523356776084	10	0	43	2.15	-0.391095889511917	0.0505131547200222	0.394344485942033	0.394344485941629	0.394344485941859	0.39434448594173	0.394344485941567
45	68.8378454228883	127.52588243382	10	0	44	2.2	-0.391095889512201	0.0505131547200222	0.394344485942315	0.394344485941572	0.394344485941859	0.394344485941716	0.39434448594156
46	68.8182906284127	127.528408091555	10	0	45	2.25	-0.391095889511917	0.0505131546998427	0.394344485939448	0.394344485941572	0.394344485941859	0.39434448594173	0.394344485941568
47	68.7987358339371	127.530933749291	10	0	46	2.3	-0.391095889511917	0.0505131547200222	0.394344485942033	0.394344485941629	0.394344485941604	0.39434448594173	0.394344485941632
48	68.7791810394615	127.533459407027	10	0	47	2.35	-0.391095889511917	0.0505131547200222	0.394344485942033	0.394344485941572	0.394344485941604	0.394344485941602	0.394344485941674
49	68.7596262449859	127.535985064763	10	0	48	2.4	-0.391095889512201	0.0505131547200222	0.394344485942315	0.394344485942089	0.3943444859416	0.394344485941633	0.394344485941681
50	68.7400714505103	127.538510722499	10	0	49	2.45	-0.391095889511917	0.0505131547200222	0.394344485942033	0.394344485941636	0.394344485941572	0.394344485941633	0.394344485941617
51	68.7205166560347	127.541036380235	10	0	50	2.5	-0.391095889511917	0.0505131547200222	0.394344485942033	0.394344485941636	0.394344485941859	0.394344485941633	0.394344485941617
52	68.7009618615591	127.54356203797	10	0	51	2.55	-0.391095889512201	0.050513154700127	0.394344485939766	0.394344485941572	0.394344485941859	0.394344485941617	0.39434448594161
53	68.6814070670835	127.546087695706	10	0	52	2.6	-0.391095889511917	0.0505131547200222	0.394344485942033	0.394344485941572	0.394344485941604	0.394344485941631	0.394344485941681
54	68.6618522726079	127.548613353442	10	0	53	2.65	-0.391095889511917	0.0505131547197379	0.394344485941996	0.394344485941629	0.394344485941407	0.394344485941504	0.394344485941681
55	68.6422974781323	127.551139011178	10	0	54	2.7	-0.391095889511917	0.0505131547200222	0.394344485942033	0.394344485942082	0.394344485941407	0.39434448594149	0.394344485941674
56	68.6227426836567	127.553664668914	10	0	55	2.75	-0.391095889512201	0.0505131547200222	0.394344485942315	0.394344485941572	0.394344485941407	0.394344485941633	0.394344485941681
57	68.6031878891811	127.55619032665	10	0	56	2.8	-0.391095889511917	0.0505131547200222	0.394344485942033	0.394344485941241	0.39434448594163	0.394344485941633	0.394344485941617
58	68.5836330947055	127.558715984385	10	0	57	2.85	-0.391095889511917	0.050513154700127	0.394344485939484	0.394344485941241	0.394344485941658	0.394344485941633	0.394344485941617
59	68.56407830023	127.561241642121	10	0	58	2.9	-0.391095889510211	0.0505131547200222	0.394344485940342	0.394344485941185	0.394344485941407	0.394344485941633	0.394344485941674
60	68.5445235057544	127.563767299857	10	0	59	2.95	-0.391095889511917	0.0505131547200222	0.394344485942033	0.394344485941178	0.394344485941407	0.394344485941504	0.394344485941681
61	68.5249687112788	127.566292957593	10	0	60	3	-0.391095889511917	0.0505131547200222	0.394344485942033	0.394344485941744	0.394344485941407	0.394344485941504	0.394344485941681
62	68.5054139168032	127.568818615329	10	0	61	3.05	-0.391095889511917	0.0505131547197379	0.394344485941996	0.394344485941572	0.394344485941407	0.394344485941617	0.394344485941674
63	68.4858591223276	127.571344273065	10	0	62	3.1	-0.391095889512201	0.0505131547200222	0.394344485942315	0.394344485941572	0.394344485941662	0.394344485941631	0.394344485941617
64	68.466304327852	127.5738699308	10	0	63	3.15	-0.391095889511917	0.050513154700127	0.394344485939484	0.394344485941629	0.394344485941859	0.394344485941633	0.394344485941617
65	68.4467495333764	127.576395588536	10	0	64	3.2	-0.391095889511917	0.0505131547200222	0.394344485942033	0.394344485941636	0.3943444859416	0.394344485941633	0.39434448594161
66	68.4271947389008	127.578921246272	10	0	65	3.25	-0.391095889512201	0.0505131547200222	0.394344485942315	0.39434448594158	0.3943444859416	0.394344485941633	0.394344485941681
67	68.4076399444252	127.581446904008	10	0	66	3.3	-0.391095889511917	0.0505131547200222	0.394344485942033	0.394344485942146	0.394344485941604	0.394344485941504	0.394344485941681
68	68.3880851499496	127.583972561744	10	0	67	3.35	-0.391095889511917	0.0505131547200222	0.394344485942033	0.394344485941629	0.394344485941604	0.394344485941631	0.394344485941681
69	68.368530355474	127.58649821948	10	0	68	3.4	-0.391095889512201	0.0505131547200222	0.394344485942315	0.394344485941572	0.394344485941859	0.394344485941716	0.394344485941611
70	68.3489755609984	127.589023877215	10	0	69	3.45	-0.391095889511917	0.0505131546998427	0.394344485939448	0.394344485941572	0.394344485941859	0.39434448594173	0.394344485941567
71	68.3294207665228	127.591549534951	10	0	70	3.5	-0.391095889511917	0.0505131547200222	0.394344485942033	0.394344485941629	0.394344485941859	0.39434448594173	0.394344485941567
72	68.3098659720472	127.594075192687	10	0	71	3.55	-0.391095889511917	0.0505131547200222	0.394344485942033	0.394344485941572	0.3943444859416	0.394344485941731	0.394344485941624
73	68.2903111775716	127.596600850423	10	0	72	3.6	-0.391095889512201	0.0505131547200222	0.394344485942315	0.394344485942089	0.3943444859416	0.394344485941602	0.394344485941631
74	68.270756383096	127.599126508159	10	0	73	3.65	-0.391095889511917	0.0505131547200222	0.394344485942033	0.394344485942146	0.394344485941572	0.39434448594173	0.394344485941632
75	68.2512015886204	127.601652165895	10	0	74	3.7	-0.391095889511917	0.0505131547200222	0.394344485942033	0.394344485941629	0.394344485941859	0.39434448594173	0.394344485941568
76	68.2316467941448	127.604177823631	10	0	75	3.75	-0.391095889512201	0.0505131547200222	0.394344485942315	0.394344485941572	0.394344485941859	0.39434448594173	0.394344485941561
77	68.2120919996692	127.606703481366	10	0	76	3.8	-0.391095889511917	0.0505131546998427	0.394344485939448	0.394344485941572	0.394344485941859	0.39434448594173	0.394344485941568
78	68.1925372051936	127.609229139102	10	0	77	3.85	-0.391095889511917	0.0505131547200222	0.394344485942033	0.394344485941629	0.3943444859416	0.39434448594173	0.394344485941631
79	68.172982410718	127.611754796838	10	0	78	3.9	-0.391095889511917	0.0505131547200222	0.394344485942033	0.394344485941572	0.3943444859416	0.394344485941588	0.394344485941673
80	68.1534276162424	127.614280454574	10	0	79	3.95	-0.391095889512201	0.0505131547200222	0.394344485942315	0.394344485942089	0.3943444859416	0.394344485941631	0.39434448594168
81	68.1338728217668	127.61680611231	10	0	80	4	-0.391095889511917	0.0505131547200222	0.394344485942033	0.394344485941629	0.3943444859416	0.394344485941631	0.394344485941617
82	68.1143180272912	127.619331770046	10	0	81	4.05	-0.391095889511917	0.0505131547200222	0.394344485942033	0.394344485941629	0.394344485941859	0.394344485941631	0.394344485941618
83	68.0947632328156	127.621857427781	10	0	82	4.1	-0.391095889512201	0.0505131546998427	0.39434448593973	0.394344485941572	0.394344485941859	0.394344485941631	0.394344485941611
84	68.07520843834	127.624383085517	10	0	83	4.15	-0.391095889511917	0.0505131547200222	0.394344485942033	0.394344485941629	0.394344485941604	0.394344485941631	0.394344485941681
85	68.0556536438644	127.626908743253	10	0	84	4.2	-0.391095889511917	0.0505131547200222	0.394344485942033	0.394344485941629	0.394344485941403	0.394344485941504	0.462943377789286
86	68.0360988493888	127.629434400989	10	0	85	4.25	-0.391095889512201	0.0505131547200222	0.394344485942315	0.394344485942089	0.394344485941403	0.39434448594149	0.531542269636571
87	68.0165440549132	127.631960058725	10	0	86	4.3	-0.391095889511917	0.0505131547200222	0.394344485942033	0.39434448594158	0.394344485941403	0.394344485941633	0.600141161484171
88	67.9969892604376	127.634485716461	10	0	87	4.35	-0.391095889511917	0.0505131547200222	0.394344485942033	0.394344485941234	0.394344485941662	0.394344485941631	0.668740053331427
89	67.977434465962	127.637011374196	10	0	88	4.4	-0.391095889511917	0.050513154700127	0.394344485939484	0.394344485941178	0.394344485941662	0.394344485941631	0.737338945179025
90	67.9578796714865	127.639537031932	10	0	89	4.45	-0.391095889510211	0.0505131547197379	0.394344485940305	0.394344485941178	0.394344485941407	0.394344485941631	0.805937837026726
91	67.9383248770109	127.642062689668	10	0	90	4.5	-0.391095889511917	0.0505131547200222	0.394344485942033	0.394344485941234	0.394344485941379	0.394344485941504	0.874536728873986
92	67.9187700825353	127.644588347404	10	0	91	4.55	-0.391095889511917	0.0505131547200222	0.394344485942033	0.394344485941744	0.394344485941407	0.394344485941504	0.943135620721592
93	67.8992152880597	127.64711400514	10	0	92	4.6	-0.391095889512201	0.0505131547200222	0.394344485942315	0.39434448594158	0.394344485941403	0.394344485941619	1.01173451256884
94	67.8796604935841	127.649639662876	10	0	93	4.65	-0.391095889511917	0.0505131547200222	0.394344485942033	0.39434448594158	0.394344485941658	0.394344485941633	1.08033340441648
95	67.8601056991085	127.652165320611	10	0	94	4.7	-0.391095889511917	0.050513154700127	0.394344485939484	0.394344485941636	0.394344485941859	0.531542269636843	1.14893229626408
96	67.8405509046329	127.654690978347	10	0	95	4.75	-0.391095889511917	0.0505131547200222	0.394344485942033	0.394344485941572	0.394344485941604	0.668740053331412	1.21753118811133
97	67.8209961101573	127.657216636083	10	0	96	4.8	-0.391095889512201	0.0505131547200222	0.394344485942315	0.394344485941572	0.394344485941604	0.805937837026613	1.28613007995899
98	67.8014413156817	127.659742293819	10	0	97	4.85	-0.391095889511917	0.0505131547197379	0.394344485941996	0.394344485942138	0.394344485941576	0.943135620721124	1.35472897180629
99	67.7818865212061	127.662267951555	10	0	98	4.9	-0.391095889511917	0.0505131547200222	0.394344485942033	0.394344485941629	0.394344485941604	1.08033340441646	1.42332786365389
100	67.7623317267305	127.664793609291	10	0	99	4.95	-0.391095889512201	0.0505131547200222	0.394344485942315	0.394344485941572	0.66874005333228	1.21753118811182	1.45000664709272
101	67.7427769322549	127.667319267026	10	0	100	5	-0.391095889511917	0.050513154700127	0.394344485939484	0.39434448594158	0.943135620721445	1.35472897180634	1.47668543053156
102	67.7232221377793	127.669844924762	10	0	101	5.05	-0.391095889511917	0.0505131547200222	0.394344485942033	0.394344485941636	1.21753118811182	1.49192675550155	1.5033642139704
103	67.7036673433037	127.672370582498	10	0	102	5.1	-0.391095889511917	0.0505131547200222	0.394344485942033	0.943135620722421	1.49192675550084	1.62912453919605	1.5300429974093
104	67.6841125488281	127.674896240234	10	0	103	5.15	-0.391095889512201	0.0505131547200222	0.394344485942315	1.49192675550126	1.76632232289127	1.76632232289132	1.55672178084814
105	67.7972295125325	127.56614481608	10	0	104	5.2	2.26233927408799	-2.17502848308015	3.13830015984624	2.04071789028206	2.04071789028178	1.90352010658666	1.58340056428703
106	67.910346476237	127.457393391927	10	0	105	5.25	2.26233927408998	-2.17502848305998	3.13830015983369	2.58950902506011	2.31511345767108	2.04071789028117	1.61007934772586
107	68.0234634399414	127.348641967773	10	0	106	5.3	2.26233927408799	-2.17502848307987	3.13830015984604	3.13830015984089	2.5895090250615	2.17791567397636	1.6367581311647
108	68.1365804036458	127.23989054362	10	0	107	5.35	2.26233927408799	-2.17502848305998	3.13830015983226	3.13830015984114	2.86390459245052	2.31511345767095	1.66343691460354
109	68.2496973673502	127.131139119466	10	0	108	5.4	2.26233927408799	-2.17502848308015	3.13830015984624	3.1383001598409	3.13830015984104	2.45231124136615	1.69011569804245
110	68.3628143310547	127.022387695312	10	0	109	5.45	2.26233927408998	-2.17502848307987	3.13830015984748	3.13830015984094	3.13830015984104	2.50566880824381	1.71679448148133
111	68.4759312947591	126.913636271159	10	0	110	5.5	2.26233927408828	-2.17502848305998	3.13830015983246	3.13830015984094	3.1383001598409	2.55902637512162	2.10198564450557
112	68.5890482584635	126.804884847005	10	0	111	5.55	2.26233927408799	-2.17502848308015	3.13830015984624	3.13830015984118	3.1383001598409	2.6123839419993	2.4871768075298
113	68.7021652221679	126.696133422852	10	0	112	5.6	2.26233927408799	-2.17502848305998	3.13830015983226	3.13830015984094	3.13830015984106	2.66574150887698	2.87236797055403
114	68.8152821858724	126.587381998698	10	0	113	5.65	2.26233927408998	-2.17502848307987	3.13830015984748	3.13830015984089	3.13830015984104	2.71909907575465	3.25755913357827
115	68.9283991495768	126.478630574544	10	0	114	5.7	2.26233927408799	-2.17502848308015	3.13830015984624	3.13830015984086	2.97061972620585	2.63525885893722	4.7755552810728
116	69.0415161132812	126.369879150391	10	0	115	5.75	2.26233927408799	-2.17502848305998	3.13830015983226	3.13830015984118	2.80293929257217	2.55141864212031	4.95388883944184
117	69.1546330769856	126.261127726237	10	0	116	5.8	2.26233927408799	-2.17502848307987	3.13830015984604	3.13830015984089	2.6352588589371	2.46757842530279	5.13222239781089
118	69.2677500406901	126.152376302084	10	0	117	5.85	2.26233927408998	-2.17502848306026	3.13830015983389	2.80293929257076	2.46757842530343	2.38373820848595	5.31055595617994
119	69.3808670043945	126.04362487793	10	0	118	5.9	2.26233927408799	-2.17502848307987	3.13830015984604	2.46757842530344	2.29989799166827	2.29989799166844	5.48888951454854
120	69.4519417502663	126.02664531361	10	0	119	5.95	1.42149491743595	-0.339591286399923	1.46149582349557	2.13221755803334	2.1322175580334	2.21605777485084	5.66722307291761
121	69.5230164961381	126.00966574929	10	0	120	6	1.42149491743595	-0.339591286400207	1.46149582349564	1.79685669076568	1.96453712439973	2.8492423172048	5.84555663128672
122	69.5940912420099	125.99268618497	10	0	121	6.05	1.42149491743595	-0.339591286399923	1.46149582349557	1.46149582349564	1.79685669076468	3.48242685955806	6.02389018965577
123	69.6651659878817	125.97570662065	10	0	122	6.1	1.42149491743595	-0.339591286399923	1.46149582349557	1.46149582349604	1.62917625713085	4.11561140191201	6.07780424079995
124	69.7362407337535	125.95872705633	10	0	123	6.15	1.42149491743623	-0.339591286399923	1.46149582349585	1.46149582349603	1.46149582349584	4.74879594426522	6.13171829194403
125	69.8073154796254	125.94174749201	10	0	124	6.2	1.42149491743794	-0.339591286400207	1.46149582349757	1.46149582349603	1.46149582349584	7.64759045555894	6.11703345124061
126	69.8783902254972	125.92476792769	10	0	125	6.25	1.42149491743595	-0.339591286399923	1.46149582349557	1.46149582349603	2.89554534183743	7.86705978860252	6.10548868054843
127	69.949464971369	125.90778836337	10	0	126	6.3	1.42149491743595	-0.339591286399923	1.46149582349557	1.46149582349604	4.32959486017901	8.08652912164542	6.09394390985562
128	70.0205397172408	125.89080879905	10	0	127	6.35	1.42149491743595	-0.339591286399923	1.46149582349557	1.46149582349564	5.7636443785206	8.30599845468892	6.08239913916348
129	70.0916144631126	125.87382923473	10	0	128	6.4	1.42149491743623	-0.339591286400207	1.46149582349591	4.32959486017884	7.19769389686217	8.52546778773094	7.13326891927571
130	70.1626892089844	125.85684967041	10	0	129	6.45	1.42149491743595	-0.339591286399923	1.46149582349557	7.197693896862	13.1629633530845	8.8287773375914	8.15079942909009
131	69.6166343688965	126.427885055542	10	0	130	6.5	-10.9210968017581	11.4207077026401	15.8019910069116	10.0657929335452	13.7695824528053	9.13208688745183	8.69901097038242
132	69.0705795288086	126.998920440674	10	0	131	6.55	-10.9210968017581	11.4207077026398	15.8019910069114	12.9338919702283	14.3762015525262	9.43539643731224	9.24722251167482
133	68.5245246887207	127.569955825806	10	0	132	6.6	-10.9210968017578	11.4207077026401	15.8019910069114	24.8644308826733	14.982820652247	9.48986697272292	9.18812002942503
134	67.9784698486328	128.140991210938	10	0	133	6.65	-10.9210968017581	11.4207077026401	15.8019910069116	23.2095700454318	15.589439751966	9.5443375081334	9.12901754717485
135	69.2802810668945	125.376457214355	10	0	134	6.7	26.0362243652341	-55.2906799316602	61.1141903857206	21.5547092081903	16.196058851687	9.598808043544	9.06991506492473
136	69.1022229875837	125.708060128348	10	0	135	6.75	-3.56116158621603	6.6320582798599	7.52768682070389	19.8998483709488	15.3686284330662	9.65955871897656	9.01081258267494
137	68.9241649082729	126.039663042341	10	0	136	6.8	-3.56116158621603	6.63205827986019	7.52768682070414	18.2449875337038	14.5411980144455	9.72030939440845	9.057667557753
138	68.7461068289621	126.371265956334	10	0	137	6.85	-3.56116158621603	6.6320582798599	7.52768682070389	7.52768682070062	13.2160895669252	9.781060069841	9.10452253283136
139	68.5680487496513	126.702868870326	10	0	138	6.9	-3.56116158621603	6.63205827984001	7.52768682068636	7.52768682070067	11.8909811194046	11.966639846883	9.15137750790941
140	68.3899906703404	127.034471784319	10	0	139	6.95	-3.56116158621802	6.6320582798599	7.52768682070483	7.52768682070059	6.03465273400352	14.0855410833293	9.24015259139623
141	68.2119325910296	127.366074698312	10	0	140	7	-3.56116158621603	6.63205827986019	7.52768682070414	6.53233076290166	5.54953498514781	14.54877962356	9.32892767488256
142	68.0338745117188	127.697677612305	10	0	141	7.05	-3.56116158621575	6.6320582798599	7.52768682070375	5.53697470510549	5.06441723629073	15.0120181637916	9.41770275836939
143	68.1555887858073	127.659553527832	10	0	142	7.1	2.43428548176979	-0.762481689459946	2.55090653170924	4.54161864730642	4.579299487435	14.260628656938	9.5064778418562
144	68.2773030598959	127.62142944336	10	0	143	7.15	2.43428548177206	-0.762481689440051	2.55090653170547	3.57138314959495	8.34383994179993	13.5092391500845	9.59525292534301
145	68.3990173339844	127.583305358887	10	0	144	7.2	2.43428548177008	-0.762481689459946	2.55090653170951	2.60114765188087	11.9750233149717	10.4922396742905	9.68402800882978
146	68.2905298868815	127.504948933919	10	0	145	7.25	-2.16974894205805	-1.56712849936014	2.67650933214678	2.62626821196834	13.7289308140539	10.1545653767474	9.78645745368507
147	68.1820424397787	127.426592508952	10	0	146	7.3	-2.16974894205606	-1.56712849933996	2.67650933213335	11.1507051784944	15.4828383131377	10.0288059938606	9.88888689854036
148	68.0735549926758	127.348236083984	10	0	147	7.35	-2.16974894205805	-1.56712849935985	2.67650933214661	19.408427982637	15.3051677469508	9.9030466109738	9.99131634339565
149	65.9776000976562	126.50651550293	10	0	148	7.4	-41.919097900392	-16.8344116210801	45.1730913643356	23.8864784785128	15.1274971807643	9.77728722808788	10.0937457882504
150	66.9730377197266	128.459426879883	10	0	149	7.45	19.9087524414082	39.0582275390602	43.8395205524226	28.3645289743945	14.9498266145775	9.65152784520107	10.1961752331057
151	67.6164207458497	127.383827209473	10	0	150	7.5	12.8676605224618	-21.5119934082003	25.0667618115259	27.9840672819333	14.7595957683469	9.52576846231329	9.94009229837563
152	68.2598037719727	126.308227539062	10	0	151	7.55	12.8676605224601	-21.5119934082199	25.0667618115419	19.1042891830343	14.9931947514304	9.40000907942654	9.68400936364553
153	68.2692928314209	126.270698547363	10	0	152	7.6	0.189781188963991	-0.750579833980112	0.774200869840766	10.4912252465181	15.2267937345126	9.52308871098948	9.42792642891542
154	68.2787818908691	126.233169555664	10	0	153	7.65	0.189781188963991	-0.750579833979828	0.77420086984049	5.63271305818103	11.2107345143758	9.64616834255263	9.17184349418532
155	68.2882709503174	126.195640563965	10	0	154	7.7	0.189781188965981	-0.750579833980112	0.774200869841253	1.62186052846631	7.32803237543043	9.76924797411555	7.78295557498498
156	68.2977600097656	126.158111572266	10	0	155	7.75	0.189781188963991	-0.750579833980112	0.774200869840766	2.46952018709186	5.32260611057271	9.91335618839357	7.73373024491007
157	68.3575117323133	126.401509602865	10	0	156	7.8	1.19503445095404	4.86796061198021	5.01249916296828	3.31717984571736	3.3171798457154	10.0574644026723	7.68450491483466
158	68.4172634548611	126.644907633464	10	0	157	7.85	1.19503445095603	4.86796061197992	5.01249916296848	4.1648395043428	3.74100967502812	10.2015726169503	7.63527958475974
159	68.4770151774088	126.888305664063	10	0	158	7.9	1.19503445095404	4.86796061197992	5.01249916296801	5.01249916296439	4.16483950434091	8.22085172961791	7.58605425468526
160	68.5367668999566	127.131703694662	10	0	159	7.95	1.19503445095603	4.86796061197992	5.01249916296848	5.01249916296448	4.58866933365359	6.30680938288214	7.53682892461033
161	68.5965186225043	127.37510172526	10	0	160	8	1.19503445095404	4.86796061196003	5.01249916294869	5.01249916296438	5.06711660844023	5.33140497319122	7.43398701424487
162	68.6562703450521	127.618499755859	10	0	161	8.05	1.19503445095603	4.86796061198021	5.01249916296876	5.01249916296447	5.12173405391412	4.35600056349948	7.33114510387969
163	68.7160220675998	127.861897786458	10	0	162	8.1	1.19503445095376	4.86796061197992	5.01249916296794	5.01249916296438	5.17635149938801	4.5952242008928	7.3527227007391
164	68.7757737901476	128.105295817057	10	0	163	8.15	1.19503445095603	4.86796061197992	5.01249916296848	5.12173405391607	5.23096894485998	4.83444783828615	7.37430029759861
165	68.8355255126953	128.348693847656	10	0	164	8.2	1.19503445095404	4.86796061197992	5.01249916296801	5.23096894486376	5.28558639033384	5.07367147567945	7.3958778944583
166	68.7523747762044	128.083489990234	10	0	165	8.25	-1.66301472981786	-5.30407714843989	5.55867361770714	5.34020383581165	5.34020383580972	5.31289511307278	7.41431542130677
167	68.6692240397135	127.818286132812	10	0	166	8.3	-1.66301472981814	-5.30407714843989	5.55867361770722	5.44943872675549	5.39482128128356	5.34020383580875	7.43275294815558
168	68.5860733032226	127.55308227539	10	0	167	8.35	-1.66301472981786	-5.30407714844017	5.55867361770741	5.55867361770331	5.44943872675749	5.36751255854568	7.45119047500434
169	68.5029225667318	127.287878417969	10	0	168	8.4	-1.66301472981615	-5.30407714841999	5.55867361768764	5.55867361770338	5.50405617223138	5.39482128128264	6.40721345104809
170	68.4197718302409	127.022674560547	10	0	169	8.45	-1.66301472981786	-5.30407714843989	5.55867361770714	5.55867361770337	5.55867361770531	5.42213000401959	5.39657569738995
171	68.33662109375	126.757470703125	10	0	170	8.5	-1.66301472981814	-5.30407714844017	5.5586736177075	5.55867361770333	5.55867361770533	5.34220556617644	4.85525691225395
172	68.2534703572591	126.492266845703	10	0	171	8.55	-1.66301472981786	-5.30407714843989	5.55867361770714	5.55867361770728	5.55867361770337	5.26228112833284	4.31393812711755
173	68.1703196207682	126.227062988281	10	0	172	8.6	-1.66301472981814	-5.30407714843989	5.55867361770722	5.5586736177073	5.55867361770335	5.18235669048873	4.37993336552394
174	68.0871688842773	125.961859130859	10	0	173	8.65	-1.66301472981786	-5.30407714844017	5.55867361770741	5.55867361770728	5.55867361770531	5.1024322526446	4.44592860393008
175	68.0040181477864	125.696655273437	10	0	174	8.7	-1.66301472981814	-5.30407714843989	5.55867361770722	5.55867361770338	5.55867361770533	5.02250781480104	4.51192384233619
176	67.9208674112955	125.431451416015	10	0	175	8.75	-1.66301472981786	-5.30407714844017	5.55867361770741	5.55867361770337	5.34420729654315	4.91527465421997	4.57791908074259
177	67.8377166748047	125.166247558594	10	0	176	8.8	-1.66301472981615	-5.30407714841999	5.55867361768764	5.55867361770333	5.12974097538212	4.8080414936389	4.53795686182053
178	67.7545659383138	124.901043701172	10	0	177	8.85	-1.66301472981786	-5.30407714843989	5.55867361770714	5.55867361770337	4.91527465421997	4.70080833305837	4.48776604126628
179	67.6714152018229	124.63583984375	10	0	178	8.9	-1.66301472981814	-5.30407714843989	5.55867361770722	5.12974097537902	4.70080833305781	4.59357517247828	4.43757522071206
180	67.588264465332	124.370635986328	10	0	179	8.95	-1.66301472981786	-5.30407714844017	5.55867361770741	4.70080833306086	4.48634201189678	4.48634201189775	4.38738440015781
181	67.7394314934225	124.449927834903	10	0	180	9	3.02334056180996	1.58583697149993	3.4140104060857	4.27187569073657	4.27187569073461	4.37910885131668	4.33719357960407
182	67.8905985215131	124.529219683479	10	0	181	9.05	3.02334056181195	1.58583697152011	3.41401040609683	3.84294304841229	4.05740936957443	4.27187569073561	4.28700275904982
183	68.0417655496036	124.608511532054	10	0	182	9.1	3.02334056180996	1.58583697149993	3.4140104060857	3.4140104060902	3.84294304841339	4.16464253015509	4.23681193849558
184	68.1929325776941	124.687803380629	10	0	183	9.15	3.02334056180996	1.58583697150021	3.41401040608583	3.4140104060902	3.62847672725125	4.05740936957401	4.18662111794134
185	68.3440996057847	124.767095229205	10	0	184	9.2	3.02334056181223	1.58583697151983	3.41401040609695	3.414010406088	3.41401040609018	3.95017620899293	4.13643029738661
186	68.4952666338752	124.84638707778	10	0	185	9.25	3.02334056180996	1.58583697149993	3.4140104060857	3.4140104060902	3.4140104060902	3.84294304841239	4.0725851154639
187	68.6464336619657	124.925678926355	10	0	186	9.3	3.02334056180996	1.58583697150021	3.41401040608583	3.4140104060902	3.4140104060891	3.7357098878323	4.00873993354119
188	68.7976006900563	125.004970774931	10	0	187	9.35	3.02334056181195	1.58583697151983	3.4140104060967	3.41401040609015	3.4140104060902	3.60801952398688	3.94489475161847
189	68.9487677181468	125.084262623506	10	0	188	9.4	3.02334056180996	1.58583697150021	3.41401040608583	3.4140104060902	3.4140104060902	3.48032916014147	3.88104956969625
190	69.0999347462374	125.163554472082	10	0	189	9.45	3.02334056181195	1.58583697151983	3.4140104060967	3.4140104060902	3.41401040608908	3.35263879629604	3.81720438777354
191	69.2511017743279	125.242846320657	10	0	190	9.5	3.02334056181024	1.58583697149993	3.41401040608595	3.4140104060902	3.41401040609018	3.33218159303169	3.75335920585082
192	69.4022688024184	125.322138169232	10	0	191	9.55	3.02334056180996	1.58583697150021	3.41401040608583	3.4140104060902	3.41401040609018	3.31172438976679	3.68951402392811
193	69.553435830509	125.401430017808	10	0	192	9.6	3.02334056181195	1.58583697151983	3.4140104060967	3.414010406088	3.37309599956038	3.29126718650244	3.80768368014381
194	69.7046028585995	125.480721866383	10	0	193	9.65	3.02334056180996	1.58583697150021	3.41401040608583	3.41401040609015	3.3321815930317	3.27080998323808	3.92585333635906
195	69.85576988669	125.560013714958	10	0	194	9.7	3.02334056180996	1.58583697149993	3.4140104060857	3.41401040609015	3.2912671865019	3.25035277997218	4.04402299257476
196	70.0069369147806	125.639305563534	10	0	195	9.75	3.02334056181195	1.58583697151983	3.4140104060967	3.33218159303056	3.25035277997318	3.22989557670783	4.05582062211224
197	70.1581039428711	125.718597412109	10	0	196	9.8	3.02334056180996	1.58583697150021	3.41401040608583	3.2503527799732	3.20943837344447	3.20943837344348	4.06761825165021
198	70.1499496459961	125.568575541178	10	0	197	9.85	-0.163085937499829	-3.00043741861998	3.00486634079873	3.1685239669158	3.16852396691468	3.18898117017858	4.07941588118744
199	70.1417953491211	125.418553670247	10	0	198	9.9	-0.163085937500114	-3.00043741862027	3.00486634079903	3.08669515385621	3.12760956038597	3.16852396691422	4.09121351072492
200	70.1336410522461	125.268531799316	10	0	199	9.95	-0.163085937499829	-3.00043741861998	3.00486634079873	3.00486634079879	3.08669515385528	3.14806676364933	4.31766196509903
201	70.1254867553711	125.118509928385	10	0	200	10	-0.163085937500114	-3.00043741861998	3.00486634079874	3.00486634079879	3.04578074732549	3.12760956038497	4.59772699976411
202	70.1173324584961	124.968488057454	10	0	201	10.05	-0.163085937500114	-3.00043741861998	3.00486634079874	3.00486634079874	3.00486634079678	3.10715235712061	4.87779203442849
203	70.1091781616211	124.818466186523	10	0	202	10.1	-0.163085937499829	-3.00043741861998	3.00486634079873	3.00486634079476	3.00486634079678	3.45072483013254	5.25899742002222
204	70.1010238647461	124.668444315592	10	0	203	10.15	-0.163085937500114	-3.00043741861998	3.00486634079874	3.00486634079476	3.00486634079675	3.79429730314411	5.70131592638219
205	70.0928695678711	124.518422444662	10	0	204	10.2	-0.163085937499829	-3.00043741860009	3.00486634077886	3.00486634079476	3.00486634079675	4.1378697761566	6.14363443274174
206	70.0847152709961	124.368400573731	10	0	205	10.25	-0.163085937500114	-3.00043741861998	3.00486634079874	3.00486634079476	3.00486634079675	4.26869819581208	7.52611423655265
207	70.0765609741211	124.2183787028	10	0	206	10.3	-0.163085937500114	-3.00043741861998	3.00486634079874	3.00486634079476	3.00486634079675	4.3995266154681	7.61124200823138
208	70.0684066772461	124.068356831869	10	0	207	10.35	-0.163085937499829	-3.00043741861998	3.00486634079873	3.00486634079874	3.7329256933504	4.550812238388	7.69636977990997
209	70.0602523803711	123.918334960938	10	0	208	10.4	-0.163085937500114	-3.00043741861998	3.00486634079874	3.00486634079874	4.46098504590225	4.70209786130836	7.7814975515887
210	70.0520980834961	123.768313090007	10	0	209	10.45	-0.163085937499829	-3.00043741861998	3.00486634079873	3.00486634079874	5.18904439845791	5.28268513390203	7.86662532326715
211	70.0439437866211	123.618291219076	10	0	210	10.5	-0.163085937500114	-3.00043741861998	3.00486634079874	4.46098504590604	5.49161564429867	5.86327240649652	7.95175309494601
212	70.0357894897461	123.468269348145	10	0	211	10.55	-0.163085937500114	-3.00043741861998	3.00486634079874	5.91710375100974	5.79418689013943	6.44385967909018	8.03688086662475
213	69.7747116088867	123.911343892416	10	0	212	10.6	-5.22155761718778	8.86149088541998	10.2854598663353	7.37322245611708	6.09675813597922	7.22672765354201	8.11840739297885
214	69.5136337280274	124.354418436686	10	0	213	10.65	-5.22155761718608	8.86149088540009	10.2854598663172	7.97836494779861	6.39932938181998	8.1318218695263	8.19993391933327
215	69.252555847168	124.797492980957	10	0	214	10.7	-5.22155761718807	8.86149088541998	10.2854598663354	8.58350743948013	7.5605039270073	9.0369160855113	8.21097964873799
216	68.9739646911621	124.682138442993	10	0	215	10.75	-5.57182312011804	-2.30709075928019	6.03057879920642	7.7325312260524	8.72167847219629	11.8223328963975	8.22202537814221
217	68.6953735351562	124.566783905029	10	0	216	10.8	-5.57182312011804	-2.3070907592799	6.03057879920631	6.88155501263021	9.88285301738362	12.0130456430193	8.23307110754692
218	68.4167823791504	124.451429367066	10	0	217	10.85	-5.57182312011577	-2.30709075926001	6.0305787991966	7.74778539789753	10.7205296137336	12.2037583896414	8.2543454385836
219	68.1381912231445	124.336074829102	10	0	218	10.9	-5.57182312011804	-2.3070907592799	6.03057879920631	9.46499199659397	11.8026586931504	12.3944711362632	8.27561976962049
220	68.4947992960612	124.973996480306	10	0	219	10.95	7.132161458334	12.7584330240799	14.616611792672	11.1821985952871	12.8847877725647	12.585183882885	8.29689410065743
221	68.8514073689778	125.611918131511	10	0	220	11	7.13216145833201	12.7584330241001	14.6166117926886	13.7085280014148	18.1530501484963	12.7758966295071	8.3181684316941
222	69.2080154418945	126.249839782715	10	0	221	11.05	7.132161458334	12.7584330240799	14.616611792672	16.7237623736705	18.2319043958991	12.9666093761289	8.33944276273099
223	69.6182479858398	125.411743164062	10	0	222	11.1	8.20465087890597	-16.7619323730599	18.6622258298352	18.0217901472319	18.3107586433035	12.7860899558252	8.36071709376767
224	68.6029167175293	125.699562072754	10	0	223	11.15	-20.3066253662101	5.75637817384006	21.1067506604846	26.8411083003985	18.3896128907064	12.6055705355224	8.38199142480456
225	67.5875854492188	125.987380981445	10	0	224	11.2	-20.3066253662098	5.75637817381988	21.1067506604789	25.2816101965112	17.6098638387627	12.2840895213194	8.67284159751576
226	70.0361404418945	124.36791229248	10	0	225	11.25	48.9710998535139	-32.3893737793	58.713202558522	22.9129892851922	16.8301147868178	12.1753525604723	8.96369177022697
227	69.6996561686198	124.422952016194	10	0	226	11.3	-6.72968546549413	1.10079447428006	6.81912127323517	20.0554634077423	16.0503657348741	12.0666155996257	8.98061187672518
228	69.363171895345	124.477991739909	10	0	227	11.35	-6.72968546549583	1.10079447429996	6.81912127324007	17.1979375302935	14.8516502979167	11.9578786387792	8.9975319832229
229	69.0266876220703	124.533031463623	10	0	228	11.4	-6.72968546549413	1.10079447428006	6.81912127323517	6.81912127323713	13.4084823778945	11.8491416779326	9.0144520897211
230	68.6902033487956	124.588071187337	10	0	229	11.45	-6.72968546549384	1.10079447427978	6.81912127323484	6.81912127323712	11.6833912700741	11.3111030674128	9.03137219621931
231	68.3537190755208	124.643110911052	10	0	230	11.5	-6.72968546549612	1.10079447430024	6.81912127324039	6.79031131064128	6.19765497244843	10.7730644568917	9.04829230271751
232	68.0172348022461	124.698150634766	10	0	231	11.55	-6.72968546549413	1.10079447427978	6.81912127323512	6.76150134804673	5.90132680335234	10.2350258463718	9.06521240921525
233	68.3390731811523	124.786533355713	10	0	232	11.6	6.43676757812415	1.7676544189402	6.67507146026086	6.16884500985467	5.60499863425493	9.49470653399333	8.90011767757503
234	68.6609115600586	124.87491607666	10	0	233	11.65	6.43676757812585	1.76765441893991	6.67507146026243	5.57618867165973	5.30867046515884	8.63216098008282	8.73502294593528
235	68.8347053527832	124.791462707519	10	0	234	11.7	3.47587585449219	-1.66906738281995	3.85583958227456	4.98353233346756	5.01234229606299	8.30876710952021	8.56992821429506
236	69.0084991455078	124.708009338379	10	0	235	11.75	3.4758758544919	-1.66906738280005	3.85583958226569	4.41968595786858	4.71601412696552	6.10505064405646	8.51120550933261
237	69.1822929382324	124.624555969238	10	0	236	11.8	3.4758758544919	-1.66906738281995	3.8558395822743	3.85583958227096	4.41968595786944	5.94817811043107	8.45248280437062
238	69.356086730957	124.541102600098	10	0	237	11.85	3.47587585449219	-1.66906738280005	3.85583958226594	3.85583958227132	4.13776277006995	5.79130557680444	8.39376009940888
239	69.5298805236816	124.457649230957	10	0	238	11.9	3.4758758544919	-1.66906738281995	3.8558395822743	3.85583958227132	3.85583958227114	5.63443304317902	8.33503739444642
240	69.7036743164063	124.374195861816	10	0	239	11.95	3.47587585449418	-1.66906738281995	3.85583958227635	3.85583958227132	4.93414294896637	5.47756050955364	8.0616638646478
241	69.8774681091309	124.290742492676	10	0	240	12	3.4758758544919	-1.66906738280005	3.85583958226569	3.85583958227132	6.0124463156645	5.32068797592795	7.78829033484875
242	70.0512619018555	124.207289123535	10	0	241	12.05	3.4758758544919	-1.66906738281995	3.8558395822743	3.85583958227132	5.9950294175098	5.16381544230161	7.51491680505013
243	70.2250556945801	124.123835754395	10	0	242	12.1	3.47587585449219	-1.66906738280005	3.85583958226594	6.01244631566142	5.97761251935396	5.0141453993249	7.14040292432194
244	70.3988494873047	124.040382385254	10	0	243	12.15	3.4758758544919	-1.66906738281995	3.8558395822743	8.16905304905768	5.9601956211992	4.86447535634814	6.70477592282801
245	70.3763542175293	123.308784484864	10	0	244	12.2	-0.449905395508097	-14.6319580078	14.6388732492269	8.13421925274827	5.94277872304429	4.85576690727074	6.2691489213342
246	70.3538589477539	122.577186584473	10	0	245	12.25	-0.449905395507812	-14.6319580078202	14.638873249247	8.0993854564366	5.92536182489039	4.84705845819288	4.89336062238886
247	70.4161722183228	122.750402641297	10	0	246	12.3	1.24626541137786	3.46432113648007	3.68167060072725	8.06455166012708	5.90794492673378	4.8383500091155	4.81492435557614
248	70.4784854888916	122.92361869812	10	0	247	12.35	1.24626541137587	3.46432113645989	3.68167060070759	5.87311113042716	5.89052802857986	4.82964156003855	4.73648808876331
249	70.5407987594604	123.096834754944	10	0	248	12.4	1.24626541137616	3.46432113648007	3.68167060072668	3.68167060072309	5.87311113042515	4.82093311096023	4.65805182195061
250	70.6031120300293	123.270050811768	10	0	249	12.45	1.24626541137786	3.46432113648007	3.68167060072725	3.68167060071929	4.77739086557511	4.81222466188276	4.57961555513743
251	70.6654253005981	123.443266868592	10	0	250	12.5	1.24626541137616	3.46432113648007	3.68167060072668	3.68167060072311	3.68167060072126	4.80351621280581	4.5011792883246
252	70.727738571167	123.616482925415	10	0	251	12.55	1.24626541137786	3.46432113645989	3.68167060070826	3.68167060072322	3.6816706007212	4.79480776372846	4.42274302151189
253	70.7900518417358	123.789698982239	10	0	252	12.6	1.24626541137616	3.46432113648007	3.68167060072668	3.68167060072306	3.68167060072314	4.78609931465054	4.34790800002354
254	70.8523651123047	123.962915039063	10	0	253	12.65	1.24626541137786	3.46432113648007	3.68167060072725	3.68167060071943	3.68167060072127	4.7773908655732	4.27307297853468
255	70.9146783828735	124.136131095887	10	0	254	12.7	1.24626541137616	3.46432113647978	3.68167060072641	3.68167060072311	3.68167060072124	4.22953073314818	4.26871875399599
256	70.9769916534424	124.30934715271	10	0	255	12.75	1.24626541137786	3.46432113646017	3.68167060070853	3.68167060072317	3.68167060072124	3.68167060072125	4.26436452945752
257	71.0393049240112	124.482563209534	10	0	256	12.8	1.24626541137616	3.46432113648007	3.68167060072668	3.68167060071931	3.68167060072314	3.68167060072122	4.26001030491837
258	71.1016181945801	124.655779266358	10	0	257	12.85	1.24626541137786	3.46432113647978	3.68167060072699	3.68167060071943	3.68167060072123	3.68167060072217	4.25565608037989
259	71.1639314651489	124.828995323181	10	0	258	12.9	1.24626541137616	3.46432113646017	3.68167060070796	3.68167060072306	3.68167060072124	3.6816706007222	4.25130185584122
260	71.2262447357178	125.002211380005	10	0	259	12.95	1.24626541137786	3.46432113647978	3.68167060072699	3.68167060072317	3.68167060072126	3.68167060072122	4.24694763130246
261	71.2885580062866	125.175427436829	10	0	260	13	1.24626541137616	3.46432113648007	3.68167060072668	3.68167060071929	3.68167060072124	3.68167060072125	4.24259340676353
262	71.3508712768555	125.348643493653	10	0	261	13.05	1.24626541137786	3.46432113648007	3.68167060072725	3.68167060072317	3.68167060072123	3.68167060072217	4.23823918222484
263	71.4131845474243	125.521859550476	10	0	262	13.1	1.24626541137587	3.46432113645989	3.68167060070759	3.68167060072309	3.6816706007212	3.68167060072219	4.23388495768637
264	71.4754978179932	125.6950756073	10	0	263	13.15	1.24626541137815	3.46432113648007	3.68167060072735	3.68167060071943	3.68167060072313	3.68167060072122	4.22953073314768
265	71.537811088562	125.868291664124	10	0	264	13.2	1.24626541137587	3.46432113648007	3.68167060072658	3.68167060071929	3.6816706007212	3.68167060072125	3.95560066693471
266	71.6001243591309	126.041507720947	10	0	265	13.25	1.24626541137815	3.46432113645989	3.68167060070836	3.68167060072311	3.68167060072126	3.68167060072215	3.6816706007217
267	71.6624376296997	126.214723777771	10	0	266	13.3	1.24626541137587	3.46432113648007	3.68167060072658	3.68167060072309	3.6816706007212	3.68167060072125	3.65180346793202
268	71.7247509002685	126.387939834595	10	0	267	13.35	1.24626541137616	3.46432113648007	3.68167060072668	3.68167060071931	3.68167060072314	3.68167060072123	3.62193633514286
269	71.7870641708374	126.561155891419	10	0	268	13.4	1.24626541137786	3.46432113648007	3.68167060072725	3.68167060072309	3.6816706007212	3.6816706007222	3.59206920235319
270	71.8493774414062	126.734371948242	10	0	269	13.45	1.24626541137616	3.46432113645989	3.68167060070769	3.68167060072311	3.68167060072124	3.68167060072215	3.56220206956355
271	71.9116907119751	126.907588005066	10	0	270	13.5	1.24626541137786	3.46432113648007	3.68167060072725	3.68167060072317	3.68167060072306	3.68167060072125	3.53233493677388
272	71.9740039825439	127.08080406189	10	0	271	13.55	1.24626541137616	3.46432113648007	3.68167060072668	3.68167060071931	3.68167060072127	3.68167060072122	3.50246780398467
273	72.0363172531128	127.254020118714	10	0	272	13.6	1.24626541137786	3.46432113647978	3.68167060072699	3.68167060072317	3.68167060072126	3.6816706007222	3.47260067119524
274	72.0986305236816	127.427236175537	10	0	273	13.65	1.24626541137616	3.46432113646017	3.68167060070796	3.68167060072304	3.68167060072127	3.68167060072217	3.44273353840556
275	72.1609437942505	127.600452232361	10	0	274	13.7	1.24626541137786	3.46432113647978	3.68167060072699	3.68167060071943	3.6816706007231	3.68167060072123	3.41286640561594
276	72.2232570648193	127.773668289185	10	0	275	13.75	1.24626541137587	3.46432113648007	3.68167060072658	3.68167060071935	3.68167060072124	3.68167060072215	3.38299927282672
277	72.2855703353882	127.946884346008	10	0	276	13.8	1.24626541137815	3.46432113646017	3.68167060070863	3.68167060072322	3.68167060072123	3.62193633514282	3.35313214003705
278	72.347883605957	128.120100402832	10	0	277	13.85	1.24626541137587	3.46432113648007	3.68167060072658	3.68167060072304	3.68167060072127	3.56220206956355	3.32326500724741
279	72.4101968765259	128.293316459656	10	0	278	13.9	1.24626541137815	3.46432113648007	3.68167060072735	3.68167060071945	3.68167060072313	3.50246780398418	3.2933978744582
280	72.4725101470947	128.46653251648	10	0	279	13.95	1.24626541137587	3.4643211364795	3.68167060072604	3.68167060072304	3.68167060072123	3.44273353840589	3.26353074166857
281	72.5348234176636	128.639748573303	10	0	280	14	1.24626541137815	3.46432113646017	3.68167060070863	3.68167060072319	3.68167060072124	3.38299927282651	3.2336636088789
282	72.5971366882324	128.812964630127	10	0	281	14.05	1.24626541137587	3.46432113648007	3.68167060072658	3.68167060072304	3.56220206956437	3.32326500724717	3.20379647608922
283	72.6594499588013	128.986180686951	10	0	282	14.1	1.24626541137815	3.46432113648007	3.68167060072735	3.68167060071942	3.44273353840584	3.2635307416683	3.17392934330006
284	72.7217632293701	129.159396743775	10	0	283	14.15	1.24626541137587	3.46432113648007	3.68167060072658	3.68167060072304	3.3232650072471	3.2037964760899	3.14406221051037
285	72.7840764999389	129.332612800598	10	0	284	14.2	1.24626541137616	3.46432113646017	3.68167060070796	3.44273353840571	3.20379647608867	3.14406221051062	3.11419507772075
286	72.8463897705078	129.505828857422	10	0	285	14.25	1.24626541137786	3.4643211364795	3.68167060072672	3.20379647608849	3.08432794493177	3.08432794493129	3.08432794493153
287	72.7334074797454	129.55776864511	10	0	286	14.3	-2.25964581524806	1.03879575376027	2.48698528913994	2.96485941377116	2.96485941377311	3.02459367935285	3.05446081214212
288	72.6204251889829	129.609708432798	10	0	287	14.35	-2.25964581524977	1.0387957537597	2.48698528914125	2.72592235145792	2.84539088261533	2.96485941377359	3.02459367935244
289	72.5074428982205	129.661648220486	10	0	288	14.4	-2.25964581524806	1.03879575376027	2.48698528913994	2.48698528914051	2.72592235145667	2.90512514819421	2.99472654656276
290	72.394460607458	129.713588008174	10	0	289	14.45	-2.25964581525005	1.03879575376027	2.48698528914174	2.48698528914051	2.60645382030002	2.84539088261499	2.9648594137736
291	72.2814783166956	129.765527795862	10	0	290	14.5	-2.25964581524806	1.0387957537597	2.4869852891397	2.48698528914217	2.48698528914134	2.78565661703655	2.93499228098392
292	72.1684960259332	129.81746758355	10	0	291	14.55	-2.25964581524806	1.03879575376027	2.48698528913994	2.48698528914217	2.48698528914132	2.72592235145722	2.90512514819428
293	72.0555137351707	129.869407371239	10	0	292	14.6	-2.25964581524977	1.0387957537796	2.48698528914956	2.48698528914213	2.48698528914134	2.66618808587792	2.87525801540461
294	71.9425314444083	129.921347158927	10	0	293	14.65	-2.25964581524806	1.03879575376027	2.48698528913994	2.48698528914217	2.48698528914132	2.60645382029858	2.79309113699085
295	71.8295491536458	129.973286946615	10	0	294	14.7	-2.25964581525005	1.0387957537597	2.48698528914151	2.48698528914213	2.48698528914132	2.54671955472027	2.71092425857661
296	71.7165668628834	130.025226734303	10	0	295	14.75	-2.25964581524806	1.03879575376027	2.48698528913994	2.48698528914051	2.48698528914132	2.48698528914092	2.62875738016238
297	71.603584572121	130.077166521991	10	0	296	14.8	-2.25964581524806	1.0387957537597	2.4869852891397	2.48698528914047	2.48698528914132	2.48698528914142	2.54659050174861
298	71.4906022813585	130.129106309679	10	0	297	14.85	-2.25964581524977	1.03879575376027	2.48698528914149	2.48698528914051	2.48698528914051	2.48698528914133	2.46442362333438
299	71.3776199905961	130.181046097367	10	0	298	14.9	-2.25964581524806	1.0387957537597	2.4869852891397	2.48698528914047	2.48698528914049	2.48698528914133	2.38225674492013
300	71.2646376998336	130.232985885055	10	0	299	14.95	-2.25964581525005	1.03879575376027	2.48698528914174	2.48698528914051	2.48698528914051	2.48698528914132	2.30008986650592
301	71.1516554090712	130.284925672743	10	0	300	15	-2.25964581524806	1.0387957537597	2.4869852891397	2.48698528914051	2.48698528914049	2.48698528914133	2.21792298809214
302	71.0386731183088	130.336865460431	10	0	301	15.05	-2.25964581524806	1.03879575376027	2.48698528913994	2.48698528914051	2.48698528914152	2.4869852891414	2.13575610967791
303	70.9256908275463	130.388805248119	10	0	302	15.1	-2.25964581524977	1.03879575376027	2.48698528914149	2.48698528914051	2.48698528914132	2.48698528914092	2.05358923126366
304	70.8127085367839	130.440745035807	10	0	303	15.15	-2.25964581524806	1.0387957537597	2.4869852891397	2.48698528914051	2.48698528914134	2.3823857978918	1.97142235284944
305	70.6997262460214	130.492684823495	10	0	304	15.2	-2.25964581525005	1.03879575376027	2.48698528914174	2.48698528914254	2.48698528914132	2.27778630664259	1.88925547443568
306	70.586743955259	130.544624611183	10	0	305	15.25	-2.25964581524806	1.0387957537597	2.4869852891397	2.48698528914213	2.48698528914134	2.17318681539347	1.80708859602145
307	70.4737616644965	130.596564398872	10	0	306	15.3	-2.25964581525005	1.03879575378016	2.48698528915005	2.48698528914217	2.48698528914147	2.06858732414436	1.75478885039688
308	70.3607793737341	130.64850418656	10	0	307	15.35	-2.25964581524778	1.0387957537597	2.48698528913944	2.48698528914213	2.48698528914132	1.96398783289516	1.70248910477229
309	70.2477970829717	130.700443974248	10	0	308	15.4	-2.25964581524806	1.03879575376027	2.48698528913994	2.48698528914217	2.2777863066431	1.85938834164605	1.65018935914774
310	70.1348147922092	130.752383761936	10	0	309	15.45	-2.25964581525005	1.0387957537597	2.48698528914151	2.48698528914041	2.06858732414467	1.75478885039684	1.59788961352312
311	70.0218325014468	130.804323549624	10	0	310	15.5	-2.25964581524806	1.03879575376027	2.48698528913994	2.48698528914051	1.85938834164646	1.65018935914773	1.54558986789857
312	69.9088502106843	130.856263337312	10	0	311	15.55	-2.25964581524977	1.0387957537597	2.48698528914125	2.06858732414403	1.6501893591472	1.54558986789861	1.49329012227402
313	69.7958679199219	130.908203125	10	0	312	15.6	-2.25964581524806	1.03879575376027	2.48698528913994	1.65018935914722	1.440990376649	1.44099037664941	1.44099037664921
314	69.7904393513998	130.927192179362	10	0	313	15.65	-0.108571370442121	0.37978108724019	0.394995464157528	1.23179139415074	1.23179139415076	1.3363908854003	1.38869063102465
315	69.7850107828776	130.946181233724	10	0	314	15.7	-0.108571370443826	0.379781087239621	0.39499546415745	0.813393429153994	1.02259241165236	1.23179139415108	1.33639088540006
316	69.7795822143555	130.965170288086	10	0	315	15.75	-0.108571370442121	0.37978108724019	0.394995464157528	0.394995464157497	0.813393429154117	1.12719190290198	1.28409113977548
317	69.7741536458334	130.984159342448	10	0	316	15.8	-0.108571370442121	0.37978108724019	0.394995464157528	0.394995464157497	0.604194446655745	1.02259241165235	1.23179139415093
318	69.7687250773112	131.00314839681	10	0	317	15.85	-0.108571370443826	0.379781087239621	0.39499546415745	0.394995464157497	0.394995464157497	0.917992920403251	1.17949164852634
319	69.7632965087891	131.022137451172	10	0	318	15.9	-0.108571370442121	0.37978108724019	0.394995464157528	0.394995464157497	0.394995464157497	0.813393429154158	1.12719190290178
320	69.757867940267	131.041126505534	10	0	319	15.95	-0.108571370441837	0.37978108724019	0.39499546415745	0.394995464157497	0.394995464157497	0.708793937904927	1.07489215727717
321	69.7524393717448	131.060115559896	10	0	320	16	-0.10857137044411	0.379781087239621	0.394995464157528	0.394995464157497	0.394995464157497	0.604194446655807	1.02259241165263
322	69.7470108032227	131.079104614258	10	0	321	16.05	-0.108571370442121	0.37978108724019	0.394995464157528	0.394995464157497	0.394995464157489	0.499594955406644	0.970292666028051
323	69.7415822347006	131.09809366862	10	0	322	16.1	-0.108571370441837	0.37978108724019	0.39499546415745	0.394995464157497	0.394995464157497	0.394995464157497	0.917992920402974
324	69.7361536661784	131.117082722982	10	0	323	16.15	-0.10857137044411	0.379781087239621	0.394995464157528	0.394995464157497	0.394995464157551	0.394995464157497	0.865693174778418
325	69.7307250976563	131.136071777344	10	0	324	16.2	-0.108571370441837	0.37978108724019	0.39499546415745	0.394995464157481	0.394995464157497	0.394995464157524	0.813393429153813
326	69.7252965291342	131.155060831706	10	0	325	16.25	-0.108571370442121	0.37978108724019	0.394995464157528	0.394995464157497	0.394995464157497	0.394995464157497	0.761093683529258
327	69.719867960612	131.174049886068	10	0	326	16.3	-0.108571370443826	0.379781087239621	0.39499546415745	0.394995464157606	0.394995464157543	0.394995464157493	0.708793937904443
328	69.7144393920899	131.19303894043	10	0	327	16.35	-0.108571370442121	0.37978108724019	0.394995464157528	0.394995464157497	0.394995464157497	0.394995464157524	0.656494192279895
329	69.7090108235677	131.212027994792	10	0	328	16.4	-0.10857137044411	0.37978108724019	0.394995464158075	0.394995464157497	0.394995464157497	0.394995464157497	0.604194446655347
330	69.7035822550456	131.231017049154	10	0	329	16.45	-0.108571370441837	0.379781087239621	0.394995464156903	0.394995464157606	0.394995464157551	0.394995464157497	0.551894701030734
331	69.6981536865235	131.250006103516	10	0	330	16.5	-0.108571370442121	0.37978108724019	0.394995464157528	0.394995464157497	0.394995464157497	0.394995464157524	0.499594955406174
332	69.6927251180013	131.268995157878	10	0	331	16.55	-0.108571370443826	0.37978108724019	0.394995464157996	0.394995464157387	0.394995464157497	0.394995464157493	0.447295209781592
333	69.6872965494792	131.28798421224	10	0	332	16.6	-0.108571370442121	0.379781087239621	0.394995464156981	0.394995464157606	0.394995464157551	0.39499546415654	0.394995464157018
334	69.6818679809571	131.306973266602	10	0	333	16.65	-0.108571370442121	0.37978108724019	0.394995464157528	0.394995464157497	0.394995464157442	0.394995464156536	0.394995464157016
335	69.6764394124349	131.325962320964	10	0	334	16.7	-0.108571370443826	0.37978108724019	0.394995464157996	0.394995464157387	0.394995464157497	0.39499546415654	0.394995464157032
336	69.6710108439128	131.344951375326	10	0	335	16.75	-0.108571370442121	0.379781087239621	0.394995464156981	0.394995464157606	0.394995464157551	0.39499546415654	0.394995464157016
337	69.6655822753907	131.363940429688	10	0	336	16.8	-0.108571370441837	0.37978108724019	0.39499546415745	0.394995464157497	0.394995464157442	0.39499546415654	0.394995464157016
338	69.6601537068685	131.38292948405	10	0	337	16.85	-0.10857137044411	0.37978108724019	0.394995464158075	0.394995464157387	0.394995464155584	0.39499546415654	0.394995464157032
339	69.6547251383464	131.401918538412	10	0	338	16.9	-0.108571370442121	0.379781087239621	0.394995464156981	0.394995464157606	0.394995464155576	0.394995464156536	0.394995464157016
340	69.6492965698243	131.420907592774	10	0	339	16.95	-0.108571370441837	0.37978108724019	0.39499546415745	0.394995464157497	0.394995464155529	0.39499546415654	0.394995464157018
341	69.6438680013021	131.439896647136	10	0	340	17	-0.10857137044411	0.37978108724019	0.394995464158075	0.394995464153562	0.394995464155584	0.39499546415654	0.39499546415703
342	69.63843943278	131.458885701498	10	0	341	17.05	-0.108571370441837	0.379781087239621	0.394995464156903	0.394995464153655	0.394995464155584	0.39499546415654	0.394995464157016
343	69.6330108642579	131.477874755859	10	0	342	17.1	-0.108571370442121	0.379781087220294	0.394995464138399	0.394995464153671	0.394995464155529	0.39499546415654	0.394995464157018
344	69.6275822957357	131.496863810221	10	0	343	17.15	-0.108571370443826	0.379781087239621	0.39499546415745	0.394995464153562	0.394995464155631	0.394995464156536	0.39499546415703
345	69.6221537272136	131.515852864583	10	0	344	17.2	-0.108571370442121	0.37978108724019	0.394995464157528	0.394995464153671	0.394995464155584	0.39499546415654	0.394995464157018
346	69.6167251586915	131.534841918945	10	0	345	17.25	-0.108571370442121	0.37978108724019	0.394995464157528	0.394995464157497	0.394995464155529	0.394995464156536	0.39499546415703
347	69.6112965901693	131.553830973307	10	0	346	17.3	-0.108571370443826	0.379781087239621	0.39499546415745	0.394995464157606	0.394995464155638	0.39499546415654	0.394995464157032
348	69.6058680216472	131.572820027669	10	0	347	17.35	-0.108571370442121	0.37978108724019	0.394995464157528	0.394995464157497	0.394995464157497	0.39499546415654	0.394995464157018
349	69.600439453125	131.591809082031	10	0	348	17.4	-0.108571370443826	0.37978108724019	0.394995464157996	0.394995464157497	0.394995464157497	0.394995464156536	0.394995464157016
350	69.5950108846029	131.610798136393	10	0	349	17.45	-0.108571370442121	0.379781087239621	0.394995464156981	0.394995464157606	0.394995464157551	0.39499546415654	0.394995464157032
351	69.5895823160808	131.629787190755	10	0	350	17.5	-0.108571370442121	0.37978108724019	0.394995464157528	0.394995464157497	0.394995464157489	0.394995464156536	0.394995464157016
352	69.5841537475586	131.648776245117	10	0	351	17.55	-0.108571370443826	0.37978108724019	0.394995464157996	0.394995464157387	0.394995464157497	0.39499546415654	0.394995464157018
353	69.5787251790365	131.667765299479	10	0	352	17.6	-0.108571370442121	0.379781087239621	0.394995464156981	0.394995464157606	0.394995464157551	0.394995464157497	0.39499546415703
354	69.5732966105144	131.686754353841	10	0	353	17.65	-0.108571370441837	0.37978108724019	0.39499546415745	0.394995464157481	0.394995464157442	0.394995464157524	0.392469411986333
355	69.5678680419922	131.705743408203	10	0	354	17.7	-0.10857137044411	0.37978108724019	0.394995464158075	0.394995464157387	0.394995464157497	0.394995464157497	0.389943359815611
356	69.5624394734701	131.724732462565	10	0	355	17.75	-0.108571370441837	0.379781087239621	0.394995464156903	0.394995464157606	0.394995464157543	0.39499546415752	0.387417307645366
357	69.557010904948	131.743721516927	10	0	356	17.8	-0.108571370442121	0.37978108724019	0.394995464157528	0.394995464157497	0.394995464157442	0.394995464157524	0.384891255474658
358	69.5515823364258	131.762710571289	10	0	357	17.85	-0.10857137044411	0.37978108724019	0.394995464158075	0.394995464157387	0.394995464157497	0.394995464157497	0.382365203303934
359	69.5461537679037	131.781699625651	10	0	358	17.9	-0.108571370441837	0.379781087239621	0.394995464156903	0.394995464157606	0.394995464157551	0.394995464157497	0.37983915113325
360	69.5407251993816	131.800688680013	10	0	359	17.95	-0.108571370442121	0.37978108724019	0.394995464157528	0.394995464157497	0.394995464157442	0.394995464157524	0.377313098962523
361	69.5352966308594	131.819677734375	10	0	360	18	-0.108571370443826	0.37978108724019	0.394995464157996	0.394995464157387	0.394995464157551	0.394995464157493	0.374787046791812
362	69.5298680623373	131.838666788737	10	0	361	18.05	-0.108571370442121	0.379781087239621	0.394995464156981	0.394995464157606	0.394995464157551	0.394995464157497	0.372260994621575
363	69.5244394938152	131.857655843099	10	0	362	18.1	-0.108571370442121	0.37978108724019	0.394995464157528	0.394995464157497	0.394995464157442	0.39499546415752	0.369734942451354
364	69.519010925293	131.876644897461	10	0	363	18.15	-0.108571370443826	0.37978108724019	0.394995464157996	0.394995464157497	0.394995464157551	0.38994335981613	0.367208890280626
365	69.5135823567709	131.895633951823	10	0	364	18.2	-0.108571370442121	0.379781087239621	0.394995464156981	0.394995464157606	0.394995464157551	0.384891255474682	0.364682838109916
366	69.5081537882487	131.914623006185	10	0	365	18.25	-0.108571370443826	0.37978108724019	0.394995464157996	0.394995464157497	0.394995464157442	0.379839151134196	0.362156785939219
367	69.5027252197266	131.933612060547	10	0	366	18.3	-0.108571370442121	0.37978108724019	0.394995464157528	0.394995464157497	0.394995464157551	0.374787046792776	0.359630733768968
368	69.4972966512045	131.952601114909	10	0	367	18.35	-0.108571370442121	0.379781087239621	0.394995464156981	0.394995464157606	0.394995464157543	0.369734942451328	0.357104681598252
369	69.4918680826823	131.971590169271	10	0	368	18.4	-0.108571370443826	0.37978108724019	0.394995464157996	0.394995464157387	0.384891255474708	0.364682838109965	0.35457862942753
370	69.4864395141602	131.990579223633	10	0	369	18.45	-0.108571370442121	0.37978108724019	0.394995464157528	0.394995464157497	0.374787046791922	0.359630733768505	0.352052577256833
371	69.4810109456381	132.009568277995	10	0	370	18.5	-0.108571370441837	0.379781087239621	0.394995464156903	0.39499546415759	0.364682838110841	0.354578629427088	0.349526525086136
372	69.4755823771159	132.028557332357	10	0	371	18.55	-0.10857137044411	0.37978108724019	0.394995464158075	0.374787046791919	0.354578629428	0.349526525086611	0.34700047291585
373	69.4701538085938	132.047546386719	10	0	372	18.6	-0.108571370441837	0.37978108724019	0.39499546415745	0.354578629426237	0.344474420745214	0.344474420745211	0.344474420745167
374	69.4644303498445	132.034008902091	10	0	373	18.65	-0.114469174986027	-0.270749692560344	0.293953377329641	0.334370212064295	0.334370212062378	0.339422316403728	0.341948368574458
375	69.4587068910952	132.020471417463	10	0	374	18.7	-0.114469174986027	-0.270749692559775	0.293953377329117	0.314161794698503	0.32426600337946	0.334370212062335	0.339422316403748
376	69.452983432346	132.006933932834	10	0	375	18.75	-0.114469174984038	-0.270749692580239	0.293953377347191	0.293953377332837	0.314161794696733	0.329318107720917	0.336896264233053
377	69.4472599735967	131.993396448206	10	0	376	18.8	-0.114469174986027	-0.270749692559775	0.293953377329117	0.293953377332837	0.30405758601567	0.324266003380413	0.334370212062323
378	69.4415365148474	131.979858963578	10	0	377	18.85	-0.114469174986027	-0.270749692559775	0.293953377329117	0.293953377332682	0.293953377332878	0.319213899039007	0.331844159892071
379	69.4358130560981	131.96632147895	10	0	378	18.9	-0.114469174986027	-0.270749692560344	0.293953377329641	0.293953377329172	0.293953377332748	0.314161794697563	0.329318107721376
380	69.4300895973489	131.952783994322	10	0	379	18.95	-0.114469174984038	-0.270749692559775	0.293953377328343	0.293953377332837	0.293953377332748	0.309109690356143	0.326792055550679
381	69.4243661385996	131.939246509694	10	0	380	19	-0.114469174986027	-0.270749692560344	0.293953377329641	0.293953377332919	0.293953377330993	0.30405758601478	0.324266003379937
382	69.4186426798503	131.925709025065	10	0	381	19.05	-0.114469174986027	-0.27074969257967	0.293953377347442	0.29395337733266	0.293953377332826	0.299005481674204	0.321739951209251
383	69.412919221101	131.912171540437	10	0	382	19.1	-0.114469174985743	-0.270749692560344	0.29395337732953	0.293953377332815	0.293953377332801	0.293953377332813	0.319213899038999
384	69.4071957623518	131.898634055809	10	0	383	19.15	-0.114469174984038	-0.270749692559775	0.293953377328343	0.293953377332815	0.293953377332748	0.293953377332787	0.31668784686829
385	69.4014723036025	131.885096571181	10	0	384	19.2	-0.114469174986027	-0.270749692559775	0.293953377329117	0.293953377332815	0.293953377332826	0.293953377332813	0.314161794697593
386	69.3957488448532	131.871559086553	10	0	385	19.25	-0.114469174986027	-0.270749692560344	0.293953377329641	0.293953377332682	0.293953377332826	0.29395337733191	0.311635742526852
387	69.3900253861039	131.858021601924	10	0	386	19.3	-0.114469174986027	-0.27074969257967	0.293953377347442	0.293953377332837	0.293953377332737	0.293953377331871	0.309109690356155
388	69.3843019273547	131.844484117296	10	0	387	19.35	-0.114469174984038	-0.270749692560344	0.293953377328866	0.293953377332837	0.293953377332748	0.293953377332813	0.306583638185458
389	69.3785784686054	131.830946632668	10	0	388	19.4	-0.114469174986027	-0.270749692559775	0.293953377329117	0.293953377332837	0.293953377332826	0.293953377332787	0.304057586015208
390	69.3728550098561	131.81740914804	10	0	389	19.45	-0.114469174986027	-0.270749692559775	0.293953377329117	0.29395337733266	0.293953377332878	0.293953377332852	0.301531533844478
391	69.3671315511068	131.803871663412	10	0	390	19.5	-0.114469174986027	-0.270749692560344	0.293953377329641	0.293953377332815	0.293953377332826	0.293953377332787	0.299005481673796
392	69.3614080923576	131.790334178783	10	0	391	19.55	-0.114469174983753	-0.27074969257967	0.293953377346557	0.293953377332815	0.293953377330916	0.293953377331891	0.29647942950307
393	69.3556846336083	131.776796694155	10	0	392	19.6	-0.114469174986027	-0.270749692560344	0.293953377329641	0.293953377332919	0.293953377332826	0.293953377332787	0.293953377332361
394	69.349961174859	131.763259209527	10	0	393	19.65	-0.114469174986027	-0.270749692559775	0.293953377329117	0.293953377332815	0.293953377332826	0.293953377332852	0.29395337733282
395	69.3442377161097	131.749721724899	10	0	394	19.7	-0.114469174986027	-0.270749692560344	0.293953377329641	0.293953377329172	0.293953377332878	0.293953377332852	0.2939533773328
396	69.3385142573604	131.736184240271	10	0	395	19.75	-0.114469174986027	-0.270749692559775	0.293953377329117	0.293953377332837	0.293953377332748	0.293953377332787	0.293953377332361
397	69.3327907986112	131.722646755643	10	0	396	19.8	-0.114469174984038	-0.270749692559775	0.293953377328343	0.293953377332837	0.293953377331046	0.293953377331897	0.293953377332361
398	69.3270673398619	131.709109271014	10	0	397	19.85	-0.114469174986027	-0.270749692580239	0.293953377347966	0.293953377332837	0.293953377332826	0.29395337733191	0.293953377332361
399	69.3213438811126	131.695571786386	10	0	398	19.9	-0.114469174986027	-0.270749692559775	0.293953377329117	0.293953377332682	0.293953377332878	0.293953377332852	0.2939533773328
400	69.3156204223633	131.682034301758	10	0	399	19.95	-0.114469174986027	-0.270749692560344	0.293953377329641	0.293953377332919	0.293953377332826	0.293953377332813	0.29395337733282
401	69.3098969636141	131.66849681713	10	0	400	20	-0.114469174984038	-0.270749692559775	0.293953377328343	0.293953377332815	0.293953377332748	0.293953377332813	0.293953377332817
402	69.3041735048648	131.654959332502	10	0	401	20.05	-0.114469174985743	-0.270749692560344	0.29395337732953	0.293953377332919	0.293953377332878	0.293953377331936	0.293953377332359
403	69.2984500461155	131.641421847873	10	0	402	20.1	-0.114469174986027	-0.27074969257967	0.293953377347442	0.293953377332815	0.293953377330993	0.29395337733191	0.293953377332342
404	69.2927265873662	131.627884363245	10	0	403	20.15	-0.114469174986027	-0.270749692560344	0.293953377329641	0.293953377332815	0.293953377332878	0.293953377332852	0.293953377332361
405	69.2870031286169	131.614346878617	10	0	404	20.2	-0.114469174986027	-0.270749692559775	0.293953377329117	0.293953377332837	0.293953377332748	0.293953377332787	0.293953377332833
406	69.2812796698677	131.600809393989	10	0	405	20.25	-0.114469174984038	-0.270749692559775	0.293953377328343	0.293953377329172	0.293953377332878	0.293953377332813	0.29395337733282
407	69.2755562111184	131.587271909361	10	0	406	20.3	-0.114469174986027	-0.270749692560344	0.293953377329641	0.293953377332837	0.293953377332826	0.293953377332852	0.293953377332361
408	69.2698327523691	131.573734424733	10	0	407	20.35	-0.114469174986027	-0.270749692559775	0.293953377329117	0.293953377332682	0.293953377330993	0.29395337733191	0.293953377332361
409	69.2641092936198	131.560196940104	10	0	408	20.4	-0.114469174986027	-0.270749692580239	0.293953377347966	0.293953377332942	0.293953377332826	0.293953377332813	0.293953377332361
410	69.2583858348706	131.546659455476	10	0	409	20.45	-0.114469174984038	-0.270749692559775	0.293953377328343	0.293953377332815	0.293953377332748	0.293953377332787	0.293953377332833
411	69.2526623761213	131.533121970848	10	0	410	20.5	-0.114469174986027	-0.270749692560344	0.293953377329641	0.293953377332815	0.293953377332878	0.293953377332846	0.293953377332817
412	69.246938917372	131.51958448622	10	0	411	20.55	-0.114469174985743	-0.270749692559775	0.293953377329007	0.293953377332815	0.293953377332826	0.293953377332826	0.293953377332375
413	69.2412154586227	131.506047001592	10	0	412	20.6	-0.114469174986027	-0.270749692559775	0.293953377329117	0.293953377332815	0.293953377332826	0.293953377331897	0.293953377332361
414	69.2354919998734	131.492509516963	10	0	413	20.65	-0.114469174986027	-0.270749692580239	0.293953377347966	0.293953377332815	0.293953377332748	0.293953377331871	0.293953377332361
415	69.2297685411242	131.478972032335	10	0	414	20.7	-0.114469174984038	-0.270749692559775	0.293953377328343	0.293953377332837	0.293953377332826	0.293953377332813	0.293953377332361
416	69.2240450823749	131.465434547707	10	0	415	20.75	-0.114469174986027	-0.270749692560344	0.293953377329641	0.293953377332837	0.293953377332815	0.293953377332852	0.2939533773328
417	69.2183216236256	131.451897063079	10	0	416	20.8	-0.114469174986027	-0.270749692559775	0.293953377329117	0.293953377332682	0.293953377332826	0.293953377332826	0.293953377332833
418	69.2125981648763	131.438359578451	10	0	417	20.85	-0.114469174986027	-0.270749692559775	0.293953377329117	0.293953377332837	0.293953377332801	0.293953377332813	0.293953377332361
419	69.2068747061271	131.424822093822	10	0	418	20.9	-0.114469174984038	-0.270749692580239	0.293953377347191	0.293953377332815	0.293953377330916	0.293953377331871	0.293953377332375
420	69.2011512473778	131.411284609194	10	0	419	20.95	-0.114469174986027	-0.270749692559775	0.293953377329117	0.293953377332815	0.293953377332878	0.293953377332852	0.293953377332339
421	69.1954277886285	131.397747124566	10	0	420	21	-0.114469174985743	-0.270749692560344	0.29395337732953	0.293953377332764	0.293953377332826	0.29395337733282	0.293953377332817
422	69.1897043298792	131.384209639938	10	0	421	21.05	-0.114469174986027	-0.270749692559775	0.293953377329117	0.29395337732915	0.293953377332826	0.293953377332813	0.29395337733282
423	69.18398087113	131.37067215531	10	0	422	21.1	-0.114469174984038	-0.270749692560344	0.293953377328866	0.293953377332919	0.293953377332801	0.293953377332813	0.293953377332361
424	69.1782574123807	131.357134670682	10	0	423	21.15	-0.114469174986027	-0.270749692559775	0.293953377329117	0.293953377332837	0.293953377330993	0.293953377331871	0.293953377332361
425	69.1725339536314	131.343597186053	10	0	424	21.2	-0.114469174986027	-0.270749692580239	0.293953377347966	0.293953377332837	0.293953377332878	0.293953377331936	0.293953377332342
426	69.1668104948821	131.330059701425	10	0	425	21.25	-0.114469174986027	-0.270749692559775	0.293953377329117	0.293953377332837	0.293953377332826	0.293953377332787	0.293953377332833
427	69.1610870361328	131.316522216797	10	0	426	21.3	-0.114469174986027	-0.270749692559775	0.293953377329117	0.293953377332837	0.293953377332801	0.293953377332813	0.29395337733282
428	69.1553635773836	131.302984732169	10	0	427	21.35	-0.114469174984038	-0.270749692560344	0.293953377328866	0.293953377332837	0.293953377332826	0.293953377332813	0.29395337733282
429	69.1496401186343	131.289447247541	10	0	428	21.4	-0.114469174986027	-0.270749692559775	0.293953377329117	0.293953377332815	0.293953377332826	0.293953377331936	0.293953377332342
430	69.143916659885	131.275909762912	10	0	429	21.45	-0.114469174986027	-0.270749692580239	0.293953377347966	0.293953377332764	0.293953377330993	0.293953377331891	0.293953377332359
431	69.1381932011357	131.262372278284	10	0	430	21.5	-0.114469174985743	-0.270749692559775	0.293953377329007	0.293953377332815	0.293953377332748	0.293953377332787	0.293953377332359
432	69.1324697423865	131.248834793656	10	0	431	21.55	-0.114469174984038	-0.270749692560344	0.293953377328866	0.293953377332815	0.293953377332801	0.293953377332813	0.29395337733282
433	69.1267462836372	131.235297309028	10	0	432	21.6	-0.114469174986027	-0.270749692559775	0.293953377329117	0.29395337732915	0.293953377332826	0.293953377332826	0.293953377332833
434	69.1210228248879	131.2217598244	10	0	433	21.65	-0.114469174986027	-0.270749692559775	0.293953377329117	0.293953377332682	0.293953377332878	0.293953377332852	0.293953377332342
435	69.1152993661386	131.208222339772	10	0	434	21.7	-0.114469174986027	-0.270749692560344	0.293953377329641	0.293953377332837	0.293953377330905	0.293953377331871	0.293953377332361
436	69.1095759073894	131.194684855143	10	0	435	21.75	-0.114469174984038	-0.27074969257967	0.293953377346667	0.293953377332837	0.293953377332748	0.293953377332813	0.293953377332361
437	69.1038524486401	131.181147370515	10	0	436	21.8	-0.114469174986027	-0.270749692560344	0.293953377329641	0.293953377332942	0.293953377332826	0.293953377332813	0.29395337733282
438	69.0981289898908	131.167609885887	10	0	437	21.85	-0.114469174986027	-0.270749692559775	0.293953377329117	0.29395337733266	0.293953377332826	0.293953377332826	0.293953377332813
439	69.0924055311415	131.154072401259	10	0	438	21.9	-0.114469174986027	-0.270749692560344	0.293953377329641	0.293953377332815	0.293953377332878	0.293953377332813	0.293953377332361
440	69.0866820723923	131.140534916631	10	0	439	21.95	-0.114469174983753	-0.270749692559775	0.293953377328232	0.293953377332815	0.293953377332748	0.293953377331865	0.293953377332372
441	69.080958613643	131.126997432002	10	0	440	22	-0.114469174986027	-0.27074969257967	0.293953377347442	0.293953377332815	0.293953377332878	0.293953377331897	0.293953377332361
442	69.0752351548937	131.113459947374	10	0	441	22.05	-0.114469174986027	-0.270749692560344	0.293953377329641	0.293953377332815	0.293953377332826	0.293953377332826	0.293953377332361
443	69.0695116961444	131.099922462746	10	0	442	22.1	-0.114469174986027	-0.270749692559775	0.293953377329117	0.293953377332837	0.293953377332826	0.293953377332852	0.29395337733282
444	69.0637882373951	131.086384978118	10	0	443	22.15	-0.114469174986027	-0.270749692560344	0.293953377329641	0.293953377332942	0.293953377332748	0.293953377332813	0.29395337733282
445	69.0580647786459	131.07284749349	10	0	444	22.2	-0.114469174984038	-0.270749692559775	0.293953377328343	0.293953377332837	0.293953377332826	0.293953377332787	0.293953377332361
446	69.0523413198966	131.059310008861	10	0	445	22.25	-0.114469174986027	-0.270749692580239	0.293953377347966	0.293953377332837	0.293953377331046	0.293953377331936	0.293953377332361
447	69.0466178611473	131.045772524233	10	0	446	22.3	-0.114469174986027	-0.270749692559775	0.293953377329117	0.293953377332682	0.293953377332826	0.293953377332826	0.293953377332355
448	69.040894402398	131.032235039605	10	0	447	22.35	-0.114469174986027	-0.270749692559775	0.293953377329117	0.293953377332815	0.293953377332878	0.293953377332813	0.29395337733282
449	69.0351709436488	131.018697554977	10	0	448	22.4	-0.114469174984038	-0.270749692560344	0.293953377328866	0.29395337732915	0.293953377332748	0.293953377332787	0.293953377332817
450	69.0294474848995	131.005160070349	10	0	449	22.45	-0.114469174985743	-0.270749692559775	0.293953377329007	0.293953377332815	0.293953377332826	0.293953377332852	0.293953377332359
451	69.0237240261502	130.991622585721	10	0	450	22.5	-0.114469174986027	-0.270749692560344	0.293953377329641	0.293953377332919	0.293953377330993	0.293953377331936	0.293953377332342
452	69.0180005674009	130.978085101092	10	0	451	22.55	-0.114469174986027	-0.27074969257967	0.293953377347442	0.293953377332815	0.293953377332826	0.29395337733191	0.293953377332361
453	69.0122771086516	130.964547616464	10	0	452	22.6	-0.114469174986027	-0.270749692560344	0.293953377329641	0.293953377332837	0.293953377332801	0.293953377332813	0.29395337733282
454	69.0065536499024	130.951010131836	10	0	453	22.65	-0.114469174984038	-0.270749692559775	0.293953377328343	0.293953377332837	0.293953377332826	0.293953377332787	0.293953377332833
455	69.0008301911531	130.937472647208	10	0	454	22.7	-0.114469174986027	-0.270749692559775	0.293953377329117	0.293953377332837	0.293953377332878	0.293953377332852	0.2939533773328
456	68.9951067324038	130.92393516258	10	0	455	22.75	-0.114469174986027	-0.270749692560344	0.293953377329641	0.293953377332682	0.293953377332826	0.29395337733191	0.293953377332361
457	68.9893832736545	130.910397677951	10	0	456	22.8	-0.114469174986027	-0.27074969257967	0.293953377347442	0.293953377332837	0.293953377330993	0.293953377331897	0.293953377332361
458	68.9836598149053	130.896860193323	10	0	457	22.85	-0.114469174984038	-0.270749692560344	0.293953377328866	0.293953377332919	0.293953377332748	0.293953377332813	0.293953377332361
459	68.977936356156	130.883322708695	10	0	458	22.9	-0.114469174986027	-0.270749692559775	0.293953377329117	0.293953377332815	0.293953377332826	0.29395337733282	0.293953377332817
460	68.9722128974067	130.869785224067	10	0	459	22.95	-0.114469174985743	-0.270749692560344	0.29395337732953	0.29395337732915	0.293953377332878	0.293953377332852	0.29395337733282
461	68.9664894386574	130.856247739439	10	0	460	23	-0.114469174986027	-0.270749692559775	0.293953377329117	0.293953377332815	0.293953377332826	0.293953377332787	0.293953377332375
462	68.9607659799081	130.842710254811	10	0	461	23.05	-0.114469174986027	-0.270749692559775	0.293953377329117	0.293953377332815	0.293953377330968	0.293953377331897	0.293953377332361
463	68.9550425211589	130.829172770182	10	0	462	23.1	-0.114469174984038	-0.270749692580239	0.293953377347191	0.293953377332837	0.293953377332826	0.293953377332787	0.293953377332361
464	68.9493190624096	130.815635285554	10	0	463	23.15	-0.114469174986027	-0.270749692559775	0.293953377329117	0.293953377332837	0.293953377332815	0.293953377332852	0.2939533773328
465	68.9435956036603	130.802097800926	10	0	464	23.2	-0.114469174986027	-0.270749692560344	0.293953377329641	0.293953377332787	0.293953377332826	0.293953377332813	0.29395337733282
466	68.937872144911	130.788560316298	10	0	465	23.25	-0.114469174986027	-0.270749692559775	0.293953377329117	0.293953377332837	0.293953377332748	0.293953377332787	0.293953377332361
467	68.9321486861618	130.77502283167	10	0	466	23.3	-0.114469174984038	-0.270749692560344	0.293953377328866	0.293953377332815	0.293953377332801	0.293953377331897	0.293953377332361
468	68.9264252274125	130.761485347041	10	0	467	23.35	-0.114469174986027	-0.27074969257967	0.293953377347442	0.293953377332815	0.293953377332826	0.29395337733191	0.293953377332352
469	68.9207017686632	130.747947862413	10	0	468	23.4	-0.114469174985743	-0.270749692559775	0.293953377329007	0.29395337733266	0.293953377332878	0.293953377332846	0.293953377332359
470	68.9149783099139	130.734410377785	10	0	469	23.45	-0.114469174986027	-0.270749692560344	0.293953377329641	0.293953377332815	0.293953377332748	0.293953377332787	0.293953377332833
471	68.9092548511647	130.720872893157	10	0	470	23.5	-0.114469174984038	-0.270749692559775	0.293953377328343	0.293953377332815	0.293953377332748	0.293953377332813	0.29395337733282
472	68.9035313924154	130.707335408529	10	0	471	23.55	-0.114469174986027	-0.270749692560344	0.293953377329641	0.293953377332942	0.293953377332826	0.293953377332813	0.293953377332361
473	68.8978079336661	130.6937979239	10	0	472	23.6	-0.114469174986027	-0.27074969257967	0.293953377347442	0.293953377332682	0.293953377330993	0.29395337733191	0.293953377332342
474	68.8920844749168	130.680260439272	10	0	473	23.65	-0.114469174986027	-0.270749692560344	0.293953377329641	0.293953377332837	0.293953377332878	0.293953377332813	0.293953377332361
475	68.8863610161676	130.666722954644	10	0	474	23.7	-0.114469174984038	-0.270749692559775	0.293953377328343	0.293953377332837	0.293953377332748	0.293953377332787	0.293953377332833
476	68.8806375574183	130.653185470016	10	0	475	23.75	-0.114469174986027	-0.270749692559775	0.293953377329117	0.293953377329172	0.293953377332878	0.293953377332813	0.29395337733282
477	68.874914098669	130.639647985388	10	0	476	23.8	-0.114469174986027	-0.270749692560344	0.293953377329641	0.293953377332815	0.293953377332826	0.293953377332826	0.293953377332342
478	68.8691906399197	130.62611050076	10	0	477	23.85	-0.114469174986027	-0.270749692559775	0.293953377329117	0.293953377332815	0.293953377330993	0.293953377331891	0.293953377332359
479	68.8634671811704	130.612573016131	10	0	478	23.9	-0.114469174985743	-0.270749692580239	0.293953377347855	0.293953377332919	0.293953377332748	0.293953377331897	0.293953377332359
480	68.8577437224212	130.599035531503	10	0	479	23.95	-0.114469174984038	-0.270749692559775	0.293953377328343	0.293953377332815	0.293953377332826	0.293953377332813	0.29395337733282
481	68.8520202636719	130.585498046875	10	0	480	24	-0.114469174986027	-0.270749692560344	0.293953377329641	0.293953377332815	0.293953377332878	0.293953377332852	0.29395337733282
482	68.8462968049226	130.571960562247	10	0	481	24.05	-0.114469174986027	-0.270749692559775	0.293953377329117	0.293953377332682	0.293953377332826	0.293953377332826	0.293953377332813
483	68.8405733461733	130.558423077619	10	0	482	24.1	-0.114469174986027	-0.270749692559775	0.293953377329117	0.293953377332837	0.29395337733279	0.293953377331897	0.293953377332361
484	68.8348498874241	130.54488559299	10	0	483	24.15	-0.114469174984038	-0.270749692580239	0.293953377347191	0.293953377332837	0.293953377330916	0.293953377331871	0.293953377332361
485	68.8291264286748	130.531348108362	10	0	484	24.2	-0.114469174986027	-0.270749692559775	0.293953377329117	0.293953377332837	0.293953377332878	0.293953377332852	0.293953377332361
486	68.8234029699255	130.517810623734	10	0	485	24.25	-0.114469174986027	-0.270749692560344	0.293953377329641	0.293953377332764	0.293953377332826	0.293953377332852	0.2939533773328
487	68.8176795111762	130.504273139106	10	0	486	24.3	-0.114469174986027	-0.270749692559775	0.293953377329117	0.29395337732915	0.293953377332826	0.293953377332787	0.29395337733282
488	68.811956052427	130.490735654478	10	0	487	24.35	-0.114469174983753	-0.270749692560344	0.293953377328756	0.293953377332919	0.293953377332801	0.293953377332808	0.293953377332359
489	68.8062325936777	130.47719816985	10	0	488	24.4	-0.114469174986027	-0.270749692559775	0.293953377329117	0.293953377332815	0.293953377330993	0.293953377331871	NA
490	68.8005091349284	130.463660685221	10	0	489	24.45	-0.114469174986027	-0.270749692580239	0.293953377347966	0.293953377332815	0.293953377332878	0.293953377332852	NA
491	68.7947856761791	130.450123200593	10	0	490	24.5	-0.114469174986027	-0.270749692559775	0.293953377329117	0.293953377332837	0.293953377332826	0.293953377332826	NA
492	68.7890622174298	130.436585715965	10	0	491	24.55	-0.114469174986027	-0.270749692559775	0.293953377329117	0.293953377332837	0.293953377332748	0.293953377332813	NA
493	68.7833387586806	130.423048231337	10	0	492	24.6	-0.114469174984038	-0.270749692560344	0.293953377328866	0.293953377332837	0.293953377332826	0.293953377332813	NA
494	68.7776152999313	130.409510746709	10	0	493	24.65	-0.114469174986027	-0.270749692559775	0.293953377329117	0.293953377332837	0.293953377332826	0.29395337733191	NA
495	68.771891841182	130.39597326208	10	0	494	24.7	-0.114469174986027	-0.270749692580239	0.293953377347966	0.293953377332682	0.293953377332826	0.293953377331936	NA
496	68.7661683824327	130.382435777452	10	0	495	24.75	-0.114469174986027	-0.270749692559775	0.293953377329117	0.293953377332815	0.293953377332826	0.293953377332787	NA
497	68.7604449236835	130.368898292824	10	0	496	24.8	-0.114469174984038	-0.270749692559775	0.293953377328343	0.293953377332815	0.293953377332801	0.293953377332813	NA
498	68.7547214649342	130.355360808196	10	0	497	24.85	-0.114469174985743	-0.270749692560344	0.29395337732953	0.293953377332815	0.293953377332826	0.293953377332826	NA
499	68.7489980061849	130.341823323568	10	0	498	24.9	-0.114469174986027	-0.270749692559775	0.293953377329117	0.293953377332815	0.293953377332826	NA	NA
500	68.7432745474356	130.328285838939	10	0	499	24.95	-0.114469174986027	-0.270749692580239	0.293953377347966	0.293953377332919	0.293953377330993	NA	NA
501	68.7375510886863	130.314748354311	10	0	500	25	-0.114469174986027	-0.270749692559775	0.293953377329117	0.293953377332837	0.293953377332748	NA	NA
502	68.7318276299371	130.301210869683	10	0	501	25.05	-0.114469174984038	-0.270749692560344	0.293953377328866	0.293953377332837	0.293953377332878	NA	NA
503	68.7261041711878	130.287673385055	10	0	502	25.1	-0.114469174986027	-0.270749692559775	0.293953377329117	0.293953377329172	0.293953377332826	NA	NA
504	68.7203807124385	130.274135900427	10	0	503	25.15	-0.114469174986027	-0.270749692559775	0.293953377329117	0.293953377332682	NA	NA	NA
505	68.7146572536892	130.260598415799	10	0	504	25.2	-0.114469174986027	-0.270749692560344	0.293953377329641	0.293953377332837	NA	NA	NA
506	68.70893379494	130.24706093117	10	0	505	25.25	-0.114469174984038	-0.27074969257967	0.293953377346667	0.293953377332815	NA	NA	NA
507	68.7032103361907	130.233523446542	10	0	506	25.3	-0.114469174986027	-0.270749692560344	0.293953377329641	NA	NA	NA	NA
508	68.6974868774414	130.219985961914	10	0	507	25.35	-0.114469174985743	-0.270749692559775	0.293953377329007	NA	NA	NA	NA
509	NA	NA	10	0	508	25.4	NA	NA	NA	NA	NA	NA	NA
510	NA	NA	10	0	509	25.45	NA	NA	NA	NA	NA	NA	NA
511	NA	NA	10	0	510	25.5	NA	NA	NA	NA	NA	NA	NA
512	NA	NA	10	0	511	25.55	NA	NA	NA	NA	NA	NA	NA
513	NA	NA	10	0	512	25.6	NA	NA	NA	NA	NA	NA	NA
514	NA	NA	10	0	513	25.65	NA	NA	NA	NA	NA	NA	NA
515	NA	NA	10	0	514	25.7	NA	NA	NA	NA	NA	NA	NA
516	NA	NA	10	0	515	25.75	NA	NA	NA	NA	NA	NA	NA
517	NA	NA	10	0	516	25.8	NA	NA	NA	NA	NA	NA	NA
518	NA	NA	10	0	517	25.85	NA	NA	NA	NA	NA	NA	NA
519	NA	NA	10	0	518	25.9	NA	NA	NA	NA	NA	NA	NA
520	NA	NA	10	0	519	25.95	NA	NA	NA	NA	NA	NA	NA
521	NA	NA	10	0	520	26	NA	NA	NA	NA	NA	NA	NA
522	NA	NA	10	0	521	26.05	NA	NA	NA	NA	NA	NA	NA
523	NA	NA	10	0	522	26.1	NA	NA	NA	NA	NA	NA	NA
524	NA	NA	10	0	523	26.15	NA	NA	NA	NA	NA	NA	NA
525	NA	NA	10	0	524	26.2	NA	NA	NA	NA	NA	NA	NA
526	NA	NA	10	0	525	26.25	NA	NA	NA	NA	NA	NA	NA
527	NA	NA	10	0	526	26.3	NA	NA	NA	NA	NA	NA	NA
528	NA	NA	10	0	527	26.35	NA	NA	NA	NA	NA	NA	NA
529	NA	NA	10	0	528	26.4	NA	NA	NA	NA	NA	NA	NA
530	NA	NA	10	0	529	26.45	NA	NA	NA	NA	NA	NA	NA
531	NA	NA	10	0	530	26.5	NA	NA	NA	NA	NA	NA	NA
532	NA	NA	10	0	531	26.55	NA	NA	NA	NA	NA	NA	NA
533	NA	NA	10	0	532	26.6	NA	NA	NA	NA	NA	NA	NA
534	NA	NA	10	0	533	26.65	NA	NA	NA	NA	NA	NA	NA
535	NA	NA	10	0	534	26.7	NA	NA	NA	NA	NA	NA	NA
536	NA	NA	10	0	535	26.75	NA	NA	NA	NA	NA	NA	NA
537	NA	NA	10	0	536	26.8	NA	NA	NA	NA	NA	NA	NA
538	NA	NA	10	0	537	26.85	NA	NA	NA	NA	NA	NA	NA
539	NA	NA	10	0	538	26.9	NA	NA	NA	NA	NA	NA	NA
540	NA	NA	10	0	539	26.95	NA	NA	NA	NA	NA	NA	NA
541	NA	NA	10	0	540	27	NA	NA	NA	NA	NA	NA	NA
542	NA	NA	10	0	541	27.05	NA	NA	NA	NA	NA	NA	NA
543	NA	NA	10	0	542	27.1	NA	NA	NA	NA	NA	NA	NA
544	NA	NA	10	0	543	27.15	NA	NA	NA	NA	NA	NA	NA
545	NA	NA	10	0	544	27.2	NA	NA	NA	NA	NA	NA	NA
546	NA	NA	10	0	545	27.25	NA	NA	NA	NA	NA	NA	NA
547	NA	NA	10	0	546	27.3	NA	NA	NA	NA	NA	NA	NA
548	NA	NA	10	0	547	27.35	NA	NA	NA	NA	NA	NA	NA
549	NA	NA	10	0	548	27.4	NA	NA	NA	NA	NA	NA	NA
550	NA	NA	10	0	549	27.45	NA	NA	NA	NA	NA	NA	NA
551	NA	NA	10	0	550	27.5	NA	NA	NA	NA	NA	NA	NA
552	NA	NA	10	0	551	27.55	NA	NA	NA	NA	NA	NA	NA
553	NA	NA	10	0	552	27.6	NA	NA	NA	NA	NA	NA	NA
554	NA	NA	10	0	553	27.65	NA	NA	NA	NA	NA	NA	NA
555	NA	NA	10	0	554	27.7	NA	NA	NA	NA	NA	NA	NA
556	NA	NA	10	0	555	27.75	NA	NA	NA	NA	NA	NA	NA
557	NA	NA	10	0	556	27.8	NA	NA	NA	NA	NA	NA	NA
558	NA	NA	10	0	557	27.85	NA	NA	NA	NA	NA	NA	NA
559	NA	NA	10	0	558	27.9	NA	NA	NA	NA	NA	NA	NA
560	NA	NA	10	0	559	27.95	NA	NA	NA	NA	NA	NA	NA
561	NA	NA	10	0	560	28	NA	NA	NA	NA	NA	NA	NA
562	NA	NA	10	0	561	28.05	NA	NA	NA	NA	NA	NA	NA
563	NA	NA	10	0	562	28.1	NA	NA	NA	NA	NA	NA	NA
564	NA	NA	10	0	563	28.15	NA	NA	NA	NA	NA	NA	NA
565	NA	NA	10	0	564	28.2	NA	NA	NA	NA	NA	NA	NA
566	NA	NA	10	0	565	28.25	NA	NA	NA	NA	NA	NA	NA
567	NA	NA	10	0	566	28.3	NA	NA	NA	NA	NA	NA	NA
568	NA	NA	10	0	567	28.35	NA	NA	NA	NA	NA	NA	NA
569	NA	NA	10	0	568	28.4	NA	NA	NA	NA	NA	NA	NA
570	NA	NA	10	0	569	28.45	NA	NA	NA	NA	NA	NA	NA
571	NA	NA	10	0	570	28.5	NA	NA	NA	NA	NA	NA	NA
572	NA	NA	10	0	571	28.55	NA	NA	NA	NA	NA	NA	NA
573	NA	NA	10	0	572	28.6	NA	NA	NA	NA	NA	NA	NA
574	NA	NA	10	0	573	28.65	NA	NA	NA	NA	NA	NA	NA
575	NA	NA	10	0	574	28.7	NA	NA	NA	NA	NA	NA	NA
576	NA	NA	10	0	575	28.75	NA	NA	NA	NA	NA	NA	NA
577	NA	NA	10	0	576	28.8	NA	NA	NA	NA	NA	NA	NA
578	NA	NA	10	0	577	28.85	NA	NA	NA	NA	NA	NA	NA
579	NA	NA	10	0	578	28.9	NA	NA	NA	NA	NA	NA	NA
580	NA	NA	10	0	579	28.95	NA	NA	NA	NA	NA	NA	NA
581	NA	NA	10	0	580	29	NA	NA	NA	NA	NA	NA	NA
582	NA	NA	10	0	581	29.05	NA	NA	NA	NA	NA	NA	NA
583	NA	NA	10	0	582	29.1	NA	NA	NA	NA	NA	NA	NA
584	NA	NA	10	0	583	29.15	NA	NA	NA	NA	NA	NA	NA
585	NA	NA	10	0	584	29.2	NA	NA	NA	NA	NA	NA	NA
586	NA	NA	10	0	585	29.25	NA	NA	NA	NA	NA	NA	NA
587	NA	NA	10	0	586	29.3	NA	NA	NA	NA	NA	NA	NA
588	NA	NA	10	0	587	29.35	NA	NA	NA	NA	NA	NA	NA
589	NA	NA	10	0	588	29.4	NA	NA	NA	NA	NA	NA	NA
590	NA	NA	10	0	589	29.45	NA	NA	NA	NA	NA	NA	NA
591	NA	NA	10	0	590	29.5	NA	NA	NA	NA	NA	NA	NA
592	NA	NA	10	0	591	29.55	NA	NA	NA	NA	NA	NA	NA
593	NA	NA	10	0	592	29.6	NA	NA	NA	NA	NA	NA	NA
594	NA	NA	10	0	593	29.65	NA	NA	NA	NA	NA	NA	NA
595	NA	NA	10	0	594	29.7	NA	NA	NA	NA	NA	NA	NA
596	NA	NA	10	0	595	29.75	NA	NA	NA	NA	NA	NA	NA
597	NA	NA	10	0	596	29.8	NA	NA	NA	NA	NA	NA	NA
598	NA	NA	10	0	597	29.85	NA	NA	NA	NA	NA	NA	NA
599	NA	NA	10	0	598	29.9	NA	NA	NA	NA	NA	NA	NA
600	NA	NA	10	0	599	29.95	NA	NA	NA	NA	NA	NA	NA
601	NA	NA	10	0	600	30	NA	NA	NA	NA	NA	NA	NA
