# Supplementary material for: An automated feeding system for the African killifish reveals the impact of diet on lifespan and allows scalable assessment of associative learning
Source: eLife. 2022 Nov 10;11:e69008. doi: 10.7554/eLife.69008 (PMC9788828; doi:10.7554/eLife.69008)
Supplement: Figure 6—source data 3. [file elife-69008-fig6-data3.zip › Filtered and Interpolated Trajectories with Kinematics/t5_REC006 DLC_likelihood-euclidean-filtered_splines-interpolated_kinematics_02_resnet50_TrainAllTheThingsJun28shuffle1_1030000.csv]

	x2	y2	fishnum	recording_num	bodyparts_coords	seconds	velocity_x	velocity_y	velocity_xy	velocity_xy_5frame	velocity_xy_10frame	velocity_xy_20frame	velocity_xy_40frame
1	482.6988	92.82669	5	6	0	0	0	0	0	NA	NA	NA	NA
2	487.7601	95.16882	5	6	1	0.05	101.226	46.8425999999999	111.53892706477	NA	NA	NA	NA
3	493.3998	96.82488	5	6	2	0.1	112.794	33.1211999999999	117.556370841567	319.542715257973	NA	NA	NA
4	496.635	98.3788	5	6	3	0.15	64.7039999999993	31.0784000000001	71.7807394957722	747.397566115122	NA	NA	NA
5	432.078791603148	92.2989181678153	5	6	4	0.2	-1291.12416793704	-121.597636643694	1296.83753888775	1101.00746518474	659.406767823402	NA	NA
6	325.626350306257	81.8531736009319	5	6	5	0.25	-2129.04882593782	-208.914891337668	2139.27425428575	1238.85100152246	682.303012065295	NA	NA
7	231.9951	73.77106	5	6	6	0.3	-1872.62500612514	-161.642272018638	1879.58842241288	1243.67048130147	692.812201424387	NA	NA
8	191.666970725725	72.8475239545805	5	6	7	0.35	-806.5625854855	-18.4707209083902	806.774052530155	999.270820388831	701.157905970838	NA	NA
9	188.181917127482	76.139323609876	5	6	8	0.4	-69.7010719648603	65.8359931059101	95.8781383908348	617.208458015467	712.908225421875	NA	NA
10	190.8444	78.76867	5	6	9	0.45	53.2496574503602	52.58692780248	74.8392343245436	284.616937664031	602.670178177241	409.691695195308	NA
11	179.4736	77.44036	5	6	10	0.5	-227.416	-26.5662	228.962442418926	163.464810419215	397.83449044387	418.340885345842	NA
12	169.0066	74.65393	5	6	11	0.55	-209.34	-55.7285999999999	216.630820655695	182.145969542276	220.797649404359	417.928846418773	NA
13	159.0665	73.16719	5	6	12	0.6	-198.802	-29.7348	201.013416306076	206.06953596565	155.687505927571	415.572072261263	NA
14	149.6396	74.00658	5	6	13	0.65	-188.538	16.7877999999999	189.283934006138	178.460522872273	154.828251481744	416.294195527245	NA
15	141.7192	68.36733	5	6	14	0.7	-158.408	-112.785	194.457066441413	156.978361144686	159.976622567214	360.39880692272	NA
16	137.2755	67.40897	5	6	15	0.75	-88.8740000000001	-19.1672	90.9173769520438	147.910201435927	154.37875862639	258.267529752804	NA
17	132.2918	69.64174	5	6	16	0.8	-99.674	44.6554	109.220012017762	127.510533421211	143.04549141316	168.74776144386	NA
18	125.6139	65.64292	5	6	17	0.85	-133.558	-79.9763999999999	155.672617762277	113.883709168779	129.986238551689	133.333045836273	NA
19	122.0553	63.1164	5	6	18	0.9	-71.172	-50.5304000000001	87.2855939325614	130.296994380507	119.680165632616	130.631531620981	NA
20	117.4519	67.44103	5	6	19	0.95	-92.0680000000002	86.4926	126.322945179251	129.112621681633	118.1274356682	129.587839751044	242.883388550875
21	112.8139	60.14052	5	6	20	1	-92.7599999999998	-146.0102	172.983803010686	112.062275667451	118.700569061738	124.581949593455	243.529984507655
22	108.3063	57.61905	5	6	21	1.05	-90.1520000000002	-50.4294	103.298148523389	111.84979784402	116.697873483361	115.761505376167	241.525286861561
23	106.0942	60.35846	5	6	22	1.1	-44.2419999999998	54.7882	70.420887691366	122.371162167621	110.978585744974	108.218359328956	241.186095401771
24	101.8245	60.95492	5	6	23	1.15	-85.394	11.9292	86.2232048154092	107.104143742968	106.434811760219	102.876471834907	239.939674895512
25	99.99543	52.1974	5	6	24	1.2	-36.5814	-175.1504	178.929766797255	104.283125285088	99.1990569348745	94.7301768921554	208.320289232621
26	95.45732	50.53668	5	6	25	1.25	-90.7622000000001	-33.2144000000001	96.6487108874196	109.894895822498	94.7851405605201	93.4339483573416	155.86562286192
27	91.24552	49.07065	5	6	26	1.3	-84.2359999999999	-29.3205999999999	89.1930562339916	101.019825676417	88.4775193391742	90.3008642622587	109.311672075614
28	89.21992	44.5826	5	6	27	1.35	-40.5119999999999	-89.761	98.4797403784149	76.0269517021281	86.4504801062236	84.8652594653542	89.4388558298058
29	87.305	43.73928	5	6	28	1.4	-38.2983999999999	-16.8664	41.8478540850065	82.4661373780726	86.0727780371988	82.0926844173341	88.1079648500284
30	87.99653	41.13113	5	6	29	1.45	13.8306	-52.163	53.965396925808	72.6719133932601	71.3329181161107	76.0750819064412	88.4652509964724
31	89.09269	47.47942	5	6	30	1.5	21.9232	126.9658	128.844639267142	63.0060643899492	68.1673276529457	68.7190836694681	83.5249466744073
32	90.50471	48.91145	5	6	31	1.55	28.2404	28.6406000000001	40.2219363099292	71.1257303979802	63.9038550411569	65.121727304349	79.9671529518958
33	92.51422	50.4113	5	6	32	1.6	40.1901999999998	29.9969999999999	50.1504953618604	66.6388845300934	58.7519331857341	66.8001185422786	75.9124382634875
34	91.1769	54.31066	5	6	33	1.65	-26.7463999999998	77.9872	82.4461841251613	53.8685179278189	57.7505570744493	63.5851542637794	73.371651353568
35	91.43643	55.86571	5	6	34	1.7	5.19059999999996	31.101	31.531167586374	55.1357966890536	52.9511068780079	56.2417715425208	69.9435526120961
36	94.6151	56.54115	5	6	35	1.75	63.5733999999999	13.5088	64.9928062557695	54.497801981519	42.653026778416	53.463715971037	69.7107067198053
37	95.58884	58.65563	5	6	36	1.8	19.4748000000001	42.2896	46.5583301161028	44.3753837509184	41.7659352695237	49.8755827073683	67.3392066952665
38	97.93379	58.77578	5	6	37	1.85	46.8989999999999	2.40299999999991	46.9605218241875	39.2633292259224	47.1497569783335	45.5446658233389	64.7209218743592
39	98.56151	60.23848	5	6	38	1.9	12.5543999999999	29.2540000000001	31.8340929721581	31.4375356290132	41.09753049036	45.5843980790757	63.8869826506649
40	98.42156	59.97477	5	6	39	1.95	-2.79899999999998	-5.27420000000006	5.97089496139403	28.3960738499939	41.1506249689308	47.3426622419004	60.7890641043022
41	99.55819	60.59155	5	6	40	2	22.7325999999999	12.3356	25.8638382712233	39.801711975148	38.7601042891283	42.4679437553594	56.9434666511847
42	101.1048	60.84692	5	6	41	2.05	30.9322	5.10739999999998	31.3510212210065	37.8196772298017	35.8473103735798	44.1728005276247	54.587298758966
43	99.94482	65.91531	5	6	42	2.1	-23.1995999999998	101.3678	103.988712449958	43.0379207119393	32.3373984609437	43.606517198019	53.3533227497465
44	99.66428	66.975	5	6	43	2.15	-5.61080000000004	21.1937999999998	21.9239192454267	46.0826729492434	33.4182390837021	43.8668308722287	51.8439336495132
45	100.7369	68.1664	5	6	44	2.2	21.4524	23.828	32.0621123720818	43.2985468971657	41.734217605793	45.1569283320369	48.4069192471648
46	98.85893	67.33351	5	6	45	2.25	-37.5594000000001	-16.6577999999998	41.087599457744	24.8730849467394	42.2828607323028	45.987465082269	46.2360921612329
47	99.66758	67.65852	5	6	46	2.3	16.173	6.50019999999984	17.4303909606181	29.0168009376024	46.5796657857257	44.3775491282743	44.2749020690583
48	99.07451	67.65892	5	6	47	2.35	-11.8613999999999	0.00799999999998136	11.8614026978262	40.4305144996467	40.0632774177044	44.5765842833643	42.2364606355284
49	100.9847	66.71175	5	6	48	2.4	38.2038	-18.9434	42.642499199742	38.4830485153621	46.6361312540974	45.6812808839958	41.7017799404461
50	105.3661	65.89687	5	6	49	2.45	87.628	-16.2975999999998	89.1306801823031	49.8607846742858	49.1632316951429	45.5030463021632	40.9833213705123
51	106.6162	66.84257	5	6	50	2.5	25.0020000000001	18.9139999999998	31.3502695363213	55.2534698886695	53.2148258754098	45.1678496329013	38.0436085792918
52	110.3051	67.29015	5	6	51	2.55	73.7779999999998	8.95160000000004	74.3190717552364	64.2554615705923	52.9077878829688	44.052870213583	38.277524897988
53	109.7725	65.4234	5	6	52	2.6	-10.652	-37.3349999999999	38.8248287697447	57.8959488906391	56.8157701057849	39.9065269572145	38.5547248250469
54	113.2357	62.73758	5	6	53	2.65	69.264	-53.7164	87.6524576093563	67.9466032354575	57.9443226842895	40.102713035247	37.6236329363722
55	115.8708	61.60888	5	6	54	2.7	52.7020000000002	-22.574	57.3331167825369	55.9547910916518	49.2718749985334	40.5720669518088	38.3332572568646
56	119.2988	59.39604	5	6	55	2.75	68.5599999999999	-44.2568	81.6035412604134	58.3780703229003	48.0528385334998	39.0084683514287	37.6555880747744
57	119.0842	58.71086	5	6	56	2.8	-4.29200000000009	-13.7036000000001	14.3600110362075	51.6331837979867	41.5260746414402	38.6742214307482	37.9540177132672
58	121.4103	57.67318	5	6	57	2.85	46.5220000000002	-20.7535999999999	50.9412249259872	40.6478011064278	39.7497764967245	38.9282554477178	37.1891018825455
59	124.0059	56.94281	5	6	58	2.9	51.9119999999998	-14.6074	53.9280249847886	28.1590738315421	33.5692948163966	37.8191618018165	36.6935160766881
60	124.0061	56.8225	5	6	59	2.95	0.00400000000013279	-2.40620000000007	2.40620332474218	27.0973581912286	31.9809022084747	34.6239804991241	37.2263806701312
61	124.4037	55.95091	5	6	60	3	7.95199999999994	-17.4318	19.1599048859851	21.1214826705488	24.8021108274477	33.6192734032242	36.9388040528018
62	124.0466	56.22894	5	6	61	3.05	-7.14200000000005	5.56060000000002	9.0514328346401	15.5054058348065	24.4406549785277	32.3822492683513	36.6827638344598
63	125.0008	55.7834	5	6	62	3.1	19.084	-8.91080000000002	21.0618473225878	23.3140033105216	21.0407407896508	33.5029324520747	34.5300435969179
64	125.8411	54.80149	5	6	63	3.15	16.806	-19.6382	25.8476408060774	21.4451478233532	17.6940009193434	31.3804350005157	35.0951513804996
65	124.6841	56.52092	5	6	64	3.2	-23.1399999999999	34.3885999999999	41.4491907033176	21.7839517658268	19.9760859997147	31.5095861816924	34.6535547438422
66	125.159	56.64476	5	6	65	3.25	9.4980000000001	2.47680000000003	9.81562745014307	20.9599989087528	19.1857082729486	29.3237110672797	33.7765635220407
67	125.5134	57.04857	5	6	66	3.3	7.08799999999997	8.0762	10.7454525470079	19.8825960038803	23.2384238952624	31.5304862982602	33.9322808994225
68	126.1056	56.44286	5	6	67	3.35	11.8439999999998	-12.1141999999999	16.9420830372181	16.6381686889078	27.256088407425	29.8016194817268	34.4418266879708
69	125.0919	56.58072	5	6	68	3.4	-20.274	2.75719999999993	20.4606262817148	16.9262687225441	29.1915751846347	27.7057512693804	34.0113896184983
70	126.1988	55.97592	5	6	69	3.45	22.1380000000002	-12.0959999999999	25.2270541284552	24.6928960246981	31.0382701549101	28.9497150380992	32.4513365360682
71	125.636	55.9786	5	6	70	3.5	-11.2560000000002	0.0535999999999603	11.2561276183244	33.5521779060971	33.8453113071117	28.7097584727024	32.563462952653
72	124.4627	58.16228	5	6	71	3.55	-23.466	43.6736000000001	49.5785890577778	38.5005543653892	38.6203176179927	29.3126574553366	31.3098893581349
73	121.9225	59.87189	5	6	72	3.6	-50.804	34.1922	61.2384924442135	45.4383716209124	38.5624981738028	29.1535602366213	31.0955286087595
74	120.052	58.60327	5	6	73	3.65	-37.4099999999999	-25.3724	45.202508578175	50.7643538916794	37.7175016194174	30.0875897257522	29.3325613526813
75	117.2331	57.58904	5	6	74	3.7	-56.3780000000003	-20.2846000000001	59.9161404060712	52.5477392112873	37.9233440764837	28.7350425358757	28.5131943916486
76	115.9846	56.16439	5	6	75	3.75	-24.9699999999999	-28.493	37.8860389721596	43.5728184415084	38.2338086724561	28.5446586926526	26.9941248027162
77	114.2335	53.82175	5	6	76	3.8	-35.0219999999999	-46.8527999999999	58.4955156558174	36.9344488734456	35.3868910154108	29.1903403680967	27.4225758190983
78	114.2127	53.00382	5	6	77	3.85	-0.416000000000167	-16.3586000000001	16.3638885953187	30.4083165320549	31.0510320658177	29.9553979282238	26.9054938535091
79	114.6038	52.5481	5	6	78	3.9	7.82200000000017	-9.11439999999999	12.0106607378613	25.7032634532329	30.9836042668697	30.2036174351801	26.2243165707036
80	114.2148	53.85574	5	6	79	3.95	-7.7800000000002	26.1528	27.2854786991176	18.2260428195342	26.4318149168413	30.2786925730123	26.6927234571071
81	113.6917	53.36386	5	6	80	4	-10.462	-9.8375999999999	14.3607735780493	18.529245690127	23.2440060781936	31.5076525020819	26.4339795522927
82	114.7284	53.16569	5	6	81	4.05	20.7339999999999	-3.96340000000009	21.1094124873242	25.0327596602937	19.7603631182008	30.2375294479186	26.4147046202707
83	114.8678	54.04875	5	6	82	4.1	2.78800000000018	17.6612	17.8799029482825	22.4553133016276	21.3482976826449	28.6881247654442	26.1120043943395
84	113.3945	52.37953	5	6	83	4.15	-29.4660000000002	-33.3843999999999	44.5282305886951	20.7847487031542	22.6897332509428	27.2846877048469	25.6004021390419
85	114.0971	52.2226	5	6	84	4.2	14.0520000000001	-3.13860000000005	14.3982469057869	21.2946834168674	22.634041069541	25.5168026016048	25.0567414266177
86	114.3627	52.08226	5	6	85	4.25	5.31200000000013	-2.80680000000004	6.0079505856824	24.1673496751628	24.7814963317076	24.6645385381526	25.4359875160386
87	113.5261	52.91861	5	6	86	4.3	-16.7320000000001	16.7270000000001	23.6590860558899	20.3467068415918	25.0881678804264	23.3146653399365	25.9216798090727
88	112.6375	51.57345	5	6	87	4.35	-17.7719999999999	-26.9032	32.2432342397595	22.8127688374543	26.3252174650708	24.0093682252914	26.1339877142898
89	113.4619	52.54115	5	6	88	4.4	16.4879999999999	19.354	25.4250164208403	28.7782439602609	23.585771142824	24.7428818720268	26.4147416783356
90	114.6614	53.13042	5	6	89	4.45	23.99	11.7854	26.7285568850995	28.8816523439854	24.6017902863684	24.4357318761149	26.3463316353367
91	115.4877	51.54056	5	6	90	4.5	16.5260000000001	-31.7972	35.8353261997153	28.4830852549788	26.0850709981117	24.158200631883	27.0691921784666
92	115.771	50.36542	5	6	91	4.55	5.66599999999994	-23.5028	24.1761279745123	26.8248354440563	26.8689675616721	23.5167517852049	26.29824196954
93	115.653	51.87333	5	6	92	4.6	-2.3599999999999	30.1582000000001	30.2503987947267	26.3908117352824	26.670438767938	23.0704485520577	25.3126622076604
94	114.997	51.32235	5	6	93	4.65	-13.1200000000001	-11.0196000000001	17.1337673662276	23.3918980359626	26.7960304931108	21.1132145523315	24.2636554467197
95	115.7307	52.30697	5	6	94	4.7	14.674	19.6924	24.5584383412301	24.8562827793588	26.2374226826889	21.3784403173597	23.463590078618
96	116.7068	51.94218	5	6	95	4.75	19.522	-7.29579999999999	20.8407577031163	24.8577922808971	23.5349049320584	22.3273163394245	23.4542082866825
97	115.6165	53.07865	5	6	96	4.8	-21.806	22.7294000000001	31.4980516914936	26.7672255421653	21.9453356899834	22.6530192500486	24.345219775949
98	116.4376	51.80796	5	6	97	4.85	16.422	-25.4138	30.2579463024179	26.0840336300954	19.8156796390446	22.3125775003558	26.1503901572702
99	115.2021	52.31117	5	6	98	4.9	-24.71	10.0641999999999	26.6809336725685	23.6779118281543	18.640657961839	22.6258659214911	27.3885968489008
100	116.0585	52.93092	5	6	99	4.95	17.1279999999999	12.3950000000001	21.1424787808809	19.0343886006079	18.155090348351	22.4139706976612	27.7060212497906
101	116.1619	52.50272	5	6	100	5	2.06800000000015	-8.56400000000008	8.81014869341046	14.7735669971921	18.5695616807373	22.6307318548513	28.7134639936164
102	115.7863	52.6769	5	6	101	5.05	-7.51200000000011	3.48360000000014	8.28043555376181	10.5140903815126	18.4370709384251	22.3589544911614	28.3018052923418
103	115.8574	52.23489	5	6	102	5.1	1.42200000000003	-8.84020000000007	8.95383828533893	10.2261470666066	17.9547162327736	21.9371996498766	28.997434057831
104	115.6322	52.38234	5	6	103	5.15	-4.50400000000002	2.94899999999998	5.38355059417111	13.4612115333203	18.4557013498715	21.2426231885925	31.5632461415652
105	115.2632	51.46892	5	6	104	5.2	-7.38	-18.2684	19.7027622063507	17.8397532762423	18.5905187126335	21.4103775556313	31.8917822906097
106	114.1537	52.04311	5	6	105	5.25	-22.1899999999999	11.4838	24.9854710269788	21.1358654683552	21.7265587776442	22.2438780352123	32.3916507813536
107	114.9731	53.30985	5	6	106	5.3	16.388	25.3348	30.1731442683722	26.3973123182303	22.7725732923395	25.3757742119615	32.0943580024594
108	115.7199	52.2805	5	6	107	5.35	14.9359999999999	-20.5869999999999	25.434399245903	26.9548903586603	24.0587196607087	28.2914120892491	31.8823322706963
109	115.0309	53.7074	5	6	108	5.4	-13.7799999999999	28.5379999999999	31.6907848435471	29.9919060219681	23.844588415346	30.0343118257749	32.5848664809231
110	115.9665	53.08352	5	6	109	5.45	18.7119999999999	-12.4776	22.4906524085006	27.7053933084366	24.6656647629115	30.9763106234663	32.5621349099292
111	115.788	51.08294	5	6	110	5.5	-3.56999999999999	-40.0116	40.1705493435178	26.9815738530622	25.9181943896874	33.2687273553499	32.3796740597461
112	116.5807	51.58259	5	6	111	5.55	15.8539999999999	9.99300000000005	18.7405807007147	21.2918645124616	32.314477485498	33.0868587994787	33.1597397321532
113	115.534	51.27569	5	6	112	5.6	-20.9339999999997	-6.13800000000012	21.8153019690306	22.3764391671626	38.6281079457245	34.9244195636043	32.9028018722752
114	115.662	51.37517	5	6	113	5.65	2.56	1.9896	3.24223814054427	21.8444827574067	41.6129223016783	42.0132777307988	33.4883326720426
115	115.513	52.76287	5	6	114	5.7	-2.98000000000002	27.754	27.9135256820059	36.9235616625593	43.3621025342992	42.4051242638597	34.8714547934374
116	115.1719	50.91861	5	6	115	5.75	-6.82200000000023	-36.8852	37.5107672947382	50.2746420383869	44.8108959330555	42.4559852232826	36.5247783487425
117	114.1515	55.51347	5	6	116	5.8	-20.4079999999999	91.8971999999999	94.1359752264775	61.933980090895	43.401144306618	41.5356967548701	38.9548363521837
118	114.1631	59.94199	5	6	117	5.85	0.232000000000028	88.5704	88.5707038481686	64.3477659014357	45.7901194664999	41.4520870410367	42.2781247587154
119	111.972	62.10224	5	6	118	5.9	-43.8220000000001	43.2050000000001	61.538928403085	67.7773091087043	60.1819670462517	42.5438670403551	44.7331640709259
120	112.78492367256	63.9286153226334	5	6	119	5.95	16.2584734512001	36.5275064526679	39.9824547347093	49.8787269506767	60.1445837648079	42.7102991221973	46.1608181055772
121	115.2964	65.00628	5	6	120	6	50.2295265488002	21.5532935473321	54.6584833310813	41.3055968946129	58.9937760568778	42.1286162646408	46.662530404607
122	115.425	64.813	5	6	121	6.05	2.57199999999983	-3.86560000000003	4.64306443633936	58.4299540016083	50.7569160242422	43.960524973145	47.6808071821056
123	113.2254	64.19321	5	6	122	6.1	-43.9920000000001	-12.3958000000002	45.7050535678497	55.9414016281801	44.276066136349	43.8684040946738	48.4193678499971
124	120.2596	62.03434	5	6	123	6.15	140.684	-43.1773999999999	147.160713938062	50.2102430050513	43.4748117790318	45.7340421554927	48.7132016803686
125	121.6216	61.83175	5	6	124	6.2	27.2399999999999	-4.05180000000001	27.5396928675683	51.6351050978077	42.0584957100954	48.3325320312435	48.7749042633981
126	120.3791	62.21456	5	6	125	6.25	-24.8500000000001	7.65619999999998	26.0026902154375	47.246535378085	39.4463365962261	50.8056786622726	50.6741307723332
127	120.9607	62.12557	5	6	126	6.3	11.6320000000002	-1.77979999999991	11.7673749001213	28.5196695564554	44.5199056396721	52.533898492406	51.1272471455712
128	122.1403	62.26752	5	6	127	6.35	23.5919999999999	2.83899999999988	23.7622049692362	28.1755897920108	41.9466887228476	56.2648374281816	50.8413256790587
129	119.5234	61.7067	5	6	128	6.4	-52.338	-11.2164	53.5263848299136	28.6824301874009	31.2861172647337	59.4320163160769	51.5769201771246
130	119.2802	62.97455	5	6	129	6.45	-4.86400000000003	25.3570000000001	25.8192940453453	37.4047061815364	36.5204802976792	61.3453255876881	51.8317317110616
131	118.4729	64.15105	5	6	130	6.5	-16.146	23.5299999999999	28.5368921923884	36.6468420676103	42.6175812676674	60.0563334538641	52.0552253438128
132	120.7269	62.54279	5	6	131	6.55	45.0800000000001	-32.1652	55.3787548707987	34.0525649730121	54.3108809605697	62.2747555647325	52.8170464853835
133	121.5006	61.91138	5	6	132	6.6	15.4740000000001	-12.6281999999999	19.9728843996054	44.8653708033476	68.2536087200143	61.9143161363898	53.4188672496554
134	123.5186	62.10999	5	6	133	6.65	40.36	3.97220000000004	40.5549993569227	56.5527323479338	75.389220853122	55.4131256299383	58.3240689175047
135	126.9205	64.20294	5	6	134	6.7	68.038	41.8589999999999	79.8833231970227	71.217055739603	80.6321554652808	55.1446842629366	61.4287789142602
136	123.2575	66.54676	5	6	135	6.75	-73.2600000000002	46.8764000000002	86.9736999153195	99.8603753724183	80.666330311502	58.8922763213837	63.3308213305443
137	129.4455	68.31258	5	6	136	6.8	123.76	35.3163999999998	128.700371829145	116.725876733232	80.0296054897929	60.7187975362723	63.6252662693241
138	137.316128914362	70.4643742608239	5	6	137	6.85	157.41257828724	43.0358852164781	163.189482563682	116.398940127214	81.881943549932	60.2305643170807	64.1331783379336
139	143.181708914176	72.6054188956708	5	6	138	6.9	117.31159999628	42.8208926969378	124.882506160991	104.77992827507	79.5401339951429	60.6099733138942	63.9884101427448
140	146.881034456902	73.8790415826823	5	6	139	6.95	73.98651085452	25.4724537402302	78.2486401669331	88.8421552399829	73.768888228194	60.9531642999259	63.7140039763166
141	148.2529	73.42857	5	6	140	7	27.4373108619602	-9.00943165364623	28.8786406546008	63.9035117274457	75.1669713751001	61.9818344229847	63.1457377602927
142	147.530821386286	71.0867924835004	5	6	141	7.05	-14.4415722742804	-46.8355503299918	49.011506653708	42.3543912570539	67.1267141119749	61.673567997622	63.2546798732692
143	146.5272	69.44434	5	6	142	7.1	-20.07242772572	-32.8490496700081	38.4962650009961	31.138836329174	52.207519914147	62.969330404637	62.4614258064463
144	145.976	70.10036	5	6	143	7.15	-11.0239999999999	13.1204	17.1369038090314	45.55401447513	45.8307257746663	70.9140956795168	59.3311160262186
145	144.8761	70.23852	5	6	144	7.2	-21.9979999999998	2.76319999999998	22.1708655275339	45.411272983967	41.274173134571	74.5250257972769	58.9680440604703
146	149.7496	71.55326	5	6	145	7.25	97.4699999999996	26.2948	100.954531384381	40.5115281008484	43.2973385344674	75.855963998816	58.5536204459664
147	148.125	69.76654	5	6	146	7.3	-32.4919999999997	-35.7343999999998	48.2977991978927	49.3070602922787	43.3175305054511	74.7166340462423	58.5742814574578
148	147.4254	69.74685	5	6	147	7.35	-13.9920000000001	-0.393800000000226	13.9975405854029	51.409509939968	44.0567172593421	72.0015192476855	58.3430014624916
149	150.3993	69.04443	5	6	148	7.4	59.4780000000003	-14.0483999999998	61.1145647661834	41.0406625938048	62.2880573638907	68.5448039694127	59.0512120011709
150	148.7692	69.15949	5	6	149	7.45	-32.602	2.30119999999999	32.6831137659801	41.2237880269352	75.2811633663598	66.0826823649452	63.2841973783566
151	151.2209	69.02267	5	6	150	7.5	49.0339999999998	-2.7364	49.110294653565	47.6019064178358	76.5449566225319	66.2351420667214	67.9926153532085
152	148.9923	70.06586	5	6	151	7.55	-44.572	20.8637999999999	49.2134263635443	75.2690544355026	82.3065539805096	64.2346041818058	70.139753128915
153	147.3914	71.70946	5	6	152	7.6	-32.0179999999999	32.8720000000001	45.8881325399063	99.1528167927517	91.795518581224	63.0085354765027	71.8691114655401
154	156.0185	76.71188	5	6	153	7.65	172.542	100.0484	199.450304854517	112.049250651259	91.2588821641591	63.2491064224989	73.7177965055684
155	160.874747174412	82.5646018260184	5	6	154	7.7	97.1249434882401	117.054436520368	152.101925552225	123.389319934084	90.8911915953193	62.7914038580041	74.6454081789462
156	161.8274	88.16376	5	6	155	7.75	19.0530565117604	111.983163479632	113.592463946101	135.989130744612	89.1729455989754	58.2149645705491	75.0014886478862
157	163.712	93.11276	5	6	156	7.8	37.6919999999996	98.98	105.91377277767	107.248709892816	85.1516778581606	56.4297653786433	73.9722432423282
158	167.7687	96.74377	5	6	157	7.85	81.1340000000001	72.6202000000001	108.887186592546	82.629566397887	81.9603536936634	56.4554386079026	71.395147026884
159	169.5166	98.91506	5	6	158	7.9	34.9580000000003	43.4258	55.7482005955351	66.2966405466919	64.2101554811071	57.4924506884477	68.8033426284291
160	170.8056	99.5798	5	6	159	7.95	25.7799999999997	13.2948000000002	29.0062080775821	46.9140357822371	50.3016443496483	65.6152304567872	67.2780558099986
161	171.46	101.0359	5	6	160	8	13.0880000000002	29.1219999999998	31.9278346901257	27.9315766427146	39.8849725185664	74.0033962834322	66.8962365811019
162	171.463661963245	101.485922548791	5	6	161	8.05	0.0732392648995983	9.00045097581994	9.00074895539595	21.1716010693984	30.5529767767771	78.6059382602079	65.9178128588661
163	171.298	100.8071	5	6	162	8.1	-3.31323926489972	-13.5764509758198	13.9748908949341	17.9737223014096	21.1153586345812	80.7688925264431	65.3451035823053
164	171.367031866493	99.7118572059382	5	6	163	8.15	1.38063732985984	-21.9048558812361	21.9483227289541	13.4733044904409	23.7260192127363	76.5214973316201	65.2822421953949
165	171.5906	99.10062	5	6	164	8.2	4.47136267014002	-12.2247441187639	13.016814237638	14.191917771317	40.3392693182552	74.7657905606155	65.0863013816203
166	171.742685570784	99.5466936274562	5	6	165	8.25	3.0417114156802	8.92147254912373	9.42574563528252	14.2991406264477	58.833846967889	74.1470132969563	65.6858967995711
167	171.498	100.1269	5	6	166	8.3	-4.89371141568029	11.6041274508763	12.5938153597764	26.2804373560742	72.0601986622553	73.2278524384142	71.7303791238703
168	171.136963350371	99.4975545342368	5	6	167	8.35	-7.22073299258	-12.5869093152642	14.5110051705875	62.7048163351008	79.5774313592228	70.7887748060825	80.8547480105074
169	173.4621	96.12943	5	6	168	8.4	46.50273299258	-67.362490684736	81.8548063770866	104.194389445337	88.8328391821332	69.0618812874455	88.4816500166612
170	180.550136027731	89.4243919855964	5	6	169	8.45	141.76072055462	-134.100760288072	195.138709132771	129.928479553194	99.2299367715827	68.4734292550521	93.9716773645432
171	189.0525	82.69422	5	6	170	8.5	170.04727944538	-134.603439711928	216.873611186464	144.855722091998	108.409054075346	67.5573310954824	95.3111889985233
172	195.0991	79.04352	5	6	171	8.55	120.932	-73.014	141.264265899059	151.385241008192	115.902728100051	67.6010215359263	96.0914891375095
173	199.12	77.11987	5	6	172	8.6	80.4180000000002	-38.4729999999999	89.1472178646088	135.755057208065	120.462190977584	67.681671688108	95.7172800106006
174	204.6207	75.53264	5	6	173	8.65	110.014	-31.7446000000001	114.502400958058	112.623718705355	114.397743362155	67.315377968291	91.501546295421
175	210.2559	73.96424	5	6	174	8.7	112.704	-31.3679999999999	116.987790132133	101.876976646909	96.607589191849	67.3811989052365	88.1653051290059
176	215.2863	73.40995	5	6	175	8.75	100.608	-11.0858000000002	101.216918672918	96.0686598631699	76.2808152230758	73.1568290285931	85.7916675590165
177	219.1991	71.44934	5	6	176	8.8	78.2559999999995	-39.2121999999998	87.5305556068274	77.4102457161171	63.1418444095974	87.0309928690973	84.3978880086357
178	222.0663	70.54885	5	6	177	8.85	57.3440000000005	-18.0098000000001	60.1056339459128	57.4601211756334	55.7859120169931	105.254057413112	85.3986764960495
179	222.4823	69.57333	5	6	178	8.9	8.31999999999994	-19.5104000000001	21.2103302227948	39.9379117407962	45.7979167544488	119.470849344875	89.0291639924481
180	222.7268	70.39978	5	6	179	8.95	4.88999999999976	16.5290000000002	17.2371674297143	24.4067121722856	35.5324610388903	122.328124272299	94.2834800989495
181	222.3828	69.81287	5	6	180	9	-6.87999999999988	-11.7382000000001	13.6058714987317	15.5031641708164	37.9046039818399	116.618981713614	100.197361928174
182	222.4137	70.30563	5	6	181	9.05	0.618000000000052	9.8551999999998	9.87455776427461	14.1855877927805	58.1592576381433	113.577040014811	107.090527357558
183	223.1244	69.98569	5	6	182	9.1	14.2140000000001	-6.39879999999977	15.5878939385665	13.6048009021472	90.0459238486404	110.665667494758	113.896777166563
184	223.6922	70.44628	5	6	183	9.15	11.3560000000001	9.21179999999993	14.6224483326152	35.8712962228837	124.543955327595	106.481595259222	120.15403524891
185	223.0961	70.84411	5	6	184	9.2	-11.9220000000001	7.95659999999998	14.333232976548	91.9118031040009	148.048659352749	101.564819697396	125.975190375993
186	223.5498	77.07453	5	6	185	9.25	9.07399999999996	124.6084	124.938348102414	164.588683526464	156.957148204153	97.4363218210766	131.260618291051
187	226.238429116909	91.3270059945777	5	6	186	9.3	53.77258233818	285.049519891554	290.077092169861	234.902322862409	164.012235620025	95.5679235788572	135.77682575468
188	230.463973582322	109.798464434723	5	6	187	9.35	84.5108893082602	369.429168802906	378.972296050884	282.492517803351	165.545422972523	100.008578186017	138.570628032673
189	235.159856256574	127.495573157507	5	6	188	9.4	93.9176534850395	353.94217445568	366.190645012336	278.043000185422	167.165273763995	108.996446697451	137.880219690555
190	239.2595	139.425	5	6	189	9.45	81.9928748685203	238.58853684986	252.284207681262	236.112668136049	167.597178355902	120.093530942847	134.128197279373
191	242.2227	143.6182	5	6	190	9.5	59.264	83.8639999999998	102.690760012768	166.502162418582	156.968039660313	132.837392760865	129.517280678302
192	244.9277	146.5937	5	6	191	9.55	54.0999999999997	59.5100000000002	80.4254319229931	99.4282246655812	132.976589519571	146.58003317919	126.584207705735
193	246.4703	146.696	5	6	192	9.6	30.8520000000004	2.04599999999971	30.9197674635503	52.701838908453	109.971232523393	160.111882645018	124.757299147136
194	246.9809	148.15	5	6	193	9.65	10.2119999999996	29.0800000000002	30.8209562473328	35.8930791352043	93.4489380673068	172.992692529529	122.667816328255
195	247.1503	147.2329	5	6	194	9.7	3.38799999999992	-18.3420000000001	18.6522788956203	29.8405109030936	92.1384025329444	184.569181846749	119.87162015471
196	248.0302	146.9246	5	6	195	9.75	17.5980000000004	-6.16600000000005	18.6469611465251	53.4403026282034	108.717637317578	189.36440755351	118.15615832193
197	248.5819	149.3713	5	6	196	9.8	11.0339999999997	48.9339999999999	50.1625907624395	87.4696514690323	129.147830738354	184.522658640263	118.962600744839
198	249.0051	156.8052	5	6	197	9.85	8.46400000000017	148.678	148.918726089099	131.574966157436	154.678342317512	171.887198652234	122.79782569109
199	251.996432623991	166.39800827988	5	6	198	9.9	59.8266524798203	191.8561655976	200.967700451478	181.542195499952	178.820111295064	156.289590036235	129.40253614437
200	257.65467047636	176.933693018894	5	6	199	9.95	113.16475704738	210.71369478028	239.178852337638	228.455150573615	201.541185337596	145.928270286447	137.331383870457
201	265.238269848627	188.010559388728	5	6	200	10	151.671987445339	221.53732739668	268.483107859104	255.916382006822	221.760775446706	142.415579642991	145.998254672689
202	274.005687032311	199.226912561067	5	6	201	10.05	175.34834367368	224.32706344678	284.727366130758	270.170571121095	236.068727760954	139.591375396659	154.82636310279
203	283.215378318929	210.181057707596	5	6	202	10.1	184.19382573236	219.08290293058	286.224883255131	271.507404517757	233.803164781076	138.848930799513	162.999642945128
204	292.1258	220.4713	5	6	203	10.15	178.20843362142	205.80484584808	272.238646022845	261.97935539346	219.130242005164	138.854037397288	170.104941321541
205	300.224188403096	229.719957521318	5	6	204	10.2	161.967768061919	184.97315042636	245.863019320947	243.682304948293	199.718138039949	138.178420612025	175.807451526784
206	307.9129	237.6454	5	6	205	10.25	153.77423193808	158.50884957364	220.842862237622	211.68994755533	176.113521968403	138.875994822784	178.064990821235
207	315.185591447727	244.006551277266	5	6	206	10.3	145.453828954541	127.22302554532	193.24211390492	168.089912889233	150.034920054963	142.35727791082	175.72016032926
208	319.486	248.6285	5	6	207	10.35	86.0081710454597	92.4389744546801	126.263096290318	127.92887156214	123.019519281515	145.587073196163	168.647867224365
209	320.0368	251.2839	5	6	208	10.4	11.0160000000008	53.1079999999997	54.238472692361	90.2476885433462	98.887963499513	149.808625591289	160.192091844703
210	322.0079	252.3749	5	6	209	10.45	39.4219999999996	21.8200000000002	45.0578126854819	56.3875351616337	74.815655886453	154.569236798068	154.818520931635
211	321.7438	253.9751	5	6	210	10.5	-5.2819999999997	32.004	32.4369471436508	34.3490910076987	55.9912141988612	159.159116584513	152.414084391225
212	322.8558	253.5319	5	6	211	10.55	22.2399999999993	-8.86399999999981	23.9413469963569	29.6860141097925	48.6458280606868	163.072693026391	151.100267294464
213	322.0524	253.5167	5	6	212	10.6	-16.0680000000002	-0.304000000000428	16.0708755206431	21.7024402107656	57.3709816112508	165.887403245238	150.580249396289
214	323.5429	253.9278	5	6	213	10.65	29.8099999999999	8.22200000000009	30.9230882028299	21.7347398543763	80.487009177413	167.217190113552	150.235214820172
215	323.3406	253.7693	5	6	214	10.7	-4.04599999999959	-3.17000000000007	5.13994319034726	40.90412095974	109.420335556187	167.04572120682	150.830180859311
216	322.7354	255.2827	5	6	215	10.75	-12.1039999999994	30.2680000000004	32.5984453617041	80.3928722148028	142.204711200622	166.765574088961	152.638563565486
217	324.973013801549	260.83843110234	5	6	216	10.8	44.7522760309789	111.1146220468	119.788252523176	131.288004245033	176.110465997818	166.917662018257	154.720534134967
218	330.187626057011	270.153959214186	5	6	217	10.85	104.292245109241	186.31056223692	213.514631795957	197.138230901608	208.755287208961	165.408535796495	152.549141063907
219	337.69693556778	282.288265316165	5	6	218	10.9	150.186190215379	242.68612203958	285.398748353983	262.674682546867	235.546416727591	164.094593653171	148.363348934299
220	346.818641135249	296.300330388905	5	6	219	10.95	182.43411134938	280.241301454801	334.391076473219	311.316811035897	259.275786527186	163.708771576824	142.594493063327
221	356.870441560811	311.249135413031	5	6	220	11	201.03600851124	298.97610048252	360.280703588001	337.117702203119	277.539933979061	162.412589139459	136.289262527955
222	367.170035645862	326.193661369171	5	6	221	11.05	205.99188170102	298.8905191228	362.998894968324	339.804829210149	285.189495975827	162.609159192268	129.489656485202
223	377.035122191793	340.192889237952	5	6	222	11.1	197.30173091862	279.984557375619	342.519087632069	321.413342152764	273.44608998174	162.311567993065	123.029101798038
224	385.7834	352.3058	5	6	223	11.15	174.96555616414	242.25821524096	298.834383389131	292.405185411254	247.702178128929	161.616392243056	118.105869585787
225	392.983264795774	362.057575370141	5	6	224	11.2	143.997295915481	195.035507402821	242.433641186297	259.062180915757	217.997207597461	163.481941106596	114.471293750952
226	399.2059	370.8382	5	6	225	11.25	124.45270408452	175.612492597179	215.239919880452	209.774477760361	182.620467078297	166.401132308189	110.334546644878
227	404.8334	378.8787	5	6	226	11.3	112.55	160.81	196.283872490839	155.59952704771	149.107852386718	167.083790359113	107.402626439411
228	408.547	381.9263	5	6	227	11.35	74.2720000000008	60.9520000000009	96.0805718550854	114.581073042159	115.867848777169	159.511208931651	104.548003672786
229	409.8235	382.4963	5	6	228	11.4	25.53	11.3999999999999	27.9596298258757	72.8357487453397	87.6863677585203	146.91807227731	103.730216383395
230	410.7747	384.1029	5	6	229	11.45	19.0239999999994	32.1319999999992	37.3413711585411	39.1535238576784	67.6880956860068	130.619749328586	103.20035427504
231	410.4827	383.9587	5	6	230	11.5	-5.83999999999946	-2.88399999999911	6.51329839635715	21.9612197939779	55.2623306373164	113.419408471398	103.067381953479
232	411.4672	384.9451	5	6	231	11.55	19.6899999999994	19.7280000000001	27.8727480525329	19.7732084693307	48.9780847423998	95.9066199440138	103.327328681667
233	411.8396	384.6026	5	6	232	11.6	7.44800000000055	-6.85000000000059	10.1190515365827	20.7951183298551	45.5763278815614	80.1708003508392	104.107956355981
234	412.4814	385.1614	5	6	233	11.65	12.8359999999998	11.1760000000004	17.0195732026395	37.6889125292931	46.133966425691	68.9945490580217	104.142257044155
235	412.3605	383.0423	5	6	234	11.7	-2.41800000000012	-42.3820000000001	42.4509204611632	58.8026456271211	43.2422910597104	61.8968662950842	106.272593874514
236	416.8315	383.8817	5	6	235	11.75	89.4200000000001	16.7880000000002	90.9822693935473	69.1914359691449	44.2183498644986	53.9035192007959	108.034064336691
237	421.9201	388.1971	5	6	236	11.8	101.772	86.3079999999991	133.441413541673	72.4947243820513	42.7053875013097	47.8875908605647	107.307745426592
238	424.0839	390.4214	5	6	237	11.85	43.2760000000007	44.4860000000006	62.0630032467018	65.6894637895658	44.4737519245091	43.687471549077	103.054694598634
239	425.7607	390.423	5	6	238	11.9	33.5359999999991	0.0319999999999254	33.5360152671712	50.7477871997042	50.3027303575231	43.3658391136197	97.0763399070785
240	425.4883	390.7443	5	6	239	11.95	-5.44800000000009	6.42600000000016	8.42461749873566	26.6081293754983	56.1056369041615	42.6919369732556	89.8974486734573
241	425.2586	389.9637	5	6	240	12	-4.5939999999996	-15.6119999999999	16.2738864442392	19.7560678798732	52.5447077642753	43.7221747674996	82.6572610600142
242	425.6009	389.4263	5	6	241	12.05	6.84600000000046	-10.7479999999998	12.7431244206436	28.1107363329949	46.7970969787295	44.0454981710651	74.8304649914617
243	425.7937	388.0496	5	6	242	12.1	3.85599999999954	-27.5340000000006	27.8026957685766	46.5218100187571	41.7986152165926	45.9043447188975	68.2015798693062
244	429.493	387.3468	5	6	243	12.15	73.9859999999999	-14.0560000000005	75.3093575327794	54.3416283288465	40.5977118015484	46.6681218452546	62.1196496321331
245	434.5127	387.139	5	6	244	12.2	100.394	-4.15599999999927	100.479985927547	66.9860645819607	42.1415828868008	49.0632466424311	66.712625536079
246	436.5314	389.0338	5	6	245	12.25	40.3740000000005	37.8959999999995	55.3729779946862	63.841162553312	43.2259996705005	49.6669963651935	73.8686826972227
247	433.3288	386.9917	5	6	246	12.3	-64.0520000000004	-40.8420000000001	75.9653056862148	53.084687270102	45.3856088408204	47.5317004940706	73.1987236340696
248	433.8719	387.2558	5	6	247	12.35	10.8619999999996	5.28200000000083	12.078185625333	37.7613557548446	47.3349375132859	46.5981802656182	73.9923237089832
249	433.5067	386.2433	5	6	248	12.4	-7.30399999999918	-20.2500000000009	21.5269811167294	32.1103710121545	43.0335133329862	47.2346075368468	74.5124913913103
250	432.4174	385.7564	5	6	249	12.45	-21.7860000000007	-9.73799999999983	23.8633283512596	23.7851530996801	42.0208563807008	49.1751480183287	74.3797588231342
251	433.4805	386.598	5	6	250	12.5	21.2620000000004	16.8320000000006	27.1180542812355	30.8287124732598	46.7892849661116	51.8951136486306	74.4763369306662
252	431.8125	386.1909	5	6	251	12.55	-33.3600000000001	-8.14200000000028	34.3392161238432	32.9823393958703	48.2663040094116	53.7543100389096	74.8354812069236
253	431.4988	383.847	5	6	252	12.6	-6.27399999999966	-46.8780000000004	47.2959824932312	46.280357006557	51.3977453146438	56.2323593877731	74.7131642943685
254	429.9248	383.4865	5	6	253	12.65	-31.4800000000002	-7.21000000000004	32.295115729782	61.4681989200688	53.8715032721451	55.2447502062444	75.2966202663383
255	429.7948	378.9707	5	6	254	12.7	-2.59999999999991	-90.3159999999991	90.353416404693	72.7474549191431	56.2087131498566	71.5283847770738	76.2301588405235
256	432.334	374.4869	5	6	255	12.75	50.7839999999999	-89.6760000000006	103.057263848795	71.9667781560278	60.5642276267608	93.8338461936495	77.0555096341443
257	433.0432	370.0059	5	6	256	12.8	14.1840000000002	-89.6199999999999	90.7354961192145	74.76066714842	62.1230112369988	98.5098564075746	75.580203856823
258	433.3578	367.8592	5	6	257	12.85	6.29199999999969	-42.9340000000002	43.3925986776548	66.1370692931563	65.1297812622603	104.297175868889	78.0697784737612
259	433.5341	365.5527	5	6	258	12.9	3.52600000000052	-46.1299999999994	46.2645606917428	59.6602563334527	67.4559870795027	105.659143669001	81.1015418560589
260	434.2378	367.8072	5	6	259	12.95	14.0739999999994	45.0900000000001	47.2354271283747	51.4985675548544	101.035913173447	106.067580673013	82.2354612898378
261	434.5307	364.2857	5	6	260	13	5.85800000000063	-70.4300000000001	70.6731990502766	58.2927843684927	140.878407421187	105.230499093833	82.9789147209685
262	432.5451	365.7987	5	6	261	13.05	-39.7120000000007	30.2599999999995	49.9270522262233	60.1513070105854	148.753408805738	105.625464242782	83.3598166476943
263	435.1045	362.8983	5	6	262	13.1	51.1879999999996	-58.0079999999998	77.3636827458462	135.934757053737	157.196606423135	103.52198386984	83.5233495053434
264	432.4102	362.2221	5	6	263	13.15	-53.886	-13.5239999999999	55.5571739022063	222.096558508922	157.446784065857	103.925118687422	82.0269966289304
265	434.06730880269	340.979001086824	5	6	264	13.2	33.1421760538001	-424.861978263521	426.152677344134	246.008250056621	155.926448196169	103.397071038616	80.4829271189749
266	437.9023	316.1999	5	6	265	13.25	76.6998239462009	-495.582021736479	501.482206326201	256.100428477778	149.896770560905	104.444022903095	79.3243578130137
267	438.7162	307.7648	5	6	266	13.3	16.2779999999998	-168.702000000001	169.485509964717	254.742261121128	149.127917248565	103.628707219576	77.7272324762335
268	438.2312	301.392	5	6	267	13.35	-9.70000000000027	-127.456	127.82457485163	175.918139338601	141.914186477419	109.541376681904	78.2702772512805
269	438.049	298.9605	5	6	268	13.4	-3.64400000000046	-48.6299999999994	48.7663371189589	77.6969826128876	140.394250295341	114.968476175271	79.5217596849054
270	439.6104	298.6039	5	6	269	13.45	31.228000000001	-7.13200000000029	32.0320684314963	52.2475844405098	105.758228903785	115.295774561347	79.7598358617418
271	439.4225	298.1203	5	6	270	13.5	-3.75800000000027	-9.67200000000048	10.3764226976358	27.72794447706	68.009638385003	114.062715793306	80.1414353258139
272	437.6557	296.9633	5	6	271	13.55	-35.3359999999998	-23.1399999999996	42.238519102828	26.0462394695541	58.5040056334134	112.965323256479	80.1565777317722
273	437.5139	297.1828	5	6	272	13.6	-2.83600000000092	4.38999999999965	5.22637503438111	35.5983184689694	61.8861469406734	110.814339622914	80.5913005828659
274	437.6079	295.1671	5	6	273	13.65	1.87999999999988	-40.3139999999996	40.3578120814294	58.3222941571183	72.4901682846852	108.809243051616	80.6687031849986
275	439.1615	291.4924	5	6	274	13.7	31.0720000000003	-73.4940000000006	79.7924634285727	64.7604268263171	74.6651009265248	89.437469460876	78.7263488683134
276	440.9122	285.5449	5	6	275	13.75	35.0139999999999	-118.95	123.996301138381	96.0443494042867	78.2286610257079	64.8148694323778	76.1817404161871
277	442.1584	282.0383	5	6	276	13.8	24.9239999999998	-70.1319999999998	74.4291824488215	118.934097099816	76.8027292643928	56.9446085448924	74.7797399085947
278	442.4592	273.9616	5	6	277	13.85	6.01600000000076	-161.534	161.645987924229	113.73188338408	79.7144927684085	52.2433786336715	74.510686089294
279	434.7432	274.5748	5	6	278	13.9	-154.32	12.2640000000001	154.806550559077	98.1350278942973	77.2242358078917	53.3843757008099	74.4059467187621
280	432.351	275.803	5	6	279	13.95	-47.8440000000001	24.5640000000003	53.7813948498923	88.8450317024686	73.116710017967	53.4520910504708	75.1029390251407
281	430.0551	275.95	5	6	280	14	-45.9180000000003	2.93999999999983	46.0120236894665	63.3846361325304	61.6201004797527	55.052371557795	74.5385320193896
282	428.7278	276.392	5	6	281	14.05	-26.5459999999996	8.84000000000015	27.9792014896777	35.5143745159671	55.3852114563714	54.6876912207623	73.8221922487708
283	428.6092	274.6789	5	6	282	14.1	-2.3720000000003	-34.2619999999999	34.3440100745384	32.5015366518538	42.6006103266696	57.6606172958923	72.4610919514443
284	427.8545	274.845	5	6	283	14.15	-15.0940000000003	3.32200000000057	15.4552424762607	25.1051730652081	34.2785831169346	57.4122876825753	71.319245550488
285	428.2596	272.952	5	6	284	14.2	8.10200000000009	-37.8600000000006	38.7172055293257	21.9253912102742	32.2390811744168	54.0556266980109	61.1615980058034
286	427.8311	273.0943	5	6	285	14.25	-8.56999999999971	2.84599999999955	9.03020575623792	21.8165845208087	31.8760820898822	47.9194579292791	50.0510170123286
287	427.2273	273.1104	5	6	286	14.3	-12.0759999999996	0.322000000001026	12.0802922150083	33.0427917179021	32.5726531771318	45.9307725976139	46.0573735957936
288	426.5887	271.5457	5	6	287	14.35	-12.7719999999999	-31.2940000000003	33.7999766272111	31.9766256969799	35.606741823376	39.4799954966838	42.9652281207954
289	429.3967	269.3261	5	6	288	14.4	56.1599999999999	-44.3920000000003	71.5862784617276	38.6469911145563	37.6003395572589	33.8434172622533	41.813414662938
290	430.5627	268.1315	5	6	289	14.45	23.3199999999999	-23.8919999999996	33.3863754247145	43.2199151439894	34.9945433780549	34.9101034889345	41.6726057343081
291	431.2431	266.1246	5	6	290	14.5	13.6080000000004	-40.1380000000006	42.3820328441199	49.3968991259433	34.2188153788055	35.0143482454728	41.8637572436113
292	431.4496	264.3896	5	6	291	14.55	4.12999999999897	-34.7000000000003	34.9449123621738	42.1578873966156	36.4763337388565	34.6790612410626	41.2913975357773
293	432.917	261.5074	5	6	292	14.6	29.348	-57.6439999999991	64.6848965369807	38.0124610591298	36.359380666698	34.1078442799749	41.4405155044259
294	431.2523	260.9073	5	6	293	14.65	-33.2939999999996	-12.002	35.3912198150894	29.7906396430546	33.408251407572	33.8292480493597	40.730876909632
295	431.1215	260.288	5	6	294	14.7	-2.6159999999993	-12.3860000000002	12.6592437372855	29.7327523337236	37.5811258034522	32.8857265507309	39.7990354693122
296	431.0893	260.2331	5	6	295	14.75	-0.644000000000915	-1.09800000000064	1.27292576374374	23.3218622074526	38.1526144010634	35.2871645922794	38.2117713092644
297	431.5948	261.8905	5	6	296	14.8	10.1100000000008	33.1479999999999	34.6554758155188	24.6586154185283	36.7854693049934	35.1701386466948	37.7211068933929
298	433.219	261.7361	5	6	297	14.85	32.4839999999995	-3.08799999999906	32.6304459056256	37.1497905477745	32.6089467365738	33.6870776079193	35.6847630225432
299	435.0312	260.6676	5	6	298	14.9	36.2440000000004	-21.3700000000006	42.0749858704676	46.5145891590723	30.0581565414605	30.2424536250661	35.054176333587
300	437.7121	258.0373	5	6	299	14.95	53.6180000000002	-52.6059999999995	75.1151193835167	43.8381862762631	30.7769097234069	29.8931204181454	36.0028977285472
301	439.4821	256.4093	5	6	300	15	35.3999999999996	-32.5600000000009	48.0969188202324	41.896031265695	36.3555138057533	28.6751429294277	36.7609992964959
302	439.9355	255.4471	5	6	301	15.05	9.06799999999976	-19.2439999999993	21.2734614014732	35.4576976643928	33.8639435545331	27.8951038507923	37.0677745958858
303	440.4207	256.4853	5	6	302	15.1	9.70400000000041	20.7639999999998	22.9196708527849	24.4040288990393	31.0147745491407	25.2204137129595	37.5194956338211
304	440.786	256.1525	5	6	303	15.15	7.30599999999981	-6.6560000000004	9.88331786395655	26.1964384524343	27.0766558425602	24.0494661366888	39.2259568318568
305	441.748	255.909	5	6	304	15.2	19.2399999999998	-4.86999999999966	19.8467755567495	23.8897008328031	22.2051150328386	25.5424442406135	39.2763947275387
306	444.2416	254.5229	5	6	305	15.25	49.8720000000003	-27.722	57.0589665872072	20.1335178325865	19.1976714577919	28.5040846892498	41.0582584748818
307	443.763	254.6129	5	6	306	15.3	-9.57200000000057	1.80000000000007	9.73977330331724	18.6956140207277	19.0047383965912	29.5114411891718	43.4567949781681
308	443.5573	254.5903	5	6	307	15.35	-4.11399999999958	-0.451999999999657	4.13875585170184	20.0062011666378	17.8318806893451	31.8895305484027	44.9148312401315
309	443.424	254.6096	5	6	308	15.4	-2.66600000000039	0.38599999999974	2.69379880466265	12.1989044631495	18.0407757319171	36.2649354049207	45.4507952333013
310	443.3882	253.2901	5	6	309	15.45	-0.715999999999894	-26.3900000000001	26.3997112863002	14.1197759603794	20.3079787578202	37.0956919681599	46.5206822195263
311	443.2427	254.1794	5	6	310	15.5	-2.9099999999994	17.7859999999998	18.0224830697657	15.5302435461038	20.6526555727464	38.507650347519	47.5273389515264
312	444.1995	254.3209	5	6	311	15.55	19.1359999999997	2.83000000000015	19.3441307894666	17.3859374431066	25.1589388238104	39.4564879507089	48.302141622286
313	444.7044	254.5621	5	6	312	15.6	10.0980000000004	4.82399999999984	11.191093780324	20.6097563490025	32.7642865476646	40.9311469876673	48.1631100890174
314	444.8773	253.989	5	6	313	15.65	3.4579999999994	-11.4619999999996	11.9722682896763	29.1064066823432	45.4532149672812	44.6226656143539	47.8348500267781
315	445.2687	251.8994	5	6	314	15.7	7.82800000000066	-41.7919999999998	42.5188058157798	36.1981016872415	51.9862689034813	45.6670629043465	48.1960498409271
316	445.8015	248.9214	5	6	315	15.75	10.655999999999	-59.5600000000002	60.5057347364694	49.9983295492254	57.817629237246	46.8293523574842	48.7600764534836
317	447.2755	246.6115	5	6	316	15.8	29.4800000000009	-46.198	54.8026058139579	73.5204924914559	59.9082375048266	51.7434513096414	48.1150616995227
318	448.6466	242.8436	5	6	317	15.85	27.4219999999991	-75.3579999999999	80.1922330902435	83.3627814579602	64.0304132859894	56.1425848723437	48.8421789090444
319	442.1797	243.2419	5	6	318	15.9	-129.337999999999	7.96599999999955	129.583083000829	86.5288517921488	71.2045554967906	60.6591368415365	50.1632980591562
320	437.7362	244.3783	5	6	319	15.95	-88.8700000000006	22.7280000000002	91.7302506483009	83.6183733224117	71.0261470508728	63.1482440209073	51.1286569733335
321	433.9993	245.1552	5	6	320	16	-74.7379999999998	15.5380000000002	76.3360864074127	78.0624970227535	73.006049142222	66.3795349736251	52.9390809396965
322	432.8858	243.4788	5	6	321	16.05	-22.2699999999998	-33.528	40.2502134652723	68.8886185021253	78.3279637954723	68.7091793937798	54.6702337556068
323	431.3771	245.6216	5	6	322	16.1	-30.1740000000007	42.8559999999999	52.4128515919524	58.6895126437854	79.5208831970229	71.1058064650754	56.7824887499495
324	428.3902	248.5539	5	6	323	16.15	-59.7379999999998	58.646	83.7136903976881	59.4832464922951	75.8650587157918	71.6202339168674	59.6512335344679
325	426.7277	249.7305	5	6	324	16.2	-33.2499999999993	23.5320000000002	40.7347213566014	73.0375542685328	74.3102191383333	70.8496554412407	59.8953541782391
326	424.4743	253.0538	5	6	325	16.25	-45.068	66.4659999999998	80.3047556499612	80.9792693712922	74.9414407100042	69.0160682177174	61.1383582397297
327	421.0107	257.1981	5	6	326	16.3	-69.2720000000008	82.8860000000003	108.021752346461	82.8414989294583	77.510121282733	66.7186822098736	63.0584401416484
328	418.7309	261.2004	5	6	327	16.35	-45.5959999999993	80.0459999999998	92.1214271057494	89.9309256328812	78.1811996441613	65.7948272696861	64.7883500987301
329	416.2832	265.1555	5	6	328	16.4	-48.954	79.1020000000003	93.0248381885185	90.3996349277134	72.0359123369442	64.0616607133916	67.2474670469887
330	413.4279	267.6767	5	6	329	16.45	-57.106	50.4239999999993	76.181854873716	81.9826882969331	70.6731638316085	65.161621978507	67.8720760961393
331	411.5664	271.3661	5	6	330	16.5	-37.2300000000007	73.7880000000007	82.648302124122	75.3831299170303	65.0260872932129	67.3705115318741	68.6887750866184
332	410.3944	274.4476	5	6	331	16.55	-23.4399999999994	61.6300000000001	65.9370191925597	61.23032574443	55.109400624275	69.8839795605047	68.5856405573848
333	409.4008	277.2318	5	6	332	16.6	-19.8720000000003	55.684	59.1236352062355	51.4154020303358	52.0687713423494	72.6338305122317	69.2211760910774
334	408.2997	277.3944	5	6	333	16.65	-22.0220000000006	3.25199999999995	22.2608173255168	39.6525396587123	52.2582627109915	74.679801454582	69.0574574548447
335	407.467	278.4638	5	6	334	16.7	-16.6539999999998	21.3879999999995	27.1072363032451	28.2361129516168	56.0130248186808	74.1236454521317	68.3699350188586
336	407.1767	279.6196	5	6	335	16.75	-5.80600000000004	23.116	23.8339902660046	28.7544127676685	59.7995823537439	75.4473641219753	67.0723384593049
337	407.0322	280.0381	5	6	336	16.8	-2.88999999999987	8.36999999999989	8.85488565708205	43.286199677553	62.2578378382764	74.3734289736554	66.0191633421992
338	408.5879	277.3732	5	6	337	16.85	31.114	-53.2979999999998	61.7151342864939	60.6106476070257	67.0864613803021	73.4341153251165	64.3652431408955
339	411.2439	273.44	5	6	338	16.9	53.1200000000001	-78.664	94.9197518749391	79.9466250487755	77.3236905722199	73.8357972524409	62.0529478906184
340	415.8319	270.0805	5	6	339	16.95	91.7600000000004	-67.1900000000005	113.729475950609	96.2795627249359	77.574127072655	72.5959081713712	61.4557398106368
341	419.944	265.676	5	6	340	17	82.242	-88.0899999999997	120.513877474754	105.418509992936	85.8686409507377	70.9980151996117	60.5223534875023
342	423.8476	263.3855	5	6	341	17.05	78.0719999999997	-45.8100000000002	90.519574037884	111.361181466887	93.6374573230357	68.4621017209899	60.7526781856843
343	427.019	259.0514	5	6	342	17.1	63.4280000000001	-86.6819999999996	107.409870626493	94.5376065382842	94.7994593078835	67.3365457170795	59.7762215765571
344	430.5324	253.9046	5	6	343	17.15	70.2679999999998	-102.936	124.633109244695	91.7906568526998	95.4133317938903	66.4946809928221	58.4595170782269
345	431.4211	252.7204	5	6	344	17.2	17.7740000000006	-23.6839999999995	29.6116013075956	90.9953519211356	89.1787915240616	65.8902145964766	57.8385305014786
346	435.5503	249.336	5	6	345	17.25	82.5839999999994	-67.688	106.779129046832	84.1804086228313	82.1964480454795	65.1286087008923	57.0516573925283
347	437.9171	245.7135	5	6	346	17.3	47.3360000000002	-72.45	86.543049380063	79.4654821208938	74.6663656037035	65.3196444745247	66.8190321548543
348	439.9249	242.6453	5	6	347	17.35	40.1559999999995	-61.3640000000004	73.3351541349714	83.8199765098391	67.5866300538569	62.9356590121048	86.740170411583
349	443.0618	238.684	5	6	348	17.4	62.7380000000005	-79.2259999999999	101.058476735007	72.6022392382593	55.6656714134243	60.0442350678452	109.945098915754
350	444.8763	236.8651	5	6	349	17.45	36.2900000000002	-36.3779999999997	51.384073252322	58.3373792862714	54.2063021202982	57.7498576427665	130.410602638805
351	447.1169	235.6804	5	6	350	17.5	44.8119999999994	-23.6940000000004	50.6904426889327	50.9928514848825	44.388576451047	53.6741954431305	141.091915576889
352	447.2413	234.9297	5	6	351	17.55	2.48800000000074	-15.0139999999999	15.2187496201232	31.8658607059548	37.0018316260137	51.6213768108638	140.64993354892
353	445.5838	234.1526	5	6	352	17.6	-33.1500000000005	-15.5419999999998	36.6125151280273	24.5926277307573	31.0718587163261	46.9186126408825	140.112166736573
354	445.7799	234.3399	5	6	353	17.65	3.92200000000003	3.74599999999987	5.42352284036854	16.1749136638347	24.6751383418001	42.2392327018717	140.848915293243
355	445.0876	234.0491	5	6	354	17.7	-13.8459999999998	-5.8159999999998	15.017908376335	15.666283965756	26.3209237614713	41.5534155508255	141.488323093761
356	445.202	233.6345	5	6	355	17.75	2.28799999999978	-8.29200000000014	8.60187235431923	11.1508659477696	25.1519428407815	38.6559506630812	141.988613884668
357	445.2874	233.0065	5	6	356	17.8	1.70799999999986	-12.5600000000003	12.6756011297298	17.4844159776455	28.5763880180242	59.2646353360532	142.974328618739
358	445.9794	233.1232	5	6	357	17.85	13.8400000000001	2.33400000000017	14.0354250380957	28.0492197921853	26.2505952279082	100.046225498049	145.020049091901
359	446.2991	231.2964	5	6	358	17.9	6.39400000000023	-36.5359999999998	37.0912729897477	34.1289720177283	28.8127939903191	146.054400579067	143.946095511879
360	448.6495	228.8506	5	6	359	17.95	47.0079999999996	-48.9160000000004	67.841927449034	41.4864920702925	28.9005289813528	188.225297106239	144.628777095226
361	450.1502	227.6054	5	6	360	18	30.0139999999999	-24.9039999999997	39.0006334820343	41.3503245080467	32.9233248751155	211.185815954167	148.709231684501
362	452.5494	227.0051	5	6	361	18.05	47.9840000000002	-12.0060000000001	49.4632013925506	40.1411720029928	81.5274390460928	212.837765376851	154.26795531677
363	452.5899	226.3386	5	6	362	18.1	0.810000000000173	-13.3299999999997	13.3545872268667	29.7518381705202	169.020592279773	212.887787756066	156.36734612397
364	453.8598	225.4459	5	6	363	18.15	25.3980000000001	-17.8540000000004	31.0455104644781	31.7176777325027	267.433662816334	215.203149593665	154.001166718736
365	454.0138	224.6662	5	6	364	18.2	3.07999999999993	-15.5939999999998	15.8952582866713	121.568386021893	350.129670451006	217.086431591045	154.293426028693
366	452.0747	223.1827	5	6	365	18.25	-38.7819999999999	-29.6699999999998	48.8298312919468	296.690860051499	397.219689067552	218.848619068444	151.96156460083
367	428.97660020599	232.578111639575	5	6	366	18.3	-461.9619958802	187.9082327915	498.716742839503	494.726153629676	397.099142735677	220.629012762954	153.767885181423
368	388.640852621222	251.251169638704	5	6	367	18.35	-806.71495169536	373.46115998258	888.966957374897	670.507502731492	399.524980284225	227.104439171696	159.656940271558
369	342.515774933459	273.153521818046	5	6	368	18.4	-922.50155375526	438.04704358684	1021.22197835536	762.721700402601	401.59350519701	227.847955955914	166.125417156346
370	302.049684830464	292.236815998258	5	6	369	18.45	-809.3218020599	381.66588360424	894.80200379575	672.629899449461	405.272334200736	231.507696547686	172.405530267592
371	278.6909	302.4527	5	6	370	18.5	-467.17569660928	204.31768003484	509.900819647493	502.35910051695	404.773913261772	243.744267925871	175.315954746817
372	276.4089	301.6688	5	6	371	18.55	-45.6399999999996	-15.6780000000003	48.2577380738051	308.460856764345	359.730586479815	256.914533822676	177.243012933567
373	275.546	299.9978	5	6	372	18.6	-17.2580000000005	-33.4199999999998	37.6129627123417	140.037165669981	285.18828606362	265.816079607057	182.67154102872
374	273.5364	298.3694	5	6	373	18.65	-40.1919999999996	-32.568	51.730759592335	46.826126120944	188.262249095493	265.7631007356	192.073413219068
375	271.6335	296.5479	5	6	374	18.7	-38.0579999999998	-36.4299999999992	52.6835483239305	46.8312735101684	112.885722644367	267.03343650656	201.819784574717
376	270.1593	294.9253	5	6	375	18.75	-29.4840000000011	-32.4520000000007	43.8456219023075	68.017471610289	90.2688467841893	265.267178538579	209.916723093253
377	268.3306	293.3492	5	6	376	18.8	-36.5739999999994	-31.5219999999999	48.2834750199274	68.0636414266412	116.729924909674	248.271135026794	214.450855576245
378	262.6607	288.9487	5	6	377	18.85	-113.398	-88.0100000000004	143.543953212945	85.7342796187524	132.107178929889	219.267655045066	219.600465626593
379	261.8944	286.4662	5	6	378	18.9	-15.326	-49.6499999999992	51.9616086740963	133.711567447435	129.932696274189	186.196433733624	223.520431814007
380	265.9128	280.6713	5	6	379	18.95	80.3679999999997	-115.898000000001	141.036739284486	186.62857630918	128.794538812383	156.585763428946	224.846582054706
381	272.638081331261	268.18009120427	5	6	380	19	134.50562662522	-249.824175914599	283.732061045719	196.196886249488	125.760443815386	139.446093539467	224.65158705071
382	279.658744724198	254.200568269265	5	6	381	19.05	140.41326785874	-279.5904587001	312.868519328652	191.801751121738	136.811683573772	141.648260490284	224.453431286125
383	284.3776	245.8757	5	6	382	19.1	94.3771055160391	-166.4973653853	191.385502914489	171.854798006013	153.347024026512	152.455294301373	225.454507287656
384	285.8729	245.9851	5	6	383	19.15	29.9060000000009	2.18799999999987	29.9859330353426	117.809320183337	184.130618371756	168.943676844471	227.891661951657
385	287.4756	244.6828	5	6	384	19.2	32.0539999999994	-26.046	41.301973705865	86.9947908383649	200.285804213525	186.55313755839	232.441932474217
386	288.0271	244.2932	5	6	385	19.25	11.0300000000007	-7.79199999999946	13.5046719323353	110.497161803536	188.623340294745	200.984827118061	235.209512047253
387	295.6446	242.054	5	6	386	19.3	152.35	-44.7840000000002	158.795872603793	176.459485621773	166.566596070893	208.272698389536	223.923259911855
388	310.412613643973	237.531863662068	5	6	387	19.35	295.360272879459	-90.4427267586402	308.897357740345	228.716810421036	172.803409672858	212.09649208149	202.624607777604
389	327.763560619009	232.779986626612	5	6	388	19.4	347.018939500721	-95.0375407091201	359.797552126529	259.437360406153	207.954657414752	219.1929076721	177.760616810152
390	342.6669	230.1742	5	6	389	19.45	298.06678761982	-52.1157325322395	302.588597702178	246.138401303422	244.311736304396	218.185467561725	156.460136971249
391	351.0206	230.3413	5	6	390	19.5	167.074	3.34199999999953	167.107421857918	235.10965754218	276.209210420737	205.558906175549	144.643574078451
392	355.5558	229.4865	5	6	391	19.55	90.7039999999995	-17.0959999999997	92.3010770901396	239.449829207731	279.733713205301	191.992328749574	144.758469236691
393	368.215364163264	230.330720573661	5	6	392	19.6	253.19128326528	16.8844114732201	253.753638934137	259.906662187756	270.845960136468	185.092934968255	144.447306565107
394	387.288	230.0355	5	6	393	19.65	381.452716734721	-5.90441147321997	381.498410454282	292.981060435321	254.255196972444	190.020223167713	144.054687203345
395	406.890892778059	224.9826315597	5	6	394	19.7	392.05785556118	-101.057368806	404.872762602306	313.329025107179	236.085130909925	197.850428441875	143.738806730331
396	421.228430064221	216.568867544758	5	6	395	19.75	286.75074572324	-168.27528029884	332.479413095739	306.582262730755	222.494472056354	205.151845555926	143.945327309084
397	424.5268	207.4447	5	6	396	19.8	65.9673987155793	-182.48335089516	194.040900449432	269.060564737157	217.418061428254	199.575384796916	144.322936555875
398	415.2625	201.5122	5	6	397	19.85	-185.286	-118.65	220.019827052018	212.263599632093	197.382460263652	185.981560510142	142.092539349023
399	405.94849738449	204.201550933538	5	6	398	19.9	-186.2800523102	53.7870186707596	193.889920486289	152.007883677386	172.085788920674	169.324799886679	143.360201741551
400	401.489	208.2817	5	6	399	19.95	-89.1899476898004	81.6029813292403	120.887937076987	121.507097749329	151.389120579353	156.334510513552	141.699112766391
401	402.3788	207.0003	5	6	400	20	17.7960000000007	-25.6279999999998	31.200833322205	88.1826577965479	134.094480691115	149.841054617436	136.403174150876
402	404.4113	206.5734	5	6	401	20.05	40.6499999999994	-8.53800000000035	41.5369708091473	75.1110131041919	119.417056388532	147.868677983098	129.260188509823
403	406.9838	207.2879	5	6	402	20.1	51.4499999999998	14.2900000000003	53.3976272881107	90.5146415266133	101.117160883816	136.439318828841	125.142516567634
404	412.9909	209.5717	5	6	403	20.15	120.142000000001	45.6759999999997	128.531697024509	116.181077704844	84.3944028009147	119.16569756222	125.933873590541
405	422.3672	206.4091	5	6	404	20.2	187.526	-63.252	197.906079189094	117.327015027735	76.5838901171787	100.924475902272	126.890855426966
406	429.0962	202.1257	5	6	405	20.25	134.58	-85.668	159.533014213359	114.051663971084	77.187637178518	86.9058275001061	127.4341996522
407	430.6157	200.3156	5	6	406	20.3	30.3899999999999	-36.2020000000001	47.2666574236004	93.6777924976376	78.3192945379412	80.3731747222139	124.322372067995
408	431.0052	198.506	5	6	407	20.35	7.78999999999996	-36.1919999999998	37.0208720048567	62.6531387077442	75.4961773940308	72.0885866165555	117.713867548866
409	430.7672	197.1943	5	6	408	20.4	-4.75999999999999	-26.234	26.6623396572769	38.1941966521919	66.2456062037653	67.5274958110019	110.234710789732
410	432.8814	196.8686	5	6	409	20.45	42.2839999999997	-6.51400000000024	42.7828102396275	39.3115740481477	50.4598312251918	65.2127579710571	102.983496600765
411	432.386	195.0738	5	6	410	20.5	-9.90799999999922	-35.8959999999996	37.2383039355978	36.9406908169777	39.7171743090971	67.2474421262022	99.8010558043661
412	434.086	193.0505	5	6	411	20.55	33.9999999999998	-40.4660000000001	52.8535444033794	38.813419909893	41.3292930558958	66.5280482700714	98.3403250110788
413	435.0753	193.8281	5	6	412	20.6	19.7860000000003	15.5520000000001	25.1664558490069	38.2665237426394	43.0600123492952	65.1920981670133	93.1302310211833
414	434.8227	192.0446	5	6	413	20.65	-5.05200000000059	-35.6700000000001	36.0259851218535	41.2401519660023	50.660588821089	61.8475240133682	84.495601808528
415	434.2323	193.958	5	6	414	20.7	-11.8079999999998	38.2679999999999	40.0483294033595	43.347012063644	53.8416258249355	55.9312824120577	74.621693760773
416	435.9603	195.9078	5	6	415	20.75	34.5600000000002	38.9960000000002	52.106445052412	49.1793338816127	57.3072470738865	49.7165537484736	67.6063886503181
417	433.8275	198.2522	5	6	416	20.8	-42.6560000000006	46.8879999999996	63.387844891588	62.507757732285	54.7368020022016	49.0693593390734	68.2373050168883
418	431.2103	198.9796	5	6	417	20.85	-52.3439999999994	14.5480000000003	54.3280649388504	69.4167279072316	54.8880189399957	49.446174587591	68.1157283490875
419	426.7598	201.5379	5	6	418	20.9	-89.0100000000007	51.1660000000001	102.668104375215	73.3743421817707	57.4494418229712	51.1446216927846	67.9864430935129
420	423.5492	203.4359	5	6	419	20.95	-64.212	37.9599999999999	74.5931802780924	66.1265919407592	61.4027335989237	49.6324826879785	70.2751518480403
421	421.7775	206.5637	5	6	420	21	-35.4340000000002	62.5560000000002	71.8945164251074	60.5967039983788	59.7159331878501	49.7610569912965	74.1801070600147
422	422.2206	207.8468	5	6	421	21.05	8.86200000000031	25.6619999999998	27.1490936865302	52.3911259136573	56.8094256222509	48.8119720390598	77.6676740969473
423	421.3371	208.8462	5	6	422	21.1	-17.6699999999994	19.9880000000002	26.6786252269487	53.3887392906157	55.8323368258868	49.8211432135253	80.071252422654
424	419.0808	210.9457	5	6	423	21.15	-45.1260000000002	41.9899999999996	61.6402139516078	46.0575241939294	51.6286545644802	49.8255060548363	78.3544705466199
425	415.9086	213.3478	5	6	424	21.2	-63.4440000000006	48.0420000000004	79.5812471628845	47.4922593037427	45.4233395510214	48.3189116192735	74.1948191712704
426	414.1687	213.0701	5	6	425	21.25	-34.7979999999995	-5.5540000000002	35.2384409416758	51.0679696533948	42.2148669087065	48.3069498005301	71.3981661366689
427	415.8758	213.246	5	6	426	21.3	34.1420000000005	3.51800000000026	34.3227692355969	50.8661832153031	42.887142075918	56.1014353115626	70.8417634734183
428	414.8271	211.2804	5	6	427	21.35	-20.9740000000011	-39.3120000000005	44.5571769752088	37.4579398114271	44.7542674870549	64.1428700816196	70.7369305440024
429	411.8022	211.4813	5	6	428	21.4	-60.4979999999989	4.01800000000037	60.6312817611493	38.3722096234835	42.2015702867014	68.4453903760239	70.5891311970682
430	412.0362	210.8996	5	6	429	21.45	4.67999999999961	-11.6340000000002	12.5400301435045	38.2820248480933	35.2350896396232	75.3375457250235	70.7313732831916
431	411.3703	209.0238	5	6	430	21.5	-13.3180000000004	-37.516	39.8097900019582	38.4405653207151	36.8979664132102	81.1127719938271	70.9501497801472
432	410.9272	207.3892	5	6	431	21.55	-8.86199999999917	-32.6920000000001	33.8718453586455	33.5369573580997	55.3934450008742	88.8072999238233	70.8132537235451
433	410.9872	209.6559	5	6	432	21.6	1.19999999999891	45.3340000000003	45.3498793383182	33.0122394678194	72.4534033373523	94.9504066782947	70.4115347650927
434	411.0547	211.4603	5	6	433	21.65	1.35000000000105	36.0879999999997	36.113241948072	35.4237232029368	85.2621261875675	94.8614170798715	70.1109984617609
435	411.5504	211.4493	5	6	434	21.7	9.91399999999999	-0.219999999999914	9.91644069210318	72.5048651536551	105.251751899026	92.4583559304831	69.4140512042932
436	410.1939	209.239	5	6	435	21.75	-27.1300000000008	-44.2059999999998	51.8672086775452	106.46624135399	120.010677078948	93.0797785248644	68.2667157036858
437	412.2789	198.4752	5	6	436	21.8	41.7000000000007	-215.276	219.277555112237	136.987295017035	134.727457771729	92.6141676077632	67.1959385341503
438	416.1547	188.4398	5	6	437	21.85	77.5159999999994	-200.708	215.15676033999	177.491264330232	145.146545869534	92.0276865004139	66.010426552812
439	418.1162	179.21	5	6	438	21.9	39.23	-184.596	188.718510263302	204.597630954959	147.521263873042	90.0336407013518	64.0814477590446
440	421.6606	169.197	5	6	439	21.95	70.8879999999999	-200.26	212.436287258086	196.950050389802	149.681622221343	91.8302638784048	62.8411629762714
441	424.6017	160.3006	5	6	440	22	58.8220000000001	-177.928	187.399041801179	183.826850385079	149.261590636519	92.1392425689979	61.3434899887309
442	428.3422	152.0576	5	6	441	22.05	74.8099999999999	-164.86	181.039652286453	158.055232729048	129.834890214652	92.8145354080305	60.9981258868927
443	432.0757	145.5794	5	6	442	22.1	74.6699999999998	-129.564	149.540760316377	121.871980112454	111.601969663475	91.00192631666	60.629018754503
444	433.3754	142.8833	5	6	443	22.15	25.9940000000006	-53.922	59.8604219831437	93.9255503180783	94.8051552151361	90.3964908686856	59.7054732768785
445	433.7669	141.3567	5	6	444	22.2	7.83000000000015	-30.532	31.5200241751177	62.7197300395022	78.4087758577838	90.509190789313	58.3391469156633
446	435.0681	139.3599	5	6	445	22.25	26.0239999999999	-39.9359999999996	47.6668928292999	39.3770889418715	64.267808059048	88.2264816068415	57.6914477031835
447	435.4726	138.1766	5	6	446	22.3	8.08999999999969	-23.6660000000001	25.0105508935728	31.5550777012245	50.9016130443324	78.2904417567381	56.9130478202262
448	436.8734	137.3211	5	6	447	22.35	28.0160000000001	-17.1100000000001	32.8275548282233	34.9455716031135	36.8573067637856	67.8779830240045	56.1198969019838
449	436.0208	136.7299	5	6	448	22.4	-17.0519999999999	-11.8240000000003	20.7503657799086	34.6100658000177	33.2717178643296	59.7175051420654	55.1543134493745
450	437.4402	134.7654	5	6	449	22.45	28.3879999999999	-39.2899999999997	48.4724936845627	39.0834960491626	31.3367593572829	50.3447802275193	55.086431796225
451	436.5988	136.9054	5	6	450	22.5	-16.8280000000004	42.7999999999997	45.989363813821	34.3375245856997	27.1913725771645	41.5742079836347	55.116636940125
452	438.8579	136.1926	5	6	451	22.55	45.1819999999998	-14.2559999999997	47.3777021392973	34.9883580274348	26.7459932988241	33.1889518499621	55.0184041384829
453	438.6787	136.6107	5	6	452	22.6	-3.58399999999961	8.36200000000019	9.09769751090903	27.7279471114523	24.1539963845335	26.3076308307113	54.0624304165127
454	438.6507	135.4108	5	6	453	22.65	-0.5600000000004	-23.9980000000003	24.0045329885839	19.7726793543113	24.6298550689946	24.5495294738855	53.5374727096862
455	439.1208	135.0244	5	6	454	22.7	9.40200000000004	-7.72799999999961	12.17043910465	14.4084905484855	22.2807845972549	24.2199379008434	54.2239275522052
456	439.3214	135.2616	5	6	455	22.75	4.01200000000017	4.74399999999946	6.21302502811603	13.9704681833672	18.8806079082214	22.3031168815027	54.4427030134373
457	438.9884	134.2892	5	6	456	22.8	-6.6599999999994	-19.4479999999999	20.5567581101687	14.2713521105544	15.4762906555918	21.2119280326892	50.586193236669
458	438.981	134.6345	5	6	457	22.85	-0.148000000000366	6.90600000000018	6.90758568531745	16.8336220830574	15.7579548976369	20.2121073035536	47.6280192421061
459	440.0931	134.01	5	6	458	22.9	22.242	-12.4900000000002	25.50895262452	17.9885364621316	15.8273410834414	20.2749861973972	45.4359642926297
460	438.9365	134.4817	5	6	459	22.95	-23.1319999999994	9.43399999999997	24.9817889671651	16.544090762698	17.1031164444039	18.3425997140452	44.0583040450097
461	439.5249	134.3675	5	6	460	23	11.7679999999996	-2.28399999999965	11.9875969234867	17.5454416119066	17.414861185841	18.0940313112522	40.5973972341333
462	439.0313	134.8157	5	6	461	23.05	-9.8720000000003	8.96399999999971	13.334529613001	17.3833300563285	15.6778627665543	17.2222728689353	38.4482588173503
463	439.627	134.8202	5	6	462	23.1	11.9140000000004	0.0900000000001455	11.9143399313605	17.3726108057503	16.2702182225738	17.1229345163654	36.2185237179248
464	438.7959	135.7336	5	6	463	23.15	-16.6219999999998	18.2679999999999	24.698394846629	16.8411859095503	15.9201173257998	16.6784545506868	36.0980219255858
465	439.6152	134.7943	5	6	464	23.2	16.386	-18.7860000000001	24.9281927142744	14.8116347704107	14.4044148308356	17.9386643150973	36.2616441272607
466	439.1954	134.9978	5	6	465	23.25	-8.39600000000019	4.07000000000039	9.33047244248684	14.994994833241	17.3074547142829	20.6589244200331	35.6587415089587
467	439.3283	135.0857	5	6	466	23.3	2.65800000000013	1.75799999999981	3.18677391730258	14.4569045952711	18.9682550822788	22.8819447165999	35.6477754901558
468	439.5055	134.4691	5	6	467	23.35	3.54399999999941	-12.3320000000001	12.831140245512	11.4362188559208	18.4879141350938	27.3780554602077	35.4484372008453
469	438.4969	134.9091	5	6	468	23.4	-20.172	8.79999999999995	22.0079436567799	17.7737235190155	17.5295680179321	31.1544234431941	35.0684758409121
470	438.7798	134.5075	5	6	469	23.45	5.65800000000081	-8.03200000000004	9.82476401752275	23.1248753941469	18.7742121857908	37.7718278625001	34.2057148560508
471	439.6883	136.3462	5	6	470	23.5	18.1700000000001	36.7740000000003	41.01799575796	21.9808334369467	23.9029876542252	39.6205864846318	33.2859217368274
472	440.2051	134.9411	5	6	471	23.55	10.3359999999998	-28.1020000000001	29.9425332929597	20.602231440593	30.0860266666454	43.7075657847385	32.784927561059
473	440.4474	134.6809	5	6	472	23.6	4.846	-5.20399999999995	7.11093045951087	26.1122055156608	38.4858926978415	46.1294166051383	32.9973670222092
474	440.8575	134.0461	5	6	473	23.65	8.202	-12.6960000000003	15.1149336750118	30.0322517894349	46.3887295605883	47.646514377286	32.8238810671042
475	439.0343	134.4561	5	6	474	23.7	-36.4640000000009	8.19999999999993	37.3746343928614	37.0471779391439	61.1392408941646	48.3033503536781	32.9909809729944
476	441.7881	133.19	5	6	475	23.75	55.0760000000002	-25.3219999999999	60.6182271268306	54.9909519587364	61.9337182549808	49.0143661364146	32.8932570833764
477	443.7512	130.5988	5	6	476	23.8	39.2619999999999	-51.8239999999997	65.017164041505	72.1752276805836	68.4468764871983	50.0836229476225	32.5472289359095
478	445.9147	126.2676	5	6	477	23.85	43.27	-86.6240000000002	96.8298005574732	96.1662762726685	73.7709190751828	50.684767098137	32.5208796931883
479	447.9529	121.6452	5	6	478	23.9	40.7640000000004	-92.448	101.036312284248	93.8351847205267	77.76346073664	49.8619654844269	32.3230724264797
480	451.1033	114.4371	5	6	479	23.95	63.0079999999998	-144.162	157.329877353286	99.8465750352526	77.8324885215654	50.0688299980564	32.2336340935912
481	448.6597	114.5861	5	6	480	24	-48.8720000000001	2.98000000000002	48.9627693661215	92.5508861916293	74.125744618604	48.4778121624026	33.0306388431454
482	444.0189	113.5562	5	6	481	24.05	-92.8160000000003	-20.598	95.0741156151349	83.3516937926964	70.0812192285995	48.3475822531827	32.8902609973454
483	441.2172	112.4354	5	6	482	24.1	-56.0339999999997	-22.4160000000001	60.3513563393563	59.4987007704623	62.8836414984325	48.8717995280529	32.6716119839732
484	441.1826	109.6836	5	6	483	24.15	-0.692000000000235	-55.0360000000001	55.0403502895831	54.4163045166814	53.3352014082656	48.9693075835216	32.2853814848605
485	439.6761	108.5205	5	6	484	24.2	-30.1299999999992	-23.262	38.0649122421155	40.3158634219463	38.9984191019481	48.0432976308914	32.1599142007501
486	438.8562	107.6753	5	6	485	24.25	-16.3980000000004	-16.9040000000001	23.550788097217	33.2163968052358	35.0219060698244	45.1275897467198	33.6419785605662
487	437.6376	107.8317	5	6	486	24.3	-24.3719999999996	3.1280000000001	24.5719101414599	23.3187090238348	28.2482880191672	42.212513155219	34.5041557619717
488	436.5403	108.415	5	6	487	24.35	-21.9460000000004	11.6660000000002	24.8540232558035	18.4981374334339	23.972679980923	37.6637039261689	35.2727270676483
489	436.32	108.2461	5	6	488	24.4	-4.40600000000018	-3.37800000000016	5.55191138257831	15.6275076229675	20.1751544304031	33.4917214097654	36.3423349847352
490	436.9708	108.4987	5	6	489	24.45	13.0160000000001	5.05200000000002	13.9620542901108	16.180712616388	18.2541067402175	26.6954403246822	37.2029422919552
491	436.7318	108.1058	5	6	490	24.5	-4.77999999999952	-7.85799999999995	9.19763904488508	14.7289631566103	16.1294348748356	26.4406912016589	37.8369350905991
492	437.8513	107.3215	5	6	491	24.55	22.3899999999992	-15.686	27.3379351085623	17.0315998369715	14.3438070818386	22.0729562099523	37.5212744754068
493	437.6428	108.1762	5	6	492	24.6	-4.16999999999916	17.0939999999999	17.5952759569149	18.0100760470011	12.4437663539053	19.2138073628082	38.5883301790785
494	437.2911	108.9536	5	6	493	24.65	-7.03400000000101	15.548	17.0650947843841	16.6313621267037	13.6482414112653	16.9242485924349	39.9651061597175
495	437.3823	108.0153	5	6	494	24.7	1.8240000000003	-18.766	18.8544353402588	12.5069015472892	14.3924615474164	16.016478047822	40.3460552137094
496	437.4823	108.0725	5	6	495	24.75	2.00000000000045	1.14400000000018	2.3040694433984	10.1585695512003	17.8594763334934	18.2695909847178	40.7143815219957
497	437.6846	107.8045	5	6	496	24.8	4.04599999999959	-5.36000000000001	6.71563221148961	10.2648829855591	15.8976244007374	18.9246885763209	40.3742377560102
498	437.4793	108.0131	5	6	497	24.85	-4.10599999999931	4.1719999999998	5.85361597647067	10.7748470478317	14.4549347446933	19.8606870371595	38.8340985562717
499	437.6465	107.1493	5	6	498	24.9	3.3439999999996	-17.276	17.5966619561778	19.087590540283	13.6733427544667	22.8227044850435	37.5637631017203
500	437.5611	108.2161	5	6	499	24.95	-1.70799999999986	21.336	21.4042556516222	19.2883472541857	13.7788493554266	24.3370545858541	34.4050688032849
501	439.7322	107.9042	5	6	500	25	43.4219999999993	-6.23799999999989	43.8677869056548	18.7512999381863	20.4097470946	27.1960580187956	33.5679846237528
502	439.3934	107.7193	5	6	501	25.05	-6.77599999999984	-3.69799999999998	7.71941578100297	17.0818025233743	23.5055700708032	26.6949666976309	31.2914204790043
503	439.2498	107.7862	5	6	502	25.1	-2.87199999999984	1.33799999999979	3.16837939647362	16.7828516630215	27.2776077204136	28.3048608301041	30.1905572552129
504	439.5138	107.4065	5	6	503	25.15	5.2800000000002	-7.59399999999999	9.24917488211797	21.7319036489169	31.9971675588218	30.9609047359135	29.1386934346914
505	440.5043	107.3071	5	6	504	25.2	19.8099999999999	-1.98799999999977	19.909501349858	27.7227928874207	34.2816476242917	32.6488127965274	29.7691357387083
506	438.9568	110.3689	5	6	505	25.25	-30.9500000000003	61.2359999999998	68.6130468351318	35.803915502641	36.5326397040978	36.3011732972716	30.5548048535775
507	437.9488	111.9602	5	6	506	25.3	-20.1599999999996	31.8260000000001	37.673861973522	46.9125325942693	37.4923089945243	38.5359623568013	30.8241942420771
508	436.4489	113.5404	5	6	507	25.35	-29.9980000000005	31.6040000000001	43.5739924725752	51.7804435855619	42.1547869155148	40.0044931863745	31.2301787009683
509	434.1924	115.8649	5	6	508	25.4	-45.1299999999992	46.49	64.7922603402592	51.3333757592788	48.2484667173604	41.6358047936752	31.7505986649513
510	432.2685	116.9574	5	6	509	25.45	-38.4780000000001	21.85	44.2490563063214	47.261825101628	51.5187762376282	42.1146972818876	32.2558318636282
511	430.5681	119.8076	5	6	510	25.5	-34.008	57.0039999999997	66.3777077037161	48.5056583283886	52.1925994999432	40.6952780458468	32.4743785489863
512	430.433	120.6628	5	6	511	25.55	-2.70200000000045	17.1040000000002	17.3161086852679	49.5844008404515	53.5663546427994	40.5098847480562	32.0314704485649
513	432.6765	121.7422	5	6	512	25.6	44.8699999999997	21.5879999999999	49.7931586063785	51.2571088896945	52.7313786523354	41.1673071476176	31.87566150242
514	435.8802	120.3099	5	6	513	25.65	64.0740000000005	-28.646	70.1859729005737	53.0518232406077	51.2744420285287	41.3531382769479	31.7424997227865
515	438.2387	119.1447	5	6	514	25.7	47.1699999999998	-23.304	52.6125965525366	59.8708841839709	49.9477469394834	43.5217934295945	31.9454122352404
516	441.386	117.0737	5	6	515	25.75	62.9460000000006	-41.42	75.3512794582817	56.9570989762822	44.8579163875957	42.8400187224372	32.2428893354721
517	443.6186	115.7996	5	6	516	25.8	44.6519999999998	-25.4820000000001	51.4114134020841	52.9644832166059	43.5274605015881	42.7236999078334	32.2228398809633
518	445.3798	115.7932	5	6	517	25.85	35.2239999999995	-0.127999999999986	35.2242325679349	48.6383849892722	40.1798273797203	42.5996703647771	32.1746339301413
519	447.7976	115.1149	5	6	518	25.9	48.356	-13.5659999999999	50.222894102192	36.6640095345837	34.4578098365355	40.6784928448591	32.3245077444168
520	449.3461	115.0716	5	6	519	25.95	30.9699999999998	-0.866000000000042	30.9821054158685	27.1840368192053	35.5248106215609	40.1746091414024	32.2464738473764
521	449.4224	114.3014	5	6	520	26	1.52600000000007	-15.4040000000001	15.4794021848391	23.4025557831585	33.4874379449312	37.7526990791771	31.3389367611543
522	449.4347	114.1012	5	6	521	26.05	0.246000000000777	-4.00399999999991	4.01154982519221	15.9511364564651	31.8810451728673	37.3679741994989	33.0334144258704
523	448.748	114.5417	5	6	522	26.1	-13.7340000000006	8.81	16.3168273877006	22.4112362538495	32.4679620772188	35.4464621747359	NA
524	449.2754	114.9187	5	6	523	26.15	10.548	7.53999999999991	12.9657974687251	30.3108663552786	30.0825436611896	32.5240947096594	NA
525	452.3188	114.053	5	6	524	26.2	60.8680000000004	-17.3140000000001	63.2826044027903	36.5780535265293	30.4014713433215	31.2420116739534	NA
526	454.2623	112.109	5	6	525	26.25	38.8699999999994	-38.8800000000001	54.9775526919848	41.5333683712792	30.6474817707584	28.1846053736726	NA
527	454.9654	110.4875	5	6	526	26.3	14.0620000000001	-32.4299999999999	35.3474856814456	44.213950865914	31.2084878974097	25.9097174051254	NA
528	452.9229	110.7108	5	6	527	26.35	-40.8499999999992	4.46600000000018	41.0934016114502	38.3917064327935	30.7130969697515	24.344774673908	NA
529	452.0025	109.7668	5	6	528	26.4	-18.4080000000006	-18.8800000000001	26.3687099418994	30.9840971862383	30.5903795827833	23.0132106951584	NA
530	450.639	110.7964	5	6	529	26.45	-27.2699999999998	20.592	34.1713822371877	25.8389222682901	26.9592127263459	22.3782504128651	NA
531	450.0017	111.4276	5	6	530	26.5	-12.7459999999996	12.6239999999999	17.9395064592086	19.8928255682239	22.8817728024141	21.9825954764619	NA
532	449.5992	111.6911	5	6	531	26.55	-8.05000000000064	5.27000000000015	9.62161109170454	16.9668082996525	19.9383896373835	25.5569441036846	NA
533	449.5743	111.1235	5	6	532	26.6	-0.498000000000047	-11.352	11.3629181111191	15.5267190198982	16.2215872705971	NA	NA
534	449.8438	111.6449	5	6	533	26.65	5.38999999999987	10.428	11.7386235990425	14.7794484185899	15.9438777291272	NA	NA
535	448.7624	112.4506	5	6	534	26.7	-21.6279999999995	16.1139999999997	26.9709358384163	14.0378570064768	14.3550294824088	NA	NA
536	449.021	113.112	5	6	535	26.75	5.17200000000003	13.228	14.2031534526668	12.5503489729704	13.3177091821653	NA	NA
537	448.7261	113.1335	5	6	536	26.8	-5.89800000000082	0.430000000000064	5.91365403113927	14.9209471586019	19.9054003099595	NA	NA
538	448.6739	112.9443	5	6	537	26.85	-1.04399999999941	-3.78399999999999	3.92537794358693	13.1833399449194	NA	NA	NA
539	448.6877	111.7648	5	6	538	26.9	0.276000000000067	-23.5900000000001	23.5916145272002	11.8559699457408	NA	NA	NA
540	448.4686	110.8773	5	6	539	26.95	-4.38200000000052	-17.7499999999998	18.2828997700036	25.7729436134422	NA	NA	NA
541	448.0955	110.9399	5	6	540	27	-7.46199999999931	1.25199999999978	7.56630345677393	NA	NA	NA	NA
542	447.9107	107.1695	5	6	541	27.05	-3.69599999999991	-75.4079999999999	75.4985223696463	NA	NA	NA	NA
543	NA	NA	5	6	542	27.1	NA	NA	NA	NA	NA	NA	NA
544	NA	NA	5	6	543	27.15	NA	NA	NA	NA	NA	NA	NA
545	NA	NA	5	6	544	27.2	NA	NA	NA	NA	NA	NA	NA
546	NA	NA	5	6	545	27.25	NA	NA	NA	NA	NA	NA	NA
547	NA	NA	5	6	546	27.3	NA	NA	NA	NA	NA	NA	NA
548	NA	NA	5	6	547	27.35	NA	NA	NA	NA	NA	NA	NA
549	NA	NA	5	6	548	27.4	NA	NA	NA	NA	NA	NA	NA
550	NA	NA	5	6	549	27.45	NA	NA	NA	NA	NA	NA	NA
551	NA	NA	5	6	550	27.5	NA	NA	NA	NA	NA	NA	NA
552	NA	NA	5	6	551	27.55	NA	NA	NA	NA	NA	NA	NA
553	NA	NA	5	6	552	27.6	NA	NA	NA	NA	NA	NA	NA
554	NA	NA	5	6	553	27.65	NA	NA	NA	NA	NA	NA	NA
555	NA	NA	5	6	554	27.7	NA	NA	NA	NA	NA	NA	NA
556	NA	NA	5	6	555	27.75	NA	NA	NA	NA	NA	NA	NA
557	NA	NA	5	6	556	27.8	NA	NA	NA	NA	NA	NA	NA
558	NA	NA	5	6	557	27.85	NA	NA	NA	NA	NA	NA	NA
559	NA	NA	5	6	558	27.9	NA	NA	NA	NA	NA	NA	NA
560	NA	NA	5	6	559	27.95	NA	NA	NA	NA	NA	NA	NA
561	NA	NA	5	6	560	28	NA	NA	NA	NA	NA	NA	NA
562	NA	NA	5	6	561	28.05	NA	NA	NA	NA	NA	NA	NA
563	NA	NA	5	6	562	28.1	NA	NA	NA	NA	NA	NA	NA
564	NA	NA	5	6	563	28.15	NA	NA	NA	NA	NA	NA	NA
565	NA	NA	5	6	564	28.2	NA	NA	NA	NA	NA	NA	NA
566	NA	NA	5	6	565	28.25	NA	NA	NA	NA	NA	NA	NA
567	NA	NA	5	6	566	28.3	NA	NA	NA	NA	NA	NA	NA
568	NA	NA	5	6	567	28.35	NA	NA	NA	NA	NA	NA	NA
569	NA	NA	5	6	568	28.4	NA	NA	NA	NA	NA	NA	NA
570	NA	NA	5	6	569	28.45	NA	NA	NA	NA	NA	NA	NA
571	NA	NA	5	6	570	28.5	NA	NA	NA	NA	NA	NA	NA
572	NA	NA	5	6	571	28.55	NA	NA	NA	NA	NA	NA	NA
573	NA	NA	5	6	572	28.6	NA	NA	NA	NA	NA	NA	NA
574	NA	NA	5	6	573	28.65	NA	NA	NA	NA	NA	NA	NA
575	NA	NA	5	6	574	28.7	NA	NA	NA	NA	NA	NA	NA
576	NA	NA	5	6	575	28.75	NA	NA	NA	NA	NA	NA	NA
577	NA	NA	5	6	576	28.8	NA	NA	NA	NA	NA	NA	NA
578	NA	NA	5	6	577	28.85	NA	NA	NA	NA	NA	NA	NA
579	NA	NA	5	6	578	28.9	NA	NA	NA	NA	NA	NA	NA
580	NA	NA	5	6	579	28.95	NA	NA	NA	NA	NA	NA	NA
581	NA	NA	5	6	580	29	NA	NA	NA	NA	NA	NA	NA
582	NA	NA	5	6	581	29.05	NA	NA	NA	NA	NA	NA	NA
583	NA	NA	5	6	582	29.1	NA	NA	NA	NA	NA	NA	NA
584	NA	NA	5	6	583	29.15	NA	NA	NA	NA	NA	NA	NA
585	NA	NA	5	6	584	29.2	NA	NA	NA	NA	NA	NA	NA
586	NA	NA	5	6	585	29.25	NA	NA	NA	NA	NA	NA	NA
587	NA	NA	5	6	586	29.3	NA	NA	NA	NA	NA	NA	NA
588	NA	NA	5	6	587	29.35	NA	NA	NA	NA	NA	NA	NA
589	NA	NA	5	6	588	29.4	NA	NA	NA	NA	NA	NA	NA
590	NA	NA	5	6	589	29.45	NA	NA	NA	NA	NA	NA	NA
591	NA	NA	5	6	590	29.5	NA	NA	NA	NA	NA	NA	NA
592	NA	NA	5	6	591	29.55	NA	NA	NA	NA	NA	NA	NA
593	NA	NA	5	6	592	29.6	NA	NA	NA	NA	NA	NA	NA
594	NA	NA	5	6	593	29.65	NA	NA	NA	NA	NA	NA	NA
595	NA	NA	5	6	594	29.7	NA	NA	NA	NA	NA	NA	NA
596	NA	NA	5	6	595	29.75	NA	NA	NA	NA	NA	NA	NA
597	NA	NA	5	6	596	29.8	NA	NA	NA	NA	NA	NA	NA
598	NA	NA	5	6	597	29.85	NA	NA	NA	NA	NA	NA	NA
599	NA	NA	5	6	598	29.9	NA	NA	NA	NA	NA	NA	NA
600	NA	NA	5	6	599	29.95	NA	NA	NA	NA	NA	NA	NA
601	NA	NA	5	6	600	30	NA	NA	NA	NA	NA	NA	NA
