# Supplementary material for: An automated feeding system for the African killifish reveals the impact of diet on lifespan and allows scalable assessment of associative learning
Source: eLife. 2022 Nov 10;11:e69008. doi: 10.7554/eLife.69008 (PMC9788828; doi:10.7554/eLife.69008)
Supplement: Figure 6—source data 3. [file elife-69008-fig6-data3.zip › Filtered and Interpolated Trajectories with Kinematics/t10_REC0018 DLC_likelihood-euclidean-filtered_splines-interpolated_kinematics_02_resnet50_TrainAllTheThingsJun28shuffle1_1030000.csv]

	x2	y2	fishnum	recording_num	bodyparts_coords	seconds	velocity_x	velocity_y	velocity_xy	velocity_xy_5frame	velocity_xy_10frame	velocity_xy_20frame	velocity_xy_40frame
1	NA	NA	10	18	0	0	0	0	0	NA	NA	NA	NA
2	NA	NA	10	18	1	0.05	NA	NA	NA	NA	NA	NA	NA
3	NA	NA	10	18	2	0.1	NA	NA	NA	NA	NA	NA	NA
4	NA	NA	10	18	3	0.15	NA	NA	NA	NA	NA	NA	NA
5	NA	NA	10	18	4	0.2	NA	NA	NA	NA	NA	NA	NA
6	NA	NA	10	18	5	0.25	NA	NA	NA	NA	NA	NA	NA
7	NA	NA	10	18	6	0.3	NA	NA	NA	NA	NA	NA	NA
8	NA	NA	10	18	7	0.35	NA	NA	NA	NA	NA	NA	NA
9	NA	NA	10	18	8	0.4	NA	NA	NA	NA	NA	NA	NA
10	73.2007751464844	121.238204956055	10	18	9	0.45	NA	NA	NA	NA	NA	NA	NA
11	68.4103045993381	125.963121202257	10	18	10	0.5	-95.809410942926	94.49832492404	134.571083961897	NA	NA	NA	NA
12	63.6198340521919	130.688037448459	10	18	11	0.55	-95.8094109429241	94.49832492404	134.571083961896	NA	NA	NA	NA
13	58.8293635050456	135.412953694662	10	18	12	0.6	-95.809410942926	94.4983249240602	134.571083961911	134.571083961899	NA	NA	NA
14	54.0388929578993	140.137869940864	10	18	13	0.65	-95.809410942926	94.4983249240397	134.571083961897	134.571083961899	NA	NA	NA
15	49.2484224107531	144.862786187066	10	18	14	0.7	-95.809410942924	94.4983249240403	134.571083961896	134.571083961902	130.714159328201	NA	NA
16	44.4579518636068	149.587702433268	10	18	15	0.75	-95.809410942926	94.4983249240397	134.571083961897	134.571083961899	130.174081824336	NA	NA
17	39.6674813164605	154.312618679471	10	18	16	0.8	-95.809410942926	94.4983249240602	134.571083961911	134.571083961899	120.635662561469	NA	NA
18	34.8770107693143	159.037534925673	10	18	17	0.85	-95.809410942924	94.4983249240397	134.571083961895	126.857234694503	112.529336434509	NA	NA
19	30.086540222168	163.762451171875	10	18	18	0.9	-95.809410942926	94.4983249240403	134.571083961897	125.777079686772	103.588766690359	NA	NA
20	31.8478183746338	168.227737426758	10	18	19	0.95	35.225563049316	89.3057250976602	96.0018376249132	106.700241161035	93.4584328805856	92.4872427553541	NA
21	37.8753662109375	170.547454833984	10	18	20	1	120.550956726074	46.3943481445199	129.170308923246	90.487588907119	81.9844287027155	93.7822059076505	NA
22	39.7481269836426	169.971435546875	10	18	21	1.05	37.455215454102	-11.5203857421801	39.186891333223	72.6064494188193	70.5104245248419	95.0771690599463	NA
23	42.3307952880859	170.669677734375	10	18	22	1.1	51.6533660888661	13.96484375	53.507822692316	60.0596310666685	59.1619498845306	96.372132212242	NA
24	44.3087959289551	171.759307861328	10	18	23	1.15	39.5600128173839	21.7926025390602	45.165386520399	38.1917777186585	47.8134752442174	97.6670953645378	NA
25	45.7760887145996	172.542831420898	10	18	24	1.2	29.3458557128901	15.6704711914	33.2677458641589	34.320607888649	54.2603261825072	98.9620585168343	NA
26	45.8727264404297	173.529663085938	10	18	25	1.25	1.93275451660199	19.7366333008	19.8310421831959	27.8363108619423	57.3903299909653	100.25702166913	NA
27	45.9693641662598	174.516494750977	10	18	26	1.3	1.93275451660199	19.7366333007795	19.8310421831755	23.0205010696155	69.5186755584241	101.551984821426	NA
28	45.4848384857178	173.580108642578	10	18	27	1.35	-9.69051361083999	-18.7277221679796	21.0863375587822	48.461021298346	80.214927989975	102.846947973722	NA
29	45.0003128051758	172.64372253418	10	18	28	1.4	-9.69051361083999	-18.7277221679602	21.086337558765	76.588882263272	91.7454240387164	97.9566252463377	NA
30	50.9937795003255	167.309382120769	10	18	29	1.45	119.869333902994	-106.68680826822	160.470347007812	104.716743228199	104.465684153083	95.4163817894976	85.0051515988486
31	56.9872461954753	161.975041707357	10	18	30	1.5	119.869333902996	-106.68680826824	160.470347007826	132.593545118008	118.529614635545	90.6234849947748	81.938199193178
32	62.980712890625	156.640701293946	10	18	31	1.55	119.869333902994	-106.68680826822	160.470347007812	160.470347007817	132.59354511801	89.5053874384096	78.8712467875074
33	68.9741795857747	151.306360880534	10	18	32	1.6	119.869333902994	-106.68680826824	160.470347007825	160.47034700782	146.531946062913	87.6712433140887	75.8042943818364
34	74.9676462809245	145.972020467123	10	18	33	1.65	119.869333902996	-106.68680826822	160.470347007813	160.470347007817	148.099775248458	86.2542209983644	72.7373419761658
35	80.9611129760742	140.637680053711	10	18	34	1.7	119.869333902994	-106.68680826824	160.470347007825	160.47034700782	136.572437396488	85.4320807154523	69.6703895704952
36	86.9545796712239	135.3033396403	10	18	35	1.75	119.869333902994	-106.68680826822	160.470347007811	160.470347007817	123.856639998584	85.2817756165875	66.6034371648246
37	92.9480463663737	129.968999226888	10	18	36	1.8	119.869333902996	-106.68680826824	160.470347007826	135.729203489098	109.492099318395	85.1314705177247	63.5364847591541
38	98.9415130615234	124.634658813477	10	18	37	1.85	119.869333902994	-106.68680826822	160.470347007811	112.674527785156	95.1275586382024	84.9184006500811	60.4695323534834
39	100.018768310547	126.124160766602	10	18	38	1.9	21.5451049804722	29.7900390625	36.7646294142188	87.2429329893516	80.7630179580123	84.7053307824379	57.4025799478128
40	101.406684875488	127.907585144043	10	18	39	1.95	27.7583312988199	35.6684875488199	45.1969684881117	58.51385162897	66.3984772778217	77.5230604423432	55.2998587005667
41	102.830375671387	127.043067932129	10	18	40	2	28.4738159179801	-17.2903442382798	33.3123730287897	29.7847702685876	52.0339365976305	70.0941924787055	52.3679256708624
42	103.623018900554	126.76126437717	10	18	41	2.05	15.85286458334	-5.63607109918024	16.8249402059184	25.7968324269262	37.6693959174397	62.6653245150685	51.6855780809086
43	104.41566212972	126.479460822211	10	18	42	2.1	15.8528645833201	-5.63607109917996	16.8249402058996	20.1224267704875	23.3048552372498	55.2364565514308	50.6452072069775
44	105.208305358887	126.197657267253	10	18	43	2.15	15.85286458334	-5.63607109915978	16.8249402059115	16.8249402059095	21.3108863164178	47.8075885877938	49.8133972373443
45	106.000948588054	125.915853712294	10	18	44	2.2	15.85286458334	-5.63607109918024	16.8249402059184	16.8249402059095	18.4736834881985	40.3787206241561	51.032104917662
46	106.79359181722	125.634050157335	10	18	45	2.25	15.8528645833201	-5.63607109917996	16.8249402058996	16.8249402059119	16.3317449588267	32.9498526605191	51.8771121331769
47	107.586235046387	125.352246602376	10	18	46	2.3	15.85286458334	-5.63607109917996	16.8249402059183	16.8249402059095	15.838549711742	25.5209846968824	53.3891677081223
48	108.378878275554	125.070443047418	10	18	47	2.35	15.85286458334	-5.63607109916006	16.8249402059116	16.8249402059095	15.3453544646592	18.0921167332453	57.2859919931531
49	109.17152150472	124.788639492459	10	18	48	2.4	15.8528645833201	-5.63607109917996	16.8249402058996	15.8385497117439	14.8521592175752	16.8485346492879	59.2133479451909
50	109.964164733887	124.5068359375	10	18	49	2.45	15.85286458334	-5.63607109917996	16.8249402059183	14.8521592175745	14.3589639704905	15.1833356116359	57.1852834032751
51	110.553973061698	124.431112561907	10	18	50	2.5	11.79616655622	-1.51446751186	11.8929877350716	13.8657687234065	13.8657687234077	14.11236634695	55.9635391965371
52	111.143781389509	124.355389186314	10	18	51	2.55	11.79616655622	-1.51446751186	11.8929877350716	12.8793782292409	13.372573476325	13.8657687234076	55.334869776362
53	111.73358971732	124.279665810721	10	18	52	2.6	11.79616655622	-1.51446751186	11.8929877350716	11.8929877350716	12.8793782292408	13.6191710998662	52.8540712743014
54	112.323398045131	124.203942435128	10	18	53	2.65	11.79616655622	-1.51446751186	11.8929877350716	11.8929877350716	12.386182982158	13.3725734763242	49.613840999142
55	112.913206372942	124.128219059535	10	18	54	2.7	11.79616655622	-1.51446751186	11.8929877350716	11.8929877350755	11.8929877350733	16.6321291198717	46.5065491349792
56	113.503014700753	124.052495683942	10	18	55	2.75	11.79616655622	-1.51446751186	11.8929877350716	11.892987735075	11.8929877350733	18.4724486497662	43.7843838484882
57	114.092823028565	123.976772308349	10	18	56	2.8	11.7961665562399	-1.51446751186	11.8929877350913	11.892987735075	11.8929877350733	21.6468648985199	40.9936772814293
58	114.682631356376	123.901048932757	10	18	57	2.85	11.7961665562203	-1.51446751183983	11.8929877350693	11.892987735075	11.8929877350733	29.6535833362251	38.0624304663933
59	115.272439684187	123.825325557164	10	18	58	2.9	11.79616655622	-1.51446751186	11.8929877350716	11.892987735075	11.8929877350733	33.7213651079439	38.0081375256056
60	115.862248011998	123.749602181571	10	18	59	2.95	11.79616655622	-1.51446751186	11.8929877350716	11.8929877350711	18.9052942692528	36.8475063642069	37.8317900981875
61	116.452056339809	123.673878805978	10	18	60	3	11.79616655622	-1.51446751186	11.8929877350716	11.8929877350716	23.0791285761248	41.8328859143688	37.5250242216216
62	117.04186466762	123.598155430385	10	18	61	3.05	11.79616655622	-1.51446751186	11.8929877350716	11.8929877350716	29.9211563207147	48.0044150376556	37.5663589391946
63	117.631672995431	123.522432054792	10	18	62	3.1	11.79616655622	-1.51446751186	11.8929877350716	25.9176008034306	46.4277884432094	50.471685997172	37.6335827814119
64	118.221481323242	123.446708679199	10	18	63	3.15	11.79616655622	-1.51446751186	11.8929877350716	34.2652694171745	55.0565472337299	51.4200934104903	38.2231627592694
65	122.321228027344	123.353652954102	10	18	64	3.2	81.9949340820401	-1.86111450194005	82.0160530768668	47.9493249063583	61.8020249933405	52.6343776458024	38.3498468545702
66	124.223220825195	121.463356018066	10	18	65	3.25	38.0398559570199	-37.8059387207202	53.6313308037911	80.9625891513473	71.7727840936642	54.6189150364572	38.0854644418596
67	127.730781555176	119.50821685791	10	18	66	3.3	70.1512145996199	-39.1027832031199	80.3132651809906	98.2201067323883	84.1158423402379	56.4663698659762	38.706955520363
68	136.271789550781	117.197875976562	10	18	67	3.35	170.8201599121	-46.2068176269599	176.959308960016	97.6864491832505	89.0503842592707	58.0327441995414	38.7371258603268
69	141.126647949219	116.470611572266	10	18	68	3.4	97.0971679687602	-14.5452880859202	98.1805756402765	109.280298770154	90.9471990859073	59.1677404019232	38.9307547683772
70	145.067276000977	116.010589599609	10	18	69	3.45	78.8125610351597	-9.20043945313978	79.3477653311778	120.282359774118	86.363461022352	60.4802445847391	39.4141324377542
71	149.533462524414	112.665458679199	10	18	70	3.5	89.3237304687403	-66.9026184082	111.600578738308	97.1381793671942	86.1587014967896	60.9376820962931	39.6776322738985
72	155.790481567383	110.090408325195	10	18	71	3.55	125.14038085938	-51.5010070800801	135.323570200809	83.6742914394264	83.0115834112377	61.2669491549816	39.6191642669879
73	158.742431640625	110.90364074707	10	18	72	3.6	59.0390014648398	16.2646484375	61.2384069253996	75.0404728614535	69.6376999558734	61.6479944629575	40.2576245771249
74	160.270874023438	111.115509033203	10	18	73	3.65	30.5688476562602	4.23736572265994	30.8611360014375	63.0371042234253	63.2789335701165	63.0737520422146	42.7578977452822
75	159.05940246582	112.458854675293	10	18	74	3.7	-24.2294311523602	26.8669128418	36.1786724413133	45.7408070483578	59.1584641761376	60.0675645892687	46.9395989369275
76	159.776290893555	114.936408996582	10	18	75	3.75	14.3377685547	49.5510864257801	51.5837355481675	42.1372205445525	50.102580098922	57.698480233953	52.0525214725851
77	162.212219238281	114.762840270996	10	18	76	3.8	48.7185668945199	-3.47137451172017	48.8420843254711	42.8835757008067	38.4180559697252	55.7670461422061	54.7852197984408
78	163.643997192383	113.144187927246	10	18	77	3.85	28.6355590820403	-32.373046875	43.2204744063733	43.2764554908217	34.2456046666442	47.8206683844286	57.6918502423133
79	164.775436401367	111.8359375	10	18	78	3.9	22.6287841796795	-26.1650085449199	34.5929117827084	37.1680559744188	35.2003049985219	44.1401444288105	60.6252532738929
80	166.249053955078	110.625282287598	10	18	79	3.95	29.4723510742205	-24.2131042480401	38.1430713913885	31.0953048910926	33.7716681561855	41.9807585113015	60.8253226813803
81	167.00651550293	109.895118713379	10	18	80	4	15.1492309570398	-14.6032714843798	21.0417379661527	26.3539887887359	29.2382589711163	37.5223786334283	62.6700217342371
82	167.350280761719	109.037536621094	10	18	81	4.05	6.87530517578011	-17.1516418457	18.4783289088401	27.5170342962371	28.5225088731746	31.2339134963201	62.7966164020304
83	168.207061767578	109.504341125488	10	18	82	4.1	17.1356201171801	9.33609008787982	19.51389389459	24.2668808215493	26.0036368129838	30.0435631570778	63.7722903699079
84	166.578018188477	110.699440002441	10	18	83	4.15	-32.5808715820204	23.9019775390599	40.4081393202141	21.3084619678139	25.0013552875045	34.095702080074	64.3091630474587
85	167.219421386719	111.586448669434	10	18	84	4.2	12.8280639648403	17.7401733398602	21.8923040179494	25.9497128552566	24.8030528464655	41.2448202280526	62.5674946757785
86	167.017959594727	111.825317382812	10	18	85	4.25	-4.02923583984034	4.77737426755994	6.2496436974757	25.6532848372317	24.9421771679346	49.486127908713	61.2977002037989
87	168.758544921875	110.678855895996	10	18	86	4.3	34.8117065429602	-22.9292297363202	41.6845833460541	22.4856762787719	24.049771022915	53.1040697309055	59.3334872046729
88	169.064086914062	111.52709197998	10	18	87	4.35	6.11083984373977	16.9647216796801	18.0317538044652	25.3392248713817	25.8415216475115	57.3509562850853	55.4065446044353
89	167.861328125	111.777282714844	10	18	88	4.4	-24.0551757812398	5.00381469728012	24.570096527915	28.5758923680554	32.9910991616261	62.0827661458627	53.1185497304696
90	168.88899230957	110.289741516113	10	18	89	4.45	20.5532836914	-29.7508239746202	36.1600469809983	22.1498291905734	48.7179722999197	61.1704007780215	51.4255513390942
91	167.947219848633	110.898971557617	10	18	90	4.5	-18.8354492187398	12.1846008300801	22.4329811808443	26.0297584577912	69.7339968463098	64.402361372181	48.6607308515151
92	168.210998535156	111.297256469727	10	18	91	4.55	5.27557373045966	7.96569824220001	9.55426745864403	43.4965220444803	77.6856305886364	64.3262836490792	45.4961357732134
93	168.432266235352	113.155700683594	10	18	92	4.6	4.42535400391989	37.1688842773401	37.4314001405545	72.0967197284577	88.6982757571867	65.8965862768582	44.0373548257314
94	173.373840332031	110.531379699707	10	18	93	4.65	98.8314819335801	-52.4864196777401	111.90391446136	110.892101324564	99.1641770042208	65.5445740527028	43.5275417635299
95	179.162322998047	103.694702148438	10	18	94	4.7	115.76965332032	-136.73355102538	179.161035400885	133.221431986699	97.5377487095775	65.0674247622883	42.997451488169
96	189.265960693359	99.8217697143555	10	18	95	4.75	202.07275390624	-77.45864868165	216.409889161376	151.366793056582	103.862545576427	64.8969201736448	41.8257486241324
97	194.862854003906	97.4982070922852	10	18	96	4.8	111.93786621094	-46.471252441406	121.200920769321	154.831831963961	104.602796275243	62.8999282671396	41.0259540040945
98	201.151916503906	96.2697906494141	10	18	97	4.85	125.78125	-24.5683288574219	128.158205489968	122.978777690697	105.951650906205	62.9924208244421	40.0236690498434
99	207.575775146484	96.9658126831055	10	18	98	4.9	128.47717285156	13.9204406738278	129.229108998256	96.8329898282908	98.0980489437794	62.0969550321287	39.4568205621255
100	208.550033569336	96.7647552490234	10	18	99	4.95	19.4851684570398	-4.02114868164205	19.895764034565	75.9841605637873	81.4168772246569	60.8703441668869	38.9817392420439
101	212.823135375977	97.07080078125	10	18	100	5	85.4620361328199	6.1209106445321	85.6809498493437	60.5365087558278	60.0598435009798	59.7990830696018	38.8433248280679
102	213.245300292969	96.3355407714844	10	18	101	5.05	8.44329833984034	-14.7052001953119	16.956774446803	41.3642659235974	48.1142259456428	59.7583580501067	38.4732850000469
103	215.780548095703	96.1018295288086	10	18	102	5.1	50.7049560546801	-4.67422485351619	50.9199464501709	39.8549767586164	37.2865658916974	58.0311464943849	38.1348434460749
104	217.34455871582	96.6827011108398	10	18	103	5.15	31.2802124023398	11.6174316406241	33.3678948371045	23.2866971736688	25.0297330600365	52.9593814469857	37.651584434213
105	217.883087158203	96.9847793579102	10	18	104	5.2	10.7705688476602	6.04156494140796	12.3493182096599	20.2442913274983	24.2029396241963	44.7500827482854	38.14007500521
106	218.004135131836	96.9105834960938	10	18	105	5.25	2.42095947265966	-1.48391723632784	2.83955192460561	14.0366230275671	15.7356205627761	34.1653693395517	41.0651745700046
107	217.918319702148	96.8948974609375	10	18	106	5.3	-1.71630859375966	-0.313720703126137	1.74474521595081	8.69520019647551	14.9139198249701	28.9478382772834	43.069263921535
108	218.840438842773	97.2662353515625	10	18	107	5.35	18.4423828125	7.4267578125	19.8816049505146	8.5509024897762	10.1106420825649	22.6963818146016	45.406450902786
109	219.091735839844	97.4847869873047	10	18	108	5.4	5.02593994141989	4.37103271484403	6.6607806816466	8.18454395188345	7.82071395019206	16.8308749783884	49.1798786896134
110	219.627014160156	97.2578659057617	10	18	109	5.45	10.7055664062398	-4.53842163085994	11.6278296761634	9.58354832244182	8.08328827191391	16.7930777060663	50.589525067271
111	219.624465942383	97.2075424194336	10	18	110	5.5	-0.0509643554596551	-1.00646972656222	1.00775923514183	6.18466113756264	8.27089517812358	13.2842882839549	52.1247712309724
112	219.989349365234	97.447998046875	10	18	111	5.55	7.29766845701988	4.80911254882812	8.73976706874268	6.94622770390862	9.78145060892406	12.6202863510146	54.7687895253698
113	220.130218505859	97.4795455932617	10	18	112	5.6	2.8173828125	0.630950927734091	2.88716902611865	7.61567405405163	8.10619773750573	10.3731006152916	55.1945943219759
114	220.5927734375	97.2345504760742	10	18	113	5.65	9.25109863281989	-4.89990234375	10.4686135133765	8.35724640436372	8.63201689674035	9.75859481572328	54.0597937537811
115	220.87419128418	97.9284057617188	10	18	114	5.7	5.6283569336	13.877105712892	14.9750614268785	9.97935289540631	9.38321578793634	11.2127252481317	51.1929542501331
116	220.941635131836	97.7024765014648	10	18	115	5.75	1.34887695311988	-4.51858520508011	4.71562098670227	10.0277343374488	10.8329560051336	17.2334289663645	47.43014246274
117	221.763137817383	97.8894653320312	10	18	116	5.8	16.4300537109403	3.73977661132784	16.8502995239556	10.3178060895721	10.3266528770591	23.2385995759303	46.0292292191878
118	221.904388427734	97.9567413330078	10	18	117	5.85	2.82501220701988	1.3455200195321	3.12907623633126	11.150757521821	10.6355591480184	27.82048098113	43.8063111948272
119	222.173538208008	98.4884490966797	10	18	118	5.9	5.38299560548012	10.6341552734381	11.9189722739928	13.3086656059035	11.6964756812545	36.2628023470981	41.0403214390331
120	221.720855712891	97.6452941894531	10	18	119	5.95	-9.05364990234034	-16.8630981445321	19.1398185881233	10.6739528587119	14.3421622243495	40.308705967655	41.3205188767109
121	222.323394775391	98.1331176757812	10	18	120	6	12.05078125	9.75646972656193	15.5051614071144	11.2433839585879	26.1959627546054	44.450459392343	40.6235492707114
122	222.484130859375	98.2223358154297	10	18	121	6.05	3.21472167968011	1.78436279297017	3.6767357879975	13.0751452729369	36.6957485429365	49.7792210006329	41.3675586509387
123	222.438873291016	98.5177001953125	10	18	122	6.1	-0.90515136718011	5.90728759765597	5.97623173571173	17.5335669268779	47.5347642247542	52.3580421495668	42.0236797875855
124	223.104064941406	97.7002639770508	10	18	123	6.15	13.3038330078	-16.3487243652341	21.0777788457377	39.0832599033074	63.8935877974559	55.1602060605764	42.6252185927736
125	225.160568237305	97.4506530761719	10	18	124	6.2	41.1300659179801	-4.99221801757784	41.4319268578281	62.7175442271612	71.2341961473737	57.6358257519808	43.4313935798487
126	231.316436767578	97.740348815918	10	18	125	6.25	123.11737060546	5.79391479492188	123.253626289262	83.8261444909205	78.0679627795524	60.6949155859282	44.35549600455
127	237.403228759766	98.0018768310547	10	18	126	6.3	121.73583984376	5.23056030273409	121.848157407267	114.712030321975	89.2317891242066	63.1106201610921	44.7361660177678
128	242.501937866211	95.7447738647461	10	18	127	6.35	101.9741821289	-45.1420593261722	111.519233054508	124.934825367869	94.0805251511153	64.9162405750528	44.6634145376218
129	251.239639282227	94.9326629638672	10	18	128	6.4	174.75402832032	-16.2422180175778	175.50720800101	117.052665655797	98.6239364398984	65.2497678996777	44.9211836641974
130	255.576538085938	93.3192291259766	10	18	129	6.45	86.7379760742205	-32.2686767578119	92.5459020873004	115.746034021252	100.929489279612	65.8479600473555	45.0547765659097
131	259.756317138672	93.6409378051758	10	18	130	6.5	83.5955810546795	6.43417358398381	83.842827728902	104.33490581131	95.1938684172511	67.9628102574679	45.453871228648
132	265.515594482422	93.9140625	10	18	131	6.55	115.185546875	5.46249389648409	115.31499923454	82.5358425578218	89.5254917792476	70.1148309508628	45.6596656955462
133	268.227142333984	93.6626358032227	10	18	132	6.6	54.2309570312398	-5.02853393554602	54.4635920047981	76.924153191355	82.2977169253513	73.6742589598795	46.0117751135096
134	271.498840332031	93.0663375854492	10	18	133	6.65	65.4339599609409	-11.9259643554699	66.5118917335686	73.3350711787047	66.6059480018995	75.4918423698238	46.174348419292
135	274.705871582031	93.4002990722656	10	18	134	6.7	64.140625	6.67922973632784	64.4874552549662	63.3049495372432	60.4617239473373	75.6500619115657	46.2242605272369
136	277.997802734375	93.2611465454102	10	18	135	6.75	65.8386230468795	-2.78305053710795	65.8974176656506	60.2605280393926	57.8576577353833	71.4775630427355	46.5306586461857
137	281.255126953125	93.1847686767578	10	18	136	6.8	65.146484375	-1.52755737304801	65.1643910272326	50.6760534459773	50.997872777519	66.2337324596054	46.5336898017036
138	283.207092285156	92.9858551025391	10	18	137	6.85	39.0393066406205	-3.97827148437386	39.2414845155452	43.9992947033196	53.2679927686436	61.5063480941136	46.8797515394119
139	284.126617431641	92.850212097168	10	18	138	6.9	18.3905029297	-2.71286010742216	18.5895187664917	42.380244292062	52.3597482997493	53.5795649812967	47.0060658761789
140	285.680755615234	92.793212890625	10	18	139	6.95	31.0827636718591	-1.13998413085994	31.1036615416779	38.6907960177948	50.3706345435193	49.8008471641645	46.9518590550922
141	287.390808105469	95.1231155395508	10	18	140	7	34.2010498047	46.5980529785159	57.8021656093623	46.2754574978946	47.7612576682199	46.457283064953	46.9885186635311
142	289.442199707031	96.2402648925781	10	18	141	7.05	41.0278320312409	22.342987060546	46.7171496558966	54.0434431535213	42.9419731399631	41.5401103904596	47.320888912448
143	293.158538818359	97.2770080566406	10	18	142	7.1	74.3267822265591	20.73486328125	77.1647919160446	56.741974383719	40.7149792628758	39.6655080774524	47.5957717626716
144	295.883972167969	96.3729248046875	10	18	143	7.15	54.5086669922	-18.0816650390619	57.429447044625	53.1422710443778	40.5531819606939	37.1884907780076	47.4931159351449
145	297.793701171875	97.5240173339844	10	18	144	7.2	38.1945800781205	23.0218505859381	44.5963176926662	47.1931502621315	39.1399703809916	34.8126953024929	46.881606407316
146	297.235015869141	99.4341735839844	10	18	145	7.25	-11.1737060546795	38.203125	39.8036489126563	35.154501027857	35.0569083945226	32.3664017064432	44.2245543937009
147	297.690083165323	100.150411790417	10	18	146	7.3	9.10134592363988	14.3247641286519	16.9715457446653	27.0629207678665	32.0823480034002	29.9567594423152	41.602639102136
148	298.145150461505	100.86664999685	10	18	147	7.35	9.10134592363988	14.3247641286601	16.9715457446723	21.5379663782643	26.0630233862612	28.843262503771	39.2389469193901
149	298.600217757687	101.582888203283	10	18	148	7.4	9.10134592363988	14.3247641286601	16.9715457446723	16.9715457446675	22.0172332562659	28.76236385268	35.2755553629817
150	299.055285053869	102.299126409715	10	18	149	7.45	9.10134592363988	14.3247641286399	16.9715457446552	16.9715457446688	19.2547560614666	28.0557580628289	33.3861964544155
151	299.510352350051	103.015364616148	10	18	150	7.5	9.10134592363988	14.3247641286601	16.9715457446723	16.9715457446655	16.9715457446665	26.0142270695944	31.7144144048098
152	299.965419646233	103.731602822581	10	18	151	7.55	9.10134592363988	14.3247641286598	16.971545744672	16.9715457446654	16.9715457446672	24.5269468740332	29.2558280675631
153	300.420486942415	104.447841029013	10	18	152	7.6	9.10134592363988	14.3247641286402	16.9715457446555	16.9715457446689	16.9715457446661	21.5172845654637	28.3185269110596
154	300.875554238597	105.164079235446	10	18	153	7.65	9.10134592363988	14.3247641286598	16.971545744672	16.9715457446655	16.9715457446661	19.494389500466	27.0800182613371
155	301.330621534779	105.880317441879	10	18	154	7.7	9.10134592364102	14.3247641286601	16.9715457446729	16.9715457446656	16.9715457446661	18.1131509030664	25.8921205235798
156	301.785688830961	106.596555648311	10	18	155	7.75	9.10134592363988	14.3247641286399	16.9715457446552	16.9715457446667	16.9715457446661	16.9715457446663	24.6689737255549
157	302.240756127143	107.312793854744	10	18	156	7.8	9.10134592363988	14.3247641286601	16.9715457446723	16.9715457446667	16.9715457446662	16.9715457446666	23.4641525934906
158	302.695823423324	108.029032061177	10	18	157	7.85	9.10134592361942	14.3247641286601	16.9715457446613	16.9715457446633	16.9715457446661	16.9715457446666	22.9074041242188
159	303.150890719506	108.74527026761	10	18	158	7.9	9.10134592363988	14.3247641286598	16.971545744672	16.9715457446667	16.9715457446662	16.9715457446666	22.8669547986733
160	303.605958015688	109.461508474042	10	18	159	7.95	9.10134592363988	14.3247641286402	16.9715457446555	16.9715457446667	16.9715457446661	16.9715457446666	22.5136519037478
161	304.06102531187	110.177746680475	10	18	160	8	9.10134592364102	14.3247641286598	16.9715457446726	16.9715457446655	16.9715457446661	16.9715457446667	21.4928864071305
162	304.516092608052	110.893984886908	10	18	161	8.05	9.10134592363988	14.3247641286601	16.9715457446723	16.9715457446656	16.9715457446661	16.9715457446667	20.7492463093499
163	304.971159904234	111.61022309334	10	18	162	8.1	9.10134592363988	14.3247641286399	16.9715457446552	16.9715457446689	16.9715457446672	16.9715457446667	19.2444151550652
164	305.426227200416	112.326461299773	10	18	163	8.15	9.10134592363988	14.3247641286601	16.9715457446723	16.9715457446655	16.9715457446672	16.9715457446667	18.2329676225663
165	305.881294496598	113.042699506206	10	18	164	8.2	9.10134592363988	14.3247641286601	16.9715457446723	16.9715457446655	16.9715457446672	16.9715457446666	17.5423483238665
166	306.33636179278	113.758937712638	10	18	165	8.25	9.10134592363988	14.3247641286399	16.9715457446552	16.9715457446688	16.9715457446672	16.9715457446666	16.9715457446669
167	306.791429088962	114.475175919071	10	18	166	8.3	9.10134592363988	14.3247641286601	16.9715457446723	16.9715457446688	16.9715457446672	16.9715457446661	16.9715457446666
168	307.246496385144	115.191414125504	10	18	167	8.35	9.10134592363988	14.3247641286598	16.971545744672	16.9715457446654	16.9715457446672	16.9715457446667	16.9715457446667
169	307.701563681326	115.907652331937	10	18	168	8.4	9.10134592363988	14.3247641286601	16.9715457446723	16.9715457446689	16.9715457446672	16.9715457446667	16.9715457446666
170	308.156630977508	116.623890538369	10	18	169	8.45	9.10134592363988	14.3247641286399	16.9715457446552	16.9715457446689	16.9715457446672	16.9715457446667	16.9715457446666
171	308.61169827369	117.340128744802	10	18	170	8.5	9.10134592364102	14.3247641286601	16.9715457446729	16.9715457446656	16.9715457446672	16.9715457446666	16.9715457446667
172	309.066765569872	118.056366951235	10	18	171	8.55	9.10134592363988	14.3247641286601	16.9715457446723	16.9715457446656	16.9715457446661	16.9715457446666	16.9715457446667
173	309.521832866054	118.772605157667	10	18	172	8.6	9.10134592363988	14.3247641286399	16.9715457446552	16.9715457446689	16.9715457446662	16.9715457446666	16.9715457446666
174	309.976900162236	119.4888433641	10	18	173	8.65	9.10134592363988	14.3247641286601	16.9715457446723	16.9715457446655	16.9715457446662	16.9715457446666	16.9715457446666
175	310.431967458418	120.205081570533	10	18	174	8.7	9.10134592363988	14.3247641286598	16.971545744672	16.9715457446633	16.9715457446662	16.9715457446666	16.9715457446666
176	310.8870347546	120.921319776965	10	18	175	8.75	9.10134592363988	14.3247641286402	16.9715457446555	16.9715457446667	16.9715457446661	16.9715457446675	16.9715457446671
177	311.342102050781	121.637557983398	10	18	176	8.8	9.10134592362056	14.3247641286598	16.9715457446617	16.9715457446667	16.9715457446661	16.9715457446666	16.9715457446666
178	311.797169346963	122.353796189831	10	18	177	8.85	9.10134592363988	14.3247641286601	16.9715457446723	16.9715457446634	16.9715457446661	16.9715457446667	16.9715457446669
179	312.252236643145	123.070034396264	10	18	178	8.9	9.10134592363988	14.3247641286601	16.9715457446723	16.9715457446667	16.9715457446661	16.9715457446667	16.9715457446667
180	312.707303939327	123.786272602696	10	18	179	8.95	9.10134592363988	14.3247641286399	16.9715457446552	16.9715457446688	16.9715457446661	16.9715457446667	16.9715457446666
181	313.162371235509	124.502510809129	10	18	180	9	9.10134592363988	14.3247641286601	16.9715457446723	16.9715457446655	16.9715457446678	16.9715457446666	16.9715457446666
182	313.617438531691	125.218749015562	10	18	181	9.05	9.10134592363988	14.3247641286598	16.971545744672	16.9715457446654	16.9715457446672	16.9715457446666	16.9715457446667
183	314.072505827873	125.934987221994	10	18	182	9.1	9.10134592363988	14.3247641286402	16.9715457446555	16.9715457446688	16.9715457446672	16.9715457446666	16.9715457446667
184	314.527573124055	126.651225428427	10	18	183	9.15	9.10134592363988	14.3247641286598	16.971545744672	16.9715457446689	16.9715457446672	16.9715457446666	16.9715457446666
185	314.982640420237	127.36746363486	10	18	184	9.2	9.10134592363988	14.3247641286601	16.9715457446723	16.9715457446655	16.9715457446672	16.9715457446666	16.9715457446667
186	315.437707716419	128.083701841293	10	18	185	9.25	9.10134592364102	14.3247641286598	16.9715457446726	16.9715457446689	16.9715457446672	16.9715457446675	16.9715457446671
187	315.892775012601	128.799940047725	10	18	186	9.3	9.10134592363988	14.3247641286399	16.9715457446552	16.9715457446689	16.9715457446672	16.9715457446672	16.9715457446666
188	316.347842308783	129.516178254158	10	18	187	9.35	9.10134592363988	14.3247641286604	16.9715457446725	16.9715457446655	16.9715457446672	16.9715457446672	16.9715457446666
189	316.802909604965	130.232416460591	10	18	188	9.4	9.10134592363988	14.3247641286598	16.971545744672	16.9715457446655	16.9715457446672	16.9715457446666	16.763727667433
190	317.257976901147	130.948654667023	10	18	189	9.45	9.10134592363988	14.3247641286399	16.9715457446552	16.9715457446689	16.9715457446672	16.9715457446666	16.8379777558655
191	317.713044197329	131.664892873456	10	18	190	9.5	9.10134592363988	14.3247641286604	16.9715457446725	16.9715457446654	16.9715457446672	16.9715457446666	16.6417765002597
192	318.168111493511	132.381131079889	10	18	191	9.55	9.10134592363988	14.3247641286598	16.971545744672	16.9715457446654	16.9715457446672	16.9715457446667	16.4455752446535
193	318.623178789693	133.097369286321	10	18	192	9.6	9.10134592363988	14.3247641286399	16.9715457446552	16.9715457446689	16.9715457446672	16.9715457446667	16.2493739890478
194	319.078246085875	133.813607492754	10	18	193	9.65	9.10134592363988	14.3247641286598	16.971545744672	16.9715457446689	16.9715457446661	16.9715457446667	16.0531727334419
195	319.533313382057	134.529845699187	10	18	194	9.7	9.10134592363988	14.3247641286604	16.9715457446725	16.9715457446655	16.9715457446661	16.9715457446667	15.9424858587217
196	319.988380678239	135.24608390562	10	18	195	9.75	9.10134592364102	14.3247641286598	16.9715457446726	16.971545744669	16.971545744666	16.9715457446666	15.5801237881271
197	320.443447974421	135.962322112052	10	18	196	9.8	9.10134592363988	14.3247641286399	16.9715457446552	16.9715457446668	16.9715457446662	16.9715457446666	15.3413329301607
198	320.898515270603	136.678560318485	10	18	197	9.85	9.10134592363988	14.3247641286604	16.9715457446725	16.9715457446633	16.9715457446662	16.9715457446666	15.0195891481279
199	321.353582566784	137.394798524918	10	18	198	9.9	9.10134592361942	14.3247641286598	16.9715457446611	16.9715457446632	16.9715457446662	16.5559095901994	14.9448109322042
200	321.808649862966	138.11103673135	10	18	199	9.95	9.10134592363988	14.3247641286399	16.9715457446552	16.9715457446668	16.9715457446662	16.7044097670644	14.7729876185707
201	322.263717159148	138.827274937783	10	18	200	10	9.10134592363988	14.3247641286598	16.971545744672	16.9715457446633	16.9715457446661	16.3120072558527	14.6508522248804
202	322.71878445533	139.543513144216	10	18	201	10.05	9.10134592364102	14.3247641286604	16.9715457446731	16.9715457446655	16.9715457446661	15.9196047446403	14.6707593259765
203	323.173851751512	140.259751350648	10	18	202	10.1	9.10134592363988	14.3247641286399	16.9715457446552	16.971545744669	16.971545744666	15.5272022334289	14.3552587612613
204	323.628919047694	140.975989557081	10	18	203	10.15	9.10134592363988	14.3247641286598	16.971545744672	16.971545744669	16.1402734357327	15.1347997222171	14.1801425478966
205	324.083986343876	141.692227763514	10	18	204	10.2	9.10134592363988	14.3247641286604	16.9715457446725	16.9715457446654	16.4372737894628	14.9134259727767	14.2280739280068
206	324.539053640058	142.408465969947	10	18	205	10.25	9.10134592363988	14.3247641286598	16.971545744672	16.9715457446688	15.6524687670393	14.1887018315866	14.3923013171824
207	324.99412093624	143.124704176379	10	18	206	10.3	9.10134592363988	14.3247641286399	16.9715457446552	15.3090011267999	14.8676637446145	13.7111201156543	14.4465988813772
208	325.449188232422	143.840942382812	10	18	207	10.35	9.10134592363988	14.3247641286598	16.971545744672	15.9030018342566	14.0828587221916	13.0676325515887	14.2859131960379
209	325.651031494141	144.22395324707	10	18	208	10.4	4.03686523438068	7.66021728516023	8.65882265532786	14.3333917894096	13.2980536997681	12.9180761197419	14.2054459151415
210	325.642364501953	143.226913452148	10	18	209	10.45	-0.173339843760232	-19.9407958984398	19.9415492819557	12.7637817445637	12.8553062008872	12.5744294924748	14.2846405197209
211	325.826927185058	142.809741973876	10	18	210	10.5	3.69125366210028	-8.34342956544049	9.12349552043706	11.1941716997145	11.4058579185072	12.3301587050942	14.2033091203678
212	326.011489868164	142.392570495605	10	18	211	10.55	3.69125366211961	-8.34342956541946	9.12349552042565	11.2871062727363	10.4506944866425	12.3699729072863	14.121238470683
213	326.19605255127	141.975399017334	10	18	212	10.6	3.69125366211961	-8.34342956542002	9.12349552042617	9.80761056751783	9.16371935851127	11.7389717778559	14.116509269738
214	326.380615234375	141.558227539062	10	18	213	10.65	3.69125366210028	-8.34342956544049	9.12349552043706	8.47832404760477	9.69587880375098	11.3887393511265	13.9314678861768
215	326.986572265625	141.396362304688	10	18	214	10.7	12.119140625	-3.23730468747954	12.5440707558632	8.13760722872128	8.71158519548678	11.4846021113469	13.9148953269411
216	326.901000976562	141.485900878906	10	18	215	10.75	-1.71142578126023	1.79077148435965	2.47706292087179	7.13326701730804	9.00784864314922	11.8130568896982	13.607510779419
217	327.013824462891	141.839324951172	10	18	216	10.8	2.25646972658069	7.06848144531989	7.41991142600818	8.10465133476562	9.87228206995806	11.9216520180877	13.5705694959806
218	327.218231201172	141.822601318359	10	18	217	10.85	4.08813476561932	-0.334472656259663	4.10179446335999	7.61555982345573	9.3950848335202	11.6002806474093	13.2476148427487
219	326.823791503906	141.245498657227	10	18	218	10.9	-7.88879394531932	-11.5420532226403	13.980417107725	9.53737323869366	9.47942500248494	11.8549822400837	13.101424496062
220	327.267944335938	141.48567199707	10	18	219	10.95	8.88305664063978	4.80346679686022	10.0986131993137	11.6069569111948	10.1138980218065	11.8648712723773	13.0462523617697
221	326.783264160156	141.846603393555	10	18	220	11	-9.69360351563978	7.21862792970001	12.0861299970615	11.6569026497323	12.2202558608892	12.094610984883	13.338527135591
222	327.66650390625	141.751068115234	10	18	221	11.05	17.6647949218795	-1.91070556641989	17.7678297885141	10.8541986702043	13.3926095495329	12.3228721967256	13.4868464961802
223	327.529968261719	141.581665039062	10	18	222	11.1	-2.73071289062045	-3.38806152344034	4.3515231560475	12.6122362201573	14.0368419363073	12.7058163060471	13.2451015408738
224	327.931518554688	141.876800537109	10	18	223	11.15	8.03100585938068	5.90270996094034	9.96689721008455	14.9031384830848	14.0140856764163	12.7281360501365	12.9915481705548
225	327.115295410156	141.401672363281	10	18	224	11.2	-16.3244628906398	-9.50256347656023	18.8888009490791	15.178262187871	15.0181573492678	12.9163646811055	13.0267622612029
226	328.248077392578	141.081970214844	10	18	225	11.25	22.6556396484398	-6.39404296873977	23.5406413116985	16.4167812228822	15.1813733266168	13.0263197272514	12.9015311199681
227	327.858245849609	141.956161499023	10	18	226	11.3	-7.79663085938068	17.4838256835801	19.1434483124452	17.1739726826284	14.7734623234932	13.430018876307	12.6488514081255
228	327.374328613281	141.746948242188	10	18	227	11.35	-9.67834472655909	-4.18426513669999	10.5441183311037	17.4240784783783	16.016547778574	13.4275971339087	12.5194382824976
229	327.608489990234	141.100402832031	10	18	228	11.4	4.68322753905909	-12.9309082031403	13.7528545088154	15.4596081701488	15.9768470977881	13.2847728723822	12.5241440400327
230	327.533233642578	142.104553222656	10	18	229	11.45	-1.50512695311932	20.0830078125	20.1393299278288	14.3686624591154	15.7188313404044	13.5180752310647	12.0911807351116
231	327.332397460938	141.448699951172	10	18	230	11.5	-4.01672363279999	-13.1170654296801	13.718289770551	15.6163143342657	13.8323835936137	14.3468955660878	11.9502428040996
232	327.982727050781	141.662063598633	10	18	231	11.55	13.0065917968602	4.26727294922046	13.6887197572783	14.7797215129478	13.4674282030811	14.6037200850742	12.0429700775726
233	327.518402099609	140.963119506836	10	18	232	11.6	-9.28649902344091	-13.9788818359403	16.7823777068552	14.0135842024305	12.8183523315101	14.7512313038918	12.0698153997393
234	327.584716796875	141.436996459961	10	18	233	11.65	1.32629394532046	9.4775390625	9.56989040222546	12.2051590170785	12.5554600683482	14.594356989983	11.927316152366
235	326.769409179688	141.451248168945	10	18	234	11.7	-16.3061523437398	0.28503417968011	16.3086433752423	12.5661939470467	12.0179931128615	14.5689224110589	11.9037694288055
236	326.753875732422	141.684539794922	10	18	235	11.75	-0.310668945320458	4.66583251953978	4.67616384379134	10.0203903287545	13.5124178055588	13.9900053502379	11.9701166127301
237	327.516204833984	141.546676635742	10	18	236	11.8	15.2465820312398	-2.7572631836	15.4938944071192	10.3311986237486	14.4339778466552	13.3760507981634	11.9979941062817
238	327.433166503906	141.361801147461	10	18	237	11.85	-1.66076660155909	-3.69750976561988	4.05335961539419	10.0224020232926	13.4859148292096	13.4385959175859	12.5051770536911
239	327.746307373047	141.821472167969	10	18	238	11.9	6.26281738281932	9.19342041016023	11.1239318771959	14.819676594039	13.2118668821779	13.1933058399818	12.4507601370034
240	327.020721435547	141.957534790039	10	18	239	11.95	-14.51171875	2.7212524414	14.7646603729624	16.3017617462636	13.4190134817134	12.3174901978459	12.4964199269302
241	327.325775146484	140.557250976562	10	18	240	12	6.10107421873977	-28.0056762695403	28.6625366975232	16.9514393296646	14.1476271068622	11.8058746233161	12.409310550135
242	327.732543945312	141.627792358398	10	18	241	12.05	8.13537597656023	21.4108276367205	22.9043201682422	16.0925351406071	13.2846733932457	11.7630679584196	12.1570245960679
243	327.367767333984	141.642852783203	10	18	242	12.1	-7.29553222656023	0.301208496100003	7.30174753239946	16.8156249401342	14.0588395036616	11.4338144934314	12.472201276632
244	327.027618408203	141.612838745117	10	18	243	12.15	-6.80297851561932	-0.600280761720455	6.82941093190838	13.4755776196854	13.8311516116154	11.1264962545955	12.9669855240814
245	327.836151123047	141.175979614258	10	18	244	12.2	16.1706542968795	-8.73718261717954	18.3801093705977	10.2675850402279	12.6169872828303	10.8911741765055	12.8998993680733
246	327.48046875	141.656845092773	10	18	245	12.25	-7.11364746093977	9.61730957029999	11.9623000952793	11.1662396776586	10.0993314410735	10.9139134982087	12.6125603389579
247	327.456237792969	141.314483642578	10	18	246	12.3	-0.484619140620453	-6.8472290039	6.86435727095444	11.5697680826236	9.09215807018398	10.5659693362565	13.2828550090836
248	327.670104980469	141.86408996582	10	18	247	12.35	4.27734375	10.9921264648398	11.7950207195534	8.41834962552636	9.3817141576533	11.5827569734734	13.9881883226485
249	327.554077148438	141.437225341797	10	18	248	12.4	-2.32055664061932	-8.53729248046022	8.84705295673339	6.72308526246151	9.04112562701312	11.6167474016245	13.7576300444701
250	327.666198730469	141.505264282227	10	18	249	12.45	2.24243164061932	1.3607788086	2.62301708511124	7.9167311001401	8.3633348712975	11.4747646227957	13.4977990894977
251	327.531494140625	141.394653320312	10	18	250	12.5	-2.69409179687955	-2.21221923830001	3.48597827995505	7.59718863764796	7.68019988955516	10.4717255341823	13.4598944854325
252	327.827667236328	141.963836669922	10	18	251	12.55	5.92346191406023	11.3836669922	12.8325864593474	6.51248317140259	7.84726527926725	9.71032910706154	13.5581789334782
253	327.555847167969	141.532470703125	10	18	252	12.6	-5.43640136718068	-8.62731933593977	10.1973084070927	8.30832011706865	9.10667444328515	10.1931712493722	13.4182569953733
254	327.640563964844	141.383728027344	10	18	253	12.65	1.6943359375	-2.97485351561988	3.42352562550655	8.6373145166488	9.40234319163357	11.3396140581798	13.4615072543142
255	327.348754882812	141.885101318359	10	18	254	12.7	-5.83618164063978	10.0274658203	11.6022018134415	7.77779945839441	10.332541962761	11.2308763250876	14.0810863603774
256	327.574859619141	142.006317138672	10	18	255	12.75	4.52209472658069	2.42431640625966	5.13095027785581	10.6161602489223	10.8441196272911	11.2351153276778	14.9237625888416
257	327.285491943359	142.319976806641	10	18	256	12.8	-5.78735351564092	6.27319335938012	8.53501116807541	12.2922032118646	10.3285001439391	13.1896592200038	15.0309624400308
258	327.521209716797	141.123519897461	10	18	257	12.85	4.71435546876023	-23.9291381836	24.3891123597324	12.3567638084534	11.0046283410912	14.5377807277111	15.5243354037543
259	327.272979736328	141.658966064453	10	18	258	12.9	-4.96459960937955	10.7089233398403	11.8037404402176	13.0509247379334	13.6381024893464	14.3219542489585	15.3603313961754
260	327.355041503906	141.068389892578	10	18	259	12.95	1.64123535156023	-11.8115234375	11.9250047963857	12.8792008294838	14.0984177788777	14.6781079811496	15.5309092647933
261	327.048431396484	141.369995117188	10	18	260	13	-6.13220214844091	6.03210449220001	8.60175492525582	11.39309643326	14.7900307658005	15.1139143475489	15.2653210879696
262	327.324401855469	141.636749267578	10	18	261	13.05	5.51940917970001	5.33508300779999	7.67639162582739	14.9840017668283	18.5320531607404	15.3532899085369	14.7167456535278
263	326.480072021484	141.714797973633	10	18	262	13.1	-16.8865966797	1.5609741211	16.9585903786134	15.840071749302	19.9688870121371	15.4026994973153	15.1841795015871
264	327.935577392578	142.023651123047	10	18	263	13.15	29.1101074218807	6.17706298827954	29.7582671080593	16.5291367936676	19.2415653062833	15.796518254033	15.5556476537062
265	327.352416992188	141.46110534668	10	18	264	13.2	-11.6632080078	-11.2509155273398	16.2053547087543	24.1849054919969	19.0236739995382	17.2709985442494	15.25098491466
266	327.916412353516	141.249588012695	10	18	265	13.25	11.2799072265602	-4.23034667970001	12.0470801470835	28.5446775910142	19.3837090678066	18.9336116794745	15.1067674074964
267	325.618682861328	141.237411499023	10	18	266	13.3	-45.9545898437602	-0.243530273439774	45.955235117474	23.4991288457383	20.3780796731346	19.4959555438051	15.5181462809365
268	327.421447753906	141.948318481445	10	18	267	13.35	36.0552978515602	14.2181396484398	38.7574508736999	22.2072762497743	19.8007706535393	19.4659138340352	15.262315675618
269	327.512969970703	142.155532836914	10	18	268	13.4	1.83044433593977	4.14428710938012	4.53052338167989	22.2382813419456	17.9549340187195	19.1039153907264	15.2556325306954
270	327.064239501953	142.345550537109	10	18	269	13.45	-8.974609375	3.8003540039	9.74609172893405	16.5712538542724	20.4435793096211	19.5870539067909	15.6267896635431
271	327.181610107422	141.746841430664	10	18	270	13.5	2.34741210937955	-11.9741821289	12.2021056079404	11.0568637160645	23.0771925931485	20.058916641757	15.8360323130339
272	326.441925048828	141.268264770508	10	18	271	13.55	-14.7937011718795	-9.57153320311988	17.6200976791077	12.4107391917007	20.4598579268699	19.7231621999941	15.595188955969
273	326.756927490234	141.730392456055	10	18	272	13.6	6.30004882811932	9.24255371093977	11.1855001826603	18.6798823694678	18.9629406559332	20.175187753802	15.4202275502104
274	326.551879882812	142.256866455078	10	18	273	13.65	-4.10095214843977	10.5294799804602	11.2999007598609	23.9161038443514	18.9662654751694	19.7716812492326	15.4146107139915
275	328.533935546875	141.715759277344	10	18	274	13.7	39.6411132812602	-10.8221435546801	41.0918076177699	24.3484619994674	20.1504338140436	19.2710935042324	15.3034789474389
276	326.617706298828	141.821792602539	10	18	275	13.75	-38.3245849609398	2.1206665039	38.383212982358	26.869017595802	20.7341242157073	18.978419487315	15.2302064360912
277	327.433715820312	142.380752563477	10	18	276	13.8	16.3201904296795	11.1791992187597	19.7818884546881	25.5217917586382	19.0682447268536	17.8466333418692	15.0718324024875
278	326.388519287109	141.813064575195	10	18	277	13.85	-20.9039306640602	-11.3537597656398	23.7882781643333	21.6209852586194	20.5496048540647	15.9868506235249	14.5171058390928
279	326.616302490234	141.799468994141	10	18	278	13.9	4.5556640625	-0.271911621080108	4.56377157404185	17.5521445870632	21.5884284797457	16.1893108124324	14.6837209206307
280	327.106536865234	142.761108398438	10	18	279	13.95	9.8046875	19.2327880859403	21.5877751176759	13.7880274542397	18.0986076988437	16.5754713459366	15.0612410766075
281	326.209686279297	142.856887817383	10	18	280	14	-17.9370117187398	1.9155883789	18.0390096245771	14.2301921123273	14.8796463814815	16.5581502785189	15.2544385150869
282	326.162384033203	142.848358154297	10	18	281	14.05	-0.946044921879547	-0.170593261720455	0.961302790570434	17.6550652008531	15.2334087568685	15.8370880034011	15.5743027040937
283	327.183441162109	142.043792724609	10	18	282	14.1	20.4211425781193	-16.0913085937597	25.9991014547711	14.5762301390679	13.0107605911165	15.4377556031056	15.6776527023531
284	327.048706054688	143.11979675293	10	18	283	14.15	-2.69470214841931	21.5200805664199	21.6881370166711	12.2071481758998	13.4123561496953	15.0327031739501	15.3592465288226
285	326.809494018555	143.316467285157	10	18	284	14.2	-4.7842407226608	3.93341064453978	6.19359980874973	16.6787900594972	13.0005088778295	13.3359593506284	15.225974263212
286	326.570281982422	143.513137817383	10	18	285	14.25	-4.78424072265966	3.93341064452045	6.19359980873658	11.7913290699057	12.3821763413305	11.5268011927079	15.5097965045512
287	327.059265136719	142.454650878906	10	18	286	14.3	9.77966308593977	-21.1697387695403	23.3195122085577	9.16964709853753	12.6059312799485	10.6477092611698	14.9310547126344
288	327.068725585938	142.377136230469	10	18	287	14.35	0.189208984380684	-1.55029296873977	1.56179650681333	11.4247876165911	10.3259063521466	9.56829784415043	14.334775910214
289	326.639739990234	142.377944946289	10	18	288	14.4	-8.57971191408069	0.0161743163999972	8.57972715983027	12.5572045067612	8.47697786815451	10.263526450535	14.904787341249
290	327.275115966797	141.778579711914	10	18	289	14.45	12.7075195312602	-11.9873046875	17.4693023990175	8.53307250039983	8.57331100241319	10.5354282464242	15.1795366289441
291	327.432525634766	142.350082397461	10	18	290	14.5	3.14819335938068	11.4300537109398	11.8556842595869	8.86048363438748	8.17395600393421	10.4499603884169	15.6316483444541
292	327.322987874349	142.46662902832	10	18	291	14.55	-2.19075520834053	2.33093261718011	3.19885217675111	7.78430863777149	6.06200976547115	11.4254432081933	15.5949859319486
293	327.213450113933	142.58317565918	10	18	292	14.6	-2.19075520832007	2.33093261720001	3.19885217675159	5.72183438823529	6.12583509718438	11.1801176509042	15.8262069893801
294	327.103912353516	142.699722290039	10	18	293	14.65	-2.1907552083394	2.33093261718011	3.19885217675033	3.79070750110727	7.11469675137468	10.9468118084126	15.9479775688494
295	326.752685546875	142.631210327148	10	18	294	14.7	-7.02453613282046	-1.37023925781989	7.15693115133651	3.59094703054246	8.0703476150189	11.1808550221917	15.11482202344
296	326.85780843099	142.663609822591	10	18	295	14.75	2.10245768230038	0.64798990886004	2.2000498239468	3.39118655998129	8.51774443550328	12.0411735217875	14.1918394209471
297	326.962931315104	142.696009318034	10	18	296	14.8	2.10245768227992	0.647989908859472	2.20004982392708	6.44508486497787	10.2449551364382	12.0154760833997	14.1904165986359
298	327.068054199219	142.728408813477	10	18	297	14.85	2.10245768229925	0.64798990886004	2.20004982394571	10.4188608418025	12.0343289496618	12.6827011969032	14.0905462655372
299	326.377960205078	143.341979980469	10	18	298	14.9	-13.8018798828193	12.2714233398403	18.4683437017333	13.2447813698993	13.4166457486707	13.6202638700655	14.4804985808914
300	327.550170898438	142.669738769531	10	18	299	14.95	23.4442138672	-13.4448242187602	27.0258110354597	16.8989632423338	13.7883990419701	13.7836019119517	14.5688384307045
301	326.748870849609	142.826461791992	10	18	300	15	-16.0260009765807	3.13446044921989	16.3296524644307	20.6774713393424	15.9083910396407	14.7051464103893	14.5906386100348
302	327.771697998047	142.864868164062	10	18	301	15.05	20.4565429687602	0.768127441399997	20.4709591860998	20.3882066323636	17.9689424013282	15.3528838604961	15.0278694327321
303	326.792175292969	143.255737304688	10	18	302	15.1	-19.5904541015602	7.81738281252046	21.0925903089883	17.1579372421377	19.2395672966219	16.2146583756547	14.8214641524658
304	325.943023681641	143.198165893555	10	18	303	15.15	-16.9830322265591	-1.15142822266023	17.0220201668393	18.5720007093822	20.1258309887564	16.8632519637488	14.9473466775584
305	326.069946289062	143.726867675781	10	18	304	15.2	2.53845214841931	10.5740356445199	10.8744640843304	19.0389215603226	19.4968562088846	16.8936846962517	15.0966964404512
306	326.440490722656	142.617095947266	10	18	305	15.25	7.41088867188068	-22.1954345703	23.3999698006531	17.8016632539015	20.8925483852752	16.8568776491862	15.1703012759496
307	327.388458251953	141.983383178711	10	18	306	15.3	18.9593505859398	-12.6742553711	22.8055634408017	19.8634553451492	20.4608125845541	17.7331239361019	15.0222986264357
308	326.661071777344	142.145874023438	10	18	307	15.35	-14.5477294921807	3.24981689454034	14.906298776883	21.8357751756314	20.3949878016475	18.612794686924	15.8749425862342
309	326.703979492188	143.511749267578	10	18	308	15.4	0.858154296880684	27.3175048828	27.3309806230778	23.2130960611683	20.3098581788268	18.6974707112479	16.7951798964751
310	325.667846679688	143.474472045898	10	18	309	15.45	-20.72265625	-0.745544433600003	20.7360632367413	21.8827036087856	19.9989703505332	18.6022486149849	17.0004876787011
311	326.664672851562	142.334503173828	10	18	310	15.5	19.9365234374795	-22.7993774414	30.2865742283374	22.9883123493936	17.8053642587317	18.7313168316526	17.3111046453958
312	327.303131103516	142.829193115234	10	18	311	15.55	12.7691650390807	9.89379882811988	16.1536011788885	20.7562610125044	17.4973054708756	18.6302956572708	17.5807166438
313	326.29736328125	142.649368286133	10	18	312	15.6	-20.1153564453205	-3.59649658201988	20.4343424799228	18.162165525435	17.986022077226	18.4628106540275	18.1008412481308
314	326.882354736328	143.207504272461	10	18	313	15.65	11.6998291015602	11.1627197265597	16.1707239386318	12.3976324562952	17.2691104337393	18.9478815467041	18.2050980481482
315	327.036468505859	142.851119995117	10	18	314	15.7	3.08227539061932	-7.12768554688012	7.76558580139458	13.1119073329656	17.7076410210852	19.0125378587108	18.632748195859
316	327.003265380859	142.916351318359	10	18	315	15.75	-0.6640625	1.30462646484034	1.46390888263855	12.9837318050584	16.57008527803	18.2994290301118	18.8882099022956
317	327.241607666016	141.959335327148	10	18	316	15.8	4.76684570314092	-19.1403198242199	19.7249755622403	13.7819598549743	16.7997787299876	18.0291211694717	19.0100674160738
318	326.869873046875	142.876541137695	10	18	317	15.85	-7.43469238282046	18.3441162109398	19.7934648403869	17.2531165167355	16.5306335064074	19.0671839755652	19.4593357115701
319	325.959167480469	143.308822631836	10	18	318	15.9	-18.2141113281205	8.64562988281989	20.1618641882112	20.7425380997648	17.5859049145815	19.9700959228847	19.2275673331486
320	326.897216796875	142.473495483398	10	18	319	15.95	18.7609863281205	-16.7065429687597	25.1213691102005	20.4876501270096	18.0261053668884	20.2173734454505	18.8087473619117
321	327.208953857422	143.366180419922	10	18	320	16	6.23474121093977	17.8536987304796	18.9110167977853	20.0775352077564	18.7934938014918	19.9170628804023	18.815642776073
322	326.286468505859	143.357437133789	10	18	321	16.05	-18.4497070312602	-0.174865722659661	18.450535698464	21.3898499741887	18.5609368680678	19.8085494271038	18.5786310847136
323	327.123016357422	143.062118530273	10	18	322	16.1	16.7309570312602	-5.90637207031989	17.7428902441212	18.7990942170412	20.1483458739043	19.987024120607	18.1294345187244
324	325.801513671875	143.259567260742	10	18	323	16.15	-26.4300537109398	3.94897460937955	26.7234380203724	16.8444495032188	22.67108141203	19.5469441325477	18.0861377916324
325	325.441802978516	143.750213623047	10	18	324	16.2	-7.19421386717954	9.8129272461	12.1675903244632	16.6342236091259	22.7271058698159	20.3718116954663	18.5100750557269
326	325.127563476562	143.418548583984	10	18	325	16.25	-6.28479003908069	-6.63330078125966	9.13779322867332	20.2191565400522	23.2640404827745	20.9195421554049	18.5108432163375
327	325.289978027344	144.273223876953	10	18	326	16.3	3.24829101563978	17.0935058593801	17.3994062279995	23.9523128498713	22.8173201242201	20.2870108960457	18.2999471725865
328	326.102416992188	142.685653686523	10	18	327	16.35	16.2487792968807	-31.7514038086	35.6675548987524	26.6551175225905	23.4434147348065	20.3058767362162	18.4781959658491
329	324.160186767578	143.859619140625	10	18	328	16.4	-38.8446044922	23.4793090820398	45.3892195694683	29.6836314623302	21.5079833505138	19.7576639550494	18.0781655346774
330	324.624908447266	142.662582397461	10	18	329	16.45	9.29443359376023	-23.9407348632801	25.6816136880589	29.0004166393142	22.7175180240442	19.0152461088384	17.848391845988
331	325.773376464844	142.269058227539	10	18	330	16.5	22.9693603515591	-7.87048339843977	24.2803629273718	26.6676729295609	23.045590509318	18.8999687204934	17.1298839301351
332	325.226348876953	141.833633422852	10	18	331	16.55	-10.9405517578193	-8.70849609374034	13.9833321129198	19.0636538511563	22.0130849240236	18.5269665121564	17.0587673269546
333	324.580108642578	142.844985961914	10	18	332	16.6	-12.9248046875	20.2270507812403	24.0038363499858	18.7799185254979	20.4634075985282	17.7960583834213	16.6198131921112
334	324.578826904297	142.476531982422	10	18	333	16.65	-0.0256347656204525	-7.36907958984034	7.36912417744537	16.4075495563059	16.8442464980688	17.2243940365607	16.4192316969901
335	325.683410644531	141.974914550781	10	18	334	16.7	22.0916748046807	-10.0323486328199	24.2629370597668	15.025753208733	15.303386347861	18.0076122527429	16.6046603582231
336	325.196319580078	142.360000610352	10	18	335	16.75	-9.74182128906023	7.70172119141989	12.4185180814119	14.2591422674955	14.5358969582124	18.7222574025632	16.7672792527963
337	325.467712402344	142.586853027344	10	18	336	16.8	5.42785644531932	4.53704833984034	7.07435037505512	14.6248391449813	14.2366129000928	18.5707731757012	16.3738300544179
338	324.500366210938	142.301559448242	10	18	337	16.85	-19.3469238281193	-5.70587158204034	20.1707816437982	11.8268541702241	12.1487020320362	17.889207956133	16.2190225598159
339	324.542327880859	141.843597412109	10	18	338	16.9	0.83923339841931	-9.15924072265966	9.19760856487432	12.6642443601189	12.9408047226076	16.1862351464702	15.9458753171485
340	324.084930419922	141.609878540039	10	18	339	16.95	-9.14794921873977	-4.6743774414	10.2730121859808	13.4474725914526	13.2977064814417	15.4794102465254	15.9450878354087
341	324.601440429688	142.25993347168	10	18	340	17	10.3302001953205	13.0010986328199	16.6054690308859	10.0382617965768	14.3989242958084	14.3427049798679	15.5872419451508
342	324.054809570312	142.20361328125	10	18	341	17.05	-10.9326171875205	-1.1264038086	10.990491531724	11.2567703002339	15.1284614273789	14.3089852268053	15.6453961836441
343	324.050384521484	142.359786987305	10	18	342	17.1	-0.0885009765602263	3.1234741211	3.12472766941914	14.7685587926593	15.3150083137378	13.2526022636155	15.4534159426222
344	324.091003417969	141.59635925293	10	18	343	17.15	0.812377929700006	-15.2685546875	15.2901510831594	16.133604231498	15.5282237948716	13.2915192614326	15.0647240750632
345	322.741302490234	141.935256958008	10	18	344	17.2	-26.9940185547	6.77795410156023	27.8319546481081	16.8094502633051	15.6554341451899	12.83750902098	15.1131992229309
346	323.889343261719	141.701812744141	10	18	345	17.25	22.9608154297	-4.66888427734034	23.4306962250793	20.5917548308988	14.1495130015234	12.6150163501876	15.5685061372316
347	323.907897949219	142.420059204102	10	18	346	17.3	0.37109375	14.3649291992199	14.3697216907597	19.7996772895094	14.3813575535178	12.4606492127901	15.6408181814476
348	323.98486328125	141.320938110352	10	18	347	17.35	1.53930664062045	-21.982421875	22.0362505073875	16.5423094977205	14.3565024951948	12.1321683834156	15.1366872714257
349	323.474151611328	141.075820922852	10	18	348	17.4	-10.2142333984398	-4.90234375	11.3297633762125	12.1654217715488	13.6422338002576	12.1340866792475	14.0438416467567
350	323.377410888672	141.644912719727	10	18	349	17.45	-1.93481445312045	11.3818359375	11.5451156891635	11.9532648437306	12.3773115605183	12.8749295619791	13.6607178063951
351	323.440399169922	141.689743041992	10	18	350	17.5	1.259765625	0.896606445299994	1.54625759422068	8.12125015949081	10.8311084045668	12.2745151698081	13.2134524276538
352	322.809478759766	141.901306152344	10	18	351	17.55	-12.6184082031193	4.23126220704034	13.3089370516686	7.48479031100587	9.79283699820128	12.7638258551317	13.0112957902168
353	322.668243408203	141.874221801758	10	18	352	17.6	-2.82470703126023	-0.541687011719887	2.87617708618872	8.21231362331608	8.94932845309343	13.1107735018231	12.7761066152143
354	322.678588867188	141.466979980469	10	18	353	17.65	0.206909179700006	-8.14483642578011	8.14746413378781	9.49679503758473	8.73994956362337	12.9050541135658	12.830551261648
355	323.120635986328	140.849822998047	10	18	354	17.7	8.84094238279999	-12.3431396484403	15.1827322507146	7.632409152672	10.0944249787683	12.2187861931189	12.3025909564708
356	322.822265625	140.58576965332	10	18	355	17.75	-5.96740722656023	-5.28106689453978	7.96866466556394	9.77740674669604	10.3995173380928	12.4147548719	12.1469078418667
357	322.869537353516	140.779434204102	10	18	356	17.8	0.945434570320458	3.87329101563978	3.98700762710493	9.99510881624087	11.1462941567456	12.710863187194	12.6517020167203
358	323.433868408203	140.399948120117	10	18	357	17.85	11.2866210937398	-7.58972167970001	13.601165056309	11.9765363342204	11.8650445084514	12.3841665867184	12.2161340054494
359	323.084930419922	140.702438354492	10	18	358	17.9	-6.97875976562045	6.0498046875	9.23597448151194	11.3022396386009	12.1678744268739	11.9014481470432	12.1766901571101
360	322.452301025391	141.785736083984	10	18	359	17.95	-12.6525878906193	21.6659545898403	25.0898698406124	14.6601791608192	12.0602608257195	11.8420253662647	12.1559859256398
361	322.403106689453	141.56120300293	10	18	360	18	-0.983886718760232	-4.49066162108011	4.59718118746636	13.9526822702068	13.9984013392332	12.0841998754397	12.3332925285748
362	322.729797363281	140.575073242188	10	18	361	18.05	6.53381347656023	-19.7225952148398	20.7767052381965	14.340640037507	15.6288893761867	11.7136063536284	12.2384713954002
363	322.399963378906	140.195068359375	10	18	362	18.1	-6.5966796875	-7.60009765626023	10.0636806032469	12.1439853172186	15.8190047203434	12.2996109668131	12.4777099108243
364	322.958740234375	140.191513061523	10	18	363	18.15	11.1755371093795	-0.0711059570397765	11.175763318013	16.6945630398656	15.0629467304629	12.3695832618634	12.1698237668106
365	323.356323242188	140.774108886719	10	18	364	18.2	7.95166015626023	11.6519165039199	14.1065962391704	16.5975995915542	13.5896257537611	11.7676728919616	11.8273014466044
366	322.215789794922	141.528594970703	10	18	365	18.25	-22.8106689453205	15.0897216796801	27.350069800701	17.6853271704801	13.7688824127865	11.6787993335458	11.7794172813162
367	323.024017333984	140.915267944336	10	18	366	18.3	16.1645507812398	-12.2665405273403	20.2918879966395	15.7852534234189	12.2809185505111	12.8427548206505	11.5711897861945
368	322.811157226562	140.169952392578	10	18	367	18.35	-4.25720214843977	-14.9063110351597	15.5023184978765	15.0352661903035	12.7341774251747	12.3000996274832	11.2566304138686
369	322.83984375	140.091247558594	10	18	368	18.4	0.573730468760232	-1.57409667968011	1.67539458270695	10.8432017857075	12.5712920968529	12.2192936349727	11.3640798091977
370	322.997863769531	140.584381103516	10	18	369	18.45	3.16040039062045	9.86267089843977	10.3566600735935	7.96423750946809	11.4750849582037	11.4370422893005	11.7587837804115
371	323.003204345703	140.903823852539	10	18	370	18.5	0.106811523439774	6.38885498046022	6.38974777772104	7.7830276798693	9.35919732785842	12.3920698873415	12.5362452806421
372	323.18212890625	141.13818359375	10	18	371	18.55	3.57849121093977	4.68719482421989	5.89706661544254	9.35733077028684	10.0566202651143	11.7131169356688	12.9508813579991
373	322.485626220703	140.920211791992	10	18	372	18.6	-13.9300537109398	-4.35943603516023	14.5962693498825	7.91490372610398	8.78119453462303	11.8446463198255	13.5467833721424
374	322.962554931641	140.900268554688	10	18	373	18.65	9.53857421876023	-0.398864746079539	9.54691003479463	7.87519287000936	9.37564053948254	11.4345934200554	13.6188927528411
375	322.851165771484	141.01123046875	10	18	374	18.7	-2.22778320314092	2.21923828123977	3.14452485267915	12.1490030207604	9.28445882483991	11.4358167000898	13.7689455404385
376	322.581146240234	141.162612915039	10	18	375	18.75	-5.400390625	3.02764892578011	6.19119349724795	9.77936138937675	11.0152573618965	11.1440796907325	14.579266908796
377	323.039398193359	139.878631591797	10	18	376	18.8	9.1650390625	-25.6796264648403	27.266117369198	9.39395030867825	11.1453153208264	10.431516385195	15.0825287902721
378	323.130310058594	139.981658935547	10	18	377	18.85	1.81823730470001	2.060546875	2.74806119296405	10.6540139235758	10.9551152144764	10.1290942410188	15.2337212109358
379	322.966339111328	140.325561523438	10	18	378	18.9	-3.27941894531932	6.87805175782046	7.61985463130212	14.1553218537836	10.297894743258	10.8267114713521	15.7302366070929
380	322.771636962891	140.755798339844	10	18	379	18.95	-3.89404296873977	8.60473632811988	9.44484292716706	10.1416276208923	11.396548441976	11.6755421945584	15.3621374840072
381	323.101654052734	139.617797851562	10	18	380	19	6.60034179685908	-22.7600097656403	23.6977331482868	12.130869039576	12.9289620536066	12.9882906858445	15.3996571871277
382	322.931030273438	139.934661865234	10	18	381	19.05	-3.41247558591931	6.33728027344034	7.19764620474162	11.2018391778377	10.8064125052758	14.1881563623698	15.5742331881372
383	323.449096679688	140.301361083984	10	18	382	19.1	10.361328125	7.333984375	12.6942682863826	12.1390829603761	11.4769939474147	14.7939557774717	15.7996957050523
384	323.564849853516	140.394760131836	10	18	383	19.15	2.31506347656023	1.86798095703978	2.97470532261035	11.7026022534295	12.2777824032217	14.8682022438187	16.0435331239999
385	323.481842041016	141.096420288086	10	18	384	19.2	-1.66015625	14.033203125	14.1310618398592	11.4711973896592	14.0666255642768	15.7702181889153	16.2152307833529
386	323.142639160156	140.075531005859	10	18	385	19.25	-6.78405761720001	-20.4177856445398	21.5153296135538	10.8231188552533	14.9613240097926	17.4797344840461	15.7333876076723
387	322.851379394531	139.995590209961	10	18	386	19.3	-5.8251953125	-1.59881591796022	6.04062188589014	13.3537256286058	17.2309974039132	17.3223027598936	15.3148630381839
388	323.156433105469	140.356674194336	10	18	387	19.35	6.10107421875909	7.2216796875	9.45387561435293	15.9941681681775	18.632796340467	18.1673427943884	15.162336552371
389	323.721923828125	139.817428588867	10	18	388	19.4	11.3098144531205	-10.7849121093801	15.627739189373	18.2200457661557	19.4385097443795	19.2411795792131	15.2572861665876
390	323.675506591797	141.183303833008	10	18	389	19.45	-0.928344726560226	27.3175048828205	27.3332745377178	22.9907974181672	20.1438879358546	19.2872326787139	15.1644161664649
391	324.84619140625	140.0458984375	10	18	390	19.5	23.4136962890602	-22.7481079101602	32.6447176034446	26.4424738256806	22.0305069144857	18.4072444869139	15.3989437135463
392	326.274139404297	140.487655639648	10	18	391	19.55	28.5589599609398	8.83514404296022	29.8943801459474	25.5232938601531	23.8381930145115	19.4353494406056	15.5521212496728
393	327.521942138672	140.011367797852	10	18	392	19.6	24.9560546875	-9.52575683592045	26.7122576519203	24.2936077035317	24.8576916413622	19.7547450902791	15.6892363850158
394	327.492614746094	140.56217956543	10	18	393	19.65	-0.586547851560226	11.0162353515602	11.0318393617354	25.8409680628157	26.2045767552044	20.6524728279443	15.6576525757939
395	328.187957763672	141.361236572266	10	18	394	19.7	13.9068603515602	15.9811401367199	21.1848437546109	24.6855886108559	24.5078397931509	20.9946448666159	15.739046189851
396	330.133361816406	141.901672363281	10	18	395	19.75	38.9080810546807	10.8087158203	40.3815193998641	23.2729094570437	21.8531649640353	20.3226955246121	15.630478990711
397	328.935394287109	142.039535522461	10	18	396	19.8	-23.9593505859409	2.7572631836	24.1174828861484	26.8858596502557	21.639701477298	20.1982096911728	15.0026146758091
398	329.502380371094	142.841857910156	10	18	397	19.85	11.3397216797	16.0464477539	19.6488618828598	24.7220718827701	20.8766938400913	20.1955788637231	15.2891606051204
399	330.189483642578	141.559509277344	10	18	398	19.9	13.7420654296807	-25.6469726562398	29.096590327795	17.8653618652549	21.8664359115091	19.687860861823	15.377662315229
400	330.453002929688	142.005813598633	10	18	399	19.95	5.27038574220001	8.92608642578011	10.3659049171831	18.5938143437402	21.8454017973773	18.6532901383715	15.2446954314271
401	330.245788574219	142.229476928711	10	18	400	20	-4.14428710938068	4.47326660155966	6.09796931228815	18.4804782231388	18.6148841347384	17.8095967412481	15.151172787097
402	331.491455078125	141.617248535156	10	18	401	20.05	24.9133300781205	-12.2445678711	27.7597452785748	16.8470121727626	16.5582263678341	16.9160861369757	15.3740193441952
403	332.409149169922	141.356170654297	10	18	402	20.1	18.3538818359398	-5.22155761718011	19.082181279853	18.9687317119844	15.533466086084	16.5845169925599	15.4751923696217
404	331.888519287109	142.263931274414	10	18	403	20.15	-10.4125976562602	18.1552124023403	20.929260075914	19.364406404222	13.1711449684416	16.4471029077691	15.5087062434425
405	332.315734863281	141.306167602539	10	18	404	20.2	8.54431152344091	-19.1552734375	20.9745026132921	14.5226383919281	12.7987404835921	15.7078741907866	15.2633112043321
406	332.703399658203	141.193099975586	10	18	405	20.25	7.75329589843977	-2.26135253906023	8.07634277347595	12.5864539490292	13.766028518461	13.7812234973758	14.9368634849408
407	332.592834472656	141.332015991211	10	18	406	20.3	-2.21130371093977	2.7783203125	3.55090521710537	9.49527776412051	12.1924707966534	12.6829265917246	15.366358423922
408	332.519226074219	140.867752075195	10	18	407	20.35	-1.47216796874091	-9.28527832031989	9.40125906535871	6.62874925519977	12.2923401450284	12.4109784158523	15.9380549165946
409	332.614959716797	141.124130249023	10	18	408	20.4	1.91467285156023	5.12756347656023	5.4733791513704	8.16765063269995	11.0277699040292	11.514145051245	15.6539247397146
410	332.314117431641	141.264770507812	10	18	409	20.45	-6.01684570311932	2.81280517577954	6.64186006868841	9.86230320137877	9.57034658419597	11.2021581841402	15.3959953146745
411	331.964874267578	141.971755981445	10	18	410	20.5	-6.98486328126023	14.1397094726602	15.7708496609769	11.9982263410276	8.94756286001322	11.89510108728	14.8102148559618
412	331.366790771484	141.910537719727	10	18	411	20.55	-11.9616699218807	-1.22436523436022	12.0241680604994	12.5602620439378	8.8076268156151	11.3126892477847	14.2621251185256
413	332.115356445312	141.241394042969	10	18	412	20.6	14.9713134765602	-13.3828735351597	20.0808747636031	12.5119439131922	9.28849074562056	11.1956396489642	13.9540026984333
414	332.473999023438	141.44856262207	10	18	413	20.65	7.17285156252046	4.14337158201988	8.28355766592122	9.72747508732649	9.8571451340484	10.3649396589407	13.9206943033351
415	332.494812011719	141.12922668457	10	18	414	20.7	0.416259765619316	-6.38671875	6.4002694149602	7.75295042985143	9.60557588468839	9.53197754204833	14.0463781432261
416	332.478576660156	141.22021484375	10	18	415	20.75	-0.324707031259095	1.8197631836	1.8485055316485	6.57875515021349	10.024173656099	9.55103144526956	13.8982875335968
417	332.432250976562	141.317306518555	10	18	416	20.8	-0.926513671880684	1.9418334961	2.15154477312414	7.15402822415899	10.432907698916	10.5345071566712	13.8092024289765
418	331.721954345703	141.300521850586	10	18	417	20.85	-14.2059326171795	-0.335693359380116	14.2098983654134	6.69920785618461	10.0989391529	11.680530969466	13.6589790681097
419	332.091735839844	140.88264465332	10	18	418	20.9	7.39562988281932	-8.35754394531989	11.1599230356487	10.3208722248715	9.70210941385228	11.6199886176062	13.3301004119192
420	332.253143310547	140.754150390625	10	18	419	20.95	3.22814941406023	-2.5698852539	4.1261675750883	13.1128649679805	9.4936084999007	12.1387004909775	13.7782449283422
421	331.30224609375	141.056610107422	10	18	420	21	-19.0179443359398	6.04919433593977	19.9568273750832	13.6191231555864	10.1545000305259	11.8108329706756	13.8623229609709
422	331.688690185547	140.34977722168	10	18	421	21.05	7.72888183593977	-14.1366577148398	16.1115084886692	12.2501906035456	12.2613874977274	11.6081641000755	14.0998873470846
423	332.523590087891	140.289688110352	10	18	422	21.1	16.6979980468807	-1.20178222656023	16.7411893034428	12.2880091436168	14.0725711933115	11.3234884043068	14.4530422746688
424	332.499252319336	140.50407409668	10	18	423	21.15	-0.486755371100571	4.28771972656023	4.31526027544446	9.98812783618025	13.382832101164	11.3942856989011	14.211651675976
425	332.474914550781	140.718460083008	10	18	424	21.2	-0.486755371099434	4.28771972656023	4.31526027544433	11.4099100274743	14.6718250972667	12.3848820956655	14.0222907342709
426	332.393127441406	141.133346557617	10	18	425	21.25	-1.6357421875	8.29772949217954	8.45742083790049	14.5260192310366	13.5974922852521	14.0153515698177	14.596400091458
427	332.46923828125	139.974822998047	10	18	426	21.3	1.52221679687955	-23.1704711914	23.2204194451392	14.5154735987824	12.783420501235	14.9354782662283	14.876066659795
428	331.650756835938	141.368316650391	10	18	427	21.35	-16.3696289062398	27.8698730468801	32.3217353212543	17.0556410509166	12.5480376557137	14.906979720367	14.8643033174572
429	331.772003173828	141.543594360352	10	18	428	21.4	2.42492675779999	3.50555419921989	4.26253211417375	17.2068567343239	13.0864619839499	15.1460557725933	14.9507369729688
430	331.076751708984	141.053192138672	10	18	429	21.45	-13.9050292968807	-9.8080444336	17.0160975361151	14.1569309749958	15.2761556914303	16.3543316725441	15.0079586055478
431	331.245513916016	140.624542236328	10	18	430	21.5	3.37524414064092	-8.57299804687955	9.21349925493736	10.5700560803908	17.8762031091096	15.8295448346618	14.8369554983192
432	331.55517578125	140.373657226562	10	18	431	21.55	6.19323730467954	-5.01770019532046	7.97079064849863	11.6574503691173	17.6095690347293	16.8870854463844	14.7596194311029
433	332.274536132812	140.370330810547	10	18	432	21.6	14.3872070312398	-0.0665283202999944	14.3873608482292	13.4966703319441	15.7413882474226	17.7104449003734	14.4808656963086
434	332.6552734375	140.069931030273	10	18	433	21.65	7.61474609376023	-6.00799560547955	9.69950355780636	18.5455494838952	16.9092794440227	18.0583636930112	14.4970448889568
435	331.89599609375	141.138198852539	10	18	434	21.7	-15.185546875	21.3653564453199	26.2121973502489	21.0622070944627	18.0368382478215	18.5126039264934	14.4134222874214
436	332.245056152344	139.451034545898	10	18	435	21.75	6.98120117187955	-33.7432861328199	34.457895014693	20.9127204144544	18.0615973840715	19.6417687376465	14.4435937829694
437	332.089141845703	140.466842651367	10	18	436	21.8	-3.11828613281932	20.3161621093795	20.5540787013362	22.161108518928	20.9907503915338	19.2176261629187	14.4661892974799
438	332.321594238281	139.82568359375	10	18	437	21.85	4.64904785156023	-12.8231811523398	13.6399274481875	22.5770061636989	22.8728521450332	18.0480756654484	14.1873259721838
439	333.094177246094	139.629623413086	10	18	438	21.9	15.4516601562591	-3.92120361328011	15.9414440801743	17.5776452842477	23.0302654020726	18.2814853283314	13.9847120301312
440	331.919036865234	140.417083740234	10	18	439	21.95	-23.5028076172	15.7492065429602	28.2916855741035	20.9192936886049	21.7490521615565	17.877216720118	13.9579419745932
441	332.365295410156	140.574035644531	10	18	440	22	8.92517089844091	3.13903808593977	9.46109061743713	24.832983875612	21.4073343661834	17.8630780259628	13.5354054240547
442	332.305847167969	138.711868286133	10	18	441	22.05	-1.18896484374091	-37.2433471679597	37.2623207231222	23.8994222852172	20.8256832911082	17.9110747621302	13.2090018456771
443	331.803375244141	140.29443359375	10	18	442	22.1	-10.0494384765591	31.6513061523398	33.2083783832226	20.9210981594141	20.3547630834742	17.6382429883104	12.8668562469297
444	331.568908691406	140.807037353516	10	18	443	22.15	-4.68933105470001	10.2520751953199	11.2736361282005	25.2370234481191	19.6536912126401	17.5998040790125	12.8353588738822
445	332.237579345703	140.849273681641	10	18	444	22.2	13.3734130859398	0.8447265625	13.4000649450881	20.7320728936114	17.7175951924144	16.4419624791773	12.8038615008353
446	331.656524658203	142.288436889648	10	18	445	22.25	-11.62109375	28.7832641601403	31.0407170609622	15.8765422913364	17.6645586678541	14.871835996121	12.6688101137264
447	330.960784912109	142.531204223633	10	18	446	22.3	-13.9147949218807	4.85534667970001	14.7375679505836	15.4079601400629	14.8313991327266	13.9969003287314	12.164683761437
448	331.250449044364	142.871041434152	10	18	447	22.35	5.79328264510082	6.79674421037987	8.93072537184738	14.5140922254148	12.4036338315877	13.4676722240006	11.4330245122444
449	331.540113176618	143.210878644671	10	18	448	22.4	5.79328264507922	6.79674421037987	8.93072537183337	10.0920938875891	12.1693427559524	12.823368287669	11.4028453432291
450	331.829777308873	143.55071585519	10	18	449	22.45	5.79328264510082	6.79674421037987	8.93072537184738	8.93072537184187	11.134872796798	11.5615522766423	11.053827038665
451	332.119441441127	143.890553065709	10	18	450	22.5	5.79328264507922	6.79674421038044	8.93072537183381	8.93072537183906	8.33633762605867	11.2412660134476	10.8998736911307
452	332.409105573382	144.230390276228	10	18	451	22.55	5.79328264510082	6.79674421037987	8.93072537184738	8.93072537184187	7.16811736635472	9.53091824496968	10.7769880587569
453	332.698769705636	144.570227486747	10	18	452	22.6	5.79328264507922	6.79674421037987	8.93072537183337	7.75565336818124	6.58058136452696	8.02326759348601	10.4936881713903
454	332.988433837891	144.910064697266	10	18	453	22.65	5.79328264510082	6.79674421037987	8.93072537184738	6.58058136452823	5.99304536269794	7.6123540547532	10.3275847162837
455	332.843057660915	144.957010525376	10	18	454	22.7	-2.9075235395203	0.938916562200234	3.05536535354424	5.40550936086756	5.40550936087017	7.09511907517723	9.74866391636624
456	332.697681483938	145.003956353487	10	18	455	22.75	-2.90752353953962	0.938916562220129	3.05536535356875	4.23043735721486	4.8179733590411	5.69585148980632	8.963600674838
457	332.552305306962	145.050902181597	10	18	456	22.8	-2.9075235395203	0.938916562199665	3.05536535354407	3.05536535355401	4.23043735721272	5.11174135995533	8.52613284114333
458	332.406929129985	145.097848009708	10	18	457	22.85	-2.90752353954076	0.938916562220129	3.05536535356983	3.05536535355909	3.64290135538431	4.81797335904042	8.26151878877773
459	332.261552953009	145.144793837818	10	18	458	22.9	-2.90752353951916	0.938916562200234	3.05536535354316	3.05536535355398	3.05536535355399	4.52420535812693	7.93936682061195
460	332.116176776032	145.191739665929	10	18	459	22.95	-2.90752353954076	0.938916562219561	3.05536535356966	3.05536535355787	3.05536535355645	4.23043735721203	7.30845881509861
461	331.970800599056	145.238685494039	10	18	460	23	-2.90752353951916	0.938916562200234	3.05536535354316	3.05536535355376	3.05536535355398	3.93666935629851	7.14831568350126
462	331.825424422079	145.285631322149	10	18	461	23.05	-2.90752353954076	0.938916562199665	3.05536535356354	3.05536535355398	3.05536535355594	3.64290135538361	6.29314179926245
463	331.680048245103	145.33257715026	10	18	462	23.1	-2.90752353951916	0.938916562220129	3.05536535354928	3.0553653535538	3.05536535355389	3.34913335447013	5.53931647352046
464	331.534672068127	145.37952297837	10	18	463	23.15	-2.9075235395203	0.938916562200234	3.05536535354424	3.05536535355398	3.05536535355592	3.05536535355491	5.3338597041542
465	331.38929589115	145.426468806481	10	18	464	23.2	-2.90752353953962	0.938916562220129	3.05536535356875	3.05536535355401	3.05536535355389	3.05536535355521	5.07524221436609
466	331.243919714174	145.473414634591	10	18	465	23.25	-2.9075235395203	0.938916562199665	3.05536535354407	3.05536535355401	3.05536535355592	3.05536535355496	4.37560842168062
467	331.098543537197	145.520360462701	10	18	466	23.3	-2.90752353954076	0.938916562200234	3.05536535356372	3.05536535355787	3.0553653535545	3.05536535355522	4.08355335675527
468	330.953167360221	145.567306290812	10	18	467	23.35	-2.90752353951916	0.938916562220129	3.05536535354928	3.05536535355398	3.05536535355594	3.05536535355491	3.93666935629766
469	330.807791183244	145.614252118922	10	18	468	23.4	-2.90752353954076	0.938916562199665	3.05536535356354	3.05536535355787	3.05536535355582	3.05536535355491	3.78978535584108
470	330.662415006268	145.661197947033	10	18	469	23.45	-2.90752353951916	0.938916562220129	3.05536535354928	3.05536535355498	3.05536535355398	3.05536535355491	3.64290135538347
471	330.517038829291	145.708143775143	10	18	470	23.5	-2.90752353954076	0.938916562199665	3.05536535356354	3.05536535355787	3.05536535355594	3.05536535355491	3.49601735492671
472	330.371662652315	145.755089603254	10	18	471	23.55	-2.90752353951916	0.938916562220129	3.05536535354928	3.05536535355376	3.0553653535545	3.05536535355522	3.34913335446929
473	330.226286475338	145.802035431364	10	18	472	23.6	-2.90752353954076	0.938916562200234	3.05536535356372	3.05536535355398	3.05536535355592	3.05536535355491	3.20224935401203
474	330.080910298362	145.848981259474	10	18	473	23.65	-2.90752353951916	0.938916562199665	3.05536535354299	3.05536535355401	3.05536535355389	3.05536535355521	3.05536535355509
475	329.935534121386	145.895927087585	10	18	474	23.7	-2.9075235395203	0.938916562220129	3.05536535355036	3.05536535355401	3.05536535355594	3.05536535355496	3.05536535355506
476	329.790157944409	145.942872915695	10	18	475	23.75	-2.90752353954076	0.938916562200234	3.05536535356372	3.05536535355398	3.05536535355389	3.05536535355491	3.05536535355509
477	329.644781767433	145.989818743806	10	18	476	23.8	-2.90752353951916	0.938916562220129	3.05536535354928	3.05536535355401	3.05536535355594	3.05536535355521	3.05536535355506
478	329.499405590456	146.036764571916	10	18	477	23.85	-2.90752353954076	0.938916562199665	3.05536535356354	3.05536535355791	3.05536535355387	3.05536535355491	3.05536535355491
479	329.35402941348	146.083710400026	10	18	478	23.9	-2.90752353951916	0.938916562200234	3.05536535354316	3.05536535355376	3.05536535355461	3.05536535355522	3.05536535355506
480	329.208653236503	146.130656228137	10	18	479	23.95	-2.90752353954076	0.938916562220129	3.05536535356983	3.05536535355787	3.05536535355594	3.05536535355491	3.05536535355491
481	329.063277059527	146.177602056247	10	18	480	24	-2.90752353951916	0.938916562199665	3.05536535354299	3.05536535355376	3.05536535355387	3.05536535355491	3.05536535355509
482	328.91790088255	146.224547884358	10	18	481	24.05	-2.90752353954076	0.938916562220129	3.05536535356983	3.0553653535552	3.05536535355592	3.05536535355497	3.05536535355458
483	328.772524705574	146.271493712468	10	18	482	24.1	-2.90752353951916	0.938916562199665	3.05536535354299	3.05536535355398	3.05536535355389	3.05536535355393	3.05536535355494
484	328.627148528598	146.318439540579	10	18	483	24.15	-2.9075235395203	0.938916562220129	3.05536535355036	3.05536535355398	3.05536535355655	3.05536535355527	3.05536535355506
485	328.481772351621	146.365385368689	10	18	484	24.2	-2.90752353954076	0.938916562200234	3.05536535356372	3.05536535355398	3.05536535355387	3.05536535355491	3.05536535355493
486	328.336396174645	146.412331196799	10	18	485	24.25	-2.90752353951916	0.938916562199665	3.05536535354299	3.05536535355401	3.05536535355594	3.05536535355521	3.05536535355506
487	328.191019997668	146.45927702491	10	18	486	24.3	-2.90752353954076	0.938916562220129	3.05536535356983	3.05536535355791	3.05536535355399	3.05536535355491	3.05536535355506
488	328.045643820692	146.50622285302	10	18	487	24.35	-2.90752353951916	0.938916562200234	3.05536535354316	3.05536535355376	3.05536535355399	3.05536535355491	3.05536535355506
489	327.900267643715	146.553168681131	10	18	488	24.4	-2.90752353954076	0.938916562220129	3.05536535356983	3.05536535355791	3.05536535355594	3.05536535355521	3.05536535355506
490	327.754891466739	146.600114509241	10	18	489	24.45	-2.90752353951916	0.938916562199665	3.05536535354299	3.05536535355401	3.05536535355387	3.05536535355491	3.05536535355493
491	327.609515289762	146.647060337351	10	18	490	24.5	-2.90752353954076	0.938916562200234	3.05536535356372	3.05536535355398	3.05536535355655	3.05536535355527	3.05536535355506
492	327.464139112786	146.694006165462	10	18	491	24.55	-2.9075235395203	0.938916562220129	3.05536535355036	3.05536535355398	3.05536535355389	3.05536535355393	3.05536535355494
493	327.31876293581	146.740951993572	10	18	492	24.6	-2.90752353951916	0.938916562199665	3.05536535354299	3.05536535355398	3.05536535355592	3.05536535355497	3.05536535355458
494	327.173386758833	146.787897821683	10	18	493	24.65	-2.90752353954076	0.938916562220129	3.05536535356983	3.0553653535552	3.05536535355387	3.05536535355491	3.05536535355509
495	327.028010581857	146.834843649793	10	18	494	24.7	-2.90752353951916	0.938916562199665	3.05536535354299	3.05536535355376	3.05536535355594	3.05536535355491	3.05536535355491
496	326.88263440488	146.881789477904	10	18	495	24.75	-2.90752353954076	0.938916562220129	3.05536535356983	3.05536535355787	3.05536535355461	3.05536535355522	3.05536535355506
497	326.737258227904	146.928735306014	10	18	496	24.8	-2.90752353951916	0.938916562200234	3.05536535354316	3.05536535355376	3.05536535355387	3.05536535355491	3.05536535355491
498	326.591882050927	146.975681134124	10	18	497	24.85	-2.90752353954076	0.938916562199665	3.05536535356354	3.05536535355791	3.05536535355594	3.05536535355521	3.05536535355506
499	326.446505873951	147.022626962235	10	18	498	24.9	-2.90752353951916	0.938916562220129	3.05536535354928	3.05536535355401	3.05536535355389	3.05536535355491	3.05536535355509
500	326.301129696974	147.069572790345	10	18	499	24.95	-2.90752353954076	0.938916562200234	3.05536535356372	3.05536535355398	3.05536535355594	3.05536535355496	3.05536535355506
501	326.155753519998	147.116518618456	10	18	500	25	-2.9075235395203	0.938916562220129	3.05536535355036	3.05536535355401	3.05536535355389	3.05536535355521	3.05536535355509
502	326.010377343022	147.163464446566	10	18	501	25.05	-2.90752353951916	0.938916562199665	3.05536535354299	3.05536535355401	3.05536535355592	3.05536535355491	5.19334471185781
503	325.865001166045	147.210410274676	10	18	502	25.1	-2.90752353954076	0.938916562200234	3.05536535356372	3.05536535355398	3.0553653535545	3.05536535355522	7.33132407016072
504	325.719624989069	147.257356102787	10	18	503	25.15	-2.90752353951916	0.938916562220129	3.05536535354928	3.05536535355376	3.05536535355594	3.05536535355491	10.3667316128012
505	325.574248812092	147.304301930897	10	18	504	25.2	-2.90752353954076	0.938916562199665	3.05536535356354	3.05536535355787	3.05536535355398	3.05536535355491	13.4021391554419
506	325.428872635116	147.351247759008	10	18	505	25.25	-2.90752353951916	0.938916562220129	3.05536535354928	3.05536535355498	3.05536535355582	3.05536535355491	16.4375466980826
507	325.283496458139	147.398193587118	10	18	506	25.3	-2.90752353954076	0.938916562199665	3.05536535356354	3.05536535355787	3.05536535355594	3.05536535355491	19.4729542407226
508	325.138120281163	147.445139415229	10	18	507	25.35	-2.90752353951916	0.938916562220129	3.05536535354928	3.05536535355398	3.0553653535545	3.05536535355522	22.455113677202
509	324.992744104186	147.492085243339	10	18	508	25.4	-2.90752353954076	0.938916562200234	3.05536535356372	3.05536535355787	3.05536535355592	3.05536535355496	25.5185879963941
510	324.84736792721	147.539031071449	10	18	509	25.45	-2.9075235395203	0.938916562199665	3.05536535354407	3.05536535355401	3.05536535355389	3.05536535355521	30.0467093865091
511	324.701991750233	147.58597689956	10	18	510	25.5	-2.90752353953962	0.938916562220129	3.05536535356875	3.05536535355401	3.05536535355592	3.05536535355491	43.2950921589035
512	324.556615573257	147.63292272767	10	18	511	25.55	-2.9075235395203	0.938916562200234	3.05536535354424	3.05536535355398	3.05536535355389	7.3313240701617	56.5434749312977
513	324.411239396281	147.679868555781	10	18	512	25.6	-2.90752353951916	0.938916562220129	3.05536535354928	3.0553653535538	3.05536535355594	11.6072827867665	57.6665284410962
514	324.265863219304	147.726814383891	10	18	513	25.65	-2.90752353954076	0.938916562199665	3.05536535356354	3.05536535355398	3.05536535355398	17.6780978720474	60.6594247650374
515	324.120487042328	147.773760212001	10	18	514	25.7	-2.90752353951916	0.938916562200234	3.05536535354316	3.05536535355376	3.05536535355645	23.7489129573289	62.781054882181
516	323.975110865351	147.820706040112	10	18	515	25.75	-2.90752353954076	0.938916562219561	3.05536535356966	3.05536535355787	3.05536535355399	29.81972804261	64.9026849993244
517	323.829734688375	147.867651868222	10	18	516	25.8	-2.90752353951916	0.938916562200234	3.05536535354316	3.05536535355398	11.6072827867675	35.8905431278903	67.0243151164679
518	323.684358511398	147.914597696333	10	18	517	25.85	-2.90752353954076	0.938916562220129	3.05536535356983	3.05536535355909	20.1592002199784	41.8548620008489	69.3401667737879
519	323.538982334422	147.961543524443	10	18	518	25.9	-2.9075235395203	0.938916562199665	3.05536535354407	3.05536535355401	32.3008303905389	47.9818106392334	71.6560184311082
520	323.393606157445	148.008489352554	10	18	519	25.95	-2.90752353953962	0.938916562220129	3.05536535356875	20.1592002199811	44.4424605611038	57.0380534194633	73.9718700884276
521	323.248229980469	148.055435180664	10	18	520	26	-2.9075235395203	0.938916562200234	3.05536535354424	37.263035086399	56.584090731664	83.5348189642518	76.2877217457479
522	318.822357177734	148.214408874511	10	18	521	26.05	-88.5174560547	3.17947387694005	88.5745396856788	61.5462954275239	68.7257209022267	110.03158450904	78.6035734030683
523	314.396484375	148.373382568359	10	18	522	26.1	-88.5174560546795	3.17947387695995	88.5745396856591	85.8295557686485	80.6543586481418	112.277691528637	83.2864181488804
524	308.24471282959	147.430675506592	10	18	523	26.15	-123.0354309082	-18.8541412353402	124.471667059169	110.112816109774	92.9082559249128	118.26348417652	87.9692628946927
525	302.092941284179	146.487968444824	10	18	524	26.2	-123.03543090822	-18.8541412353601	124.471667059192	117.292241584472	111.02074148537	122.506744410807	92.6153490514991
526	295.941169738769	145.545261383056	10	18	525	26.25	-123.0354309082	-18.8541412353601	124.471667059172	124.045682209885	164.01427257495	126.750004645094	97.2614352083056
527	289.789398193359	144.602554321289	10	18	526	26.3	-123.035430908201	-18.8541412353396	124.47166705917	124.270216422302	208.455886231313	130.993264879381	NA
528	284.695007324219	141.216415405273	10	18	527	26.35	-101.8878173828	-67.7227783203199	122.341742812721	136.211927202092	204.396182837296	135.624968194021	NA
529	279.394744873047	137.848617553711	10	18	528	26.4	-106.00524902344	-67.3559570312403	125.594338121254	217.915729040125	204.226137962501	140.256671508661	NA
530	271.206512451172	133.634506225586	10	18	529	26.45	-163.7646484375	-84.2822265625	184.180220958143	299.619530878155	200.57102826051	144.8883748233	NA
531	263.617004394531	108.088527679443	10	18	530	26.5	-151.790161132819	-510.91957092286	532.990676249338	284.746683464707	196.915918558524	149.520078137941	NA
532	256.027496337891	82.5425491333008	10	18	531	26.55	-151.7901611328	-510.919570922844	532.990676249317	284.1820595027	193.260808856535	149.875822735975	NA
533	253.648864746094	82.231559753418	10	18	532	26.6	-47.5726318359403	-6.21978759765597	47.9775057454833	264.930129318929	190.595577739899	154.965553510994	NA
534	248.092544555664	84.8410110473633	10	18	533	26.65	-111.1264038086	52.189025878906	122.77121831122	175.916108076922	187.60508709241	158.260427917338	NA
535	243.696914672852	84.9002100626628	10	18	534	26.7	-87.9125976562403	1.18398030598996	87.9205700392858	86.9020868349159	178.75600816123	161.481785145669	NA
536	239.301284790039	84.9594090779622	10	18	535	26.75	-87.9125976562597	1.18398030598826	87.9205700393051	96.4444720150913	135.025883700932	164.703142374001	NA
537	234.905654907227	85.0186080932617	10	18	536	26.8	-87.9125976562403	1.18398030598996	87.9205700392858	91.0281146821197	91.2957592406365	NA	NA
538	230.456985473633	86.7794342041015	10	18	537	26.85	-88.9733886718795	35.216522216796	95.6894316463601	92.5818870035309	105.534924184693	NA	NA
539	226.008316040039	88.5402603149414	10	18	538	26.9	-88.9733886718801	35.216522216798	95.6894316463614	94.1356593249422	112.294717872175	NA	NA
540	221.559646606446	90.3010864257812	10	18	539	26.95	-88.9733886718602	35.2165222167957	95.6894316463421	95.689431646357	122.392542030828	NA	NA
541	217.110977172852	92.0619125366211	10	18	540	27	-88.9733886718801	35.216522216798	95.6894316463614	114.625376354294	132.490366189479	NA	NA
542	212.662307739258	93.8227386474609	10	18	541	27.05	-88.9733886718795	35.216522216796	95.6894316463601	133.56132106223	NA	NA	NA
543	209.744972229004	102.883102416992	10	18	542	27.1	-58.3467102050804	181.207275390622	190.369155186045	152.203197058125	NA	NA	NA
544	206.82763671875	111.943466186523	10	18	543	27.15	-58.3467102050798	181.20727539062	190.369155186042	170.845073054016	NA	NA	NA
545	202.025329589844	103.810523986816	10	18	544	27.2	-96.0461425781199	-162.65884399414	188.898811625819	NA	NA	NA	NA
546	197.223022460938	95.6775817871094	10	18	545	27.25	-96.0461425781199	-162.658843994132	188.898811625812	NA	NA	NA	NA
547	NA	NA	10	18	546	27.3	NA	NA	NA	NA	NA	NA	NA
548	NA	NA	10	18	547	27.35	NA	NA	NA	NA	NA	NA	NA
549	NA	NA	10	18	548	27.4	NA	NA	NA	NA	NA	NA	NA
550	NA	NA	10	18	549	27.45	NA	NA	NA	NA	NA	NA	NA
551	NA	NA	10	18	550	27.5	NA	NA	NA	NA	NA	NA	NA
552	NA	NA	10	18	551	27.55	NA	NA	NA	NA	NA	NA	NA
553	NA	NA	10	18	552	27.6	NA	NA	NA	NA	NA	NA	NA
554	NA	NA	10	18	553	27.65	NA	NA	NA	NA	NA	NA	NA
555	NA	NA	10	18	554	27.7	NA	NA	NA	NA	NA	NA	NA
556	NA	NA	10	18	555	27.75	NA	NA	NA	NA	NA	NA	NA
557	NA	NA	10	18	556	27.8	NA	NA	NA	NA	NA	NA	NA
558	NA	NA	10	18	557	27.85	NA	NA	NA	NA	NA	NA	NA
559	NA	NA	10	18	558	27.9	NA	NA	NA	NA	NA	NA	NA
560	NA	NA	10	18	559	27.95	NA	NA	NA	NA	NA	NA	NA
561	NA	NA	10	18	560	28	NA	NA	NA	NA	NA	NA	NA
562	NA	NA	10	18	561	28.05	NA	NA	NA	NA	NA	NA	NA
563	NA	NA	10	18	562	28.1	NA	NA	NA	NA	NA	NA	NA
564	NA	NA	10	18	563	28.15	NA	NA	NA	NA	NA	NA	NA
565	NA	NA	10	18	564	28.2	NA	NA	NA	NA	NA	NA	NA
566	NA	NA	10	18	565	28.25	NA	NA	NA	NA	NA	NA	NA
567	NA	NA	10	18	566	28.3	NA	NA	NA	NA	NA	NA	NA
568	NA	NA	10	18	567	28.35	NA	NA	NA	NA	NA	NA	NA
569	NA	NA	10	18	568	28.4	NA	NA	NA	NA	NA	NA	NA
570	NA	NA	10	18	569	28.45	NA	NA	NA	NA	NA	NA	NA
571	NA	NA	10	18	570	28.5	NA	NA	NA	NA	NA	NA	NA
572	NA	NA	10	18	571	28.55	NA	NA	NA	NA	NA	NA	NA
573	NA	NA	10	18	572	28.6	NA	NA	NA	NA	NA	NA	NA
574	NA	NA	10	18	573	28.65	NA	NA	NA	NA	NA	NA	NA
575	NA	NA	10	18	574	28.7	NA	NA	NA	NA	NA	NA	NA
576	NA	NA	10	18	575	28.75	NA	NA	NA	NA	NA	NA	NA
577	NA	NA	10	18	576	28.8	NA	NA	NA	NA	NA	NA	NA
578	NA	NA	10	18	577	28.85	NA	NA	NA	NA	NA	NA	NA
579	NA	NA	10	18	578	28.9	NA	NA	NA	NA	NA	NA	NA
580	NA	NA	10	18	579	28.95	NA	NA	NA	NA	NA	NA	NA
581	NA	NA	10	18	580	29	NA	NA	NA	NA	NA	NA	NA
582	NA	NA	10	18	581	29.05	NA	NA	NA	NA	NA	NA	NA
583	NA	NA	10	18	582	29.1	NA	NA	NA	NA	NA	NA	NA
584	NA	NA	10	18	583	29.15	NA	NA	NA	NA	NA	NA	NA
585	NA	NA	10	18	584	29.2	NA	NA	NA	NA	NA	NA	NA
586	NA	NA	10	18	585	29.25	NA	NA	NA	NA	NA	NA	NA
587	NA	NA	10	18	586	29.3	NA	NA	NA	NA	NA	NA	NA
588	NA	NA	10	18	587	29.35	NA	NA	NA	NA	NA	NA	NA
589	NA	NA	10	18	588	29.4	NA	NA	NA	NA	NA	NA	NA
590	NA	NA	10	18	589	29.45	NA	NA	NA	NA	NA	NA	NA
591	NA	NA	10	18	590	29.5	NA	NA	NA	NA	NA	NA	NA
592	NA	NA	10	18	591	29.55	NA	NA	NA	NA	NA	NA	NA
593	NA	NA	10	18	592	29.6	NA	NA	NA	NA	NA	NA	NA
594	NA	NA	10	18	593	29.65	NA	NA	NA	NA	NA	NA	NA
595	NA	NA	10	18	594	29.7	NA	NA	NA	NA	NA	NA	NA
596	NA	NA	10	18	595	29.75	NA	NA	NA	NA	NA	NA	NA
597	NA	NA	10	18	596	29.8	NA	NA	NA	NA	NA	NA	NA
598	NA	NA	10	18	597	29.85	NA	NA	NA	NA	NA	NA	NA
599	NA	NA	10	18	598	29.9	NA	NA	NA	NA	NA	NA	NA
600	NA	NA	10	18	599	29.95	NA	NA	NA	NA	NA	NA	NA
601	NA	NA	10	18	600	30	NA	NA	NA	NA	NA	NA	NA
