# Supplementary material for: An automated feeding system for the African killifish reveals the impact of diet on lifespan and allows scalable assessment of associative learning
Source: eLife. 2022 Nov 10;11:e69008. doi: 10.7554/eLife.69008 (PMC9788828; doi:10.7554/eLife.69008)
Supplement: Figure 6—source data 3. [file elife-69008-fig6-data3.zip › Filtered and Interpolated Trajectories with Kinematics/t20_REC006 DLC_likelihood-euclidean-filtered_splines-interpolated_kinematics_02_resnet50_TrainAllTheThingsJun28shuffle1_1030000.csv]

	x2	y2	fishnum	recording_num	bodyparts_coords	seconds	velocity_x	velocity_y	velocity_xy	velocity_xy_5frame	velocity_xy_10frame	velocity_xy_20frame	velocity_xy_40frame
1	63.0347706030363	444.944947906216	20	6	0	0	0	0	0	NA	NA	NA	NA
2	58.7730435343454	414.563565968739	20	6	1	0.05	-85.234541373818	-607.62763874954	613.576624730397	NA	NA	NA	NA
3	59.69626	396.3185	20	6	2	0.1	18.4643293130921	-364.901319374781	365.368176417211	278.505699521424	NA	NA	NA
4	63.48458	386.0315	20	6	3	0.15	75.7664	-205.74	219.247565480121	343.441761121405	NA	NA	NA
5	68.14709	377.5064	20	6	4	0.2	93.2502000000001	-170.502	194.336130979394	271.977228196423	267.766048017288	NA	NA
6	72.1451503559296	361.772399574246	20	6	5	0.25	79.9612071185919	-314.68000851508	324.680307999905	224.400619102715	334.320733937112	NA	NA
7	70.81532	349.0289	20	6	6	0.3	-26.596607118592	-254.869991484919	256.253960105485	207.857796010176	354.230825568146	NA	NA
8	64.47167	348.405	20	6	7	0.35	-126.873	-12.478000000001	127.485130948672	257.026396513152	405.907424436759	NA	NA
9	71.2448272151383	347.551888768583	20	6	8	0.4	135.463144302766	-17.0622246283392	136.533450017422	325.199706752818	471.488943214216	NA	NA
10	92.9174800514846	343.719096973476	20	6	9	0.45	433.453056726926	-76.6558359021406	440.179133494276	436.48442293987	531.459969526309	420.338045450647	NA
11	125.725096274844	338.147573643869	20	6	10	0.5	656.152324467188	-111.43046659214	665.546859198236	587.414229770803	563.608941460554	423.22932187465	NA
12	165.903143651021	332.078267808953	20	6	11	0.55	803.56094752354	-121.38611669832	812.677541040742	735.120090418257	584.823065657114	393.082456896459	NA
13	209.68708994582	326.752128497917	20	6	12	0.6	875.67892589598	-106.52278622072	882.134165103337	805.893542539465	604.645199487038	375.191007808196	NA
14	253.312402925046	323.410104739953	20	6	13	0.65	872.50625958452	-66.84047515928	875.062753254696	802.018176168289	610.077055478057	364.881960208504	NA
15	293.014550354505	323.29314556425	20	6	14	0.7	794.04294858918	-2.33918351406032	794.046394100314	733.161708374358	572.910042884005	355.287016902557	NA
16	325.029	327.6422	20	6	15	0.75	640.2889929099	86.9810887150004	646.170027342356	621.876169203274	512.137909812189	339.481917729814	NA
17	346.588503335087	336.789493547952	20	6	16	0.8	431.19006670174	182.94587095904	468.395202071086	485.034020537857	431.934088224771	328.058717608669	NA
18	358.914946664319	347.432357595101	20	6	17	0.85	246.52886658464	212.85728094298	325.706469247919	339.926543228545	344.474591179633	322.078595175465	NA
19	364.2275	355.3594	20	6	18	0.9	106.25106671362	158.54084809798	190.852009927611	222.257643456088	258.274977202792	316.24980693642	NA
20	365.1905	358.6467	20	6	19	0.95	19.2599999999993	65.7460000000003	68.5090075537518	130.706468075185	179.114064278806	295.249643050142	216.735001142578
21	365.5061	361.5207	20	6	20	1	6.31200000000035	57.4799999999993	57.8255284800747	67.0730131559914	115.354893999074	262.700769403242	216.991454647136
22	365.983	361.285	20	6	21	1.05	9.53800000000001	-4.71399999999903	10.6393251665691	31.5159338677265	71.2943695602241	222.339429614713	201.794209006368
23	365.854	361.6392	20	6	22	1.1	-2.58000000000038	7.08399999999983	7.53919465195054	18.3015853290668	39.5119908638926	178.718196559736	192.862749423245
24	366.0211	362.2708	20	6	23	1.15	3.3420000000001	12.6319999999998	13.0666134862862	8.45214454205943	22.4225583947835	135.130567356	187.519202040445
25	366.1352	362.3136	20	6	24	1.2	2.28200000000015	0.855999999999995	2.43726486045335	11.882271045263	17.5892432162798	95.8659763569196	182.790056222225
26	366.098	361.8863	20	6	25	1.25	-0.743999999999687	-8.54600000000005	8.57832454503794	11.9509685717937	13.2636289942962	63.8408689382199	175.017685987544
27	366.2226	360.5024	20	6	26	1.3	2.49199999999973	-27.6779999999997	27.7899576825871	13.3291829218405	12.7447710046537	41.1376542205275	168.791929295097
28	365.9627	360.2061	20	6	27	1.35	-5.19800000000032	-5.92600000000061	7.88268228460405	16.8769011034928	12.9618019398397	25.117171106266	165.784511072574
29	366.9529	360.3297	20	6	28	1.4	19.8040000000003	2.47200000000021	19.9576852365201	18.0751134465329	11.9861575092077	16.271057688014	162.587434954849
30	367.5664	361.1305	20	6	29	1.45	12.2699999999998	16.0159999999996	20.1758557687148	13.6072709640443	12.6178884350335	13.1319568345098	152.157578051569
31	367.7599	361.8328	20	6	30	1.5	3.87000000000057	14.0460000000007	14.5693862602385	13.9726353078856	12.3268438773659	10.7535874196217	135.885152844631
32	368.0029	361.9562	20	6	31	1.55	4.8599999999999	2.46800000000007	5.4507452701442	10.6431320965749	10.9809388808309	10.5059611162768	115.919352503663
33	368.1738	361.5018	20	6	32	1.6	3.41800000000035	-9.08800000000042	9.70950400381039	8.35887576657426	10.7223513486395	10.5344910382945	94.0464013278288
34	368.0282	361.4231	20	6	33	1.65	-2.91200000000003	-1.57400000000052	3.31016917996677	6.57857430819883	10.1195569812445	10.1564438723857	72.4395770515501
35	367.5931	361.471	20	6	34	1.7	-8.70200000000068	0.958000000000538	8.75457411871148	8.35460679761751	8.67467045273974	10.2930955418923	52.7212709626322
36	367.4893	361.7347	20	6	35	1.75	-2.07599999999957	5.27399999999943	5.66787896836129	7.47206738939341	8.2435458449473	10.553454245274	36.7577294817877
37	367.8145	361.0962	20	6	36	1.8	6.50399999999991	-12.7699999999993	14.3309077172376	9.59598186591416	8.26715122789986	9.52514098152597	25.1919383782336
38	367.8465	361.3591	20	6	37	1.85	0.639999999999645	5.25800000000004	5.29680696268987	8.99046513890522	8.10718013674939	9.49042696968296	17.4730019501507
39	368.4018	360.9387	20	6	38	1.9	11.1059999999998	-8.40800000000058	13.9297415625705	9.90851738169578	8.32673023556364	8.92506297327811	12.8209832281914
40	368.6539	361.0745	20	6	39	1.95	5.04200000000083	2.71600000000035	5.72699048366681	8.17969565818222	7.96830264875101	9.06551305299511	11.4179952586158
41	368.3647	360.6509	20	6	40	2	-5.78399999999988	-8.47200000000043	10.258140182314	8.74229288410537	8.78006461318218	9.06953628602033	10.3193547159145
42	368.4611	360.9184	20	6	41	2.05	1.9279999999992	5.35000000000082	5.68679909966984	7.05747860521313	8.06934308222103	9.4992753926125	10.5187896380762
43	368.8242	360.7379	20	6	42	2.1	7.26200000000063	-3.6099999999999	8.10979309230565	6.9461401585968	8.25850259072642	9.37460609592139	10.5215169107655
44	368.6468	360.5274	20	6	43	2.15	-3.54800000000068	-4.21000000000049	5.50567016810933	7.65161184466859	7.73056896531168	9.74858674710047	10.3553853395269
45	368.8654	360.3894	20	6	44	2.2	4.37200000000075	-2.75999999999954	5.17029825058517	7.95899050625984	9.45635565325048	9.57656556834469	10.5080453142922
46	369.2137	359.7946	20	6	45	2.25	6.96599999999989	-11.8960000000004	13.785498612673	7.77471229734748	9.89552672709335	9.67459002535558	10.5165073881774
47	369.1545	360.1509	20	6	46	2.3	-1.18400000000065	7.12599999999952	7.22369240762608	8.40365932541022	10.7313995573251	9.24622253593961	10.0595143556082
48	369.35	360.4525	20	6	47	2.35	3.91000000000076	6.03200000000015	7.18840204774384	11.9665711479042	10.6420320550934	9.82883279403536	10.0904465364304
49	369.7387	360.6422	20	6	48	2.4	7.77399999999943	3.79400000000032	8.65040530842305	12.1394416095181	11.1704432586373	9.37090876836884	9.67716006791048
50	368.8616	359.8996	20	6	49	2.45	-17.5419999999997	-14.8519999999996	22.9848573630549	13.5038086083904	11.1848284879384	9.7040336827219	9.40202631783684
51	369.5938	359.8789	20	6	50	2.5	14.6439999999996	-0.414000000000669	14.6498509207428	13.5093518128393	10.569115437529	9.8851220122073	9.19410386494915
52	369.2115	359.2898	20	6	51	2.55	-7.64599999999973	-11.7819999999995	14.0455274019876	13.9372271918644	10.4231019896582	10.5316181598757	9.30045520351949
53	368.9602	359.0309	20	6	52	2.6	-5.02600000000029	-5.17800000000079	7.21611806998827	10.4030858279726	11.3991629973443	10.5085427832365	9.2691258163678
54	369.4979	358.987	20	6	53	2.65	10.7540000000006	-0.87799999999902	10.7897822035485	8.99878926553983	11.011248571426	10.5543268066682	9.55297866876966
55	369.4399	358.7277	20	6	54	2.7	-1.15999999999985	-5.18599999999992	5.31415054359574	7.34239537092597	9.95171171219331	10.7229950866922	9.68617182885903
56	369.7659	358.9257	20	6	55	2.75	6.5199999999993	3.95999999999958	7.62836810857916	9.28897418184928	9.87471729732124	10.4795605310808	9.76983705755899
57	369.4778	358.9324	20	6	56	2.8	-5.76199999999972	0.133999999999332	5.76355792891826	8.08526995098762	10.3318367624262	10.5938877296904	9.79557551355475
58	368.6395	358.8082	20	6	57	2.85	-16.7660000000001	-2.48399999999947	16.9490121246048	9.50033759641407	10.3750535113796	10.6904661031778	9.98261878418814
59	368.4012	358.8194	20	6	58	2.9	-4.76599999999962	0.223999999999478	4.77126104924014	10.7506453291026	9.93821035469909	10.4292571625429	9.84930677491886
60	368.9259	358.4901	20	6	59	2.95	10.4939999999999	-6.58599999999979	12.389488770728	13.3212781539264	10.261161685446	9.73853958267856	10.0579893170003
61	368.7406	359.1589	20	6	60	3	-3.70600000000081	13.3760000000007	13.8799067720221	11.46113284091	10.3900056246327	9.31867144387798	10.0459587297396
62	369.5822	358.7612	20	6	61	3.05	16.8320000000006	-7.95400000000086	18.616722053037	11.7911507584106	10.7646734697225	9.10163501442649	10.792122632329
63	369.9644	358.7484	20	6	62	3.1	7.64400000000023	-0.255999999999403	7.64828555952269	11.021985774478	9.98176920901134	9.16364553681421	10.8373581520249
64	369.68	358.8974	20	6	63	3.15	-5.6880000000001	2.98000000000002	6.42135063674312	10.0293659201628	9.84726575365971	9.35737059043884	10.9934694999334
65	369.4102	359.2286	20	6	64	3.2	-5.39600000000064	6.62399999999934	8.5436638510652	8.20806878551865	9.52536745316381	9.79577808937338	11.1088716490392
66	369.4042	359.6744	20	6	65	3.25	-0.119999999999436	8.91600000000039	8.91680750044582	8.50240557711271	8.76262559043472	9.86508408976241	11.0401014797182
67	369.5549	359.2234	20	6	66	3.3	3.01399999999944	-9.0199999999993	9.51023637981644	7.90338074890886	7.8714332664268	10.3449284911699	11.0647410444885
68	369.4374	358.7828	20	6	67	3.35	-2.349999999999	-8.81200000000035	9.119969517493	8.02874913184962	7.9522375622488	10.1364047743409	11.2387801275695
69	369.3653	358.6274	20	6	68	3.4	-1.44200000000069	-3.10799999999972	3.42622649572387	7.49588526070668	8.7765308261786	10.3277047814689	11.5806297914043
70	369.7665	358.8494	20	6	69	3.45	8.02400000000034	4.4399999999996	9.17050576576897	7.53479774733495	9.33039449330073	10.4119449512788	11.1285874134509
71	369.4826	358.9803	20	6	70	3.5	-5.67800000000034	2.61799999999994	6.25248814473115	7.40206954738488	9.34016255489211	10.2067954472718	11.1262425144336
72	369.2624	359.4127	20	6	71	3.55	-4.40399999999954	8.64799999999946	9.70479881295777	9.64968090344833	9.92518351261724	11.0526271047823	10.9510405465196
73	369.2331	358.9909	20	6	72	3.6	-0.586000000000695	-8.43599999999924	8.45632851774267	10.6320398547518	10.2910403396705	11.1661735208132	11.1618582102798
74	368.8376	359.6083	20	6	73	3.65	-7.9099999999994	12.3479999999995	14.6642832760411	11.1844398490775	10.808143809278	11.4326121931987	11.2942270875706
75	368.491	358.9954	20	6	74	3.7	-6.93200000000047	-12.2579999999994	14.0823005222865	12.3155692778995	11.2985224493938	11.4947482113863	12.0327367527519
76	368.1575	358.6922	20	6	75	3.75	-6.66999999999916	-6.06400000000008	9.01448811635967	13.1800111319561	11.6509653041089	11.6006424283555	12.7137018068559
77	368.8158	359.0878	20	6	76	3.8	13.1659999999999	7.91200000000003	15.3604459570677	11.9666067151077	14.2338209431377	11.5355943592866	12.6645844333277
78	369.4424	358.9629	20	6	77	3.85	12.5319999999999	-2.4980000000005	12.7785377880257	11.9650050440357	14.3801094793777	11.7870941519611	12.7053199035832
79	369.0164	358.9054	20	6	78	3.9	-8.52000000000089	-1.15000000000009	8.59726119179913	12.1174907591403	14.0886935602188	12.7320024202658	13.2711768524067
80	368.7669	359.5634	20	6	79	3.95	-4.9899999999991	13.1600000000003	14.0742921669262	16.1520726083759	13.6591019294718	12.5186352442233	13.3766038416151
81	368.3502	359.819	20	6	80	4	-8.33400000000097	5.11200000000031	9.77691669188294	15.5802078267992	13.8611223018188	12.9338135849893	13.2972930136049
82	367.6415	358.1898	20	6	81	4.05	-14.1739999999993	-32.5840000000005	35.5333552032455	16.2107804053298	13.146005205956	12.8004460786127	13.2878512829361
83	367.9614	358.5688	20	6	82	4.1	6.39800000000037	7.58000000000038	9.91921388014244	15.3531988149079	13.2831479642517	13.1600708837455	13.7476719966548
84	367.4769	358.2365	20	6	83	4.15	-9.69000000000051	-6.64600000000064	11.750124084452	15.6047538444973	14.6558610312535	13.2310835847023	13.8181992021269
85	367.9546	358.1305	20	6	84	4.2	9.55400000000054	-2.11999999999989	9.78638421481652	10.1399378035361	13.7387480390529	14.2696954161305	13.8860205586438
86	367.4461	358.3446	20	6	85	4.25	-10.1700000000005	4.28200000000061	11.0346918398302	10.9860881017041	14.2166618658696	15.5623195239494	13.7853020998439
87	367.1821	358.6589	20	6	86	4.3	-5.2800000000002	6.28600000000006	8.20927499843944	13.1009416571773	11.3670712140877	14.9842403754855	13.692325764184
88	366.5073	358.4463	20	6	87	4.35	-13.4960000000001	-4.25200000000018	14.1499653709825	12.1242972631979	11.9400322881132	15.2742350328255	13.7729368711801
89	365.392	358.4916	20	6	88	4.4	-22.3059999999998	0.905999999999949	22.3243918618177	12.8285698872419	12.3734736091859	16.2146489233445	13.9134305676188
90	365.6351	358.5233	20	6	89	4.45	4.86200000000053	0.634000000000015	4.90316224491962	12.5942046246392	14.8802889027893	16.3412627319513	13.9463423120025
91	365.0161	358.9061	20	6	90	4.5	-12.3800000000006	7.65599999999949	14.5560549600503	12.8939764745223	17.26351674608	16.3877905799379	13.8871212640062
92	365.3646	358.9547	20	6	91	4.55	6.97000000000003	0.972000000000435	7.03744868542579	11.6460055611945	16.822475545015	15.5230754610899	13.7505547000396
93	365.0674	358.2309	20	6	92	4.6	-5.94399999999951	-14.4759999999997	15.6488246203983	17.6362805423806	17.2653221013992	16.3291704724963	13.7341289991324
94	365.106	359.0342	20	6	93	4.65	0.77199999999948	16.0659999999996	16.0845372951784	21.6984636049182	17.7734368154354	16.2037862110551	13.5333922883047
95	363.3843	358.7643	20	6	94	4.7	-34.434	-5.39800000000014	34.8545371508502	21.0507464653909	18.9437774248498	16.2772929059014	13.8779232925947
96	361.8091	358.0173	20	6	95	4.75	-31.5039999999999	-14.9400000000003	34.8669702727381	21.6366677282761	18.5589192940061	15.9699617713322	14.1856279382141
97	361.9919	357.9657	20	6	96	4.8	3.65599999999972	-1.03199999999902	3.79886298778936	23.9008680696762	19.6790797080921	15.8490571690813	14.4424333874651
98	361.5429	357.1525	20	6	97	4.85	-8.98000000000025	-16.264000000001	18.5784309348243	20.2512743073189	20.7183086568794	15.7587795903992	14.5257545781467
99	361.7573	355.7991	20	6	98	4.9	4.28800000000024	-27.0679999999993	27.4055390021792	15.4193749830941	20.0340988129242	15.0948587149717	14.7122840333801
100	360.9461	355.9763	20	6	99	4.95	-16.2239999999997	3.54399999999941	16.6065683390635	18.3074129507933	17.6742969090135	15.3740493797817	14.7794347273406
101	360.5474	356.3336	20	6	100	5	-7.97400000000039	7.14600000000019	10.707473651614	19.7999495854827	14.6764067965844	14.840428943023	14.7816882985867
102	361.4175	356.6067	20	6	101	5.05	17.4020000000007	5.46199999999999	18.2390528262853	16.1673295561722	14.8756387931475	14.7006633214665	14.2777604570898
103	360.567	355.6208	20	6	102	5.1	-17.0100000000002	-19.7180000000003	26.0411141082715	15.0973195107082	14.2522370793992	14.3081871145193	14.4168713461017
104	360.1965	355.897	20	6	103	5.15	-7.40999999999985	5.52400000000034	9.24243885562688	13.9334386100747	12.4162806145081	13.835700991907	14.474845798356
105	359.8185	355.48	20	6	104	5.2	-7.56000000000085	-8.33999999999946	11.2565181117433	11.4438646355018	11.8043213347136	13.4861511690589	15.1724299220706
106	359.5741	355.4787	20	6	105	5.25	-4.88799999999969	-0.0260000000002947	4.88806914844676	8.70452457331565	11.1219385920399	12.8089363524788	18.5453785261306
107	359.2868	355.5148	20	6	106	5.3	-5.74599999999919	0.721999999999525	5.79118295342065	8.66523167284398	9.72224693484091	13.9006263994446	22.8364191796092
108	359.9025	355.5581	20	6	107	5.35	12.3139999999989	0.866000000000895	12.3444137973407	8.51132315871894	7.89806557215917	13.7772741234679	28.1683567233006
109	359.5072	355.3383	20	6	108	5.4	-7.90599999999927	-4.39600000000041	9.04597435326853	8.31043857400513	7.63730317088975	13.2099191434158	33.4909006261273
110	359.0814	355.6443	20	6	109	5.45	-8.51600000000076	6.11999999999966	10.4869755411181	8.00062923417999	9.29800542910423	13.21760672273	39.2898828813388
111	359.154	355.8244	20	6	110	5.5	1.45200000000045	3.60200000000077	3.88364622487771	7.09160657100268	10.9414659083731	13.1755860172356	44.9565486392046
112	359.1523	355.6123	20	6	111	5.55	-0.0339999999994234	-4.24200000000042	4.24213625429494	6.60937466893551	12.9256140057417	13.0324454530897	50.8859324846668
113	358.8857	355.8969	20	6	112	5.6	-5.33200000000079	5.69200000000023	7.79930048145416	10.0846876994895	13.3023111675366	12.5045722197071	56.5751664187022
114	359.0243	355.5955	20	6	113	5.65	2.77199999999993	-6.02800000000002	6.63481484293269	13.5724932427411	14.0035576723234	12.745905385657	62.0929645067703
115	358.3394	356.8087	20	6	114	5.7	-13.6979999999994	24.2639999999994	27.8635406938881	17.8505987773034	14.6308921107463	14.0675669382398	66.8325730196882
116	359.1035	356.0652	20	6	115	5.75	15.2819999999997	-14.8699999999997	21.3226739411355	19.5130157640706	15.2292334424313	21.120795280929	71.1255726578886
117	359.4921	354.8439	20	6	116	5.8	7.77199999999993	-24.4259999999997	25.6326639271065	21.3977406757114	16.3426439713386	29.8237811901371	75.6574834488724
118	360.0525	354.2652	20	6	117	5.85	11.2080000000003	-11.5740000000005	16.11138541529	19.1770965220032	17.1110788672551	40.577933856202	79.3011687894946
119	360.6545	353.7339	20	6	118	5.9	12.0399999999995	-10.6259999999997	16.0584394011368	16.8859736421214	17.8545076004242	51.8869425372828	82.446539991754
120	360.758	352.9023	20	6	119	5.95	2.06999999999994	-16.6319999999996	16.7603199253471	14.8346891653738	18.8371284473754	63.2057163828959	86.1288756527214
121	361.066	353.2877	20	6	120	6	6.15999999999985	7.70799999999895	9.8670595417268	14.7091419704397	31.300124653485	75.0726683353862	90.9229850610255
122	361.818	353.1278	20	6	121	6.05	15.0400000000002	-3.19799999999987	15.3762415433683	14.311274525137	46.7219483745325	87.0712016478671	97.0976660529807
123	361.6591	352.3701	20	6	122	6.1	-3.1779999999992	-15.154	15.4836494406194	18.4971603727476	67.8535565448674	98.8421457228851	104.334735104167
124	362.2913	352.6786	20	6	123	6.15	12.6439999999991	6.17000000000075	14.0691021746232	45.7142756648485	89.7703274022422	110.350228021634	109.68594963799
125	363.996	351.8753	20	6	124	6.2	34.0940000000001	-16.0660000000007	37.6897491634002	78.6092075836912	111.780540655045	120.178994870317	110.352322180443
126	366.953	345.2036	20	6	125	6.25	59.1399999999999	-133.434	145.952636002232	120.997971119295	134.916103228341	129.442208963298	110.465544096466
127	374.4964	340.3084	20	6	126	6.3	150.868	-97.9039999999998	179.850901137581	165.229380279347	157.799759324396	137.4143404983	110.685882671317
128	382.9604	332.7144	20	6	127	6.35	169.28	-151.88	227.42746711864	205.063920937343	180.573212578515	144.825063455521	110.666795287476
129	389.399189664923	322.872126920135	20	6	128	6.4	128.775793298461	-196.845461597301	235.226147974885	224.117930791834	202.845948442843	151.683160840092	110.796019267543
130	393.511548831713	311.765909943194	20	6	129	6.45	82.2471833357997	-222.124339538819	236.862452453379	236.9903110651	221.52086129326	159.040144582713	110.697956137008
131	395.502982500428	299.870316150914	20	6	130	6.5	39.8286733742998	-237.9118758456	241.222685274683	240.148454037735	227.584293273112	168.670384104815	110.952890278773
132	395.578995671126	287.65991262503	20	6	131	6.55	1.52026341395981	-244.20807051768	244.212802503914	240.462516606339	228.106732622068	181.162886652872	111.481293161296
133	393.945093343866	275.60926644728	20	6	132	6.6	-32.6780465451998	-241.012923555	243.218181981814	237.977801649176	221.796570366175	196.164897988627	111.514895185044
134	390.806780518705	264.192944699399	20	6	133	6.65	-62.7662565032199	-228.32643495762	236.796460817902	231.05065575439	213.595994277942	206.625993890323	113.364025212234
135	386.369562195702	253.885514463123	20	6	134	6.7	-88.7443664600607	-206.14860472552	224.438877667565	219.223154179035	206.29974851038	206.637077422646	119.475533785071
136	380.838943374915	245.161542820189	20	6	135	6.75	-110.612376415739	-174.47943285868	206.586955800757	203.444686694615	202.42466498129	199.810292912003	130.000469419134
137	374.420429056403	238.495596852334	20	6	136	6.8	-128.37028637024	-133.3189193571	185.075294627139	186.729471949546	204.526013981348	191.547984152497	143.176637207349
138	367.319524240224	234.362243641293	20	6	137	6.85	-142.01809632358	-82.66706422082	164.325844559713	174.621695371585	211.756583398738	180.75565671875	157.855859981657
139	359.741733926436	233.236050268802	20	6	138	6.9	-151.55580627576	-22.52386744982	153.220387092556	173.798674208189	210.406039337803	169.705095997804	172.314493592128
140	351.892563115097	235.591583816599	20	6	139	6.95	-156.98341622678	47.1106709559405	163.899994777758	189.82887378366	191.753293552033	158.19019589112	185.066903462968
141	343.977516806265	241.90341136642	20	6	140	7	-158.30092617664	126.23655099642	202.471849983779	220.068480102861	172.036292550895	146.833112222159	194.900442042521
142	336.2021	252.6461	20	6	141	7.05	-155.5083361253	214.8537726716	265.226292504493	234.08260672606	154.989235682925	135.891384674724	200.431238974246
143	329.218033334434	266.792163193403	20	6	142	7.1	-139.68133331132	282.92126386806	315.523876155717	208.884891732481	139.714743071326	124.187644647203	205.90309599069
144	325.4619	277.3059	20	6	143	7.15	-75.1226666886794	210.27473613194	223.291020208551	170.273910893601	125.814197717665	116.377822402834	220.501086512571
145	325.9976	279.1242	20	6	144	7.2	10.7139999999993	36.3659999999993	37.9114198098664	120.149597582191	110.08064327186	118.772072699825	236.127741310417
146	326.4655	279.1768	20	6	145	7.25	9.35800000000086	1.05200000000082	9.41694578937448	59.3610060397905	91.2415594630282	130.55872987497	242.09405424195
147	327.0823	279.5677	20	6	146	7.3	12.3359999999991	7.81799999999976	14.604725947445	17.5457887092699	67.2567553681007	148.938933916398	242.053373234359
148	326.72	279.116	20	6	147	7.35	-7.24599999999896	-9.03400000000033	11.5809184437155	11.2763948112395	36.6187058956686	170.886656507792	238.908780637689
149	326.3178	279.702	20	6	148	7.4	-8.04400000000101	11.7200000000003	14.2149335559482	12.2092080324559	22.3496054678655	192.945826344163	239.706086690955
150	325.9957	279.6389	20	6	149	7.45	-6.44199999999955	-1.2620000000004	6.56445031971415	14.3639131540106	45.7908518476175	211.093662343224	245.787159988434
151	325.3987	280.0121	20	6	150	7.5	-11.9399999999996	7.46399999999994	14.0810118954566	13.8764057515466	89.0811671990456	221.130499980226	253.592637031213
152	326.3839	279.2124	20	6	151	7.55	19.7039999999993	-15.9939999999995	25.3782515552186	27.153422226461	142.888632149871	219.69959129562	259.602326161628
153	326.4455	278.7594	20	6	152	7.6	1.23199999999997	-9.05999999999949	9.14338143139565	80.3053088839955	202.058569944258	215.641293992753	260.7859901096
154	330.1334	277.1345	20	6	153	7.65	73.7580000000003	-32.4980000000005	80.60001593052	165.953126365635	260.077454970661	234.376179134819	258.961618300578
155	343.465990736488	274.369944301368	20	6	154	7.7	266.65181472976	-55.2911139726405	272.323883607387	271.413351145732	312.106681414587	265.618405198188	257.998507865291
156	365.332057538019	271.054405393291	20	6	155	7.75	437.32133603062	-66.3107781615395	442.320099303656	390.24073413697	351.019440497424	284.377815571897	273.464484527313
157	392.765881552573	267.734536408867	20	6	156	7.8	548.67648029108	-66.3973796884807	552.679375455701	493.001487714861	372.142427223139	292.558762316221	296.420410879146
158	422.80174392813	264.956990481195	20	6	157	7.85	600.717247511141	-55.550918553439	603.280296387584	543.908053945179	394.663882089838	297.061904556628	312.637247047732
159	452.473925812671	263.268420743373	20	6	158	7.9	593.44363769082	-33.7713947564407	594.403783819979	536.085754629212	446.402752801773	309.707077384106	313.960165359873
160	478.816708354176	263.215480328501	20	6	159	7.95	526.8556508301	-1.05880829744024	526.856714758974	472.871503300545	485.445958548758	333.384124085747	313.948478575055
161	498.864372700626	265.344822369677	20	6	160	8	400.953286929	42.5868408235203	403.208602723822	399.087030042706	479.674463944747	360.352161840267	313.68382247481
162	509.6512	270.2031	20	6	161	8.05	215.73654598748	97.1655526064603	236.608118812367	399.804017888684	442.228892482571	383.313267648533	318.643016259492
163	510.1447	281.9106	20	6	162	8.1	9.86999999999966	234.15	234.357930098386	426.983863152336	392.065239168998	397.384335571997	323.217443721374
164	506.267403936218	311.557570460248	20	6	163	8.15	-77.5459212756402	592.93940920496	597.98872304987	423.263173260283	359.33669979755	401.545414198322	324.880072246697
165	502.7635	344.5096	20	6	164	8.2	-70.0780787243593	659.04059079504	662.755941077236	411.586281664596	354.661566756907	397.224943030757	327.537274965902
166	502.788239767741	363.739841749289	20	6	165	8.25	0.494795354819644	384.60483498578	384.605153263555	385.043448295291	369.684883183109	416.370239179656	330.391478259913
167	506.2527	371.95	20	6	166	8.3	69.28920464518	164.20316501422	178.223660833933	318.869381706416	394.484108073927	443.901887841893	333.680316032198
168	511.2121	373.0604	20	6	167	8.35	99.1880000000003	22.2080000000005	101.64376325186	282.339270361479	400.104789054157	454.387837587671	334.574240484185
169	512.872595484738	359.808104328059	20	6	168	8.4	33.2099096947593	-265.04591343882	267.118390105497	316.106593105936	356.688075594871	434.974504375583	334.35636362706
170	510.716294127014	335.899877403725	20	6	169	8.45	-43.1260271544795	-478.164538486681	480.105384352549	377.381934483258	309.003927512757	416.803294806886	335.287639235703
171	505.55549502692	308.713288315362	20	6	170	8.5	-103.21598200188	-543.73178176726	553.441766985843	415.166129813024	353.066014414566	406.237144969393	336.653744379967
172	498.202497284551	285.625906151333	20	6	171	8.55	-147.059954847381	-461.747643280579	484.60036772054	394.506769483326	445.574883201215	417.586441223365	337.938489789554
173	489.4696	274.0153	20	6	172	8.6	-174.657945691019	-232.21212302666	290.56473990069	335.668584664036	516.710436006344	430.793593449994	339.04285320009
174	481.35791437277	275.152989938618	20	6	173	8.65	-162.233712544601	22.7537987723599	163.821588457008	390.025435723195	510.612308953615	415.383965358575	338.631500638011
175	480.6238	265.8863	20	6	174	8.7	-14.6822874553993	-185.33379877236	185.914460256099	513.767831919173	478.945022856864	389.456144733616	333.073690668492
176	492.075332231053	226.245949608157	20	6	175	8.75	229.030644621059	-792.80700783686	825.226022281637	618.254742199665	442.789406755677	376.40514094793	323.03565529396
177	507.972201026568	173.420435796313	20	6	176	8.8	317.9373759103	-1056.51027623688	1103.31234870043	626.717848423905	440.688774372803	374.801869748176	309.976000112752
178	517.437	133.8877	20	6	177	8.85	189.295979468641	-790.65471592626	812.999291303152	622.221461049692	461.482397845832	372.086576411742	297.446942080469
179	517.5979	123.5821	20	6	178	8.9	3.21799999999939	-206.112	206.137119578207	495.55337778816	474.079855122279	359.005649870014	284.0574636968
180	525.2859	120.8126	20	6	179	8.95	153.76	-55.3899999999999	163.432523385035	367.609716826434	469.908361954475	337.19115438566	271.809614474449
181	524.8732	111.2272	20	6	180	9	-8.25399999999945	-191.708	191.885605973976	304.710053491998	399.744267481295	312.955326919668	261.954156035844
182	521.266535320834	88.3298079274966	20	6	181	9.05	-72.1332935833198	-457.947841450068	463.594043891802	321.441861820653	304.028856295137	292.563711930576	256.838673189719
183	518.5855	63.54937	20	6	182	9.1	-53.6207064166797	-495.608758549932	498.500974630972	317.595262859258	227.46271681714	280.701370828182	251.621385681754
184	517.98872783474	49.0718563795769	20	6	183	9.15	-11.9354433052013	-289.550272408462	289.79616122148	303.93515717443	207.398990786412	275.717587077701	237.07572249624
185	518.3917	41.87315	20	6	184	9.2	8.05944330520106	-143.974127591538	144.199528578058	240.447995763839	195.437285914455	268.922438306226	221.696259420647
186	517.5463	35.752	20	6	185	9.25	-16.9080000000008	-122.423	123.58507754984	150.215380142282	183.121247083658	229.701071408264	212.69975734343
187	513.2277	29.85664	20	6	186	9.3	-86.3719999999989	-117.9072	146.158236838845	93.3561197521717	144.438649488348	176.050112383611	212.252529100293
188	510.9364	30.45005	20	6	187	9.35	-45.8260000000007	11.8682	47.3378965231881	73.2793089696533	99.9203438105325	140.506046573267	215.731009676766
189	511.2112	30.43975	20	6	188	9.4	5.49600000000055	-0.206000000000017	5.4998592709274	62.3073369928865	77.3553190331235	133.140423018018	212.391485376804
190	509.0952	31.00723	20	6	189	9.45	-42.3200000000008	11.3496	43.8154746654658	48.4293032128564	67.9365146579764	126.815934142013	205.243459338689
191	507.6951	34.14532	20	6	190	9.5	-28.001999999999	62.7618	68.7252176660063	49.6253074787826	59.6578753352338	117.671167102295	199.462502088273
192	506.762	37.86858	20	6	191	9.55	-18.6620000000005	74.4652000000001	76.7680679386946	61.3545183140752	48.0713684720863	96.0909051560731	193.287870245815
193	508.515	39.87706	20	6	192	9.6	35.0599999999997	40.1696	53.3179178528192	62.5937203462995	53.5493763293933	72.4491779135132	187.545698518269
194	511.0217	41.87786	20	6	193	9.65	50.1340000000005	40.016	64.14591344739	57.0084136775812	58.8818552496243	58.7674796339045	187.011573856983
195	512.3845	39.78128	20	6	194	9.7	27.2559999999999	-41.9315999999999	50.0114848265874	47.7134337313162	58.1945823695696	53.9363741076779	187.729729422207
196	513.8726	38.38597	20	6	195	9.75	29.7620000000006	-27.9062	40.7986843224146	57.473445180004	52.2210871209316	48.9943737389302	171.983801977892
197	514.2952	36.93146	20	6	196	9.8	8.45199999999977	-29.0902	30.2931682073697	56.4091921851735	47.7431608237985	49.7031884524094	147.429881305622
198	513.907	31.84034	20	6	197	9.85	-7.76399999999967	-101.8224	102.117975096258	53.7954443928398	44.9780120164938	59.3754429417901	129.986301121779
199	515.0271	29.12074	20	6	198	9.9	22.4019999999996	-54.392	58.8246484732377	47.4337605642821	40.1796402346855	65.7773208835936	128.770957569318
200	516.0553	27.58623	20	6	199	9.95	20.5639999999994	-30.6902	36.9427458649188	47.7728879162808	39.9362335573795	73.2957642917189	126.321325724653
201	516.0069	27.13933	20	6	200	10	-0.968000000000302	-8.93799999999999	8.99026517962626	32.4825788529837	38.3308721426265	85.9696772568787	124.540565833163
202	514.9439	25.94424	20	6	201	10.05	-21.2599999999998	-23.9018	31.988804967363	23.9500882841976	51.3350084327325	94.0120285610546	114.844232019258
203	514.9973	24.66203	20	6	202	10.1	1.06800000000021	-25.6442	25.6664297797726	26.0770227219192	65.2015095541869	94.3900262083556	103.827449429356
204	514.192	24.5947	20	6	203	10.15	-16.1059999999998	-1.34660000000004	16.1621956293071	29.2279837209709	72.6727865175628	98.3055606362659	98.0635310064462
205	512.0491	25.62766	20	6	204	10.2	-42.8580000000011	20.6592	47.5774180535272	54.8971289491843	88.3969462138682	106.537020538189	96.0830785356766
206	510.8159	25.52759	20	6	205	10.25	-24.6639999999991	-2.00139999999998	24.7450701748844	97.92044025539	119.718267392826	114.266532547519	97.601507907893
207	502.8257	26.17921	20	6	206	10.3	-159.804	13.0324	160.33453110843	121.395484750928	140.280896298311	118.809650227632	100.531457344425
208	490.844959547087	24.9947377792183	20	6	207	10.35	-239.61480905826	-23.689444415634	240.782986310802	150.716869705817	143.802040400217	119.466555670291	104.556245224374
209	484.2654	26.13052	20	6	208	10.4	-131.59119094174	22.715644415634	133.537418106997	210.208551064681	156.431481037846	124.401492120618	106.704191958369
210	490.036108962564	33.9387090069473	20	6	209	10.45	115.41417925128	156.163780138946	194.184342827973	225.664663647437	173.137807518999	125.826717307294	107.528980242598
211	502.034978078147	44.6888179075453	20	6	210	10.5	239.97738231166	215.00217801196	322.203476969202	189.683640545045	190.202192952412	131.40996456403	107.569595810183
212	510.8721	52.6297	20	6	211	10.55	176.74243843706	158.817641849094	237.615094022213	191.467477324764	186.284292022531	133.597558882444	107.555849755387
213	511.5425	55.59885	20	6	212	10.6	13.4080000000006	59.383	60.877870798838	195.55874533218	173.731601786394	135.205720945198	107.151526639616
214	513.318183587219	62.4967958127426	20	6	213	10.65	35.5136717443793	137.958916254852	142.456602005596	170.195834840144	176.130197723674	137.359582378988	108.462528872807
215	516.805087940153	72.6465768392194	20	6	214	10.7	69.7380870586812	202.995620529536	214.640682865052	146.903920397624	163.25648840072	138.229782963675	113.822608829999
216	519.3464	82.0797	20	6	215	10.75	50.8262411969395	188.662463215612	195.38892450902	157.779563027744	143.101661735235	146.208642076856	116.777168735464
217	519.1377	88.13388	20	6	216	10.8	-4.17400000000043	121.0836	121.155521809615	160.792918122583	126.914221466577	151.359726236441	123.603528677152
218	519.1544	93.89666	20	6	217	10.85	0.334000000000287	115.2556	115.256083949438	130.95423146926	126.609401490179	149.737047506959	142.362763257612
219	522.9175	100.8157	20	6	218	10.9	75.2620000000002	138.3808	157.523377479789	116.007488630326	118.28768372013	147.631063033145	153.142349815886
220	519.7101	100.1669	20	6	219	10.95	-64.1480000000001	-12.9760000000002	65.4472495984363	106.92452253553	103.321758408352	141.762196193477	168.867870160248
221	517.5663	105.8059	20	6	220	11	-42.8760000000011	112.78	120.65521031435	95.4392399526138	102.215091201299	129.169514363487	190.748210604674
222	514.1028	107.3375	20	6	221	11.05	-69.2699999999991	30.6320000000002	75.7406913356347	75.7824493176764	116.435160450351	121.099670949719	193.131161555188
223	514.5236	110.1982	20	6	222	11.1	8.41599999999971	57.2139999999999	57.8296710348588	75.6892853474441	125.742493227523	119.913027070877	206.071992663734
224	513.3354	112.9114	20	6	223	11.15	-23.7639999999988	54.264	59.2394243051023	88.4226937722729	119.131928342617	118.619497109347	222.375012313455
225	513.8162	116.1247	20	6	224	11.2	9.61599999999862	64.2660000000001	64.9814297472746	125.945798365173	120.267903986233	121.108197121809	229.465195476909
226	504.9131	118.5062	20	6	225	11.25	-178.062	47.6300000000001	184.322252438494	156.045746502433	115.237366991738	119.287804923409	239.700446014871
227	491.983782741129	121.000993427462	20	6	226	11.3	-258.58634517742	49.89586854924	263.356214300135	162.481407367557	115.285120432861	128.397407126673	253.660383398909
228	481.9272	123.7154	20	6	227	11.35	-201.13165482258	54.2881314507599	208.329411721159	164.846522625023	113.216652651575	165.258970844934	259.375837874828
229	478.3903	126.6108	20	6	228	11.4	-70.7380000000001	57.9079999999999	91.4177286307202	142.052040211204	118.951310498565	181.883207511155	258.427718209868
230	477.7891	130.4038	20	6	229	11.45	-12.0240000000001	75.8599999999998	76.8070060346058	104.62444250055	138.894635835265	211.909023013202	254.445253173801
231	477.9188	133.9189	20	6	230	11.5	2.59399999999914	70.3020000000004	70.3498403693999	70.3875588007169	136.360518645519	250.086456645318	247.973635100701
232	474.4428	135.4811	20	6	231	11.55	-69.52	31.2439999999998	76.2182257468644	75.421213629574	140.359653802995	252.664764227932	243.910120077495
233	473.777650253177	137.215156549815	20	6	232	11.6	-13.3029949364595	34.6811309962999	37.144993221994	112.942749045508	204.775448462345	276.93826438227	244.455828338165
234	471.4542	142.5614	20	6	233	11.65	-46.4690050635397	106.9248690037	116.586002775006	130.668997079834	244.634486679693	307.390442247922	242.235636111246
235	462.910034468334	152.650257565827	20	6	234	11.7	-170.88331063332	201.77715131654	264.414683114273	176.094865105441	303.55014204017	320.700607990142	237.818549206966
236	458.194362772868	159.049468484805	20	6	235	11.75	-94.3134339093206	127.98421837956	158.981080541034	339.163338123973	384.935546298898	333.192249952886	233.799199315747
237	471.0093	150.9361	20	6	236	11.8	256.29874454264	-162.2673696961	303.347565874896	413.847759729812	390.044408023003	355.961040561376	230.976149416874
238	504.74459104017	124.882945130565	20	6	237	11.85	674.7058208034	-521.0630973887	852.487358314653	494.157535034832	440.659876112965	369.014628242697	228.666223161897
239	521.5405	107.0457	20	6	238	11.9	335.918179196599	-356.7449026113	490.008110804203	639.202095517962	495.829573997278	369.224373386591	224.957633321788
240	490.861702374993	119.990970688662	20	6	239	11.95	-613.575952500139	258.90541377324	665.963559639374	603.993950940566	502.506580145019	367.128310154125	223.928111792868
241	452.72	142.3461	20	6	240	12	-762.834047499859	447.10258622676	884.203882956683	542.156414101957	530.023981260254	366.777755837915	221.782879015348
242	451.335496429177	148.559048618913	20	6	241	12.05	-27.6900714164606	124.25897237826	127.306842987916	577.811388264744	571.562427319757	366.720569205271	220.328019468695
243	477.214375754563	140.299512033019	20	6	242	12.1	517.57758650772	-165.19073171788	543.299674121607	510.855625255206	533.25380802305	368.998629605453	219.612473077635
244	507.434342202668	126.042619430615	20	6	243	12.15	604.399328962101	-285.13785204808	668.282981618139	420.845867002546	493.81426009349	365.851775113144	219.354962178573
245	519.0731	114.2635	20	6	244	12.2	232.775155946639	-235.5823886123	331.184744591684	539.130903698949	430.70647826808	354.528901292124	217.985692066146
246	497.570006567422	111.289683943475	20	6	245	12.25	-430.061868651559	-59.4763211304999	434.155091693382	524.351201944143	348.619965376933	348.310593708084	213.807710411494
247	461.811032103212	114.858305519366	20	6	246	12.3	-715.1794892842	71.37243151782	718.732026469932	409.817131922236	343.396730387539	333.554891707074	207.713139614899
248	439.0438	120.5589	20	6	247	12.35	-455.344642064241	114.01188961268	469.40116534758	350.557331280953	297.337383097942	292.07347547886	202.674104683868
249	442.3323	124.0288	20	6	248	12.4	65.77	69.3980000000002	95.6126315086036	276.39406375132	235.873976229011	268.032059132422	200.768406869652
250	441.1306	122.7645	20	6	249	12.45	-24.0339999999992	-25.2860000000001	34.8857413852704	147.662557076129	206.551222439228	235.947200572535	199.689257742462
251	439.7002	119.939	20	6	250	12.5	-28.6080000000004	-56.5100000000001	63.3387540452134	70.3235642517411	166.597206155915	193.479301385377	198.713145480583
252	441.049950351491	116.436340614341	20	6	251	12.55	26.9950070298205	-70.0531877131797	75.07449309398	61.9308205357859	95.5473560943914	187.991274709457	204.055774633119
253	443.290430857083	112.960562081839	20	6	252	12.6	44.8096101118392	-69.5155706500401	82.7062012256382	62.5451135975028	50.8931429346692	162.286681773	211.165989487736
254	444.1845	110.4315	20	6	253	12.65	17.8813828583407	-50.58124163678	53.6489129288273	56.8003485605096	42.249858171354	131.319482109225	208.899502364695
255	442.5032	109.5511	20	6	254	12.7	-33.6260000000004	-17.6079999999999	37.9572066938549	43.4321551126534	41.1879228769898	115.27077614215	203.831538290271
256	440.7942	109.8246	20	6	255	12.75	-34.1800000000001	5.46999999999997	34.6149288602476	31.4627216175973	38.3386373938222	94.4231708701008	200.367552974357
257	440.3918	109.9115	20	6	256	12.8	-8.048	1.738	8.23352585469919	22.5688958069221	32.5858190313757	59.4652386684223	193.095322604853
258	439.2934	110.2275	20	6	257	12.85	-21.9679999999994	6.32000000000005	22.8590337503573	19.8307321564768	27.2359804480578	36.3335811250378	172.995750458326
259	439.5052	109.8203	20	6	258	12.9	4.23599999999965	-8.14400000000006	9.17978387545143	19.8769262271347	26.764987989438	32.3124403527119	161.364944606602
260	439.4041	108.6112	20	6	259	12.95	-2.02199999999948	-24.1820000000001	24.2663884416286	21.7394829500979	23.9903298450725	32.2502053308001	145.161020585039
261	439.5544	106.8754	20	6	260	13	3.00599999999918	-34.716	34.8458992135372	23.0092392785184	22.249135584287	30.6485351232508	124.103374733137
262	439.6306	106.0014	20	6	261	13.05	1.52400000000057	-17.4799999999999	17.5463094695152	30.961080171954	23.3831212424531	41.3909800609672	121.085815173786
263	441.0344	105.5988	20	6	262	13.1	28.0759999999998	-8.05200000000013	29.2078153924594	28.1499275336682	21.7740193154064	53.3333493700191	107.928649131154
264	439.6783	103.562	20	6	263	13.15	-27.1220000000005	-40.736	48.9389883426295	24.6213449414393	22.3750225340698	51.9472296162452	93.0479235093086
265	440.1399	103.3439	20	6	264	13.2	9.23200000000065	-4.36199999999985	10.2106252501995	25.0267595348082	23.3124877846103	53.134175288419	86.6410250531361
266	439.3427	103.6669	20	6	265	13.25	-15.9440000000006	6.45999999999987	17.2029862523929	20.5387993522944	22.9584328526793	52.4245122406295	77.2105394884795
267	439.876	102.8463	20	6	266	13.3	10.6659999999999	-16.412	19.5733824363598	13.7889648961856	50.1961410905587	52.6357535026319	60.4180099502495
268	440.1232	103.0774	20	6	267	13.35	4.94400000000041	4.62199999999996	6.76801447989022	18.4750480355525	79.4307182919804	53.918025437793	49.8744230848954
269	440.748	102.6456	20	6	268	13.4	12.4959999999999	-8.63599999999991	15.1898160620856	21.2955207639194	77.1294712430524	54.6978300807827	48.8061146846407
270	442.2158	101.8241	20	6	269	13.45	29.3560000000002	-16.43	33.6410409470339	75.3655226463091	82.2780207317655	54.3748405975441	49.0002777194345
271	442.4681	100.2793	20	6	270	13.5	5.04599999999982	-30.8959999999999	31.3053498942272	138.322637231666	82.599888896972	54.7274480808966	47.8879213442587
272	447.066611626336	114.026758807886	20	6	271	13.55	91.9702325267201	274.94917615772	289.923391848308	140.469977589919	81.8883857628108	54.1803556381137	46.2576261730756
273	452.2009	129.2626	20	6	272	13.6	102.68576747328	304.71682384228	321.553587406677	146.080993427978	86.0620315601797	53.5706164893086	45.1035500935932
274	452.429	130.5387	20	6	273	13.65	4.56199999999967	25.5220000000003	25.9265178533487	143.904257030025	87.0206376274955	54.7763649093928	45.8637101632552
275	449.5611	129.4024	20	6	274	13.7	-57.3579999999993	-22.7260000000001	61.6961201373305	88.4112488793125	85.4371934104779	58.0112739641219	46.6745999172127
276	449.181	130.3501	20	6	275	13.75	-7.60200000000054	18.954	20.4216679044589	33.8014258886929	86.4964633091138	59.9979081068581	47.2464626596692
277	448.6868	129.9709	20	6	276	13.8	-9.88399999999956	-7.58399999999995	12.4583510947473	33.5712976650719	58.1645701856688	61.3707812320767	48.7899570805252
278	451.0269	130.6078	20	6	277	13.85	46.8020000000001	12.7379999999999	48.5044724535791	24.7933933929774	27.7105146866368	63.415265044753	50.6403571099275
279	450.0568	129.8374	20	6	278	13.9	-19.402	-15.4079999999999	24.7758767352439	29.088669588203	32.4232585757332	65.2997890165696	53.3851431256431
280	450.2842	130.6982	20	6	279	13.95	4.54799999999977	17.2160000000002	17.8065987768581	27.9178914920252	33.7445271964784	65.750350108069	56.1837838877619
281	449.0247	129.0242	20	6	280	14	-25.1900000000001	-33.4800000000001	41.8980488805865	21.6196034845806	37.3959273167441	65.1273075652666	57.2073073109051
282	448.9013	128.7179	20	6	281	14.05	-2.46800000000007	-6.12600000000043	6.60446061385831	31.2752194863945	40.8531767013425	51.124272285184	58.686432780111
283	449.4006	128.0292	20	6	282	14.1	9.9860000000001	-13.7739999999997	17.0130324163564	42.6956609999793	40.7684985293263	36.8737508171673	59.8439177204605
284	446.1263	126.4102	20	6	283	14.15	-65.4859999999996	-32.38	73.053956744313	45.7031850452853	43.5789404056437	39.7801907102652	61.9913425316818
285	442.6597	124.9921	20	6	284	14.2	-69.3320000000006	-28.3620000000002	74.9088063447822	53.7884619106599	46.06350680566	40.2150245460064	62.8801737855287
286	440.034795953905	123.890258454912	20	6	285	14.25	-52.4980809218994	-22.0368309017599	56.9356691071164	59.917393574072	43.7581518214194	42.0684130787089	64.3257226742033
287	437.78960465785	123.191068220629	20	6	286	14.3	-44.9038259211	-13.9838046856599	47.0308449407315	55.882661324893	44.0839743846992	44.9441606584185	64.5936628355715
288	435.4103	123.0605	20	6	287	14.35	-47.5860931570003	-2.61136441258003	47.6576907334168	49.4313526113407	46.0369869476979	47.3626887820619	66.1101834654647
289	432.7665	123.0942	20	6	288	14.4	-52.876	0.673999999999921	52.8802954984179	41.8131185975535	47.1371228447973	52.0724561705036	67.1371439980011
290	430.8907	122.0796	20	6	289	14.45	-37.5160000000005	-20.292	42.6522627770209	34.3794868587385	46.6855218955344	57.9927271779796	67.4112349289538
291	429.9662	122.2615	20	6	290	14.5	-18.4899999999993	3.63799999999998	18.8444990381802	32.1565803213237	46.7408988406737	59.6871665409136	67.6968498511503
292	429.951	121.7686	20	6	291	14.55	-0.30399999999986	-9.85799999999983	9.86268624665697	38.3915843647016	49.0351446154946	63.1925099221083	62.4652017790924
293	429.2284	123.4468	20	6	292	14.6	-14.452	33.5639999999998	36.5431580463428	43.9396911797281	53.9568790347975	66.1172189516125	55.3127644588253
294	430.2184	127.5313	20	6	293	14.65	19.799999999999	81.6900000000001	84.0553157153073	51.6686790837939	60.5659719353635	69.2063201539708	58.5524004071105
295	431.513885354626	130.803849818967	20	6	294	14.7	25.9097070925202	65.4509963793399	70.3927968521535	63.6908023722506	69.9219475502993	67.7490736069355	58.0279157808077
296	432.982074525916	133.275086234557	20	6	295	14.75	29.3637834258004	49.4247283118	57.4894385585088	75.7571777482712	75.6161812604079	68.6535372415486	59.1690770619428
297	435.1923	135.9872	20	6	296	14.8	44.2045094816797	54.2422753088601	69.9733026889405	82.7403595060254	82.3010454595174	67.8165444390664	59.7451219310454
298	438.0366	139.9079	20	6	297	14.85	56.8860000000006	78.4140000000002	96.8750349264459	95.9042039208704	86.1974509555271	68.8051018861764	60.2334511570438
299	440.3639	145.3823	20	6	298	14.9	46.5459999999996	109.487999999999	118.971224504079	99.563683437022	91.2755174631442	68.9744989794327	61.8084504130123
300	444.7098	150.6261	20	6	299	14.95	86.9179999999994	104.876	136.212018926378	100.911288546784	88.8126253183367	69.0721197498386	62.6759333828723
301	447.6976	152.9568	20	6	300	15	59.756000000001	46.6139999999996	75.7868361392668	96.637724162783	90.5661756424235	70.266392137034	61.8192660176171
302	449.7515	156.1961	20	6	301	15.05	41.078	64.7860000000003	76.7113282377514	99.810675420263	86.5979442626382	73.8061312730008	61.8981393071254
303	452.5895	158.6859	20	6	302	15.1	56.7599999999993	49.796	75.5072130064402	81.721046715803	83.6533247375553	73.7517781004833	62.484942027339
304	458.0497	162.6404	20	6	303	15.15	109.204	79.0899999999999	134.835980791478	81.5686678478251	77.3830260235018	77.3246101039557	61.6921109000632
305	457.9429	164.9261	20	6	304	15.2	-2.13599999999929	45.7139999999998	45.7638754040781	72.2845999784923	68.2222919493781	75.8408070156091	60.2147218589895
306	459.9097	168.1204	20	6	305	15.25	39.3359999999996	63.886	75.0249417993774	70.6689253123276	64.9166030136601	76.2697410451766	59.687383313327
307	459.5706	169.5965	20	6	306	15.3	-6.78199999999947	29.522	30.2909888910877	54.9553766267406	65.3112170864842	74.5460832036723	58.8622662251484
308	458.6205	172.8313	20	6	307	15.35	-19.0020000000004	64.6960000000001	67.4288396756168	54.7235371829532	61.3061052454395	73.1042135320257	57.9924897538757
309	458.985	175.621	20	6	308	15.4	7.29000000000042	55.7940000000002	56.2682373635431	48.2645381794952	63.3737027447673	71.5444446555209	57.406032203272
310	458.527	177.8037	20	6	309	15.45	-9.16000000000054	43.6539999999997	44.6046781851408	58.3378341944761	62.8689887128814	67.359139587765	57.4228277181395
311	458.8208	179.9199	20	6	310	15.5	5.87600000000066	42.3240000000004	42.7299467820876	51.9432851785513	61.9733064479297	63.9513654943206	57.24840944924
312	459.6125	183.8743	20	6	311	15.55	15.8339999999998	79.0879999999999	80.6574689659921	71.7920288627939	62.4942221447064	60.6037686921425	57.5466922953678
313	457.8944	184.3113	20	6	312	15.6	-34.3619999999999	8.73999999999967	35.4560945959927	71.0144402428097	62.5551023264962	58.8526651030654	57.0612398004111
314	452.1861	179.0316	20	6	313	15.65	-114.166	-105.594	155.511955784756	75.6820747163642	65.7058632875401	54.1779016461557	55.2246360041354
315	451.7384	177.0456	20	6	314	15.7	-8.95399999999995	-39.7199999999998	40.71673508522	66.6506100949368	66.495987226152	52.6803701110434	54.0644599980012
316	448.6088	178.103	20	6	315	15.75	-62.5920000000008	21.148	66.06811914986	73.166919474441	62.986127974981	50.7212293851054	52.8975844647602
317	446.8655	177.769	20	6	316	15.8	-34.8659999999995	-6.68000000000006	35.5001458588548	59.6196977122862	55.8963202978007	49.9079880112304	51.9306741125204
318	444.5117	180.2251	20	6	317	15.85	-47.0759999999996	49.1219999999998	68.037641493514	61.9775342094943	56.3992249606914	47.179877621575	50.105207010673
319	442.4125	184.0793	20	6	318	15.9	-41.9839999999999	77.0839999999998	87.7758469739824	50.2901812335978	44.9821005475441	45.8375654271113	47.5881209955894
320	440.6532	186.0279	20	6	319	15.95	-35.1859999999999	38.972	52.5059175712604	45.1420305006647	42.4917515092053	45.7735356864404	44.8640410172039
321	440.4808	186.3683	20	6	320	16	-3.44800000000077	6.80800000000033	7.63135427037756	39.6315304469417	39.469152322281	44.230426761446	43.9522024748093
322	440.7873	186.748	20	6	321	16.05	6.13000000000056	7.59399999999971	9.75939219418927	30.344503382802	37.3217538777543	41.2872533177348	55.981352334433
323	439.2937	188.1143	20	6	322	16.1	-29.8720000000003	27.3259999999999	40.485141224899	23.0059688089163	31.8046529166538	40.370701500339	68.982304086757
324	438.011	186.4934	20	6	323	16.15	-25.6539999999995	-32.4179999999996	41.3407116532837	28.6481234109642	25.9692675666825	33.1246619043151	66.4589756052907
325	437.2839	186.1828	20	6	324	16.2	-14.5420000000001	-6.21200000000044	15.8132447018317	29.5014772548438	25.0510841467288	32.2881129803934	66.0904542758247
326	435.494	186.2717	20	6	325	16.25	-35.7979999999998	1.77800000000047	35.8421272806175	23.9777753863658	25.474725547911	29.5254278843437	64.405955722665
327	435.6714	185.5932	20	6	326	16.3	3.54799999999955	-13.5700000000003	14.0261614135873	21.594031750563	26.6781863376689	29.3152650213684	64.2453212290852
328	435.9487	185.0127	20	6	327	16.35	5.54599999999937	-11.61	12.8666318825089	27.0961994845413	24.3421780399866	27.1062004893202	62.7497483525365
329	434.7975	185.9286	20	6	328	16.4	-23.0239999999992	18.3179999999999	29.4219934742695	22.3013276848578	21.2672232610861	23.6317973356579	61.8088756432773
330	433.527	187.6831	20	6	329	16.45	-25.4100000000005	35.0900000000001	43.3240833717234	23.8548954204939	22.0844744515816	22.3689424466427	61.1281690892044
331	433.1735	187.2065	20	6	330	16.5	-7.06999999999994	-9.53199999999981	11.8677682822001	24.7065806936075	19.5817034464065	23.953039455298	60.9382951261414
332	432.1104	187.4458	20	6	331	16.55	-21.2619999999993	4.78599999999972	21.7940000917676	20.9404147716093	21.3087761649825	51.3589359767235	59.5876573750308
333	431.5011	188.0474	20	6	332	16.6	-12.1860000000004	12.0320000000004	17.1250582480767	17.0727494186218	22.4077480619867	79.1119430704486	59.4017984920077
334	430.9993	187.8782	20	6	333	16.65	-10.0360000000001	-3.38400000000036	10.5911638642787	16.8620792079551	21.2943271046333	78.7400495644258	56.3198835840767
335	429.8912	187.4195	20	6	334	16.7	-22.1619999999996	-9.17399999999986	23.985756606786	18.7626569094711	19.6868007465565	79.5005384406061	55.5792113250435
336	429.4456	187.7258	20	6	335	16.75	-8.91200000000026	6.12599999999986	10.8144172288664	20.1089154303659	22.4313533626849	78.0906820602247	57.6948839612012
337	430.3096	189.0305	20	6	336	16.8	17.2799999999995	26.0939999999999	31.2968885993477	21.6482394376572	76.039685615778	78.58265444694	59.3956577822965
338	429.1261	189.1793	20	6	337	16.85	-23.6699999999996	2.97600000000045	23.8563508525505	22.3008520744913	133.881708100911	78.3196190834981	63.6475327586754
339	428.3107	189.5931	20	6	338	16.9	-16.3080000000002	8.27599999999961	18.2877839007355	28.0006275174148	136.212875867765	77.7801858594432	78.6001538415045
340	428.7028	190.8979	20	6	339	16.95	7.84200000000055	26.096	27.2488197909562	133.316714322085	136.916602429631	76.4828024919684	90.9899255383186
341	426.9034	190.1067	20	6	340	17	-35.988000000001	-15.8240000000001	39.313294443484	247.654500771455	136.599660674043	77.6461634908368	91.4337132240191
342	454.795947244063	190.377948925141	20	6	341	17.05	557.85094488126	5.42497850282018	557.877322622699	250.777512297874	135.856532728897	77.8880614323268	91.5281845943186
343	484.5708	190.7569	20	6	342	17.1	595.497055118741	7.57902149718007	595.545283099402	251.53235278477	134.231490105009	78.4328954836764	90.9233311703501
344	486.1579	190.1614	20	6	343	17.15	31.7419999999993	-11.9100000000003	33.9028415328267	245.198693830671	134.266044614253	79.5151052638383	90.2797433631177
345	485.1108	191.3058	20	6	344	17.2	-20.942	22.8880000000004	31.023022225438	138.39635113571	133.27880423738	78.8703096696936	90.4215398398174
346	485.468	191.1697	20	6	345	17.25	7.14400000000069	-2.72199999999998	7.64499967298951	20.8084794385636	132.860973618989	85.8643400380586	89.8471438821884
347	485.5449	189.9789	20	6	346	17.3	1.53799999999933	-23.8159999999999	23.865609147893	17.7545769306328	79.7364372488754	89.4760505432246	90.1141269733235
348	485.257144892447	190.227540747162	20	6	347	17.35	-5.75510215105965	4.97281494324	7.60592461367074	15.0252556899904	22.9840828664422	100.188865028031	89.8665138095698
349	485.186801387404	191.156547832559	20	6	348	17.4	-1.40687010086026	18.5801417079398	18.6333289931729	20.5232534073062	22.8173346599113	133.568510347351	90.0213026189595
350	486.0512	191.069	20	6	349	17.45	17.2879722519201	-1.75095665118022	17.376416022226	21.076523362041	20.8240169097565	159.610908629995	89.2736505495718
351	487.3727	189.9115	20	6	350	17.5	26.4300000000003	-23.15	35.1349882595685	25.1596862943209	35.1290194020742	158.91438699274	89.9786112693753
352	486.4805	190.9	20	6	351	17.55	-17.8440000000001	19.7700000000003	26.6319589215667	27.8800923891897	43.0955683575518	131.697433211914	91.0788350040303
353	486.9673	189.5862	20	6	352	17.6	9.73600000000033	-26.2760000000003	28.0217392750704	26.6227781295226	66.1462399510518	102.734719270252	91.7362964171735
354	485.5369	190.329	20	6	353	17.65	-28.6080000000004	14.8560000000003	32.2353594675169	49.7347853968422	132.870976080449	101.81943716181	91.8295192473669
355	485.5549	189.7748	20	6	354	17.7	0.359999999999445	-11.0840000000002	11.0898447238906	65.1146133530626	185.943013022609	101.342541239029	91.8307862286798
356	493.086641216883	189.987756185643	20	6	355	17.75	150.63482433766	4.25912371286017	150.695024596166	107.132793607783	184.967800366492	101.603605704152	92.5533441833252
357	498.115222435518	191.216614161182	20	6	356	17.8	100.5716243727	24.57715951078	103.531098702669	237.861859771709	183.658429174952	101.645599499707	92.458897320371
358	486.2937	192.6293	20	6	357	17.85	-236.43044871036	28.2537167763599	238.112640548671	345.263247915695	182.485355674061	101.413408535642	92.1573753451332
359	452.012859061564	193.580482330354	20	6	358	17.9	-685.616818768721	19.0236466070797	685.880690287146	320.200815336142	180.821539663708	102.262419378476	91.8216102436197
360	424.6144	194.1718	20	6	359	17.95	-547.96918123128	11.8263533929201	548.096785443824	302.202244996841	181.861065568301	102.064498607175	91.4628791285159
361	425.8673	194.3742	20	6	360	18	25.0580000000002	4.04800000000023	25.3828616983982	257.837917740339	168.07819200623	102.311059047914	107.194109442443
362	425.3985	193.8859	20	6	361	18.05	-9.37599999999975	-9.76600000000019	13.5382470061673	123.781219555707	160.195630641862	104.269608575734	107.55846510955
363	425.2666	194.6897	20	6	362	18.1	-2.6380000000006	16.0759999999999	16.2910042661587	18.4588832209068	136.680577120231	105.039697350671	102.499776646283
364	425.866	195.1886	20	6	363	18.15	11.9880000000001	9.97800000000041	15.5971993639887	15.9555686763187	71.6538626765026	104.143933230895	122.569996148249
365	424.8285	195.4672	20	6	364	18.2	-20.7499999999993	5.57199999999966	21.4851037698208	18.1890162868833	18.1859841917415	104.791262787666	136.041109623092
366	424.6437	194.851	20	6	365	18.25	-3.69599999999991	-12.3239999999998	12.8662889754581	15.5232365001236	19.6543177293359	99.2423483285919	141.626858859917
367	425.5695	195.6688	20	6	366	18.3	18.5159999999996	16.3560000000001	24.7054850589902	19.5265057972977	24.8807879765159	95.4417440975173	141.545579333076
368	425.7084	195.6174	20	6	367	18.35	2.77799999999957	-1.02800000000002	2.96210533236035	17.9130851625763	27.5940390272804	84.1258856622358	145.95197969376
369	425.9923	197.3753	20	6	368	18.4	5.67800000000034	35.1580000000001	35.6135458498591	23.353066782353	27.4663267980829	50.0747101398883	151.987056421063
370	425.9921	198.0462	20	6	369	18.45	-0.00400000000013279	13.4179999999998	13.4180005962138	31.5725596661485	27.721460007031	23.3148496270372	157.780752289447
371	427.9915	198.1713	20	6	370	18.5	39.9879999999996	2.50200000000007	40.0661970743415	39.6648415544372	30.4065046509536	55.4738318921454	160.730576629771
372	428.2831	201.4485	20	6	371	18.55	5.83200000000033	65.5439999999999	65.8029494779678	35.4061477988681	30.6878575531722	83.4194970071871	161.290141882177
373	428.608029347804	203.59522425039	20	6	372	18.6	6.49858695608032	42.9344850078002	43.4235147738038	37.5298348514857	31.5711942042404	102.264834022315	161.852471483789
374	428.822503183368	204.278351246072	20	6	373	18.65	4.28947671127958	13.6625399136398	14.3200770720136	37.4599425195542	28.495557603274	143.320555134689	162.572308338212
375	427.7542	204.8289	20	6	374	18.7	-21.3660636673592	11.0109750785603	24.0364358593016	29.803155440196	28.4437150623329	170.739678007156	162.781657362404
376	425.9434	205.6441	20	6	375	18.75	-36.2160000000006	16.3040000000001	39.7167354146844	23.4775468540435	91.2933460549549	181.650112015682	160.211238329837
377	427.1719	205.0244	20	6	376	18.8	24.5699999999999	-12.3939999999999	27.5190140811766	21.5849674076798	141.958206037858	181.445559166445	158.44330562516
378	426.6711	205.3359	20	6	377	18.85	-10.0159999999994	6.2299999999999	11.7954718430416	19.3575952731802	176.935629017349	190.490550851879	152.528726537313
379	426.8376	205.5127	20	6	378	18.9	3.3299999999997	3.53599999999972	4.85717984019493	145.126749590356	259.174783471295	201.711693463649	137.732505156003
380	426.4712	206.0435	20	6	379	18.95	-7.32799999999997	10.616	12.8995751868036	254.113256635521	313.75789600728	213.497005971719	126.078061973019
381	459.851947626538	204.264384402135	20	6	380	19	667.61495253076	-35.5823119573	668.562507000561	330.393711180655	332.89371938041	219.150094211629	125.538886683106
382	488.4164	202.4412	20	6	381	19.05	571.28904746924	-36.4636880426997	572.451549307002	496.764599534909	332.203260779719	218.31067518862	126.729162012337
383	468.778212678018	203.364652511801	20	6	382	19.1	-392.76374643964	18.4690502360201	393.197744568712	608.15819674138	349.409907499518	218.665245616907	127.419370299635
384	426.9982	205.5202	20	6	383	19.15	-835.60025356036	43.1109497639795	836.711621611467	520.660689170465	374.927829324024	221.000683445528	129.63801885566
385	398.534209323795	206.813965090576	20	6	384	19.2	-569.2798135241	25.8753018115203	569.867561219159	410.293264923917	398.550296881105	220.772051937142	130.645566551727
386	386.985061299232	207.139976319335	20	6	385	19.25	-230.98296049126	6.52022457518001	231.074969145985	368.426103818381	347.006842368303	221.180128331082	131.846678755881
387	387.98481989914	206.889238699537	20	6	386	19.3	19.9951719981607	-5.01475239596004	20.6144280742595	253.091059113139	294.663144339382	221.444867152802	132.981188325605
388	397.167549096344	206.452757244444	20	6	387	19.35	183.654583944079	-8.72962910186004	183.861939041034	188.94239702083	260.394862216465	220.931567412391	134.53700121589
389	410.167312863672	206.221536967316	20	6	388	19.4	259.995275346561	-4.62440554255977	260.03639808526	173.35299556614	182.826583419762	225.390300172118	135.397083127681
390	422.618175173948	206.586582881414	20	6	389	19.45	249.017246205519	7.30091828195953	249.124250757609	179.033023754847	127.786207867005	228.841274319001	136.227384014555
391	430.1542	207.9389	20	6	390	19.5	150.720496521041	27.04634237172	153.127961872537	152.363620614549	109.466537281754	195.603941474067	136.388283688565
392	431.2729	210.1194	20	6	391	19.55	22.3739999999998	43.6100000000005	49.0145690177934	112.562107726384	110.686473525886	170.038827017487	137.059167750238
393	432.9458	212.0117	20	6	392	19.6	33.4580000000005	37.8459999999995	50.5149233395439	66.6300187131799	92.4532273252632	152.573906576955	136.292645599045
394	433.9243	214.902	20	6	393	19.65	19.5699999999999	57.8059999999999	61.0288336444339	45.5800789973689	75.8527710202109	115.955482576632	136.318204260679
395	433.731	215.8558	20	6	394	19.7	-3.86600000000044	19.076	19.4638056915908	42.3399232969251	59.1322517568968	90.5514550962974	136.518711496323
396	433.9128	218.2428	20	6	395	19.75	3.63600000000019	47.74	47.8782632934822	32.5428340359776	44.2010405798309	82.0432454960807	136.925161794505
397	434.2872	219.8402	20	6	396	19.8	7.4879999999996	31.9480000000004	32.8137905155747	39.1434343140383	45.4145096955927	84.5168174847652	137.643287894186
398	434.3624	219.8263	20	6	397	19.85	1.50399999999991	-0.278000000000134	1.52947703480627	51.6344848006138	44.7529509374456	78.5834515799013	138.923103838312
399	437.7004	223.1373	20	6	398	19.9	66.7600000000004	66.2200000000001	94.0318350347374	42.822002162293	49.0843817335017	69.0824727917131	140.374047221906
400	441.3593	224.9783	20	6	399	19.95	73.1780000000003	36.8199999999996	81.9190581244683	48.4890960942603	53.31670232559	58.9577620573919	142.566876820517
401	441.169	224.992	20	6	400	20	-3.80600000000072	0.274000000000001	3.81585010187841	56.9630678389136	54.619953710407	53.6264731655015	128.451214521215
402	443.1032	227.3599	20	6	401	20.05	38.6840000000007	47.3580000000004	61.1492601754109	59.0253291529652	58.3471614436444	55.8076603118567	114.504208981949
403	441.7016	229.0491	20	6	402	20.1	-28.0320000000006	33.784	43.8993357580731	54.9989198505663	64.7136758345393	53.920045581184	105.645477110864
404	445.4612	232.6663	20	6	403	20.15	75.1920000000007	72.3439999999999	104.343141604995	66.417905258521	62.3121745632152	51.6357250758307	85.7416229714428
405	447.6942	234.8012	20	6	404	20.2	44.6600000000001	42.6979999999998	61.7870116124739	68.2052267930284	58.7832723578869	52.2653710555027	74.3365313548316
406	448.85	237.6189	20	6	405	20.25	23.116	56.354	60.9107771416521	72.4642838301649	63.0519057511721	52.6701952579283	71.6486084955791
407	445.5733	238.8612	20	6	406	20.3	-65.5340000000001	24.846	70.0858678479479	65.5990199734652	66.2008109281207	53.8417086355688	72.6079501747134
408	446.3104	242.0365	20	6	407	20.35	14.742	63.5059999999999	65.1946209437556	62.5676248652074	63.0871402249224	56.9146402642327	69.1373364059419
409	449.0038	244.2729	20	6	408	20.4	53.8679999999999	44.7280000000001	70.0168223214964	59.6859062438231	54.1870684181597	55.3577942716948	62.8037319005239
410	449.0009	246.6044	20	6	409	20.45	-0.0580000000002201	46.6300000000001	46.630036071185	64.196395063213	51.2140397854154	56.2924793220332	58.3951639315378
411	450.3117	248.5248	20	6	410	20.5	26.2159999999994	38.408	46.5021840347308	53.7099966196798	50.7204368054495	61.2984875683632	56.8262472801987
412	451.4756	253.0081	20	6	411	20.55	23.2780000000002	89.6660000000003	92.6383119448971	42.7751168628542	49.3362558274933	58.9695909464099	56.1263773101934
413	451.3339	252.3859	20	6	412	20.6	-2.83399999999915	-12.4440000000004	12.7626287260895	39.8604547056235	49.1156046939261	58.7170476447729	55.1964444991262
414	451.3396	253.153	20	6	413	20.65	0.113999999999805	15.342	15.3424235373685	41.7549673670759	48.4034139801745	55.527763366254	54.2172716087937
415	452.7593	253.897	20	6	414	20.7	28.3939999999996	14.88	32.0567252850314	34.4761165917736	53.8016862861796	58.1216076133658	54.4318592618576
416	450.0692	253.1248	20	6	415	20.75	-53.8019999999995	-15.444	55.9747473419929	44.5212127681725	59.5450693855543	61.2539714950774	53.8165475045641
417	452.1506	255.0159	20	6	416	20.8	41.6279999999995	37.8219999999999	56.2440580683857	54.0317110974948	51.7383709646992	60.6990828646616	56.8722544289591
418	449.3094	253.6571	20	6	417	20.85	-56.8240000000003	-27.1759999999995	62.988109608084	67.7429178667357	54.3469550646234	59.6912212319826	60.5403025609332
419	452.0161	255.2581	20	6	418	20.9	54.1340000000002	32.02	62.8949151839799	77.3351714040327	56.8684583143483	56.5249910093347	58.6970244926341
420	448.837	251.3593	20	6	419	20.95	-63.5820000000001	-77.9760000000005	100.612759131236	69.0006253376247	65.0291754413162	57.8325658056838	59.2117403527937
421	452.8268	254.6892	20	6	420	21	79.796	66.5980000000002	103.936015028478	64.1726973610743	71.7875061847052	60.0260213948958	59.9068000272282
422	452.0985	254.7089	20	6	421	21.05	-14.5659999999998	0.394000000000005	14.5713277363456	59.7052055312019	72.0619099018299	56.4450943085301	59.7407697703656
423	450.4883	253.6225	20	6	422	21.1	-32.2040000000004	-21.728	38.8484697253318	62.3154330158968	70.266837770039	56.4728434170683	64.6296201333973
424	449.658	251.7724	20	6	423	21.15	-16.6059999999993	-37.002	40.557456034618	66.2398409653777	64.646568038495	56.7988181417566	66.7987753178012
425	455.1873	253.086	20	6	424	21.2	110.586	26.2720000000002	113.66389655471	75.1231944660352	61.8634453251879	56.5983474682124	66.9193711473074
426	450.1866	249.4584	20	6	425	21.25	-100.014	-72.552	123.558054775883	76.3609781790037	60.5069734042373	54.9628997511999	65.9668333931757
427	451.3903	252.151	20	6	426	21.3	24.0740000000005	53.852	58.9880952396331	69.5879305457881	61.1518176523611	59.9028002223493	64.8829151384549
428	452.6858	250.3091	20	6	427	21.35	25.9099999999989	-36.8380000000002	45.0373882901746	61.4114576344791	58.5987317695133	64.1659648576337	64.1990013802804
429	452.8741	250.0325	20	6	428	21.4	3.76600000000053	-5.53200000000004	6.69221786853988	54.7741058430969	56.7291779691648	62.0362547135734	63.144710330668
430	450.8326	247.02	20	6	429	21.45	-40.8299999999997	-60.2499999999998	72.7815319981652	47.180440838687	48.1675194951085	62.1310013835543	63.0019624115331
431	447.2217	244.3036	20	6	430	21.5	-72.2180000000003	-54.3280000000004	90.3712958189717	40.8364853600228	38.1382933176946	58.5151124860932	62.0572982934767
432	447.605	243.325	20	6	431	21.55	7.66600000000039	-19.572	21.0197702175834	43.8704253925416	47.7436905428687	60.5119485943213	61.3640065241098
433	447.9351	243.9033	20	6	432	21.6	6.60199999999918	11.5660000000003	13.3176108968537	34.9235813557379	58.0650919452284	70.5421926220217	61.7030016428108
434	448.6204	243.0517	20	6	433	21.65	13.7060000000008	-17.0319999999998	21.8619180311339	21.5024807922923	59.4259413886519	78.0697872693484	61.8505726058777
435	447.3065	243.5419	20	6	434	21.7	-26.2779999999998	9.80399999999975	28.0473118141469	48.3069402470505	62.3985574419206	75.717134681249	61.1458186863645
436	447.8356	242.5059	20	6	435	21.75	10.5819999999994	-20.72	23.2657930017438	75.2936985304341	56.5232515679491	70.6796952912741	60.8814224044615
437	454.5533	246.3747	20	6	436	21.8	134.354	77.3759999999999	155.042067491374	74.9814573847621	59.8720795362816	69.0667474122482	60.1803010411232
438	447.8199	243.2751	20	6	437	21.85	-134.667999999999	-61.9919999999996	148.251402313772	89.8735335281034	82.4856534745302	68.7067815285782	60.2790036321245
439	448.761	242.8948	20	6	438	21.9	18.8220000000001	-7.60600000000011	20.3007123027742	91.5440223436058	99.410396569532	69.7644296520012	59.7310830452161
440	453.7536	244.0539	20	6	439	21.95	99.8519999999996	23.1819999999999	102.507692530853	71.4372188255127	103.266749867389	68.1713590173824	58.3822760128663
441	452.1946	243.7916	20	6	440	22	-31.1800000000005	-5.24600000000021	31.6182370792559	89.6776084186263	103.221097264854	64.0885751920576	56.770046324713
442	449.6022	242.9506	20	6	441	22.05	-51.848	-16.8199999999996	54.508049900909	123.839335754302	90.3898042816278	66.2829187396895	56.6696346246492
443	461.4088	244.9378	20	6	442	22.1	236.132	39.744	239.453350279339	116.659966206676	79.348471111928	66.9331598685533	56.8701396134951
444	451.8564	245.1799	20	6	443	22.15	-191.048	4.84199999999987	191.109348981152	114.898172186101	80.1029179153505	66.9023270699988	59.2780999604144
445	454.4769	243.1243	20	6	444	22.2	52.4099999999999	-41.112	66.6108447927211	109.342389737743	73.9441605928441	65.6932899045166	57.7005542088611
446	454.5853	244.2596	20	6	445	22.25	2.16800000000035	22.706	22.8092669763849	69.0193338052297	71.653898816166	66.7999450577231	55.110436341246
447	455.7011	244.9952	20	6	446	22.3	22.3159999999996	14.7120000000001	26.7291376591162	36.3665000763991	72.6937579430973	60.457801859897	54.1721290059071
448	455.4147	246.8653	20	6	447	22.35	-5.72800000000029	37.4019999999996	37.838070616774	31.2283549790126	51.3806662625764	56.3920424066152	53.6498239864581
449	455.4636	248.2567	20	6	448	22.4	0.978000000000065	27.8280000000001	27.8451803369992	28.4096254462308	34.3942575704657	57.4259113768587	53.6966732151547
450	453.4276	248.0546	20	6	449	22.45	-40.72	-4.04200000000003	40.920119305789	36.0451261484519	28.1198299416437	54.6335506421783	52.2649348958607
451	453.4192	248.4903	20	6	450	22.5	-0.167999999999893	8.71399999999994	8.71561931247567	33.741998719923	30.3787928505926	55.0249801633329	50.1360714598977
452	450.6716	246.7632	20	6	451	22.55	-54.9519999999995	-34.5419999999996	64.9066411702217	32.4220150645323	30.5257994381662	52.827320654977	50.2407800963905
453	451.9167	246.3367	20	6	452	22.6	24.9019999999996	-8.53000000000009	26.3224334741296	25.0113049042747	33.4356137013025	43.1980866049684	50.1424704379137
454	452.9724	246.2188	20	6	453	22.65	21.114	-2.3580000000004	21.2452620600454	32.3479602549544	34.7489048383669	40.4864126514804	49.969983728779
455	452.8102	246.324	20	6	454	22.7	-3.24399999999969	2.1040000000005	3.86656850450112	25.0064727278804	35.3229406915125	39.6839737364733	49.8957490732264
456	453.4531	244.147	20	6	455	22.75	12.8579999999999	-43.5400000000004	45.3988960658741	33.1292286826819	38.3960615104997	39.5411773912178	49.5064925599379
457	453.3102	245.5497	20	6	456	22.8	-2.85799999999995	28.0540000000002	28.199203534852	37.0757946122015	32.9608833668566	39.277510599566	46.3011634457044
458	450.9471	243.1797	20	6	457	22.85	-47.2620000000006	-47.4000000000001	66.936213248137	45.6345764787503	35.0155069473604	38.592866444338	43.0057891445945
459	451.2841	245.2007	20	6	458	22.9	6.74000000000092	40.4200000000003	40.9780917076434	44.4441627660451	46.578567732495	37.6289167783082	43.2444073065374
460	450.2409	243.1139	20	6	459	22.95	-20.8640000000003	-41.7360000000002	46.660477837245	40.9152940058328	51.2481175313029	36.3585107743391	41.1942043029107
461	451.094	244.8922	20	6	460	23	17.0619999999997	35.566	39.4468275023479	36.901785212039	48.7035619318431	36.1835677277378	40.9707660564296
462	451.4269	245.3017	20	6	461	23.05	6.6579999999999	8.19000000000017	10.5548597337909	56.0813408527885	48.0292217609658	34.1986414530915	40.0698422282336
463	450.4127	247.4143	20	6	462	23.1	-20.2840000000003	42.2519999999997	46.8686692791676	56.8616585838555	43.7501191873735	33.3517810072741	34.5875171715718
464	453.4297	253.5572	20	6	463	23.15	60.3400000000011	122.858	136.875869911391	52.962961097641	40.5089287182495	33.0376403875592	31.1800211718558
465	453.1816	256.0731	20	6	464	23.2	-4.96200000000044	50.3180000000003	50.5620664925796	55.1431495160987	37.3940808571656	34.0982082419362	30.4716953548111
466	453.3363	257.0587	20	6	465	23.25	3.09399999999982	19.7119999999995	19.9533400712758	50.598453162708	33.9710739449758	32.2130400621528	30.1793743000259
467	452.623	256.2574	20	6	466	23.3	-14.2660000000001	-16.0259999999994	21.4558018260792	24.9365165837106	35.4363995393264	32.1445250315119	30.6463223921761
468	452.2166	257.3942	20	6	467	23.35	-8.12799999999925	22.7359999999999	24.1451875122142	17.9265031304758	31.6880550671878	29.6195358825738	30.0600695147172
469	451.8243	257.5661	20	6	468	23.4	-7.84600000000069	3.43799999999987	8.56618701640408	14.9791867923106	19.4967130426234	29.0629032362162	29.7043602355678
470	451.9872	258.3244	20	6	469	23.45	3.25799999999958	15.1660000000004	15.5119992264056	15.7296495625541	16.9482989525696	27.7548579636431	29.3989914511745
471	451.7851	258.4893	20	6	470	23.5	-4.04199999999946	3.29799999999977	5.21675838044989	12.7776569716676	15.7225181924625	26.9165519495264	30.668072744322
472	451.3408	259.6688	20	6	471	23.55	-8.88599999999997	23.5899999999992	25.2081156772965	14.0569095015362	16.2598283020581	27.3123638014902	29.4999659878792
473	451.1309	259.2491	20	6	472	23.6	-4.19800000000009	-8.39399999999955	9.38522455778194	15.9700947746633	15.4889525777741	25.9769477381753	28.9468068311841
474	451.8507	259.0452	20	6	473	23.65	14.3960000000004	-4.07799999999952	14.9624496657468	16.4658495926145	17.6168777541828	21.8736296922312	30.7073455286498
475	451.6919	260.289	20	6	474	23.7	-3.17600000000084	24.8759999999993	25.0779255920415	16.7900070415622	18.1156350701206	21.2594169731489	31.9784410253796
476	451.4116	260.0254	20	6	475	23.75	-5.60599999999909	-5.27199999999993	7.69553247020562	18.2002481838806	19.862029954077	20.8175712088339	34.203389554722
477	452.0474	261.2066	20	6	476	23.8	12.7159999999992	23.6239999999998	26.8289029220349	21.1768460068294	19.188328063654	22.0151341847862	36.0724110242368
478	451.8302	260.414	20	6	477	23.85	-4.34399999999982	-15.8519999999999	16.436430269374	20.2611753655779	20.2658404091627	21.5272725850965	35.4933334375871
479	453.0529	261.2695	20	6	478	23.9	24.4540000000006	17.1100000000001	29.845438780491	23.2582103155395	24.2505463418391	21.7798036928273	35.6794144953247
480	452.6848	262.2261	20	6	479	23.95	-7.36200000000053	19.1319999999996	20.4995723857839	21.5866490857458	25.5705349937282	22.4394721280099	35.5865446184743
481	452.785	261.0965	20	6	480	24	2.00400000000059	-22.5919999999996	22.6807072200138	22.3314326344449	25.9126242252052	25.1525777609063	35.8229739574983
482	453.0573	261.979	20	6	481	24.05	5.44599999999946	17.6499999999999	18.4710967730665	27.3242466768488	27.7704400675143	24.8012905226668	51.3085035245377
483	452.8851	262.9722	20	6	482	24.1	-3.44399999999951	19.864	20.1603480128692	30.8798946218786	27.5655925924188	24.541832655094	69.0517798186765
484	453.4288	265.6582	20	6	483	24.15	10.874	53.7200000000007	54.8095089925104	28.567038134871	25.9427296314718	28.3770506697405	67.6328487526995
485	454.0626	267.4641	20	6	484	24.2	12.675999999999	36.117999999999	38.2778121109332	33.9542310492828	26.7633091858992	29.8586738088229	86.2317478723626
486	454.5719	267.6867	20	6	485	24.25	10.1860000000011	4.452	11.1164247849757	32.7997525503928	30.4431255677356	36.1937390472912	104.665825060196
487	456.6512	268.5983	20	6	486	24.3	41.5859999999998	18.2320000000004	45.4070613451256	24.5612125860949	30.4142529816796	40.0002970169617	104.745091173381
488	456.3882	269.2679	20	6	487	24.35	-5.26000000000067	13.3920000000001	14.3879555184192	22.6467237499198	28.8178249010253	41.3671309926004	104.895861396101
489	457.0105	269.5441	20	6	488	24.4	12.4459999999999	5.52400000000034	13.616809171021	32.3192130006002	32.5035549976419	42.2959257544331	105.083226913209
490	455.7161	270.1642	20	6	489	24.45	-25.8879999999999	12.4019999999996	28.7053679300577	26.8742749140765	34.1468126239176	43.4182312733054	105.77491565991
491	452.7441	270.2717	20	6	490	24.5	-59.4399999999996	2.15000000000032	59.4788710383776	24.8358972516579	46.4748538693772	44.7293959654702	105.722661654182
492	453.5959	270.5894	20	6	491	24.55	17.0359999999994	6.35400000000004	18.182370912507	40.4458974091889	52.230153966409	75.3046432475852	105.676175410119
493	453.7728	270.4766	20	6	492	24.6	3.53800000000092	-2.25599999999986	4.19606720632617	45.6469014979155	55.168669392782	112.126611899178	106.080337782987
494	449.5004	272.136	20	6	493	24.65	-85.4480000000001	33.1880000000001	91.666809958676	60.6304947381542	58.6491218773945	113.392067813168	106.660312018933
495	446.8449	271.4792	20	6	494	24.7	-53.1100000000004	-13.1360000000006	54.7103883736906	77.5860330187415	60.0731533607116	151.204078771576	106.360404893379
496	440.1342	271.1288	20	6	495	24.75	-134.213999999999	-7.00799999999958	134.396837239571	85.5014415339061	59.0156663632047	188.514078911559	106.896454176755
497	435.3464	273.0206	20	6	496	24.8	-95.7560000000001	37.8359999999998	102.960062315443	76.8523463456	120.195033513491	187.475048161976	107.323245663978
498	433.6858	274.4463	20	6	497	24.85	-33.2120000000009	28.5140000000001	43.773109782149	74.4994052235078	195.43539889733	188.264450207105	107.729505268919
499	431.9552	276.1394	20	6	498	24.9	-34.6119999999996	33.8620000000003	48.4213340171457	57.4008379882552	194.280580628694	188.38665013359	107.690475092411
500	431.5233	278.2428	20	6	499	24.95	-8.63799999999969	42.0679999999993	42.9456827632294	162.80403400824	268.261344919235	189.11035919181	107.320473536626
501	430.2222	280.3131	20	6	500	25	-26.0220000000004	41.4060000000006	48.9040010633084	305.369356260754	330.553303953741	186.292745547458	107.398765897889
502	461.670192695084	282.101476496509	20	6	501	25.05	628.95985390168	35.7675299301798	629.976042415367	311.708814911787	322.719942357543	186.551060297572	107.802753985209
503	499.4679	283.6639	20	6	502	25.1	755.95414609832	31.2484700698201	756.599721044718	462.023284614962	321.360231021428	187.618842910879	108.570299697801
504	503.1576	285.2239	20	6	503	25.15	73.7940000000003	31.2	80.1186272723145	603.705769919226	318.124178389786	184.943573368125	108.237645985249
505	463.478229963354	287.146098887725	20	6	504	25.2	-793.58740073292	38.4439777544992	794.518031279102	482.635850706845	318.147565022909	182.862135977936	108.210875733206
506	425.6499	288.8307	20	6	505	25.25	-756.56659926708	33.6920222455001	757.31642758463	337.351105782101	313.569824731712	177.599169306219	128.560121492027
507	425.095	289.9299	20	6	506	25.3	-11.0979999999995	21.9839999999999	24.6264463534629	324.539541867786	252.907087081653	174.646194310995	151.545126756119
508	424.5103	291.3208	20	6	507	25.35	-11.6940000000011	27.8180000000009	30.1759964209979	174.271845430855	179.802286924429	174.091879545238	153.379175260179
509	424.0422	291.9733	20	6	508	25.4	-9.36199999999985	13.0499999999995	16.0608077007349	23.4338795441982	175.606566107557	173.085024430389	181.647954960589
510	422.0908	292.897	20	6	509	25.45	-39.0279999999996	18.4739999999999	43.1795490944494	23.1783234564615	97.4629270366364	171.222715799947	207.856593850801
511	421.9748	293.0018	20	6	510	25.5	-2.31999999999971	2.09600000000023	3.1265981513459	22.2534680667566	24.6450346586967	170.068135830307	206.844154607972
512	420.8953	293.4463	20	6	511	25.55	-21.5899999999999	8.8900000000001	23.3486659147798	26.673590347328	26.5724462644479	140.300864722833	207.180897055428
513	421.9577	294.1559	20	6	512	25.6	21.2479999999994	14.1919999999993	25.551719472473	20.6540086424179	26.8235280690479	105.013987496424	208.463336807651
514	420.0703	293.8758	20	6	513	25.65	-37.7480000000003	-5.60199999999895	38.1614191035922	25.8561897731952	28.045870470991	103.083224157331	206.884798559088
515	420.6582	294.1625	20	6	514	25.7	11.7580000000009	5.73399999999992	13.0816405698988	29.9665690724343	24.2978665769851	65.2176726948352	206.961111811891
516	421.5748	295.2949	20	6	515	25.75	18.3319999999992	22.6479999999992	29.1375038052325	31.3935880713393	26.5664469289019	68.6061640724952	204.367002948252
517	419.5414	294.4682	20	6	516	25.8	-40.6679999999994	-16.5339999999992	43.9005624109752	29.418150594654	27.6946423640125	115.615205350262	202.354866002617
518	420.8778	295.409	20	6	517	25.85	26.7279999999994	18.8159999999993	32.6868144669979	27.9417245115522	30.2256880684196	118.493900313254	201.931500943315
519	422.2178	294.9569	20	6	518	25.9	26.8000000000006	-9.04199999999946	28.2842317201656	27.2767040846087	30.5598822071051	174.909259787588	202.743005849819
520	422.343	295.2129	20	6	519	25.95	2.50400000000013	5.11999999999944	5.69951015439002	25.4227156555908	32.9724183530341	226.602828509791	201.99621433145
521	423.6336	295.2201	20	6	520	26	25.8119999999997	0.144000000000233	25.8124016705146	29.0577880654999	112.567293486294	227.395563668486	201.453336904535
522	422.6118	293.8222	20	6	521	26.05	-20.4359999999997	-27.9579999999999	34.6306202658858	31.7016138195563	204.657964436075	227.810733813284	NA
523	425.0513	294.5407	20	6	522	26.1	48.7900000000002	14.3700000000001	50.8621765165434	38.0031121945159	210.16427255746	229.307830704422	NA
524	422.995	294.8199	20	6	523	26.15	-41.1260000000004	5.58400000000006	41.5033604904475	197.857882887979	321.772649104185	228.82602375005	NA
525	423.2183	292.973	20	6	524	26.2	4.46599999999989	-36.9380000000001	37.2070020291881	383.893213216559	428.907790442597	231.060087645846	NA
526	464.318702630408	289.412771824479	20	6	525	26.25	822.00805260816	-71.2045635104198	825.08625513783	391.27075704942	428.224680408071	231.134836590286	NA
527	512.4116	285.6437	20	6	526	26.3	961.857947391841	-75.38143648958	964.807271908788	611.843684388813	427.926825262556	230.06353769424	NA
528	516.1478	283.3435	20	6	527	26.35	74.7239999999988	-46.0040000000004	87.7498956808488	819.812468690678	428.389973340424	229.771122341393	NA
529	458.929433866521	283.405624729111	20	6	528	26.4	-1144.36732266958	1.24249458222039	1144.36799718741	658.591477928162	427.092165292995	232.40098726925	NA
530	405.0794	283.9258	20	6	529	26.45	-1077.00067733042	10.4035054177791	1077.05092353851	471.960437308553	429.147756938659	232.769712862952	NA
531	405.6179	283.1443	20	6	530	26.5	10.77	-15.6299999999999	18.9813013252515	465.509189631429	349.702379694279	232.838537978763	NA
532	405.6212	281.5617	20	6	531	26.55	0.0659999999993488	-31.6520000000003	31.6520688107431	242.340646197177	255.469110952404	NA	NA
533	406.6622	278.9897	20	6	532	26.6	20.8199999999999	-51.4399999999989	55.4936572952251	38.4830451866397	249.377972125325	NA	NA
534	406.1602	280.3247	20	6	533	26.65	-10.0400000000002	26.6999999999996	28.5252800161538	40.8132814603952	143.029325434316	NA	NA
535	407.713	277.8895	20	6	534	26.7	31.0560000000009	-48.7040000000002	57.7629184858251	38.9777845962548	36.6316352833079	NA	NA
536	408.9275	276.9563	20	6	535	26.75	24.2899999999997	-18.664	30.632482694029	33.2467546192223	37.4523955494564	NA	NA
537	409.7916	276.2379	20	6	536	26.8	17.2820000000002	-14.3679999999995	22.474584490041	43.7180046714542	NA	NA	NA
538	411.1309	276.3218	20	6	537	26.85	26.7859999999996	1.67799999999943	26.8385074100624	34.7802253799761	NA	NA	NA
539	415.1311	275.7277	20	6	538	26.9	80.0040000000001	-11.8819999999994	80.8815302773137	34.0915096385176	NA	NA	NA
540	415.4014	276.3229	20	6	539	26.95	5.4060000000004	11.9039999999995	13.0740220284346	NA	NA	NA	NA
541	416.3151	275.3163	20	6	540	27	18.273999999999	-20.1319999999998	27.1889039867361	NA	NA	NA	NA
542	NA	NA	20	6	541	27.05	NA	NA	NA	NA	NA	NA	NA
543	NA	NA	20	6	542	27.1	NA	NA	NA	NA	NA	NA	NA
544	NA	NA	20	6	543	27.15	NA	NA	NA	NA	NA	NA	NA
545	NA	NA	20	6	544	27.2	NA	NA	NA	NA	NA	NA	NA
546	NA	NA	20	6	545	27.25	NA	NA	NA	NA	NA	NA	NA
547	NA	NA	20	6	546	27.3	NA	NA	NA	NA	NA	NA	NA
548	NA	NA	20	6	547	27.35	NA	NA	NA	NA	NA	NA	NA
549	NA	NA	20	6	548	27.4	NA	NA	NA	NA	NA	NA	NA
550	NA	NA	20	6	549	27.45	NA	NA	NA	NA	NA	NA	NA
551	NA	NA	20	6	550	27.5	NA	NA	NA	NA	NA	NA	NA
552	NA	NA	20	6	551	27.55	NA	NA	NA	NA	NA	NA	NA
553	NA	NA	20	6	552	27.6	NA	NA	NA	NA	NA	NA	NA
554	NA	NA	20	6	553	27.65	NA	NA	NA	NA	NA	NA	NA
555	NA	NA	20	6	554	27.7	NA	NA	NA	NA	NA	NA	NA
556	NA	NA	20	6	555	27.75	NA	NA	NA	NA	NA	NA	NA
557	NA	NA	20	6	556	27.8	NA	NA	NA	NA	NA	NA	NA
558	NA	NA	20	6	557	27.85	NA	NA	NA	NA	NA	NA	NA
559	NA	NA	20	6	558	27.9	NA	NA	NA	NA	NA	NA	NA
560	NA	NA	20	6	559	27.95	NA	NA	NA	NA	NA	NA	NA
561	NA	NA	20	6	560	28	NA	NA	NA	NA	NA	NA	NA
562	NA	NA	20	6	561	28.05	NA	NA	NA	NA	NA	NA	NA
563	NA	NA	20	6	562	28.1	NA	NA	NA	NA	NA	NA	NA
564	NA	NA	20	6	563	28.15	NA	NA	NA	NA	NA	NA	NA
565	NA	NA	20	6	564	28.2	NA	NA	NA	NA	NA	NA	NA
566	NA	NA	20	6	565	28.25	NA	NA	NA	NA	NA	NA	NA
567	NA	NA	20	6	566	28.3	NA	NA	NA	NA	NA	NA	NA
568	NA	NA	20	6	567	28.35	NA	NA	NA	NA	NA	NA	NA
569	NA	NA	20	6	568	28.4	NA	NA	NA	NA	NA	NA	NA
570	NA	NA	20	6	569	28.45	NA	NA	NA	NA	NA	NA	NA
571	NA	NA	20	6	570	28.5	NA	NA	NA	NA	NA	NA	NA
572	NA	NA	20	6	571	28.55	NA	NA	NA	NA	NA	NA	NA
573	NA	NA	20	6	572	28.6	NA	NA	NA	NA	NA	NA	NA
574	NA	NA	20	6	573	28.65	NA	NA	NA	NA	NA	NA	NA
575	NA	NA	20	6	574	28.7	NA	NA	NA	NA	NA	NA	NA
576	NA	NA	20	6	575	28.75	NA	NA	NA	NA	NA	NA	NA
577	NA	NA	20	6	576	28.8	NA	NA	NA	NA	NA	NA	NA
578	NA	NA	20	6	577	28.85	NA	NA	NA	NA	NA	NA	NA
579	NA	NA	20	6	578	28.9	NA	NA	NA	NA	NA	NA	NA
580	NA	NA	20	6	579	28.95	NA	NA	NA	NA	NA	NA	NA
581	NA	NA	20	6	580	29	NA	NA	NA	NA	NA	NA	NA
582	NA	NA	20	6	581	29.05	NA	NA	NA	NA	NA	NA	NA
583	NA	NA	20	6	582	29.1	NA	NA	NA	NA	NA	NA	NA
584	NA	NA	20	6	583	29.15	NA	NA	NA	NA	NA	NA	NA
585	NA	NA	20	6	584	29.2	NA	NA	NA	NA	NA	NA	NA
586	NA	NA	20	6	585	29.25	NA	NA	NA	NA	NA	NA	NA
587	NA	NA	20	6	586	29.3	NA	NA	NA	NA	NA	NA	NA
588	NA	NA	20	6	587	29.35	NA	NA	NA	NA	NA	NA	NA
589	NA	NA	20	6	588	29.4	NA	NA	NA	NA	NA	NA	NA
590	NA	NA	20	6	589	29.45	NA	NA	NA	NA	NA	NA	NA
591	NA	NA	20	6	590	29.5	NA	NA	NA	NA	NA	NA	NA
592	NA	NA	20	6	591	29.55	NA	NA	NA	NA	NA	NA	NA
593	NA	NA	20	6	592	29.6	NA	NA	NA	NA	NA	NA	NA
594	NA	NA	20	6	593	29.65	NA	NA	NA	NA	NA	NA	NA
595	NA	NA	20	6	594	29.7	NA	NA	NA	NA	NA	NA	NA
596	NA	NA	20	6	595	29.75	NA	NA	NA	NA	NA	NA	NA
597	NA	NA	20	6	596	29.8	NA	NA	NA	NA	NA	NA	NA
598	NA	NA	20	6	597	29.85	NA	NA	NA	NA	NA	NA	NA
599	NA	NA	20	6	598	29.9	NA	NA	NA	NA	NA	NA	NA
600	NA	NA	20	6	599	29.95	NA	NA	NA	NA	NA	NA	NA
601	NA	NA	20	6	600	30	NA	NA	NA	NA	NA	NA	NA
