# Supplementary material for: An automated feeding system for the African killifish reveals the impact of diet on lifespan and allows scalable assessment of associative learning
Source: eLife. 2022 Nov 10;11:e69008. doi: 10.7554/eLife.69008 (PMC9788828; doi:10.7554/eLife.69008)
Supplement: Figure 6—source data 3. [file elife-69008-fig6-data3.zip › Filtered and Interpolated Trajectories with Kinematics/t21_REC002 DLC_likelihood-euclidean-filtered_splines-interpolated_kinematics_02_resnet50_TrainAllTheThingsJun28shuffle1_1030000.csv]

	x2	y2	fishnum	recording_num	bodyparts_coords	seconds	velocity_x	velocity_y	velocity_xy	velocity_xy_5frame	velocity_xy_10frame	velocity_xy_20frame	velocity_xy_40frame
1	NA	NA	21	2	0	0	0	0	0	NA	NA	NA	NA
2	NA	NA	21	2	1	0.05	NA	NA	NA	NA	NA	NA	NA
3	23.8795757293701	302.316528320312	21	2	2	0.1	NA	NA	NA	NA	NA	NA	NA
4	20.6357975006104	299.829406738281	21	2	3	0.15	-64.875564575194	-49.7424316406193	81.750525285602	NA	NA	NA	NA
5	22.2769050598145	298.380187988281	21	2	4	0.2	32.822151184082	-28.984375	43.787984681775	NA	NA	NA	NA
6	20.3565769195557	295.753601074219	21	2	5	0.25	-38.406562805176	-52.5317382812409	65.0741699398211	48.7961027421202	NA	NA	NA
7	19.9894828796387	296.756164550781	21	2	6	0.3	-7.34188079833999	20.0512695312409	21.3531408338798	38.5018033921066	NA	NA	NA
8	18.4321899414062	297.126556396484	21	2	7	0.35	-31.14585876465	7.40783691405909	32.0146929695229	35.7227118543754	39.3829650218601	NA	NA
9	18.9668159484863	298.54296875	21	2	8	0.4	10.692520141602	28.3282470703205	30.279028535534	28.6863832650328	34.1971651926106	NA	NA
10	17.7134938240051	299.357273101807	21	2	9	0.45	-25.066442489624	16.2860870361396	29.8925269931189	30.3942604968806	32.8076194237451	NA	NA
11	16.4601716995239	300.171577453613	21	2	10	0.5	-25.066442489624	16.2860870361203	29.8925269931083	29.9698273016	29.2894551290738	NA	NA
12	15.2068495750427	300.98588180542	21	2	11	0.55	-25.066442489624	16.2860870361396	29.8925269931189	29.8925269931147	30.1433937449977	NA	NA
13	13.9535274505615	301.800186157227	21	2	12	0.6	-25.066442489624	16.2860870361408	29.8925269931195	29.8925269931148	34.0453473597772	42.4303712616293	NA
14	12.7002053260803	302.614490509033	21	2	13	0.65	-25.066442489624	16.2860870361192	29.8925269931078	29.8925269931147	35.4949015543966	44.3480223714977	NA
15	11.4468832015991	303.42879486084	21	2	14	0.7	-25.066442489624	16.2860870361408	29.8925269931195	29.8925269931148	37.3876536724083	48.1638005115565	NA
16	10.1935610771179	304.243099212646	21	2	15	0.75	-25.066442489624	16.2860870361192	29.8925269931078	38.1208674179545	35.7011968180762	50.9152693887129	NA
17	8.94023895263672	305.057403564453	21	2	16	0.8	-25.0664424896236	16.2860870361408	29.8925269931192	41.0972761156786	36.4566754524155	55.8527897211674	NA
18	6.95516777038574	308.002593994141	21	2	17	0.85	-39.7014236450196	58.9038085937602	71.0342291173182	44.8827803517017	45.4777775013986	60.2572324468387	NA
19	9.19389629364014	308.002655029297	21	2	18	0.9	44.774570465088	0.00122070311931566	44.7745704817282	41.5098666430378	54.4988795503847	64.7484583942105	NA
20	6.82594680786133	307.409942626953	21	2	19	0.95	-47.3589897155762	-11.8542480468795	48.8200481732352	43.0208239117163	63.5199815993678	69.259009418702	NA
21	7.22221946716309	307.926940917969	21	2	20	1	7.92545318603521	10.3399658203193	13.0279584497882	52.8346875848427	72.5410836483519	76.8828761545261	NA
22	6.01615762710571	309.359130859375	21	2	21	1.05	-24.1212368011476	28.6437988281205	37.4473133365115	67.9004829850908	81.5621856973371	84.5067428903507	NA
23	7.77095597982406	315.102199554443	21	2	22	1.1	35.095967054367	114.86137390136	120.10354748295	82.1571828470339	86.4691175339001	87.6266981100096	69.0297023506309
24	9.52575433254241	320.845268249512	21	2	23	1.15	35.095967054367	114.86137390138	120.103547482969	103.572300653666	94.0020152340243	90.4043422523489	68.211546626512
25	11.2805526852608	326.58833694458	21	2	24	1.2	35.0959670543678	114.86137390136	120.103547482951	120.103547482958	101.130365164996	90.4161421685413	67.7547998987506
26	13.0353510379791	332.331405639648	21	2	25	1.25	35.095967054366	114.861373901359	120.103547482949	120.103547482958	118.064555490976	92.8117756053502	67.0632867200086
27	14.7901493906975	338.074474334717	21	2	26	1.3	35.095967054368	114.861373901381	120.10354748297	120.103547482958	132.556810328286	97.5907650355153	67.1829289027334
28	16.5449477434158	343.817543029785	21	2	27	1.35	35.095967054366	114.861373901359	120.103547482949	120.103547482958	129.775618718621	100.312669359471	67.8820648619369
29	18.2997460961342	349.560611724854	21	2	28	1.4	35.095967054368	114.861373901381	120.10354748297	132.556810328286	126.309804954313	98.9531497718768	67.4495239582281
30	20.0545444488525	355.303680419922	21	2	29	1.45	35.095967054366	114.861373901359	120.103547482949	145.010073173614	117.312302737715	99.3436270754771	68.4909172047598
31	23.4193954467773	363.778625488281	21	2	30	1.5	67.297019958496	169.498901367181	182.369861709591	139.447689954284	113.082467562348	100.427579049257	71.6523648038767
32	26.7842464447021	372.253570556641	21	2	31	1.55	67.297019958496	169.4989013672	182.369861709609	132.516062425668	113.619344373694	100.755738003503	75.5098204173586
33	29.1132431030273	376.2373046875	21	2	32	1.6	46.579933166504	79.6746826171795	92.2916313862978	114.521057992472	114.156221185041	95.6290334396325	79.3672760308405
34	31.0938510894775	380.022735595703	21	2	33	1.65	39.612159729004	75.7086181640602	85.4454098398948	93.608124796411	103.904284309729	92.0750708815263	83.1664824737805
35	32.5702171325684	379.723297119141	21	2	34	1.7	29.527320861818	-5.98876953123977	30.128525316966	82.2286155737734	97.5568889859584	87.3457992859447	86.9656889167201
36	36.460132598877	379.671539306641	21	2	35	1.75	77.798309326172	-1.03515625	77.805195729287	88.8647524157983	82.790602607538	83.2113040513044	90.4905869448805
37	41.9160499572754	382.768508911133	21	2	36	1.8	109.118347167968	61.9393920898392	125.472315596422	75.2925061937899	68.9546656787198	78.5130680842994	94.0154849730413
38	47.3719673156738	385.865478515625	21	2	37	1.85	109.118347167968	61.9393920898403	125.472315596422	80.592719979445	61.4824481606445	75.5068972770351	96.5118404480966
39	48.0143623352051	386.465759277344	21	2	38	1.9	12.847900390626	12.0056152343795	17.584178729853	71.973080418665	57.8403368087395	70.1505895222458	99.6646873890416
40	50.6989402770996	387.365936279297	21	2	39	1.95	53.6915588378901	18.0035400390602	56.6295942452412	55.6807157836663	57.3792958341748	67.7228249908176	103.315340508457
41	49.604419708252	386.019287109375	21	2	40	2	-21.890411376952	-26.9329833984398	34.7069979253871	34.1001439054907	53.3401405402604	66.4218534532272	107.473631883646
42	51.7600059509277	386.461730957031	21	2	41	2.05	43.1117248535139	8.84887695312045	44.0104924214278	40.3881674236891	43.4067917949053	66.5128979443666	108.093964182597
43	50.8827362060547	386.415771484375	21	2	42	2.1	-17.5453948974599	-0.919189453120453	17.5694562055444	34.1658716889046	36.8575733690293	71.1078539516715	106.144060999552
44	52.1189270019531	384.299102783203	21	2	43	2.15	24.7238159179679	-42.3333740234398	49.0242963208449	34.7072006618558	36.3968947347623	75.928622695212	104.363679263354
45	50.8443870544434	384.240081787109	21	2	44	2.2	-25.4907989501939	-1.18041992188068	25.5181155713187	31.1328678061443	37.8887609956769	83.515235664899	101.603732222895
46	52.5840110778809	384.927947998047	21	2	45	2.25	34.79248046875	13.7573242187602	37.4136427901432	39.6150028325679	50.0531042989163	88.1693982844109	99.5267744767668
47	53.8244400024414	384.516326904297	21	2	46	2.3	24.8085784912099	-8.232421875	26.1388281428702	32.4056220458356	64.0711302100133	90.4402049105672	96.7668699989169
48	54.7986450195312	387.352691650391	21	2	47	2.35	19.484100341796	56.7272949218807	59.9801313376622	41.6116503024492	80.7332597426985	92.7110115367227	94.1990046019377
49	54.1620254516602	387.227203369141	21	2	48	2.4	-12.73239135742	-2.509765625	12.9773923871838	65.3990079359769	94.0169085816845	100.376225006206	91.8944990757345
50	56.816780090332	389.625152587891	21	2	49	2.45	53.0950927734361	47.958984375	71.5482568543866	97.0093926138823	109.651175495623	107.287053941436	89.7675510948063
51	64.5693130493164	388.619232177734	21	2	50	2.5	155.050659179688	-20.1184082031409	156.350430957781	121.851516652829	122.998656028561	114.519684718035	85.8409519146614
52	73.3997993469238	391.23420715332	21	2	51	2.55	176.609725952148	52.299499511721	184.190751532397	155.628195117533	137.473618026229	115.432190361692	82.2139026095038
53	82.2302856445312	393.849182128906	21	2	52	2.6	176.609725952148	52.2994995117199	184.190751532397	177.690700688797	148.564449704416	116.659088559472	80.3856708449666
54	90.0577926635742	398.476654052734	21	2	53	2.65	156.55014038086	92.5494384765591	181.860784710705	180.598304121146	164.355555277651	116.652287645181	79.7589478705157
55	97.8852996826172	403.104125976562	21	2	54	2.7	156.55014038086	92.5494384765602	181.860784710705	177.937843438576	176.685346887195	115.861665159846	84.2406153191874
56	106.249530792236	404.849632263183	21	2	55	2.75	167.284622192376	34.9101257324207	170.888448119524	175.277382756003	178.986265137153	115.842244902229	87.5303660075515
57	114.613761901856	406.595138549804	21	2	56	2.8	167.2846221924	34.9101257324196	170.888448119548	173.082915437768	166.793250513371	115.020671913534	88.7131614039796
58	122.977993011475	408.340644836426	21	2	57	2.85	167.28462219238	34.9101257324401	170.888448119532	175.679993085593	152.584917376245	112.89111192684	91.7393852346254
59	131.342224121094	410.086151123047	21	2	58	2.9	167.28462219238	34.9101257324196	170.888448119528	177.37422615316	139.287666708677	113.638408629223	97.4628124869358
60	138.457077026367	403.430969238281	21	2	59	2.95	142.29705810546	-133.103637695319	194.846172949831	155.648657588166	122.072154824068	111.812277198795	100.699732504417
61	144.982391357422	397.279144287109	21	2	60	3	130.5062866211	-123.036499023441	179.359613457361	129.892451996486	108.685833775897	105.260050376096	103.214107347084
62	147.934097290039	396.290008544922	21	2	61	3.05	59.0341186523403	-19.7827148437398	62.2606052945787	105.492417979587	92.5677258008399	97.9149072746411	104.834530022891
63	149.972457885742	395.763061523438	21	2	62	3.1	40.7672119140597	-10.5389404296795	42.1074201611329	68.4643165625435	77.2177741492646	89.6634877382616	105.854237892718
64	151.080780029297	393.584350585938	21	2	63	3.15	22.1664428711	-43.57421875	48.888278035032	39.9974413986344	62.9212619807961	83.5892730458193	105.403105893092
65	150.626953125	393.412475585938	21	2	64	3.2	-9.07653808593977	-3.4375	9.70566586461306	29.4867940135135	46.9392075103948	84.9659949734758	105.463908456247
66	151.703567504883	391.906463623047	21	2	65	3.25	21.5322875976602	-30.1202392578205	37.0252376378154	24.5430963020429	31.5338356150384	86.8913337306921	105.080918948839
67	152.052719116211	392.243621826172	21	2	66	3.3	6.98303222655966	6.7431640625	9.70736836897427	20.3501059820051	29.0365640359112	86.9861178973919	104.771431418801
68	151.418640136719	392.838500976562	21	2	67	3.35	-12.6815795898398	11.8975830078	17.3889316037798	25.414098458246	26.7420581002785	90.7677589325281	103.981305197861
69	150.122528076172	393.357513427734	21	2	68	3.4	-25.9222412109403	10.3802490234398	27.9233264348429	23.0702298314423	27.8908793829613	94.5493999676651	103.782980259863
70	149.930786132812	391.616760253906	21	2	69	3.45	-3.83483886720001	-34.8150634765591	35.0256282458178	28.5863340583088	47.8598351228834	94.1124110673988	103.006954191938
71	148.885269165039	392.329406738281	21	2	70	3.5	-20.9103393554597	14.2529296875	25.305894503797	28.9410198985142	65.0968336854869	91.9085299761331	99.7725916847652
72	149.112258911133	394.179931640625	21	2	71	3.55	4.53979492188012	37.0104980468795	37.2878895033066	35.4316527839174	81.404509993944	94.2368696840907	98.2119709485981
73	148.171112060547	394.359466552734	21	2	72	3.6	-18.8229370117205	3.59069824217954	19.1623608048066	70.3055717875209	104.317743715791	95.0493872259642	96.5810686413073
74	149.29118347168	391.556121826172	21	2	73	3.65	22.4014282226602	-56.0668945312398	60.3764908618592	107.123437539531	126.177537954534	94.153924141003	95.3493024108464
75	157.476348876953	385.027801513672	21	2	74	3.7	163.70330810546	-130.56640625	209.395223263835	134.222685929579	141.285614624403	95.0661517526482	92.6845063530274
76	165.661514282227	378.499481201172	21	2	75	3.75	163.70330810548	-130.56640625	209.39522326385	179.694467533069	152.283224337228	94.3195929954487	92.1077244093228
77	167.38020324707	370.032958984375	21	2	76	3.8	34.3737792968602	-169.33044433594	172.784131453545	216.923423125151	159.43717533227	94.5221909240683	91.6477680411885
78	175.511322021484	360.769226074219	21	2	77	3.85	162.62237548828	-185.27465820312	246.521268822255	212.265657461285	163.35671635165	95.0714984688818	92.8372150567169
79	183.642440795898	351.505493164062	21	2	78	3.9	162.62237548828	-185.27465820314	246.521268822269	197.443011134924	160.416968899045	93.9275518905033	93.7107722673806
80	188.441055297852	343.532897949219	21	2	79	3.95	95.9722900390796	-159.45190429686	186.106394944506	184.651664734961	142.272468382413	94.2016311850812	93.5333611697986
81	192.657745361328	338.243988037109	21	2	80	4	84.3338012695204	-105.7781982422	135.281991632047	147.018965170231	123.54235230541	94.2851329934347	93.2767998520659
82	196.631988525391	334.527282714844	21	2	81	4.05	79.4848632812597	-74.3341064453	108.82739945373	103.910514672939	107.639871854193	98.509034622555	94.2323882419416
83	198.710510253906	332.479400634766	21	2	82	4.1	41.5704345703	-40.9576416015591	58.3577709986027	72.2792793035409	85.8252532219722	103.498649544353	94.4735400310419
84	198.932723999023	330.946472167969	21	2	83	4.15	4.44427490234034	-30.6585693359409	30.9790163358082	49.6416934758967	61.6775658264725	107.109331775873	93.6930007040717
85	200.118698120117	330.207214355469	21	2	84	4.2	23.7194824218795	-14.78515625	27.950218097517	30.628078973424	47.1176477457596	100.403017732579	94.2447628048017
86	201.223297119141	330.222381591797	21	2	85	4.25	22.0919799804801	0.303344726560226	22.0940624938255	24.6315412737135	36.2870416496416	97.3241150879535	93.6374486256313
87	200.864318847656	329.635498046875	21	2	86	4.3	-7.17956542970001	-11.7376708984398	13.7593269413668	19.4446169800064	37.5808939128399	96.3094181849851	94.633292732532
88	200.829833984375	331.053833007812	21	2	87	4.35	-0.689697265619884	28.3666992187398	28.3750825000502	21.9560161879783	43.6405827370562	94.9066711809058	94.5205428002606
89	200.671829223633	330.857238769531	21	2	88	4.4	-3.16009521483977	-3.93188476561932	5.04439486727224	22.9323898233866	53.8016946527022	92.8721445670961	94.3610737849626
90	200.027404785156	332.77734375	21	2	89	4.45	-12.8884887695403	38.4020996093795	40.5072141373765	44.5337088522558	58.5335670827452	92.9543112721984	93.927986925164
91	200.416946411133	331.486022949219	21	2	90	4.5	7.79083251954034	-25.8264160156205	26.975930670867	62.6496242003989	71.1058778704965	94.6450697279987	94.549015597926
92	203.42008972168	326.18994140625	21	2	91	4.55	60.0628662109398	-105.92163085938	121.765922085713	88.1587723253981	84.9789645157776	94.2279067997925	98.2433517274259
93	204.972900390625	320.448486328125	21	2	92	4.6	31.0562133789	-114.8291015625	118.954659240766	95.1111179775121	103.988089139839	93.8976928361196	102.991928857421
94	208.440185546875	314.797973632812	21	2	93	4.65	69.345703125	-113.01025390626	132.590135492268	119.279365917606	124.06672330772	93.2320772671405	107.630579031475
95	211.441665649414	312.527587890625	21	2	94	4.7	60.0296020507801	-45.4077148437398	75.2689423979466	125.424220179299	138.790974798637	93.4233738569552	108.543760895479
96	214.205322265625	305.672882080078	21	2	95	4.75	55.2731323242199	-137.09411621094	147.817170371339	145.32655407928	153.003097806356	92.955304255814	109.456942759483
97	220.450897216797	301.299560546875	21	2	96	4.8	124.91149902344	-87.4664306640602	152.490193394177	159.974674290041	150.874919686745	94.7443945409957	111.285401918745
98	229.4580078125	295.119689941406	21	2	97	4.85	180.14221191406	-123.59741210938	218.466328740669	182.470831619762	144.154802935183	93.9695871316394	108.113369430995
99	238.610473632812	290.413513183594	21	2	98	4.9	183.04931640624	-94.1235351562409	205.830736546075	186.726829695105	132.662459881579	94.7945956794219	103.824311232747
100	247.060699462891	286.324676513672	21	2	99	4.95	169.00451660158	-81.7767333984398	187.749729046551	176.325619194191	128.313180631165	93.6543426652467	100.357517421689
101	255.153518676758	283.877044677734	21	2	100	5	161.85638427734	-48.9526367187602	169.097160748053	142.983051791086	114.804730641131	94.8128982024174	97.569201069977
102	260.145935058594	283.312744140625	21	2	101	5.05	99.8483276367193	-11.2860107421795	100.484140889606	105.350245473116	104.509824566214	97.9776688322968	95.6179215757489
103	262.587127685547	282.454467773438	21	2	102	5.1	48.8238525390602	-17.1655273437398	51.7534917251443	74.1555296425682	83.9510851234394	102.48520817049	94.8895535325618
104	263.241424560547	283.047912597656	21	2	103	5.15	13.0859375	11.8688964843602	17.6667049562267	42.8826315871577	65.5224680511241	108.151826287077	94.4879408803104
105	264.550933837891	283.947631835938	21	2	104	5.2	26.1901855468807	17.9943847656398	31.7761498938107	32.6940299382369	48.5177105318563	116.684504058379	94.3146066239033
106	263.914306640625	283.950469970703	21	2	105	5.25	-12.7325439453205	0.0567626952999944	12.7326704710007	24.9191184557927	36.6226985984789	121.589770431013	94.2187525026476
107	266.370422363281	284.271881103516	21	2	106	5.3	49.1223144531205	6.42822265626023	49.5411326450022	25.694690629132	45.0804179778485	126.261385652505	94.4124791663832
108	266.14990234375	284.876892089844	21	2	107	5.35	-4.41040039062045	12.1002197265591	12.8789343129234	22.8798914211444	60.8156134057967	121.320067681084	93.865147696546
109	266.21142578125	283.801422119141	21	2	108	5.4	1.23046875	-21.5093994140591	21.5445658229228	30.3627656098001	83.6411926925752	114.776477898399	94.0370299348858
110	265.516174316406	284.349182128906	21	2	109	5.45	-13.9050292968795	10.9552001953	17.7021538538727	57.46680601746	105.055827485594	107.76072357118	93.5586771673732
111	267.967102050781	283.820251464844	21	2	110	5.5	49.0185546875	-10.5786132812409	50.1470414142796	96.7121083558007	128.374810220895	100.493332411955	93.5078622773387
112	270.538452148438	274.931640625	21	2	111	5.55	51.4270019531398	-177.77221679688	185.061334683302	141.587694756018	148.012946738796	97.0079363517053	91.4038418435485
113	276.933471679688	266.660217285156	21	2	112	5.6	127.900390625	-165.42846679688	209.105446004627	187.231763550043	158.689050238728	95.8814142290041	90.8792096227711
114	287.45834350586	260.302406311035	21	2	113	5.65	210.49743652344	-127.156219482421	245.922497824012	226.386854831989	164.030487745673	95.7438044934803	91.4028305203232
115	297.983215332031	253.944595336914	21	2	114	5.7	210.49743652342	-127.15621948242	245.922497823995	238.559087460131	167.003736610504	95.2058393908514	92.0343790243082
116	308.508087158203	247.586784362793	21	2	115	5.75	210.49743652344	-127.15621948242	245.922497824012	220.665992121655	164.363966225432	95.4822007494812	92.5211830322914
117	319.032958984375	241.228973388672	21	2	116	5.8	210.49743652344	-127.15621948242	245.922497824012	186.473280735328	148.935454725562	94.0805637917707	94.0549044958046
118	325.001800537109	240.832443237305	21	2	117	5.85	119.37683105468	-7.93060302733977	119.639969312244	146.775709670966	130.947215052211	93.7607082614527	95.0937725818714
119	328.749237060547	240.770584106445	21	2	118	5.9	74.9487304687602	-1.23718261720001	74.958940892379	102.341077618874	107.846416294385	93.2794641903496	96.4485304728035
120	330.892242431641	241.786773681641	21	2	119	5.95	42.8601074218807	20.3237915039199	47.4346425021836	59.3118219909931	85.3558512961092	93.4630116694997	98.2553135512233
121	332.078643798828	241.736480712891	21	2	120	6	23.7280273437398	-1.005859375	23.7493375635519	41.2284379827682	62.5895912780677	92.20282635226	100.528410837105
122	332.870025634766	243.056198120117	21	2	121	6.05	15.8276367187602	26.3943481445199	30.7762196846066	29.2195518534426	40.1481808447458	84.8300148548002	104.516833619449
123	334.309814453125	242.807250976562	21	2	122	6.1	28.7957763671795	-4.9789428711	29.2230492711198	23.9359929212524	28.8323662841776	79.2732110750524	109.723522630904
124	334.748962402344	243.409957885742	21	2	123	6.15	8.78295898437955	12.0541381836	14.9145102457512	22.8381049372614	22.5284406350259	74.6538347535693	112.958952904327
125	333.710601806641	243.571441650391	21	2	124	6.2	-20.7672119140591	3.22967529298012	21.0168478412326	20.9845396984985	19.922286728495	67.384253990237	115.329354161438
126	334.131072998047	242.761032104492	21	2	125	6.25	8.40942382811932	-16.2081909179801	18.2598976435969	16.4362945855871	20.0416864790883	63.4525956335697	116.541638870172
127	333.873168945312	243.805068969727	21	2	126	6.3	-5.15808105470001	20.8807373047	21.508393490792	15.8373294166092	20.7245749840382	61.8484233391045	119.737007123138
128	334.1240234375	243.599868774414	21	2	127	6.35	5.01708984376023	-4.10400390625966	6.48182370656258	15.9085805357376	27.5992070978933	68.8674774826593	126.00885597007
129	333.528411865234	243.578796386719	21	2	128	6.4	-11.9122314453205	-0.421447753899997	11.9196844008618	17.2452680209153	41.4612532127532	78.1205830472083	132.064064029252
130	333.819671630859	244.606994628906	21	2	129	6.45	5.8251953125	20.5639648437398	21.3731034368745	20.4646102695778	49.4126566843648	88.7499035312661	138.21533238766
131	334.670837402344	243.695434570312	21	2	130	6.5	17.0233154297	-18.2312011718801	24.9433350694855	38.7621196101996	64.3155999890716	100.563489262256	137.544177002901
132	335.737609863281	242.147094726562	21	2	131	6.55	21.3354492187409	-30.966796875	37.6051047341047	67.0851770088972	83.5486658334633	112.025730887193	134.13160907586
133	340.633026123047	242.31999206543	21	2	132	6.6	97.9083251953193	3.45794677736023	97.9693704096717	82.9167328329919	108.902588681141	123.565631032804	130.117938365787
134	348.185150146484	240.942352294922	21	2	133	6.65	151.04248046874	-27.5527954101602	153.53497139435	111.385931957228	133.712725459391	130.174101315174	125.183841360229
135	352.842651367188	239.051895141602	21	2	134	6.7	93.1500244140807	-37.8091430664	100.530882557348	146.632721397349	157.577520334037	135.452868932025	120.249744354671
136	361.076843261719	237.581390380859	21	2	135	6.75	164.683837890619	-29.4100952148597	167.289330690666	179.043057752082	181.085292045423	137.601076990863	115.872245191903
137	371.758331298828	237.108459472656	21	2	136	6.8	213.629760742181	-9.45861816406023	213.839051934708	200.340273909884	203.326886790348	145.393450454506	111.494746029135
138	384.353393554687	233.884831746419	21	2	137	6.85	251.90124511718	-64.47255452474	260.021052183339	232.238307835083	219.532054967715	158.257003678688	110.274310079161
139	396.948455810547	230.661204020182	21	2	138	6.9	251.9012451172	-64.47255452474	260.021052183359	250.784652133617	218.886949417595	170.848663868154	110.170899839684
140	409.543518066406	227.437576293945	21	2	139	6.95	251.901245117181	-64.47255452474	260.021052183341	260.021052183348	221.493081179685	182.967653105821	110.755597059962
141	422.138580322265	224.213948567708	21	2	140	7	251.90124511718	-64.47255452474	260.021052183339	260.021052183348	210.886553992654	182.885527653541	111.932426903706
142	434.733642578125	220.990320841471	21	2	141	7.05	251.9012451172	-64.47255452474	260.021052183359	237.433624925306	207.238235075548	183.43320329692	112.933584694423
143	447.328704833984	217.766693115234	21	2	142	7.1	251.90124511718	-64.47255452474	260.021052183339	210.747854524287	207.611418676235	180.962665656521	113.973571745477
144	453.394744873047	213.60888671875	21	2	143	7.15	121.32080078126	-83.1561279296801	147.083915893151	170.988455851691	207.984602276918	175.713847966889	115.371272272166
145	449.097595214844	208.961471557617	21	2	144	7.2	-85.9429931640602	-92.9483032226602	126.592200178247	154.455417967748	208.357785877605	173.115234719105	116.616414358967
146	447.840850830078	206.170135498047	21	2	145	7.25	-25.1348876953193	-55.8267211914	61.2240588203577	155.201785169122	184.685763261659	168.291894750237	117.93048020071
147	441.026397705078	211.8447265625	21	2	146	7.3	-136.2890625	113.49182128906	177.355862763645	178.535579628529	163.539519803492	161.141068719166	119.163333646272
148	428.395151774088	215.634923299154	21	2	147	7.35	-252.6249186198	75.8039347330799	263.752888190211	205.967717230922	142.393276345327	151.681142675664	120.77185133644
149	415.763905843099	219.425120035807	21	2	148	7.4	-252.62491861978	75.80393473306	263.752888190185	198.383070671628	132.540746516182	142.22121663216	122.244422509251
150	403.132659912109	223.215316772461	21	2	149	7.45	-252.6249186198	75.8039347330799	263.752888190211	172.623621639236	124.737388258526	132.761290588658	123.480658206162
151	403.570617675781	222.135726928711	21	2	150	7.5	8.75915527344091	-21.591796875	23.3008260238882	129.584767521532	125.697235507819	123.301364545156	124.627638112257
152	401.278190612793	222.935493469238	21	2	151	7.55	-45.8485412597599	15.9953308105401	48.5586176016835	86.545913403835	115.043902362784	113.841438501653	125.458073776737
153	398.985763549805	223.735260009766	21	2	152	7.6	-45.8485412597611	15.9953308105599	48.5586176016911	43.5070592861296	95.7508666750922	104.38151245815	124.779402799327
154	396.693336486816	224.535026550293	21	2	153	7.65	-45.8485412597793	15.9953308105401	48.5586176017017	53.0114003440105	76.4578309874029	100.568443229157	122.711591797301
155	394.400909423828	225.33479309082	21	2	154	7.7	-45.8485412597599	15.9953308105401	48.5586176016835	57.4641830863322	57.1647952997111	97.7799597859097	121.968883016199
156	395.908071344549	228.539171392267	21	2	155	7.75	30.1432384144198	64.0875660289402	70.8225313132926	61.9169658286525	61.9169658286525	98.2598834105564	119.557213031765
157	397.41523326527	231.743549693714	21	2	156	7.8	30.1432384144198	64.0875660289396	70.8225313132921	66.3697485709708	64.1433571998134	92.9332168380387	115.98180001623
158	398.922395185991	234.947927995161	21	2	157	7.85	30.1432384144198	64.0875660289402	70.8225313132926	70.8225313132926	66.3697485709736	83.2866989941929	112.544881915957
159	400.429557106712	238.152306296608	21	2	158	7.9	30.1432384144209	64.0875660289402	70.8225313132931	70.8225313132945	68.5961399421327	73.6401811503482	109.336716761077
160	401.936719027433	241.356684598055	21	2	159	7.95	30.1432384144198	64.0875660289402	70.8225313132926	70.8225313132946	70.8225313132936	63.9936633065023	104.909586737864
161	403.443880948153	244.561062899503	21	2	160	8	30.1432384143993	64.0875660289601	70.8225313133019	70.8225313132946	70.8225313132935	66.3697485709725	99.5646899896698
162	404.951042868874	247.76544120095	21	2	161	8.05	30.1432384144209	64.0875660289396	70.8225313132926	70.8225313132945	70.8225313132935	67.4829442565535	93.6037178583416
163	406.458204789595	250.969819502397	21	2	162	8.1	30.1432384144198	64.0875660289402	70.8225313132926	70.8225313132945	70.8225313132936	68.5961399421335	87.1661839914859
164	407.965366710316	254.174197803844	21	2	163	8.15	30.1432384144198	64.0875660289402	70.8225313132926	70.8225313132925	70.8225313132935	69.7093356277131	83.7888086557881
165	409.472528631037	257.378576105291	21	2	164	8.2	30.1432384144198	64.0875660289402	70.8225313132926	70.8225313132924	70.8225313132935	70.8225313132935	81.4145707603572
166	410.979690551758	260.582954406738	21	2	165	8.25	30.1432384144198	64.0875660289396	70.8225313132921	70.8225313132926	70.8225313132926	70.8225313132935	80.986431349222
167	412.486852472479	263.787332708185	21	2	166	8.3	30.1432384144198	64.0875660289396	70.8225313132921	70.8225313132925	70.8225313132936	70.8225313132936	78.098527337842
168	413.9940143932	266.991711009632	21	2	167	8.35	30.1432384144209	64.0875660289407	70.8225313132937	70.8225313132924	70.8225313132935	73.4086211562495	71.8512864992768
169	415.501176313921	270.196089311079	21	2	168	8.4	30.1432384144198	64.0875660289396	70.8225313132921	70.8225313132926	70.8225313132936	76.4522168899933	65.6656243538931
170	417.008338234642	273.400467612526	21	2	169	8.45	30.1432384144198	64.0875660289396	70.8225313132921	70.8225313132947	70.8225313132935	77.0578828870692	59.3944383099577
171	418.515500155363	276.604845913973	21	2	170	8.5	30.1432384144198	64.0875660289407	70.8225313132932	70.8225313132944	70.8225313132936	75.8280154341837	59.5348279675182
172	420.022662076083	279.809224215421	21	2	171	8.55	30.1432384144005	64.0875660289601	70.8225313133024	70.8225313132946	70.8225313132937	73.3659972150306	59.1867518380055
173	421.529823996804	283.013602516868	21	2	172	8.6	30.1432384144198	64.0875660289396	70.8225313132921	70.8225313132946	75.9947109992054	69.9508555248215	59.4933489188102
174	423.036985917525	286.217980818315	21	2	173	8.65	30.1432384144198	64.0875660289407	70.8225313132932	70.8225313132945	82.0819024666931	67.0091740824189	60.9045987835569
175	424.544147838246	289.422359119762	21	2	174	8.7	30.1432384144198	64.0875660289396	70.8225313132921	70.8225313132926	83.2932344608449	65.0491817348048	61.902006823459
176	426.051309758967	292.626737421209	21	2	175	8.75	30.1432384144209	64.0875660289396	70.8225313132926	81.1668906851164	80.8334995550748	63.7129792878876	60.5454278952185
177	427.558471679688	295.831115722656	21	2	176	8.8	30.1432384144198	64.0875660289407	70.8225313132932	93.3412736200915	75.9094631167676	63.2638378376453	59.8724547969217
178	425.222961425781	290.166473388672	21	2	177	8.85	-46.7102050781398	-113.292846679681	122.544328172411	95.7639376083951	69.0791797363496	60.4158740043607	58.9260479726222
179	429.435089111328	285.105194091797	21	2	178	8.9	84.2425537109398	-101.2255859375	131.694445988169	90.844467796855	63.1958168515442	57.6910675574379	58.1785127452346
180	431.845825195312	281.731140136719	21	2	179	8.95	48.2147216796795	-67.4810791015602	82.9358512548101	80.9963949202425	59.275832156316	54.7952133134131	58.7883369279938
181	432.995819091797	279.726287841797	21	2	180	9	22.9998779297	-40.0970458984398	46.2251822555919	56.9914687875828	56.6034272624816	52.6999073640638	59.3254208134896
182	433.521820068359	278.784057617188	21	2	181	9.05	10.5200195312398	-18.8446044921795	21.5821669302306	33.0503600829968	55.705144361997	50.8905594194574	58.7691584732104
183	433.414306640625	278.849731445312	21	2	182	9.1	-2.15026855467954	1.31347656247954	2.5196975091123	22.7877267042369	44.8370370095161	50.3905578954868	57.358255464515
184	433.397613525391	278.250518798828	21	2	183	9.15	-0.333862304679542	-11.9842529296795	11.9889024652392	22.3623867281082	33.3002326481827	52.0998619394006	56.4548395529006
185	432.258514404297	279.347076416016	21	2	184	9.2	-22.7819824218807	21.9311523437602	31.6226843610105	30.4138938037515	26.2971921659814	52.9814823336245	55.1714804848358
186	434.400451660156	278.823822021484	21	2	185	9.25	42.8387451171807	-10.4650878906409	44.0984823749481	32.6826052314494	24.5663151730529	50.2683244771435	54.549490998081
187	432.384216308594	281.167999267578	21	2	186	9.3	-40.3247070312409	46.8835449218807	61.8397023084476	33.5501052133686	25.8716557221473	48.9223782805497	53.3935723286149
188	432.3408203125	280.476196289062	21	2	187	9.35	-0.867919921879547	-13.8360595703205	13.8632546476018	29.8066576277259	31.7019360546241	44.443474788995	51.7619065391557
189	432.033935546875	281.232635498047	21	2	188	9.4	-6.1376953125	15.1287841797	16.3264023748352	26.7702436179977	41.003907027257	39.9048086004758	50.6752111831568
190	431.996673583984	280.588439941406	21	2	189	9.45	-0.745239257820458	-12.8839111328193	12.9054464327966	21.3294176405431	46.6871325109329	40.5187909689184	49.5189041680295
191	431.127502441406	279.433044433594	21	2	190	9.5	-17.3834228515591	-23.1079101562409	28.9164123263072	30.7212668777987	43.9332216918054	42.8228261927956	47.8927027111815
192	432.515075683594	278.396850585938	21	2	191	9.55	27.7514648437591	-20.7238769531193	34.6355724211745	48.4577088411454	42.1396121991024	44.1723197313903	46.6708675177217
193	434.997039794922	276.639495849609	21	2	192	9.6	49.6392822265602	-35.1470947265807	60.82250083388	63.56760739414	44.0499125684738	44.7656554042084	45.0317418930089
194	434.475128173828	271.415069580078	21	2	193	9.65	-10.4382324218795	-104.488525390619	105.008612191569	61.0961997656132	46.5093845527689	45.9005050233824	43.9412846049704
195	435.903717041016	267.229400634766	21	2	194	9.7	28.5717773437602	-83.7133789062398	88.4549391977694	62.9498067576618	54.7403897718555	45.2937792348669	42.6480053198658
196	435.689147949219	266.429718017578	21	2	195	9.75	-4.29138183594091	-15.9936523437602	16.5593741836734	57.3785582591489	61.0793372125382	45.3860027082745	41.438416835899
197	435.201049804688	264.289489746094	21	2	196	9.8	-9.76196289061932	-42.8045654296807	43.9036073814173	44.5610602643925	62.4729837406332	43.5233068195844	40.5844688959208
198	433.553558349609	264.341522216797	21	2	197	9.85	-32.9498291015807	1.04064941406023	32.9662583413156	45.9131721495711	57.8293747537927	43.1079390739507	38.5691853933945
199	434.794311523438	262.714599609375	21	2	198	9.9	24.8150634765807	-32.5384521484398	40.9211222177867	61.0624746594633	50.7971030195078	43.6593548088758	36.4231529209132
200	437.499816894531	258.797302246094	21	2	199	9.95	54.1101074218602	-78.3459472656205	95.2154986236623	61.9961607236047	43.9004259588009	44.2425950226459	36.9191019661052
201	440.333190917969	255.154098510742	21	2	200	10	56.6674804687591	-72.8640747070398	92.3058867331346	58.2801912484365	46.8387837247435	43.0854980582991	36.8395541229368
202	439.609344482422	252.835876464844	21	2	201	10.05	-14.4769287109398	-46.3644409179597	48.5720377021245	57.0331457746231	44.9070014400663	42.451175615986	38.0931252731425
203	439.629974365234	252.116851806641	21	2	202	10.1	0.412597656239768	-14.3804931640602	14.3864109654742	41.8876797680307	42.1659655794277	39.672925890531	39.8214685495252
204	439.708221435547	250.384323120117	21	2	203	10.15	1.56494140626023	-34.6505737304801	34.6858948487201	32.6150927900237	40.8093250649826	35.7827072705402	42.1895819147239
205	440.560791015625	249.912521362305	21	2	204	10.2	17.0513916015602	-9.43603515623977	19.4881685907001	27.817842156528	33.7448002734363	32.3145283061072	42.1006350216763
206	438.889923095703	248.33610534668	21	2	205	10.25	-33.4173583984398	-31.5283203125	45.9429518430996	26.0517399104189	25.09165890406	32.6085091946546	42.581277529856
207	438.039031982422	247.44889831543	21	2	206	10.3	-17.0178222656205	-17.744140625	24.5857845346457	24.5855043553421	22.4293674913387	32.2465595112919	41.5393507462838
208	437.781066894531	247.345825195312	21	2	207	10.35	-5.15930175781932	-2.06146240236023	5.55589973492884	25.6019207788418	21.5164770272693	32.6948959977941	41.4748264289781
209	436.437805175781	247.088241577148	21	2	208	10.4	-26.865234375	-5.15167236327954	27.354717073336	17.5682250180963	20.7683115215726	32.9414972413506	41.5832554686143
210	435.466613769531	247.840591430664	21	2	209	10.45	-19.423828125	15.0469970703199	24.5702507081991	17.0408928261495	20.7286306534135	33.319412963292	42.0997435895025
211	435.710205078125	247.995590209961	21	2	210	10.5	4.87182617187955	3.09997558593977	5.77447303937192	16.9812141441196	18.3782346645657	30.856282053078	41.7362451530244
212	434.640350341797	247.751007080078	21	2	211	10.55	-21.3970947265602	-4.89166259765966	21.9491235749115	16.9511186878032	19.5861175825174	32.0139308148948	41.733766434055
213	434.584747314453	248.007934570312	21	2	212	10.6	-1.11206054687955	5.13854980467954	5.25750632477967	15.8553405279852	23.2238264161606	34.877281694842	43.5975629428348
214	433.388366699219	248.655120849609	21	2	213	10.65	-23.9276123046807	12.9437255859403	27.2042397917537	19.188244311035	25.0736694177186	38.4786588060653	45.1718278643445
215	432.978393554688	249.517166137695	21	2	214	10.7	-8.19946289061932	17.2409057617199	19.0913599091094	22.1313423388854	32.8940256531477	38.9074908084857	48.1109094164838
216	431.979827880859	250.028671264648	21	2	215	10.75	-19.9713134765807	10.2301025390602	22.4389919546209	29.4664386882015	36.620905202096	39.7765523514376	63.4626014481378
217	430.168640136719	250.312103271484	21	2	216	10.8	-36.2237548828	5.66864013671989	36.6646137141633	33.1962201476341	41.5984941384509	39.5553946729832	78.1306876498476
218	430.687622070312	248.280700683594	21	2	217	10.85	10.3796386718602	-40.6280517578	41.9329880713604	49.9327107783101	48.2380863624148	39.8417137840055	84.7500980110455
219	432.797576904297	247.383834838867	21	2	218	10.9	42.1990966797	-17.9373168945403	45.8531470889167	54.0535660931571	56.1890060905581	39.5071561283529	91.1706367753312
220	436.8505859375	244.224838256836	21	2	219	10.95	81.0601806640602	-63.1799316406199	102.773813062489	61.0656459380165	57.0863509635578	39.956892156359	96.2338161294705
221	437.467315673828	242.162933349609	21	2	220	11	12.3345947265602	-41.2380981445398	43.0432685288557	67.009734036628	61.1748700383095	40.3869922477497	101.369735780873
222	440.539337158203	240.312561035156	21	2	221	11.05	61.4404296875	-37.0074462890602	71.7250129384604	79.1817920334821	59.524671763449	41.016357252124	107.599001658051
223	443.866394042969	238.98356628418	21	2	222	11.1	66.5411376953193	-26.5798950195199	71.6534285644179	64.2399911488055	56.4596011518505	47.5221999951387	114.682908203645
224	447.483489990234	235.061065673828	21	2	223	11.15	72.3419189453	-78.4500122070398	106.713437073187	68.2961739834618	53.9406428389872	54.5609484581488	121.259327652157
225	447.193023681641	233.688217163086	21	2	224	11.2	-5.80932617185908	-27.4569702148403	28.0648086391067	57.9836975888815	47.0197586595704	63.9072905268604	128.21569025712
226	448.722961425781	230.91618347168	21	2	225	11.25	30.5987548828	-55.4406738281199	63.3241827021372	45.909468267073	44.1530792934033	94.316693701621	130.305872886972
227	448.732421875	229.908096313477	21	2	226	11.3	0.189208984379547	-20.1617431640602	20.1626309655585	28.6994936444923	40.4342203657971	124.014815788403	131.45970877688
228	448.169616699219	229.946502685547	21	2	227	11.35	-11.2561035156205	0.768127441399997	11.2822819553756	29.7995261703353	46.8063136278626	136.805300024297	131.793409923153
229	449.181121826172	230.157012939453	21	2	228	11.4	20.2301025390602	4.21020507812045	20.6635639602834	20.0099846033448	52.9328908257395	149.399776309312	131.959284286132
230	447.507781982422	230.028747558594	21	2	229	11.45	-33.466796875	-2.56530761718011	33.5649712683219	22.8847431427128	70.7282300901629	159.148219295649	131.907402273756
231	447.946563720703	230.598114013672	21	2	230	11.5	8.77563476562045	11.3873291015597	14.3764748671847	47.7031589886522	127.458517364933	171.883189508668	132.176990929376
232	447.004486083984	232.045318603516	21	2	231	11.55	-18.8415527343807	28.9440917968801	34.5364236623984	77.1662880069867	188.504959813358	183.184072501206	132.163180583471
233	440.601348876953	234.239715576172	21	2	232	11.6	-128.062744140619	43.8879394531199	135.374361185072	111.65693400999	217.150998896743	194.488534712447	132.441417807116
234	432.610229492188	236.825164794922	21	2	233	11.65	-159.8223876953	51.708984375	167.979209051956	234.90705012652	244.858909779636	204.039996498248	134.649108860005
235	437.664855957031	245.800659179688	21	2	234	11.7	101.09252929686	179.50988769532	206.018201283341	354.125176484002	271.276679931727	217.523889705755	140.354750493721
236	406.500091552734	250.594787597657	21	2	235	11.75	-623.295288085941	95.8825683593795	630.627055449833	386.598838804835	299.613299723932	220.835193422506	145.9767013263
237	375.335327148438	255.388916015625	21	2	236	11.8	-623.295288085919	95.8825683593602	630.627055449809	412.551531552286	325.933924636616	223.364022880776	151.24301161489
238	360.995876312256	259.389778137207	21	2	237	11.85	-286.789016723641	80.0172424316395	297.742672789233	430.896425853464	342.170755797032	223.745106062301	152.259649332613
239	346.656425476075	263.390640258789	21	2	238	11.9	-286.789016723619	80.0172424316406	297.742672789213	364.319549321344	355.147102170757	224.411412443912	152.192261642627
240	332.316974639893	267.391502380371	21	2	239	11.95	-286.789016723641	80.0172424316395	297.742672789233	297.742672789229	364.319549321347	223.857912391152	150.701857303302
241	317.977523803711	271.392364501953	21	2	240	12	-286.78901672364	80.0172424316406	297.742672789233	297.742672789229	314.21186948008	223.966989611003	153.080570989434
242	303.638072967529	275.393226623535	21	2	241	12.05	-286.78901672364	80.0172424316395	297.742672789232	297.742672789229	258.223085948195	223.310003914817	154.742241065326
243	289.298622131347	279.394088745117	21	2	242	12.1	-286.789016723641	80.0172424316406	297.742672789234	297.742672789229	230.339213227859	217.360635619093	169.807893404134
244	274.959171295166	283.394950866699	21	2	243	12.15	-286.789016723619	80.0172424316395	297.742672789213	264.104189638816	203.963915108187	214.737269261861	183.997045530223
245	260.619720458984	287.395812988281	21	2	244	12.2	-286.789016723641	80.0172424316406	297.742672789234	218.703499107161	176.439144850577	216.802210460583	186.452388716636
246	254.216217041016	288.372192382812	21	2	245	12.25	-128.07006835936	19.5275878906193	129.55025703717	162.935753666489	148.320679498074	197.636708950978	187.511863078899
247	250.929931640625	289.680023193359	21	2	246	12.3	-65.7257080078199	26.1566162109398	70.7392201309542	110.185157427146	120.686083193019	178.471207441376	189.746619095343
248	250.01448059082	289.915283203125	21	2	247	12.35	-18.3090209961	4.70520019532046	18.9039455858737	55.1356169119243	92.5505154411539	167.71399864093	194.45057337821
249	249.636245727539	291.572143554688	21	2	248	12.4	-7.56469726561988	33.1372070312602	33.9896915924973	32.5371693573308	74.3274363529653	154.984746975943	196.591944572986
250	248.616012573242	291.098663330078	21	2	249	12.45	-20.4046630859403	-9.46960449220001	22.4949702131261	22.6686672788764	69.2848715998186	142.255495310955	197.233602838979
251	249.385711669922	291.403594970703	21	2	250	12.5	15.3939819336	6.0986328125	16.5580192642026	22.1652772158188	81.0615484218766	134.277952470201	197.329619236954
252	248.359710693359	291.100494384766	21	2	251	12.55	-20.5200195312597	-6.06201171873977	21.3967097386822	38.4697152787848	98.7193289345577	126.300409629445	197.557363838703
253	247.656021118164	291.520202636719	21	2	252	12.6	-14.0737915039	8.39416503905909	16.3869952705861	83.4341262877128	105.088784054	145.127252095821	194.514683694538
254	253.338531494141	290.487457275391	21	2	253	12.65	113.65020751954	-20.6549072265591	115.511881907327	129.585927486422	106.005578843699	163.954094562197	192.961740043637
255	263.319691975912	283.187408447266	21	2	254	12.7	199.62320963542	-146.0009765625	247.317025257766	174.769990590239	108.071845771333	155.380887727517	188.920097867111
256	273.300852457682	275.887359619141	21	2	255	12.75	199.6232096354	-146.0009765625	247.31702525775	188.012290892181	120.235225442328	154.188532735293	174.788911885347
257	283.282012939453	268.587310791016	21	2	256	12.8	199.62320963542	-146.0009765625	247.317025257766	173.541442408614	131.914736065872	156.129215309909	160.010087379417
258	286.717895507812	266.295806884766	21	2	257	12.85	68.7176513671795	-45.830078125	82.5984967802976	132.709565254954	197.703988750488	165.156040694119	153.712732959433
259	287.003707885742	268.434677124024	21	2	258	12.9	5.71624755860057	42.7774047851597	43.1576394894879	110.884523398234	253.580752771429	168.77247670206	148.193498999366
260	287.289520263672	270.573547363281	21	2	259	12.95	5.71624755859943	42.7774047851403	43.1576394894686	89.0594815415045	241.476903855215	170.609293286806	143.099190287522
261	281.187850952148	273.815780639649	21	2	260	13	-122.03338623048	64.8446655273597	138.191815974148	207.395686608795	227.315517048709	170.692248862905	137.254367464028
262	275.086181640625	277.058013916016	21	2	261	13.05	-122.03338623046	64.8446655273403	138.19181597412	333.620063134244	213.53910168526	171.804723762588	131.201214083367
263	308.390777587891	271.820068359375	21	2	262	13.1	666.09191894532	-104.75891113282	674.279522116751	350.244242455476	225.223297334238	171.668731769983	124.75953668377
264	341.695373535156	266.582122802734	21	2	263	13.15	666.0919189453	-104.75891113282	674.27952211673	343.746510699184	231.53937456042	171.186210825412	118.928253417493
265	347.951507568359	265.729797363281	21	2	264	13.2	125.122680664059	-17.0465087890591	126.278536095631	338.018721829016	233.146740802279	161.03798527364	114.083194886164
266	353.170318603516	264.894989013672	21	2	265	13.25	104.376220703141	-16.6961669921807	105.703157192685	243.05090805968	221.149272283481	151.941114819716	112.855376894571
267	358.080596923828	262.46728515625	21	2	266	13.3	98.2055664062398	-48.5540771484398	109.552871623281	129.458685986596	211.694711459304	141.548967317458	111.575571356019
268	367.845336914062	260.444641113281	21	2	267	13.35	195.29479980468	-40.4528808593795	199.440453270075	116.049239149083	145.633474789478	139.711467277937	111.303173021644
269	373.147521972656	260.826538085938	21	2	268	13.4	106.043701171881	7.63793945313978	106.318411751309	98.5520338677786	88.7916688793954	141.402251022789	111.66729078181
270	376.006622314453	261.598815917969	21	2	269	13.45	57.1820068359398	15.4455566406193	59.2313019080624	85.3707010895925	80.5990666920653	143.942885264088	112.86063061369
271	376.788208007812	262.066558837891	21	2	270	13.5	15.6317138671795	9.35485839844091	18.2171307861654	48.2160415192752	76.5667125907232	140.230782457855	114.328498700706
272	378.734008789062	263.054656982422	21	2	271	13.55	38.916015625	19.7619628906193	43.6462077323501	48.1246517721944	69.5588329496569	136.102018537289	115.44752805139
273	378.551513671875	263.713195800781	21	2	272	13.6	-3.64990234373977	13.1707763671807	13.6671554184886	45.1488942350481	54.1996372216364	104.391821271718	116.273500135686
274	382.947906494141	266.660797119141	21	2	273	13.65	87.9278564453205	58.9520263672	105.861463015905	54.5813913136677	51.2651274851579	73.9024122727886	114.218463862503
275	382.251953125	264.555206298828	21	2	274	13.7	-13.9190673828205	-42.1118164062602	44.3525142223309	53.7469648097213	54.7390297258971	72.7855020448117	108.841975113054
276	381.758392333984	261.323699951172	21	2	275	13.75	-9.87121582032046	-64.6301269531205	65.3796161792635	60.1832329239975	59.3122926322293	71.5222210538499	105.547480092161
277	383.719635009766	261.102264404297	21	2	276	13.8	39.2248535156409	-4.4287109375	39.474075212618	54.4056031981214	60.5093256152737	67.0219274021291	99.6821959159946
278	385.875579833984	260.323089599609	21	2	277	13.85	43.1188964843591	-15.5834960937602	45.8484959898699	64.3291652167461	63.1501677539582	57.4503053491687	97.9348749517644
279	387.196380615234	263.938018798828	21	2	278	13.9	26.416015625	72.2985839843807	76.9733143865248	64.0431939507909	59.0131556661819	54.5621048615598	98.039780091259
280	390.700347900391	267.068237304688	21	2	279	13.95	70.0793457031409	62.6043701172	93.9703243154545	67.2716864208262	64.9719373975581	55.1119679405744	97.2603308031671
281	392.73779296875	269.532531738281	21	2	280	14	40.7489013671795	49.2858886718602	63.9497598494875	66.1171025839188	66.4777295169767	57.9647485385068	93.8464414739173
282	395.483245849609	269.974670410156	21	2	281	14.05	54.9090576171795	8.8427734375	55.6165375627942	63.6207081342424	64.4850218546014	59.090332340192	93.9581858846477
283	397.321014404297	270.773254394531	21	2	282	14.1	36.7553710937602	15.9716796875	40.0755768053328	65.61470957837	60.7009734767011	60.8782685013891	77.6383632956725
284	400.514556884766	271.219482421875	21	2	283	14.15	63.8708496093807	8.92456054687955	64.4913421381432	68.9122650831625	57.8590822379617	57.2507168995946	61.2133915603575
285	405.45361328125	272.836486816406	21	2	284	14.2	98.7811279296795	32.3400878906205	103.940331536092	61.6983572883766	55.4849061552518	56.6459649524677	58.7902840229906
286	409.342041015625	273.863922119141	21	2	285	14.25	77.7685546875	20.5487060547	80.4375373734499	55.2848443694834	56.6172044447843	59.153845364606	56.7220215224182
287	410.306396484375	273.705078125	21	2	286	14.3	19.287109375	-3.17687988282046	19.5469985888648	52.097456341681	57.6713390651103	57.8154245145307	55.2967996451648
288	410.168609619141	273.329132080078	21	2	287	14.35	-2.75573730467954	-7.51892089843977	8.00801221086712	45.3551027321336	58.6063692488199	56.1582826255917	51.7053401451043
289	412.473937988281	272.568023681641	21	2	288	14.4	46.1065673828	-15.2221679687398	48.5544019991309	44.3221438064061	55.4882781330072	54.6773091597291	50.4419316830121
290	415.813110351562	273.654327392578	21	2	289	14.45	66.7834472656193	21.7260742187398	70.2285634883552	53.6443208418441	48.3199925073773	50.5777763422459	49.6952509563616
291	419.427795410156	274.702667236328	21	2	290	14.5	72.2937011718807	20.966796875	75.2727427448123	61.9278941281564	51.8299612122354	47.4621004899794	50.1269632712161
292	422.735687255859	274.706604003906	21	2	291	14.55	66.1578369140591	0.0787353515602263	66.1578837660549	58.8790999243335	51.1458271744601	51.8143532320066	49.746883516692
293	424.989410400391	275.720520019531	21	2	292	14.6	45.0744628906409	20.2783203125	49.425878642429	51.2848822826211	51.6155917744824	50.884905319627	50.2779163092328
294	426.612060546875	276.095977783203	21	2	293	14.65	32.4530029296795	7.50915527343977	33.3104309800161	59.3377786180647	51.4955360814966	48.5243708479263	48.1842941598851
295	427.742095947266	277.246795654297	21	2	294	14.7	22.6007080078205	23.0163574218795	32.2574752797932	48.6473335070762	45.6706465292401	44.7950660011695	49.4853077363625
296	433.506774902344	277.621765136719	21	2	295	14.75	115.293579101559	7.49938964843977	115.53722442203	41.3032894208083	38.3069965351746	41.9218219909865	49.0722761961847
297	434.130905151368	277.50325012207	21	2	296	14.8	12.4826049804801	-2.37030029297898	12.7056582111122	44.1119722386597	45.9573673989029	43.5716718882005	48.7542787748018
298	434.755035400391	277.384735107422	21	2	297	14.85	12.4826049804608	-2.37030029296079	12.7056582110898	40.056410775859	43.1634413904341	45.9603749410398	48.8039252433563
299	433.760681152344	275.235961914062	21	2	298	14.9	-19.8870849609409	-42.9754638672	47.3538450692728	17.2762144522844	41.5604635628454	46.3217585044644	47.2613810034542
300	433.383148193359	274.770935058594	21	2	299	14.95	-7.55065917970001	-9.30053710936022	11.97966796579	43.2674012907296	41.2701394949617	44.2785339721487	45.367921620457
301	433.416290283203	274.696136474609	21	2	300	15	0.662841796880684	-1.49597167970001	1.63624280415728	45.0235933600599	32.0136827697376	42.2891780039255	44.0231805015558
302	426.825714111328	277.424713134766	21	2	301	15.05	-131.8115234375	54.5715332031409	142.661592403338	39.0089548870311	35.997516601941	40.403434693192	43.3320713056271
303	426.959899902344	278.490631103516	21	2	302	15.1	2.68371582031932	21.318359375	21.4866185577415	42.4838682140645	40.3051581075972	39.6775641170765	43.3527261784281
304	427.764739990234	278.804931640625	21	2	303	15.15	16.0968017578	6.28601074217954	17.2806527041287	46.7511510871907	41.1479809274322	39.1178714201757	45.1448546059939
305	427.166259765625	280.145080566406	21	2	304	15.2	-11.9696044921795	26.8029785156205	29.3542346009569	28.7276319131524	42.8864214150573	42.3246505202574	45.9507582986107
306	426.651794433594	281.172058105469	21	2	305	15.25	-10.2893066406205	20.5395507812591	22.9726571697886	35.5867228551344	46.2713594726765	38.9907070277634	44.8983530827099
307	427.074401855469	283.765045166016	21	2	306	15.3	8.4521484375	51.8597412109409	52.5439965331464	43.2870069678334	34.8495019874811	39.6931330350728	46.8805218680653
308	424.750106811523	285.306716918946	21	2	307	15.35	-46.4859008789199	30.8334350585994	55.7820732676514	43.2889746160501	36.1916868437189	41.4495678611209	47.7606981207566
309	422.425811767578	286.848388671875	21	2	308	15.4	-46.4859008788994	30.8334350585801	55.7820732676237	45.7915678581622	36.675279277506	39.8454528471793	47.3600337494516
310	420.968963623047	287.030639648438	21	2	309	15.45	-29.1369628906205	3.64501953126023	29.3640728420405	40.9713720618098	43.379161545553	40.158066898668	45.9165993264049
311	419.662658691406	288.231323242188	21	2	310	15.5	-26.1260986328193	24.013671875	35.485623380349	36.7966508323034	45.9677312857892	40.5842605131322	44.2380967158122
312	418.250396728516	288.063903808594	21	2	311	15.55	-28.2452392578	-3.34838867188068	28.4430175513841	30.0635515871787	43.3887494682047	34.8497893792476	42.9925026450686
313	418.414398193359	289.801605224609	21	2	312	15.6	3.28002929685908	34.7540283203	34.9084671201196	43.4693484750559	42.5939776146446	35.8205470372291	42.0352137883248
314	418.498840332031	290.904205322266	21	2	313	15.65	1.68884277344091	22.0520019531409	22.1165770420003	46.1438947134162	38.5429247669264	41.7653383640616	41.5285131962941
315	415.977752685547	286.796508789062	21	2	314	15.7	-50.4217529296807	-82.1539306640807	96.3930572814263	45.8061268745996	37.4297123822788	47.1064505960519	42.1019983156429
316	417.502807617188	284.888092041016	21	2	315	15.75	30.5010986328205	-38.1683349609193	48.8583545721505	48.3913043969858	34.8971615535878	47.8748841744334	39.8888476127565
317	416.201477050781	284.578247070312	21	2	316	15.8	-26.0266113281398	-6.19689941408069	26.7541783573013	47.0222979466741	34.8500767710141	50.1893718479301	40.271630742899
318	418.184814453125	283.241577148438	21	2	317	15.85	39.6667480468795	-26.7333984374795	47.8343547320506	31.3900762895017	35.4494072307394	49.5610213004734	40.7252657373741
319	418.654205322266	282.639312744141	21	2	318	15.9	9.38781738282046	-12.0452880859398	15.2715447904418	23.6504283937595	46.8553974506172	48.3983089944387	40.5984914710925
320	419.565795898438	282.635772705078	21	2	319	15.95	18.2318115234398	-0.0708007812602318	18.2319489955643	23.8940266674286	50.8337396465507	47.5546646806611	40.7461355193514
321	419.138793945312	282.360565185547	21	2	320	16	-8.54003906252046	-5.50415039062045	10.1601150934398	22.507510064493	49.7820370630776	46.187015427699	41.3145182781458
322	420.374755859375	281.705963134766	21	2	321	16.05	24.7192382812602	-13.0920410156193	27.9721697256466	46.6884969545602	56.9899942276555	45.5815705969453	37.8951825748287
323	421.935272216797	280.384155273438	21	2	322	16.1	31.2103271484398	-26.4361572265602	40.9017717173725	70.2774030035997	56.5280649863022	44.3928634595732	37.7395777778405
324	427.335006713868	276.236511230469	21	2	323	16.15	107.99468994142	-82.9528808593807	136.176479240778	75.9136457323956	58.253693221951	43.9391549724125	37.6804900274711
325	432.734741210938	272.0888671875	21	2	324	16.2	107.994689941401	-82.9528808593795	136.176479240762	90.0859617878823	57.6796169790433	41.8793461110284	37.2246930123274
326	431.805480957031	270.412078857422	21	2	325	16.25	-18.5852050781398	-33.5357666015602	38.341328737419	90.5486199081114	57.4768693018101	40.7869881977497	37.6927324133313
327	434.846557617188	266.516937255859	21	2	326	16.3	60.8215332031398	-77.9028320312602	98.8337500030803	69.8188894893418	56.3130644228765	40.8501284507252	36.5390950056719
328	436.429443359375	265.046112060547	21	2	327	16.35	31.6577148437398	-29.4165039062398	43.2150623185176	45.0818309544869	53.336319688407	40.0009636136273	35.5358491681325
329	435.4794921875	263.725982666016	21	2	328	16.4	-18.9990234375	-26.4025878906193	32.5278271469299	39.0400928712246	41.0229124942079	41.3515300950058	34.5023192515314
330	436.050720214844	263.473449707031	21	2	329	16.45	11.4245605468795	-5.05065917970001	12.4911865664878	22.5401670578707	32.9249525755062	41.3342041400347	34.624346326727
331	435.667144775391	263.608428955078	21	2	330	16.5	-7.67150878905909	2.69958496093977	8.13263832110731	16.1240194687026	31.7919393324218	42.0447760431595	34.1189831480443
332	435.131042480469	264.224548339844	21	2	331	16.55	-10.7220458984409	12.3223876953193	16.3341209363109	12.2269354990739	24.7102626737949	40.9405757704098	35.9093478780306
333	434.693511962891	263.880310058594	21	2	332	16.6	-8.75061035155909	-6.884765625	11.1343243726773	20.7680741965254	23.4738622409525	39.6586085184519	37.7764936222847
334	435.2919921875	264.139312744141	21	2	333	16.65	11.9696044921795	5.18005371094091	13.0424072987864	24.543785793619	24.4493669680606	33.5956416908805	40.0603132259437
335	435.114807128906	266.893463134766	21	2	334	16.7	-3.54370117187955	55.0830078125	55.196880053745	26.8803582897191	24.9887913010261	27.342935428603	40.7650129487894
336	435.886383056641	268.001922607422	21	2	335	16.75	15.4315185547	22.1691894531193	27.0111963065753	30.8237050132023	26.6126827845089	27.5105806522292	40.8680200881284
337	436.843078613281	269.025207519531	21	2	336	16.8	19.1339111328	20.4656982421807	28.0169834168114	36.6717984370472	25.5680871179431	22.8888181634138	40.9568571697944
338	438.317352294922	268.571350097656	21	2	337	16.85	29.4854736328193	-9.0771484375	30.8510579900932	29.2095084055268	25.9808973484968	21.5106770357917	40.5186898420916
339	440.377899169922	268.098327636719	21	2	338	16.9	41.2109375	-9.46044921874091	42.2828744180109	28.6815797753988	26.1683708875532	20.6063295086241	40.8945927629291
340	441.250396728516	268.294464111328	21	2	339	16.95	17.4499511718807	3.92272949218068	17.885429896143	24.2558159461672	21.7609182816999	21.6940279727929	41.1964855786385
341	440.227172851562	268.956237792969	21	2	340	17	-20.4644775390807	13.2354736328193	24.3715531559356	21.1380896837913	23.2292219720367	22.0509508683896	41.7001742419016
342	440.506591796875	268.863494873047	21	2	341	17.05	5.58837890626023	-1.85485839843977	5.88816427065319	15.6649433380592	21.0673736530326	26.237125159116	41.7585615393589
343	440.070251464844	269.489562988281	21	2	342	17.1	-8.72680664062045	12.5213623046807	15.2624266782139	14.312328157873	19.5474918306309	31.1601237849961	41.4937087870231
344	440.299041748047	270.199462890625	21	2	343	17.15	4.57580566406023	14.1979980468795	14.9171426893504	17.7768641686745	16.7632920491877	36.1814714794749	38.8469883466022
345	440.498138427734	269.680206298828	21	2	344	17.2	3.98193359373977	-10.3851318359398	11.1223539952118	17.8789313598981	18.3992646445598	39.6506797865503	36.2002679061817
346	442.576843261719	269.522064208984	21	2	345	17.25	41.5740966797	-3.16284179688068	41.6942332099433	17.9568939774704	17.4892189522702	40.949051978507	36.5627737589896
347	442.880615234375	269.421691894531	21	2	346	17.3	6.07543945312045	-2.00744628905909	6.39850022677109	17.8616407603163	26.9061632002888	41.0635858888636	35.0700112571055
348	443.612274169922	269.699462890625	21	2	347	17.35	14.6331787109398	5.55541992187955	15.6522397660756	22.4862011312465	36.3393502214955	41.0364160705559	36.0574891009344
349	442.930297851562	269.462280273438	21	2	348	17.4	-13.6395263672	-4.74365234373977	14.4408766035796	17.201573735866	46.1945720713966	40.4376554308525	35.3862787174602
350	444.019714355469	270.783264160156	21	2	349	17.45	21.7883300781398	26.4196777343602	34.2451558498632	35.9333950406795	57.5404412914008	41.0587670172422	35.4824237271048
351	443.794891357422	270.053558349609	21	2	350	17.5	-4.49645996093977	-14.5941162109409	15.2710962330405	54.7218064655206	58.6688819849774	41.3555724406437	36.3463940590241
352	448.251800537109	267.780944824219	21	2	351	17.55	89.1381835937398	-45.4522705078	100.057606750839	74.527503382477	61.0597981246945	42.5765473083079	36.4959366651205
353	451.451568603516	263.332489013672	21	2	352	17.6	63.9953613281409	-88.9691162109398	109.594296890281	92.594681451555	62.5253403104809	43.3288090555943	37.2661240216871
354	445.781982421875	263.542327880859	21	2	353	17.65	-113.39172363282	4.19677734373977	113.469361188362	100.136190234089	64.1120188125172	44.0983350023238	37.9625950028097
355	441.074829101562	267.622009277344	21	2	354	17.7	-94.1430664062602	81.5936279297	124.581046195253	86.1862012087096	63.7182693899247	45.0576003837603	38.4212354511602
356	438.955200195312	269.210723876953	21	2	355	17.75	-42.392578125	31.7742919921807	52.9786401457095	70.3288741554413	65.2219259290171	45.61496686575	39.1490464242303
357	437.4781121148	269.549245198568	21	2	356	17.8	-29.5417616102395	6.77042643229925	30.3076616239425	53.6965342425575	58.246931416327	47.2512043507972	39.3024716564582
358	436.001024034288	269.887766520182	21	2	357	17.85	-29.5417616102407	6.77042643228106	30.3076616239396	34.8418573282945	50.3182678896932	50.6043011660771	39.1252444834535
359	434.523935953776	270.226287841797	21	2	358	17.9	-29.5417616102395	6.77042643229925	30.3076616239425	30.3076616239453	42.002097933251	50.1662279262964	38.942545697215
360	433.046847873264	270.564809163411	21	2	359	17.95	-29.5417616102395	6.77042643227992	30.3076616239382	30.3076616239445	32.5747594761199	49.2708194814167	38.8272547160343
361	431.569759792751	270.903330485026	21	2	360	18	-29.5417616102611	6.77042643230038	30.3076616239638	30.3076616239451	32.5610517465227	50.6418372496587	39.560811563089
362	430.092671712239	271.24185180664	21	2	361	18.05	-29.5417616102395	6.77042643227992	30.3076616239382	30.3076616239445	33.4426105768999	46.7547481711251	39.6699428053373
363	428.615583631727	271.580373128255	21	2	362	18.1	-29.5417616102395	6.77042643230038	30.3076616239428	30.3076616239453	38.6832620216734	43.372124258378	39.879193824007
364	427.138495551215	271.918894449869	21	2	363	18.15	-29.5417616102407	6.77042643227992	30.3076616239393	34.8144418691001	36.2204370400755	39.7437185261445	39.8144400808989
365	425.661407470703	272.257415771484	21	2	364	18.2	-29.5417616102395	6.77042643229925	30.3076616239425	36.5775595298554	34.8233695729086	37.1917911157702	39.7074836337886
366	423.333862304688	273.507659912109	21	2	365	18.25	-46.5509033203	25.0048828125	52.8415628497377	47.0588624194016	36.0617485703003	37.3490408699536	39.3948261670057
367	424.410430908203	271.874389648438	21	2	366	18.3	21.5313720703	-32.6654052734193	39.1232499277147	42.1332124562065	35.2625649259232	37.5413574240527	39.5225676597328
368	422.838775634766	275.699829101562	21	2	367	18.35	-31.4331054687398	76.5087890624795	82.7141760716741	39.3390775218719	36.4259806270628	37.2140728963511	40.0531088869988
369	422.747467041016	275.430938720703	21	2	368	18.4	-1.826171875	-5.37780761717954	5.67941180796351	37.3090552715005	37.485339119038	37.4474359635775	40.4578030618506
370	422.025146484375	275.049499511719	21	2	369	18.45	-14.4464111328205	-7.62878417968068	16.3369869522695	33.9475703219911	41.8088227554205	36.5957424148264	40.6948521946322
371	421.158203125	277.000091552734	21	2	370	18.5	-17.3388671875	39.0118408203	42.6914515978807	25.793098834724	42.1370299933844	37.7660506855343	40.9487274163539
372	420.048004150391	276.888519287109	21	2	371	18.55	-22.2039794921795	-2.2314453125	22.3158251801677	32.8374657818694	41.6401042712056	36.7633383023668	39.1239641788854
373	418.710540771484	278.503753662109	21	2	372	18.6	-26.7492675781409	32.3046875	41.9418186353386	44.2785679889691	35.7448837710287	36.4295785924197	37.0858978779015
374	420.499908447266	277.513580322266	21	2	373	18.65	35.7873535156409	-19.8034667968591	40.9012465436905	46.9650047152684	38.6744348870795	35.5305451594741	34.6383920611626
375	423.368835449219	275.213470458984	21	2	374	18.7	57.3785400390591	-46.0021972656409	73.5424979877679	49.3326382204201	38.3681152567443	34.3573668838168	32.531067825518
376	424.968872070312	272.908142089844	21	2	375	18.75	32.0007324218602	-46.1065673828	56.1236352293771	45.6966687073335	39.4703528007683	33.1746854682613	34.4071836632143
377	425.272552490234	271.227661132812	21	2	376	18.8	6.07360839843977	-33.6096191406398	34.1539927059262	44.5114039922897	38.2641116788103	31.7939309686684	37.0390051847377
378	425.30029296875	270.039886474609	21	2	377	18.85	0.554809570320458	-23.7554931640602	23.7619710699056	32.4576625245195	36.4331765577766	29.5019166079205	40.0799980690921
379	426.602691650391	268.872894287109	21	2	378	18.9	26.0479736328205	-23.33984375	34.9749229684716	31.9757008862683	33.5757511999103	30.7493781974048	41.8981665346059
380	427.0576171875	268.3896484375	21	2	379	18.95	9.09851074217954	-9.66491699217954	13.273790648917	27.1955851372005	26.9059110122131	32.1188849078478	41.2294998527914
381	424.602844238281	269.479156494141	21	2	380	19	-49.0954589843795	21.7901611328205	53.713827038121	27.1696844082198	24.2123409431382	31.255617583049	41.4204394583923
382	425.06201171875	269.707183837891	21	2	381	19.05	9.18334960937955	4.560546875	10.2534139605872	22.6400984075308	21.9477576661312	31.4931801866458	41.367315386068
383	425.827606201172	270.607238769531	21	2	382	19.1	15.3118896484398	18.0010986328	23.6324674250022	21.3541594999067	23.2589494448123	30.799671497425	41.1003124681255
384	425.571136474609	271.167694091797	21	2	383	19.15	-5.12939453126023	11.2091064453193	12.3269929650269	16.4489810000082	22.8243215077302	29.5330655961807	41.9779983090802
385	425.288879394531	270.974212646484	21	2	384	19.2	-5.64514160155909	-3.86962890626023	6.84409611079636	16.699930195062	25.8696545589512	27.8703445352659	44.4509778023846
386	425.13330078125	272.42529296875	21	2	385	19.25	-3.11157226562045	29.0216064453205	29.1879345386282	19.3482144814047	23.0408823653297	31.465326456475	44.5361410242644
387	425.691650390625	272.286224365234	21	2	386	19.3	11.1669921875	-2.78137207032046	11.5081599358562	23.0085446079295	24.7222486944813	36.5366529454226	45.1700499985473
388	424.639953613281	273.800537109375	21	2	387	19.35	-21.0339355468795	30.2862548828205	36.8738888567161	30.3851496179957	25.1661664370734	42.9459232418332	44.7141858192315
389	425.723693847656	272.718505859375	21	2	388	19.4	21.6748046875	-21.640625	30.6286435976505	29.6327837306513	25.4903799924512	46.3488971056343	45.3426309310648
390	425.373962402344	274.876708984375	21	2	389	19.45	-6.99462890624091	43.1640625	43.7271211611275	32.7445671939006	28.8347780583187	45.8632572907564	45.9910672386719
391	424.694732666016	275.951354980469	21	2	390	19.5	-13.5845947265591	21.4929199218795	25.4261051019063	30.9841183927421	38.7183119698118	45.0748282312503	45.9806419301384
392	424.801300048828	274.602203369141	21	2	391	19.55	2.13134765623977	-26.9830322265591	27.0670772521025	27.972215376973	51.125548224714	45.9712924697693	46.4796072820481
393	425.087249755859	275.976348876953	21	2	392	19.6	5.71899414061932	27.4829101562398	28.0716448509236	27.2844064986417	62.6328970388542	45.7710463438313	47.0650877869226
394	424.352874755859	276.234588623047	21	2	393	19.65	-14.6875	5.16479492187955	15.5691285188052	47.8038402089723	69.8734727035384	48.4254514586863	47.7121915756817
395	425.773162841797	274.806091308594	21	2	394	19.7	28.4057617187602	-28.5699462890602	40.2880767694708	69.5065292555275	65.8568600225615	54.5445887209525	46.4011535029784
396	429.240661621094	269.425445556641	21	2	395	19.75	69.3499755859398	-107.612915039059	128.02327365356	94.2816756849663	67.1087740971709	55.8975965802676	45.0709153107355
397	432.759246826172	263.631072998047	21	2	396	19.8	70.3717041015602	-115.887451171881	135.580522484878	111.774730030104	67.2203362450573	58.5461690284262	44.7002872864987
398	438.642028808594	258.823486328125	21	2	397	19.85	117.65563964844	-96.1517333984398	151.947376998118	104.429313546481	66.3759262505891	59.9264550305425	45.0158703260987
399	441.905334472656	254.837127685547	21	2	398	19.9	65.2661132812409	-79.7271728515602	103.034400244493	86.4137079853696	71.3605229249213	59.9358836647248	44.7524013987551
400	441.877288818359	255.012954711914	21	2	399	19.95	-0.560913085940911	3.51654052734034	3.56099435135846	64.9341432345871	80.2543993835863	59.8632495694961	44.7689465127042
401	443.541870117188	254.102584838867	21	2	400	20	33.2916259765807	-18.2073974609403	37.9452458480005	38.470176816212	73.0768811907233	60.7056662772277	44.4815451079248
402	442.180755615234	254.467315673828	21	2	401	20.05	-27.2222900390807	7.29461669922046	28.1826987309657	30.9463158197387	65.9667898321385	61.4660343774503	44.7649235905952
403	441.277069091797	254.850006103516	21	2	402	20.1	-18.0737304687398	7.65380859375966	19.6275449062424	56.0794852206912	57.2200130222308	63.3305040764202	44.6005924338736
404	440.811126708984	258.08740234375	21	2	403	20.15	-9.31884765626023	64.7479248046801	65.4150952621266	59.7400543960771	49.9982946259112	65.8913175551826	44.8767561773135
405	440.234344482422	264.52294921875	21	2	404	20.2	-11.5356445312398	128.7109375	129.226841356121	66.9994364296899	53.8696391164306	64.9319624706909	45.2116844415518
406	439.207214355469	267.141082763672	21	2	405	20.25	-20.5426025390602	52.3626708984398	56.2480917249298	75.9698492282496	54.3025584572845	58.676504164996	44.9682318090824
407	441.711135864258	269.171951293945	21	2	406	20.3	50.0784301757801	40.6173706054608	64.4796088990297	69.0502734320837	55.7117325098434	52.8639216275749	44.8282956824046
408	444.215057373047	271.202819824219	21	2	407	20.35	50.0784301757801	40.617370605479	64.4796088990412	51.65979301217	60.2850819022512	47.0858174103642	44.2756208851142
409	443.968811035156	272.723876953125	21	2	408	20.4	-4.92492675781932	30.4211425781205	30.8172162812967	48.865062518492	60.422112185444	43.1559056918759	45.8217386070895
410	446.029713948568	273.193450927734	21	2	409	20.45	41.218058268239	9.39147949217954	42.2744392565528	44.4240285899969	49.6095255577956	43.674635734652	45.5316203583419
411	448.090616861979	273.663024902344	21	2	410	20.5	41.2180582682208	9.39147949220001	42.2744392565397	44.6003145762529	44.2761271392686	43.8882619845994	45.8293299708427
412	450.151519775391	274.132598876953	21	2	411	20.55	41.2180582682402	9.39147949218068	42.2744392565542	51.7939509388043	39.7610534230113	43.5585547114212	48.3239588239414
413	452.473083496094	271.832489013672	21	2	412	20.6	46.4312744140591	-46.0021972656205	65.3610388303209	47.5592581034212	36.9516217984975	43.430138523916	49.2784371629258
414	454.732147216797	269.373352050781	21	2	413	20.65	45.1812744140602	-49.1827392578193	66.7853980940539	39.6871917600452	36.3135167578407	41.3280608959408	54.341146936208
415	455.450286865234	268.600433349609	21	2	414	20.7	14.3627929687398	-15.4583740234409	21.1009750796373	35.0980782560257	33.4796323528734	35.8787801621512	54.4108086889542
416	455.424652099609	268.457000732422	21	2	415	20.75	-0.5126953125	-2.86865234373977	2.91410753965998	29.3029290207422	33.4739655119142	34.0388670378973	53.703614934415
417	455.192108154297	267.518951416016	21	2	416	20.8	-4.65087890623977	-18.7609863281193	19.3288717364565	20.8330825768771	31.4053769129989	31.1104223363829	51.2528285619685
418	454.555358886719	265.814758300781	21	2	417	20.85	-12.7349853515602	-34.0838623047	36.3852926539035	19.4000066023257	26.5751951455807	28.6247867396858	48.6696477218416
419	455.4423828125	264.974517822266	21	2	418	20.9	17.7404785156205	-16.8048095703	24.4361658747283	27.2607392637831	22.2340096064376	31.7075935494541	47.0513656255326
420	454.746459960938	264.939971923828	21	2	419	20.95	-13.9184570312398	-0.690917968760232	13.9355952068802	27.7126755699721	22.1480347665067	31.1999911471878	47.6143279480103
421	455.84619140625	263.13818359375	21	2	420	21	21.9946289062398	-36.0357666015602	42.2177708469469	23.8474612704191	23.8016069365259	30.9529936644578	48.5190253284522
422	455.007751464844	263.818023681641	21	2	421	21.05	-16.7687988281205	13.5968017578205	21.5885532674018	23.634936635998	22.4597912497544	35.1818832704325	48.4501542576218
423	454.606781005859	264.570861816406	21	2	422	21.1	-8.01940917970001	15.0567626953	17.0592211561382	24.8960629306877	20.2979516808741	35.2263702494314	49.5603890580238
424	455.763061523438	264.401092529297	21	2	423	21.15	23.1256103515807	-3.39538574218068	23.373542702623	20.3424746092687	27.1016703410675	42.7909763172334	49.6127339193474
425	454.762420654297	264.552703857422	21	2	424	21.2	-20.0128173828205	3.0322265625	20.2412266803287	17.2069069295367	28.9203499415022	43.8896549072174	47.2041223397386
426	455.734802246094	264.567321777344	21	2	425	21.25	19.4476318359398	0.292358398439774	19.4498292398519	16.7484420913292	28.4320218170013	48.7307257038341	46.6992892592503
427	456.00634765625	264.683959960938	21	2	426	21.3	5.43090820312045	2.33276367188068	5.91071486874196	30.5684040461369	38.9583896278661	49.6417354963621	45.9259583143354
428	456.730163574219	264.829711914062	21	2	427	21.35	14.4763183593795	2.91503906247954	14.7668969651004	32.9446369523166	43.8775453532822	50.2534780333191	44.653860086768
429	458.029907226562	260.392486572266	21	2	428	21.4	25.9948730468602	-88.7445068359193	92.4733524766617	36.521569024734	63.3479430280292	50.9468255591892	44.3702804890255
430	458.472991943359	258.848693847656	21	2	429	21.45	8.86169433593977	-30.8758544922	32.1223912112273	60.7098723261955	65.6312750479282	51.5540201613686	43.7991841598251
431	458.405639648438	256.983184814453	21	2	430	21.5	-1.34704589841931	-37.3101806640602	37.3344896019386	71.0066486152351	73.6598444711423	53.149788672305	43.1055957007128
432	462.131896972656	251.850570678711	21	2	431	21.55	74.5251464843602	-102.65228271484	126.85223137605	96.1274820099215	76.8236797429697	53.3417538038224	43.8707278677103
433	458.820373535156	251.932586669922	21	2	432	21.6	-66.23046875	1.64031982421989	66.2507784102984	98.3179131435397	80.209004385764	55.6906395921317	45.4845449102595
434	450.623474121094	259.123229980469	21	2	433	21.65	-163.937988281241	143.81286621094	218.077519450094	110.798119917551	74.791980777311	57.897406942754	48.9299257803327
435	448.602172851562	259.866790771484	21	2	434	21.7	-40.4260253906398	14.8712158203	43.0745468793183	92.937487159744	74.187690381235	58.529464517326	53.5227656750484
436	443.701629638672	260.790161132812	21	2	435	21.75	-98.0108642578	18.4674072265602	99.7355234719932	89.4113601562929	77.8675555276087	59.3597114806033	56.1578612739004
437	441.880584716797	260.333404541016	21	2	436	21.8	-36.4208984375	-9.13513183591931	37.5490675870163	53.4564795447004	67.7251179797786	60.741494292288	59.3976798088939
438	441.043518066406	258.051055908203	21	2	437	21.85	-16.7413330078193	-45.6469726562602	48.6201433930431	50.0574676189303	67.5037338309811	60.6829334338502	61.1939052106195
439	439.176696777344	257.623504638672	21	2	438	21.9	-37.3364257812409	-8.55102539062045	38.3031163921312	44.9369911376667	52.4468708574788	57.0329674285969	61.9976444738206
440	437.904235839844	257.908447265625	21	2	439	21.95	-25.44921875	5.69885253906023	26.0794872504677	42.5127487998134	51.4276539867238	56.3983771724624	62.3379883330164
441	435.071929931641	255.517349243164	21	2	440	22	-56.6461181640591	-47.8219604492199	74.1331410656752	45.5961075056694	45.0595784900643	55.2581977369679	62.208305993229
442	433.926422119141	256.068939208984	21	2	441	22.05	-22.91015625	11.0317993163994	25.4278558977497	51.4372621702572	44.6593088416062	52.5595724649881	62.5336332748519
443	433.980773925781	252.867553710938	21	2	442	22.1	1.08703613279999	-64.0277099609193	64.0369369223233	52.7978403545173	41.1568624819365	55.7427195710875	63.6534656975142
444	433.246795654297	249.572875976562	21	2	443	22.15	-14.6795654296807	-65.8935546875205	67.5088897150703	45.1821658424618	39.2739540798828	55.0688752434321	63.9220324082999
445	432.083160400391	248.411376953125	21	2	444	22.2	-23.2727050781193	-23.2299804687398	32.8823781717678	46.8058688833991	38.6090639636898	63.1558764428794	63.7221211747594
446	431.173492431641	246.85498046875	21	2	445	22.25	-18.193359375	-31.1279296875	36.0547685053981	36.7176174582035	32.6488399463272	63.5849968439667	65.9257000690711
447	431.440124511719	245.198989868164	21	2	446	22.3	5.33264160155909	-33.1198120117199	33.5463711024359	27.1106459895084	37.3940269501975	69.1536241214257	70.6319332420571
448	431.166259765625	245.821166992188	21	2	447	22.35	-5.47729492187955	12.4435424804801	13.5956797963456	24.4202875728623	43.9817053111938	72.1343323879199	73.0481315309466
449	431.783294677734	245.067932128906	21	2	448	22.4	12.3406982421795	-15.0646972656403	19.4740323715949	20.1155140501925	57.6908796293853	73.0484633884519	75.6775157292176
450	432.462860107422	245.762237548828	21	2	449	22.45	13.5913085937602	13.8861083984403	19.4305860885372	27.9821850169959	74.884098899035	73.1219565046642	76.7359283861508
451	431.742492675781	245.856781005859	21	2	450	22.5	-14.4073486328193	1.89086914061988	14.530900892049	51.2457931641841	82.1104151978692	71.266823314153	77.3947958240658
452	433.848449707031	242.882965087891	21	2	451	22.55	42.119140625	-59.4763183593602	72.879725936453	88.2711132692623	93.6479394012451	71.7255127458815	75.9218616039301
453	437.524993896484	237.527877807617	21	2	452	22.6	73.5308837890591	-107.10174560548	129.913720532287	125.347910225208	103.111802293903	71.6162918028968	75.9639637079378
454	440.976348876953	227.89762878418	21	2	453	22.65	69.0270996093807	-192.60498046874	204.600632896985	144.105316345546	106.822972697021	69.9466578738458	72.2103972859511
455	445.998962402344	218.973175048828	21	2	454	22.7	100.452270507819	-178.48907470704	204.814570868264	159.313693785494	107.634849045639	68.9147778321928	72.0188887700289
456	448.129211425781	213.99382019043	21	2	455	22.75	42.6049804687409	-99.5870971679602	108.31793149374	154.977811423622	109.884806681979	72.491688657539	69.7999539754086
457	450.273254394531	206.863098144531	21	2	456	22.8	42.880859375	-142.61444091798	148.921613136195	125.37483212478	106.056998541565	80.5223721918262	69.1356805779129
458	450.158905029297	201.452590942383	21	2	457	22.85	-2.28698730468068	-108.21014404296	108.234308722927	89.9217878660694	99.2508782945998	85.4133296280429	68.194630285267
459	451.957733154297	199.268768310547	21	2	458	22.9	35.9765625	-43.6764526367205	56.5857364027728	75.6642970184119	82.2024361183062	94.3220640298384	67.5115056676432
460	451.985015869141	197.891571044922	21	2	459	22.95	0.545654296880684	-27.5439453125	27.5493495747122	52.8003032976366	62.9454567653506	97.0734795998393	67.0223760470532
461	452.660308837891	196.167587280273	21	2	460	23	13.505859375	-34.4796752929796	37.0304772554524	43.5239451655772	62.8729621172087	99.5313939111636	65.3319050810833
462	453.902008056641	197.372314453125	21	2	461	23.05	24.833984375	24.0945434570398	34.6016445323184	39.0300401118325	67.3968049824073	99.2841507428721	64.8590662443112
463	455.883483886719	194.997848510742	21	2	462	23.1	39.6295166015591	-47.4893188476602	61.8525180626301	35.9691256646318	67.7148569621825	96.1852078447882	64.3356360957
464	455.883666992188	193.292037963867	21	2	463	23.15	0.00366210938068434	-34.1162109375	34.1162111340495	50.0816272160055	81.8211553626557	89.3519193284701	63.7254071272703
465	456.442749023438	193.042510986328	21	2	464	23.2	11.181640625	-4.99053955077954	12.2447773387083	81.993306667178	86.5121101540401	80.8819010971784	63.0858723869117
466	457.838714599609	187.847137451172	21	2	465	23.25	27.9193115234193	-103.90747070312	107.592985012321	91.9057687587878	89.1779811403483	76.0149111068504	62.9743609020629
467	460.952423095703	178.65202331543	21	2	466	23.3	62.2741699218807	-183.90228271484	194.160041788181	124.612270613479	92.5113029441788	69.1177370344001	63.1544070692796
468	457.139770507812	182.713653564453	21	2	467	23.35	-76.2530517578205	81.2326049804602	111.414828520679	137.055094643448	93.1195373949766	64.2549281826141	82.5698410661179
469	451.147552490234	190.572143554688	21	2	468	23.4	-119.84436035156	157.1697998047	197.648720407505	128.274335064691	96.501402538634	61.9745479468345	101.838316248574
470	447.428863525391	190.750106811523	21	2	469	23.45	-74.3737792968591	3.55926513669999	74.4588974885556	103.029299221179	98.8183454290062	60.9227955894423	106.772428063136
471	445.666198730469	188.09797668457	21	2	470	23.5	-35.2532958984409	-53.0426025390602	63.6891871185349	94.3333060311654	89.1568600964921	59.3969868480135	111.829032007611
472	443.470621744792	185.506200154622	21	2	471	23.55	-43.911539713539	-51.8355305989598	67.9348625706229	68.3905344637892	70.838669086393	57.992619742741	115.426915325975
473	441.275044759115	182.914423624675	21	2	472	23.6	-43.9115397135402	-51.83553059894	67.9348625706084	60.581596214564	60.7949994030457	57.0549803885032	117.598948779444
474	439.079467773438	180.322647094727	21	2	473	23.65	-43.9115397135402	-51.8355305989604	67.934862570624	50.0393851282931	42.1279405310133	57.5041563806948	117.903809423794
475	439.068389892578	182.093322753906	21	2	474	23.7	-0.221557617200006	35.4135131835801	35.4142062424296	38.6480389516064	35.3334810248445	57.2569669416306	118.203321618863
476	438.581771850586	181.839351654053	21	2	475	23.75	-9.73236083984034	-5.07942199706008	10.9781316871805	27.2566927749261	29.6159925556788	53.4570331465869	120.915249798295
477	438.095153808594	181.585380554199	21	2	476	23.8	-9.73236083984034	-5.07942199707998	10.9781316871897	15.8653465982374	23.4739365413032	45.7864419467329	122.612085936666
478	437.608535766601	181.331409454345	21	2	477	23.85	-9.73236083985967	-5.07942199707998	10.9781316872068	10.0853658351251	20.9904233820297	79.7263525041928	122.745910708526
479	437.121917724609	181.077438354492	21	2	478	23.9	-9.73236083984034	-5.07942199706008	10.9781316871805	9.19259998306443	18.5069102227555	109.35456846731	122.36689778225
480	436.977701822916	181.369486490885	21	2	479	23.95	-2.88431803385947	5.84096272786041	6.51430242686825	8.29983413100005	15.695588454255	116.471376526433	122.914952567045
481	436.833485921224	181.661534627279	21	2	480	24	-2.88431803384015	5.84096272787974	6.51430242687702	14.7241539891334	17.7572061966816	124.126670104058	122.351156508896
482	436.689270019531	181.953582763672	21	2	481	24.05	-2.88431803385947	5.84096272785985	6.51430242686774	21.1484738472737	20.7342148070729	131.569679909078	122.174571413202
483	435.724090576172	183.880340576172	21	2	482	24.1	-19.3035888671807	38.53515625	43.0997309778733	21.3058110733848	98.65770560534	139.012689714099	121.603457218359
484	434.758911132812	185.807098388672	21	2	483	24.15	-19.3035888672	38.53515625	43.099730977882	26.3218124102988	176.581196403608	146.455699519118	120.98573433876
485	434.46630859375	186.025375366211	21	2	484	24.2	-5.85205078123977	4.36553955078011	7.30098855742388	33.1685954831458	197.609272028022	155.524742140548	121.212202535082
486	433.194641113281	185.088165283203	21	2	485	24.25	-25.4333496093795	-18.7442016601597	31.5943091114469	182.591257221547	218.637347652438	165.81558848974	119.526700268565
487	432.611511230469	183.135986328125	21	2	486	24.3	-11.6625976562409	-39.0435791015602	40.7482177911028	332.013918959942	239.665423276852	176.106434838932	115.644340233705
488	431.862686157226	222.639541625977	21	2	487	24.35	-14.9765014648597	790.07110595704	790.213039669877	373.912732982659	257.034956046168	181.236893234438	112.876433178106
489	431.113861083984	262.143096923828	21	2	488	24.4	-14.9765014648403	790.07110595702	790.213039669858	410.952882894576	274.404488815481	182.759247617666	108.935763395391
490	432.328762054443	251.371641159058	21	2	489	24.45	24.2980194091808	-215.4291152954	216.795058671013	446.162251070558	295.353895826842	184.907109544648	107.645428211421
491	433.543663024902	240.600185394287	21	2	490	24.5	24.2980194091797	-215.42911529542	216.795058671032	331.478654870789	313.873970782798	185.305326169779	106.64102691113
492	434.758563995361	229.828729629517	21	2	491	24.55	24.2980194091797	-215.4291152954	216.795058671012	216.79505867102	331.478654870791	186.356523083662	105.91758242534
493	435.97346496582	219.057273864746	21	2	492	24.6	24.2980194091808	-215.42911529542	216.795058671032	216.795058671024	263.816080863537	186.151934048215	105.232826061843
494	437.188365936279	208.285818099976	21	2	493	24.65	24.2980194091797	-215.4291152954	216.795058671012	216.79505867102	188.937298831723	184.467312296825	104.181642480192
495	438.403266906738	197.514362335205	21	2	494	24.7	24.2980194091797	-215.42911529542	216.795058671032	216.795058671024	172.204947061273	185.167438128534	104.371357155658
496	439.618167877197	186.742906570435	21	2	495	24.75	24.2980194091797	-215.4291152954	216.795058671012	196.153506856284	151.97330468712	185.596367390543	104.461118062023
497	440.833068847656	175.971450805664	21	2	496	24.8	24.2980194091808	-215.42911529542	216.795058671032	161.079538992427	133.047622890473	185.502238520678	105.611604165888
498	443.646026611328	171.037643432617	21	2	497	24.85	56.2591552734398	-98.6761474609403	113.587299597333	127.614835451522	115.268912050263	146.02651385202	107.429620913659
499	443.529724121094	173.10563659668	21	2	498	24.9	-2.32604980468068	41.3598632812602	41.4252193517233	87.1515507032201	94.5301357781698	108.516958323472	107.440433514068
500	445.627716064453	171.795288085938	21	2	499	24.95	41.9598388671807	-26.2069702148398	49.4715409665119	49.3001871099217	74.9809804302254	98.8194798964077	111.078703351134
501	446.064422607422	172.372665405273	21	2	500	25	8.73413085937955	11.5475463867	14.4786349295006	34.3843172442407	57.3187639982873	89.1553837182017	112.840183903226
502	446.968231201172	171.333908081055	21	2	501	25.05	18.076171875	-20.7751464843602	27.5382407045397	27.9807325639129	39.5258221705648	80.2654849416015	114.601664455318
503	446.827484130859	173.279220581055	21	2	502	25.1	-2.81494140626023	38.90625	39.0079502689282	22.3471254089284	28.2369468405024	71.4529624095863	NA
504	446.503814697266	172.937927246094	21	2	503	25.15	-6.47338867185908	-6.82586669921989	9.4072959500843	27.4859772933544	28.0966178152211	61.9075854412657	NA
505	446.430328369141	174.000564575195	21	2	504	25.2	-1.4697265625	21.2527465820199	21.3035051915894	29.7514572312079	25.4340127315421	53.2179721707677	NA
506	448.256042480469	173.163055419922	21	2	505	25.25	36.5142822265591	-16.7501831054602	40.1728943516304	22.0895764367642	26.3374627492832	43.1066476343062	NA
507	446.910095214844	174.564758300781	21	2	506	25.3	-26.9189453125	28.0340576171801	38.8656403938072	28.2125030665292	27.4833469927301	35.1167734928441	NA
508	446.902282714844	174.59880065918	21	2	507	25.35	-0.15625	0.680847167980119	0.698546296709494	28.5209000541557	27.6370127689101	33.6223485928788	NA
509	448.131164550781	173.019485473633	21	2	508	25.4	24.5776367187409	-31.5863037109398	40.0219290989094	25.188948205212	29.2850351043617	32.12161941047	NA
510	448.601623535156	174.06037902832	21	2	509	25.45	9.4091796875	20.8178710937398	22.8454901297221	25.2152367542523	31.4549639113099	37.2502971576205	NA
511	447.660369873047	173.35595703125	21	2	510	25.5	-18.8250732421807	-14.0884399414	23.5131351069121	33.1844491010559	28.8945312703251	40.3750416366735	NA
512	449.388732910156	172.453353881836	21	2	511	25.55	34.5672607421807	-18.0520629882801	38.9970831390085	30.3575671421942	30.7077248151235	42.8468058269731	NA
513	450.273040771484	174.277542114258	21	2	512	25.6	17.6861572265591	36.4837646484403	40.5446080307278	34.3890277684642	39.0077503452552	NA	NA
514	448.980163574219	174.215270996094	21	2	513	25.65	-25.8575439453	-1.24542236328011	25.8875193046008	32.6001143354381	36.1466210057189	NA	NA
515	450.790557861328	173.055282592773	21	2	514	25.7	36.2078857421807	-23.1997680664199	43.0027932610719	36.2002128759947	49.066581583699	NA	NA
516	450.927825927734	172.339904785156	21	2	515	25.75	2.74536132811932	-14.3075561523403	14.5685679417815	44.8310515894544	54.4126205240637	NA	NA
517	449.747100830078	174.933685302734	21	2	516	25.8	-23.6145019531193	51.8756103515602	56.9975758417915	41.9356748692436	58.210264661216	NA	NA
518	452.724273681641	171.992568969727	21	2	517	25.85	59.5434570312602	-58.8223266601403	83.6988015980264	63.7441353989338	NA	NA	NA
519	452.282806396484	171.631164550781	21	2	518	25.9	-8.82934570314092	-7.22808837891989	11.4106357035465	76.2251267126894	NA	NA	NA
520	456.09033203125	165.051116943359	21	2	519	25.95	76.1505126953205	-131.60095214844	152.045095909523	80.2203164464374	NA	NA	NA
521	453.581710815429	162.132362365722	21	2	520	26	-50.1724243164199	-58.3750915527401	76.9735245105592	NA	NA	NA	NA
522	451.073089599609	159.213607788086	21	2	521	26.05	-50.1724243164006	-58.3750915527202	76.9735245105316	NA	NA	NA	NA
523	NA	NA	21	2	522	26.1	NA	NA	NA	NA	NA	NA	NA
524	NA	NA	21	2	523	26.15	NA	NA	NA	NA	NA	NA	NA
525	NA	NA	21	2	524	26.2	NA	NA	NA	NA	NA	NA	NA
526	NA	NA	21	2	525	26.25	NA	NA	NA	NA	NA	NA	NA
527	NA	NA	21	2	526	26.3	NA	NA	NA	NA	NA	NA	NA
528	NA	NA	21	2	527	26.35	NA	NA	NA	NA	NA	NA	NA
529	NA	NA	21	2	528	26.4	NA	NA	NA	NA	NA	NA	NA
530	NA	NA	21	2	529	26.45	NA	NA	NA	NA	NA	NA	NA
531	NA	NA	21	2	530	26.5	NA	NA	NA	NA	NA	NA	NA
532	NA	NA	21	2	531	26.55	NA	NA	NA	NA	NA	NA	NA
533	NA	NA	21	2	532	26.6	NA	NA	NA	NA	NA	NA	NA
534	NA	NA	21	2	533	26.65	NA	NA	NA	NA	NA	NA	NA
535	NA	NA	21	2	534	26.7	NA	NA	NA	NA	NA	NA	NA
536	NA	NA	21	2	535	26.75	NA	NA	NA	NA	NA	NA	NA
537	NA	NA	21	2	536	26.8	NA	NA	NA	NA	NA	NA	NA
538	NA	NA	21	2	537	26.85	NA	NA	NA	NA	NA	NA	NA
539	NA	NA	21	2	538	26.9	NA	NA	NA	NA	NA	NA	NA
540	NA	NA	21	2	539	26.95	NA	NA	NA	NA	NA	NA	NA
541	NA	NA	21	2	540	27	NA	NA	NA	NA	NA	NA	NA
542	NA	NA	21	2	541	27.05	NA	NA	NA	NA	NA	NA	NA
543	NA	NA	21	2	542	27.1	NA	NA	NA	NA	NA	NA	NA
544	NA	NA	21	2	543	27.15	NA	NA	NA	NA	NA	NA	NA
545	NA	NA	21	2	544	27.2	NA	NA	NA	NA	NA	NA	NA
546	NA	NA	21	2	545	27.25	NA	NA	NA	NA	NA	NA	NA
547	NA	NA	21	2	546	27.3	NA	NA	NA	NA	NA	NA	NA
548	NA	NA	21	2	547	27.35	NA	NA	NA	NA	NA	NA	NA
549	NA	NA	21	2	548	27.4	NA	NA	NA	NA	NA	NA	NA
550	NA	NA	21	2	549	27.45	NA	NA	NA	NA	NA	NA	NA
551	NA	NA	21	2	550	27.5	NA	NA	NA	NA	NA	NA	NA
552	NA	NA	21	2	551	27.55	NA	NA	NA	NA	NA	NA	NA
553	NA	NA	21	2	552	27.6	NA	NA	NA	NA	NA	NA	NA
554	NA	NA	21	2	553	27.65	NA	NA	NA	NA	NA	NA	NA
555	NA	NA	21	2	554	27.7	NA	NA	NA	NA	NA	NA	NA
556	NA	NA	21	2	555	27.75	NA	NA	NA	NA	NA	NA	NA
557	NA	NA	21	2	556	27.8	NA	NA	NA	NA	NA	NA	NA
558	NA	NA	21	2	557	27.85	NA	NA	NA	NA	NA	NA	NA
559	NA	NA	21	2	558	27.9	NA	NA	NA	NA	NA	NA	NA
560	NA	NA	21	2	559	27.95	NA	NA	NA	NA	NA	NA	NA
561	NA	NA	21	2	560	28	NA	NA	NA	NA	NA	NA	NA
562	NA	NA	21	2	561	28.05	NA	NA	NA	NA	NA	NA	NA
563	NA	NA	21	2	562	28.1	NA	NA	NA	NA	NA	NA	NA
564	NA	NA	21	2	563	28.15	NA	NA	NA	NA	NA	NA	NA
565	NA	NA	21	2	564	28.2	NA	NA	NA	NA	NA	NA	NA
566	NA	NA	21	2	565	28.25	NA	NA	NA	NA	NA	NA	NA
567	NA	NA	21	2	566	28.3	NA	NA	NA	NA	NA	NA	NA
568	NA	NA	21	2	567	28.35	NA	NA	NA	NA	NA	NA	NA
569	NA	NA	21	2	568	28.4	NA	NA	NA	NA	NA	NA	NA
570	NA	NA	21	2	569	28.45	NA	NA	NA	NA	NA	NA	NA
571	NA	NA	21	2	570	28.5	NA	NA	NA	NA	NA	NA	NA
572	NA	NA	21	2	571	28.55	NA	NA	NA	NA	NA	NA	NA
573	NA	NA	21	2	572	28.6	NA	NA	NA	NA	NA	NA	NA
574	NA	NA	21	2	573	28.65	NA	NA	NA	NA	NA	NA	NA
575	NA	NA	21	2	574	28.7	NA	NA	NA	NA	NA	NA	NA
576	NA	NA	21	2	575	28.75	NA	NA	NA	NA	NA	NA	NA
577	NA	NA	21	2	576	28.8	NA	NA	NA	NA	NA	NA	NA
578	NA	NA	21	2	577	28.85	NA	NA	NA	NA	NA	NA	NA
579	NA	NA	21	2	578	28.9	NA	NA	NA	NA	NA	NA	NA
580	NA	NA	21	2	579	28.95	NA	NA	NA	NA	NA	NA	NA
581	NA	NA	21	2	580	29	NA	NA	NA	NA	NA	NA	NA
582	NA	NA	21	2	581	29.05	NA	NA	NA	NA	NA	NA	NA
583	NA	NA	21	2	582	29.1	NA	NA	NA	NA	NA	NA	NA
584	NA	NA	21	2	583	29.15	NA	NA	NA	NA	NA	NA	NA
585	NA	NA	21	2	584	29.2	NA	NA	NA	NA	NA	NA	NA
586	NA	NA	21	2	585	29.25	NA	NA	NA	NA	NA	NA	NA
587	NA	NA	21	2	586	29.3	NA	NA	NA	NA	NA	NA	NA
588	NA	NA	21	2	587	29.35	NA	NA	NA	NA	NA	NA	NA
589	NA	NA	21	2	588	29.4	NA	NA	NA	NA	NA	NA	NA
590	NA	NA	21	2	589	29.45	NA	NA	NA	NA	NA	NA	NA
591	NA	NA	21	2	590	29.5	NA	NA	NA	NA	NA	NA	NA
592	NA	NA	21	2	591	29.55	NA	NA	NA	NA	NA	NA	NA
593	NA	NA	21	2	592	29.6	NA	NA	NA	NA	NA	NA	NA
594	NA	NA	21	2	593	29.65	NA	NA	NA	NA	NA	NA	NA
595	NA	NA	21	2	594	29.7	NA	NA	NA	NA	NA	NA	NA
596	NA	NA	21	2	595	29.75	NA	NA	NA	NA	NA	NA	NA
597	NA	NA	21	2	596	29.8	NA	NA	NA	NA	NA	NA	NA
598	NA	NA	21	2	597	29.85	NA	NA	NA	NA	NA	NA	NA
599	NA	NA	21	2	598	29.9	NA	NA	NA	NA	NA	NA	NA
600	NA	NA	21	2	599	29.95	NA	NA	NA	NA	NA	NA	NA
601	NA	NA	21	2	600	30	NA	NA	NA	NA	NA	NA	NA
