# Supplementary material for: An automated feeding system for the African killifish reveals the impact of diet on lifespan and allows scalable assessment of associative learning
Source: eLife. 2022 Nov 10;11:e69008. doi: 10.7554/eLife.69008 (PMC9788828; doi:10.7554/eLife.69008)
Supplement: Figure 6—source data 3. [file elife-69008-fig6-data3.zip › Filtered and Interpolated Trajectories with Kinematics/t26_REC0020 DLC_likelihood-euclidean-filtered_splines-interpolated_kinematics_02_resnet50_TrainAllTheThingsJun28shuffle1_1030000.csv]

	x2	y2	fishnum	recording_num	bodyparts_coords	seconds	velocity_x	velocity_y	velocity_xy	velocity_xy_5frame	velocity_xy_10frame	velocity_xy_20frame	velocity_xy_40frame
1	96.12989	220.4547	26	20	0	0	0	0	0	NA	NA	NA	NA
2	94.6864198263961	217.054090774986	26	20	1	0.05	-28.869403472078	-68.0121845002799	73.8857205238857	NA	NA	NA	NA
3	94.6877404351948	216.853507699982	26	20	2	0.1	0.02641217597386	-4.01166150008009	4.01174844603504	32.0966907127374	NA	NA	NA
4	95.4805283263961	218.491120774986	26	20	3	0.15	15.855757824026	32.75226150008	36.3884004806996	35.0565663212048	NA	NA	NA
5	96.41146	220.6051	26	20	4	0.2	18.6186334720782	42.2795845002798	46.1975841130669	28.4443679557697	29.4635706397696	NA	NA
6	96.59827	221.3211	26	20	5	0.25	3.73619999999988	14.3200000000002	14.7993780423369	35.4463591805926	32.5745333955094	NA	NA
7	95.525	219.5848	26	20	6	0.3	-21.4653999999999	-34.726	40.8247286967102	32.6390494293291	27.0964019712482	NA	NA
8	95.86967	221.5052	26	20	7	0.35	6.89339999999987	38.408	39.0217045701492	26.8304505668018	28.7500564265137	NA	NA
9	95.7801633540473	222.619202580384	26	20	8	0.4	-1.79013291905392	22.2800516076802	22.3518517243823	30.0925004698139	25.6289158746769	NA	NA
10	95.73621	221.7626	26	20	9	0.45	-0.879067080946072	-17.1320516076804	17.1545898004303	25.7484359867267	22.9644202094992	22.2337739179795	NA
11	96.34358	220.3306	26	20	10	0.5	12.1474000000001	-28.6399999999998	31.1096275573975	22.0537536724348	24.1323010050944	23.0606664625755	NA
12	95.9678	221.2088	26	20	11	0.55	-7.51560000000012	17.5639999999999	19.1044062812744	18.6187823200246	21.0823835123403	19.7415544220557	NA
13	96.31907	222.1743	26	20	12	0.6	7.02539999999999	19.3099999999998	20.5482929986895	19.0983898521966	17.6355095461489	20.4023449349777	NA
14	96.51868	222.3391	26	20	13	0.65	3.99220000000014	3.29600000000028	5.17699496233123	18.1721015403749	15.5483946533167	20.2908838338972	NA
15	95.61422	221.968	26	20	14	0.7	-18.0892	-7.42200000000025	19.5526274612903	16.4163310379538	15.0039771961894	19.7190846034176	NA
16	96.15884	220.7613	26	20	15	0.75	10.8923999999999	-24.1339999999997	26.4781859982889	13.217265419863	13.5467995296416	21.4792977776504	NA
17	96.4233	221.2047	26	20	16	0.8	5.28919999999999	8.86799999999994	10.3255537691689	12.4780069866087	12.3867068728631	20.9239700249351	NA
18	96.2689860450875	221.372064652655	26	20	17	0.85	-3.08627909824992	3.3472930531002	4.55296490823586	10.9095645401821	12.0546334434417	23.5593201597548	NA
19	96.20827	221.3297	26	20	18	0.9	-1.21432090175006	-0.847293053100202	1.48070279605967	8.9214975189083	14.9528517931176	33.6193294541462	NA
20	96.5595320887459	221.798154381032	26	20	19	0.95	7.02524177491796	9.36908762063979	11.7104152291573	8.35708270777237	16.4737489973361	48.5199580716744	75.3109245395112
21	97.0211216809639	222.484220215092	26	20	20	1	9.23179184436009	13.7213166812001	16.5378508919198	10.8920014670203	18.8262945502065	65.2137216256222	77.2479732721197
22	97.1363804326999	222.841250941606	26	20	21	1.05	2.30517503471987	7.14061453028023	7.50347971348926	17.4276965996265	20.7655565375299	82.9037453076859	77.9096334635107
23	96.44865	222.3226	26	20	22	1.1	-13.7546086539979	-10.3730188321202	17.2275587044756	22.03793345449	29.4831307733606	98.8314533454002	80.430074578987
24	95.7155	220.78	26	20	23	1.15	-14.6629999999999	-30.8519999999999	34.1591784590904	28.7310915815047	51.6902642549756	111.785802619554	82.2539664646492
25	97.37799	220.273	26	20	24	1.2	33.2497999999998	-10.1400000000001	34.761599503475	33.1740303672874	82.0359389471594	118.409728492758	83.8850227842006
26	95.96542	222.3359	26	20	25	1.25	-28.2514	41.2580000000003	50.0036415269931	48.0742600797009	116.880643721603	119.525842184539	86.2640081938449
27	95.73288	220.8683	26	20	26	1.3	-4.6508	-29.3520000000001	29.7181736424028	85.9528319103248	153.420783742509	122.547596369877	87.8596994748436
28	98.724353247483	224.344861110001	26	20	27	1.35	59.82946494966	69.53122220002	91.7287072665431	142.033944439829	185.608273247359	126.18545338122	89.2883430344543
29	104.442420276778	233.9491566724	26	20	28	1.4	114.3613405859	192.08591124798	223.55203761221	205.030195861701	208.618753445991	128.9516813155	90.8933091511166
30	112.097208018768	247.723410731	26	20	29	1.45	153.0957548398	275.485081172	315.167162150995	273.66753711773	220.34570798818	128.388075161043	92.4735680864668
31	120.898843404334	263.709847329599	26	20	30	1.5	176.03270771132	319.728731971979	364.984898636353	323.142286415016	220.225389818871	131.435280081664	93.3657916157114
32	130.057453364358	279.950690511998	26	20	31	1.55	183.17219920048	324.816863647981	372.90487992255	331.284674981658	224.329636202224	136.077712504966	93.7820074890121
33	138.783164829722	294.488164321998	26	20	32	1.6	174.51422930728	290.7494762	339.102453752975	298.657471536532	222.887775989079	140.457804222996	93.6265333420645
34	146.286104731309	305.364492803398	26	20	33	1.65	150.05879803174	217.526569628	264.263980445416	235.420583776041	206.213098376024	144.217049095401	93.9784141528299
35	151.7764	310.6219	26	20	34	1.7	109.80590537382	105.14814393204	152.031144925365	174.991735286717	174.740211374927	148.050960964984	94.015566412565
36	153.9538	309.5207	26	20	35	1.75	43.5480000000001	-22.0240000000001	48.8004598338993	122.633265563142	145.989916441725	151.048718610039	94.0998969573733
37	152.7711	306.1862	26	20	36	1.8	-23.6540000000002	-66.6899999999998	70.76063747593	81.141521770391	118.734641267423	154.795428924752	94.217709663187
38	156.2411	304.4829	26	20	37	1.85	69.4	-34.0660000000003	77.3101051350987	50.8229512133213	95.3073351986341	155.017365909154	95.7587586524303
39	158.9359	303.5856	26	20	38	1.9	53.8960000000003	-17.9459999999995	56.8052614816622	56.559249107409	79.8153447448112	148.167288848087	97.4183319885607
40	158.929	303.5648	26	20	39	1.95	-0.138000000000034	-0.416000000000167	0.438292140016392	62.4775472481285	75.7562139417869	136.427178101259	98.5080934465638
41	159.5616	299.7427	26	20	40	2	12.6519999999999	-76.4419999999996	77.4819493043375	67.9814048341264	81.8720474012077	121.517861605801	100.633683352129
42	159.29419333824	294.732224198976	26	20	41	2.05	-5.34813323519984	-100.209516020481	100.352128179528	78.4891677192315	85.2612216472807	104.660269670338	102.638391187206
43	157.678824786531	289.745884001182	26	20	42	2.1	-32.3073710341799	-99.7268039558799	104.829393065088	100.689476670253	87.1469558292286	88.4216133387288	102.928442290633
44	154.972319201943	284.995605602963	26	20	43	2.15	-54.13011169176	-95.0055679643799	109.344075907188	107.184845695006	90.1214793201498	76.1710256861054	103.576169319286
45	151.43150144155	280.693315200664	26	20	44	2.2	-70.8163552078599	-86.0458080459796	111.439836895122	108.044896046433	98.114144827592	69.6214043323718	103.934441918484
46	147.313196362423	277.050938990627	26	20	45	2.25	-82.36610158254	-72.8475242007403	109.958794428107	106.312506824331	97.0458067698765	68.6739517302079	103.787414379824
47	142.874228821632	274.280403169198	26	20	46	2.3	-88.7793508158205	-55.4107164285801	104.65237993666	101.753790921068	90.5858980732537	65.8878229564972	104.211439024222
48	138.37142367625	272.593633932721	26	20	47	2.35	-90.0561029076397	-33.7353847295401	96.1674469545775	95.5388129849315	81.5358914788234	65.3320639236407	107.466970899441
49	134.061605783349	272.20255747754	26	20	48	2.4	-86.1963578580202	-7.82152910362015	86.5504963908738	86.9067678447464	72.5267066273996	65.8849826616214	105.688890364124
50	130.2016	273.3191	26	20	49	2.45	-77.2001156669796	22.3308504492002	80.3649472144391	73.1269001000745	63.4865947229567	68.6281117320845	103.587364899827
51	127.7976	275.6377	26	20	50	2.5	-48.0800000000002	46.3720000000001	66.7985687271818	56.759276133316	55.475856059208	69.8320866225948	97.4471015983787
52	128.6009	277.2347	26	20	51	2.55	16.0659999999999	31.9399999999996	35.7530412133006	43.2996223337312	46.5144242657136	69.1990698694471	92.0832028098864
53	128.048491409099	277.690955178639	26	20	52	2.6	-11.0481718180199	9.12510357278052	14.3293271207849	31.4343764609819	43.5171720180528	65.3990803582689	86.3867154061075
54	127.1083	277.8975	26	20	53	2.65	-18.80382818198	4.13089642721957	19.2522273929497	24.0449442736696	41.648486003093	62.9352895431705	83.3881791237003
55	127.891009953997	278.600304560256	26	20	54	2.7	15.65419907994	14.0560912051205	21.0387178506928	19.9019484313527	39.1420786365771	59.8179228719849	81.9548410008744
56	129.295029999101	279.10675700684	26	20	55	2.75	28.0804009020798	10.1290489316796	29.8514077906199	30.2750679027896	42.6183664753131	56.5261101496095	81.2414000751354
57	129.4157	278.3646	26	20	56	2.8	2.41340001797994	-14.8431401367998	15.0380620017162	39.9973496724549	47.8122416656404	53.627449123692	79.6435361466975
58	127.079933584926	276.019687353264	26	20	57	2.85	-46.7153283014798	-46.8982529347204	66.1949244779692	46.8497808121722	49.2622692377144	59.9165758897275	78.7745400470896
59	124.040939436279	274.510317493286	26	20	58	2.9	-60.7798829729398	-30.1873971995599	67.8636362412762	61.1917886769567	53.3438724589413	63.2104918801619	77.6879645810466
60	122.7835	276.9729	26	20	59	2.95	-25.14878872558	49.25165013428	55.3008735492793	75.7225348999281	56.1492510210131	70.7475516983945	78.8027181573906
61	123.3453	282.0198	26	20	60	3	11.2359999999998	100.938	101.561447114542	68.2494705726392	57.576364240011	73.3763415909567	78.1329853995888
62	120.394	278.7772	26	20	61	3.05	-59.0259999999998	-64.8519999999996	87.6917931165735	66.6903952454277	60.7404739816703	79.5061359494346	76.1139785048049
63	120.005	280.1652	26	20	62	3.1	-7.7800000000002	27.7600000000007	28.8296028415246	65.4487212298541	76.3159797614021	84.3518174734863	74.803424247794
64	119.2398	283.0695	26	20	63	3.15	-15.3039999999999	58.0859999999996	60.0682596052187	53.9609398030653	84.7724977572308	90.6053325612951	74.9130966355993
65	118.121745659194	280.884290803211	26	20	64	3.2	-22.36108681612	-43.7041839357801	49.0925034714115	45.7584130634126	102.353024760212	94.288277669377	74.8835848443201
66	116.1623	279.8706	26	20	65	3.25	-39.1889131838801	-20.2738160642195	44.1225399805983	84.3824889501651	104.1343167066	93.8088484200629	74.1798680792024
67	114.9818	281.884	26	20	66	3.3	-23.6099999999999	40.2679999999998	46.6791594183098	102.854600269034	111.200030233229	93.3992493368978	73.2005345862606
68	118.7485	271.4453	26	20	67	3.35	75.334	-208.774000000001	221.949982275287	139.25732829057	119.441365709258	92.2170161705385	73.2379787063801
69	113.6846	265.7494	26	20	68	3.4	-101.278	-113.918	152.428816199562	154.307693610135	127.866792663649	89.4909465004718	72.4489204184105
70	116.1114	254.4518	26	20	69	3.45	48.536	-225.952	231.106143579092	176.641647403045	132.427304317741	88.9773245826967	72.9201399653066
71	116.9846	248.5473	26	20	70	3.5	17.4639999999999	-118.09	119.374366578424	154.500242468351	130.041332600115	86.4338841765827	73.3868444252332
72	117.7878	240.6707	26	20	71	3.55	16.0640000000001	-157.532	158.34892838286	152.878985058264	126.058024692125	83.0288871401628	73.8903295386693
73	117.1888	235.1409	26	20	72	3.6	-11.9800000000001	-110.596	111.242957601819	125.597280344912	108.118052579675	84.2077681373191	74.712304681244
74	120.478	228.718	26	20	73	3.65	65.7839999999999	-128.458	144.322529149125	105.774971590095	94.2093952437129	86.8909037280281	74.6482697029166
75	124.6308	226.4435	26	20	74	3.7	83.056	-45.4899999999998	94.6976200123318	75.4744019812053	75.6016244051813	89.9492468166552	74.6194089407656
76	124.7287	225.4351	26	20	75	3.75	1.9580000000002	-20.1679999999999	20.2628228043379	61.7358626909984	68.7334516465653	91.8336260087953	74.3770276306845
77	124.8837	225.1299	26	20	76	3.8	3.10000000000002	-6.10400000000027	6.84608033841288	35.539805429162	54.8577440470967	92.7736200488293	74.1021565560065
78	126.1507	223.4208	26	20	77	3.85	25.3399999999999	-34.1819999999996	42.5502611507846	25.6059684654508	48.9741705653799	86.5593815230328	72.7794336585687
79	125.8157	222.8439	26	20	78	3.9	-6.69999999999987	-11.5380000000005	13.342242839943	31.6919317030359	45.9150147924073	81.6873489566591	71.2092228933818
80	125.127	224.9874	26	20	79	3.95	-13.7740000000002	42.8700000000003	45.0284351937755	34.2410861129882	47.4711893155696	75.0927282322186	70.0897079081727
81	126.0996	222.6468	26	20	80	4	19.452	-46.8119999999999	50.6926389922639	36.2124784397614	53.6259194174758	73.3973472595098	67.7902581239127
82	126.7819	223.3497	26	20	81	4.05	13.646	14.058	19.591852388174	56.2902241556525	59.4892154055334	68.274523127904	65.9161642898686
83	128.8674	221.7632	26	20	82	4.1	41.7100000000002	-31.73	52.4072227846508	69.3364101656885	65.0007104663906	65.0727918890016	65.4951363890872
84	134.4318	220.5909	26	20	83	4.15	111.288	-23.4460000000001	113.730971419398	75.5599071319157	69.1653026696052	58.6912068445382	64.3047160374211
85	139.8859	219.7874	26	20	84	4.2	109.082	-16.0700000000003	110.259365243955	84.7373446980787	74.5838320592559	54.9505402121541	63.5596484324655
86	143.3332	217.5855	26	20	85	4.25	68.9460000000003	-44.0379999999999	81.8101238233999	93.7889424930199	78.0612428724542	54.945206841306	62.7683125384012
87	146.5036	216.7686	26	20	86	4.3	63.408	-16.3380000000001	65.4790402189892	82.0403811835579	81.6913022087113	54.8050637751152	61.9374078341672
88	150.7035	214.2772	26	20	87	4.35	83.9979999999997	-49.828	97.6652117593565	79.8312539528234	81.1714132126234	53.3418511465989	57.0214123389077
89	152.8495	212.5585	26	20	88	4.4	42.9200000000003	-34.3739999999997	54.9881648720886	80.5625786129928	71.4673988966692	52.9274992862917	53.4698423197952
90	157.6664	211.3728	26	20	89	4.45	96.3380000000001	-23.7139999999999	99.2137290902827	78.645259719344	62.4298911087387	51.2020912336486	48.3675526562867
91	161.446	209.3788	26	20	90	4.5	75.5919999999998	-39.88	85.4667471242469	68.5538839322269	56.2644942651362	49.1466320712427	45.8175511842871
92	161.9822	212.1215	26	20	91	4.55	10.7240000000002	54.8539999999997	55.892445750745	60.8944166097804	50.1209121446969	48.8034414395745	42.2816511824514
93	164.1718	211.2399	26	20	92	4.6	43.7919999999997	-17.6319999999998	47.2083328237714	45.0285282646539	41.6829918268071	46.7825046408554	40.0346914366566
94	164.9959	211.3715	26	20	93	4.65	16.4820000000003	2.63199999999983	16.6908282598561	31.9664099172795	36.6896959029782	41.7185283468141	36.6462286291484
95	164.9709	212.3654	26	20	94	4.7	-0.500000000000114	19.8779999999999	19.8842873646504	21.5965645700499	27.8203504080414	37.1700500482758	34.6915026215588
96	165.5004	211.5079	26	20	95	4.75	10.5900000000003	-17.1499999999997	20.1561553873748	14.8120997213872	20.2320212700312	33.7029990680072	34.6599472617331
97	165.4432	211.7018	26	20	96	4.8	-1.14400000000046	3.8779999999997	4.043219014597	12.484975196176	15.9155806704376	31.101195619505	34.6565642164334
98	165.8617	211.1859	26	20	97	4.85	8.37000000000046	-10.3179999999998	13.286008580458	10.6121725514288	12.3935960690875	27.4834431547826	34.2643263024468
99	165.7591	211.4169	26	20	98	4.9	-2.05200000000048	4.61999999999989	5.05520563379977	8.49763262278294	11.969657796959	25.2523356829314	34.2699904291075
100	165.241	211.5078	26	20	99	4.95	-10.3619999999995	1.8180000000001	10.5202741409143	10.2345967708254	11.910208987813	21.6423770803548	35.7404450221288
101	165.6826	211.3218	26	20	100	5	8.83199999999988	-3.72000000000014	9.58345574414568	9.97509241678767	11.1415038708781	18.2377551090644	38.2878990233496
102	165.0816	211.5311	26	20	101	5.05	-12.02	4.18600000000026	12.7280397548091	11.4543403977419	12.0814790943131	16.2887792369988	40.5044450335486
103	165.5843	211.2046	26	20	102	5.1	10.0540000000001	-6.5300000000002	11.9884868102694	13.2082454241973	13.283894482758	14.9965909843115	40.5325335185323
104	164.9625	211.2356	26	20	103	5.15	-12.4360000000001	0.620000000000118	12.4514455385712	13.7853751189733	13.8149754628845	14.6012504137586	38.3582959622334
105	165.5158	210.4456	26	20	104	5.2	11.0660000000001	-15.7999999999998	19.289799273191	13.9283614178008	15.4644037526683	14.4324650309634	36.3351111578082
106	165.0456	210.855	26	20	105	5.25	-9.40400000000011	8.18799999999953	12.469104218026	16.5926965487284	16.2434889480976	14.3746876821602	34.6344868552745
107	165.5319	210.391	26	20	106	5.3	9.726	-9.27999999999997	13.4429712489464	16.1756105280271	16.6619778035599	14.5080646577517	33.8872322120813
108	164.501	211.125	26	20	107	5.35	-20.6180000000001	14.6800000000002	25.3101624649074	17.7205620811394	17.5995858995355	15.1868014582946	32.0555565557549
109	164.5298	210.6075	26	20	108	5.4	0.575999999999794	-10.3500000000003	10.366015435065	18.7016027772218	17.2328430305583	15.6124815719232	30.8229049066521
110	165.2181	209.4453	26	20	109	5.45	13.766	-23.2439999999997	27.014557038752	19.395594189319	16.9547210741137	20.2787988106089	28.6069378176904
111	165.5292	208.6342	26	20	110	5.5	6.22200000000021	-16.2220000000002	17.3743076984382	18.6064752503426	17.6078714934423	27.4291659754564	27.1269837674859
112	166.2837	208.2523	26	20	111	5.55	15.0900000000001	-7.63800000000003	16.9129283094325	18.2900755330895	16.9346502211902	32.2054486275227	31.5360108202487
113	166.662	207.2533	26	20	112	5.6	7.56599999999992	-19.9799999999999	21.3645677700251	16.1888800670881	17.0897084338313	34.2825623962093	36.4522130633583
114	167.0647	207.078	26	20	113	5.65	8.05399999999963	-3.50599999999986	8.78401684879948	16.5141402096628	17.4099876809619	34.9980635776528	40.9813330388092
115	166.5598	206.425	26	20	114	5.7	-10.0979999999998	-13.0599999999998	16.5085797087452	14.4737062530614	25.0931938685495	35.5001722673406	44.8004193666314
116	167.2414	205.7632	26	20	115	5.75	13.6320000000001	-13.236	19.0006084113115	15.57294161732	38.6148430028152	35.5659746425419	48.1137308492011
117	166.9137	205.6911	26	20	116	5.8	-6.55399999999986	-1.44200000000012	6.71075852642594	16.5298998288343	47.7489194514855	36.6732688046575	48.8945728038151
118	167.9821	204.8773	26	20	117	5.85	21.3679999999999	-16.2760000000003	26.8607445913178	33.9975076700109	50.965538892883	36.6276699567273	48.8886380778998
119	167.4937	205.3482	26	20	118	5.9	-9.76800000000026	9.41800000000001	13.5688079063713	60.7155457959677	52.7632841247474	36.3934741303728	49.4457502504717
120	162.7013	203.3499	26	20	119	5.95	-95.8479999999997	-39.966	103.846618914628	81.0241326499095	54.0456234605674	35.571498555026	49.9155818392402
121	158.7635	196.8151	26	20	120	6	-78.7560000000002	-130.696	152.590799041095	86.3581361684461	53.5240777916415	36.0162124259074	49.8676023609606
122	157.0209	191.6906	26	20	121	6.05	-34.8519999999996	-102.49	108.253692796135	88.9966684206604	56.4118873881248	46.7832424034987	49.9671276800035
123	155.2249	189.7061	26	20	122	6.1	-35.9200000000004	-39.6899999999999	53.5307621840006	74.0937392511239	56.1656314796234	57.9078351424052	50.3747984488257
124	153.9716	190.1748	26	20	123	6.15	-25.0659999999999	9.37400000000025	26.761469167443	46.3326097873152	55.3769605797836	67.3614156638598	51.3781852164487
125	154.0135	188.7088	26	20	124	6.2	0.837999999999965	-29.3200000000002	29.3319730669454	31.79964212634	46.0498032415026	75.1683737022995	55.7718464068089
126	153.7756	188.0619	26	20	125	6.25	-4.75799999999992	-12.9379999999998	13.785151722052	25.9731267908006	33.4175818489996	81.8527740162419	60.2016824305844
127	154.106	186.3134	26	20	126	6.3	6.60799999999995	-34.9700000000001	35.588854491259	21.7572527389069	45.8175653555118	83.2810809498785	65.0045714889112
128	153.2902	185.4064	26	20	127	6.35	-16.3159999999999	-18.1400000000002	24.3981855063036	18.0058672318812	64.8501313919274	82.5904746975049	70.5257636714969
129	153.3783	185.6765	26	20	128	6.4	1.76199999999994	5.40200000000027	5.6820989079743	20.502553910684	81.9595472029722	83.2790189290202	76.3186884044205
130	152.8602	185.5709	26	20	129	6.45	-10.3620000000001	-2.11200000000019	10.575045531817	59.8354885846837	96.2911239440316	79.5523648678714	76.9961262608647
131	152.7031	184.2669	26	20	130	6.5	-3.14199999999971	-26.08	26.2685851160659	103.727135993054	110.181470240842	72.3060387464648	76.8476431528372
132	150.808	172.8099	26	20	131	6.55	-37.9020000000003	-229.14	232.253527861258	142.161841667037	110.150274511632	67.7288067324843	76.8766357738691
133	149.405880213193	160.697965920407	26	20	132	6.6	-28.0423957361398	-242.23868159186	243.856422548156	174.576380656182	109.015317915386	66.4670345014422	76.5241811031783
134	149.3884	150.8052	26	20	133	6.65	-0.349604263860215	-197.85531840814	197.855627277891	199.860386571001	111.181077278257	67.7583068552446	77.1550710820952
135	150.5177	142.247	26	20	134	6.7	22.586	-171.164	172.64774047754	160.465060438581	113.05492649424	76.0435205462772	76.9982969927911
136	150.9997	134.6278	26	20	135	6.75	9.63999999999999	-152.384	152.68861469016	114.303499837719	111.19449564393	84.8373902186269	76.8176853567479
137	149.7835	133.3503	26	20	136	6.8	-24.3239999999997	-25.5500000000001	35.2768971991584	80.2003128894758	89.6400481094567	93.335874173165	77.1420978895823
138	149.4728	133.924	26	20	137	6.85	-6.21399999999994	11.474	13.0486195438445	51.5334723322986	68.083937610957	104.423857386267	77.4743202389057
139	148.9277	135.1776	26	20	138	6.9	-10.9020000000004	25.0720000000001	27.3396925366767	22.5286047168591	53.5570665075171	116.243902678468	78.9687751343041
140	147.7389	134.3203	26	20	139	6.95	-23.7759999999997	-17.1460000000002	29.3135376916536	18.8150357803325	55.7959171485228	118.420753966703	77.6493615819774
141	148.1219	134.3331	26	20	140	7	7.6600000000002	0.255999999999972	7.66427661296244	21.8643753841953	59.4933101964113	117.679073879767	75.1474367644607
142	147.5534	134.9453	26	20	141	7.05	-11.37	12.244	16.7090525165253	26.9138201255583	76.5214738346976	106.970029144239	72.7970432841396
143	148.8241	134.3233	26	20	142	7.1	25.4139999999995	-12.4400000000003	28.2953175631585	60.0583619647471	99.8323968571466	95.1405270639515	75.3632394186404
144	148.9199	131.6957	26	20	143	7.15	1.91600000000051	-52.552	52.5869162434916	96.4580156759635	121.30672807868	86.9487265003307	81.3774862584587
145	150.7191	122.1113	26	20	144	7.2	35.9839999999997	-191.688	195.036246887597	134.227911889063	123.786581439167	78.8282202832828	85.700067345221
146	155.0297	113.6645	26	20	145	7.25	86.2119999999999	-168.936	189.662545169045	177.800418330098	124.163652115604	71.7825966972538	87.6152570134847
147	161.030221391987	105.320069531401	26	20	146	7.3	120.01042783974	-166.88860937198	205.558533582021	215.699636031801	124.300010179022	71.0031148292861	91.4319458794176
148	167.3953	94.78584	26	20	147	7.35	127.30157216026	-210.68459062802	246.157849768335	187.514800913586	122.197116516946	72.3581657803065	96.9027819093731
149	172.3511	83.74272	26	20	148	7.4	99.1160000000002	-220.8624	242.083004752006	151.869288555245	120.340386493144	74.658531339588	101.149944867807
150	174.0183	81.61182	26	20	149	7.45	33.3440000000002	-42.6180000000002	54.1120712965234	114.372108468982	101.860523418043	75.7463582960833	103.876205023267
151	174.5595	81.42743	26	20	150	7.5	10.8240000000001	-3.68779999999987	11.4349833773382	66.5938147037938	84.0718831980963	77.9888347824566	104.863037883271
152	174.449	82.32428	26	20	151	7.55	-2.21000000000004	17.937	18.0726331507061	24.9811369544875	65.4847558238747	77.865279835795	99.8944535811048
153	174.4583	81.96108	26	20	152	7.6	0.185999999999922	-7.26400000000012	7.26638094239504	16.2062459224993	44.8839347034663	84.2594443358386	94.2963149770023
154	176.039	81.33281	26	20	153	7.65	31.6139999999996	-12.5654	34.019616005475	16.2744778409478	28.0103346004963	94.9966656616728	90.3558162461238
155	176.3428	80.92083	26	20	154	7.7	6.07600000000048	-8.2396	10.2376161365821	16.5974031787676	27.706135153	95.3566141441647	87.9096699303077
156	175.7571	80.98124	26	20	155	7.75	-11.7140000000001	1.20820000000009	11.7761429695806	23.1740547031388	31.814017449309	90.3931238083424	84.6891377202024
157	176.6476	80.56174	26	20	156	7.8	17.8100000000001	-8.38999999999999	19.6872598398051	31.0395322465051	31.4305494925676	89.5280175856703	85.5025804759283
158	176.165	82.51035	26	20	157	7.85	-9.65200000000038	38.9722	40.1496385642512	39.2060243835006	46.3217721547314	89.3817064324796	91.5885017461025
159	178.9212	80.09109	26	20	158	7.9	55.1240000000001	-48.3852000000002	73.3470037223064	47.3535570576701	69.6529448302014	86.0559870571462	97.9574477549249
160	176.7789	81.48067	26	20	159	7.95	-42.8460000000001	27.7916000000002	51.0700768215598	46.2636958063677	88.8527048702867	89.3316560798301	101.052740888119
161	179.2479	80.5872	26	20	160	8	49.3799999999999	-17.8694000000002	52.5138063404282	69.4694896063239	96.7143644185886	92.0470018867739	105.777620276612
162	179.8029	81.03304	26	20	161	8.05	11.1000000000001	8.91680000000008	14.2379535832929	108.266357413898	113.571279347466	92.8188780179701	107.887995536599
163	187.5882	81.64008	26	20	162	8.1	155.706	12.1408	156.178607564032	138.499385357073	133.879478161493	93.4521028900532	108.694870677406
164	200.602570409457	78.5919199155644	26	20	163	8.15	260.28740818914	-60.9632016887119	267.331342760176	146.075171779507	144.101639513796	93.762905991917	109.262922688453
165	210.5214	76.62608	26	20	164	8.2	198.37659181086	-39.316798311288	202.235216537435	180.878862888564	150.95717700666	96.9911195773326	104.714138972845
166	213.8376	79.6969	26	20	165	8.25	66.3240000000002	61.4164	90.3927384525993	198.289466716662	152.279986324239	97.595678743151	100.230850426815
167	223.046680946636	81.6447236735579	26	20	166	8.3	184.18161893272	38.9564734711581	188.256409128578	179.936921613694	154.207206543373	100.00204612257	95.6978688985429
168	235.191	82.29247	26	20	167	8.35	242.88638106728	12.9549265288418	243.231626704521	163.414968656248	140.582433625375	110.818837711898	89.5701918853853
169	243.9595	82.70991	26	20	168	8.4	175.37	8.34879999999998	175.568617245338	158.484800868971	117.872867153633	121.256364170262	83.8092248901406
170	249.7634	81.2641	26	20	169	8.45	116.078	-28.9161999999999	119.625451750202	127.535550198181	105.129534284378	126.359123480154	83.0653979943198
171	252.8477	80.1274	26	20	170	8.5	61.6860000000003	-22.7340000000001	65.7418995162144	82.875400534088	98.4769930677135	133.566405770767	88.7690358805386
172	254.4092	79.51991	26	20	171	8.55	31.2299999999999	-12.1498	33.5101557746304	55.8088126935709	86.432812897675	137.910711237403	91.9699653224852
173	254.3491	78.52518	26	20	172	8.6	-1.20200000000011	-19.8945999999998	19.930878384055	46.8440999125091	87.7581972623041	133.130297018973	96.1731267134743
174	252.7805	79.78485	26	20	173	8.65	-31.3720000000001	25.1934	40.2356780427521	38.4691852664562	98.4110888267277	123.529179715234	101.539234297031
175	256.2566	81.16508	26	20	174	8.7	69.522	27.6045999999999	74.8018878448934	45.3300755971688	101.761069953647	114.071663801526	105.990971538988
176	256.6298	80.03157	26	20	175	8.75	7.46399999999994	-22.6702	23.86732628595	92.6409939905201	114.852825217296	110.068577045288	108.462784670148
177	259.7075	81.45453	26	20	176	8.8	61.5539999999999	28.4592000000001	67.8146074281934	141.013364959885	121.614215931433	101.867720211415	109.179897709876
178	272.273492996269	78.89370761834	26	20	177	8.85	251.31985992538	-51.2164476332001	256.485470350812	156.678039994786	125.678160412572	89.758677338291	108.799614465789
179	285.7313	74.67056	26	20	178	8.9	269.15614007462	-84.4629523668002	282.097532889574	191.236465168136	129.185492276835	81.5624627231351	108.333305244115
180	293.0529	72.43169	26	20	179	8.95	146.432000000001	-44.7773999999998	153.125263019399	197.898356265698	123.013793318673	76.7991399088094	109.053510782431
181	302.5629	69.93224	26	20	180	9	190.2	-49.9890000000002	196.6594521527	158.715326834623	121.660161022862	85.4910698743033	110.079315870801
182	307.5631	69.18178	26	20	181	9.05	100.004	-15.0091999999998	101.124062916004	117.357619593786	117.302627525156	91.1210526270003	112.10744418067
183	309.8304	67.17398	26	20	182	9.1	45.3459999999995	-40.1560000000001	60.5703231954392	89.3495466425596	91.759157414278	98.8941505368955	110.35818497305
184	306.0928	67.6311	26	20	183	9.15	-74.7519999999997	9.14240000000007	75.3089966853892	52.0838568775892	64.7138366195425	109.315562602145	106.107131338309
185	306.7438	67.69618	26	20	184	9.2	13.0200000000002	1.30159999999989	13.0848982632654	36.706898784614	51.8372098639714	114.990823500644	107.107114353315
186	306.2339	67.7788	26	20	185	9.25	-10.1980000000003	1.65240000000011	10.331003327848	24.8029879939326	56.1293145313107	119.329890597145	111.277505722424
187	305.5531	66.77612	26	20	186	9.3	-13.6160000000007	-20.0536	24.2392724511281	12.0700536452985	60.6278893225671	118.357749297181	110.179747192771
188	305.5733	66.72762	26	20	187	9.35	0.404000000000906	-0.970000000000084	1.05076924203219	14.3248730853832	72.1101406612193	106.780391219679	107.895240622917
189	306.0739	67.0249	26	20	188	9.4	10.0119999999993	5.94560000000001	11.6443249422191	60.1747721850322	89.4456329274535	95.4102463179674	106.822569333341
190	305.0882	67.7403	26	20	189	9.45	-19.7140000000002	14.308	24.3589954636887	84.5488798605203	106.967853682614	91.7478980847077	104.911378963475
191	294.6897	73.68742	26	20	190	9.5	-207.969999999999	118.9424	239.580498826093	119.417293328506	116.999620171428	86.5922259708348	103.726907774674
192	291.4142	80.21745	26	20	191	9.55	-65.5100000000004	130.6006	146.109810828568	166.821212209609	119.412871069206	86.3041771239376	103.276451135947
193	282.754179222904	81.5997155139051	26	20	192	9.6	-173.20041554192	27.6453102781019	175.392836581961	199.610834279846	121.80162502508	87.5860729271266	103.616147612267
194	270.4196	80.03686	26	20	193	9.65	-246.69158445808	-31.2571102781018	248.663919347732	173.824468157824	126.106656016392	88.6850829613832	102.887936331618
195	261.062798552445	78.9884412277681	26	20	194	9.7	-187.136028951101	-20.968375444638	188.307105814875	154.276862277891	131.658586305444	100.142564905104	101.305733761509
196	255.530537814704	78.9447311079117	26	20	195	9.75	-110.64521475482	-0.874202397128272	110.648668215986	124.185956721654	117.055137410359	112.486434399561	100.95119925478
197	253.218187399572	79.6536800864375	26	20	196	9.8	-46.2470083026398	14.1789795705162	48.3717814289028	85.3920998231762	111.980464925308	118.491774174126	99.7897849501495
198	253.521116919842	80.8632386093523	26	20	197	9.85	6.05859040539997	24.1911704582958	24.9383088007733	63.7063383310423	103.062005193034	126.031803907542	93.7762661138313
199	255.834695988307	82.3213571226629	26	20	198	9.9	46.2715813693001	29.1623702662122	54.694634855344	60.2858066628936	87.9245329953128	132.082675943547	87.8948141119646
200	259.554294217762	83.7759860723762	26	20	199	9.95	74.3919645890998	29.0925789942659	79.8782983542055	69.684067572725	93.317276127593	133.02361801814	85.5680910270394
201	264.075281221	84.975075904499	26	20	200	10	90.4197400647604	23.9817966424559	93.5460098752424	81.9380536644142	107.973248627693	121.962745675045	81.7610055065843
202	268.793026610815	85.6665770650379	26	20	201	10.05	94.3549077962996	13.8300232107781	95.36308597806	90.4569661674495	117.570677279045	115.431849644893	80.2962172918247
203	273.1029	85.59844	26	20	202	10.1	86.1974677836997	-1.36274130075805	86.208239259219	122.928213924144	130.261982790005	108.338144687638	80.2335642328466
204	277.0844	82.80369	26	20	203	10.15	79.6300000000008	-55.8949999999999	97.2891973705206	155.660690592492	138.058695870701	96.4603100610913	80.0151216345809
205	282.623782809951	72.0329348945963	26	20	204	10.2	110.78765619902	-215.415102108074	242.234537137676	165.457286985366	134.388649730835	87.6206440223751	84.0510700681522
206	288.5724	60.63099	26	20	205	10.25	118.97234380098	-228.038897891926	257.208393216984	178.585911915596	126.870353939731	82.5725079124148	90.156478591712
207	293.5683	55.4223	26	20	206	10.3	99.9180000000001	-104.1738	144.346067942428	185.660425573953	118.883234364479	81.2218206031182	95.0643220160622
208	298.6325	49.76536	26	20	207	10.35	101.283999999999	-113.1388	151.851363910371	145.849085537527	113.614284182241	80.7721410079836	97.9532758067715
209	302.8422	44.63932	26	20	208	10.4	84.194	-102.5208	132.661765662304	98.0800172869707	104.99608712687	80.3793819059618	100.518868160147
210	303.9123	42.7643	26	20	209	10.45	21.4020000000005	-37.5004	43.1778369555495	72.3091817435919	81.9240119171572	79.3882839693711	102.701684402938
211	304.8031	42.54186	26	20	210	10.5	17.8159999999991	-4.44879999999998	18.3630519642016	48.6426564488863	57.1717671971368	76.9297850423337	97.3184397625594
212	304.0933	42.85199	26	20	211	10.55	-14.1959999999995	6.20260000000002	15.4918902255336	24.3317486797869	44.8729639271911	74.2882574597117	94.3760571510553
213	304.9359	41.40327	26	20	212	10.6	16.8520000000001	-28.9744	33.5187374368428	17.998938296787	31.2822992259622	72.8810555385665	90.5217509753449
214	304.9418	41.9586	26	20	213	10.65	0.117999999999938	11.1066	11.1072268168071	16.2635171073029	22.7000679412226	71.3451603077785	88.3090218360195
215	304.8285	41.39417	26	20	214	10.7	-2.26599999999962	-11.2885999999999	11.5137850405501	17.4367461107903	24.3879182079068	67.9595752312006	89.6878691842431
216	305.051	41.82433	26	20	215	10.75	4.44999999999936	8.60320000000002	9.68594601678094	13.9219420030381	26.9892161449361	67.8265227838635	93.4709638757419
217	304.0273	42.12839	26	20	216	10.8	-20.4739999999993	6.0812	21.3580352429705	21.0683872026584	29.6932805549446	71.6368698579988	97.6695994721863
218	304.6636	41.64807	26	20	217	10.85	12.725999999999	-9.60640000000012	15.9447168980818	30.7768981190266	32.147826894892	69.8747477060004	99.6383581147851
219	306.8499	40.80847	26	20	218	10.9	43.7260000000003	-16.7919999999999	46.8394528149084	37.7149151825692	37.6942334886873	68.955060376748	100.775960568356
220	307.8982	37.99458	26	20	219	10.95	20.9659999999997	-56.2778	60.0563396223911	41.949814999099	53.9951385452441	72.379750787736	99.8632556130257
221	310.0999	37.71963	26	20	220	11	44.0340000000003	-5.49899999999994	44.3760313344944	50.3737117867458	78.4812783705902	72.6741338500736	99.6731617826485
222	312.2227	37.84715	26	20	221	11.05	42.4559999999997	2.55039999999994	42.5325343256192	54.3200797747163	98.4007757888066	73.3202646572171	98.7150890995732
223	314.993	36.97878	26	20	222	11.1	55.4060000000004	-17.3674	58.064200836316	77.2133789714616	108.467196186039	72.7053572630522	97.4024549251217
224	318.317	36.80452	26	20	223	11.15	66.4800000000002	-3.48520000000008	66.5712927547605	119.247641558611	115.210052812273	80.1577336109477	96.1805899295858
225	326.8016	38.84342	26	20	224	11.2	169.692	40.7780000000001	174.522835606118	154.851736578514	120.371583367565	91.755094346111	90.8771398802946
226	336.726360636045	46.811167643142	26	20	225	11.25	198.4952127209	159.35495286284	254.547344270242	166.560680585332	118.359051555211	104.369419839069	85.9726553013161
227	343.0563	55.84117	26	20	226	11.3	126.5987872791	180.60004713716	220.553009425134	176.100025849831	116.94724875949	114.117378341254	82.8285155870195
228	342.9088	61.66975	26	20	227	11.35	-2.95000000000073	116.5716	116.608920870403	163.529787763669	113.262887631212	118.504575221587	79.4717704518108
229	342.0187	67.31339	26	20	228	11.4	-17.8019999999992	112.8728	114.268019077255	117.470461551811	122.621233733208	121.17253923075	76.9695424805611
230	347.338	65.61591	26	20	229	11.45	106.386	-33.9496	111.671645175308	79.042760940465	129.515050146978	120.33822725668	76.6324703428475
231	348.146	66.52	26	20	230	11.5	16.1599999999999	18.0817999999999	24.2507132109551	59.9650946770933	130.257561307548	122.416538522963	76.5488464868362
232	347.7942	67.89648	26	20	231	11.55	-7.03600000000051	27.5296	28.4145063684029	69.1424416165855	129.833980893702	123.141920739435	76.6071457365982
233	348.8149	68.18623	26	20	232	11.6	20.4140000000007	5.79499999999996	21.2205895535451	95.5003125302873	128.541954257134	121.923854311677	75.8823911537385
234	353.8508	61.96019	26	20	233	11.65	100.717999999999	-124.5208	160.154753774716	143.044661063284	127.135025649227	121.016019551393	75.7792493812751
235	361.15714245467	52.223634863519	26	20	234	11.7	146.1268490934	-194.73110272962	243.460999743818	180.62520084694	120.304871145795	113.794704529389	76.0680551133858
236	369.2004	41.88536	26	20	235	11.75	160.8651509066	-206.76549727038	261.972455875939	197.118813837175	126.474025490715	104.118787818769	78.5870512566569
237	375.8718	33.37212	26	20	236	11.8	133.428	-170.2648	216.317205286681	185.127609681868	129.33659271938	94.0201613160402	83.6312996357584
238	378.6252	28.97927	26	20	237	11.85	55.068	-87.8570000000001	103.688654504724	145.109429761303	130.584820992141	89.068793197621	88.8343236300148
239	383.3232	27.23908	26	20	238	11.9	93.9599999999996	-34.8038	100.198732998177	109.903389918147	119.410805369578	84.9840245843742	95.1018890007428
240	385.4917	27.24374	26	20	239	11.95	43.3699999999999	0.0931999999999533	43.3701001409956	78.0479845918204	98.0743589117994	80.8851898979591	107.290729430445
241	389.7887	27.2126	26	20	240	12	85.9400000000005	-0.622800000000012	85.9422566601558	64.050828147107	77.9800143299895	80.4235591235987	116.162675864696
242	392.6204	26.87285	26	20	241	12.05	56.6340000000002	-6.79499999999997	57.04017865505	53.694001057289	58.206341738378	79.8940268159792	116.848158967582
243	393.8698	28.00365	26	20	242	12.1	24.9879999999996	22.616	33.702872281157	51.0392880622956	49.5956321381077	79.0594250444247	116.260808695519
244	396.2749	27.72901	26	20	243	12.15	48.1020000000001	-5.49280000000003	48.4145975490865	46.0566387418325	42.8330235195218	71.4007651516026	116.058665933121
245	397.7774	27.64536	26	20	244	12.2	30.05	-1.67299999999997	30.0965351660286	38.3646988849356	41.4655086501228	60.3810158806606	112.775589786752
246	400.1393	25.71332	26	20	245	12.25	47.2379999999998	-38.6408	61.0290100578404	35.1404361291084	34.373092756482	52.8046826742449	107.112193931281
247	400.4646	26.58353	26	20	246	12.3	6.50600000000054	17.4042	18.5804793705654	31.9720459817546	30.4514609125784	53.1452209302623	103.289293093992
248	401.3064	26.83681	26	20	247	12.35	16.8359999999996	5.0656	17.581558502021	31.8917292379501	27.5340290967081	59.164072038443	101.222153326828
249	402.7786	27.53328	26	20	248	12.4	29.4439999999997	13.9294	32.5726468123176	22.6895467711315	23.3907249336269	69.0312387707356	99.4953961440363
250	404.2542	27.69784	26	20	249	12.45	29.5120000000009	3.29119999999996	29.6949514470061	22.5382229402212	22.6876728495217	94.2432316042096	98.7599367928814
251	403.5372	27.92093	26	20	250	12.5	-14.3400000000008	4.46179999999998	15.0180977237473	19.9276220643079	27.6293510185003	109.908813206428	99.9481915258071
252	404.3386	28.31078	26	20	251	12.55	16.028	7.79700000000005	17.8238602160139	14.8094038854993	48.0841001221467	110.554397195729	100.592258786273
253	404.3313	28.08447	26	20	252	12.6	-0.145999999999731	-4.52620000000003	4.52855412245456	13.4836164610933	68.7325119387783	110.59776307936	101.098753433927
254	404.6432	28.24123	26	20	253	12.65	6.2379999999996	3.13520000000004	6.98155591827461	32.5691552658691	95.2294540219494	111.10131231485	97.9425142082805
255	405.0599	29.31662	26	20	254	12.7	8.33400000000097	21.5078	23.0660143249764	73.6299773040722	147.020954558296	111.756475044115	92.6468341719669
256	403.8978	34.71525	26	20	255	12.75	-23.2420000000002	107.9726	110.445791747626	117.537401813249	185.444533656374	110.105600043794	86.9602005231035
257	401.9158	45.69418	26	20	256	12.8	-39.6400000000006	219.5786	223.127970407029	175.649504158399	190.65733347888	112.558424871944	82.6053633566669
258	391.8506	50.61407	26	20	257	12.85	-201.304	98.3977999999999	224.065676668338	280.558292655499	193.661497062012	113.375513456034	81.3697092235097
259	401.995300320911	61.4958557194312	26	20	258	12.9	202.89400641822	217.635714388624	297.542067644028	338.31991204688	198.811899696073	114.006767703699	80.6380664961477
260	425.712884519765	75.1767863078523	26	20	259	12.95	474.35168397708	273.618611768422	547.609956810475	307.684689653688	200.825277238709	116.634683687804	81.8592915478754
261	444.2861	82.49422	26	20	260	13	371.4643096047	146.348673842954	399.253888704528	269.785592310776	192.581849069087	119.472823928016	82.6655780691116
262	446.8939	80.16344	26	20	261	13.05	52.1559999999999	-46.6156000000001	69.9518584410736	221.974295233746	177.032749621742	121.290490756567	84.9621738349728
263	447.4337	81.8055	26	20	262	13.1	10.7960000000003	32.8412	34.5701899537739	121.092261821919	158.01851497329	123.138081823429	85.3165938656772
264	445.1082	83.57848	26	20	263	13.15	-46.5099999999995	35.4596000000001	58.4855822588778	46.8437860912942	132.784081385448	124.484263264958	98.6487314662368
265	446.0125	85.54006	26	20	264	13.2	18.0859999999996	39.2316	43.19978975134	46.3808095897959	86.2484128173114	124.912652463273	113.364109435723
266	444.6266	85.33784	26	20	265	13.25	-27.7179999999998	-4.04439999999994	28.0115100514055	46.2514376358039	53.5011141996569	121.115718371962	114.265388842802
267	448.0002	85.10178	26	20	266	13.3	67.4720000000002	-4.7211999999999	67.6369759335826	43.5938675371496	51.9236480342542	112.065505783071	114.833426015963
268	446.3513	84.70415	26	20	267	13.35	-32.9780000000005	-7.95260000000013	33.9233301838136	51.4045638127042	52.6146665848466	103.575346408576	116.469463596207
269	446.714039936412	82.4735655182058	26	20	268	13.4	7.25479872824053	-44.6116896358839	45.1977317656065	60.1584423080197	50.1566268338441	92.2448942215597	117.015637673016
270	449.4187	79.37537	26	20	269	13.45	54.0932012717599	-61.963910364116	82.2532711291127	57.4664864787126	49.0000276878378	69.4753514915412	117.060575671108
271	451.927676949277	76.8089952052114	26	20	270	13.5	50.1795389855397	-51.327495895772	71.780902527983	58.9778955338893	49.6495876748373	55.4223429317951	117.486552780825
272	453.883395077121	74.9346717983047	26	20	271	13.55	39.1143625568805	-37.4864681381339	54.1771967870471	56.7193861305386	47.0982619444007	59.3699504742164	118.199356772424
273	455.473285560001	73.6028301699039	26	20	272	13.6	31.7978096575996	-26.6368325680162	41.4803754596974	46.5954915629714	49.1321778438631	60.0354246519942	119.576509022949
274	456.884779574387	72.6639007106328	26	20	273	13.65	28.2298802877199	-18.7785891854219	33.9051847488528	39.1407330416549	51.7057070576718	86.1961506176239	121.110501446623
275	458.305308296748	71.9683138111154	26	20	274	13.7	28.4105744472208	-13.9117379903482	31.6337982912766	36.7300374100889	52.7022901657709	114.971743827331	122.325725938299
276	459.922302903554	71.3664998619754	26	20	275	13.75	32.3398921361195	-12.0362789827999	34.5071099214007	39.2864601538368	57.3435716639333	118.42517764181	121.298947488504
277	461.923194571273	70.7088892538368	26	20	276	13.8	40.0178333543795	-13.1522121627719	42.1237186292171	46.6920279848051	66.8162529141785	117.108427159982	117.256556539458
278	464.495414476375	69.8459123773234	26	20	277	13.85	51.4443981020406	-17.259537530268	54.2624891784368	58.8090887685705	67.4561827191417	119.563413736381	112.857918864426
279	467.82639379533	68.6279996230592	26	20	278	13.9	66.6195863790995	-24.3582550852841	70.9330239036943	75.5464102862118	122.235674401404	120.024507642334	106.190270786473
280	472.103563704606	66.9055813816679	26	20	279	13.95	85.5433981855208	-34.4483648278259	92.2191022101037	96.9024684182681	180.943459966825	117.486467654413	93.0069971490462
281	477.514355380673	64.5290880437736	26	20	280	14	108.21583352134	-47.5298667578861	118.193717509607	95.6259052844467	187.200767608783	115.500281633634	83.911757131494
282	484.2462	61.34895	26	20	281	14.05	134.63689238654	-63.6027608754719	148.904009289499	197.779320818002	187.118592375563	115.108222788282	84.7662196427748
283	486.4606	62.25867	26	20	282	14.1	44.2880000000002	18.1944	47.8796735093298	303.077831165079	189.994649628899	116.014936222468	85.0214172354908
284	465.762719445895	82.6923495753642	26	20	283	14.15	-413.9576110821	408.673591507284	581.700101571472	298.855124931355	188.343308226997	117.736739628287	84.6769151153214
285	443.9213	104.6004	26	20	284	14.2	-436.828388917901	438.161008492716	618.711653945489	277.334716332858	182.270645143054	119.738799413324	83.8930338993502
286	441.8204	108.9762	26	20	285	14.25	-42.0179999999993	87.5160000000002	97.080186340983	284.363393973351	173.656991603334	121.482176605046	84.9164905814899
287	439.7556	109.0113	26	20	286	14.3	-41.2959999999998	0.701999999999998	41.3019662970177	178.907295635991	163.400192662385	122.447607295844	85.3244679200866
288	438.7743	113.0448	26	20	287	14.35	-19.6260000000007	80.6699999999998	83.0230617117918	61.4634591210289	164.573689725795	122.140491320276	86.6356199382498
289	437.1404	115.2206	26	20	288	14.4	-32.6779999999997	43.5160000000002	54.419609884673	48.458858275314	113.237804855171	120.135647351387	86.0081907011519
290	435.574799598483	115.388929335983	26	20	289	14.45	-31.3120080303395	3.36658671965978	31.492471370679	49.465668991911	58.5341388598229	116.538642806551	84.506617685721
291	434.465913768795	114.231548875984	26	20	290	14.5	-22.1777165937601	-23.1476091999798	32.0571821124086	44.7839854782387	55.7635856013089	112.401171331193	84.8964661273189
292	433.724683741035	112.036521565961	26	20	291	14.55	-14.8246005552005	-43.9005462004602	46.3360198800025	47.5683140743517	57.7766222161254	110.162488811333	89.195808296755
293	433.2620507453	109.091910351874	26	20	292	14.6	-9.25265991470042	-58.8922242817398	59.6146441434305	55.604818598617	54.2863330116524	110.007409818987	90.0692228701207
294	432.988956011686	105.685778179681	26	20	293	14.65	-5.46189467227919	-68.1226434438602	68.3412528652379	63.0683129273039	51.9279864757773	83.157679613019	92.7707295657863
295	432.816340770291	102.106187995341	26	20	294	14.7	-3.45230482790043	-71.5918036867998	71.6749939920055	66.0875754403399	50.8066404700483	52.814323971369	93.4347822743988
296	432.655146251212	98.641202744813	26	20	295	14.75	-3.22389038158008	-69.29970501056	69.3746537558429	63.7886805450662	51.1453510590516	51.4078035211695	93.3496360627017
297	432.416313684547	95.5788853740562	26	20	296	14.8	-4.77665133329992	-61.246347415136	61.4323324451828	56.287658877203	56.9247849602817	53.5405086801912	92.7407456936544
298	432.010784300391	93.2072988290292	26	20	297	14.85	-8.11058768312023	-47.43173090054	48.1201696670619	46.0084623414797	55.4411299121801	53.7078261401188	92.2661396133443
299	431.349499328843	91.8145060556908	26	20	298	14.9	-13.2256994309591	-27.855855466768	30.8361445259219	39.2223891907993	53.0775543708667	51.9918737599695	91.4919186159315
300	430.3434	91.68857	26	20	299	14.95	-20.121986576861	-2.51872111381601	20.2790113133889	47.7619944802236	47.094509082915	51.5267677170295	90.4695859705001
301	430.5736	93.44577	26	20	300	15	4.6040000000005	35.1439999999999	35.4442880024413	47.0935792792941	47.05202144103	54.292650621004	90.6114886546023
302	434.6789	96.64801	26	20	301	15.05	82.106	64.0448000000001	104.130358892304	49.8674498645304	49.3043951442569	63.2833938052284	89.1237543295056
303	432.4945	96.157	26	20	302	15.1	-43.6879999999996	-9.82020000000006	44.7780936624146	48.1805558243503	53.1293192685852	64.1235095177732	90.4982049377827
304	433.9053	97.89081	26	20	303	15.15	28.2159999999999	34.6762000000001	44.7054974521031	54.8816536912607	52.0557610441617	67.8047195032851	77.6688014815035
305	433.792094254833	97.3095034159372	26	20	304	15.2	-2.26411490334044	-11.626131681256	11.8445411124886	50.8467958082902	52.2468949640106	67.1307651354737	63.9325835275991
306	430.950052297465	95.3580995623968	26	20	305	15.25	-56.8408391473599	-39.028077070808	68.9497773369934	59.1650592578762	57.4399501829564	65.2170955203573	62.9138673995256
307	426.753	95.43751	26	20	306	15.3	-83.9410459493001	1.58820875206402	83.9560694774514	54.2440722237931	69.6420026501752	63.0338840914644	66.4233554617847
308	423.3795	98.13356	26	20	307	15.35	-67.4699999999996	53.921	86.3694109103445	56.313234103671	72.8058891233662	62.391787906413	67.3541083836361
309	424.0194	97.35857	26	20	308	15.4	12.7980000000002	-15.4998000000001	20.1005622816877	59.9982466746522	82.5318846357035	62.8481898804761	66.5486774869495
310	424.2589	98.44193	26	20	309	15.45	4.78999999999928	21.6672	22.1903505118777	88.4372094920601	87.1670211880323	64.400529134449	68.2873695704547
311	421.5756	94.99435	26	20	310	15.5	-53.6659999999995	-68.9516	87.3748401918994	86.4467189888562	83.3821695996847	68.8218059780117	69.3465516724505
312	422.2238	83.7054	26	20	311	15.55	12.9639999999995	-225.779	226.150883564491	110.819697047614	76.7633730386719	68.085019847678	70.8803883701456
313	425.3008	81.44024	26	20	312	15.6	61.54	-45.3031999999999	76.4169583943249	118.020808272394	71.6542565442408	70.9890000565779	70.1969916231652
314	419.827	85.95942	26	20	313	15.65	-109.476	90.3835999999998	141.965452575477	106.766092524717	73.6406187167904	72.1799233499879	69.495207818293
315	419.1792	88.79619	26	20	314	15.7	-12.9560000000004	56.7354	58.1959066357765	65.0895365852837	76.5541633048873	75.0508430838293	68.9784697699773
316	419.9142	90.16659	26	20	315	15.75	14.7000000000003	27.4080000000001	31.1012614535168	56.8617940996255	80.203661773067	74.4199312778817	68.7119980834051
317	419.6943	91.02735	26	20	316	15.8	-4.39799999999991	17.2152	17.7681038673236	36.4615403859668	66.5280370451808	79.3062022433783	68.2092348305862
318	421.2439	91.87004	26	20	317	15.85	30.992	16.8538000000001	35.2782459660341	35.087518337381	69.1721109897896	81.0003906271535	70.3101887777884
319	422.0738	93.68776	26	20	318	15.9	16.5980000000002	36.3543999999999	39.9641840071832	53.6412310214167	61.8279620642723	81.1054812139295	72.2158802169618
320	420.0428	95.25648	26	20	319	15.95	-40.6200000000001	31.3744	51.3257963928472	67.9665375050779	62.9346649796263	85.04797142388	74.2689421745789
321	415.5548	99.52464	26	20	320	16	-89.76	85.3632000000002	123.869824873696	81.4824278799536	65.4576929560788	84.400452723897	76.3494033118396
322	418.3642	103.0011	26	20	321	16.05	56.1879999999996	69.5291999999998	89.3946362856292	87.1943837425777	81.8490314480847	78.4773829350628	74.3182127139419
323	422.175633626754	106.45395949923	26	20	322	16.1	76.2286725350805	69.0571899846	102.857697840413	90.7818116218717	90.3465247100661	76.2704737285572	74.8357097645437
324	423.418032450938	109.646964202401	26	20	323	16.15	24.8479764836793	63.86009406342	68.5239633203037	77.2741548907408	88.5703437110686	71.1856961333009	74.072092444195
325	420.5721	111.6203	26	20	324	16.2	-56.9186490187599	39.4667159519801	69.2629357893171	95.7315253910915	93.5417795428726	70.826174404481	74.9638232296242
326	417.8568	112.3688	26	20	325	16.25	-54.3059999999991	14.9699999999999	56.3315412180414	99.2106215401786	88.5972436747271	72.2069006464529	75.2804643853712
327	426.8587	113.5879	26	20	326	16.3	180.038	24.3820000000002	181.681488787383	89.9463036795595	90.4267288249448	73.384585569708	76.4023481496752
328	420.8921	112.8451	26	20	327	16.35	-119.331999999999	-14.8560000000001	120.253178585848	96.3017474638735	83.3688364673248	78.2285896491638	75.7083322674858
329	420.1333	113.6554	26	20	328	16.4	-15.1760000000002	16.206	22.2023740172082	99.9203324587134	80.5434302023296	81.5835705534475	76.2727374412198
330	420.9287	108.6664	26	20	329	16.45	15.9079999999994	-99.7800000000001	101.040154710887	85.121932258798	78.7176838293357	84.1373552147087	76.2915536299331
331	417.5673	110.2628	26	20	330	16.5	-67.2280000000001	31.9280000000001	74.4244661922409	67.527051394471	78.9561083368271	83.8770006456675	76.5856653515229
332	416.3124	115.499	26	20	331	16.55	-25.0979999999993	104.724	107.689487787806	71.1405567250997	64.9201396913313	80.5514055802058	72.1749696599019
333	415.7975	117.0286	26	20	332	16.6	-10.2980000000002	30.592	32.2787742642128	61.1336201947978	66.1106545882616	78.6824194725095	70.740383787002
334	415.8504	119.0414	26	20	333	16.65	1.05799999999931	40.256	40.2699006703517	57.9918842149408	74.5967973958264	75.9642615384021	68.5146033676788
335	415.1856	121.5035	26	20	334	16.7	-13.2959999999991	49.2420000000001	51.005472059378	44.7183471238646	74.7329308865448	74.8768033754191	67.6167137807204
336	413.8243	124.1046	26	20	335	16.75	-27.2260000000006	52.022	58.7157862929556	64.6942577820522	79.1567576166078	76.1409974928606	67.3476986158004
337	413.4089	126.1285	26	20	336	16.8	-8.30799999999954	40.478	41.3218023324248	78.0530380665532	70.6760823354669	73.4984940559721	68.4908410674606
338	418.544728842931	121.970637453985	26	20	337	16.85	102.71657685862	-83.1572509202999	132.158327555151	88.3322415782919	73.9960024776942	70.4162739078182	69.1358961576266
339	422.2124	118.0713	26	20	338	16.9	73.3534231413796	-77.9867490797002	107.063802092857	100.321631018275	71.3850928744745	71.4399936685101	71.7530739361475
340	418.3199	121.3975	26	20	339	16.95	-77.8499999999997	66.524	102.401489618071	96.6338175470692	71.0359229215024	67.5351358359863	72.6603315036122
341	415.2097	126.4501	26	20	340	17	-62.2040000000004	101.052	118.662733492871	83.2977471733362	73.3258866488941	68.7708779791488	71.3185940818931
342	414.9726	127.5694	26	20	341	17.05	-4.74199999999996	22.3859999999999	22.8827349763964	64.7171476823959	82.076848420613	65.8725563847411	70.288986679182
343	415.4828	130.8033	26	20	342	17.1	10.204	64.6780000000001	65.4779756864857	53.739604264713	74.7218932273748	65.2102938454467	68.4201984244351
344	415.8347	131.4177	26	20	343	17.15	7.03800000000001	12.2879999999998	14.1608046381551	46.3301422795133	68.2831899411939	65.8435106020567	68.6183944690831
345	417.7009	132.8878	26	20	344	17.2	37.3239999999998	29.402	47.513772529657	67.5198792941567	60.3373407854278	64.4072531569598	68.1456037561503
346	421.4038	134.6028	26	20	345	17.25	74.058	34.3000000000001	81.6154235668725	66.1460392814134	58.3849983416896	62.4884965851478	68.0539958485156
347	427.8425	134.7951	26	20	346	17.3	128.774	3.84599999999978	128.831420049613	71.8492321999918	61.0690304340152	63.5970965652131	64.726609792746
348	430.7461	134.3994	26	20	347	17.35	58.0720000000008	-7.91399999999953	58.608775622769	66.9350773061425	56.4245852131993	60.0432026660893	63.7550709493923
349	428.6208	134.2087	26	20	348	17.4	-42.5060000000008	-3.81400000000042	42.6767692310473	70.439854403866	60.3019283296388	61.9225773188475	64.2208950036084
350	428.5319	135.3524	26	20	349	17.45	-1.77799999999934	22.8739999999999	22.9429980604104	54.6181815738738	57.7785833924171	61.1833077925157	64.3216079666755
351	432.8694	132.9529	26	20	350	17.5	86.7499999999995	-47.9899999999998	99.1393090554897	46.7031311449852	51.6511065214014	58.7601875181187	64.0276805884549
352	430.644	131.8445	26	20	351	17.55	-44.5079999999996	-22.1679999999998	49.7230558996524	48.7546244592858	45.1173447098133	60.0265677781582	62.0009307978479
353	431.4115	131.2818	26	20	352	17.6	15.3499999999997	-11.2540000000001	19.0335234783262	48.6220894786918	45.3645121048038	58.1579773763607	63.4115192584144
354	431.4036	133.9285	26	20	353	17.65	-0.158000000000129	52.9340000000002	52.9342358025505	32.8623586389368	55.5619646965012	61.2725273997641	62.8990307830499
355	430.516	134.6017	26	20	354	17.7	-17.7519999999993	13.4639999999996	22.2803231574401	35.6165078457527	62.0292747996036	61.4144041368816	66.3905490986261
356	430.8286	135.5695	26	20	355	17.75	6.2519999999995	19.3560000000002	20.340654856715	44.0258930646224	59.1353766945478	59.9669942041706	66.4491142704493
357	430.0851	138.6559	26	20	356	17.8	-14.8699999999997	61.728	63.493801933732	62.3693049337165	58.9841051223011	55.9547255295199	66.8758944114348
358	430.5172	141.6792	26	20	357	17.85	8.64199999999983	60.4660000000001	61.0804495726743	75.4364601205154	59.8913695395221	57.0938679909665	65.5415774950979
359	431.4128	148.8561	26	20	358	17.9	17.912	143.538	144.651295148021	85.4083947501587	62.2431264698894	57.0017963387066	63.628370949698
360	431.1634	153.2298	26	20	359	17.95	-4.9879999999996	87.4740000000003	87.6160990914344	82.3517023988495	65.050224881346	61.1080800973646	62.2683468768824
361	431.2391	156.739	26	20	360	18	1.51399999999967	70.1839999999999	70.2003280049316	75.7568460144217	68.2828818869398	59.284483197761	62.7292554260706
362	432.5647	158.7523	26	20	361	18.05	26.5120000000002	40.2659999999997	48.2103401771859	62.1169480060622	66.7921063492265	58.1293052109547	65.1813461307105
363	431.741	159.8909	26	20	362	18.1	-16.4740000000006	22.7719999999999	28.1061676505357	54.6639896421766	68.8232238771291	61.6127446713821	65.2337391498137
364	429.7359	163.1454	26	20	363	18.15	-40.1019999999994	65.0900000000001	76.4518051062234	51.157369023721	58.4416279809121	59.9545509640431	66.4447336232487
365	430.2803	165.6034	26	20	364	18.2	10.8879999999999	49.16	50.3513072720063	51.2325102996035	60.1868853951256	68.3738450402923	66.3662148911601
366	428.3607	167.4061	26	20	365	18.25	-38.3920000000001	36.0540000000003	52.6672249126535	61.8896017398365	59.4335897009742	70.4097319557509	65.4921548247305
367	428.4911	169.8319	26	20	366	18.3	2.60800000000017	48.5159999999996	48.5860465565986	54.766307955762	57.2745052996082	70.1546922576566	64.1430256681486
368	431.0468	172.9989	26	20	367	18.35	51.114	63.34	81.3916248517008	65.7097811480747	63.3341198032421	71.0399523241064	64.3911757685241
369	429.658114572369	171.502115283812	26	20	368	18.4	-27.7737085526201	-29.9356943237598	40.8353361858509	67.7098103782273	57.6659754581968	65.3341645805486	64.0668202488192
370	426.8054	167.0907	26	20	369	18.45	-57.0542914473799	-88.2283056762401	105.06867323357	63.316500299613	71.6974651992386	63.3533859612491	63.541188284283
371	426.2486	164.0072	26	20	370	18.5	-11.1360000000002	-61.6699999999997	62.6673710634168	64.7786378666476	72.5365820245619	66.6983233340226	62.2177675475743
372	425.3861	165.0209	26	20	371	18.55	-17.2500000000002	20.274	26.6194961635266	60.5656429606317	73.5172781660866	70.3361244832628	61.7435418004046
373	421.1624	166.3739	26	20	372	18.6	-84.4740000000002	27.0599999999996	88.7023126868742	77.6851492504026	73.2566807710837	72.3095009232668	62.1810012621675
374	420.2472	166.7475	26	20	373	18.65	-18.3039999999994	7.47200000000021	19.770361655771	77.3633536708965	72.2267011801851	71.6169398467333	63.8406657864942
375	420.0953	157.2154	26	20	374	18.7	-3.03800000000024	-190.642	190.666204682424	83.7180560325603	66.5198865273725	71.3180256454386	67.6469078530919
376	419.7123	154.1866	26	20	375	18.75	-7.65999999999963	-60.5759999999998	61.0583931658864	81.7347236755198	73.963056967071	71.0173154452905	69.1275899439949
377	417.317	155.856	26	20	376	18.8	-47.9060000000004	33.3879999999999	58.3930079718457	83.8877593997385	83.3977436669173	72.3313258067773	69.1875435464737
378	414.4679	158.5764	26	20	377	18.85	-56.9820000000004	54.4080000000002	78.7856509016717	55.3546238043424	81.2848820432914	71.6884835460816	68.0462191360737
379	414.6673	160.0901	26	20	378	18.9	3.98800000000051	30.274	30.5355402768643	70.5627602632454	85.5679042352699	71.1318441589318	64.8012868347934
380	413.1593	158.223	26	20	379	18.95	-30.1600000000008	-37.3419999999999	48.0005267054439	83.0774313012743	70.9385860916387	65.9742964712015	63.2882144192205
381	409.880796980861	152.202882959299	26	20	380	19	-65.570060382779	-120.40234081402	137.099075460401	80.8350404110631	69.498048866019	65.1510518973876	62.0524973055795
382	406.1647	147.4308	26	20	381	19.05	-74.3219396172208	-95.4416591859797	120.96636316199	87.2480490708012	71.145373447468	65.3577783898545	61.5032666988036
383	402.8274	147.958	26	20	382	19.1	-66.7459999999994	10.5439999999999	67.5736964506154	86.5225483789349	70.1202863210795	62.749257852953	61.1104174502058
384	399.7179	148.3159	26	20	383	19.15	-62.1900000000005	7.15800000000002	62.6005835755551	68.4333374687927	70.0369871376784	67.7267806089452	61.3428794479028
385	397.5266	147.9686	26	20	384	19.2	-43.8260000000002	-6.9459999999998	44.3730232461123	59.2133155936617	65.4287064150305	66.9199706658915	64.5185699617032
386	395.1989	147.8167	26	20	385	19.25	-46.5539999999999	-3.03800000000024	46.6530209096902	59.405532231096	56.3390468277043	67.845447932239	67.2643950684213
387	397.0664	151.0609	26	20	386	19.3	37.3500000000001	64.8840000000001	74.8662537863357	52.8259252045556	47.3178131127918	68.2203948352908	72.0992734959983
388	400.4242	151.7448	26	20	387	19.35	67.1559999999999	13.6779999999999	68.5347796377868	44.334864451126	44.2136336626146	65.052485948041	76.3355516055482
389	401.8681	151.3973	26	20	388	19.4	28.8780000000008	-6.94999999999993	29.7025484428533	44.2447561866158	49.8856569826206	64.2684090890383	79.0266553161251
390	401.8755	151.4929	26	20	389	19.45	0.147999999999229	1.91199999999981	1.91771947896428	35.4223106319218	62.9013552401443	63.2230428771919	78.4167898616263
391	403.0191	153.5001	26	20	390	19.5	22.8719999999998	40.1440000000002	46.2024795871392	29.0217350941332	66.192846998459	57.4066712771365	78.9571243230923
392	403.0171	155.0378	26	20	391	19.55	-0.0399999999990541	30.754	30.7540260128654	46.9453887606856	65.2954162231135	52.6704089143445	79.393354819603
393	404.662	155.832	26	20	392	19.6	32.897999999999	15.8839999999998	36.5319019488437	81.4678460291626	59.9846855750025	49.9113339771448	77.8568136046517
394	409.7985	152.7972	26	20	393	19.65	102.73	-60.6959999999998	119.320816775616	88.1409378103022	58.4998310403981	51.0688190490722	78.3831058285058
395	415.7798	146.443	26	20	394	19.7	119.626000000001	-127.084	174.530005821349	95.1685218143053	61.0173793393532	57.7191142779677	74.4113765255939
396	418.147	143.2455	26	20	395	19.75	47.3439999999994	-63.9500000000004	79.5679384928376	90.9476360558719	58.4742957265687	63.5114746915521	73.7080902048883
397	421.0817	141.7482	26	20	396	19.8	58.6940000000004	-29.9459999999999	65.8919460328806	70.0542733201105	58.0230047158972	71.8672211852193	73.3378315845583
398	421.8033	141.4756	26	20	397	19.85	14.4319999999993	-5.45200000000023	15.4274731566768	40.5669126495439	55.609034291675	80.9826196650149	71.6292089416199
399	422.1597	142.1272	26	20	398	19.9	7.12800000000016	13.032	14.8540030968087	28.8076536428351	52.2519811155238	86.9214664733184	71.9690581833272
400	422.9388	141.019	26	20	399	19.95	15.5820000000006	-22.1639999999996	27.093202468516	20.8774876174891	52.5368733157912	90.8592832520511	72.0630275667713
401	422.9791	139.9812	26	20	400	20	0.80600000000004	-20.7560000000001	20.7716434592933	20.270432527478	60.8301023846452	92.763196748797	70.8713772617519
402	422.1176	138.9916	26	20	401	20.05	-17.2300000000007	-19.7919999999999	26.2411159061504	34.449688910937	78.4390261473251	93.4289312493515	68.9003872491393
403	421.5256	138.8087	26	20	402	20.1	-11.8399999999997	-3.65800000000036	12.3921977066215	64.5068339820384	101.980553755027	92.9643693563504	68.5179599546661
404	422.4362	142.9984	26	20	403	20.15	18.2119999999998	83.7940000000003	85.7502850141039	92.8525511264552	115.343101906239	89.0394310480664	68.0421049862695
405	423.1334	151.8399	26	20	404	20.2	13.9440000000002	176.83	177.378927824023	136.000564677161	120.701187164749	81.9027823852963	67.1775638204703
406	426.9023	159.0379	26	20	405	20.25	75.3780000000006	143.96	162.500229181377	183.690674982576	127.052097771025	79.5707324775376	66.6386013046865
407	429.702491033461	170.808463422771	26	20	406	20.3	56.0038206692195	235.41126845542	241.98118365968	196.23651490154	128.834857782806	78.4552683338258	66.2006699110478
408	430.8811	183.2951	26	20	407	20.35	23.57217933078	249.73273154458	250.842749233697	176.895540347459	130.319704421026	78.2059319351986	65.9526251765147
409	431.012990949065	190.717902580689	26	20	408	20.4	2.63781898129992	148.45605161378	148.479484608924	161.251644415596	125.826880980609	79.6697072776162	65.6784798595704
410	429.4049	194.4172	26	20	409	20.45	-32.1618189813	73.9859483862199	80.6740550536187	121.669150888451	111.268691454801	80.9030122563508	66.1919410273725
411	426.1018	197.034	26	20	410	20.5	-66.0619999999994	52.3359999999997	84.2807495220581	76.9487338594754	98.31136257043	84.3360832463674	65.9894200459975
412	424.8571	198.8522	26	20	411	20.55	-24.8940000000005	36.3640000000004	44.0687160239557	55.4172470596776	78.4715105203265	85.1303655839341	65.7881926862481
413	426.19	199.1324	26	20	412	20.6	26.6579999999999	5.60399999999959	27.2406640888211	45.6418425621434	54.4313101153701	87.1245859321874	65.6081996479455
414	424.4265	200.1601	26	20	413	20.65	-35.2700000000004	20.5540000000002	40.8220506099343	35.3710807252644	43.9963126489938	85.0153909234668	63.0302608314451
415	422.9879	200.8369	26	20	414	20.7	-28.771999999999	13.5360000000003	31.7970325659479	35.2738701522024	41.1048373479527	76.6360133629728	59.9024342023623
416	422.2054	202.2854	26	20	415	20.75	-15.6500000000005	28.9699999999999	32.9269403376629	31.9138863712648	41.6200687217094	69.7657279178209	58.2815474592413
417	422.489	204.446	26	20	416	20.8	5.67199999999957	43.2119999999998	43.5826631586457	32.57537823831	41.4258733850622	60.5341186368763	57.656479830498
418	422.4337	204.9651	26	20	417	20.85	-1.10599999999977	10.3820000000002	10.4407451841333	36.5678321337619	43.929467443349	50.9226306880145	57.8351103103711
419	423.5991	206.8387	26	20	418	20.9	23.3080000000007	37.4719999999996	44.1295099451603	47.8690567181543	44.2039008663246	44.4354932458223	58.9788578378925
420	424.9307	209.0578	26	20	419	20.95	26.6319999999996	44.3819999999999	51.7593020432074	47.577876617922	42.0033352711442	41.5245988026938	59.2578294702072
421	427.3392	212.8254	26	20	420	21	48.1700000000001	75.3520000000003	89.4330632596248	55.9450485154331	41.2200932652119	39.2156433431981	59.6078984961064
422	426.844	214.8727	26	20	421	21.05	-9.90400000000022	40.9460000000001	42.1267626574843	55.8324234943392	42.596726753426	38.1474541231447	59.3849670599944
423	424.2383	215.0787	26	20	422	21.1	-52.1140000000003	4.11999999999978	52.2766046716887	47.4388384085265	47.4139512606588	38.2520299395405	59.9018198276298
424	425.4407	216.8951	26	20	423	21.15	24.0480000000002	36.3280000000003	43.5663848396907	34.5711298122695	44.8746738426509	37.0210906148239	60.5269695930917
425	424.9627	217.0009	26	20	424	21.2	-9.56000000000017	2.11599999999976	9.79137661414381	37.61557688893	41.944360257435	37.9020860194284	59.1153423322023
426	424.5136	218.1725	26	20	425	21.25	-8.98199999999974	23.4320000000002	25.0945202783398	38.8828540058844	36.8112179646868	36.9923624409451	58.7615877630991
427	425.013590282879	220.996022384847	26	20	426	21.3	9.99980565758051	56.4704476969399	57.3489980407871	33.9169241909625	34.8690348612272	36.8576913271701	55.3638374935907
428	425.860120488804	223.801747456458	26	20	427	21.35	16.9306041184996	56.1145014322199	58.6129902564607	36.4498821063435	32.574592435732	37.4642886855435	51.879416045775
429	426.3013	224.6282	26	20	428	21.4	8.82359022392052	16.5290508708398	18.7367357650813	39.0513061171041	29.8382803633233	38.2880083981688	50.1875289602534
430	426.456	223.5161	26	20	429	21.45	3.09399999999982	-22.242	22.4561661910487	32.1224928335243	33.8008367677126	37.6126466840635	49.369396517817
431	427.6617	224.9911	26	20	430	21.5	24.1139999999996	29.4999999999999	38.1016403321428	26.2663308655795	32.7646316166782	34.8797137458453	48.6327727629729
432	426.5465	224.7787	26	20	431	21.55	-22.3040000000003	-4.24800000000005	22.7049316228879	25.759636535684	31.1186559009142	33.6395685360547	48.1658180721617
433	427.5734	225.8258	26	20	432	21.6	20.5380000000002	20.942	29.332180416737	31.1517914290816	27.5146261104282	32.6790537230721	48.1896592605628
434	427.1945	226.5419	26	20	433	21.65	-7.57799999999975	14.3220000000002	16.2032641156035	26.4779571162523	31.7013429536867	36.0385482627166	47.2125379964657
435	429.0386	228.1864	26	20	434	21.7	36.8819999999994	32.8899999999999	49.416940658037	30.1148189683042	33.2809331106921	41.5946713014318	46.6767565870415
436	428.4833	227.7024	26	20	435	21.75	-11.1059999999998	-9.67999999999961	14.7324687679963	28.7629213552768	32.9482095270039	47.7574476083772	46.5282436617823
437	430.1865	228.8333	26	20	436	21.8	34.0640000000008	22.6179999999999	40.8892408831474	37.6430493716894	32.4101022108822	50.1935563503052	46.1567581680704
438	430.5494	229.902	26	20	437	21.85	7.25799999999936	21.3739999999996	22.5726923515998	35.4100747923025	32.7835150104123	52.8362014035355	46.4896203114342
439	428.2393	227.941	26	20	438	21.9	-46.2019999999995	-39.2199999999997	60.6039041976664	39.4184619377554	42.2388161621099	55.9395646746844	45.6615481175172
440	430.1519	227.9446	26	20	439	21.95	38.252	0.0720000000001164	38.2520677611028	34.7053854534602	49.388505835151	57.2141942329401	44.9714631819316
441	428.6128	228.7535	26	20	440	22	-30.7820000000004	16.1779999999999	34.7744044952609	36.8041086655478	62.7502636000762	58.0499021827477	43.9742125185824
442	428.0691	228.0792	26	20	441	22.05	-10.874	-13.4860000000003	17.323858461671	46.8345829525304	69.2684567996961	58.1841820211787	45.4437920176984
443	426.7673	227.06	26	20	442	22.1	-26.0360000000003	-20.3839999999997	33.0663084120378	63.3669368779994	78.1577766966428	58.1272885815851	47.8728212969057
444	423.2681	231.3522	26	20	443	22.15	-69.9839999999995	85.8440000000002	110.75627563258	86.082065262397	80.1777863956821	57.4039853781074	49.9474062061339
445	421.0874	236.9909	26	20	444	22.2	-43.614	112.774	120.913837388448	103.831528145932	81.1474553551881	55.4514271546545	53.6834782140264
446	418.7446	244.0287	26	20	445	22.25	-46.8560000000002	140.756	148.350046417249	119.511444727738	83.1515948384915	56.0641248826195	56.5128336671829
447	416.6248	248.8902	26	20	446	22.3	-42.396	97.2300000000001	106.071172879346	113.520989838834	83.9582618314753	55.4558250089707	58.2149198975006
448	416.8044	254.4606	26	20	447	22.35	3.59199999999987	111.408	111.465891321067	98.9279738323767	83.471062152758	55.5149519373249	59.3449141773541
449	415.325	258.2202	26	20	448	22.4	-29.588	75.1919999999996	80.8040011880596	80.2211244145859	72.569154594105	53.0350878368657	59.9695746104395
450	415.6078	260.6009	26	20	449	22.45	5.65600000000018	47.6140000000009	47.9487573561619	64.0849955170186	61.5143484741581	52.3302796797997	60.8656966861305
451	415.6736	263.3409	26	20	450	22.5	1.31600000000049	54.799999999999	54.8157993282949	47.430679577778	49.3779861651627	53.0687112913195	60.5249520859563
452	415.2498	264.5376	26	20	451	22.55	-8.47600000000057	23.9340000000004	25.3905283915091	31.6173193493762	41.6431932182454	57.2480154993421	61.2291307620833
453	415.1489	265.9437	26	20	452	22.6	-2.01799999999935	28.1219999999996	28.1943116248646	24.1007231159394	32.872127178007	63.0665888707392	60.8033149506442
454	415.2184	265.9958	26	20	453	22.65	1.38999999999896	1.04199999999992	1.73720004605024	18.5348479157396	25.8923892780493	63.8562641495512	61.8848503571079
455	415.1864	265.4785	26	20	454	22.7	-0.639999999999645	-10.3459999999995	10.3657761889783	19.2013909194722	23.5131040044113	65.772285126621	61.1489226489477
456	414.1133	266.2965	26	20	455	22.75	-21.4620000000002	16.3599999999997	26.9864233272955	18.313574778236	22.9858277441476	65.2682197259886	61.6498710778048
457	412.686	266.4558	26	20	456	22.8	-28.546	3.1860000000006	28.7232434101723	20.1674592067223	30.537769167209	66.236283444696	62.4206694203769
458	411.9942	267.4213	26	20	457	22.85	-13.836	19.3099999999993	23.7552309186834	22.9254848928831	42.6621155887204	65.8536269511728	65.0809435903637
459	412.157	266.8956	26	20	458	22.9	3.25600000000009	-10.5139999999994	11.0066221884822	27.4368075725556	55.1433737049973	63.9995845461946	69.5497582257544
460	411.0266	267.321	26	20	459	22.95	-22.6080000000002	8.50800000000049	24.1559046197822	41.8741474149457	70.030221779084	64.5171991393209	74.2867335410599
461	409.2165	269.0121	26	20	460	23	-36.2019999999995	33.821999999999	49.543036725658	67.0106563992049	81.1584532868146	63.0000019891649	79.295356033407
462	405.7704	272.6974	26	20	461	23.05	-68.922	73.7060000000008	100.909942622123	90.1192882032723	90.8293736711466	64.2740795029879	84.1096944983322
463	398.735	275.2138	26	20	462	23.1	-140.708	50.3279999999995	149.437775839979	117.134958665285	98.8351267243386	63.4793413197034	87.4796523902159
464	392.8695	277.5872	26	20	463	23.15	-117.31	47.4680000000001	126.549781208819	134.880099001074	102.10677981434	66.3657153361084	89.2080233366047
465	385.3603	280.2331	26	20	464	23.2	-150.184	52.9179999999997	159.234256929846	139.784599927347	105.521294274231	66.8464181432409	91.9567708034162
466	379.2821	283.5272	26	20	465	23.25	-121.564	65.8820000000003	138.268738404601	130.659597049472	103.014176234182	67.2356172729901	92.9856331614138
467	373.6006	286.1831	26	20	466	23.3	-113.630000000001	53.1180000000006	125.432447253493	114.094271425408	98.0103898387669	69.385513831783	94.7771809132567
468	370.3172	290.2033	26	20	467	23.35	-65.6679999999994	80.4039999999998	103.812761450603	93.9076298831762	84.2965670506863	74.6469352434025	95.6420107494929
469	368.9032	291.8706	26	20	468	23.4	-28.2799999999997	33.3460000000002	43.7231530884954	71.1482534672909	77.5880569672195	86.0644286146432	96.938019599186
470	367.4866	294.4183	26	20	469	23.45	-28.3320000000003	50.9539999999993	58.3010492186885	56.2361797501864	63.6626145073977	96.2431874023201	98.4666853732028
471	366.8473	295.4616	26	20	470	23.5	-12.7859999999998	20.8659999999998	24.4718563251745	37.9335370519003	53.3127812591656	105.522000775494	99.49606134417
472	365.2657	297.4537	26	20	471	23.55	-31.6320000000007	39.842000000001	50.87207866797	41.0818425090314	47.9416539924194	110.971373497322	100.255513792916
473	365.5483	296.9075	26	20	472	23.6	5.65200000000004	-10.924	12.2995479591731	33.4175991316194	50.4587437624663	111.892715909693	100.940435075564
474	363.2641	298.8108	26	20	473	23.65	-45.684	38.0659999999989	59.4646803741508	35.4773090510403	70.0220774149464	114.559782523658	101.750915122369
475	362.5436	299.5028	26	20	474	23.7	-14.4099999999992	13.8400000000001	19.9798323316283	39.6471282346524	86.9650805304097	118.141256480211	102.404533415447
476	360.9955	300.2939	26	20	475	23.75	-30.9620000000007	15.8220000000006	34.7704059222791	62.9839504730324	108.029825316807	120.703046596839	102.843378679612
477	357.732	298.8075	26	20	476	23.8	-65.2699999999993	-29.7280000000001	71.7211745860308	98.9623123208614	123.932357155878	123.318078381817	103.15644996951
478	352.5039	295.0314	26	20	477	23.85	-104.562000000001	-75.5219999999997	128.983659151073	140.5125619292	139.488864768699	125.430394547813	103.271226655542
479	342.7081	288.156	26	20	478	23.9	-195.916	-137.508	239.356489613296	180.582341582573	151.531508080097	129.876454652178	103.076502960734
480	333.1922	281.9029	26	20	479	23.95	-190.318	-125.062	227.731080373321	208.217586077103	172.619898453025	132.416171607085	103.368831456716
481	322.690594401668	276.619056904009	26	20	480	24	-210.03211196664	-105.676861919819	235.119304189145	215.993779064366	188.093311934513	135.992120699175	104.343142882372
482	312.4432	274.3534	26	20	481	24.05	-204.947888033361	-45.3131380801801	209.897397058678	204.100703839333	198.694502771216	136.236948082844	105.702294203578
483	304.0931	275.2032	26	20	482	24.1	-167.002	16.9959999999992	167.864624087388	204.72723497685	200.40204533316	138.401528831425	107.607146272529
484	296.1334	271.0145	26	20	483	24.15	-159.194	-83.7739999999997	179.891113488132	195.604282286452	189.730831889409	137.13611490863	110.873377822156
485	288.072	262.7526	26	20	484	24.2	-161.228	-165.238000000001	230.863736060907	189.171419465329	177.86726268376	137.962648687654	112.876880807012
486	281.1158	256.319	26	20	485	24.25	-139.124	-128.671999999999	189.504540737155	184.810311601954	163.954416081543	138.451140086235	114.061101064711
487	272.8883	252.9603	26	20	486	24.3	-164.549999999999	-67.1740000000005	177.733082953061	175.360959939485	148.54153900981	136.927386107237	114.844979445061
488	265.8177	251.1328	26	20	487	24.35	-141.412	-36.5499999999997	146.059084770514	151.007290390669	137.314192894152	131.895518067682	116.30004524761
489	264.7239	244.5914	26	20	488	24.4	-21.8759999999997	-130.828	132.644355175786	132.304549876635	122.740721737162	120.088577306824	117.419698094144
490	259.5216	242.9511	26	20	489	24.45	-104.046000000001	-32.8059999999999	109.095388316831	107.911658554291	103.305398922282	110.494475511113	116.530699024418
491	256.6453	239.1089	26	20	490	24.5	-57.5259999999992	-76.8439999999998	95.9908381669828	89.8180741863503	88.8089682379573	103.16428498925	117.680124536575
492	254.6413	237.17	26	20	491	24.55	-40.0800000000004	-38.7780000000004	55.7686263413405	70.1204835348401	75.160269443259	100.433214909834	118.641446866126
493	251.8623	237.2257	26	20	492	24.6	-55.5799999999999	1.11400000000003	55.5911629308112	55.6035074538952	63.3889908022048	103.321576635364	121.353653520158
494	252.5875	235.6795	26	20	493	24.65	14.504	-30.924	34.1564019182349	45.3133865992797	50.4463227242391	107.186973120654	122.881560241844
495	254.1816	236.5691	26	20	494	24.7	31.8819999999999	17.792	36.5105079121066	42.4088803322273	43.1216883384659	107.612505133813	124.975529961086
496	255.025234847939	238.630134044273	26	20	495	24.75	16.87269695878	41.2206808854603	44.5402338939051	36.9599074180593	42.3741538969572	107.419155532582	125.346967642881
497	255.241314262166	240.681087620021	26	20	496	24.8	4.32158828453964	41.0190715149599	41.2460950060787	30.772161913638	52.324890809858	106.371880508304	124.364640493905
498	255.187770247606	242.097390770934	26	20	497	24.85	-1.0708802911995	28.3260630182599	28.3462983599713	30.6398692230367	69.3289603765768	107.169695947407	121.659394576869
499	255.222534809184	242.254473540699	26	20	498	24.9	0.695291231559736	3.14165539529995	3.21767439612854	39.4349211946348	91.6332245041467	104.962941536111	116.836134817902
500	255.703539951826	240.527765973006	26	20	499	24.95	9.62010285284009	-34.5341513538597	35.8490444590997	62.2409012874887	111.919611345344	100.645226441751	111.585055422764
501	256.988717680456	236.292698111544	26	20	500	25	25.7035545725995	-84.70135722924	88.5154937518959	101.698013335094	126.029342827207	99.3681283739758	106.425812237088
502	259.436	228.9247	26	20	501	25.05	48.94564639088	-147.35996223088	155.275995470348	152.494287094655	137.583491573348	101.045945649408	101.922569847872
503	263.205652450443	218.291541511628	26	20	502	25.1	75.3930490088601	-212.66316976744	225.631858597999	193.199353467651	150.95040109261	104.305778208891	98.0544261965449
504	267.667274712013	206.230351837937	26	20	503	25.15	89.2324452314006	-241.22379347382	257.199043193934	212.623764459779	159.479560347982	108.627005575058	93.6343681754512
505	271.9928	195.0706	26	20	504	25.2	86.5105057597395	-223.19503675874	239.374376324078	212.926081859208	158.168764545035	111.988411234518	88.4681473740683
506	275.5656	186.5039	26	20	505	25.25	71.4560000000006	-171.334000000001	185.637548712539	200.202788850126	156.362102850994	112.242795199527	84.3168869276021
507	278.5258	179.2449	26	20	506	25.3	59.2039999999997	-145.18	156.78758246749	166.464833601309	149.767000488958	111.801894880572	80.7482124776783
508	280.8359	171.4805	26	20	507	25.35	46.2019999999995	-155.288	162.015393552588	123.13817562242	139.282596041204	111.423271086056	81.6854981382942
509	282.3669	167.3283	26	20	508	25.4	30.6200000000001	-83.0439999999999	88.509266949851	100.100441242209	125.620786645969	113.58369232898	85.3542377200215
510	283.4086	166.8725	26	20	509	25.45	20.8339999999998	-9.11600000000021	22.7410864296321	86.6079191187078	112.057211123692	112.675635334416	89.8403768923901
511	283.9336	163.3894	26	20	510	25.5	10.5000000000007	-69.6620000000001	70.4488768114867	78.3624032322832	98.4562475718465	109.687339484926	92.9318546907089
512	284.0036	158.9237	26	20	511	25.55	1.39999999999986	-89.314	89.3249718499815	84.7767396906286	86.0202981877967	103.411924785911	94.2441069564265
513	285.0197	152.9704	26	20	512	25.6	20.3219999999999	-119.066	120.787814120465	100.976246624963	71.8961410795016	92.7872757577254	94.4287239205306
514	284.5034	146.9635	26	20	513	25.65	-10.326	-120.138	120.580949241578	96.8120539014835	67.6878243099787	80.0817632302479	96.6187599878172
515	286.4633	142.1611	26	20	514	25.7	39.1980000000001	-96.0480000000001	103.738621101305	85.4326772568855	67.1825061237966	69.3237896143236	97.1712401069224
516	285.8364	139.7602	26	20	515	25.75	-12.5379999999996	-48.0180000000001	49.6279131940887	65.4298789267199	63.0125761188581	61.214618322622	97.3366595212691
517	285.6156	138.1539	26	20	516	25.8	-4.41600000000108	-32.1260000000001	32.4280886269915	50.5989089293287	57.0568490828637	55.124544447053	96.5223218711706
518	285.3427	137.1517	26	20	517	25.85	-5.45799999999986	-20.0439999999998	20.7738224696368	33.38876562263	46.2919554742465	56.201300329181	96.5214172733453
519	287.664	137.1565	26	20	518	25.9	46.4260000000002	0.0959999999997763	46.426099254622	29.2130983362327	34.5427398145271	65.7455339039324	97.2033180791771
520	287.2336	137.9291	26	20	519	25.95	-8.60799999999927	15.4520000000002	17.6879045678111	28.6810209088419	26.5903681049558	79.0355273430296	97.0629623352231
521	287.7565	139.2681	26	20	520	26	10.4579999999999	26.78	28.749576762102	27.154032021773	23.9729890733974	86.495581007442	95.0864934551716
522	287.9207	137.7888	26	20	521	26.05	3.28399999999988	-29.5859999999999	29.7677014900377	18.4865706997254	24.2287907063094	87.4422682634451	91.4227024001919
523	287.6642	137.184	26	20	522	26.1	-5.13000000000034	-12.0960000000002	13.1388780342923	19.7919705872815	40.5064595788605	84.5516696321706	86.5074829762927
524	287.546	137.2834	26	20	523	26.15	-2.36400000000003	1.98800000000006	3.08879264438395	18.7328798105622	63.8032434978861	84.6105144005767	80.4565677259955
525	288.5955	136.6797	26	20	524	26.2	20.9900000000005	-12.0740000000001	24.2149040055917	19.7765605037769	90.8885485622626	82.3540689793272	75.5187721824045
526	287.4294	136.804	26	20	525	26.25	-23.3220000000006	2.4860000000001	23.4541228785053	53.858887135948	109.978585896026	82.4305238430114	71.5783124667745
527	288.4023	138.2578	26	20	526	26.3	19.4580000000008	29.076	34.9861049561112	109.119916296047	117.827687444027	81.2427488617687	72.4253192781008
528	282.8039	145.53	26	20	527	26.35	-111.968000000001	145.444	183.550511195148	161.985126537244	122.811383790095	81.6195634606349	74.2029102296013
529	271.616602214344	153.896409047758	26	20	528	26.4	-223.745955713119	167.32818095516	279.393938444877	201.22429198149	134.678288986626	80.8229438293739	76.5253857954619
530	259.337684141475	161.470567617909	26	20	529	26.45	-245.578361457381	151.48317140302	288.540955211576	215.878814384276	138.117769853699	81.4502893360302	83.2360645561127
531	250.4128	167.8707	26	20	530	26.5	-178.4976828295	128.00264764182	219.649950099736	191.763880444241	140.888058612625	80.485647425417	NA
532	247.3099	172.306	26	20	531	26.55	-62.0580000000001	88.7060000000002	108.258716970044	160.236661677206	138.256707017228	79.4334800144731	NA
533	245.1191	174.5677	26	20	532	26.6	-43.8159999999999	45.2339999999998	62.9758414949731	114.250413170153	122.732667342409	80.22769019486	NA
534	241.3101	179.3168	26	20	533	26.65	-76.1799999999999	94.982	121.757844609701	80.551825243761	97.8426441608617	80.8313722217431	NA
535	239.92	181.8966	26	20	534	26.7	-27.8020000000004	51.5960000000001	58.6097126763136	60.6345996501798	72.0120301097978	81.7137547504854	NA
536	238.1277	183.7215	26	20	535	26.75	-35.8459999999997	36.4979999999997	51.1570104677742	53.7014542405772	50.992708954808	81.9420066109271	NA
537	238.1446	183.2882	26	20	536	26.8	0.337999999999852	-8.66600000000005	8.67258900213776	35.4486266445175	41.0392725849196	89.7260941091485	NA
538	238.9363	182.1148	26	20	537	26.85	15.8339999999998	-23.4679999999997	28.3101144469602	29.7736470494421	37.6439965996254	92.2045201300215	NA
539	240.3169	182.7618	26	20	538	26.9	27.6120000000003	12.9399999999998	30.4937066294016	21.4335926658549	26.9844554568599	87.3052376869914	NA
540	239.8327	181.3297	26	20	539	26.95	-9.68400000000031	-28.6419999999998	30.234814700937	21.4439455196594	25.3097396472722	87.4366017691959	NA
541	239.6701	181.7737	26	20	540	27	-3.25199999999995	8.87999999999977	9.45673854983818	21.5865389586736	22.9959546092288	NA	NA
542	239.9705	182.09	26	20	541	27.05	6.00799999999992	6.32600000000025	8.72435327116012	18.5202842692024	41.195481201069	NA	NA
543	238.8449	181.1741	26	20	542	27.1	-22.5119999999998	-18.3179999999999	29.0230816420308	20.8458322451022	61.6763729176338	NA	NA
544	239.0311	180.4392	26	20	543	27.15	3.72400000000027	-14.6980000000002	15.162433182046	24.5583165526027	76.7678312131211	NA	NA
545	240.3671	182.0505	26	20	544	27.2	26.7199999999997	32.226	41.862554580436	60.9470168824785	102.861173428594	NA	NA
546	239.9673	183.3932	26	20	545	27.25	-7.99599999999998	26.8540000000002	28.0191600873404	101.766206876594	NA	NA	NA
547	234.6148	191.2822	26	20	546	27.3	-107.05	157.78	190.667854920539	135.01537815704	NA	NA	NA
548	229.8765	201.9316	26	20	547	27.35	-94.7660000000002	212.988	233.119031612608	184.876514612086	NA	NA	NA
549	231.815225666607	210.792399152129	26	20	548	27.4	38.7745133321403	177.21598304258	181.408289584275	NA	NA	NA	NA
550	245.997876999821	214.078697456388	26	20	549	27.45	283.65302666428	65.7259660851798	291.168236855665	NA	NA	NA	NA
551	NA	NA	26	20	550	27.5	NA	NA	NA	NA	NA	NA	NA
552	NA	NA	26	20	551	27.55	NA	NA	NA	NA	NA	NA	NA
553	NA	NA	26	20	552	27.6	NA	NA	NA	NA	NA	NA	NA
554	NA	NA	26	20	553	27.65	NA	NA	NA	NA	NA	NA	NA
555	NA	NA	26	20	554	27.7	NA	NA	NA	NA	NA	NA	NA
556	NA	NA	26	20	555	27.75	NA	NA	NA	NA	NA	NA	NA
557	NA	NA	26	20	556	27.8	NA	NA	NA	NA	NA	NA	NA
558	NA	NA	26	20	557	27.85	NA	NA	NA	NA	NA	NA	NA
559	NA	NA	26	20	558	27.9	NA	NA	NA	NA	NA	NA	NA
560	NA	NA	26	20	559	27.95	NA	NA	NA	NA	NA	NA	NA
561	NA	NA	26	20	560	28	NA	NA	NA	NA	NA	NA	NA
562	NA	NA	26	20	561	28.05	NA	NA	NA	NA	NA	NA	NA
563	NA	NA	26	20	562	28.1	NA	NA	NA	NA	NA	NA	NA
564	NA	NA	26	20	563	28.15	NA	NA	NA	NA	NA	NA	NA
565	NA	NA	26	20	564	28.2	NA	NA	NA	NA	NA	NA	NA
566	NA	NA	26	20	565	28.25	NA	NA	NA	NA	NA	NA	NA
567	NA	NA	26	20	566	28.3	NA	NA	NA	NA	NA	NA	NA
568	NA	NA	26	20	567	28.35	NA	NA	NA	NA	NA	NA	NA
569	NA	NA	26	20	568	28.4	NA	NA	NA	NA	NA	NA	NA
570	NA	NA	26	20	569	28.45	NA	NA	NA	NA	NA	NA	NA
571	NA	NA	26	20	570	28.5	NA	NA	NA	NA	NA	NA	NA
572	NA	NA	26	20	571	28.55	NA	NA	NA	NA	NA	NA	NA
573	NA	NA	26	20	572	28.6	NA	NA	NA	NA	NA	NA	NA
574	NA	NA	26	20	573	28.65	NA	NA	NA	NA	NA	NA	NA
575	NA	NA	26	20	574	28.7	NA	NA	NA	NA	NA	NA	NA
576	NA	NA	26	20	575	28.75	NA	NA	NA	NA	NA	NA	NA
577	NA	NA	26	20	576	28.8	NA	NA	NA	NA	NA	NA	NA
578	NA	NA	26	20	577	28.85	NA	NA	NA	NA	NA	NA	NA
579	NA	NA	26	20	578	28.9	NA	NA	NA	NA	NA	NA	NA
580	NA	NA	26	20	579	28.95	NA	NA	NA	NA	NA	NA	NA
581	NA	NA	26	20	580	29	NA	NA	NA	NA	NA	NA	NA
582	NA	NA	26	20	581	29.05	NA	NA	NA	NA	NA	NA	NA
583	NA	NA	26	20	582	29.1	NA	NA	NA	NA	NA	NA	NA
584	NA	NA	26	20	583	29.15	NA	NA	NA	NA	NA	NA	NA
585	NA	NA	26	20	584	29.2	NA	NA	NA	NA	NA	NA	NA
586	NA	NA	26	20	585	29.25	NA	NA	NA	NA	NA	NA	NA
587	NA	NA	26	20	586	29.3	NA	NA	NA	NA	NA	NA	NA
588	NA	NA	26	20	587	29.35	NA	NA	NA	NA	NA	NA	NA
589	NA	NA	26	20	588	29.4	NA	NA	NA	NA	NA	NA	NA
590	NA	NA	26	20	589	29.45	NA	NA	NA	NA	NA	NA	NA
591	NA	NA	26	20	590	29.5	NA	NA	NA	NA	NA	NA	NA
592	NA	NA	26	20	591	29.55	NA	NA	NA	NA	NA	NA	NA
593	NA	NA	26	20	592	29.6	NA	NA	NA	NA	NA	NA	NA
594	NA	NA	26	20	593	29.65	NA	NA	NA	NA	NA	NA	NA
595	NA	NA	26	20	594	29.7	NA	NA	NA	NA	NA	NA	NA
596	NA	NA	26	20	595	29.75	NA	NA	NA	NA	NA	NA	NA
597	NA	NA	26	20	596	29.8	NA	NA	NA	NA	NA	NA	NA
598	NA	NA	26	20	597	29.85	NA	NA	NA	NA	NA	NA	NA
599	NA	NA	26	20	598	29.9	NA	NA	NA	NA	NA	NA	NA
600	NA	NA	26	20	599	29.95	NA	NA	NA	NA	NA	NA	NA
601	NA	NA	26	20	600	30	NA	NA	NA	NA	NA	NA	NA
