# Supplementary material for: An automated feeding system for the African killifish reveals the impact of diet on lifespan and allows scalable assessment of associative learning
Source: eLife. 2022 Nov 10;11:e69008. doi: 10.7554/eLife.69008 (PMC9788828; doi:10.7554/eLife.69008)
Supplement: Figure 6—source data 3. [file elife-69008-fig6-data3.zip › Filtered and Interpolated Trajectories with Kinematics/t20_REC0020 DLC_likelihood-euclidean-filtered_splines-interpolated_kinematics_02_resnet50_TrainAllTheThingsJun28shuffle1_1030000.csv]

	x2	y2	fishnum	recording_num	bodyparts_coords	seconds	velocity_x	velocity_y	velocity_xy	velocity_xy_5frame	velocity_xy_10frame	velocity_xy_20frame	velocity_xy_40frame
1	134.6166	52.5271	20	20	0	0	0	0	0	NA	NA	NA	NA
2	135.3819	57.98462	20	20	1	0.05	15.3059999999999	109.1504	110.21834446298	NA	NA	NA	NA
3	130.641138394587	69.7149514890546	20	20	2	0.1	-94.8152321082603	234.606629781092	253.041891743216	122.469277278194	NA	NA	NA
4	126.0648	79.32422	20	20	3	0.15	-91.5267678917397	192.185370218908	212.867014276254	130.188115343707	NA	NA	NA
5	125.9189	81.12929	20	20	4	0.2	-2.91800000000023	36.1014	36.2191359085222	125.508860379846	137.763472454565	NA	NA
6	127.8477	81.07005	20	20	5	0.25	38.5760000000002	-1.18480000000005	38.5941903275612	111.51019261286	140.686935777406	NA	NA
7	128.123209013389	85.4024020432405	20	20	6	0.3	5.51018026777967	86.6470408648101	86.822069643677	122.256905248965	132.123619405071	NA	NA
8	130.3394	94.28246	20	20	7	0.35	44.3238197322205	177.60115913519	183.048552908286	153.057667630935	116.494015396016	NA	NA
9	137.751224845876	105.361923985445	20	20	8	0.4	148.23649691752	221.5892797089	266.600577456777	151.185756211106	113.128731891236	NA	NA
10	144.4935	112.0704	20	20	9	0.45	134.84550308248	134.1695202911	190.222947818372	138.738378430295	138.789223907867	226.99023776195	NA
11	145.4447	110.9605	20	20	10	0.5	19.024	-22.1980000000002	29.2346332284161	121.477838179171	174.227741994157	255.396158141713	NA
12	146.3084	111.8352	20	20	11	0.55	17.2739999999999	17.4940000000001	24.5851807396244	104.000558533506	212.813421008752	276.687799291952	NA
13	148.8677	115.94	20	20	12	0.6	51.1860000000001	82.0959999999999	96.7458516526678	124.520780184799	247.543146227671	288.168189436849	NA
14	147.78428707684	124.834971699182	20	20	13	0.65	-21.6682584632002	177.89943398364	179.214179228452	197.269727777207	277.433620289426	298.011324104892	NA
15	142.295341336832	138.40833879079	20	20	14	0.7	-109.77891480016	271.46734183216	292.824056074837	286.88846358721	316.217003069336	312.305524966234	NA
16	133.248290744016	155.850610461193	20	20	15	0.75	-180.94101185632	348.84543340806	392.979371190456	373.608454276171	370.10538050602	322.152848692335	NA
17	121.490563262431	176.352295896758	20	20	16	0.8	-235.1545496317	410.0337087113	472.678859789636	450.866682045346	421.251979178834	327.003041292185	NA
18	107.869586856116	199.103904283855	20	20	17	0.85	-272.4195281263	455.03216774194	530.345805097471	507.913225953872	459.842363477682	323.353985453977	NA
19	93.2327894891089	223.295944808851	20	20	18	0.9	-292.735947340142	483.84081049992	565.505318074331	542.941033234833	482.893916318548	312.265965060692	NA
20	78.4275991254504	248.118926658117	20	20	19	0.95	-296.10380727317	496.45963698532	578.056775617467	555.615494770457	485.821826024601	308.654696958572	212.474447333066
21	64.3014437291791	272.76335901802	20	20	20	1	-282.523107925426	492.88864719806	568.118407595262	546.076272679194	470.077955390514	316.151506183648	232.209325639318
22	51.7017512643341	296.419751074929	20	20	21	1.05	-251.9938492969	473.12784113818	536.051167467755	514.921150591749	441.192661575617	322.4193517559	250.581882770871
23	41.4759496949546	318.278612015213	20	20	22	1.1	-204.51603138759	437.17721880568	482.649694641154	463.730426095329	399.164824680283	321.199425550743	247.705061508229
24	34.4714669850797	337.530451025241	20	20	23	1.15	-140.089654197498	385.03678020056	409.729707637107	397.214877546195	347.098309831957	316.432533153454	245.559114604784
25	31.5357310987484	353.36577729138	20	20	24	1.2	-58.714717726626	316.70652532278	322.103153135368	326.769828380777	301.092390847808	303.289123121148	251.094578645616
26	33.51617	364.9751	20	20	25	1.25	39.6087780250321	232.186454172399	235.540664849592	252.253376681372	262.197631861276	286.367111028438	257.582943528683
27	39.03193	372.3274	20	20	26	1.3	110.3152	147.046	183.825921640665	179.275469072165	223.586724332966	266.285404242026	262.076640363841
28	40.9020394931626	377.503285598807	20	20	27	1.35	37.4021898632519	103.51771197614	110.067436144128	138.454355600286	182.556487623805	249.64684946617	263.519091033031
29	42.16928	379.3528	20	20	28	1.4	25.3448101367481	36.9902880238601	44.8401695910702	127.180386176357	149.971149988361	224.304228149187	262.734806726608
30	47.3747506337259	376.575814025276	20	20	29	1.45	104.109412674518	-55.5397194944806	117.997585775975	120.403620285156	120.756420217696	197.958656904181	263.700457877967
31	54.6007860993898	371.280545735188	20	20	30	1.5	144.520709313278	-105.905365801759	179.170817729946	112.859598566237	102.656266666361	209.022493136922	267.886280713931
32	60.31503	366.4273	20	20	31	1.55	114.284878012204	-97.0649147037602	149.942092184658	120.666830904557	91.3781469084346	224.475966249791	269.682644171373
33	63.16686	364.2019	20	20	32	1.6	57.0366	-44.5079999999996	72.3473275495368	103.058484835105	100.128874252057	207.241933579609	268.135064819218
34	67.33092	363.7032	20	20	33	1.65	83.2812000000001	-9.97400000000084	83.876331282669	78.132147156366	101.510146466418	193.106905104676	264.721451367295
35	68.8149614630714	363.905694745734	20	20	34	1.7	29.6808292614278	4.04989491468086	29.9558554287136	62.3526735317136	94.8249229605546	189.883632324998	259.121117204111
36	70.25728	366.22	20	20	35	1.75	28.8463707385719	46.2861050853201	54.5391293362521	87.3981499378765	155.847354412568	193.01303836503	252.065323633421
37	73.2971	368.0579	20	20	36	1.8	60.7964000000001	36.7579999999998	71.0447240613967	82.3534620282786	225.365208166615	197.150239435497	244.180853277269
38	71.15548	358.4141	20	20	37	1.85	-42.8324000000001	-192.876	197.574709580351	86.5913610860045	231.927379535414	203.684196612084	235.934554685388
39	69.67309	355.8837	20	20	38	1.9	-29.6477999999999	-50.6080000000009	58.6528917346799	233.562561668769	236.242660220991	213.203648392525	225.794936544033
40	70.98719	358.0775	20	20	39	1.95	26.2819999999999	43.8760000000002	51.145350717343	388.377742801517	259.010844432301	218.746218797362	213.866652763309
41	105.529034804659	338.979786929029	20	20	40	2	690.83689609318	-381.95426141942	789.395132250075	376.456609132951	283.369810063698	219.621055244213	203.643241671629
42	141.9946	317.6295	20	20	41	2.05	729.31130390682	-427.00573858058	845.120629725137	390.131858413704	302.92233196256	216.945936586847	192.845523677322
43	148.4259	315.1341	20	20	42	2.1	128.626	-49.9080000000004	137.969041237519	431.430327778597	307.239518972112	215.070704087693	185.044894815819
44	154.697919111037	314.132710409842	20	20	43	2.15	125.44038222074	-20.02779180316	127.029138138445	333.177058458627	324.897150318632	213.010369581135	177.323581073137
45	167.027230569432	310.400279975326	20	20	44	2.2	246.5862291679	-74.6486086903201	257.637697541809	217.466921123603	342.66751463417	214.953111287074	171.834412049096
46	181.1993	305.7792	20	20	45	2.25	283.44138861136	-92.4215995065197	298.128785650228	238.022428811273	283.394756075858	217.763536238405	170.129557474736
47	193.880208617941	301.675129707272	20	20	46	2.3	253.61817235882	-82.0814058545602	266.569943050017	259.66244222356	208.526665007078	222.076302312512	169.595477274159
48	205.2585	297.7468	20	20	47	2.35	227.56582764118	-78.5665941454397	240.746579675869	253.904701489743	198.214028639972	222.222259904606	171.559321682462
49	216.189199847684	293.404939996815	20	20	48	2.4	218.61399695368	-86.8372000636998	235.229205199879	233.612453693089	189.77807894128	227.285644938878	173.795213375686
50	226.6708	288.8152	20	20	49	2.45	209.63200304632	-91.7947999363003	228.848993872724	199.586408890552	170.895378141847	229.774648622436	175.747981656505
51	235.4655	284.4165	20	20	50	2.5	175.894	-87.9740000000004	196.667546666958	158.40562846867	152.157262413111	198.263990206336	175.430946520598
52	239.2591	281.4399	20	20	51	2.55	75.872	-59.5319999999992	96.4397190373339	119.893715658999	141.230272662464	161.215081104852	174.487936682881
53	240.9758	281.1433	20	20	52	2.6	34.3340000000001	-5.93200000000024	34.8426775664559	87.8860547939512	137.205000837101	162.847856052029	174.416469220295
54	242.6123	279.7745	20	20	53	2.65	32.7300000000002	-27.3760000000004	42.6696411515265	70.7020711331334	129.674139559124	161.540257041599	173.233135129911
55	245.9018	278.7663	20	20	54	2.7	65.7900000000001	-20.1639999999998	68.8106895474824	82.8741364343746	116.881782610702	153.785191773194	173.035561002496
56	251.2019	277.1627	20	20	55	2.75	106.002	-32.0720000000006	110.747628362868	116.004373205531	113.133224336814	147.246076584441	172.390733360476
57	258.4358	274.0758	20	20	56	2.8	144.678	-61.7379999999991	157.30004554354	139.454563459249	113.903497202626	142.040715112821	171.306796752482
58	268.2649	272.1052	20	20	57	2.85	196.582000000001	-39.4119999999998	200.49386142224	145.877510427454	127.481683464087	139.434446752839	166.811138923838
59	273.6956	266.2363	20	20	58	2.9	108.614	-117.378	159.920592420113	155.564377540496	133.302435141918	134.386778358847	165.47785852237
60	277.2307	262.6352	20	20	59	2.95	70.702	-72.0220000000006	100.925424388506	144.932857970878	136.67500540454	132.749744515648	165.588575084627
61	284.1404	258.6851	20	20	60	3	138.194	-79.0020000000004	159.181963928078	138.958993722643	142.334890755771	131.240837796983	149.219470301653
62	289.2796	257.8468	20	20	61	3.05	102.784	-16.7660000000001	104.142447695453	127.150306824587	142.851157563179	132.029936778915	131.237875303196
63	297.4974	255.5556	20	20	62	3.1	164.356	-45.8239999999995	170.624540181065	127.472500381627	141.663892668577	133.762234352898	129.966067450973
64	302.3272	254.1018	20	20	63	3.15	96.5959999999995	-29.076	100.87715792983	129.105403971047	139.099417158571	133.455900678686	129.200183233661
65	306.6829	251.3977	20	20	64	3.2	87.1140000000003	-54.0820000000002	102.536392173706	140.76945715548	148.617706420594	131.118010717918	125.514442109448
66	314.9629	250.192	20	20	65	3.25	165.599999999999	-24.1139999999996	167.34648187518	144.368791614511	149.348451257152	127.017930482547	120.8551482819
67	322.2174	246.5372	20	20	66	3.3	145.09	-73.0959999999999	162.462713617618	151.048527492555	150.156376355203	120.537291192451	114.673194537677
68	330.7834	242.5915	20	20	67	3.35	171.319999999999	-78.9140000000003	188.621212476221	169.762912459561	140.042785241708	111.40001794307	108.992979085519
69	337.2413	240.7556	20	20	68	3.4	129.158000000001	-36.7180000000002	134.275837320049	169.591498543257	133.609366215455	103.670072105861	103.741269227453
70	346.0893	236.5296	20	20	69	3.45	176.959999999999	-84.52	196.108317008738	159.543295554926	125.561016031296	101.402501546817	98.4687575546108
71	353.771966250633	233.324377652626	20	20	70	3.5	153.65332501266	-64.1044469474798	166.489412293661	135.716778868906	111.700970209323	100.174950396969	93.9848644805669
72	359.165893276198	231.778471647341	20	20	71	3.55	107.8785405113	-30.9181201056998	112.221698675963	116.170204938356	98.2234248217234	101.26066950154	91.7495076057062
73	362.572873663663	231.097179818386	20	20	72	3.6	68.1396077493002	-13.6258365791002	69.4886290461169	81.3591196030299	81.1361432175622	97.0842788499172	91.3531165375347
74	364.2947	230.4858	20	20	73	3.65	34.4365267267392	-12.2275963677197	36.5429676672995	53.8104418753888	68.2407270531522	96.8601094257234	92.0008335346253
75	365.1469	229.7861	20	20	74	3.7	17.0440000000008	-13.9940000000001	22.0528903321091	36.9035540885204	54.1872966730398	97.2436924457033	92.042658979369
76	366.5819	229.8674	20	20	75	3.75	28.7	1.62599999999998	28.7460236554554	26.5555075662187	51.0014495367862	94.4642199793589	91.2721481502129
77	366.6661	228.4856	20	20	76	3.8	1.68399999999906	-27.636	27.6872597416211	20.3112491679488	52.3649626478764	87.3056739625321	88.8714644656639
78	367.4576	228.8869	20	20	77	3.85	15.8300000000008	8.02599999999984	17.7483964346085	27.0154737430498	54.1257724581261	78.5515114181983	85.412068319689
79	367.6323	228.6862	20	20	78	3.9	3.49399999999946	-4.01399999999967	5.32167567594959	48.1924571981836	60.1108526359917	73.0957600960576	85.6525032092534
80	369.9229	227.1132	20	20	79	3.95	45.8120000000008	-31.4600000000002	55.5740132076143	67.8263712072324	68.926368860111	64.1877705935736	88.2892118270829
81	375.6571	223.5872	20	20	80	4	114.684	-70.5200000000002	134.630940931125	81.6960373500334	77.2274697493947	56.7288911641506	88.1879375418616
82	381.9051	222.8373	20	20	81	4.05	124.96	-14.9979999999999	125.856829786865	99.9104561040346	76.3879231033408	51.4690784324978	86.902795207426
83	385.8618	221.0182	20	20	82	4.1	79.1340000000002	-36.3819999999998	87.0967271486135	110.837263977172	75.9668796188345	48.9439987221717	83.6146533111826
84	390.1922	218.9023	20	20	83	4.15	86.6079999999999	-42.3180000000002	96.3937694459554	106.262482300606	77.950793138963	50.5457663905642	82.107850976961
85	393.7795	214.7195	20	20	84	4.2	71.7459999999994	-83.6559999999997	110.208052573303	84.9494749994492	74.1882445141073	52.9673072408201	81.1608824064713
86	398.2285	211.3386	20	20	85	4.25	88.9800000000002	-67.6179999999999	111.757032548292	70.2377218876355	62.456332791515	55.5263658178788	77.0733711916214
87	398.6364	210.4645	20	20	86	4.3	8.15799999999967	-17.4820000000005	19.2917932810823	55.9911301738915	50.5731942171191	57.2056377388767	73.4768583210501
88	398.3534	211.0794	20	20	87	4.35	-5.65999999999917	12.2980000000001	13.5379615895449	37.5392250510423	43.7622249862173	59.4241186963084	68.9226094169386
89	399.0433	212.1314	20	20	88	4.4	13.7979999999993	21.0400000000004	25.1608108772352	18.6501832824242	40.9806801451367	67.6349343126454	66.6322068149057
90	399.5435	212.8765	20	20	89	4.45	10.0040000000001	14.9019999999996	17.9485269590568	16.196913434789	37.0082456215292	75.175922107349	62.9199230682892
91	400.3932	213.0416	20	20	90	4.5	16.9939999999997	3.30199999999991	17.3118237052019	17.286728084799	33.8252618863628	76.200924686754	61.7012756167794
92	400.2492	213.362	20	20	91	4.55	-2.88000000000011	6.40800000000013	7.02544404290592	25.9702301163819	38.0233523744125	72.5449209133122	60.5807668706111
93	399.78	212.5367	20	20	92	4.6	-9.38400000000001	-16.506	18.9870348395951	36.4772661920161	42.8813577737823	70.1450277724481	60.8706418195391
94	402.1252	210.0352	20	20	93	4.65	46.9040000000007	-50.0299999999999	68.5783210351497	49.0003404903014	57.3190754863277	67.3555925281985	61.3440099707462
95	404.9857	207.9767	20	20	94	4.7	57.21	-41.1700000000002	70.4837073372281	59.8497913140361	76.1635997005907	65.0780723672392	61.2234962836209
96	407.7315	205.073	20	20	95	4.75	54.9159999999995	-58.0739999999997	79.9271951966282	68.4759874627657	89.945516581993	59.682522403884	61.3411002288441
97	410.5304	203.8272	20	20	96	4.8	55.9780000000001	-24.9160000000001	61.2726981615793	88.6679208562736	94.5166476095052	59.6480426795682	61.0170404882604
98	413.0138	205.6925	20	20	97	4.85	49.6680000000003	37.3059999999998	62.118015583243	115.849933209165	96.527830558679	59.2937074156788	60.7176371347652
99	415.98	213.6335	20	20	98	4.9	59.3240000000003	158.82	169.537988002689	130.890692673685	93.7305049112604	60.1686535337538	60.9105355940046
100	417.553	223.8326	20	20	99	4.95	31.4599999999996	203.982	206.393769101686	129.183503904974	93.1478991129493	61.6520755430048	59.9215832782948
101	422.2167	230.0305	20	20	100	5	93.2740000000001	123.958	155.130992519225	124.579673654592	85.5397829214051	66.6736600694081	56.8319282531293
102	423.0684	232.526	20	20	101	5.05	17.0339999999999	49.9100000000004	52.7367543180279	98.7930889662471	81.2727329847238	69.6924553087245	53.9988629695558
103	422.7041	234.4467	20	20	102	5.1	-7.28600000000029	38.4139999999996	39.0988643313329	70.4458650167333	75.7060570575753	72.7972849169065	52.0736464958308
104	420.9217	235.4188	20	20	103	5.15	-35.6479999999999	19.4420000000002	40.6050645609634	40.1888731691257	63.0182315811799	72.1422535509282	49.832761197001
105	421.0349	238.6497	20	20	104	5.2	2.26400000000012	64.6179999999998	64.6576493541172	33.3619620644733	47.1405513854189	69.4796853264218	47.3377460708107
106	421.2177	238.59	20	20	105	5.25	3.65599999999972	-1.19399999999985	3.84603328118694	26.8324404605583	43.4018035568232	67.1558346398094	44.9203317609117
107	420.7492	239.3935	20	20	106	5.3	-9.37000000000012	16.0699999999997	18.602198794766	27.2433741961127	44.8682630079438	64.8284432376441	44.7722900141359
108	420.4518	239.5184	20	20	107	5.35	-5.94799999999964	2.4980000000005	6.45125631175806	23.8352377541044	49.0667392751341	62.0111555732221	45.5282114898079
109	422.3607	238.5667	20	20	108	5.4	38.1780000000003	-19.0340000000003	42.6597332387351	46.6147339445208	50.554002190596	54.1861368753637	46.311778249709
110	423.711	236.6058	20	20	109	5.45	27.0060000000001	-39.2180000000002	47.6169671440761	56.3745639514142	45.8114715398943	44.6672444492406	46.0815482615845
111	426.5305	231.4377	20	20	110	5.5	56.3900000000001	-103.362	117.743514233269	71.3010380897099	48.7718863582137	37.4629318195047	46.3269123496345
112	429.5525	229.9461	20	20	111	5.55	60.4399999999998	-29.8320000000001	67.4013488292333	73.8646301850794	48.3841534905643	35.4528050257995	47.1420545499492
113	433.5494	230.6252	20	20	112	5.6	79.9379999999996	13.5820000000001	81.0836270032363	67.7877053256841	48.3162540888689	34.0022652192134	47.5534427356166
114	436.3114	230.8817	20	20	113	5.65	55.24	5.12999999999977	55.4776937155826	50.9290387719065	45.3540421695476	32.3099298658035	46.7019079189517
115	436.6823	230.104	20	20	114	5.7	7.41800000000012	-15.5539999999996	17.2323428470998	40.3937430297145	42.1939375130623	29.5974197743822	45.8894038109051
116	436.4137	228.4532	20	20	115	5.75	-5.37199999999984	-33.0160000000001	33.4501814643808	25.3314700880278	31.5240600821862	30.1581411179394	45.6860168507994
117	436.6372	227.7517	20	20	116	5.8	4.47000000000003	-14.0300000000002	14.7248701182729	16.8434541540158	26.0373470436552	29.8965373487037	45.4954788325972
118	436.3504	227.784	20	20	117	5.85	-5.73600000000056	0.645999999999844	5.77226229480316	16.6001697004405	18.9377911632928	31.7627155639369	46.7958383963861
119	436.2741	227.1366	20	20	118	5.9	-1.52600000000007	-12.9480000000001	13.0376140455224	12.1190813924658	14.065857541011	32.4549029656643	45.4312075249857
120	435.5879	227.5494	20	20	119	5.95	-13.7239999999997	8.25600000000009	16.0159205792235	11.680951057596	13.3833680088701	30.5110209801643	41.425697115063
121	436.0222	227.2083	20	20	120	6	8.68600000000015	-6.82199999999966	11.044739924507	12.5441122385577	11.5443958776652	25.9801646298608	38.075251957369
122	435.4265	227.403	20	20	121	6.05	-11.9140000000004	3.89399999999966	12.5342184439241	11.2882609280061	11.408921206843	24.5916537911739	37.2226435678494
123	435.5171	227.8992	20	20	122	6.1	1.81200000000104	9.92400000000032	10.0880681996114	10.1665663172997	15.209177039005	22.3096005543267	37.1569192189532
124	435.1991	228.0135	20	20	123	6.15	-6.36000000000081	2.28599999999972	6.75835749276472	10.9697103628647	19.5557637617809	21.2615622869753	37.1565226503107
125	435.7166	228.0681	20	20	124	6.2	10.3500000000008	1.09199999999987	10.4074475256912	11.13689135609	18.8281044472662	22.2991222953885	35.7090591146904
126	436.3499	227.6607	20	20	125	6.25	12.6659999999993	-8.14799999999991	15.060460152332	17.8742418394523	20.4362691775355	24.2161990617894	36.2975633052816
127	436.9838	227.4484	20	20	126	6.3	12.6779999999997	-4.24599999999998	13.3701234100509	27.8232665955557	23.1459605386925	26.1625144275503	36.1406392694324
128	438.9899	226.5731	20	20	127	6.35	40.1220000000001	-17.5059999999996	43.7748206164228	27.4896425772327	25.6814099453606	31.5805212195501	36.6992219755516
129	441.4519	225.1874	20	20	128	6.4	49.2400000000009	-27.7140000000003	56.5034812732818	29.9028279922062	28.4572670329397	36.6762781746076	35.9103336967707
130	441.8804	225.273	20	20	129	6.45	8.56999999999971	1.71199999999999	8.73932743407609	35.155029721295	31.2148765819069	38.1841497808854	34.9158013888526
131	442.669	226.3765	20	20	130	6.5	15.7719999999995	22.0699999999999	27.1263872271997	33.4885780512688	36.8880022459136	38.6875720952333	32.8985181319515
132	444.6211	226.7169	20	20	131	6.55	39.0420000000006	6.80800000000033	39.6311320554946	29.0912674703236	40.9161076482577	38.9924821098993	31.8135995355927
133	446.3422	227.1391	20	20	132	6.6	34.4219999999996	8.44400000000007	35.4425622662918	34.9401105865811	47.9518654000952	40.311573218693	31.0572747014518
134	448.0591	227.3146	20	20	133	6.65	34.3380000000002	3.50999999999999	34.5169283685558	43.873176499621	53.7967925874343	42.0031154348179	30.1809939392592
135	449.9203	226.9367	20	20	134	6.7	37.2239999999999	-7.55800000000022	37.9835430153639	46.6771855752203	57.5401951145047	41.8206984549986	30.5285374044381
136	453.1248	228.5542	20	20	135	6.75	64.0899999999999	32.3500000000001	71.7917167923988	62.4151527489216	56.9388750129311	42.4369854926238	30.4939564438556
137	455.7947	228.8145	20	20	136	6.8	53.3979999999997	5.20600000000002	53.6511774334913	78.502317704545	54.839003681106	42.3847411901611	31.6434007957192
138	461.1477	230.7921	20	20	137	6.85	107.06	39.5519999999999	114.132398134798	80.1402796424282	54.9417364920255	41.6357283871663	32.1124589035362
139	466.7587	232.0379	20	20	138	6.9	112.22	24.9160000000001	114.952753146673	70.0045735262413	55.5489638366961	39.3657644278772	32.1283502690366
140	469.0651	231.9356	20	20	139	6.95	46.1279999999999	-2.04600000000028	46.1733527047798	63.0008217869917	52.4265203280903	39.320581797541	32.3935907037159
141	468.2284	231.2919	20	20	140	7	-16.733999999999	-12.8739999999999	21.1131862114643	47.4683202351295	47.985968739334	39.8168716340422	32.3285261619746
142	469.065	230.882	20	20	141	7.05	16.7319999999995	-8.19799999999987	18.6324187372435	32.5956099688472	43.8533747320646	39.0355452800115	33.7244604378726
143	467.5995	229.7969	20	20	142	7.1	-29.3100000000004	-21.7020000000002	36.4698903754869	24.7127610137523	35.3195913742375	39.8049488485769	33.9059499594479
144	469.6046	229.4834	20	20	143	7.15	40.1020000000005	-6.2700000000001	40.5892018152617	25.9673639524267	24.93473626832	39.1004255915432	34.1070165617879
145	469.4603	229.1778	20	20	144	7.2	-2.88599999999974	-6.11199999999997	6.75910792930532	24.7059276771375	21.1009684805773	38.7579525134876	34.5280244080441
146	468.2505	229.8192	20	20	145	7.25	-24.1960000000006	12.8280000000001	27.3862009048358	23.1708625133455	22.6948682551533	36.7717138259218	34.2998337136321
147	467.6495	229.9555	20	20	146	7.3	-12.02	2.72600000000011	12.3252373607976	17.2738625677928	23.2320868789169	37.1242871638881	34.2480765487054
148	466.8044	231.1211	20	20	147	7.35	-16.902	23.3120000000002	28.7945645565272	17.4891759474023	24.6681612051282	32.6443965875223	33.7537467360809
149	466.9109	231.666	20	20	148	7.4	2.13000000000079	10.8979999999997	11.1042020874981	19.4223725578799	22.6518873463902	27.5804223634656	32.4839099231629
150	466.5326	231.5641	20	20	149	7.45	-7.56600000000049	-2.03800000000001	7.83567482735261	21.7582460806963	25.0893846988849	26.6030316265464	32.63160732459
151	466.7648	233.4021	20	20	150	7.5	4.64399999999955	36.7599999999999	37.0521839572243	26.165459896911	25.5574589125095	25.9694802287159	32.6428827913314
152	467.8596	232.9102	20	20	151	7.55	21.8960000000004	-9.83799999999974	24.0046049748796	28.0299121249876	30.3951995957117	28.4564387658459	32.3224050382058
153	470.2569	233.7542	20	20	152	7.6	47.9459999999995	16.8799999999999	50.8306336376003	32.6895934503675	29.9692018008071	27.5003267002028	32.6417202102562
154	470.1237	234.7668	20	20	153	7.65	-2.66399999999976	20.2519999999998	20.4264632278814	31.6925452671391	30.2261084586112	26.2109176887579	32.7139549823481
155	471.5551	235.3787	20	20	154	7.7	28.6279999999999	12.2380000000004	31.1340814542521	39.0321531107271	32.1050947725156	27.2353503610895	32.5470253428997
156	469.9951	235.0084	20	20	155	7.75	-31.2	-7.40600000000029	32.0669430410822	33.7729437047033	29.2440922022786	26.1626819346405	30.9245189939535
157	472.7763	233.7931	20	20	156	7.8	55.6240000000003	-24.3059999999997	60.7026441928193	32.4223047922349	33.6807906527749	26.1114119072496	30.8064268250545
158	471.5884	234.0993	20	20	157	7.85	-23.7580000000003	6.1239999999998	24.5345866074815	31.5205960946636	30.3324921952774	25.8717650849954	28.7848321670231
159	471.8971	234.7093	20	20	158	7.9	6.17400000000089	12.2000000000003	13.6732686655393	26.7956391374181	29.7699480311256	25.6020554184486	26.3279263988377
160	471.1708	235.825	20	20	159	7.95	-14.5260000000007	22.3139999999995	26.6255379663961	28.3294281948227	29.3813160232941	25.9426328516389	25.600424450928
161	471.1086	236.2425	20	20	160	8	-1.24399999999923	8.35000000000036	8.44215825485427	26.8920406858515	26.7679049567714	25.4688939486205	25.8356663814052
162	468.3427	238.2516	20	20	161	8.05	-55.3180000000009	40.1819999999998	68.3715894798423	27.1175912700164	21.8276242187876	25.6092647964	25.8053645925661
163	468.9143	237.5992	20	20	162	8.1	11.4320000000009	-13.048	17.3476490626258	27.2420359519246	21.7743283691837	25.4784915719355	26.042996492769
164	469.6129	237.8434	20	20	163	8.15	13.972	4.88400000000013	14.8010215863636	26.7401707761248	20.9780023782859	26.3274843731531	25.8037485200365
165	468.2859	238.1519	20	20	164	8.2	-26.54	6.17000000000019	27.2477613759369	15.3258202427525	19.7801709307623	26.3360981723118	25.9929948438906
166	468.3936	238.4283	20	20	165	8.25	2.15399999999931	5.52799999999991	5.93283237585523	16.6566160525159	21.6936956949625	25.0773241619853	25.7302681830801
167	468.9423	238.2936	20	20	166	8.3	10.9739999999999	-2.69400000000019	11.299836812981	14.8384134865553	17.5377389400252	24.4885664862209	26.0080340509801
168	468.9856	239.4929	20	20	167	8.35	0.865999999999758	23.9859999999999	24.0016281114426	12.3183059095999	20.6244909485935	24.9252677465238	26.157966838648
169	469.1573	239.2648	20	20	168	8.4	3.43400000000088	-4.56199999999967	5.71000875656098	16.6472206138002	22.8850207151805	25.0754304342097	26.6359590766886
170	469.3465	239.9723	20	20	169	8.45	3.78399999999942	14.1499999999996	14.6472234911599	19.7496576372979	23.2908803213296	24.5978172753096	27.0790867675207
171	470.6285	239.4646	20	20	170	8.5	25.6399999999996	-10.154	27.5774058968566	24.5923658446711	23.3867433671992	25.7018525340944	26.4735822348307
172	469.3818	239.9575	20	20	171	8.55	-24.9339999999995	9.8580000000004	26.8120219304696	30.9316279438056	27.1495087536543	23.1542904192863	26.4902691370443
173	470.3415	242.169	20	20	172	8.6	19.194	44.23	48.2151691483085	34.2634547330592	28.0762071238639	24.5856662853353	25.5162083390341
174	471.5147	240.7124	20	20	173	8.65	23.4640000000002	-29.1320000000002	37.4063192522336	30.1262661205982	29.1728584901336	25.3965793513151	25.3644919352095
175	470.1295	241.4414	20	20	174	8.7	-27.704	14.5799999999997	31.3063574374278	34.5493598700106	29.415463619857	24.7506393266917	24.9276519557414
176	469.9839	241.7537	20	20	175	8.75	-2.91200000000003	6.24600000000044	6.89146283455158	31.5600484030568	29.7100093732263	25.2978544315197	24.6025978767977
177	471.8733	243.3077	20	20	176	8.8	37.7879999999993	31.08	48.9274906775317	27.4140890364615	28.7708418985475	25.9046561947105	23.5713413544451
178	470.5276	244.2855	20	20	177	8.85	-26.9139999999993	19.556	33.2686118135393	24.5674725066547	28.546841622077	26.4441685923005	22.9988828318285
179	470.0986	245.0005	20	20	178	8.9	-8.58000000000061	14.2999999999995	16.6765224192574	29.2937526258544	27.9081379874497	27.6698627349286	23.4679979476026
180	469.7999	245.8002	20	20	179	8.95	-5.97399999999993	15.994	17.0732747883937	22.9923239270843	26.2103983320538	28.2155406834025	23.8560714384434
181	469.2896	247.2385	20	20	180	9	-10.2059999999994	28.766	30.5228634305497	25.5336348410972	27.2089654958402	27.4782705210409	24.2519285134432
182	469.2196	248.1067	20	20	181	9.05	-1.39999999999986	17.364	17.4203471836815	28.4021869384378	24.6598036357668	27.3712734776885	23.1373019689352
183	467.1101	249.0201	20	20	182	9.1	-42.1900000000005	18.2680000000005	45.9751663836039	27.8533241574529	24.8121300607371	25.5539251061327	23.0621580230732
184	468.1858	250.1374	20	20	183	9.15	21.5139999999997	22.346	31.0192829059601	25.124178365826	26.1668669797236	24.401499497266	23.4664015080432
185	467.8476	250.769	20	20	184	9.2	-6.76399999999944	12.6319999999998	14.3289608834691	26.3272833444492	27.015617746948	23.519205739171	23.007533293108
186	468.6857	250.6706	20	20	185	9.25	16.7619999999999	-1.96799999999996	16.8771344724156	24.0906252803769	25.2465316688556	24.1278715916102	23.6835645595869
187	469.8521	250.5583	20	20	186	9.3	23.3280000000002	-2.24600000000009	23.4358720767974	23.9315470210095	25.9717050568295	22.6541162226692	23.6012824312449
188	468.1225	250.7445	20	20	187	9.35	-34.5920000000001	3.72399999999971	34.7918760632422	26.1779113364432	22.5610085901885	21.0724979171333	23.4562881546617
189	469.624	250.9154	20	20	188	9.4	30.0300000000004	3.41800000000035	30.2238916091232	25.3688849718851	20.8948610070823	21.8605654609956	23.4138630198493
190	468.5956	251.6742	20	20	189	9.45	-20.5680000000007	15.1760000000002	25.5607824606375	25.6161267692098	20.8280131462882	23.1143256015773	23.627460935535
191	468.9724	252.1935	20	20	190	9.5	7.53600000000006	10.3859999999997	12.8320026496255	21.0313919000001	21.0467776873801	22.8020044927921	23.1244253924587
192	467.9438	252.8745	20	20	191	9.55	-20.5719999999997	13.6200000000002	24.6720810634205	17.8581749931551	20.6484288095716	23.120313518584	22.8932312122901
193	467.531	253.3008	20	20	192	9.6	-8.25600000000009	8.52599999999995	11.8682017171937	15.4781149561332	17.3328657735295	21.5386497608111	22.0950233633477
194	466.875	253.5924	20	20	193	9.65	-13.1200000000001	5.83199999999977	14.3578070748983	16.7246704028752	17.5542639422675	21.5362236647712	21.5205248405343
195	466.1937	253.5439	20	20	194	9.7	-13.6260000000004	-0.9699999999998	13.6604822755279	15.6807308499334	19.2130334562065	21.2644272595242	21.1114202011874
196	467.146	253.5862	20	20	195	9.75	19.0460000000007	0.845999999999663	19.0647798833353	13.6343396470589	20.3574773167286	22.0692746876542	21.1660943813358
197	466.743	254.4714	20	20	196	9.8	-8.0600000000004	17.704	19.4523832987119	17.2503528913799	20.2689219803385	21.2979086677793	20.1805875090455
198	466.7868	254.4023	20	20	197	9.85	0.876000000000658	-1.38199999999983	1.63624570282116	22.9479519562799	20.5162909314338	20.4684077170229	19.4214663078194
199	468.3577	254.8058	20	20	198	9.9	31.4179999999999	8.07000000000016	32.4378732965032	23.9902842305821	22.1775863224602	19.15786330477	19.1562055552663
200	466.2831	255.1763	20	20	199	9.95	-41.4920000000006	7.40999999999985	42.1484776000279	24.8571131107436	21.7008413727603	19.0393811876675	19.1876299921143
201	467.3623	255.7319	20	20	200	10	21.5840000000003	11.112	24.2764412548465	27.3982422158087	23.0917716879282	18.7705802638764	18.6131492995559
202	466.6098	256.6529	20	20	201	10.05	-15.05	18.4199999999998	23.7865276995192	27.1048197535404	21.947388525987	18.4151889468918	18.4321500549559
203	466.0992	256.1494	20	20	202	10.1	-10.2120000000002	-10.0699999999995	14.3418912281468	20.4537307892407	23.6039496605163	18.6361216205627	17.820648023528
204	464.7297	256.8722	20	20	203	10.15	-27.3900000000003	14.4560000000001	30.9707609851618	22.1932591452744	20.7614626672725	18.6395501838026	17.5677352118388
205	464.3005	256.756	20	20	204	10.2	-8.58399999999961	-2.32400000000098	8.89303277852937	19.0376639412303	18.8657289191285	18.7036346632039	17.4695805122412
206	462.6912	257.1143	20	20	205	10.25	-32.1860000000004	7.16600000000085	32.9740830350146	19.8096571052238	17.1836832110242	18.2043171710615	17.2320237385349
207	462.9352	257.4318	20	20	206	10.3	4.88000000000056	6.34999999999991	8.0085516792991	14.4181055810047	16.5614559134451	17.7070587954218	17.0128048095498
208	462.4778	258.2186	20	20	207	10.35	-9.14800000000014	15.7359999999994	18.2018570481142	17.2777270490163	16.7559523096917	17.7704346985055	16.2302496554294
209	462.3185	258.3406	20	20	208	10.4	-3.1860000000006	2.44000000000028	4.01300336406602	12.1741072767741	15.1015140451449	16.4518456495371	16.1268985840482
210	461.5203	257.4995	20	20	209	10.45	-15.963999999999	-16.8219999999997	23.1911401185875	14.0852478856598	15.7064279536475	15.2609343826513	15.9928647352014
211	461.2433	257.749	20	20	210	10.5	-5.54000000000087	4.99000000000024	7.45598417380375	13.7022475141595	13.3168626541947	14.4242941063196	16.3771681259088
212	460.4933	258.2059	20	20	211	10.55	-15	9.13799999999924	17.5642547237276	15.7849225092852	13.4667290648566	13.7439865913279	17.3005626655121
213	459.8431	258.6962	20	20	212	10.6	-13.0039999999997	9.80599999999981	16.2868551906127	14.1351288582786	11.9369197364947	14.1026462862449	19.0216787203261
214	459.2098	259.0415	20	20	213	10.65	-12.6660000000004	6.90600000000018	14.4263783396947	14.4596180316153	12.1422286318016	13.5992467589063	19.1553254764976
215	458.4804	259.2032	20	20	214	10.7	-14.588	3.23399999999992	14.9421718635545	12.8482102440534	11.656139846174	13.6747337649583	19.7094941118765
216	458.8892	259.4005	20	20	215	10.75	8.17600000000084	3.94600000000082	9.07843004048719	10.1715919588299	11.6649050016151	12.3947727894155	19.7035070961413
217	458.4514	259.5857	20	20	216	10.8	-8.75600000000077	3.70399999999904	9.50721578591789	8.49953475431792	10.9265172692107	12.7277009513202	20.3433786358737
218	458.3934	259.4526	20	20	217	10.85	-1.15999999999985	-2.66199999999913	2.90376376449514	9.1771508340694	11.4493402627981	11.992091593836	20.9826195362284
219	458.6622	259.3121	20	20	218	10.9	5.37599999999998	-2.81000000000063	6.06609231713492	8.8701919716148	12.0969794726676	13.0959338633264	20.4016430062464
220	457.7618	259.141	20	20	219	10.95	-18.0079999999998	-3.42199999999934	18.3302522623119	9.00482429436798	11.643039576269	12.9463482827353	20.2868532142431
221	457.6185	259.4899	20	20	220	11	-2.86600000000021	6.97799999999916	7.54363572821418	12.7270885667663	11.4726829246364	13.9837559879411	20.1036547092385
222	457.1096	259.5009	20	20	221	11.05	-10.1779999999997	0.220000000000482	10.1803773996838	15.6944241910173	11.9886728377839	16.1859363841325	19.7769834429349
223	456.5217	260.4018	20	20	222	11.1	-11.7579999999998	18.0179999999996	21.515085126487	14.1089283184687	12.0472634511773	19.4072358200894	20.436377871024
224	455.679	261.02	20	20	223	11.15	-16.8540000000007	12.364	20.9027704383899	14.0751738776579	14.0496390948511	19.6711007691926	20.5642647364716
225	456.1704	260.8495	20	20	224	11.2	9.82799999999997	-3.41000000000008	10.4027728995687	14.9725213811997	14.2365567192966	20.715353560549	20.817377325217
226	455.8032	260.8832	20	20	225	11.25	-7.34399999999937	0.674000000000206	7.37486352416036	11.3674383355882	16.3026069742671	21.2026970212211	20.1774354985145
227	455.2229	261.3316	20	20	226	11.3	-11.6060000000004	8.96799999999985	14.6671149173928	12.4048539986849	21.4453554990542	22.9796984763256	21.0365737738354
228	455.2622	261.5016	20	20	227	11.35	0.786000000000513	3.40000000000032	3.48966989842922	14.3641851201245	27.3651313773808	24.1948043739514	22.1890274269483
229	456.4108	262.12	20	20	228	11.4	22.9719999999998	12.3680000000002	26.0898487538735	18.5300400708763	27.2452220657177	24.3514403629558	23.8941549786142
230	456.498	263.1262	20	20	229	11.45	1.74399999999991	20.1239999999996	20.1994285067668	27.9181896169087	29.787667544829	25.3127720458349	26.9732289255305
231	455.5407	264.1617	20	20	230	11.5	-19.1459999999995	20.7100000000003	28.2041382779193	43.3628244191733	30.9327111178059	25.7830153121574	29.5445028846261
232	454.2095	266.9396	20	20	231	11.55	-26.6240000000005	55.5579999999998	61.607862647555	42.0855901327504	33.9707241148673	25.8099802945419	33.9993501214439
233	458.0867	265.8199	20	20	232	11.6	77.5440000000003	-22.3939999999993	80.7128439097522	45.2111499695335	36.3423452967255	26.7701094558032	38.1133548629691
234	457.5332	266.6349	20	20	233	11.65	-11.0699999999997	16.3	19.7036773217588	43.3353821647355	34.6532416310604	27.5292827140369	38.8989541915554
235	459.2551	267.1289	20	20	234	11.7	34.4380000000001	9.87999999999943	35.8272276906823	40.0232586128259	36.3889873723731	27.9600208854758	41.2361701414064
236	459.9264	267.7887	20	20	235	11.75	13.4259999999995	13.1960000000004	18.8252992539294	29.3218661742777	35.2634236500477	27.9600982076135	44.600919059203
237	460.1732	265.5499	20	20	236	11.8	4.93600000000015	-44.7760000000005	45.0472448880067	27.2208931293704	30.1746050900296	29.3454465963506	46.8550234378711
238	460.2812	266.9059	20	20	237	11.85	2.16000000000008	27.1199999999999	27.205881717011	27.5668247752128	26.1750875342255	32.3859632600606	48.536473018386
239	460.1318	266.4709	20	20	238	11.9	-2.98800000000028	-8.70000000000005	9.19881209722225	27.1914651353598	27.8133433623562	34.692376093902	55.6004277030369
240	458.3346	265.9265	20	20	239	11.95	-35.9439999999995	-10.8879999999999	37.5568859198944	20.3259515672332	26.1323742261227	41.0001095683256	60.9990877761255
241	459.1735	265.8066	20	20	240	12	16.7779999999993	-2.39799999999946	16.9485010546648	23.0283088941734	24.9874852974211	45.1052497813112	61.9131826507163
242	458.773	265.4504	20	20	241	12.05	-8.00999999999931	-7.12400000000002	10.7196770473736	28.405793595342	24.7201690778339	51.8127638587553	63.3578914035976
243	456.8457	266.1064	20	20	242	12.1	-38.546	13.1200000000001	40.717668351712	24.6979236770326	28.4295812233957	56.8194739058488	67.3616554911745
244	458.5155	265.4228	20	20	243	12.15	33.395999999999	-13.6720000000003	36.0862356030654	22.7835054594824	34.7315105567437	58.1268076139181	70.1240070093205
245	457.6079	265.1392	20	20	244	12.2	-18.152	-5.67199999999957	19.017536328347	29.1143865884347	45.6112317642782	61.7569867222638	70.3389387236722
246	457.2445	265.0762	20	20	245	12.25	-7.26799999999912	-1.2600000000009	7.37640996691409	33.830853552618	54.9470759125746	67.9991410971849	70.9398568926006
247	457.9084	263.0642	20	20	246	12.3	13.2779999999991	-40.2399999999989	42.3740826921349	41.0572275181453	73.450922627481	70.7303483994166	71.4615521676165
248	461.1223	262.9801	20	20	247	12.35	64.2780000000005	-1.6820000000007	64.3000031726287	66.5245398515237	87.4638602774722	72.8781416628206	72.2791331928577
249	464.6545	262.2303	20	20	248	12.4	70.6439999999998	-14.9959999999999	72.2181054307018	87.1106463656668	88.44027186548	86.849415043118	72.4182538453165
250	470.5965	257.9593	20	20	249	12.45	118.84	-85.4200000000003	146.354097995239	117.787458666527	97.3815992184049	96.6854035064162	72.5685295632993
251	474.1217	253.7176	20	20	250	12.5	70.5039999999997	-84.8339999999996	110.306942537629	141.096867002326	111.010796896949	98.0433499892751	72.8110553706208
252	481.238967160782	246.998400962158	20	20	251	12.55	142.345343215641	-134.38398075684	195.758144196438	135.823316212815	116.740527720999	100.905802512653	71.6148725141878
253	487.6753	240.6472	20	20	252	12.6	128.72665678436	-127.02401924316	180.847044851623	128.238658585286	117.326702102246	107.953201526546	72.3493063192464
254	487.392532070294	238.372188104262	20	20	253	12.65	-5.65535859411966	-45.5002379147601	45.8503514831441	134.910947428231	138.967319529492	112.718731304604	72.6662197181799
255	482.06988245212	239.402965654506	20	20	254	12.7	-106.45299236348	20.6155510048802	108.430809857595	115.693596775471	147.759575248554	112.717856561869	73.6988461656082
256	475.315916607886	241.849485377496	20	20	255	12.75	-135.07931688468	48.9303944597998	143.668386752352	93.5565372021648	141.139624065976	113.919615577588	73.4966479452998
257	470.7392	243.8217	20	20	256	12.8	-91.53433215772	39.44429245008	99.6713909326405	142.11132284617	128.360682397826	113.577657738882	73.9072487147486
258	468.8479	246.7763	20	20	257	12.85	-37.826	59.092	70.1617469850915	167.280491911823	128.44254277562	112.172303125655	76.2720750920685
259	461.845685145315	259.394894383459	20	20	258	12.9	-140.0442970937	252.371887669181	288.624279703171	147.368300703721	136.997190743728	110.144131596731	78.6487260989194
260	455.2242	269.0577	20	20	259	12.95	-132.4297029063	193.25611233082	234.276655185858	141.02776802018	128.054113905332	104.136949558273	78.8964619060633
261	455.1023	266.8557	20	20	260	13	-2.43799999999965	-44.04	44.1074307118426	163.328548349075	116.828434258227	100.51686095993	79.0891840391743
262	454.2499	270.1455	20	20	261	13.05	-17.0479999999998	65.7960000000003	67.968727514939	131.883058641286	110.414787756766	91.4169811696203	79.7269248122162
263	447.5577	264.0038	20	20	262	13.1	-133.844	-122.834	181.665648629564	88.8277358988421	107.017904149064	87.879138732644	79.1188502283417
264	442.8278	259.4441	20	20	263	13.15	-94.5979999999997	-91.1940000000004	131.396831164226	86.2885678127327	81.3209436639695	87.2056318224418	79.1706477451461
265	442.5741	260.3596	20	20	264	13.2	-5.07400000000075	18.3100000000002	19.0000414736393	79.8018074933511	60.5143238679915	85.6407056089527	80.2176704825828
266	441.0165	260.1581	20	20	265	13.25	-31.1519999999996	-4.0300000000002	31.4115902812955	50.7072599490537	59.8940978538853	78.9941547934147	80.1370378923738
267	442.3599	261.3209	20	20	266	13.3	26.8679999999995	23.2560000000001	35.5349259180314	30.7588286866533	54.4732799414149	77.0841490300805	79.4597859690117
268	440.6239	261.8319	20	20	267	13.35	-34.7199999999998	10.2200000000005	36.192910908077	32.2009118371409	47.3157346896682	79.6660085213164	78.0241674913874
269	439.2642	261.0218	20	20	268	13.4	-27.1939999999995	-16.2020000000007	31.6546748522236	33.4996278950379	37.4140729011556	70.4480371547207	76.2645361661642
270	438.7231	259.8282	20	20	269	13.45	-10.8220000000006	-23.8720000000001	26.2104572260771	29.1447523894787	43.227297312573	61.1075203057103	73.3120311608882
271	437.6091	261.3615	20	20	270	13.5	-22.2799999999995	30.6659999999999	37.9051705707806	43.9242094302827	41.1598753286029	60.1350180890734	71.269048854215
272	437.9229	260.7492	20	20	271	13.55	6.27600000000029	-12.2460000000001	13.7605483902353	44.0693171156579	43.7535103033954	58.548047111779	67.2367014354471
273	434.3477	256.5638	20	20	272	13.6	-71.504000000001	-83.7079999999992	110.090196112097	54.2536827880052	52.3141128935685	50.2844989301374	63.4479380188525
274	432.7894	257.003	20	20	273	13.65	-31.1659999999995	8.78399999999942	32.3802132790993	48.8201227621678	59.5751306454719	45.6225641856882	63.3486076916029
275	435.9623	259.1953	20	20	274	13.7	63.4580000000005	43.8459999999998	77.1322855878137	58.362268217312	61.7007167434291	47.7174844032971	61.5921583463802
276	436.2589	259.6428	20	20	275	13.75	5.93199999999911	8.95000000000095	10.7373704415935	60.7040163568544	60.3759383242615	46.3544602071599	59.2934130554643
277	434.3656	257.2216	20	20	276	13.8	-37.8660000000002	-48.424	61.4712756659565	75.0809441752858	62.6228142821432	45.341914199141	79.8213498916143
278	437.5232	262.429	20	20	277	13.85	63.152	104.147999999999	121.798936809809	69.147750698853	53.2532631706065	43.8760318571199	115.393978808881
279	433.825	258.7546	20	20	278	13.9	-73.9639999999997	-73.4879999999998	104.264852371257	71.9317538863553	53.8310554702208	42.3849407355974	141.042450541323
280	433.1146	256.4901	20	20	279	13.95	-14.2079999999999	-45.29	47.4663182056497	66.8833603469743	52.2076714940212	42.4871127635035	150.148860312571
281	431.888661124878	256.359560227954	20	20	280	14	-24.5187775024397	-2.61079544092013	24.657386379105	45.8025099843586	51.5490450857169	42.0212367484996	154.458170260376
282	430.185299597673	256.975974372364	20	20	281	14.05	-34.0672305441001	12.3282828882009	36.2293079690514	32.5811667651559	46.9303180948866	43.056421701274	157.063303905627
283	430.4721	257.7439	20	20	282	14.1	5.73600804654006	15.3585125527195	16.3946849967303	35.2675922891894	35.4379508206714	39.016737305061	156.715239881559
284	432.3756	257.8735	20	20	283	14.15	38.0700000000002	2.59199999999964	38.1581362752429	31.1663362850786	25.194750825723	39.4915835607641	157.204414430475
285	429.523	256.8085	20	20	284	14.2	-57.0519999999999	-21.3	60.8984458258172	26.977275842799	23.273508783578	37.5436110838078	159.324500149891
286	429.7191	256.8765	20	20	285	14.25	3.92200000000003	1.36000000000081	4.15110635855098	25.0733916569841	23.6665351727377	39.5926713175139	162.589152561582
287	430.0623	257.5593	20	20	286	14.3	6.86399999999935	13.6559999999997	15.2840057576534	17.8083348862901	23.4900291204048	82.5585507531481	168.907431439943
288	429.9406	257.8808	20	20	287	14.35	-2.43399999999951	6.43000000000029	6.87526406765597	11.2794252779666	24.7802114395155	151.121949096445	178.937789622577
289	429.8985	257.9622	20	20	288	14.4	-0.842000000000098	1.62799999999947	1.83285242177281	16.1667340603968	25.1521116513073	211.636863927925	186.827774571865
290	428.9876	256.8824	20	20	289	14.45	-18.2180000000005	-21.5959999999995	28.2538977841996	20.0027823980105	22.8795506735943	239.190200319432	189.728192067241
291	427.6322	257.3363	20	20	290	14.5	-27.1079999999995	9.07799999999952	28.5876502707019	24.4870312220469	27.6362975493109	248.781322431679	191.534644182488
292	429.152	256.5241	20	20	291	14.55	30.3959999999995	-16.2440000000004	34.4642474457224	32.4958884163245	118.18678341141	255.578560699475	193.499671932408
293	429.5028	257.9463	20	20	292	14.6	7.01599999999985	28.4440000000006	29.2965081878376	34.4796760692221	266.805947372218	263.14598083298	192.440394725855
294	429.47	260.0399	20	20	293	14.65	-0.65599999999904	41.8719999999996	41.8771383931611	39.105861038225	398.078977030127	268.786264675263	194.04882644279
295	431.0567	261.1007	20	20	294	14.7	31.733999999999	21.2160000000006	38.1728360486873	216.370784424809	455.106891855286	270.931515896486	194.994875748022
296	429.8059	258.8374	20	20	295	14.75	-25.0159999999994	-45.2660000000003	51.7185751157164	509.12486352239	473.896109690619	278.823844916004	196.423556787279
297	391.00397234775	283.617245487388	20	20	296	14.8	-776.038553045	495.59690974776	920.788864378641	763.66206564393	487.667092278546	292.472948680744	197.152038811822
298	328.804545659247	324.901059104243	20	20	297	14.85	-1243.98853377006	825.6762723371	1493.06690367574	875.734107641349	501.511750226445	313.999547388034	195.937896367527
299	272.5066	358.8235	20	20	298	14.9	-1125.95891318494	678.44881791514	1314.56314900086	908.686358343014	512.420417699218	331.270608408133	194.645923515058
300	244.024780255781	368.009928144279	20	20	299	14.95	-569.63639488438	183.72856288558	598.533046035784	758.963400132284	518.983481119377	336.969271370979	194.707934620357
301	235.736390593417	361.048506787433	20	20	300	15	-165.76779324728	-139.22842713692	216.47982862404	493.8986369305	530.011392282697	341.048051616477	195.722676622066
302	232.6344	353.0181	20	20	301	15.05	-62.0398118683403	-160.60813574866	172.17407332499	261.178769754506	466.759113950079	343.942922163542	196.495695840188
303	224.298	353.9394	20	20	302	15.1	-166.728	18.4259999999995	167.743087666824	162.232854597405	361.19314740385	345.86405214665	198.617412848772
304	216.8703	355.2827	20	20	303	15.15	-148.554	26.866	150.963813120894	151.33642622238	264.462239786138	348.606069324815	199.53202699285
305	211.85	353.9657	20	20	304	15.2	-100.406	-26.339999999999	103.803470250276	174.554827767874	218.831650886672	352.446140412237	199.694554032624
306	203.8648	355.3239	20	20	305	15.25	-159.704	27.1639999999991	161.997686748916	228.487657877201	208.199993542334	353.254442257044	200.959800519722
307	197.022047114287	342.638472665518	20	20	306	15.3	-136.85505771426	-253.708546689639	288.266081052458	267.74570981777	200.218752048537	311.745526870495	202.42257730528
308	191.720491939111	321.420408596702	20	20	307	15.35	-106.03110350352	-424.361281376321	437.40723821346	275.430447175939	190.216354066854	240.753843638609	203.698427202348
309	186.5975	304.8307	20	20	308	15.4	-102.45983878222	-331.79417193404	347.254072823738	265.063560862288	184.791720950412	177.654983102191	204.522753281617
310	181.1642	300.2426	20	20	309	15.45	-108.666	-91.7619999999999	142.227157041122	225.8826763292	185.908799705097	150.225668921282	205.020352214556
311	177.2039	296.4143	20	20	310	15.5	-79.2059999999998	-76.5659999999991	110.163255180663	151.945050256508	176.497492231391	142.664030812453	205.646371325467
312	173.4076	293.7847	20	20	311	15.55	-75.926	-52.5920000000008	92.3616583870173	101.837732083054	156.731939790912	137.4128309809	205.80012981396
313	170.038	293.4523	20	20	312	15.6	-67.3919999999998	-6.64800000000014	67.7191078500003	96.3871522342552	120.314539873368	134.088844864563	206.382278371625
314	165.2282	292.9508	20	20	313	15.65	-96.1960000000005	-10.0299999999993	96.7174819564699	87.9314236004935	90.8477264182448	130.277789310438	206.603217653321
315	159.5499	293.8478	20	20	314	15.7	-113.566	17.9399999999998	114.974257797126	87.5812032526235	81.6196869558924	128.457592168762	206.305656763448
316	156.1568	293.7602	20	20	315	15.75	-67.8620000000001	-1.75200000000018	67.8846120118544	88.6840294902277	77.1280680825727	123.095756123439	205.981612311297
317	151.9578	295.4614	20	20	316	15.8	-83.9800000000002	34.0240000000006	90.6105566476671	79.8577207534352	74.6069099132634	112.372205929815	183.636673752151
318	148.2962	295.4401	20	20	317	15.85	-73.2319999999999	-0.426000000001068	73.2332390380214	66.8522216775296	77.9613356622721	93.3973070166612	147.274840475895
319	148.1477	292.815	20	20	318	15.9	-2.97000000000025	-52.5019999999995	52.5859382725073	66.3247125646518	75.7638576704644	77.7748981551021	115.127810502703
320	146.8922	290.6562	20	20	319	15.95	-25.1099999999997	-43.1759999999997	49.9467624175978	61.6326165739034	71.006384632426	73.0714330581329	100.725470231332
321	143.6936	291.298	20	20	320	16	-63.972	12.8359999999998	65.2470664474656	67.2386418343166	69.6940200154874	70.2446910344564	96.1210610083901
322	140.5464	292.4676	20	20	321	16.05	-62.944	23.3920000000001	67.1500766939249	71.6699945874937	68.0124720687192	67.6573374643788	92.142342899755
323	135.9471	294.5847	20	20	322	16.1	-91.986	42.3419999999999	101.263365340087	75.1605475873224	66.4800741599545	66.9005045966007	88.7038040043979
324	132.2957	295.3806	20	20	323	16.15	-73.0279999999999	15.9180000000003	74.742702038393	73.0633274663229	64.7020698919595	64.6003659818274	85.4015359403451
325	129.0982	296.4449	20	20	324	16.2	-63.9500000000004	21.2860000000001	67.3995274167412	74.3923275635349	64.5231791603735	60.1651731146582	83.154776401694
326	126.9508	298.1436	20	20	325	16.25	-42.9479999999998	33.9739999999995	54.760965842468	65.7215064855923	63.36131398634	58.7087823655496	79.3513993742624
327	123.5023	299.4559	20	20	326	16.3	-68.9699999999999	26.2459999999999	73.7950771799853	57.7341451964252	60.7077650154941	55.5278206338075	72.5725371402555
328	120.6069	299.475	20	20	327	16.35	-57.9080000000002	0.382000000000744	57.9092599503743	53.8858107334246	55.8396735309292	53.7958373131816	62.1973006776145
329	118.8853	299.2206	20	20	328	16.4	-34.4319999999999	-5.08800000000065	34.8058955925573	53.6593005063572	53.4368742931903	52.6006379032149	53.5524350873004
330	116.4869	299.007	20	20	329	16.45	-47.9679999999999	-4.27199999999971	48.157855101738	47.0232024674533	49.3239615968905	51.2252715413824	50.03079434608
331	113.8089	298.8716	20	20	330	16.5	-53.5600000000002	-2.70800000000008	53.628414707131	45.957840576266	47.7235447156119	49.5780912043268	47.8353302270603
332	111.8449	299.3879	20	20	331	16.55	-39.28	10.326	40.6145869854662	49.1396033899555	43.0431691988959	46.8718548186098	45.8575911707869
333	109.2283	299.1316	20	20	332	16.6	-52.3319999999998	-5.1260000000002	52.5824504944376	44.7621124603564	41.1116004664088	43.3187631442325	44.3484957092009
334	106.7783	299.7854	20	20	333	16.65	-49.0000000000001	13.0759999999998	50.7147096610047	41.7877889248667	40.4992059144703	40.5252825702519	42.2720333445997
335	106.0362	298.7016	20	20	334	16.7	-14.8420000000002	-21.6759999999999	26.2704004537426	39.0631359303384	37.9273639223913	37.8519606346265	40.002551969934
336	104.2085	298.0576	20	20	335	16.75	-36.5539999999999	-12.8800000000001	38.7567970296823	36.2653603565515	35.7948684223135	35.6070426250857	38.5299058615103
337	102.89	297.7697	20	20	336	16.8	-26.37	-5.75799999999958	26.9913220128247	31.8588084389851	33.0359446217255	32.7728683506956	36.5765346089067
338	101.0771	298.4308	20	20	337	16.85	-36.258	13.2219999999995	38.5935726255031	31.0926153844262	30.7978527575358	30.9972943385678	34.9093335254727
339	100.2358	297.2694	20	20	338	16.9	-16.8260000000001	-23.2279999999992	28.6819500731726	29.8019479197603	27.6136908473135	29.3299720194987	34.1158727174249
340	99.36689	297.9792	20	20	339	16.95	-17.3782	14.1959999999995	22.4394351809484	27.0087533131126	26.3799596723625	26.9901556340271	33.8857596331222
341	99.57964	296.3781	20	20	340	17	4.255	-32.0219999999995	32.3034597063529	25.33034515852	23.4905405345594	25.4259694196642	36.5981941469949
342	98.95213	296.2038	20	20	341	17.05	-12.5502	-3.48600000000033	13.025348979586	23.3685732556419	22.5025675024953	24.0578448771951	37.6613380901281
343	97.53197	295.6905	20	20	342	17.1	-28.4031999999999	-10.2660000000003	30.2015318525402	21.6673039602987	20.8829882107269	21.7964868218011	36.3505479861412
344	96.73456	295.1859	20	20	343	17.15	-15.9482	-10.0919999999996	18.8730905587822	17.1791331493585	18.1607381245271	19.943700707372	35.6070219455266
345	96.04945	295.0596	20	20	344	17.2	-13.7022000000002	-2.52600000000029	13.9330887042323	17.9963816918779	16.0529473456629	19.8399308252097	34.1157416394006
346	95.55979	295.118	20	20	345	17.25	-9.79319999999973	1.16800000000012	9.86260565165185	16.4356312629338	15.0570704170149	18.3510293574711	33.5059299421963
347	96.20263	294.5534	20	20	346	17.3	12.8567999999999	-11.2919999999997	17.1115916921831	12.9529029934123	15.0797451326647	17.6252485840058	32.5748959341005
348	95.13377	294.2192	20	20	347	17.35	-21.3772	-6.6840000000002	22.3977797078193	10.438590731027	12.7951208860664	16.0228297377639	32.105275791476
349	95.07907	294.2675	20	20	348	17.4	-1.09399999999994	0.965999999999667	1.45944921117496	12.9350076846714	12.2737105674304	15.6311075316349	31.7891106689776
350	95.02068	294.2325	20	20	349	17.45	-1.16780000000006	-0.699999999999363	1.36152739230588	12.1631085734515	13.2999019780569	16.5462477248621	31.1206142517479
351	95.16011	295.341	20	20	350	17.5	2.78860000000009	22.1699999999998	22.3446904198737	9.154610509199	13.2115181803827	23.618297089663	30.520040915301
352	95.69781	295.7282	20	20	351	17.55	10.754	7.74400000000014	13.2520961360836	11.5945181414485	12.7479296655163	28.4508213616465	30.8411736817393
353	96.05424	295.8188	20	20	352	17.6	7.12859999999978	1.8119999999999	7.35528938655689	16.1612132250869	11.1626712648009	29.3823328280499	32.6258734946187
354	95.53175	296.2586	20	20	353	17.65	-10.4497999999998	8.79599999999982	13.6589873724223	13.488028676094	13.1014769387426	30.6887613208013	36.7961057561388
355	94.4033	295.8226	20	20	354	17.7	-22.569	-8.71999999999957	24.1950028104977	13.3327507575812	17.0395481040613	30.3795226441747	42.1121053610211
356	93.96062	295.8973	20	20	355	17.75	-8.85359999999991	1.49399999999901	8.97876767490926	13.1707320204027	32.179523762311	31.4048172593069	45.9198756180835
357	93.53974	296.3577	20	20	356	17.8	-8.41760000000022	9.20800000000099	12.4757065435198	14.6084357360368	41.8218975906282	32.3769235175055	51.2207567159978
358	93.75861	296.601	20	20	357	17.85	4.37740000000019	4.86599999999953	6.54519570066451	17.9178829830357	45.9695447700334	33.2132572443843	56.0822665230956
359	94.73758	296.243	20	20	358	17.9	19.5793999999998	-7.16000000000008	20.8475059505926	50.871018848528	49.1038120741723	34.2482493184565	61.6167991674146
360	94.88039	294.2109	20	20	359	17.95	2.85620000000023	-40.6420000000003	40.7422390454921	70.3110444236752	47.4591433102926	35.2510728694687	66.9993814391907
361	98.08537	286.1365	20	20	360	18	64.0995999999998	-161.487999999999	173.744447002371	78.7683575196641	49.5981163382311	35.6141124109378	71.0213766680684
362	102.9772	283.6582	20	20	361	18.05	97.8366	-49.5659999999998	109.675834419256	83.5991884123078	52.0059173694946	37.6245024862835	74.5343030033538
363	104.8511	282.093	20	20	362	18.1	37.4780000000001	-31.3040000000001	48.8317611806088	77.0004036375495	55.2638432239677	43.4552601674364	75.4798813753403
364	107.0927	282.2882	20	20	363	18.15	44.8319999999998	3.904	45.0016604138112	48.3252138279341	55.3950216981704	53.6485108049056	76.2184691362693
365	107.4596	282.1638	20	20	364	18.2	7.33800000000002	-2.48800000000074	7.74831517170049	33.7007903153141	53.4625976348761	64.3842798968325	76.8979834847621
366	107.2537	280.6594	20	20	365	18.25	-4.11799999999999	-30.0879999999995	30.3684979542942	31.7593289282713	39.0487010595646	73.4887218786959	77.3217646886536
367	105.836	279.5059	20	20	366	18.3	-28.3539999999999	-23.0700000000002	36.5537168561557	27.1908549840329	33.4271073819389	84.8162648479897	77.3360152225637
368	104.2157	278.4098	20	20	367	18.35	-32.406	-21.9219999999996	39.1244542453947	29.9247916322028	40.9409755648395	96.1417033084274	77.4541789255126
369	103.2087	277.9477	20	20	368	18.4	-20.1400000000001	-9.24200000000042	22.1592906926195	29.7721882911951	58.193209535639	107.602490803194	78.1107289460888
370	102.6677	277.0235	20	20	369	18.45	-10.8199999999999	-18.4839999999997	21.4179984125498	33.1534244485637	81.3094164833725	117.452515153519	78.3296276160493
371	101.6364	275.9616	20	20	370	18.5	-20.626	-21.2380000000007	29.6054812492557	50.1226222014077	97.3793274191607	118.424456246474	78.3333593241654
372	102.5106	273.4356	20	20	371	18.55	17.484	-50.5199999999991	53.4598976429988	89.1955640872451	117.626612326485	120.617784645061	78.2743217045676
373	101.174	267.3829	20	20	372	18.6	-26.7319999999998	-121.054	123.970443009614	132.694041334542	137.019563392887	121.577429922631	78.4578757943192
374	103.248874208515	256.706448174074	20	20	373	18.65	41.4974841703	-213.52903651852	217.524000121807	164.986466547126	159.809959908218	121.748176951737	78.5713283844163
375	107.8351	245.6764	20	20	374	18.7	91.7245158296998	-220.60096348148	238.910384649036	202.099800204406	181.442432672162	123.416444325349	78.4045267440717
376	111.9071	237.0343	20	20	375	18.75	81.4400000000001	-172.842	191.067607312176	223.916504584366	197.800211433383	123.238712118	78.3512737678446
377	115.0477	225.503	20	20	376	18.8	62.8120000000001	-230.626	239.026565929397	230.424355729191	207.808461908183	122.295106927622	78.436652626644
378	119.3419	214.6704	20	20	377	18.85	85.8839999999998	-216.652	233.053964909417	230.190824009783	202.213884280422	121.695100606641	78.4668023576692
379	124.126960020556	203.119110876688	20	20	378	18.9	95.7012004111201	-231.02578246624	250.063255845931	230.61395631964	185.303144367835	121.973208573721	78.25433934349
380	129.1395	192.3405	20	20	379	18.95	100.25079958888	-215.57221753376	237.742726051992	213.517123611961	165.523472167326	121.40818236263	77.6323468837028
381	134.2984	184.1744	20	20	380	19	103.178	-163.322	193.183268861462	180.511263976478	149.09809681684	121.052606237393	73.7660529642503
382	138.5297	177.7686	20	20	381	19.05	84.6260000000001	-128.116	153.542402391001	140.181933006479	126.963601528759	118.924140922852	71.705658622476
383	140.4111	174.9351	20	20	382	19.1	37.6280000000003	-56.6699999999997	68.0246667320024	100.85612032487	106.370637820395	113.460491421202	70.6676140184045
384	142.2549	173.3664	20	20	383	19.15	36.8759999999997	-31.3740000000001	48.4166009959393	67.58223731404	84.136457239224	103.494145963927	70.0009315212792
385	143.9816	172.2509	20	20	384	19.2	34.5339999999999	-22.3099999999999	41.1136626439434	40.4100794455574	61.3739320530974	92.424773591311	70.8246557060578
386	145.1299	171.5589	20	20	385	19.25	22.9660000000001	-13.8400000000001	26.813853807314	32.2300116643116	44.3050010414028	83.2138256569934	70.9349408319526
387	145.7721	170.9513	20	20	386	19.3	12.8440000000001	-12.1519999999998	17.681613048588	28.0909814719686	30.0398199375199	72.0570404052983	70.6716042364211
388	146.8992	171.7056	20	20	387	19.35	22.5420000000003	15.086	27.1243278257732	21.8917437813251	24.7070985619818	60.791901406911	70.4139741656088
389	146.4219	173.0069	20	20	388	19.4	-9.54600000000028	26.026	27.7214500342244	21.0277647687656	21.6851475600186	48.9061878837856	70.1189885874613
390	146.7658	172.6359	20	20	389	19.45	6.87800000000038	-7.42000000000019	10.1174741907261	19.6695604294825	19.3260750152957	37.8121786138863	69.7186881092036
391	147.0594	171.5502	20	20	390	19.5	5.87199999999996	-21.7140000000001	22.4939587445163	17.1841854596521	17.3295544971468	29.1076496820268	69.5945991280462
392	146.5167	171.5948	20	20	391	19.55	-10.8540000000005	0.892000000000053	10.8905913521723	15.2793136480686	17.1504792818375	22.7935325998909	68.6270601297531
393	146.4933	170.8603	20	20	392	19.6	-0.46799999999962	-14.6899999999999	14.6974529766214	16.7604062492664	15.2131649934274	19.7577981141781	66.1974719690762
394	147.3336	170.5114	20	20	393	19.65	16.8059999999997	-6.97799999999972	18.1970909763068	13.6313442255279	13.6759185283473	18.2536860908211	61.2830466384184
395	148.1562	170.2098	20	20	394	19.7	16.4520000000005	-6.03200000000015	17.522937196715	14.6313981341926	14.2504251746753	18.2328670867662	55.980006833009
396	148.0768	169.8767	20	20	395	19.75	-1.58800000000042	-6.66200000000003	6.84864862582406	13.2421445272027	13.9102983226508	18.6311695459049	51.434397426125
397	147.2832	169.9154	20	20	396	19.8	-15.872	0.774000000000115	15.8908608954958	12.072523408626	15.5472452622618	19.0481015452203	45.63090108121
398	146.8971	169.949	20	20	397	19.85	-7.72199999999998	0.672000000000139	7.75118494167181	11.7404441000843	14.8084976663744	19.1328477245767	40.1978378246076
399	147.5145	169.9568	20	20	398	19.9	12.3480000000001	0.155999999999494	12.3489853834233	14.1892524197738	14.8222246216237	18.2647686012016	34.5176958237586
400	146.779	170.2536	20	20	399	19.95	-14.71	5.93600000000038	15.8625406540064	16.463092390331	17.1396591582366	18.0291938557772	28.8182432854375
401	147.6727	169.918	20	20	400	20	17.8739999999999	-6.71199999999999	19.0926902242716	16.3748508055461	19.9327845946631	18.1365920186994	25.1746085800024
402	148.8535	169.2372	20	20	401	20.05	23.6160000000001	-13.6160000000001	27.2600607482817	17.5719258346213	20.9457238086031	18.3299793366545	21.5950231956303
403	148.862	169.6026	20	20	402	20.1	0.169999999999959	7.30799999999988	7.30997701774761	22.538874216389	23.052530455726	18.9344525169505	20.1396554467977
404	149.6195	169.0863	20	20	403	20.15	15.1499999999999	-10.326	18.3343605287994	25.6763167695525	22.8536186740558	19.0719473129098	19.2135645327306
405	151.4104	168.1202	20	20	404	20.2	35.8180000000004	-19.3219999999997	40.6972825628446	25.4283552268752	21.8079625368791	19.535240074707	18.5785707902227
406	152.3461	166.6544	20	20	405	20.25	18.7139999999999	-29.316	34.779902990089	29.7302101059059	22.362885714748	19.6549691952567	18.0934577371339
407	152.8665	167.8468	20	20	406	20.3	10.4079999999999	23.8479999999998	26.0202530348955	28.1353115134903	21.1127134110472	19.2047617571216	18.4275000434398
408	154.0853	167.0781	20	20	407	20.35	24.3759999999997	-15.3739999999999	28.8192514129008	21.0770508573692	23.0604073675266	19.6037742423041	18.6122475976169
409	154.5886	166.9556	20	20	408	20.4	10.0660000000005	-2.45000000000005	10.3598675667216	19.0494546599436	23.321670004196	20.1292037637315	18.5729215730849
410	154.8203	166.8164	20	20	409	20.45	4.63399999999979	-2.78400000000033	5.40597928223924	16.7970715952192	21.9308209911773	19.8243079569887	18.5358101396646
411	153.9427	167.6812	20	20	410	20.5	-17.552	17.296	24.6419220029608	16.3906046291473	19.3771537958502	21.2415674779781	23.1089992694402
412	153.469	167.1154	20	20	411	20.55	-9.47400000000016	-11.3159999999999	14.7583377112736	18.5080284949018	17.4637997056402	20.3965137913696	28.3157666186122
413	153.2457	168.436	20	20	412	20.6	-4.46599999999989	26.4120000000003	26.7869165825411	22.7845911249853	16.1550180288822	20.5215127794174	32.9506528752972
414	154.1954	167.9944	20	20	413	20.65	18.9940000000001	-8.83199999999988	20.9469868954941	19.7048529317568	17.4047888534071	20.17344297464	36.9769338267418
415	155.5287	167.8663	20	20	414	20.7	26.6659999999996	-2.56200000000035	26.788792432657	18.1305278160612	17.8406533770983	18.9242744936793	40.6265743942802
416	155.3674	167.4332	20	20	415	20.75	-3.22599999999966	-8.66199999999992	9.24323103681805	15.9194314286171	20.1202492412081	17.5557459283629	43.8696495783982
417	155.4623	167.1022	20	20	416	20.8	1.89799999999991	-6.61999999999978	6.88671213279579	16.3015492119125	19.6803141716921	17.8068985416592	46.6641205256503
418	154.6773	167.0525	20	20	417	20.85	-15.6999999999999	-0.994000000000028	15.7314346453207	12.8967156292113	17.9826181913082	18.0916474706572	49.1793341823696
419	154.1145	168.0472	20	20	418	20.9	-11.2560000000002	19.8939999999999	22.857575811971	20.5356455506595	17.0252159450839	18.8810745449682	50.7816086771663
420	153.7388	168.359	20	20	419	20.95	-7.5139999999999	6.2360000000001	9.76462451915074	21.2301005273229	15.9177279961812	19.0424264235521	51.6607842015295
421	155.7727	167.1387	20	20	420	21	40.6779999999998	-24.4060000000002	47.437880644059	20.0458049539992	15.7343380608757	28.0814065201811	53.4011144522906
422	156.2155	167.4074	20	20	421	21.05	8.85600000000011	5.37399999999991	10.3589870161132	17.7488826782553	18.1499973776783	38.3015539005698	55.3777131127529
423	156.6832	167.5552	20	20	422	21.1	9.35400000000016	2.95600000000036	9.80995677870219	18.9387403631512	20.0282769124321	46.9668532336438	57.5787559103228
424	156.266	167.1688	20	20	423	21.15	-8.34400000000016	-7.72800000000018	11.3729644332516	10.9330305710919	20.3573602365293	54.8819203405737	59.4124073737368
425	155.5706	167.5345	20	20	424	21.2	-13.9079999999996	7.31400000000008	15.7139129436302	15.0698942280336	20.2441994700058	61.7179087138534	59.6588294438521
426	155.2224	167.408	20	20	425	21.25	-6.9640000000004	-2.53000000000043	7.40933168376256	20.010748870865	36.042563799154	68.0843299615398	60.029601703652
427	154.175	168.5535	20	20	426	21.3	-20.9479999999996	22.9100000000005	31.0433053008215	22.9658377948032	56.9227936294476	74.1234792941789	60.1922793975439
428	155.9007	168.5472	20	20	427	21.35	34.5139999999998	-0.126000000000204	34.5142299928592	21.5496585768604	75.9510882759795	78.7548941224351	60.5563215029327
429	156.8125	167.6102	20	20	428	21.4	18.236	-18.7400000000002	26.1484090529426	61.1520970272161	92.7386247360635	81.4340135906012	60.335607185687
430	157.1988	167.8028	20	20	429	21.45	7.72600000000011	3.85199999999998	8.63301685391622	98.7756930308616	107.518089431526	83.4972604460702	60.9507858401819
431	163.9008	160.0196	20	20	430	21.5	134.04	-155.664	205.421523935541	131.891427681094	120.434321862204	85.5606614266032	60.6492427741702
432	173.361834567004	154.490766725366	20	20	431	21.55	189.22069134008	-110.57666549268	219.161285319049	162.511411677324	130.096961210679	90.3589124341362	60.5865245353133
433	183.043667825165	151.969848324719	20	20	432	21.6	193.63666516322	-50.4183680129398	200.092903244021	193.486520286191	137.481511332438	94.6359990412282	61.0824348921208
434	191.522	149.0642	20	20	433	21.65	169.5666434967	-58.1129664943802	179.248329034092	179.716546697192	142.510666944673	98.6513717728336	61.1940723418435
435	197.9963	144.0721	20	20	434	21.7	129.486	-99.8419999999999	163.508559898251	161.418229390497	146.750321422135	100.393384394025	61.5613111150602
436	203.5075	140.0402	20	20	435	21.75	110.224	-80.6380000000001	136.571655990546	143.071594983782	135.078759054052	102.503457478941	61.6667594797799
437	207.8494	135.3608	20	20	436	21.8	86.8380000000002	-93.5879999999997	127.669698785577	122.509922212023	123.795031238825	102.577660253429	62.4489706604072
438	212.3105	132.2862	20	20	437	21.85	89.2219999999998	-61.4920000000001	108.359731210445	100.014122558078	113.320909806477	103.020995535208	62.8316355208026
439	215.951	131.1224	20	20	438	21.9	72.8100000000001	-23.2760000000002	76.4399651752931	90.4409714109129	104.564118809604	101.790139826406	62.3440221656102
440	218.4984	130.9782	20	20	439	21.95	50.9480000000002	-2.88400000000024	51.0295616285308	86.1718330871521	93.2686793565241	102.859145256812	62.4907267222747
441	221.5336	127.7441	20	20	440	22	60.7040000000001	-64.6819999999997	88.7059002547179	83.5702246291716	84.5725930956781	93.2170790281593	61.8827862675547
442	226.1356	125.0826	20	20	441	22.05	92.0400000000001	-53.2300000000001	106.324007166773	86.6183154071849	75.0583592961775	82.8714951700567	61.9374456344687
443	223.6507	129.1514	20	20	442	22.1	-49.6980000000002	81.3759999999999	95.351688920543	86.5232361549698	68.5604797379783	75.1980165505977	62.4314459236581
444	221.2948	133.0837	20	20	443	22.15	-47.1179999999998	78.646	91.6804190653597	78.7042147804433	61.0696127081383	67.5062243431133	62.8970764131194
445	219.7263	135.0659	20	20	444	22.2	-31.37	39.6440000000001	50.5541653674552	63.944885505203	58.967969091489	61.404713516267	62.5949001396422
446	217.7675	136.5878	20	20	445	22.25	-39.1759999999999	30.4379999999998	49.6107933820855	53.5507348467851	51.3553990022662	55.24918899802	63.583116502412
447	216.1877	136.2014	20	20	446	22.3	-31.5960000000001	-7.72799999999961	32.5273607905714	35.5209100090918	41.9479591012887	50.7744620266355	64.3878104614755
448	214.0614	136.6299	20	20	447	22.35	-42.5260000000003	8.56999999999971	43.3809356284534	31.4127020280082	37.0751232947186	46.9083769191701	64.8718652886783
449	213.9864	136.6453	20	20	448	22.4	-1.49999999999977	0.307999999999993	1.53129487689318	24.0065832240891	30.4483298766229	43.2540307406192	65.2592059640882
450	212.4877	136.5687	20	20	449	22.45	-29.9740000000003	-1.5319999999997	30.0131254620377	19.9510326973745	29.5407476760099	41.4841929984792	66.0864275227465
451	212.1054	137.0682	20	20	450	22.5	-7.64599999999973	9.98999999999967	12.5801993624898	20.5995117426521	25.925784900362	38.2049111085062	61.7231011197498
452	211.5106	136.9221	20	20	451	22.55	-11.8959999999998	-2.9219999999998	12.2496081569981	25.375749744154	26.4905647570934	33.5159788348012	56.7911517958619
453	209.5137	138.1249	20	20	452	22.6	-39.9380000000002	24.0559999999999	46.6233308548415	27.6687933240115	25.2562741003618	30.226892806088	52.5310158371819
454	210.7311	137.761	20	20	453	22.65	24.348	-7.27800000000002	25.4124848844027	27.8449865766348	25.4384487731	27.1427810534052	48.2916502512838
455	208.7042	138.2001	20	20	454	22.7	-40.5380000000002	8.78199999999993	41.4783433613255	33.0300968168124	24.0004169054694	24.7964158852596	44.7487517661801
456	208.4046	138.8028	20	20	455	22.75	-5.99199999999996	12.054	13.4611656256061	29.9130364580715	25.0544232147461	24.6627755258829	42.051422187227
457	206.9993	140.0945	20	20	456	22.8	-28.1059999999997	25.8340000000004	38.1751593578861	25.501147802046	25.0839985683137	26.1979606695224	39.411597111769
458	205.7529	141.0191	20	20	457	22.85	-24.9279999999999	18.492	31.0380290611371	20.3320404869272	23.3786623174575	26.7227350421484	36.9723092865881
459	205.9138	140.972	20	20	458	22.9	3.21799999999996	-0.942000000000007	3.3530416042751	22.2638598528574	23.8372322301875	28.7282721017706	35.1915725270598
460	205.1377	141.0649	20	20	459	22.95	-15.5220000000003	1.85799999999972	15.6328067857313	17.1379003198149	20.0520840945093	29.3137097886811	34.1546582128721
461	204.0312	141.3996	20	20	460	23	-22.1299999999997	6.69399999999996	23.1202624552574	16.8442881768435	23.3997661514039	30.2291232113404	32.2131014977305
462	204.1251	142.0198	20	20	461	23.05	1.87799999999982	12.4040000000002	12.5453616926737	22.1733166583291	25.9053565819514	30.7108084216672	30.1998317090516
463	202.6485	142.0947	20	20	462	23.1	-29.5319999999998	1.49799999999971	29.5699683462798	19.7721277020915	28.189195983935	29.8640151237661	27.8799114086644
464	201.4729	143.0262	20	20	463	23.15	-23.5120000000001	18.63	29.9981840117032	24.5356724499505	32.0180954304412	29.0770761594544	26.1556734216775
465	201.2923	143.0426	20	20	464	23.2	-3.61199999999997	0.328000000000088	3.6268620045433	34.6728128440879	34.6270026718929	28.0927900160932	26.0295911121554
466	201.6682	145.3592	20	20	465	23.25	7.51800000000003	46.3319999999999	46.9379861945524	39.5341037910266	35.4038232079346	28.853655376434	27.2585082333642
467	199.256	147.4029	20	20	466	23.3	-48.2440000000003	40.874	63.2310636633611	41.8628742025534	36.3376182750207	28.0487321969026	28.43432977229
468	197.0525	148.9525	20	20	467	23.35	-44.0699999999998	30.992	53.8764230809728	49.4818776416942	36.3493679300748	27.0362416540061	28.5328302665869
469	195.2931	150.0659	20	20	468	23.4	-35.188	22.2680000000003	41.6420360693376	46.2719739659188	34.3169200887212	27.1291143135005	29.6432620812663
470	194.4211	151.961	20	20	469	23.45	-17.4400000000003	37.9020000000003	41.7218792002473	38.0024237059534	36.1334959376771	26.825123427265	29.3943768876311
471	195.443	153.119	20	20	470	23.5	20.4380000000003	23.1599999999997	30.8884678156752	33.1646320691231	34.3075446014642	26.2212918869548	29.3492756386952
472	194.4482	153.5746	20	20	471	23.55	-19.896	9.11200000000008	21.883312363534	26.7709659748889	30.1921078118537	26.8836845833019	29.6363882492912
473	193.9629	154.9774	20	20	472	23.6	-9.70600000000047	28.0559999999997	29.6874648968212	22.78511423366	25.8832873240771	25.5329300112408	29.2591839889295
474	194.1445	155.4257	20	20	473	23.65	3.63200000000006	8.96600000000035	9.67370559816696	22.3431152370095	22.2401331965597	25.1685657899498	29.0089204384308
475	194.8541	154.5988	20	20	474	23.7	14.1919999999999	-16.5379999999999	21.7926204941029	22.3817919177541	19.0232441826371	27.2627663390513	28.7594903554692
476	193.6967	155.4453	20	20	475	23.75	-23.1479999999999	16.9299999999998	28.6784728324224	18.6019425790312	17.038760565975	29.8542409408455	29.1505117629012
477	194.7957	155.3421	20	20	476	23.8	21.9800000000004	-2.06400000000031	22.0766957672569	17.7093004182304	17.4297508915832	30.6706988750576	28.7781878665531
478	194.2794	155.4983	20	20	477	23.85	-10.326	3.12400000000025	10.7882182032068	15.2613741316141	14.7164920924069	30.3429254910255	28.5427323666456
479	194.5089	155.375	20	20	478	23.9	4.59000000000003	-2.46600000000001	5.21049479416306	11.7344058949405	16.0202114911784	30.558252060762	28.728440489494
480	194.9531	155.5506	20	20	479	23.95	8.8839999999999	3.51200000000006	9.55298906102161	12.4777098654123	18.3920367404254	29.4750439865811	28.6796350856139
481	195.1208	156.0767	20	20	480	24	3.35399999999993	10.5219999999997	11.0436316490543	10.8310416057826	25.4009372802269	28.4694280660499	28.3696083788857
482	196.0061	155.1389	20	20	481	24.05	17.706	-18.7559999999996	25.7932156196157	14.3311225641263	31.1492899382615	28.5619680769153	28.226594675333
483	195.9906	155.2657	20	20	482	24.1	-0.310000000000059	2.53600000000006	2.55487690505831	21.5226993492366	34.8025636579738	28.6543528540928	27.8867428690211
484	197.1114	155.4481	20	20	483	24.15	22.4160000000001	3.64800000000002	22.7108995858817	39.0674686655133	38.8763709249643	28.9407647174073	27.7633737876324
485	195.2287	156.7262	20	20	484	24.2	-37.654	25.5619999999999	45.5108729865732	49.8208700111108	39.9268437905251	29.4261906948452	28.2951553281208
486	193.177	161.2182	20	20	485	24.25	-41.0340000000002	89.8399999999998	98.7674782304377	58.7740857101651	39.9000955661249	29.4473681493683	28.0798098286076
487	193.5824	165.1755	20	20	486	24.3	8.10800000000029	79.1460000000001	79.5602223476029	63.4216192858023	39.6941852622473	29.5076435362037	27.0850163532479
488	192.5685	167.3133	20	20	487	24.35	-20.2780000000001	42.756	47.3209554003298	58.3309882318136	42.5922136157787	30.0492230792852	26.0816070171238
489	194.0953	169.03	20	20	488	24.4	30.5360000000002	34.3340000000001	45.9485674640681	40.7327224667365	41.8613179436363	30.3277666654876	25.2256527725725
490	194.7962	169.7473	20	20	489	24.45	14.0179999999998	14.3459999999999	20.0577177166295	29.5675005133839	40.4603446492651	30.5341467439627	25.0436205717659
491	194.3937	170.1055	20	20	490	24.5	-8.05000000000007	7.16400000000021	10.7761494050521	26.4103415213923	33.4937990185097	30.5179248708166	25.3688776230816
492	193.8562	171.1635	20	20	491	24.55	-10.7499999999999	21.1599999999999	23.7341125808401	20.3010166014702	27.8659971341458	29.5695047673642	28.414907715434
493	193.0447	169.8116	20	20	492	24.6	-16.2299999999999	-27.038	31.5351604403719	22.5897010667166	25.2958825005965	30.2405557268014	30.4224978244046
494	192.5102	170.366	20	20	493	24.65	-10.6900000000002	11.0880000000003	15.4019428644574	26.254875570283	21.7791624060108	30.3581817853151	32.0332507993918
495	194.0852	170.3794	20	20	494	24.7	31.4999999999998	0.267999999999802	31.5011400428617	26.1644937549077	21.1414496974004	29.3275443171904	39.4029776861181
496	195.2668	171.2286	20	20	495	24.75	23.6320000000001	16.9839999999999	29.1020219228836	24.1814234798007	21.1357541755083	26.3053787163696	47.5904756580793
497	196.3669	170.8479	20	20	496	24.8	22.002	-7.61399999999981	23.282203503964	23.2573082105514	19.444824272481	23.4993338314382	49.0367483155446
498	195.4519	170.2723	20	20	497	24.85	-18.2999999999998	-11.5120000000002	21.6198090648368	19.6931983280841	17.8888978378242	21.8202885432222	49.8810253434955
499	195.0348	169.9308	20	20	498	24.9	-8.3420000000001	-6.82999999999993	10.781366518211	16.0166327807337	18.8550456269939	19.893053484383	50.4276232195564
500	195.6074	170.305	20	20	499	24.95	11.4520000000005	7.48400000000004	13.6805906305251	12.7251547900543	18.1947439851157	20.6121971569506	50.8569444969102
501	195.1233	170.535	20	20	500	25	-9.68200000000024	4.5999999999998	10.7191941861318	11.5963721958477	19.1169584142295	22.2683271801133	51.559041960827
502	194.8499	170.3308	20	20	501	25.05	-5.46800000000019	-4.08399999999972	6.82481355056677	14.4527830434363	19.1326705287306	28.2678473539528	51.4518276159491
503	195.6484	170.3091	20	20	502	25.1	15.9700000000004	-0.434000000000196	15.9758960938037	16.6962896421474	18.3446945858479	32.1906427947164	52.8672869653844
504	194.3963	170.2573	20	20	503	25.15	-25.0420000000003	-1.03600000000029	25.063420756154	22.2172840477254	18.0069445627553	35.1257368813763	52.8116622766699
505	193.1757	170.5021	20	20	504	25.2	-24.4119999999998	4.89600000000053	24.8981236240805	25.5401862674069	20.0829446165009	49.3797646773909	52.3539324525467
506	195.0852	170.6623	20	20	505	25.25	38.1899999999996	3.2039999999995	38.3241662140218	25.093016975848	23.4009001847182	65.7335831667904	50.5649645074728
507	196.221	170.9512	20	20	506	25.3	22.7160000000003	5.77800000000025	23.4393246489744	21.5611060820743	37.0908704354245	68.5658530948856	49.0495804221135
508	195.535	170.9141	20	20	507	25.35	-13.7200000000001	-0.742000000000189	13.7400496360095	23.4695995908544	46.4923877516086	69.7128276077059	48.1030036559289
509	195.1903	171.0491	20	20	508	25.4	-6.89399999999978	2.70000000000039	7.40386628728525	24.584516321711	51.3964281357587	70.5274797736252	48.0304629973885
510	194.2285	169.6207	20	20	509	25.45	-19.2360000000002	-28.5680000000002	34.4405911679811	48.6415546034422	80.564785369666	71.1797422498577	48.4126126359265
511	192.5723	171.0611	20	20	510	25.5	-33.1239999999997	28.8080000000002	43.8987498683048	67.8917585273692	112.350207919351	72.6001590508374	48.49248896393
512	186.0975	174.1786	20	20	511	25.55	-129.496	62.3499999999996	143.72451605763	81.2317501894431	117.999035661041	73.334150464534	47.971397359612
513	181.3898	177.0216	20	20	512	25.6	-94.1539999999998	56.8600000000004	109.991069255645	137.659971148478	121.080960629564	75.4940182039675	47.6205493789308
514	178.1357	178.7934	20	20	513	25.65	-65.0819999999999	35.4359999999997	74.1038245976546	200.115899516991	123.048014984495	75.2651427680248	47.3291384066052
515	187.645073338739	191.44771721792	20	20	514	25.7	190.18746677478	253.0863443584	316.581695963154	187.356516718639	122.276539883214	75.3803205879031	47.4012284052182
516	199.1505	205.0412	20	20	515	25.75	230.10853322522	271.8696556416	356.178391710873	174.270162731759	121.799417916957	74.8245502985759	49.6455688481651
517	201.1552	208.4984	20	20	516	25.8	40.0940000000003	69.144	79.9276020658697	164.864279779547	109.577430493644	74.5998270127887	53.9087712611981
518	202.7442	210.0601	20	20	517	25.85	31.78	31.234	44.5592993212416	106.893108617951	104.495648656326	74.3857187686355	58.3137164975677
519	203.7311	210.9867	20	20	518	25.9	19.7379999999998	18.5320000000002	27.0744098365966	43.4829363169219	99.1338574002909	76.1678725103939	61.0346388821148
520	205.0139	211.361	20	20	519	25.95	25.6560000000002	7.48599999999954	26.7258401551757	31.7983442686479	70.1958558061401	76.2130281149023	62.6919965560187
521	205.3135	213.2943	20	20	520	26	5.99199999999996	38.6660000000001	39.127530205726	34.721134580894	37.2988926778007	74.7166507477467	63.5979222352564
522	205.2664	214.3685	20	20	521	26.05	-0.942000000000007	21.4840000000004	21.5046418244996	33.4034350210348	31.2006183645368	67.6749473652712	NA
523	206.0673	217.2167	20	20	522	26.1	16.0179999999997	56.9639999999998	59.173250882472	33.4986029943288	27.6904769077072	63.0504559631452	NA
524	207.0825	217.3529	20	20	523	26.15	20.3040000000004	2.72400000000005	20.4859120373006	31.1148490386795	29.2877300362929	59.5325399318341	NA
525	205.9993	216.5304	20	20	524	26.2	-21.6640000000001	-16.4500000000004	27.201680021646	30.6028924604257	30.1495163465901	45.4226921330456	NA
526	205.7324	215.1964	20	20	525	26.25	-5.33799999999985	-26.6799999999995	27.2087604274794	20.6598192345204	27.6338835785369	33.5575545295399	NA
527	206.3786	215.889	20	20	526	26.3	12.9239999999999	13.852	18.9448589332303	25.1720250515509	25.7724642368989	39.2516894275105	NA
528	206.0646	216.2426	20	20	527	26.35	-6.27999999999986	7.072	9.45788475294546	26.8004296988513	21.6052632699642	46.9146053874295	NA
529	207.9273	217.321	20	20	528	26.4	37.2539999999998	21.5679999999998	43.0469411224534	24.1529181183942	19.9312224633772	51.5417979906044	NA
530	206.5335	216.2346	20	20	529	26.45	-27.876	-21.728	35.3437032581476	20.9420360133721	20.649528459951	54.2042508621797	NA
531	205.8795	215.9891	20	20	530	26.5	-13.0799999999999	-4.90999999999985	13.9712025251943	22.5507073054081	29.8162163812791	54.5956854196754	NA
532	206.0148	215.9383	20	20	531	26.55	2.70600000000002	-1.01600000000019	2.89044840811949	14.6904198752035	47.3027604904842	NA	NA
533	206.8667	215.7383	20	20	532	26.6	17.038	-3.99999999999977	17.5012412131254	14.4986272210507	66.1387338671517	NA	NA
534	206.6907	215.6743	20	20	533	26.65	-3.52000000000032	-1.28000000000043	3.74550397143073	35.479514644164	73.795865944916	NA	NA
535	208.2738	215.0038	20	20	534	26.7	31.662	-13.4099999999995	34.3847399873838	73.6634849675963	78.2589853777693	NA	NA
536	214.1258	213.9633	20	20	535	26.75	117.04	-20.8100000000002	118.875639640761	109.726760428895	81.557487260814	NA	NA
537	222.246220003419	208.675118842192	20	20	536	26.8	162.40840006838	-105.76362315616	193.810300025281	132.901312014629	NA	NA	NA
538	230.3128	202.9515	20	20	537	26.85	161.33159993162	-114.47237684384	197.817618519621	142.019343534488	NA	NA	NA
539	235.6809	200.3143	20	20	538	26.9	107.362	-52.7440000000001	119.618261900096	127.635459877464	NA	NA	NA
540	235.9215	196.3228	20	20	539	26.95	4.81200000000001	-79.83	79.9748975866803	NA	NA	NA	NA
541	236.927	194.2012	20	20	540	27	20.1099999999997	-42.432	46.9562213556413	NA	NA	NA	NA
542	NA	NA	20	20	541	27.05	NA	NA	NA	NA	NA	NA	NA
543	NA	NA	20	20	542	27.1	NA	NA	NA	NA	NA	NA	NA
544	NA	NA	20	20	543	27.15	NA	NA	NA	NA	NA	NA	NA
545	NA	NA	20	20	544	27.2	NA	NA	NA	NA	NA	NA	NA
546	NA	NA	20	20	545	27.25	NA	NA	NA	NA	NA	NA	NA
547	NA	NA	20	20	546	27.3	NA	NA	NA	NA	NA	NA	NA
548	NA	NA	20	20	547	27.35	NA	NA	NA	NA	NA	NA	NA
549	NA	NA	20	20	548	27.4	NA	NA	NA	NA	NA	NA	NA
550	NA	NA	20	20	549	27.45	NA	NA	NA	NA	NA	NA	NA
551	NA	NA	20	20	550	27.5	NA	NA	NA	NA	NA	NA	NA
552	NA	NA	20	20	551	27.55	NA	NA	NA	NA	NA	NA	NA
553	NA	NA	20	20	552	27.6	NA	NA	NA	NA	NA	NA	NA
554	NA	NA	20	20	553	27.65	NA	NA	NA	NA	NA	NA	NA
555	NA	NA	20	20	554	27.7	NA	NA	NA	NA	NA	NA	NA
556	NA	NA	20	20	555	27.75	NA	NA	NA	NA	NA	NA	NA
557	NA	NA	20	20	556	27.8	NA	NA	NA	NA	NA	NA	NA
558	NA	NA	20	20	557	27.85	NA	NA	NA	NA	NA	NA	NA
559	NA	NA	20	20	558	27.9	NA	NA	NA	NA	NA	NA	NA
560	NA	NA	20	20	559	27.95	NA	NA	NA	NA	NA	NA	NA
561	NA	NA	20	20	560	28	NA	NA	NA	NA	NA	NA	NA
562	NA	NA	20	20	561	28.05	NA	NA	NA	NA	NA	NA	NA
563	NA	NA	20	20	562	28.1	NA	NA	NA	NA	NA	NA	NA
564	NA	NA	20	20	563	28.15	NA	NA	NA	NA	NA	NA	NA
565	NA	NA	20	20	564	28.2	NA	NA	NA	NA	NA	NA	NA
566	NA	NA	20	20	565	28.25	NA	NA	NA	NA	NA	NA	NA
567	NA	NA	20	20	566	28.3	NA	NA	NA	NA	NA	NA	NA
568	NA	NA	20	20	567	28.35	NA	NA	NA	NA	NA	NA	NA
569	NA	NA	20	20	568	28.4	NA	NA	NA	NA	NA	NA	NA
570	NA	NA	20	20	569	28.45	NA	NA	NA	NA	NA	NA	NA
571	NA	NA	20	20	570	28.5	NA	NA	NA	NA	NA	NA	NA
572	NA	NA	20	20	571	28.55	NA	NA	NA	NA	NA	NA	NA
573	NA	NA	20	20	572	28.6	NA	NA	NA	NA	NA	NA	NA
574	NA	NA	20	20	573	28.65	NA	NA	NA	NA	NA	NA	NA
575	NA	NA	20	20	574	28.7	NA	NA	NA	NA	NA	NA	NA
576	NA	NA	20	20	575	28.75	NA	NA	NA	NA	NA	NA	NA
577	NA	NA	20	20	576	28.8	NA	NA	NA	NA	NA	NA	NA
578	NA	NA	20	20	577	28.85	NA	NA	NA	NA	NA	NA	NA
579	NA	NA	20	20	578	28.9	NA	NA	NA	NA	NA	NA	NA
580	NA	NA	20	20	579	28.95	NA	NA	NA	NA	NA	NA	NA
581	NA	NA	20	20	580	29	NA	NA	NA	NA	NA	NA	NA
582	NA	NA	20	20	581	29.05	NA	NA	NA	NA	NA	NA	NA
583	NA	NA	20	20	582	29.1	NA	NA	NA	NA	NA	NA	NA
584	NA	NA	20	20	583	29.15	NA	NA	NA	NA	NA	NA	NA
585	NA	NA	20	20	584	29.2	NA	NA	NA	NA	NA	NA	NA
586	NA	NA	20	20	585	29.25	NA	NA	NA	NA	NA	NA	NA
587	NA	NA	20	20	586	29.3	NA	NA	NA	NA	NA	NA	NA
588	NA	NA	20	20	587	29.35	NA	NA	NA	NA	NA	NA	NA
589	NA	NA	20	20	588	29.4	NA	NA	NA	NA	NA	NA	NA
590	NA	NA	20	20	589	29.45	NA	NA	NA	NA	NA	NA	NA
591	NA	NA	20	20	590	29.5	NA	NA	NA	NA	NA	NA	NA
592	NA	NA	20	20	591	29.55	NA	NA	NA	NA	NA	NA	NA
593	NA	NA	20	20	592	29.6	NA	NA	NA	NA	NA	NA	NA
594	NA	NA	20	20	593	29.65	NA	NA	NA	NA	NA	NA	NA
595	NA	NA	20	20	594	29.7	NA	NA	NA	NA	NA	NA	NA
596	NA	NA	20	20	595	29.75	NA	NA	NA	NA	NA	NA	NA
597	NA	NA	20	20	596	29.8	NA	NA	NA	NA	NA	NA	NA
598	NA	NA	20	20	597	29.85	NA	NA	NA	NA	NA	NA	NA
599	NA	NA	20	20	598	29.9	NA	NA	NA	NA	NA	NA	NA
600	NA	NA	20	20	599	29.95	NA	NA	NA	NA	NA	NA	NA
601	NA	NA	20	20	600	30	NA	NA	NA	NA	NA	NA	NA
