# Supplementary material for: An automated feeding system for the African killifish reveals the impact of diet on lifespan and allows scalable assessment of associative learning
Source: eLife. 2022 Nov 10;11:e69008. doi: 10.7554/eLife.69008 (PMC9788828; doi:10.7554/eLife.69008)
Supplement: Figure 6—source data 3. [file elife-69008-fig6-data3.zip › Filtered and Interpolated Trajectories with Kinematics/t19_REC006 DLC_likelihood-euclidean-filtered_splines-interpolated_kinematics_02_resnet50_TrainAllTheThingsJun28shuffle1_1030000.csv]

	x2	y2	fishnum	recording_num	bodyparts_coords	seconds	velocity_x	velocity_y	velocity_xy	velocity_xy_5frame	velocity_xy_10frame	velocity_xy_20frame	velocity_xy_40frame
1	176.6145	19.02414	19	6	0	0	0	0	0	NA	NA	NA	NA
2	177.0595	19.94723	19	6	1	0.05	8.90000000000043	18.4618	20.4950740237748	NA	NA	NA	NA
3	176.8717	20.27002	19	6	2	0.1	-3.7560000000002	6.45579999999995	7.46892827921121	13.6090780070189	NA	NA	NA
4	177.5953	20.46997	19	6	3	0.15	14.4720000000001	3.99900000000002	15.0143526333972	25.9070985099128	NA	NA	NA
5	176.6728	21.31843	19	6	4	0.2	-18.4500000000003	16.9692	25.067035098711	30.5988343574287	22.7045471482788	NA	NA
6	178.5558	18.88802	19	6	5	0.25	37.6600000000002	-48.6082	61.4901025144698	33.4166115412074	23.6557950940848	NA	NA
7	177.2533	20.65814	19	6	6	0.3	-26.0500000000002	35.4024	43.9537532613542	32.4763339228838	24.5781551948777	NA	NA
8	176.9769	21.69999	19	6	7	0.35	-5.52799999999991	20.837	21.5578141981046	31.8000162895388	28.0073469571439	NA	NA
9	176.4916	21.5257	19	6	8	0.4	-9.7059999999999	-3.48579999999998	10.3129645417793	21.4044916782568	30.3502680149066	NA	NA
10	177.296	20.79866	19	6	9	0.45	16.0879999999997	-14.5408	21.6854469319862	18.5574760323267	30.3676710638796	28.0741034015255	NA
11	177.7613	20.89722	19	6	10	0.5	9.30600000000027	1.97119999999998	9.51247945805955	22.5980823730804	27.5693544331029	30.8461863297403	NA
12	177.3998	19.45593	19	6	11	0.55	-7.23000000000013	-28.8258	29.7186750317036	28.2242021069294	28.9643141462894	32.7687578516819	NA
13	177.1651	21.53074	19	6	12	0.6	-4.69400000000007	41.4962000000001	41.7608459018733	28.9353258382204	31.2362725481487	34.0481718396004	NA
14	178.3161	19.99127	19	6	13	0.65	23.0200000000002	-30.7894	38.4435632110242	33.7342171879489	31.4254869548811	34.2261601328067	NA
15	177.2491	20.66528	19	6	14	0.7	-21.3400000000001	13.4802	25.2410655884415	39.3711522602522	33.4436596547722	34.7012195076664	NA
16	177.9924	19.16385	19	6	15	0.75	14.8660000000001	-30.0286	33.5069362067021	39.874462723217	38.0365775653959	32.8001294655343	NA
17	177.3939	21.99648	19	6	16	0.8	-11.97	56.6526	57.9033503932199	34.6267718028328	40.9593605084861	33.2456805104913	NA
18	179.1816	20.69059	19	6	17	0.85	35.754	-26.1178	44.2773982166974	37.9519934713239	40.088996722057	32.7512962139184	NA
19	179.2929	20.09057	19	6	18	0.9	2.226	-12.0004	12.205108609103	42.3389379428428	38.1020522507068	33.4380387448196	NA
20	178.0291	21.75939	19	6	19	0.95	-25.2760000000001	33.3764	41.8671739308973	42.5475687567199	39.0347679514531	32.7239274795078	26.7901429500716
21	179.9275	19.73936	19	6	20	1	37.9680000000002	-40.4006	55.4416585642963	40.3035307208969	38.0309044979658	32.9401381183438	27.3854853042889
22	178.8634	22.48789	19	6	21	1.05	-21.2819999999999	54.9706	58.9465044626057	41.5773326985808	37.5270468746932	31.8043034420216	27.2531002707445
23	179.2238	20.8748	19	6	22	1.1	7.20799999999997	-32.2618	33.0572080375823	40.1175424315822	34.2663198796882	30.6198329218856	27.4551382780398
24	179.4609	19.97687	19	6	23	1.15	4.74199999999996	-17.9586	18.5741184975223	33.7228710530889	35.4505905347581	28.9976475314139	28.3086337687034
25	178.7371	21.54643	19	6	24	1.2	-14.4760000000002	31.3912	34.5682225959045	32.5065249926665	32.0041953042435	30.1002661104956	28.5548082841438
26	178.7887	20.37415	19	6	25	1.25	1.03200000000015	-23.4456	23.4683016718296	28.2291090384794	27.8436986712918	30.3124049077613	27.9413912349965
27	181.1386	19.16391	19	6	26	1.3	46.9979999999998	-24.2048	52.8647741604935	29.3238483709353	22.6492463755572	28.6555953688151	28.566138537556
28	180.8776	19.68579	19	6	27	1.35	-5.21999999999991	10.4376	11.6701282666472	23.8908481769048	21.1506691217142	26.5866448317713	28.9620383371076
29	179.9207	20.41386	19	6	28	1.4	-19.1379999999998	14.5614	24.0478151598018	21.9645262894948	19.893242812121	26.5447870463676	29.3284927979191
30	179.9922	20.05067	19	6	29	1.45	1.42999999999972	-7.26379999999999	7.40322162575179	12.791967758448	21.1657642695382	25.5061824986176	29.7667475199898
31	180.663	20.21997	19	6	30	1.5	13.4160000000003	3.386	13.8366922347795	14.0722292049489	22.5939053175568	23.9247842788374	30.2497863386464
32	181.0114	20.25442	19	6	31	1.55	6.96799999999996	0.688999999999993	7.00198150525974	10.4626372533067	19.784143862937	21.7374426898072	29.6127509732744
33	181.4281	19.45267	19	6	32	1.6	8.33399999999983	-16.035	18.0714354991516	18.4406803621716	18.9069697838545	20.8621047164792	29.29071944236
34	181.7266	19.48256	19	6	33	1.65	5.9699999999998	0.597799999999964	5.99985540159074	23.2232843456188	17.6389835579771	22.3911074046001	28.8665039142594
35	180.4598	21.47928	19	6	34	1.7	-25.3359999999998	39.9344	47.2934371700767	26.776319967426	19.0081696929917	22.4083970606213	28.3626073752327
36	182.3307	21.22961	19	6	35	1.75	37.4180000000001	-4.99339999999997	37.7497121520153	23.7417103627601	20.0058698863829	23.0826530044587	28.3682770832314
37	181.6034	20.22733	19	6	36	1.8	-14.5460000000003	-20.0456000000001	24.7671596142959	24.8153298626476	20.8256390040572	23.8865965646206	27.3300423422406
38	181.7468	20.2064	19	6	37	1.85	2.86800000000028	-0.418599999999998	2.89838747582196	19.5756590238117	20.5735403112442	25.1727804602967	26.6813575456883
39	182.2291	20.50717	19	6	38	1.9	9.64599999999962	6.0154	11.3679529010281	16.7884554271471	24.8889719970793	25.2189468510187	27.4655753312088
40	182.7496	19.58979	19	6	39	1.95	10.41	-18.3476	21.0950829758974	14.8749580406883	23.6510298517044	26.8095675604717	28.8131923117353
41	182.5975	20.77072	19	6	40	2	-3.0419999999998	23.6186	23.8136941686921	17.4053702597283	23.5714006913606	27.5594345589489	29.4082589593989
42	182.4089	20.03451	19	6	41	2.05	-3.77200000000016	-14.7242	15.1996726820021	24.962614131511	27.9890492663042	27.4211985045272	28.5063380203573
43	182.3842	19.25738	19	6	42	2.1	-0.493999999999915	-15.5426	15.550448571022	27.7264006795972	31.4385911367389	27.9616059628344	27.714846857756
44	181.7727	21.6378	19	6	43	2.15	-12.2300000000001	47.6083999999999	49.1541722599415	30.3543459555742	32.7989101440602	28.7353602971049	28.6922885937754
45	182.7861	20.21636	19	6	44	2.2	20.2680000000004	-28.4287999999999	34.9140157163282	41.1031404919201	34.6109654279517	26.6249486399697	28.3266833371408
46	182.6435	22.05852	19	6	45	2.25	-2.85200000000032	36.8432	36.9534205485771	45.4718120137494	35.1129992315149	26.4241492587015	27.7686371146622
47	183.5158	18.72353	19	6	46	2.3	17.4460000000005	-66.6998	68.9436453637318	40.6352061566093	34.0167580049972	26.004489315666	26.5297902471717
48	183.2595	20.57557	19	6	47	2.35	-5.1260000000002	37.0408	37.3938061801684	41.4955301763062	35.3496716144247	26.7760702596054	26.7074319831977
49	182.6793	21.68113	19	6	48	2.4	-11.6039999999998	22.1112	24.9711429742412	39.8716525074556	32.5817485971305	28.38636361605	26.7357435124451
50	183.5548	19.92666	19	6	49	2.45	17.5099999999998	-35.0894	39.2156358148124	26.9303755180744	29.5988674282349	32.120202124853	26.7722971119964
51	183.1658	21.31489	19	6	50	2.5	-7.7800000000002	27.7646	28.8340322043242	25.2275312150999	29.2768978260423	34.8917336399605	26.9085729754066
52	183.0882	21.11775	19	6	51	2.55	-1.55199999999979	-3.94279999999995	4.23726041682582	24.5282910376517	24.0199293650278	35.2752333509074	26.9574337253905
53	183.1171	19.67406	19	6	52	2.6	0.577999999999861	-28.8738	28.879584665296	17.7022046801636	22.1135493824718	34.5675889990328	26.7274253647263
54	183.1819	20.74585	19	6	53	2.65	1.29600000000039	21.4358	21.4749420869999	18.682143144629	23.9738170880399	34.9934697829506	26.8519620042937
55	183.2126	20.99825	19	6	54	2.7	0.613999999999919	5.04799999999996	5.08520402737191	21.1094832119812	29.6294388217544	34.2449696136603	26.0782619329887
56	183.1231	19.31394	19	6	55	2.75	-1.7900000000003	-33.6862	33.7337245266514	18.9995675498438	34.6704680484061	32.4546212248657	25.8807305990312
57	182.8481	20.08507	19	6	56	2.8	-5.50000000000011	15.4226000000001	16.3739607535869	23.4193431384281	36.5337086968176	29.1729839297227	25.8705006785679
58	183.7257	20.34925	19	6	57	2.85	17.552	5.28359999999999	18.3300063546088	41.5566729633451	33.7855063836409	28.2420835060987	26.8691162182088
59	184.5375	18.32745	19	6	58	2.9	16.2360000000001	-40.436	43.5738200299217	50.6587929521832	37.4051909687707	28.2525401738716	27.4165346773247
60	183.3305	22.96143	19	6	59	2.95	-24.1399999999999	92.6796	95.7718531519569	51.9579341816541	38.8910717990857	26.735026663521	27.4364797513006
61	184.1844	19.09232	19	6	60	3	17.0780000000002	-77.3822	79.2443244708415	48.5714452174381	35.6323446236892	26.2577113918642	27.2464527667648
62	183.492	20.00234	19	6	61	3.05	-13.8480000000004	18.2004	22.8696669009413	51.3910387991133	34.3260384944176	26.4936689462537	27.4239872352161
63	183.5074	20.0705	19	6	62	3.1	0.307999999999993	1.36319999999998	1.397561533529	36.2254706348263	34.3706176297255	25.4932447666181	27.7583674632601
64	184.6965	17.4435	19	6	63	3.15	23.7819999999999	-52.54	57.6717879382978	20.6058962951952	32.5312632597032	24.9685637114826	26.9729419577263
65	184.7864	18.43664	19	6	64	3.2	1.798	19.8628	19.9440123305217	16.6941428071812	23.8406145052877	25.5315752260078	26.4805217310773
66	184.732	18.45471	19	6	65	3.25	-1.08799999999974	0.361399999999961	1.14645277268599	20.1697900420129	17.8449547353224	25.3373119393608	26.1392421653198
67	184.5941	18.36312	19	6	66	3.3	-2.75800000000004	-1.8318	3.31089946087165	13.6714877202931	16.4536291956897	25.7365120414699	24.691470914665
68	183.9883	19.08029	19	6	67	3.35	-12.1159999999998	14.3434000000001	18.7757977076873	11.4557583757492	17.2009831495952	26.9621621768122	23.926176676186
69	185.1416	18.5753	19	6	68	3.4	23.066	-10.0998000000001	25.1802763296991	15.0840131754496	12.5319364541944	26.4467057385994	23.9298919744911
70	185.3311	18.97602	19	6	69	3.45	3.78999999999962	8.01439999999999	8.86536560780192	16.2131155841982	12.1720786529298	22.7527573777482	23.2643045267274
71	184.9585	18.08652	19	6	70	3.5	-7.45200000000011	-17.79	19.287726771188	14.2321762571776	15.0422792550325	19.601171893569	22.7153272187764
72	184.9361	17.63926	19	6	71	3.55	-0.447999999999524	-8.9452	8.95641150461498	11.3923851880957	17.1469855885221	19.5727411195248	23.0064420575393
73	185.3034	17.88792	19	6	72	3.6	7.346	4.97320000000002	8.87110107258396	12.8883989301105	19.553706723899	20.9491459274874	22.6553362114133
74	185.7928	17.639	19	6	73	3.65	9.78799999999978	-4.97840000000004	10.9813209842895	15.0005453346155	20.3621482174955	18.952414132502	22.4130186200081
75	186.1762	16.91724	19	6	74	3.7	7.66799999999989	-14.4352	16.345434317876	18.080855592846	21.6649002502087	18.7160738484943	22.6549875488538
76	184.8015	17.49821	19	6	75	3.75	-27.4939999999998	11.6194	29.8484587937131	24.8752371906204	21.3573890518157	19.8238631057739	22.2439719795995
77	186.0118	17.36238	19	6	76	3.8	24.2059999999998	-2.71659999999997	24.3579627957674	29.3319112468954	22.6918530433598	20.2099578996072	22.5659129019767
78	185.1518	19.32432	19	6	77	3.85	-17.1999999999997	39.2388	42.8430090614558	30.4414015703069	24.6973087053797	19.6102698462733	22.2364453603391
79	185.3301	17.67067	19	6	78	3.9	3.56599999999958	-33.073	33.2646912656648	27.7142327690159	25.3728918108096	19.6072437751107	22.0700175723505
80	186.411	17.84359	19	6	79	3.95	21.6180000000003	3.45839999999995	21.8928859349336	27.3028504938737	25.2600690440588	19.7935823899338	20.8356786835036
81	185.6006	17.82425	19	6	80	4	-16.2080000000003	-0.386799999999994	16.2126147872578	24.5193802201389	24.6054469565152	19.1729430456886	19.9807579057938
82	185.7086	18.93406	19	6	81	4.05	2.16000000000008	22.1962	22.3010514200564	21.4138723747237	23.2729302106922	19.519215168825	19.754739856306
83	186.2178	17.58038	19	6	82	4.1	10.1840000000004	-27.0735999999999	28.9256576927821	20.0787365178106	19.6668329686476	19.8174276562085	20.4903615748196
84	185.6915	18.29419	19	6	83	4.15	-10.5260000000004	14.2762	17.7371520385886	21.4966611440144	18.8523393327259	19.8574735285335	19.8496830996563
85	186.3688	17.94753	19	6	84	4.2	13.546	-6.9332	15.2172066503679	19.2430099275108	17.922264529659	19.7783998716998	20.2536863260223
86	186.1091	16.81173	19	6	85	4.25	-5.19399999999962	-22.716	23.3022379182772	14.8142857171564	16.9884970395615	19.1506320198382	20.7304941436463
87	185.731	17.21341	19	6	86	4.3	-7.56200000000035	8.03359999999998	11.0327953375382	16.2908062907282	16.3465772942902	19.3953137624836	21.8731966548703
88	185.4895	17.45146	19	6	87	4.35	-4.83000000000004	4.76100000000002	6.78203664100988	15.7657925415074	14.9375466070373	17.5107285438661	22.3648396662803
89	186.3226	18.39138	19	6	88	4.4	16.662	18.7984	25.1197549064477	12.4803329351086	14.3420552462575	17.6933294061016	22.303678365921
90	186.1084	17.79933	19	6	89	4.45	-4.28400000000011	-11.841	12.592137904264	13.4501446610695	14.2967306993408	18.9185999892589	22.4227483614874
91	186.3934	17.99152	19	6	90	4.5	5.7000000000005	3.8438	6.87493988628306	15.0608074969183	13.6958170831612	20.3603439180185	22.3096209661898
92	186.1323	17.24158	19	6	91	4.55	-5.22200000000055	-14.9988	15.881853967343	12.3933042017869	15.5176973142749	19.9367385930873	22.5732753717178
93	186.2607	16.51101	19	6	92	4.6	2.56800000000055	-14.6114	14.8353508202537	12.8276688571742	15.3546241190845	20.0315772221518	22.923170647759
94	185.7527	16.80932	19	6	93	4.65	-10.1600000000002	5.96620000000001	11.7822384307908	14.9113012312138	16.5343194794772	20.7469520668105	23.5227684295675
95	186.0585	16.13744	19	6	94	4.7	6.1160000000001	-13.4376	14.7639611812007	17.5852499674803	19.9149354488588	21.7912988035504	23.8759259347612
96	186.2349	16.98391	19	6	95	4.75	3.52800000000002	16.9294	17.2931017564808	15.6484407412507	23.7321907964755	21.6371251815188	23.7293147092687
97	185.1516	17.96656	19	6	96	4.8	-21.6660000000002	19.653	29.2515976486757	20.6753347571676	23.5268998918845	23.5364354101334	23.6640332909779
98	185.2643	17.73496	19	6	97	4.85	2.25399999999979	-4.63200000000001	5.15130468910538	27.0022020405434	25.1256078372662	25.1194094862874	23.2017616650387
99	185.9036	16.00337	19	6	98	4.9	12.7860000000004	-34.6318	36.9167085103752	32.5530803617373	27.1518488873635	25.0001129567312	22.6748451318372
100	185.5532	18.29667	19	6	99	4.95	-7.00800000000015	45.866	46.39829759808	29.4685498162886	29.28586690776	25.051914333041	23.3373888587162
101	186.5325	16.26833	19	6	100	5	19.5859999999999	-40.5668	45.0474933624502	34.6027749332818	29.5784332798764	25.446298886691	24.4971059185789
102	186.7456	16.92612	19	6	101	5.05	4.26199999999994	13.1558	13.828944921432	33.6283630175595	31.5551735059919	25.6273355746107	24.8133235234853
103	185.8192	15.69452	19	6	102	5.1	-18.528	-24.632	30.8224302740715	31.5695317749766	34.8841948534903	26.0289136393096	24.426617280164
104	186.7292	17.01325	19	6	103	5.15	18.1999999999999	26.3746	32.0446489317639	26.6037861980155	33.4659064339851	27.1880633306015	24.5268108463808
105	185.2053	17.98098	19	6	104	5.2	-30.478	19.3546	36.1041413851652	33.6417971956953	30.1888932172232	27.9734519978225	24.515818986744
106	185.6209	17.05942	19	6	105	5.25	8.31200000000024	-18.4312	20.2187654776449	35.1656147736987	27.1604069769065	28.3079973986992	24.4747105048675
107	183.5876	18.42794	19	6	106	5.3	-40.6659999999999	27.3704	49.0189999098308	33.3034498504107	27.7277712573368	27.9327528194723	25.3363695566626
108	185.2876	17.53107	19	6	107	5.35	33.9999999999998	-17.9374	38.441518164089	28.8082546594698	26.9322194413529	28.8927947862112	26.5431739280632
109	185.6252	16.44567	19	6	108	5.4	6.75200000000018	-21.708	22.7338243153237	27.7170277557975	27.2242777738394	27.6563608575728	26.4959901143068
110	185.8881	17.07432	19	6	109	5.45	5.25800000000004	12.573	13.6281654304606	21.8137453189784	26.6610370878851	27.7561777281734	26.6952933269615
111	186.239	16.42493	19	6	110	5.5	7.01799999999992	-12.9878	14.7626309592836	18.698824109007	27.037561517522	28.6338679191393	27.3212783448464
112	186.0306	15.47233	19	6	111	5.55	-4.16800000000023	-19.052	19.5025877257353	21.145105697268	24.3103321329527	29.6899084538833	27.3310129325625
113	186.6457	16.43612	19	6	112	5.6	12.3020000000002	19.2758	22.8669121142319	24.5138195163004	22.9013947189322	28.8216573381763	27.7268158320851
114	184.9396	16.81775	19	6	113	5.65	-34.1219999999998	7.63260000000002	34.9652322566287	26.3580952792465	21.8468152811605	28.3066696259511	27.721987639056
115	184.4323	18.2544	19	6	114	5.7	-10.1460000000003	28.733	30.4717345256224	26.806918946927	25.3234622391236	27.2403391699375	28.301583530997
116	185.0163	17.20701	19	6	115	5.75	11.6800000000001	-20.9478	23.9840097740141	27.1039653288574	30.107328861372	27.3122958282163	28.3187252936288
117	185.866	17.88547	19	6	116	5.8	16.9940000000003	13.5692	21.7467060641378	22.548524865053	31.6520456504298	27.1363037031918	27.8047271482189
118	186.16	16.70389	19	6	117	5.85	5.87999999999965	-23.6316	24.3521440238841	26.1331049619469	30.7110952349997	27.966938369839	27.9409175637701
119	186.5922	17.13351	19	6	118	5.9	8.64399999999989	8.5924	12.1880299376067	33.8565624434976	29.3890614780627	27.9918672718824	27.6321616994065
120	184.8358	18.79789	19	6	119	5.95	-35.1279999999997	33.2876	48.3946350100915	36.4971723539326	27.81964125199	28.3386723208819	26.6738661845296
121	186.6079	16.21778	19	6	120	6	35.4419999999999	-51.6022	62.6012971817676	34.3182251411419	27.5870301389106	29.1962578030017	25.8458309561125
122	185.8141	17.77457	19	6	121	6.05	-15.8760000000001	31.1358	34.949755616313	36.2295980910725	29.9622752734309	29.0346902905144	25.7840674414106
123	186.3326	18.20342	19	6	122	6.1	10.3700000000003	8.57700000000001	13.4574079599307	29.5061775420331	33.0324820207458	29.4247180248606	25.8033578243472
124	186.8103	17.22674	19	6	123	6.15	9.55399999999997	-19.5336	21.7448946872594	21.3174978343236	34.1369192626043	28.2559119475105	25.266254874441
125	187.5491	17.23738	19	6	124	6.2	14.776	0.212800000000044	14.7775322648945	23.4273781929292	31.3538824026402	28.6297150641715	24.7539495316152
126	186.8474	16.41259	19	6	125	6.25	-14.0340000000003	-16.4958	21.6578986432204	31.7467389003497	28.2851867446314	28.3294531885585	24.585304343496
127	185.9389	18.49827	19	6	126	6.3	-18.1700000000001	41.7136	45.4991574093411	32.0442404341361	26.4173349305989	27.6767014769655	23.8518883234399
128	187.4293	16.18394	19	6	127	6.35	29.8080000000004	-46.2866	55.0542114970329	33.2015872632474	28.1383408147215	26.9890403413289	23.5592889009919
129	188.546	16.50385	19	6	128	6.4	22.3339999999996	6.3982	23.2324023561917	35.2528756549392	27.1227624169583	27.6079625412402	23.999376300502
130	187.8511	17.2617	19	6	129	6.45	-13.8979999999998	15.157	20.5642664104508	29.4072916682686	29.4397888763531	25.5915546408859	23.9171967078694
131	189.1549	16.34169	19	6	130	6.5	26.0759999999999	-18.4002	31.9143406016793	24.5299427290932	29.0718762382064	23.0577939930857	24.001260788344
132	188.4405	16.73094	19	6	131	6.55	-14.2880000000002	7.78500000000001	16.2712374759883	22.2012843997804	25.3911276805	21.8782264289378	24.110490824756
133	188.8059	18.22014	19	6	132	6.6	7.30800000000045	29.784	30.667466801156	25.6779904894587	20.9455986619119	22.785058310518	24.0893160081817
134	189.086	17.71288	19	6	133	6.65	5.60200000000009	-10.1452	11.5891107096275	22.8908768214736	21.0790058198762	22.2258401229309	23.8817164695246
135	190.7148	16.73969	19	6	134	6.7	32.5759999999997	-19.4638	37.9477968588425	21.3749636927313	19.8292268791315	22.267559893293	24.1459025812762
136	191.1599	17.5207	19	6	135	6.75	8.90199999999993	15.6202	17.9787722617536	17.3612545947307	17.8304012415399	21.8583128587758	23.8918500734617
137	190.9492	17.90079	19	6	136	6.8	-4.21400000000006	7.60179999999998	8.69167183227716	19.9567272399719	17.3391179272767	20.5674729436881	23.6028694763486
138	191.4512	17.73097	19	6	137	6.85	10.0400000000002	-3.39640000000003	10.5989213111526	13.9804632688044	17.4317758063146	19.1516394321448	24.0963525964032
139	192.3094	16.85218	19	6	138	6.9	17.1640000000002	-17.5758	24.5664739358339	12.7699256616063	17.3289178289035	20.0068853291215	24.2738395173668
140	191.9778	16.62259	19	6	139	6.95	-6.63200000000018	-4.59180000000003	8.06647700300464	13.3032721618221	15.0953309102329	19.4957210948568	23.4543550213131
141	192.1556	17.19177	19	6	140	7	3.55599999999981	11.3836000000001	11.9260842257633	17.5022970178986	14.6447494793452	18.8062637736864	22.7602677923986
142	192.4897	17.65102	19	6	141	7.05	6.68200000000013	9.18499999999995	11.358404333356	14.7011084178351	15.7438182068761	19.1862913589976	23.0140800183881
143	194.0165	17.24563	19	6	142	7.1	30.5360000000002	-8.10780000000001	31.5940455915353	16.2101985516613	17.3576802023776	18.7539139915028	23.5163889359862
144	194.2556	17.71642	19	6	143	7.15	4.78199999999958	9.41580000000002	10.5605309355163	16.5195732970841	18.9347648383669	19.5075209915388	23.700364690521
145	193.9465	18.43321	19	6	144	7.2	-6.18200000000002	14.3358	15.6119276721358	18.1843642519302	19.162215310582	19.662090098381	23.7345723983717
146	193.8272	17.77021	19	6	145	7.25	-2.38599999999963	-13.26	13.4729579528772	17.2130633868566	19.7821263058328	19.4542469583649	23.4945313318997
147	194.7789	17.5197	19	6	146	7.3	19.0339999999998	-5.01019999999997	19.6823591075864	23.1684212588987	21.0334647907184	19.5290374757318	22.9003065306588
148	194.307	18.77052	19	6	147	7.35	-9.4380000000001	25.0164	26.7375412661674	22.1142320695027	20.0760521766909	21.2036648514775	22.1596409009276
149	195.854	17.47648	19	6	148	7.4	30.9400000000005	-25.8808000000001	40.3373202957266	23.0446793145814	21.686124154174	20.9397164934933	21.9952853894827
150	195.4363	17.78122	19	6	149	7.45	-8.3540000000005	6.09480000000005	10.3409817251559	23.8825653295066	24.2288492865291	21.3171554017403	21.9802036425274
151	196.3418	17.74412	19	6	150	7.5	18.1100000000004	-0.742000000000047	18.1251941782706	22.9390409665252	24.2637444373845	22.4627415917116	21.5838498990635
152	196.4258	18.93475	19	6	151	7.55	1.68000000000006	23.8126	23.8717891822126	20.2038270494494	23.3142567445875	24.1499336078384	22.1780130341404
153	196.9798	17.98329	19	6	152	7.6	11.08	-19.0292	22.0199194512605	26.3434665035555	25.0496495005774	24.2477195614544	22.0661091981297
154	196.9824	16.65023	19	6	153	7.65	0.0520000000000209	-26.6612	26.6612507103474	25.4828095601877	22.9446681486197	25.174889258111	22.5060934089121
155	197.1625	18.69427	19	6	154	7.7	3.60199999999963	40.8808	41.0391789956865	22.7459481596684	23.4720954928985	25.2015849034504	22.1277986775707
156	197.7049	18.266	19	6	155	7.75	10.8480000000003	-8.56540000000003	13.8219094614314	27.1602580346296	25.1433568775905	25.1307498050237	22.5628990266363
157	198.1276	18.55023	19	6	156	7.8	8.45399999999984	5.68460000000002	10.1874821796162	25.68550924779	27.2664024249585	25.2331401176295	22.51631985485
158	199.9299	17.28064	19	6	157	7.85	36.046	-25.3918	44.0914688260666	20.6007244822415	28.4193869462178	25.1676423697105	22.6266011625191
159	199.2534	17.96793	19	6	158	7.9	-13.5300000000001	13.7458	19.2875067761492	24.8039041949932	28.6636543620481	23.9836854498439	22.9582624908323
160	199.299	18.74736	19	6	159	7.95	0.912000000000148	15.5886	15.615255167944	31.7868566902485	26.1743205203717	24.464686190198	23.8618460219908
161	200.3129	17.33096	19	6	160	8	20.2780000000001	-28.328	34.8378080251902	29.678515857806	25.9977551726628	24.3614360244407	24.0401478025991
162	200.1423	19.57961	19	6	161	8.05	-3.41200000000015	44.973	45.1022446558926	31.6417994763061	27.1520234906714	25.1697347092832	25.4221499679151
163	199.2262	18.17436	19	6	162	8.1	-18.322	-28.105	33.5497646638542	31.7479165585019	25.2856352388436	25.3783044047567	24.9766270581632
164	200.6697	17.99023	19	6	163	8.15	28.87	-3.68259999999999	29.1039248686496	27.1916061503324	25.0227027510681	25.5046658262854	26.3412437892652
165	200.7858	18.78913	19	6	164	8.2	2.32199999999978	15.978	16.1458405789231	22.5171902910943	25.4572768874975	24.5935072567604	26.2892926843785
166	201.3817	18.6981	19	6	165	8.25	11.918	-1.8206	12.0562559843427	20.8927546198811	23.5795151712909	25.6715510949077	26.8079209122444
167	202.3842	18.27918	19	6	166	8.3	20.05	-8.3784	21.7301653597021	18.4036060258301	23.0730669936079	25.5036022339681	27.2334696638705
168	202.7789	19.48774	19	6	167	8.35	7.89400000000001	24.1712	25.4275863077878	19.166637216493	22.3372218632955	24.0495374735606	27.0809537941774
169	203.4255	18.96272	19	6	168	8.4	12.9320000000001	-10.5004	16.6581818983946	19.9674241922494	22.3456772905227	24.9768084881713	26.6544764678503
170	202.9595	19.8453	19	6	169	8.45	-9.32000000000016	17.6516	19.9609965322377	23.6289436961214	23.0126939931492	26.4065366422413	26.6913718714074
171	203.5895	20.34322	19	6	170	8.5	12.5999999999999	9.95839999999994	16.0601908631248	23.78168910671	25.3453470171526	25.6175540134865	26.6650067591975
172	204.7587	18.71825	19	6	171	8.55	23.3840000000004	-32.4994	40.0377628790622	26.2877485552153	23.8551809772649	26.6943663279918	26.9131766580291
173	205.4602	19.82408	19	6	172	8.6	14.0299999999996	22.1165999999999	26.1913133607306	26.8587507698054	22.8134397082777	25.7055345548719	27.8797178507406
174	206.653	18.98316	19	6	173	8.65	23.8560000000001	-16.8183999999999	29.1884791409214	30.7232698420559	24.9309142252745	27.5075983204194	28.0195558547799
175	205.7854	19.7239	19	6	174	8.7	-17.3519999999996	14.8148	22.8160076051878	24.0814182584083	27.3557963969851	27.3770004653066	27.347631943465
176	207.5504	19.84485	19	6	175	8.75	35.2999999999997	2.41900000000001	35.3827862243773	21.8451903098455	27.6555928556821	28.4850920194652	28.0915649940935
177	207.8916	19.85725	19	6	176	8.8	6.8240000000003	0.24799999999999	6.82850496082444	23.5740798953336	30.3156656623758	29.2337992101116	28.6176588552414
178	208.4652	20.34124	19	6	177	8.85	11.472	9.67979999999997	15.0101736179166	27.8528420241648	29.0738472464483	28.9942652186443	28.1351289999006
179	209.904	19.11316	19	6	178	8.9	28.7759999999997	-24.5616	37.8329270683618	24.5879158693084	32.6695193503161	29.3252674858566	28.6724576739657
180	210.7853	21.14037	19	6	179	8.95	17.6260000000002	40.5442	44.2098182493438	36.5499130663433	31.741306937464	28.9180575526169	28.6697250785908
181	211.0092	20.21414	19	6	180	9	4.47799999999972	-18.5246	19.0581554500953	36.3025041830512	31.6248370217778	28.9685774939543	28.3879167143794
182	214.3372	20.37581	19	6	181	9.05	66.5600000000001	3.23340000000002	66.6384909459991	41.7649588052986	34.6124174429583	28.656618606775	28.1274918121013
183	214.1978	21.05021	19	6	182	9.1	-2.7879999999999	13.488	13.773129201456	35.6297718507632	35.1750907290109	30.3811312967246	27.7387778990469
184	216.3927	18.64352	19	6	183	9.15	43.8979999999998	-48.1338	65.1452001795987	38.6617581742471	33.7196207464388	30.5344458832745	27.8615691255707
185	216.8335	19.15695	19	6	184	9.2	8.81599999999992	10.2686	13.5338834766669	32.6749218195733	30.4803187082487	30.1017566301696	27.5540266703449
186	218.3232	18.31553	19	6	185	9.25	29.7940000000006	-16.8284	34.2180870675149	34.0476772749706	30.2815621322264	30.5115788932792	27.9939136016115
187	218.6975	20.11217	19	6	186	9.3	7.48599999999954	35.9328	36.7043091726298	25.674282687579	26.9975715511741	31.7317154765146	27.7505637268834
188	219.6914	19.83492	19	6	187	9.35	19.8779999999999	-5.54499999999997	20.6369064784429	25.3308655657342	31.6884153470009	32.2207205262406	27.4969190975885
189	220.7913	19.45425	19	6	188	9.4	21.9980000000004	-7.61340000000004	23.2782272426407	21.9013660902058	28.3993724162329	32.3681068597601	27.5967699346638
190	221.3728	19.34961	19	6	189	9.45	11.6300000000001	-2.0928	11.8167978674429	21.320221282775	28.4622063228752	30.9329135149403	27.3509471834735
191	222.033	18.80864	19	6	190	9.5	13.2039999999995	-10.8194	17.0705896898726	29.3291534190311	29.3983207647806	31.1582794152722	27.1639984552151
192	223.1782	17.56591	19	6	191	9.55	22.9040000000003	-24.8546	33.798585135476	31.1244621448867	28.8510135100709	29.5606172962108	26.8430248741607
193	222.4451	20.51009	19	6	192	9.6	-14.6620000000001	58.8836000000001	60.6815671597233	31.5935470800161	29.2663503234703	29.7720212432219	26.4204446812235
194	224.057	20.56209	19	6	193	9.65	32.2379999999998	1.03999999999999	32.2547708719189	36.8952754393555	31.0165929730814	28.2155399307219	26.018143624021
195	224.7233	20.80181	19	6	194	9.7	13.3260000000001	4.79439999999997	14.1622225430899	36.3818057373668	31.3855083216319	27.7310528753832	25.9897229488179
196	226.4737	19.50413	19	6	195	9.75	35.0080000000003	-25.9536	43.5792314865696	29.2035472279094	32.034996698318	27.5027351837578	25.788445590399
197	226.6299	21.05786	19	6	196	9.8	3.12399999999968	31.0746	31.2312366255325	30.9087238012761	32.1236630412475	26.2673282436553	25.8280657800333
198	227.6387	20.33764	19	6	197	9.85	20.1760000000002	-14.4044	24.7902746124364	31.1774695632477	27.855627139443	25.9995729765327	26.1237898632326
199	229.3712	19.26242	19	6	198	9.9	34.6499999999997	-21.5044	40.780653738752	27.1747179572804	28.0317074452109	25.8682723834711	26.1489110475582
200	228.7964	19.7827	19	6	199	9.95	-11.4959999999996	10.4056	15.5059513529481	27.8655203451282	26.9998994278912	25.7838368143301	25.6846734167253
201	229.865	19.28629	19	6	200	10	21.3720000000001	-9.92819999999995	23.5654734567333	26.5077070509765	25.6071496027349	25.3594194164758	25.2727441428313
202	231.2471	18.23869	19	6	201	10.05	27.6419999999996	-20.9520000000001	34.6852485647714	25.1546910891458	23.6836429772397	25.0294311415465	24.0282440900268
203	230.7714	19.00277	19	6	202	10.1	-9.51399999999978	15.2816000000001	18.0012081416775	22.8223292925347	22.7327956295952	22.4597580657223	24.0952290272061
204	232.4606	18.80465	19	6	203	10.15	33.784	-3.96240000000006	34.0155739295988	24.0395812481893	20.7199517938607	21.5018413647676	22.8180264373056
205	232.3824	18.62907	19	6	204	10.2	-1.56400000000019	-3.5116	3.84414236989222	19.5017656093512	20.1821653070282	21.8776892674661	22.9340756633416
206	233.665	17.88543	19	6	205	10.25	25.652	-14.8728	29.6517332350067	18.957884208214	18.6838421346337	21.0653122875189	22.3802527746879
207	233.3357	18.38676	19	6	206	10.3	-6.58599999999979	10.0266	11.9961703705806	16.2852124985756	17.9351992418454	19.9244160835521	22.677787283713
208	233.9064	17.87869	19	6	207	10.35	11.4139999999998	-10.1614	15.2818011359916	17.5420013215218	17.0638889920017	20.0268592002246	22.6669932470792
209	234.5842	18.65771	19	6	208	10.4	13.5560000000004	15.5804000000001	20.6522153814067	13.328103021078	14.9719752843242	19.9297152353563	22.4501954070901
210	234.0965	18.79407	19	6	209	10.45	-9.75400000000036	2.7272	10.1280864846232	16.3686328743396	16.7554791070411	20.4364333185104	22.5321105361656
211	234.5244	18.76184	19	6	210	10.5	8.55800000000045	-0.64460000000004	8.58224173278798	15.1698937757895	16.5234749723028	19.3872088703905	22.8299582500117
212	235.7529	18.17855	19	6	211	10.55	24.5699999999999	-11.6658	27.1988196368886	13.6587380700729	16.1651891898645	18.4958708838429	23.300990189829
213	235.5952	17.74174	19	6	212	10.6	-3.15400000000011	-8.73620000000003	9.28810564324077	15.9689568925605	17.3209227708539	18.4184368111904	22.2926314886655
214	235.8657	18.33808	19	6	213	10.65	5.40999999999997	11.9268	13.0964368528238	19.7188469235276	19.1394786768518	17.4205129438892	21.7739692783468
215	235.846	19.42186	19	6	214	10.7	-0.394000000000005	21.6755999999999	21.6791805970613	15.9617455053894	20.6907013299925	18.1370984513	21.8036946133301
216	236.7807	18.42492	19	6	215	10.75	18.6939999999998	-19.9388	27.3316918876237	19.4719517659183	20.0905756061473	17.257770365618	21.3799061324156
217	236.4381	18.66902	19	6	216	10.8	-6.85200000000009	4.88199999999999	8.41331254619731	24.6202192836308	19.0565425258403	19.0882463237707	21.4661141249531
218	236.8124	19.95772	19	6	217	10.85	7.4860000000001	25.774	26.8391369458856	25.4124457674246	19.772984630379	19.3344135176256	21.1152183667217
219	237.2942	18.07655	19	6	218	10.9	9.63599999999985	-37.6233999999999	38.8377744413862	20.4623042887669	19.8690506034543	19.0321184307092	20.3035941445563
220	237.7678	19.26788	19	6	219	10.95	9.47200000000009	23.8266	25.6403130160301	22.1513395462913	19.5187177955589	19.2803842580012	20.2422751206764
221	237.8358	19.37756	19	6	220	11	1.36000000000024	2.19359999999995	2.58098449433553	20.0740174948397	17.9920657589332	20.3004970835477	20.6664161780389
222	238.674	19.46668	19	6	221	11.05	16.764	1.78240000000002	16.858488833819	15.1178819232777	22.0113034576769	21.5725492381115	20.3918994638477
223	238.2005	18.79399	19	6	222	11.1	-9.47000000000003	-13.4538	16.4525266886275	13.6249898236932	21.3479042643973	22.1255049116087	20.3812505945702
224	238.5832	19.38352	19	6	223	11.15	7.654	11.7906	14.0570965835766	15.5218272290995	18.9247581845666	22.046097191926	19.7687644789691
225	238.3168	20.25239	19	6	224	11.2	-5.32800000000009	17.3774	18.1758525181076	21.8712673690624	17.8700671860099	21.7296999591941	20.2175466784822
226	238.7685	20.65225	19	6	225	11.25	9.03399999999976	7.99720000000001	12.0651715213666	22.6217910339549	20.510418560948	21.6944999773123	19.5770310485136
227	240.2166	18.70051	19	6	226	11.3	28.9620000000002	-39.0347999999999	48.6056895336339	22.7316344458555	24.0885559503826	23.0078121663542	19.6814166065831
228	240.6805	19.59796	19	6	227	11.35	9.27799999999991	17.949	20.20514501309	22.1151445483266	24.4780251928384	22.2035775332189	19.9877102289215
229	240.4868	18.8938	19	6	228	11.4	-3.87400000000014	-14.0832	14.6063136430792	25.4990098927966	24.2231437803976	20.6774730537562	20.2481513031648
230	240.3477	19.63554	19	6	229	11.45	-2.7819999999997	14.8348	15.0934030304633	26.3058445317027	23.9406821228294	20.0481169228424	20.8319041067433
231	239.8398	20.99285	19	6	230	11.5	-10.1580000000001	27.1462	28.9844982437165	26.3342593517219	25.3969341956914	21.9456234856874	21.0854247863281
232	241.2521	18.77186	19	6	231	11.55	28.2460000000003	-44.4198	52.6398627281647	25.7146531149398	24.0043208750315	22.2879280438525	21.2145792789684
233	241.443	19.77115	19	6	232	11.6	3.81799999999998	19.9858	20.3472191131859	25.7662196973322	23.0592508020404	22.3440643779501	21.1256807372705
234	240.915	19.54242	19	6	233	11.65	-10.5600000000004	-4.57459999999998	11.5082824591686	25.2948584985862	22.4301879229459	22.1170160140489	21.4397163901866
235	241.6464	19.3096	19	6	234	11.7	14.6280000000002	-4.6564	15.3512359424251	21.7027972183603	22.2261666596749	22.2979949056645	21.250691574053
236	241.0485	20.49918	19	6	235	11.75	-11.9580000000002	23.7916	26.6276922499867	19.7842422523589	23.3808284104267	21.8962917314091	20.9797105738517
237	242.5067	19.56092	19	6	236	11.8	29.1640000000001	-18.7652	34.6795563270352	19.1457227309519	20.4873001373225	20.2745868893955	21.5416289903673
238	241.9697	19.53306	19	6	237	11.85	-10.7400000000001	-0.557200000000009	10.7544442831791	18.6861136220176	20.2101035630617	20.6410069402173	21.1592066922833
239	242.3443	19.71348	19	6	238	11.9	7.4920000000003	3.60840000000003	8.31568485213363	21.4667983222672	20.0108882477001	21.4641841756204	20.4905841414113
240	242.7557	20.22015	19	6	239	11.95	8.22799999999972	10.1334	13.0531903977532	19.2718030562847	20.6553076884995	22.3834239554854	20.1519917792395
241	244.4783	19.15264	19	6	240	12	34.452	-21.3502	40.5311157512349	20.6359648737644	18.3956492671269	21.8703524891086	20.5327361799788
242	244.0644	20.26325	19	6	241	12.05	-8.27799999999968	22.2122	23.7045799971228	20.8760537644482	16.5448529037595	20.8566093198253	20.9126949639117
243	244.3836	19.44451	19	6	242	12.1	6.3839999999999	-16.3748	17.5752533705776	22.6245017549815	18.2227630783942	20.1258565629322	20.7536529115705
244	244.5096	19.90333	19	6	243	12.15	2.5200000000001	9.17639999999999	9.51612930555277	15.3245002119865	20.498180428295	20.8333355884472	21.0686129849339
245	245.4123	20.51385	19	6	244	12.2	18.0539999999996	12.2104	21.7954303504195	13.8179027512343	22.540681251296	20.7716831889118	20.9694262834784
246	245.4916	20.32855	19	6	245	12.25	1.58600000000035	-3.70600000000003	4.03110803626017	15.809561283024	20.3598765677905	20.264921170391	21.3344427507183
247	246.253	20.05639	19	6	246	12.3	15.2279999999996	-5.44319999999999	16.1715926933617	20.1203070921417	21.2259185023281	20.0754458143805	21.3616785387447
248	247.008	18.90521	19	6	247	12.35	15.1000000000005	-23.0236	27.5335460295258	22.4568607476106	20.0416095628028	20.1148358513478	21.9740368841357
249	246.4572	20.35778	19	6	248	12.4	-11.0160000000002	29.0514	31.0698583511416	25.3952529235944	21.6557829291943	20.3036952290663	21.757380774025
250	247.6609	19.19456	19	6	249	12.45	24.074	-23.2644000000001	33.4781986277637	28.6339342534219	20.888058689324	20.2558666356366	21.7596092977102
251	247.4078	20.09585	19	6	250	12.5	-5.06199999999978	18.0258	18.7230689161792	24.2736578425815	22.1341930736552	19.1198488742703	21.3951027661728
252	248.4174	18.83116	19	6	251	12.55	20.1919999999996	-25.2938	32.3649993424993	23.1912587662468	23.6060387250015	19.5374618839709	20.4005321688003
253	248.2222	19.04102	19	6	252	12.6	-3.904	4.19719999999998	5.73216397532379	19.3192566310375	22.0069086243014	19.163241445191	20.4978204853198
254	249.285	18.3225	19	6	253	12.65	21.2560000000002	-14.3704	25.6578629694682	18.873133223716	20.1092100298376	20.0202099558189	20.5091708639754
255	248.8575	18.88424	19	6	254	12.7	-8.55000000000018	11.2347999999999	14.1181879517168	18.578143196581	17.9710520199772	19.6408576612923	20.8402979266413
256	249.0215	19.69239	19	6	255	12.75	3.28000000000031	16.163	16.4924518795721	19.7401594060212	17.8798211807501	20.7725937700276	20.5014623818331
257	249.7528	18.33199	19	6	256	12.8	14.6260000000001	-27.208	30.8900492068239	17.0271612934284	17.8490052656138	22.4487701880938	19.9700969999482
258	250.2202	18.67051	19	6	257	12.85	9.34799999999996	6.77039999999998	11.5422450225248	16.6228474089169	18.2848733275792	23.307066828054	20.4298258127825
259	249.6365	18.51275	19	6	258	12.9	-11.6739999999999	-3.15519999999999	12.0928724065045	16.8865091377841	18.3846369824434	22.0505773724296	21.3604867483896
260	250.2135	18.69411	19	6	259	12.95	11.54	3.62719999999996	12.0966185291592	17.1198673346465	18.3936566332606	21.135794639935	21.8704877737962
261	249.9945	19.5573	19	6	260	13	-4.38000000000045	17.2638000000001	17.8107605239082	16.8295872491372	19.4109944663999	20.9198530432371	21.1391879229992
262	251.4807	18.95704	19	6	261	13.05	29.7240000000005	-12.0052	32.056840191136	19.7421126714584	21.2915016511862	19.9444550177752	21.338372207738
263	251.4822	18.4525	19	6	262	13.1	0.029999999999859	-10.0908	10.0908445949781	20.1644658576043	24.6072250318066	20.8697844077074	21.9480949898033
264	251.9178	19.71208	19	6	263	13.15	8.71199999999988	25.1916	26.6554995181107	21.9354797950157	23.9919447150216	20.1850061395036	22.2709176867415
265	251.3858	20.1829	19	6	264	13.2	-10.6400000000002	9.4164	14.2083844598886	25.4631359677259	24.3005372598927	20.9089126643708	22.5516487852611
266	252.4164	19.33701	19	6	265	13.25	20.6120000000004	-16.9178	26.6658302109651	32.3848628144761	23.9598849057241	20.7380035932751	22.8420868145151
267	252.7208	21.80305	19	6	266	13.3	6.08799999999974	49.3208	49.695121054687	28.2417767585847	22.0399047699367	19.8647481855159	23.095351229184
268	252.9453	19.57938	19	6	267	13.35	4.49000000000012	-44.4734	44.6994788287291	28.4366086621812	23.4546954878356	20.7448157742172	22.5846732961777
269	253.1116	19.82546	19	6	268	13.4	3.32600000000014	4.92159999999998	5.94006923865377	25.9842900164325	21.9853752965639	22.4172782677128	22.1806507843425
270	253.8686	19.76867	19	6	269	13.45	15.1399999999995	-1.13579999999999	15.182543977871	18.6166735721474	23.4241686954809	23.4851089119558	21.698347824987
271	253.961	19.05441	19	6	270	13.5	1.84800000000052	-14.2852	14.4042369822216	14.524528161195	22.0650127201503	23.1585269717281	21.7831783901743
272	254.3289	19.58158	19	6	271	13.55	7.35799999999983	10.5434	12.8570388332616	15.728973834543	18.4379947198455	23.1392825315051	21.1741309165923
273	254.1766	20.78391	19	6	272	13.6	-3.04599999999994	24.0466	24.2387517739672	18.4117287287806	16.8824065166278	24.7329485344157	21.4703409600135
274	253.772	20.34341	19	6	273	13.65	-8.09200000000033	-8.81	11.9622976053936	18.145735423868	20.842611820404	24.5216254176642	21.1757881918976
275	255.2008	20.3973	19	6	274	13.7	28.5759999999999	1.07780000000005	28.596318449059	18.2593158675437	22.669680564019	25.4624399092299	21.2461160117905
276	255.6987	20.8209	19	6	275	13.75	9.95800000000031	8.47200000000001	13.0742704576587	19.2402848720606	22.3571690377321	24.9115798590026	21.4135404946182
277	255.0282	20.85256	19	6	276	13.8	-13.4100000000001	0.633199999999974	13.4249410516397	25.956249806265	24.2386602930736	23.7419322702741	20.9072270053288
278	255.9201	19.70022	19	6	277	13.85	17.8379999999999	-23.0468	29.143596796552	26.9276323992573	26.0112015809958	21.8622797643014	21.3961110123322
279	255.7668	21.97216	19	6	278	13.9	-3.06600000000003	45.4387999999999	45.5421222764157	26.5686026515962	27.0578755387646	22.3107241962554	21.3761377954457
280	255.9369	20.30817	19	6	279	13.95	3.40200000000038	-33.2798	33.4532314140204	30.2180047186036	27.5007111229789	22.260901010039	21.5455196819602
281	256.3624	19.93804	19	6	280	14	8.50999999999942	-7.40259999999999	11.2791217193534	32.7821182899311	27.7581469978549	22.6465037371115	21.5701483123978
282	256.4431	21.51958	19	6	281	14.05	1.61400000000071	31.6308	31.6719513866766	28.1595012712641	29.0458698207028	22.4038068154094	21.1420866602878
283	256.9709	19.48884	19	6	282	14.1	10.5559999999991	-40.6148	41.9641646531893	28.0737898467005	26.842153011975	22.0708975123197	21.4422513851495
284	257.7137	20.32902	19	6	283	14.15	14.8560000000009	16.8036	22.4290371830809	28.9476913441136	23.7788365721067	22.1665702442916	21.2996696349469
285	258.3121	21.86801	19	6	284	14.2	11.9679999999994	30.7798	33.0246742912021	27.8737349228019	21.8521214560591	21.5833193592103	21.2816035945363
286	257.5378	21.98052	19	6	285	14.25	-15.4859999999996	2.25019999999994	15.648629206419	20.9021877340189	22.9358384364908	22.0890773959614	21.2844200338818
287	258.8528	21.99741	19	6	286	14.3	26.3	0.337800000000001	26.3021692801183	19.3981718729493	20.5689533377452	21.9497058251417	20.7571055840762
288	259.0668	21.71376	19	6	287	14.35	4.27999999999997	-5.67299999999996	7.10642870927439	15.6304530654177	18.1305934436435	22.0474062504471	19.8206907288949
289	259.5208	21.12251	19	6	288	14.4	9.08000000000015	-11.825	14.9089578777326	16.9239855288681	17.2752649498187	20.3349973231786	20.6997278789934
290	259.6906	21.81119	19	6	289	14.45	3.39600000000019	13.7736	14.1860802535444	13.2641717526885	15.6659275954418	19.6059304519646	20.7858803679792
291	260.0416	20.76256	19	6	290	14.5	7.01999999999998	-20.9726	22.1162915236709	15.358999153268	16.4200077940678	19.9817696530674	20.8382903837521
292	260.1676	20.38276	19	6	291	14.55	2.51999999999953	-7.59599999999999	8.00310039922013	15.1523580266881	14.8535418295807	19.1448907890705	21.0389012502462
293	260.4645	21.21013	19	6	292	14.6	5.93799999999987	16.5474	17.580565712172	15.7014021254658	17.2526594889193	18.1515542358834	20.7375125486477
294	261.0078	20.77866	19	6	293	14.65	10.8659999999998	-8.62940000000002	13.8757522448333	15.9160300592675	16.8911580742505	18.0777138522297	20.630635785221
295	261.6564	20.23461	19	6	294	14.7	12.9720000000009	-10.881	16.9313007474329	16.442911906473	17.3597394478701	17.1007672798427	20.1793852290204
296	261.2092	21.30437	19	6	295	14.75	-8.94400000000019	21.3952	23.1894311926792	19.1463198245705	17.027700869644	17.6572602087611	19.9324179074318
297	261.7372	21.36846	19	6	296	14.8	10.5599999999993	1.2818	10.6375096352476	18.6299581218128	17.7208282403958	17.7722788978783	20.0683673500439
298	262.4099	19.96663	19	6	297	14.85	13.4540000000004	-28.0366	31.0976053026597	19.0180767702743	18.1725150281232	17.7791016934883	19.6344551185033
299	262.767	19.52918	19	6	298	14.9	7.14200000000005	-8.74899999999997	11.2939437310445	18.1393716800205	18.8801627546406	19.0887315617314	18.6153959062042
300	262.5692	20.45181	19	6	299	14.95	-3.95599999999945	18.4526	18.8718939897403	18.9987445743186	18.5356069642436	19.3108597259194	17.9935930925148
301	263.1773	19.73527	19	6	300	15	12.1619999999996	-14.3308	18.7959057414105	17.198710231676	18.8945126234543	19.0300770303926	17.9372099480216
302	262.9509	20.44684	19	6	301	15.05	-4.52800000000025	14.2314	14.9343741067379	19.1303673874685	20.6910159661758	19.673995685083	17.3975795486154
303	263.9065	19.89225	19	6	302	15.1	19.1120000000001	-11.0918	22.0974335894466	18.0531371582129	18.3055438980573	19.4041275849757	16.7736413419315
304	263.1679	19.14931	19	6	303	15.15	-14.7720000000004	-14.8588	20.9522295100071	19.6496535668882	21.2863050492123	19.0947013261503	16.712016997931
305	263.0724	19.8168	19	6	304	15.2	-1.90999999999917	13.3498	13.4857428434624	22.383287358033	21.2619800039688	18.7754510988306	16.3615314090653
306	264.3508	19.41879	19	6	305	15.25	25.5679999999995	-7.96019999999999	26.7784877847868	19.4123775644387	21.0324531911412	17.7757584189023	16.2101087762304
307	263.3683	20.458	19	6	306	15.3	-19.6500000000003	20.7841999999999	28.6025430624623	23.4422427109561	21.6271631297701	18.187028874946	15.8972528994599
308	263.3317	20.09771	19	6	307	15.35	-0.731999999999289	-7.20579999999998	7.24288462147498	24.4708228497247	20.6357401418281	17.2215039865595	16.1061339854505
309	264.6945	18.55949	19	6	308	15.4	27.2559999999999	-30.7644	41.1015552425938	22.4152528153943	19.30923989766	16.8957944892299	15.8136383377538
310	264.1361	19.30498	19	6	309	15.45	-11.1680000000001	14.9098	18.6286435373057	20.8710389015073	19.0152952334175	16.381255733065	15.6731033583537
311	263.7551	18.57319	19	6	310	15.5	-7.61999999999944	-14.6358	16.5006376131346	21.8591027192175	16.6570042143503	15.8926502429757	15.6016486910878
312	264.6754	19.06628	19	6	311	15.55	18.4059999999999	9.86179999999997	20.8814734930272	15.176237084364	15.6830417837161	15.6502683081603	15.5705755050904
313	264.6875	18.45724	19	6	312	15.6	0.241999999999507	-12.1808	12.1832037100264	13.5597676171104	16.1374640750616	15.3957284479797	15.3771489284592
314	264.9956	18.22744	19	6	313	15.65	6.16200000000049	-4.59599999999995	7.6872270683261	10.8987556133063	12.5052839292476	15.3463201436323	15.5322191631072
315	264.4754	18.31377	19	6	314	15.7	-10.4040000000009	1.7266	10.5462962010375	10.4950446659249	11.5005314621612	15.6222955382879	15.5888720927892
316	264.6351	18.30875	19	6	315	15.75	3.19400000000087	-0.100400000000036	3.19557759411433	10.4158254309056	10.7528472948102	14.7629573436997	15.1570826684529
317	264.67	19.25125	19	6	316	15.8	0.697999999999865	18.85	18.8629187561204	9.83433077413114	9.67337348655041	14.0222269010416	15.4696810999282
318	264.7528	18.66774	19	6	317	15.85	1.65599999999927	-11.6702	11.7871075349298	9.44129530721195	10.1557167541312	14.4331662774127	14.8159333070599
319	264.9761	18.7529	19	6	318	15.9	4.46599999999989	1.70320000000004	4.77975378445367	10.6069389763142	11.3834003896047	12.5385451137762	14.6583372890077
320	264.9011	18.33045	19	6	319	15.95	-1.49999999999977	-8.44900000000003	8.58111886644159	8.85170230717587	12.2292958431582	12.0353469907881	14.5329902696147
321	264.7435	17.90768	19	6	320	16	-3.15200000000004	-8.4554	9.02379593962542	9.89560807735676	12.8689104730491	12.1732203517829	14.5513480465307
322	265.2478	17.90159	19	6	321	16.05	10.086	-0.121800000000007	10.0867354104289	12.9324700050782	12.3614120183671	11.4671553250978	14.6328351686205
323	264.6677	18.52332	19	6	322	16.1	-11.6019999999992	12.4346	17.0066363858342	15.0172963791044	12.7288684797639	11.3501702719427	14.9915594392518
324	265.6134	18.20385	19	6	323	16.15	18.9139999999998	-6.38939999999998	19.9640634230607	15.1308819697841	12.5718062983049	11.9697370000641	15.4598985322723
325	265.2786	17.31452	19	6	324	16.2	-6.69600000000059	-17.7866	19.0052507365729	15.8711217295584	12.570162519415	12.4022930867479	15.6453232772938
326	265.6217	17.64961	19	6	325	16.25	6.86199999999985	6.70179999999995	9.59172389302347	15.562128882171	13.5935934087556	12.5384069180034	15.3824566276878
327	265.6265	18.33899	19	6	326	16.3	0.0960000000009131	13.7876	13.7879342093005	12.2111425915316	13.2609371636453	12.7523333249105	14.978098629166
328	266.3967	18.27228	19	6	327	16.35	15.4039999999998	-1.33420000000001	15.4616721488975	10.1230286597255	12.5446237897542	12.4103626275603	15.5978215268035
329	266.4601	18.12488	19	6	328	16.4	1.26800000000003	-2.94799999999995	3.20913196986347	12.0563048477271	12.5560736105236	12.4208800887854	15.5103029512241
330	266.0361	18.06481	19	6	329	16.45	-8.4800000000007	-1.20139999999999	8.56468107754234	10.6507525977322	12.5752903303376	12.6847248061644	15.763252420005
331	266.9988	18.08469	19	6	330	16.5	19.2540000000008	0.39759999999994	19.2581048330315	9.5271186973374	12.2079033629577	13.2100458500856	15.7502314085869
332	266.6687	18.15738	19	6	331	16.55	-6.60200000000032	1.45380000000003	6.76017295932613	12.9010046295156	13.1432546314539	13.6154020290806	15.3909452509065
333	267.1097	17.93885	19	6	332	16.6	8.81999999999948	-4.37060000000002	9.84350264692356	15.0275520009496	12.0918567753567	14.587390430524	15.5486913126453
334	267.9883	17.45312	19	6	333	16.65	17.5720000000001	-9.7146	20.0785616307544	12.3595018781883	12.269953879266	15.5734769209123	16.06477606339
335	268.908	17.17834	19	6	334	16.7	18.3940000000007	-5.4956	19.1974179347126	15.6357566651755	12.7992870929139	15.6683510162997	16.4525568852129
336	268.6736	17.35892	19	6	335	16.75	-4.68799999999987	3.61160000000005	5.91785421922501	14.6565948533759	12.8264982914157	16.001955911676	16.8170857432788
337	269.8305	17.33895	19	6	336	16.8	23.137999999999	-0.399400000000014	23.1414468942621	11.6389031290164	13.969866894516	15.9339703572904	16.6269815225966
338	269.8195	17.58609	19	6	337	16.85	-0.219999999999345	4.94279999999996	4.94769358792552	10.5710221848782	16.6301570712938	16.7624767761943	16.5654195960243
339	270.0417	17.4726	19	6	338	16.9	4.44399999999973	-2.26979999999998	4.99010300895658	13.293494704643	18.590880231301	18.4820607886721	17.4217448413189
340	270.7194	17.32826	19	6	339	16.95	13.5540000000003	-2.88679999999999	13.858013214022	12.3039771238565	18.7614117022619	19.491157849222	17.5303174083451
341	271.3816	18.04594	19	6	340	17	13.2439999999997	14.3536	19.5302168180487	18.6037192892116	19.7960084603942	19.3272424653909	17.8204088402919
342	271.1136	17.17662	19	6	341	17.05	-5.35999999999945	-17.3864	18.1938589903295	25.5428573335856	18.7246860831269	19.3147351767152	18.1721018681261
343	272.9027	16.83025	19	6	342	17.1	35.7819999999992	-6.92740000000001	36.4464044147011	26.9518012196455	21.4330967770319	19.7472123533479	18.4524247559817
344	271.1181	17.69778	19	6	343	17.15	-35.6919999999991	17.3506	39.6857932308268	26.2985222161454	24.6941676980782	20.1598151267159	18.4519858121029
345	272.1574	17.80808	19	6	344	17.2	20.7859999999994	2.20599999999997	20.9027326443213	25.1453950423973	26.18302860553	20.502820683678	18.4293990034934
346	272.2938	18.60975	19	6	345	17.25	2.72799999999961	16.0334	16.2638218005485	24.2624742648523	25.8279866393661	21.0957645685542	18.4549478384458
347	271.8014	18.23068	19	6	346	17.3	-9.8479999999995	-7.58139999999997	12.4282231215886	23.8454780625707	24.6596034589143	20.5016297202828	18.5678483666527
348	273.1155	17.31513	19	6	347	17.35	26.2819999999999	-18.311	32.0318005269762	25.4142559914145	22.864267635402	20.7204765644883	18.4141556943974
349	272.575	19.1158	19	6	348	17.4	-10.8100000000002	36.0134	37.6008122194189	25.3574510625868	21.7287500221308	22.4226095938524	18.4348500952732
350	273.5261	18.03815	19	6	349	17.45	19.0219999999999	-21.553	28.7466222885402	24.1738118754313	22.2442296650941	22.3759100105258	18.8408157036342
351	274.1467	17.53492	19	6	350	17.5	12.4120000000005	-10.0646	15.9797971564101	21.4660610059517	22.3955206767143	22.4307718304982	18.3973766557134
352	273.87	17.36349	19	6	351	17.55	-5.53400000000011	-3.42860000000002	6.51002718581123	19.6120219816908	22.2785733574387	22.7288017071716	18.5945435512778
353	274.2047	18.22544	19	6	352	17.6	6.69399999999996	17.239	18.4930461795779	19.0742033387737	20.0078563519446	22.3174590814394	18.4096262262355
354	275.1298	17.15271	19	6	353	17.65	18.5019999999997	-21.4546	28.3306170981147	19.4335902908417	20.1510514896267	21.3304947032936	18.0054151855485
355	276.3495	16.69465	19	6	354	17.7	24.3939999999998	-9.16119999999999	26.0575290739546	20.3833348394461	18.5687914155217	21.1904469906871	17.7040022865267
356	276.715	17.50486	19	6	355	17.75	7.30999999999995	16.2042	17.7767319167501	18.5496516979375	19.0335570216303	20.9079397652156	17.9262831050893
357	277.1418	17.13779	19	6	356	17.8	8.53600000000029	-7.34140000000004	11.2587499288334	20.6900809975626	20.7979999554289	21.201726376015	17.8020781519165
358	276.7154	17.32635	19	6	357	17.85	-8.52800000000002	3.77120000000005	9.32463047203484	18.0633794922697	21.7706505274768	20.0658346126005	17.9726649601375
359	278.5694	16.71678	19	6	358	17.9	37.0799999999997	-12.1914	39.0327635962403	18.6335237524188	20.9322393844564	18.3876394018744	18.1709686517232
360	277.9232	16.7156	19	6	359	17.95	-12.9239999999993	-0.0236000000000303	12.9240215474898	21.2126650714116	20.13666431628	18.1904735580464	18.1407794051705
361	278.8549	16.27326	19	6	360	18	18.6339999999996	-8.84679999999996	20.6274532174959	24.9916493570161	19.4203588537169	17.4675108460358	18.2280634061319
362	278.1645	17.26419	19	6	361	18.05	-13.8080000000002	19.8186	24.1544565237971	21.1743977713502	20.1248793945912	17.8743519258405	18.2800919313737
363	279.4046	16.59113	19	6	362	18.1	24.8020000000008	-13.4612	28.2195519000575	22.2099491402904	20.1238128732563	17.0720400991232	17.4514129917362
364	280.109	15.8851	19	6	363	18.15	14.0879999999993	-14.1206	19.9465056679104	20.207193955015	16.6242273141221	15.8510152443812	16.6477094515576
365	279.5159	16.56878	19	6	364	18.2	-11.8619999999999	13.6736	18.1017783921911	19.0370937177709	17.8121557005711	14.9051838893755	16.7319244951629
366	280.0425	16.50307	19	6	365	18.25	10.5320000000006	-1.31419999999999	10.6136772911189	15.2559763894965	15.9014646704414	14.7568016416243	16.6118383304494
367	280.7042	15.87082	19	6	366	18.3	13.2339999999999	-12.645	18.3039553375766	12.074056856894	14.9507038962522	15.1025265835502	16.8017148467009
368	280.6808	16.33593	19	6	367	18.35	-0.468000000000757	9.30220000000002	9.31396525868553	13.4143622608518	12.3734296707696	15.2248533557866	16.6912178533882
369	280.8613	16.42627	19	6	368	18.4	3.61000000000104	1.80679999999995	4.03690800489772	11.5957353858677	10.7697911043059	13.919327709594	16.174139392723
370	281.575	15.41205	19	6	369	18.45	14.2739999999992	-20.2844	24.8033054119804	10.8643140747335	9.6737034624709	13.9056487998152	15.7682610275826
371	281.6181	15.34942	19	6	370	18.5	0.862000000000762	-1.25260000000001	1.52054291619847	9.49088295204274	10.0932444295317	14.0253549817657	15.4544157397983
372	282.0287	15.95583	19	6	371	18.55	8.21199999999976	12.1282	14.6468487819051	9.46552535171793	10.0801737725091	13.8313821555758	15.5304325374715
373	282.1503	15.94239	19	6	372	18.6	2.43200000000002	-0.26880000000002	2.44680964523195	5.93304466408997	10.325893838317	12.585366902033	15.5970693019092
374	282.0301	16.09658	19	6	373	18.65	-2.40400000000022	3.0838	3.91012000327369	8.59075347319569	11.2144281050659	11.9649241998216	14.9041759140087
375	281.7543	16.32333	19	6	374	18.7	-5.51600000000008	4.53499999999998	7.14090197384061	9.29603347028472	9.99914189905928	12.2734019996387	14.2601822556497
376	282.4509	16.57437	19	6	375	18.75	13.9319999999998	5.02079999999999	14.809086961727	11.1609047245912	12.14924529309	12.3157368956831	14.1560277853706
377	282.5464	15.67074	19	6	376	18.8	1.91000000000031	-18.0726	18.1732487673503	12.9633308584138	12.7120604148994	12.4017033173868	14.6575814800114
378	282.9176	16.12748	19	6	377	18.85	7.42399999999975	9.13479999999996	11.7711659167644	14.0652391340286	12.7973041332965	13.3166010941759	15.1207035856812
379	283.0949	15.50617	19	6	378	18.9	3.54600000000005	-12.4262	12.9222506723868	15.7077371129842	13.1600572953373	13.9606393835716	14.4983636248974
380	282.7262	16.02012	19	6	379	18.95	-7.3739999999998	10.279	12.6504433519145	16.1280873595142	14.8731005368065	13.3460484971189	14.3594625924527
381	283.8726	16.1238	19	6	380	19	22.9279999999994	2.07360000000001	23.0215768565052	14.4337035420018	14.5382293618346	13.4413206335609	14.7224481063349
382	283.8726	15.11005	19	6	381	19.05	0	-20.275	20.275	13.3567837322608	14.7232328622645	13.1865131491024	14.7741186031422
383	283.9633	15.24784	19	6	382	19.1	1.81400000000053	2.75580000000001	3.29924682920239	15.6809619395845	16.3073083500349	14.1220985046952	14.3703289032943
384	283.5921	15.18264	19	6	383	19.15	-7.42399999999975	-1.30400000000002	7.53765162368203	13.3687216106849	16.7068506620774	13.9573365836363	14.1274432445329
385	284.7795	14.93199	19	6	384	19.2	23.7479999999994	-5.01299999999997	24.2713343885327	13.3183783650147	16.6929550951785	13.615180621924	14.1995141614804
386	284.5624	15.46229	19	6	385	19.25	-4.34199999999919	10.606	11.4603752120073	18.180913158068	14.7333959740318	13.555253929117	14.348040897502
387	285.4123	14.93314	19	6	386	19.3	16.9979999999998	-10.583	20.0232837716493	20.056917591894	13.6609658833054	14.2126363764727	14.9936409775433
388	284.2133	15.61757	19	6	387	19.35	-23.9800000000002	13.6886	27.6119207944687	17.7049482507726	15.446892876094	15.0165538155757	16.0679729393165
389	285.0573	15.56115	19	6	388	19.4	16.8799999999999	-1.12840000000002	16.9176737928119	16.0980703373786	14.7546158719353	15.0773995402008	16.7142443281696
390	285.3526	15.00966	19	6	389	19.45	5.90599999999995	-11.0298	12.5114876829256	14.003553401596	12.3572607070414	14.8132763850902	16.7171101997509
391	285.5212	15.03995	19	6	390	19.5	3.37200000000053	0.605799999999981	3.42598564503757	12.71287259412	12.5722784963994	15.4195412309041	17.67157865526
392	285.9008	14.75022	19	6	391	19.55	7.59199999999964	-5.79459999999997	9.55069909273632	9.45231415197664	13.702039890681	15.7168550507085	17.6148302249507
393	286.8884	15.1295	19	6	392	19.6	19.7519999999997	7.58559999999999	21.1585167570884	7.00957316331026	13.7257992811165	16.1552909045556	17.8610501959689
394	286.9142	15.11278	19	6	393	19.65	0.516000000000076	-0.334399999999988	0.614881582095342	9.04648665542019	13.4479484183242	16.2899622892441	17.87344631311
395	286.9024	15.12186	19	6	394	19.7	-0.235999999999876	0.181599999999982	0.297782739593709	13.400526379766	12.9335976750019	16.1256263233221	18.1541944416872
396	287.5742	15.01322	19	6	395	19.75	13.4360000000004	-2.17279999999999	13.6105531055872	14.7387259681131	16.1056864877765	16.3803448993208	18.4044584710667
397	288.9352	14.23851	19	6	396	19.8	27.2199999999998	-15.4942	31.3208977144652	17.4435826846718	17.7727442181116	17.5855786376998	18.6022666450345
398	288.032	15.29833	19	6	397	19.85	-18.0640000000005	21.1964	27.8495146988241	18.8576221866935	16.8636889330172	18.819344784457	18.7012851115564
399	288.3131	14.64966	19	6	398	19.9	5.62200000000075	-12.9734	14.1391651648889	23.1648863201329	17.8253087065529	19.4678492727675	19.3116687692866
400	288.6544	14.51098	19	6	399	19.95	6.82599999999979	-2.77360000000002	7.3679802497019	22.1449620564573	19.8939919396029	20.0881719023829	19.9460060057718
401	287.7372	16.00998	19	6	400	20	-18.3440000000007	29.98	35.1468737727842	18.9886518979213	20.1884113022421	21.9018366769592	19.7494451154464
402	288.026	14.73112	19	6	401	20.05	5.77600000000075	-25.5772	26.2212763960873	18.207034728434	21.4691173847186	22.043147300799	19.5713520585333
403	288.5541	15.02301	19	6	402	20.1	10.5619999999999	5.83779999999997	12.0679639061441	20.9303616925123	23.9128902877975	21.6000018872425	20.2389711601669
404	288.048	14.94851	19	6	403	20.15	-10.1220000000001	-1.48999999999997	10.2310793174524	17.2119362843514	25.4877501272108	21.7895560425837	20.6074432994722
405	289.0503	14.63822	19	6	404	20.2	20.0459999999998	-6.2058	20.9846150700934	20.7932727129799	27.2427461297638	22.6932082614503	20.2586973405848
406	288.2328	14.50844	19	6	405	20.25	-16.3499999999999	-2.5956	16.5547467319798	28.8371286776737	27.697986866142	23.2536630130165	20.3494751886995
407	290.429	14.29655	19	6	406	20.3	43.9239999999995	-4.23780000000001	44.1279585392295	32.7684655259877	26.3135503834864	22.9918969135962	19.9780522969453
408	288.1663	15.60616	19	6	407	20.35	-45.2539999999999	26.1922	52.2872437296134	33.5551305670154	26.3363148414679	22.3860164075371	20.0164888408309
409	289.5618	15.07158	19	6	408	20.4	27.9100000000005	-10.6916	29.8877635590224	38.1840374479325	25.7538033786145	23.5459379983724	19.6221068787134
410	288.3676	15.42675	19	6	409	20.45	-23.8840000000005	7.10339999999999	24.9179402752319	31.8338280539929	25.4924245832978	25.0787356264534	19.5670907156564
411	290.2071	14.68088	19	6	410	20.5	36.7900000000009	-14.9174	39.6992811365655	23.835501005262	26.3189147237908	24.0793489999886	19.8234052570116
412	289.7404	15.08728	19	6	411	20.55	-9.33400000000006	8.12799999999999	12.3769115695314	18.7391412312413	24.5146764424738	23.4258490663581	19.9887107618387
413	290.2795	15.38279	19	6	412	20.6	10.7819999999992	5.9102	12.2956084859589	17.4297185995802	20.8591425272766	24.3226514157781	19.9513248728875
414	290.2621	15.16318	19	6	413	20.65	-0.348000000000184	-4.39219999999999	4.40596468891888	14.4537919996491	21.6041258695339	24.9249243097002	20.2680326040228
415	290.8205	15.8925	19	6	414	20.7	11.1680000000001	14.5864	18.3708271169265	17.1955248309547	22.9147251231431	24.3917683578474	20.7953948957405
416	291.7324	15.05079	19	6	415	20.75	18.2380000000001	-16.8342	24.8196481369096	17.8827840492912	20.4607111338352	24.3186054780782	20.80083054702
417	291.5051	16.33511	19	6	416	20.8	-4.54599999999914	25.6864	26.0855757260597	24.4691105078265	20.5381477492298	22.3705259561908	20.4093686366753
418	291.1538	15.63132	19	6	417	20.85	-7.02600000000075	-14.0758	15.7319045776413	28.3997316467059	22.3089879900884	21.2136328972048	20.5915307856551
419	292.8233	14.79585	19	6	418	20.9	33.3900000000006	-16.7094	37.3375969815953	26.4676302680214	24.0960452407859	19.7763644846593	20.4585985089248
420	291.0768	15.54704	19	6	419	20.95	-34.9300000000005	15.0238	38.0239328113234	23.8807706675048	23.2911121323969	19.0460095289299	20.4478444642113
421	291.832	15.61163	19	6	420	21	15.104	1.29179999999998	15.1591412434874	26.7351919308856	22.3182962323656	17.7449738370639	20.3422030308232
422	292.3054	15.15525	19	6	421	21.05	9.46800000000053	-9.12759999999999	13.1512777234765	23.7229799737453	20.2263754699077	17.9342742228784	20.5922409491093
423	293.7705	14.83263	19	6	422	21.1	29.3020000000001	-6.45240000000001	30.0040108945456	18.182492618088	21.5681232671329	18.3026478585324	20.5895780235571
424	292.8343	15.43607	19	6	423	21.15	-18.7240000000008	12.0688	22.2765371958936	18.1689621967097	17.9486030997847	18.7465091654619	21.4009359683712
425	293.2055	15.7946	19	6	424	21.2	7.42399999999975	7.1706	10.3214960330369	16.5719802723106	15.1772939347167	18.8975815300306	21.5124051974105
426	292.6916	16.34713	19	6	425	21.25	-10.2779999999996	11.0506	15.0914891365959	16.4010546033802	15.0292365402925	18.3479980810235	21.3246110666533
427	292.5388	16.13885	19	6	426	21.3	-3.05600000000027	-4.16559999999997	5.16636810148109	12.1742262258241	15.3304006965271	17.8268403597545	20.5663378592782
428	293.5898	15.12909	19	6	427	21.35	21.0200000000009	-20.1952	29.1493825498936	12.1720952513454	14.2963077269765	18.7970451637732	20.2282480824781
429	293.614	15.07735	19	6	428	21.4	0.483999999999014	-1.03480000000001	1.14239530811321	11.8895108838754	13.3969730901379	17.3712590194773	19.7090411043773
430	293.9879	15.43229	19	6	429	21.45	7.47800000000097	7.09880000000002	10.3108411606432	14.0888211207436	14.5040509276642	15.8169533019691	19.2144074793302
431	294.6573	15.29207	19	6	430	21.5	13.3879999999999	-2.80439999999999	13.6785672992458	12.1915608505727	14.3776999296814	16.6050570616578	18.3580035465083
432	294.4008	16.05843	19	6	431	21.55	-5.13000000000034	15.3272	16.1629192858222	14.6197199544517	15.4273052496013	17.7586328318606	18.4477631379245
433	294.445	15.07627	19	6	432	21.6	0.883999999999787	-19.6432	19.663081199039	16.836006603983	16.0259670604134	16.856504631336	18.5496888454513
434	294.6204	15.71685	19	6	433	21.65	3.50800000000049	12.8116	13.2831908275084	16.8658889754874	16.7939149391699	17.8769476270423	18.8001922020865
435	295.5727	15.22982	19	6	434	21.7	19.0459999999996	-9.74060000000001	21.3922744082995	16.765789378459	16.4566126692215	18.6330420369735	18.6744490127231
436	294.8816	15.20949	19	6	435	21.75	-13.8220000000001	-0.40659999999999	13.8279791567677	19.8603732702541	18.1808775830231	18.3306166552285	18.3030245192899
437	294.9866	15.98554	19	6	436	21.8	2.10000000000036	15.521	15.6624213006802	18.968109923888	20.1868649671942	18.7621497623656	18.1341738122257
438	296.0942	14.62188	19	6	437	21.85	22.1519999999998	-27.2732	35.1360006580144	16.07721873446	19.4167015356955	19.2428632677515	18.3298906309695
439	296.4756	14.4003	19	6	438	21.9	7.6279999999997	-4.43160000000002	8.82187409567807	19.4958661905588	22.3569221639466	19.6417177240952	17.4251556607058
440	296.7133	14.65295	19	6	439	21.95	4.75400000000036	5.05300000000002	6.93781846115936	23.6079405559293	22.7620331462829	19.3828054297305	16.7884363623404
441	295.3415	15.36602	19	6	440	22	-27.4360000000001	14.2614	30.9212164372621	18.973029801137	22.2835333807756	18.9710332559527	16.5638175271748
442	296.7336	14.20745	19	6	441	22.05	27.8420000000006	-23.1714	36.2227931275327	25.7457344040051	22.0969942751298	18.9612520529706	16.424121807806
443	296.2974	14.61662	19	6	442	22.1	-8.72400000000084	8.18339999999999	11.9614468840527	29.4468475581058	22.4597594750896	18.7967298323701	15.8114551231311
444	294.6552	15.97981	19	6	443	22.15	-32.8440000000001	27.2638	42.6853971100188	25.0712005709924	22.4895205090206	18.853875238711	15.9535563279876
445	295.9273	15.96654	19	6	444	22.2	25.4420000000005	-0.265400000000007	25.4433842316627	20.5860479943304	22.3089981902396	18.4513164954156	16.1757567177665
446	296.1978	15.60423	19	6	445	22.25	5.4099999999994	-7.24620000000002	9.04298150169477	25.9464891490422	19.7611889288822	18.2580509575563	16.1726250339116
447	295.9658	16.2539	19	6	446	22.3	-4.63999999999942	12.9934	13.7970302442227	19.2333066140361	17.735639138747	18.4415072646969	16.1644888543908
448	297.347	14.89418	19	6	447	22.35	27.6239999999996	-27.1944	38.7636526576118	15.1711488223733	18.1767581290447	17.8627360981658	15.7745094648106
449	297.0197	15.21165	19	6	448	22.4	-6.54599999999959	6.3494	9.11948443498835	14.451177286772	15.3508283134754	17.4790523019343	16.0242374979432
450	296.7632	15.21981	19	6	449	22.45	-5.13000000000034	0.163200000000003	5.1325952733489	14.8852302831636	14.1405998445484	17.7599194227117	16.5502318764471
451	296.9123	14.99213	19	6	450	22.5	2.98200000000065	-4.55360000000002	5.44312382368839	10.4070271090472	14.2325685343369	16.5225779926917	17.3456650104412
452	296.6445	15.74424	19	6	451	22.55	-5.35600000000045	15.0422	15.9672952261804	11.4683500129148	14.786020254264	15.0896107837514	17.7162714936876
453	296.0567	15.17446	19	6	452	22.6	-11.7560000000003	-11.3956	16.37263678703	13.1100508667234	13.265712721242	14.7664056149262	17.5005188357765
454	296.7074	14.86322	19	6	453	22.65	13.0140000000006	-6.22479999999999	14.4260989543263	14.0139597819019	12.468584094848	14.0301650289329	17.2338308315812
455	296.3726	15.44017	19	6	454	22.7	-6.69600000000059	11.539	13.3410995423918	14.6868102253643	13.2108406551838	13.7184713985594	17.2635087589455
456	296.8062	15.19496	19	6	455	22.75	8.67200000000025	-4.9042	9.96266839958073	16.1243983334367	13.2839670565012	14.0146334125946	17.4272878288633
457	295.8579	15.38204	19	6	456	22.8	-18.9660000000003	3.7416	19.3315474434928	13.4688181767811	12.4435824287558	13.5668279464161	17.538933252417
458	296.8755	14.78854	19	6	457	22.85	20.3520000000003	-11.87	23.5605773273919	13.3116304436442	11.3560531008077	12.3061556618697	16.922260965726
459	296.8267	14.81878	19	6	458	22.9	-0.975999999999431	0.604800000000019	1.14819817104841	12.5539743311006	12.7095017443903	12.4067572717911	17.3314145555286
460	296.3505	15.22782	19	6	459	22.95	-9.52400000000011	8.18079999999998	12.5551608767073	10.2003546321473	13.2963429525704	13.7176583231637	17.3233833362068
461	296.1566	15.46805	19	6	460	23	-3.8779999999997	4.80460000000001	6.17438783686268	6.58770786817875	13.7966982908523	15.7202967649297	16.8228595318007
462	296.4462	15.22485	19	6	461	23.05	5.79199999999901	-4.864	7.56344894872627	11.9501853119995	12.3476356385682	16.4712909344046	16.3942912426298
463	296.237	15.40314	19	6	462	23.1	-4.18399999999906	3.56580000000001	5.4973435075491	13.2810554614965	11.3465986024975	16.2043078391829	16.4740380819282
464	297.4264	14.66842	19	6	463	23.15	23.7879999999996	-14.6944	27.960585390152	15.0394222506041	12.3449304487342	15.6137864244514	15.7494516923807
465	296.6879	15.28253	19	6	464	23.2	-14.7699999999998	12.2822	19.2095116241927	14.494916644989	14.2244759911435	16.0757010224755	15.5012943123674
466	297.1782	14.71722	19	6	465	23.25	9.80599999999981	-11.3062	14.9662217824004	16.1054893368163	18.1566264733581	16.5965247001703	15.7155358658324
467	296.9397	14.67594	19	6	466	23.3	-4.76999999999975	-0.825599999999973	4.84092092065111	12.7396755854689	20.4989994400533	16.636359240137	15.7619663083809
468	296.2631	14.71105	19	6	467	23.35	-13.5320000000002	0.702199999999991	13.5502069666852	15.1678965207905	21.052562577558	15.9817858332862	15.0357847043854
469	296.3976	15.25113	19	6	468	23.4	2.69000000000005	10.8016	11.1315166334152	21.273830696112	18.5180711045126	17.1837768091228	15.0823689031918
470	297.6136	14.26194	19	6	469	23.45	24.3200000000002	-19.7838	31.3506163008003	26.5030822351176	18.8550590923805	16.886847249702	15.0997486874409
471	296.3163	16.13055	19	6	470	23.5	-25.9460000000001	37.3722	45.4958926590083	25.9996358182998	19.3963511094883	17.1231410709097	15.1547456108858
472	296.7078	14.63147	19	6	471	23.55	7.83000000000015	-29.9816	30.9871786156791	24.2964666235562	20.9250828417058	17.6989717015083	15.2764289745455
473	297.1456	14.9671	19	6	472	23.6	8.75599999999963	6.7126	11.032974882596	22.5422216639706	20.6169730640749	18.1816705489302	15.1617137188625
474	297.0795	14.85425	19	6	473	23.65	-1.32200000000012	-2.257	2.61567065969711	17.5188715228645	22.0226231695115	17.4687383558286	14.8873870354728
475	296.3716	15.73371	19	6	474	23.7	-14.1579999999999	17.5892	22.5793915028726	15.347083448294	19.5492185082605	17.2841172261754	15.1974491083572
476	296.7093	14.77234	19	6	475	23.75	6.75399999999968	-19.2274	20.3791419534777	15.2343103098499	16.0896556684614	17.4164383190701	15.5940989421391
477	297.4059	14.04597	19	6	476	23.8	13.9319999999998	-14.5274	20.1282382428268	19.7487797154668	14.8989439629632	17.9571046703458	15.2221641815551
478	297.9104	13.90638	19	6	477	23.85	10.0900000000001	-2.7918	10.4691091903754	16.5562153525504	15.3107785203023	17.7654137469011	14.7307175996329
479	297.0186	14.79564	19	6	478	23.9	-17.8359999999998	17.7852	25.1880176877815	14.6604398140582	16.4194056071446	17.7579805345925	14.9830917489912
480	297.2461	14.55545	19	6	479	23.95	4.55000000000041	-4.8038	6.61656968829043	14.4508044776324	15.7131753599703	16.4818390517182	14.7662562353572
481	297.0888	15.07727	19	6	480	24	-3.14600000000041	10.4364	10.9002642610169	15.3872467307548	15.436525528652	14.5891944568419	14.6827871814485
482	297.975	14.72404	19	6	481	24.05	17.7240000000006	-7.0646	19.0800615606979	13.0900314988224	14.9891264989858	14.0815670146863	14.6872643290716
483	297.4133	15.23237	19	6	482	24.1	-11.2340000000006	10.1666	15.1513204559871	14.8701353673903	14.9138544297273	14.1191195985421	14.8720637193662
484	297.9297	14.78216	19	6	483	24.15	10.3280000000007	-9.0042	13.7019415281198	16.2126112432458	13.4933378996736	14.1609876464942	14.6861620595019
485	297.6304	15.49796	19	6	484	24.2	-5.98600000000033	14.316	15.5170890311297	15.5274485203391	13.414459595176	14.319197194239	15.0753732972478
486	297.3506	14.66296	19	6	485	24.25	-5.59600000000046	-16.7	17.6126436402945	14.4404621286998	13.0887332452224	14.5916731841078	15.0139058479201
487	297.7872	15.31259	19	6	486	24.3	8.73199999999997	12.9926	15.6542479461646	13.8966443005248	13.2641900664094	13.8079691229731	16.0040591235171
488	297.7404	14.82903	19	6	487	24.35	-0.93599999999924	-9.67120000000001	9.71638849779067	11.9587838229617	12.9274606767819	13.4796493659795	16.0077997326817
489	297.3056	14.49361	19	6	488	24.4	-8.69599999999991	-6.70839999999998	10.9828523872443	9.964855247199	11.9025696858437	12.7824066888596	15.9527001131904
490	297.5743	14.38088	19	6	489	24.45	5.37399999999934	-2.25460000000002	5.82778664331434	11.0009316124797	12.9252190285077	12.6456652210123	15.6589191197338
491	297.8868	14.60084	19	6	490	24.5	6.25	4.39920000000001	7.64300076148106	11.4144592248639	13.7468208395636	12.2424332919872	14.6952283016977
492	297.0518	15.22372	19	6	491	24.55	-16.6999999999996	12.4576	20.8346297725682	9.90849507116263	12.6268117469605	11.6755569566349	14.0760696239838
493	297.568	14.93965	19	6	492	24.6	10.3239999999994	-5.6814	11.7840265597116	13.8916542340538	12.0454443022318	11.5624568898021	14.0465878024964
494	297.7257	15.00993	19	6	493	24.65	3.15400000000068	1.40560000000001	3.45303161873799	17.5287864319283	12.0714754780455	11.9035857631752	14.2905522245633
495	298.5819	14.04881	19	6	494	24.7	17.124	-19.2224	25.74358245777	14.2526918814412	11.8768708468487	12.8666293683202	13.8769269166406
496	297.8057	15.08095	19	6	495	24.75	-15.5240000000003	20.6428	25.8286617508537	12.6764293795997	11.396133338752	12.61137337677	13.6891670269221
497	297.6322	15.22058	19	6	496	24.8	-3.4699999999998	2.79260000000001	4.45415702013284	14.2344558849285	10.0869238468603	14.0510135766884	13.3644308710979
498	297.5636	15.40326	19	6	497	24.85	-1.37200000000007	3.65359999999999	3.90271405050384	9.86208745964357	10.1974531028224	14.2501857184623	13.3309742139693
499	297.8833	14.94086	19	6	498	24.9	6.39400000000023	-9.24799999999998	11.243164145382	5.26348024557581	11.9046018405068	14.1474196917884	13.2763224871024
500	298.0594	15.02246	19	6	499	24.95	3.52199999999925	1.632	3.88174033134556	5.92115581227946	12.8080397081326	14.8359991877493	13.3576033616385
501	297.9263	15.07131	19	6	500	25	-2.66199999999913	0.976999999999997	2.83562568051486	7.71847682604512	11.4759259139764	14.8012621465536	13.3165088118971
502	297.5862	15.25624	19	6	501	25.05	-6.80200000000013	3.69859999999999	7.74253485365108	9.57474779608512	15.4752154064164	14.0705722332813	12.9269399985892
503	298.1826	15.01202	19	6	502	25.1	11.9279999999992	-4.88440000000001	12.8893191193321	15.7539919566217	16.4549271346928	13.9740560064506	12.8565699290791
504	299.0279	14.43012	19	6	503	25.15	16.9060000000002	-11.638	20.524518995582	17.6883715823769	16.2233639055312	14.4201168026325	12.59254781143
505	297.9764	15.81508	19	6	504	25.2	-21.0299999999995	27.6992	34.7779611340282	25.0292750005533	17.79512752865	13.4346566390422	12.2489179490044
506	298.556	16.04994	19	6	505	25.25	11.5919999999994	4.69719999999999	12.5075238092912	25.1913774433405	18.2063909543552	12.7866608697365	12.043405080345
507	299.7209	14.15736	19	6	506	25.3	23.2979999999998	-37.8516	44.4470519445327	22.8719800149772	18.0542206197023	12.9208926192227	12.3286788491768
508	299.8041	14.83728	19	6	507	25.35	1.66400000000067	13.5984	13.6998313332684	19.8362631006783	17.7506589100788	13.182299061959	12.1926157506232
509	299.4911	15.15553	19	6	508	25.4	-6.25999999999976	6.36500000000002	8.92753185376548	18.7244103263334	16.9356317647581	13.7702382853453	12.2432241230026
510	300.3845	14.75282	19	6	509	25.45	17.8679999999997	-8.05420000000002	19.5993765625336	11.0791662388513	14.0612735699517	14.0695415022647	12.6961544012923
511	300.6703	14.5553	19	6	510	25.5	5.71599999999989	-3.95039999999998	6.94825993756701	10.3099403768171	14.0973958254966	14.3905843318069	12.93100372225
512	300.822	14.82684	19	6	511	25.55	3.03400000000011	5.4308	6.22083150712191	10.9992835145391	10.366569832029	14.1783230405434	12.5907416437347
513	300.6188	14.37801	19	6	512	25.6	-4.06399999999962	-8.97660000000002	9.85370202309758	8.28628403922521	9.90967098922525	14.1506829683561	12.5106345810451
514	301.2091	14.56335	19	6	513	25.65	11.8059999999991	3.7068	12.3742475423752	9.47038132465973	11.3171126651594	13.2815098596847	12.6836361716995
515	301.441	14.75637	19	6	514	25.7	4.63799999999992	3.86040000000001	6.03437918596432	9.65397342520678	10.3439554758793	11.6312065296886	12.940096678307
516	301.4304	15.39972	19	6	515	25.75	-0.21199999999908	12.867	12.8687463647396	9.5094016016334	10.5747777092587	11.4754367839201	12.6510452435665
517	301.2438	15.704	19	6	516	25.8	-3.73199999999997	6.08560000000001	7.13879200985712	11.6349418157798	10.3024254613846	10.6063441216652	12.8359894439432
518	301.1955	15.25002	19	6	517	25.85	-0.966000000000804	-9.07960000000003	9.13084290523071	12.4016269125335	10.5507070266333	10.1350457827841	13.0446044312346
519	302.3082	15.54092	19	6	518	25.9	22.2540000000004	5.81800000000001	23.001948613107	11.6791740938576	9.62738795461119	10.3390285542169	13.4305865353614
520	302.0988	15.09417	19	6	519	25.95	-4.18800000000033	-8.935	9.86780466973291	10.9508774975625	9.20113948942554	10.5563096148353	13.6396496112931
521	302.5226	15.28018	19	6	520	26	8.47600000000057	3.72019999999999	9.25648227136041	11.5920124516333	8.85347774234354	11.0607452979465	13.6182246394465
522	302.6871	15.33949	19	6	521	26.05	3.28999999999951	1.1862	3.49730902838122	7.61983409344262	10.8461184113014	11.1109110541882	13.6377567702281
523	303.16	14.94346	19	6	522	26.1	9.45800000000077	-7.92059999999999	12.3365176755847	6.0006520663176	10.3604205763429	11.0472131556397	14.0002448409939
524	303.2151	15.09053	19	6	523	26.15	1.10199999999963	2.94139999999999	3.14105682215383	6.02778139082944	9.3609444432744	10.9471555407665	13.8654742936749
525	303.3029	15.07869	19	6	524	26.2	1.75600000000031	-0.236799999999988	1.7718945341078	10.7413593250404	10.7686637537912	12.4455367175718	13.2692172134577
526	303.0273	15.45892	19	6	525	26.25	-5.51199999999994	7.60460000000002	9.39212889391961	9.12882870105255	11.5467128866343	12.5154296173965	13.1249080732644
527	304.0549	14.57838	19	6	526	26.3	20.551999999999	-17.6108	27.0651986994361	11.1020547931062	11.9193966469918	12.7510862686636	12.1486990721716
528	304.2376	14.68922	19	6	527	26.35	3.65400000000022	2.21680000000003	4.27386455564536	15.5366754412647	11.543719284646	12.9069098005101	12.3828332629351
529	304.1794	15.33697	19	6	528	26.4	-1.16399999999999	12.955	13.007187282422	17.0656443824391	12.2669231269218	13.0909347853775	12.5709852714481
530	305.0626	14.52866	19	6	529	26.45	17.6639999999998	-16.1662	23.9449977749005	13.0974339689431	15.689933945718	13.2097577203215	NA
531	304.6287	15.26172	19	6	530	26.5	-8.67799999999988	14.6612	17.0369735997917	13.9586098682395	16.1773814924495	12.8458649470861	NA
532	304.6931	15.61714	19	6	531	26.55	1.28800000000069	7.10839999999997	7.22414663195601	13.4317914607374	14.6560541260258	13.0971904999128	NA
533	304.2752	15.52024	19	6	532	26.6	-8.35800000000063	-1.938	8.57974405212711	15.8431924501714	15.4533990246774	13.8498067136317	NA
534	304.7737	15.66342	19	6	533	26.65	9.97000000000071	2.86360000000002	10.3730952449119	15.2891186024598	16.8209251274805	14.4494387276651	NA
535	306.5628	15.46472	19	6	534	26.7	35.7819999999992	-3.97400000000001	36.0020027220701	16.2146742831085	15.6508516868519	14.9072278972269	NA
536	305.8568	15.56672	19	6	535	26.75	-14.1199999999992	2.04000000000001	14.2666043612339	16.9481881811153	14.1450170075379	14.7743793626087	NA
537	306.2731	15.98846	19	6	536	26.8	8.32599999999957	8.4348	11.8519250351997	20.2100587942236	14.2749843528338	13.691054022678	NA
538	306.6277	16.48771	19	6	537	26.85	7.0920000000001	9.985	12.247313542161	15.4585109235324	16.1558941426174	14.6306207430861	NA
539	307.8075	15.86485	19	6	538	26.9	23.596	-12.4572	26.6824483104531	13.000915412616	16.6319543284085	14.8029419886793	NA
540	308.4004	16.01741	19	6	539	26.95	11.8579999999997	3.05120000000002	12.2442633686144	12.3352944225592	14.1245218487357	NA	NA
541	308.4993	16.0199	19	6	540	27	1.97800000000029	0.0497999999999621	1.97862680665181	15.3636001041194	13.3713772327679	NA	NA
542	308.1185	16.21129	19	6	541	27.05	-7.61600000000044	3.82780000000004	8.52382008491539	13.0538498625934	12.7260539193302	NA	NA
543	309.123	15.28051	19	6	542	27.1	20.0900000000001	-18.6156	27.3888419499622	12.7905327739389	13.8078424614947	NA	NA
544	308.8616	15.99061	19	6	543	27.15	-5.22799999999961	14.202	15.1336971028231	13.7418390529199	12.7849588498782	NA	NA
545	309.3561	15.75822	19	6	544	27.2	9.89000000000033	-4.64780000000001	10.927677925342	13.1168134161012	NA	NA	NA
546	309.5516	15.48402	19	6	545	27.25	3.90999999999963	-5.48400000000001	6.73515820155675	12.2520848188701	NA	NA	NA
547	309.7889	15.61268	19	6	546	27.3	4.74600000000009	2.5732	5.39869190082198	12.5160678371629	NA	NA	NA
548	310.7149	16.30009	19	6	547	27.35	18.5199999999998	13.7482	23.0651989638067	NA	NA	NA	NA
549	311.2985	15.72025	19	6	548	27.4	11.6719999999998	-11.5968	16.4536121942872	NA	NA	NA	NA
550	NA	NA	19	6	549	27.45	NA	NA	NA	NA	NA	NA	NA
551	NA	NA	19	6	550	27.5	NA	NA	NA	NA	NA	NA	NA
552	NA	NA	19	6	551	27.55	NA	NA	NA	NA	NA	NA	NA
553	NA	NA	19	6	552	27.6	NA	NA	NA	NA	NA	NA	NA
554	NA	NA	19	6	553	27.65	NA	NA	NA	NA	NA	NA	NA
555	NA	NA	19	6	554	27.7	NA	NA	NA	NA	NA	NA	NA
556	NA	NA	19	6	555	27.75	NA	NA	NA	NA	NA	NA	NA
557	NA	NA	19	6	556	27.8	NA	NA	NA	NA	NA	NA	NA
558	NA	NA	19	6	557	27.85	NA	NA	NA	NA	NA	NA	NA
559	NA	NA	19	6	558	27.9	NA	NA	NA	NA	NA	NA	NA
560	NA	NA	19	6	559	27.95	NA	NA	NA	NA	NA	NA	NA
561	NA	NA	19	6	560	28	NA	NA	NA	NA	NA	NA	NA
562	NA	NA	19	6	561	28.05	NA	NA	NA	NA	NA	NA	NA
563	NA	NA	19	6	562	28.1	NA	NA	NA	NA	NA	NA	NA
564	NA	NA	19	6	563	28.15	NA	NA	NA	NA	NA	NA	NA
565	NA	NA	19	6	564	28.2	NA	NA	NA	NA	NA	NA	NA
566	NA	NA	19	6	565	28.25	NA	NA	NA	NA	NA	NA	NA
567	NA	NA	19	6	566	28.3	NA	NA	NA	NA	NA	NA	NA
568	NA	NA	19	6	567	28.35	NA	NA	NA	NA	NA	NA	NA
569	NA	NA	19	6	568	28.4	NA	NA	NA	NA	NA	NA	NA
570	NA	NA	19	6	569	28.45	NA	NA	NA	NA	NA	NA	NA
571	NA	NA	19	6	570	28.5	NA	NA	NA	NA	NA	NA	NA
572	NA	NA	19	6	571	28.55	NA	NA	NA	NA	NA	NA	NA
573	NA	NA	19	6	572	28.6	NA	NA	NA	NA	NA	NA	NA
574	NA	NA	19	6	573	28.65	NA	NA	NA	NA	NA	NA	NA
575	NA	NA	19	6	574	28.7	NA	NA	NA	NA	NA	NA	NA
576	NA	NA	19	6	575	28.75	NA	NA	NA	NA	NA	NA	NA
577	NA	NA	19	6	576	28.8	NA	NA	NA	NA	NA	NA	NA
578	NA	NA	19	6	577	28.85	NA	NA	NA	NA	NA	NA	NA
579	NA	NA	19	6	578	28.9	NA	NA	NA	NA	NA	NA	NA
580	NA	NA	19	6	579	28.95	NA	NA	NA	NA	NA	NA	NA
581	NA	NA	19	6	580	29	NA	NA	NA	NA	NA	NA	NA
582	NA	NA	19	6	581	29.05	NA	NA	NA	NA	NA	NA	NA
583	NA	NA	19	6	582	29.1	NA	NA	NA	NA	NA	NA	NA
584	NA	NA	19	6	583	29.15	NA	NA	NA	NA	NA	NA	NA
585	NA	NA	19	6	584	29.2	NA	NA	NA	NA	NA	NA	NA
586	NA	NA	19	6	585	29.25	NA	NA	NA	NA	NA	NA	NA
587	NA	NA	19	6	586	29.3	NA	NA	NA	NA	NA	NA	NA
588	NA	NA	19	6	587	29.35	NA	NA	NA	NA	NA	NA	NA
589	NA	NA	19	6	588	29.4	NA	NA	NA	NA	NA	NA	NA
590	NA	NA	19	6	589	29.45	NA	NA	NA	NA	NA	NA	NA
591	NA	NA	19	6	590	29.5	NA	NA	NA	NA	NA	NA	NA
592	NA	NA	19	6	591	29.55	NA	NA	NA	NA	NA	NA	NA
593	NA	NA	19	6	592	29.6	NA	NA	NA	NA	NA	NA	NA
594	NA	NA	19	6	593	29.65	NA	NA	NA	NA	NA	NA	NA
595	NA	NA	19	6	594	29.7	NA	NA	NA	NA	NA	NA	NA
596	NA	NA	19	6	595	29.75	NA	NA	NA	NA	NA	NA	NA
597	NA	NA	19	6	596	29.8	NA	NA	NA	NA	NA	NA	NA
598	NA	NA	19	6	597	29.85	NA	NA	NA	NA	NA	NA	NA
599	NA	NA	19	6	598	29.9	NA	NA	NA	NA	NA	NA	NA
600	NA	NA	19	6	599	29.95	NA	NA	NA	NA	NA	NA	NA
601	NA	NA	19	6	600	30	NA	NA	NA	NA	NA	NA	NA
