# Supplementary material for: An automated feeding system for the African killifish reveals the impact of diet on lifespan and allows scalable assessment of associative learning
Source: eLife. 2022 Nov 10;11:e69008. doi: 10.7554/eLife.69008 (PMC9788828; doi:10.7554/eLife.69008)
Supplement: Figure 6—source data 3. [file elife-69008-fig6-data3.zip › Filtered and Interpolated Trajectories with Kinematics/t1_REC0014 DLC_likelihood-euclidean-filtered_splines-interpolated_kinematics_02_resnet50_TrainAllTheThingsJun28shuffle1_1030000.csv]

	x2	y2	fishnum	recording_num	bodyparts_coords	seconds	velocity_x	velocity_y	velocity_xy	velocity_xy_5frame	velocity_xy_10frame	velocity_xy_20frame	velocity_xy_40frame
1	37.48673	287.7866	1	14	0	0	0	0	0	NA	NA	NA	NA
2	37.1445	286.6513	1	14	1	0.05	-6.84460000000001	-22.7060000000006	23.7152057794156	NA	NA	NA	NA
3	36.70664	285.9593	1	14	2	0.1	-8.75720000000001	-13.8400000000001	16.3778555323951	22.9361178569558	NA	NA	NA
4	37.40367	285.1336	1	14	3	0.15	13.9406	-16.5139999999997	21.6113980195634	31.6340737033372	NA	NA	NA
5	38.57306	282.7569	1	14	4	0.2	23.3878	-47.5340000000006	52.976129953405	56.987513192067	89.278283895374	NA	NA
6	37.85127	280.7057	1	14	5	0.25	-14.4358	-41.0239999999999	43.4897792319068	98.9312129313492	95.952729079626	NA	NA
7	37.4171699801844	273.194112859304	1	14	6	0.3	-8.68200039631205	-150.231742813919	150.482403223065	138.056879976029	99.9447975309095	NA	NA
8	37.922178235016	261.900580632784	1	14	7	0.35	10.100165096632	-225.870644530401	226.096354228806	155.620449933792	110.6350932527	NA	NA
9	39.25923	251.1212	1	14	8	0.4	26.7410352996801	-215.58761265568	217.239733242964	160.271384455915	127.177109185212	NA	NA
10	41.2885517528822	244.380338404298	1	14	9	0.45	40.5864350576439	-134.81723191404	140.793979742219	142.902081869752	146.008998424806	121.649191829101	NA
11	43.7395349403726	242.115446344169	1	14	10	0.5	49.019663749808	-45.29784120258	66.7444518425194	122.338973574051	167.863116437413	125.782339122339	NA
12	46.3088622514218	243.992245081891	1	14	11	0.55	51.386546220984	37.5359747544405	63.6358902922503	116.297338394395	177.111320004819	129.232201157395	NA
13	48.6932163749807	249.676455879742	1	14	12	0.6	47.687082471178	113.68421595702	123.280812750303	136.397546915821	172.988650324835	135.862365190084	NA
14	50.58928	258.8338	1	14	13	0.65	37.921272500386	183.14688240516	187.031557344684	175.454848418912	160.770345048643	144.455795812793	NA
15	51.7366226573482	270.843871788006	1	14	14	0.7	22.9468531469639	240.201435760121	241.295022349347	211.320558139885	154.020099762829	152.55640529519	NA
16	52.046361245565	283.941757921353	1	14	15	0.75	6.19477176433605	261.957722666939	262.030959357976	223.638327075619	155.611949165053	160.952748641616	NA
17	51.4724995051076	296.076418160697	1	14	16	0.8	-11.4772348091481	242.693204786881	242.964438897118	205.24335170289	158.519604783881	162.545791318159	NA
18	49.9690411764335	305.196812266694	1	14	17	0.85	-30.069166573482	182.40788211994	184.869657428972	171.642652609837	161.089637127468	157.663184286392	NA
19	47.48999	309.2519	1	14	18	0.9	-49.58102352867	81.1017546661196	95.0566804810371	135.769049911193	161.734482440373	149.675026323493	NA
20	43.97984	308.1993	1	14	19	0.95	-70.2029999999999	-21.0519999999997	73.291526884081	105.718651427876	159.103812165573	145.495632371708	114.192561436212
21	39.9861	307.1349	1	14	20	1	-79.8748000000001	-21.2879999999996	82.6629458647585	98.5409471793159	154.042380845819	144.22145094522	114.962391547486
22	37.8839490001527	303.003319732735	1	14	21	1.05	-42.0430199969461	-82.6316053453002	92.7124464805295	118.225613177856	147.9802626315	146.62300853583	118.184705097563
23	37.7814806055467	295.554967728673	1	14	22	1.1	-2.04936789211999	-148.967040081241	148.981136186174	146.564971721309	142.337718247949	143.4568298874	119.213694974403
24	39.0597536563966	285.965791322966	1	14	23	1.15	25.5654610169981	-191.783528114139	193.48001047374	172.315711780446	138.579707598343	135.104197373826	119.742303682809
25	41.0998269929172	275.411737850762	1	14	24	1.2	40.801466730412	-211.081069444081	214.988319601344	190.241873835125	136.971164980587	129.443350502528	119.480472942982
26	43.2827594553231	265.068754647213	1	14	25	1.25	43.658649248118	-206.85966407098	211.416646160441	186.134489316582	132.830952725386	121.221572453345	118.798157104077
27	44.9896098838291	256.11278904747	1	14	26	1.3	34.1370085701199	-179.119311994859	182.343256753926	158.933802018829	134.72641228778	113.859217907707	115.855848794236
28	45.6014371186498	249.719788386682	1	14	27	1.35	12.236544696414	-127.86001321576	128.444213593457	127.377358239865	125.824022647332	109.452456265159	110.338749149215
29	44.4993	247.0657	1	14	28	1.4	-22.042742372996	-53.0817677336404	57.476573984976	93.3461936703274	108.473912307279	107.277373624076	106.530801068589
30	41.7704438602009	247.92284004888	1	14	29	1.45	-54.577122795982	17.1428009776002	57.206100706527	79.2109507404349	99.7828888394828	106.735931043322	107.690312124952
31	40.32686	246.449	1	14	30	1.5	-28.8716772040179	-29.4768009775999	41.2608233127508	65.513555978083	88.4007640608696	104.142443972633	110.137368667545
32	41.19339	240.9333	1	14	31	1.55	17.3305999999999	-110.314	111.667042104464	58.01402259573	79.7381731839135	107.137209037731	109.070048085044
33	39.11123	243.0901	1	14	32	1.6	-41.6432	43.1360000000001	59.9572397816978	72.1884194391002	76.5671942823694	102.565024758723	106.622022160268
34	39.32087	244.0668	1	14	33	1.65	4.19280000000001	19.5339999999999	19.9789070732109	83.4553344514118	75.9750396498103	95.0288115528251	102.872690141407
35	38.63158	250.4335	1	14	34	1.7	-13.7858	127.334	128.078084923378	80.265395627392	76.5006971060572	86.4045405907743	98.1940654366344
36	34.82772	247.3769	1	14	35	1.75	-76.0772	-61.1320000000001	97.5953983743087	87.6208325866558	75.4539352198803	76.6435655665375	92.2940064837086
37	31.52049	250.8362	1	14	36	1.8	-66.1446	69.1859999999997	95.7173479843647	93.9360567038907	79.5480057876817	69.1659062703135	88.8811705475151
38	26.69468	250.5115	1	14	37	1.85	-96.5161999999999	-6.49399999999957	96.7344245780166	80.8129747730142	79.3060268701137	63.0143140120387	87.707686444107
39	26.79236	253.0874	1	14	38	1.9	1.95359999999994	51.5179999999998	51.5550276593853	67.4525359883488	81.5837107983709	63.3865758136848	87.7673338555724
40	25.09774	255.7108	1	14	39	1.95	-33.8923999999999	52.4680000000001	62.4626752689957	78.8306159479714	73.0261923420659	69.8849918781956	88.2427953707253
41	24.92377	257.2406	1	14	40	2	-3.47940000000001	30.5959999999993	30.7932044509817	70.9912211535717	64.8863670722055	76.0532863898704	86.7370676122298
42	24.43318	264.8552	1	14	41	2.05	-9.81180000000002	152.292000000001	152.607747782478	69.2313648928511	58.5936393567135	71.5170876342575	84.606904103346
43	25.65952	267.4576	1	14	42	2.1	24.5268	52.0479999999998	57.5374506060181	65.2394099111176	49.461433741708	69.7872144331356	83.1180633535308
44	27.61871	268.313	1	14	43	2.15	39.1838	17.1079999999995	42.7557463557822	62.3201981560622	50.7981119775592	70.6411829089879	79.364114334427
45	25.66495	269.1491	1	14	44	2.2	-39.0752	16.7219999999998	42.5029003603282	38.3566627654556	63.269286650334	66.9447803707409	74.3641190920081
46	26.34146	269.5943	1	14	45	2.25	13.5302	8.904	16.1971456757047	27.9316463298443	76.6526375598605	63.3664405140726	70.0365395677128
47	27.98041	269.6369	1	14	46	2.3	32.779	0.852000000000999	32.7900708294447	32.3648590622674	63.4861694808332	63.9031231873234	66.1228589241781
48	28.24411	269.6977	1	14	47	2.35	5.274	1.21599999999944	5.41236842796189	61.2991633895503	60.2684019961575	65.962916623055	63.543300523294
49	30.87641	267.7982	1	14	48	2.4	52.646	-37.9899999999998	64.9218100178976	90.9850769636587	59.698655019605	68.2572940870683	65.1047282615616
50	39.3903697826212	263.912566275053	1	14	49	2.45	170.279195652424	-77.7126744989403	187.174421996743	88.6156761962109	60.8633683994159	69.7496596981283	68.2323083120622
51	46.97289	260.7094	1	14	50	2.5	151.650404347576	-64.0633255010596	164.626713546247	92.6051576624705	61.8465139559398	69.3316912518261	72.9438447453825
52	47.94113	260.3106	1	14	51	2.55	19.3648	-7.97599999999989	20.9430669922053	87.0324509769425	69.2126070179333	62.0765991689612	75.0803884306682
53	48.87621	261.167	1	14	52	2.6	18.7016	17.127999999999	25.3597757592603	60.4275734092815	82.464399504402	63.6711019483385	79.3474743030062
54	50.19635	262.4672	1	14	53	2.65	26.4028	26.0040000000004	37.0582765902574	32.7079509482208	85.7164761965774	63.6994171160288	85.5118524860098
55	52.88057	262.1129	1	14	54	2.7	53.6843999999999	-7.08599999999933	54.1500341584378	49.8095378396557	76.2300327459227	62.3236975932419	89.1652048026883
56	53.73965	261.1353	1	14	55	2.75	17.1816	-19.552000000001	26.0286012409434	72.3236413463334	62.0107449437918	63.4295135688879	92.5501482724629
57	58.4820501817584	258.718860513897	1	14	56	2.8	94.8480036351681	-48.3287897220589	106.45100144938	84.4005014162123	60.6670288570892	63.0798115780428	94.0780908811553
58	64.78251	255.9142	1	14	57	2.85	126.009196364832	-56.0932102779407	137.930293292649	92.0324920825638	67.0738019005196	64.0722870345492	94.5142524986204
59	69.07205	253.6039	1	14	58	2.9	85.7908	-46.2059999999997	97.4425769396519	91.3135389393628	67.7001792124527	66.8228807094385	95.2052884528917
60	72.58386	250.6089	1	14	59	2.95	70.2361999999999	-59.9000000000001	92.3099874901953	71.5245198745227	63.7840267870679	66.5796247459288	95.4012782253035
61	72.89733	249.5319	1	14	60	3	6.26939999999991	-21.54	22.4338355249386	61.8239624547059	65.0125131818361	69.8344031008947	96.5576386711909
62	73.20246	249.3134	1	14	61	3.05	6.10260000000011	-4.37000000000012	7.50590612517918	50.9998570086931	56.9470161381522	78.6436892270789	95.5698796089414
63	76.88786	246.7814	1	14	62	3.1	73.708	-50.6400000000002	89.4275061935645	35.5355614915721	45.6801745646965	88.9077341728768	99.37241379615
64	79.04662	246.9596	1	14	63	3.15	43.1752	3.56400000000008	43.3220497095879	38.7114874243093	47.9292852222996	100.382522063032	105.431145466975
65	79.15735	247.7008	1	14	64	3.2	2.21459999999979	14.8239999999998	14.9885099045901	42.3695124017818	56.9292167459349	111.385629234636	112.226722189912
66	80.32198	246.1798	1	14	65	3.25	23.2926	-30.4199999999997	38.3134651886251	29.5363866746871	77.6580612579976	121.733856030853	119.154761682396
67	79.18298	245.5746	1	14	66	3.3	-22.7799999999999	-12.1039999999999	25.7960310125413	44.8587134359062	96.6203495970686	124.253058574987	123.863545485835
68	80.4326	245.3906	1	14	67	3.35	24.9923999999999	-3.67999999999995	25.2618775580912	78.3228720002977	110.741666445234	123.065588374186	126.860176122898
69	86.37389	244.5774	1	14	68	3.4	118.8258	-16.2639999999999	119.933683515683	116.604635091686	133.064864913611	122.153282818715	127.824364055312
70	95.39185	245.9071	1	14	69	3.45	180.3592	26.5940000000001	182.309302726548	150.871186792355	158.987231682203	121.052896752479	126.198632064993
71	106.7523	244.2127	1	14	70	3.5	227.209	-33.888	229.722280645566	191.946946215781	178.45519887987	123.783586090556	127.656317939425
72	116.5256	242.9352	1	14	71	3.55	195.466	-25.5500000000001	197.12878951589	221.271016391315	191.559101011822	129.063160048922	135.034367244465
73	127.918392551793	241.148560722359	1	14	72	3.6	227.85585103586	-35.73278555282	230.640674675218	239.651591364109	200.451002183675	135.073725643961	143.806938242381
74	140.7997	237.7281	1	14	73	3.65	257.62614896414	-68.4092144471799	266.554034393354	240.305762668055	196.377280415131	147.162873817922	152.954266971028
75	153.517347008576	232.605380955138	1	14	74	3.7	254.35294017152	-102.45438089724	274.212177590518	232.247015231289	185.176576759022	162.129746786583	161.50191978442
76	164.2393	228.0497	1	14	75	3.75	214.43905982848	-91.11361910276	232.993137165293	208.955058151569	169.909110923114	174.880009795904	169.744794114956
77	171.7006	225.6368	1	14	76	3.8	149.226	-48.2580000000002	156.83505233206	171.483544438946	161.505970500775	184.647279393627	174.149749720217
78	176.8744	223.2233	1	14	77	3.85	103.476	-48.27	114.180889276621	130.701562153936	159.405784842689	189.648065211246	175.190856756982
79	180.6271	221.9594	1	14	78	3.9	75.0540000000001	-25.2780000000001	79.1964658302378	99.5124591781728	161.260882722233	188.825847401185	174.930136348813
80	183.8417	220.5373	1	14	79	3.95	64.2919999999998	-28.442	70.3022661654657	90.7649257702606	165.272261890963	185.817639384056	174.38377894183
81	187.034	218.3809	1	14	80	4	63.8459999999998	-43.1279999999998	77.0476222864791	109.856511533808	171.304820711937	185.478232777955	175.155670027944
82	192.6404	217.6421	1	14	81	4.05	112.128	-14.776	113.097385292499	151.03822100552	177.735457775431	191.425045261851	176.185819461771
83	202.9116	215.5508	1	14	82	4.1	205.424	-41.8259999999998	209.638818094359	199.842961627989	178.845128238818	198.706142311886	174.784326969948
84	217.075287279708	213.937686858867	1	14	83	4.15	283.27374559416	-32.26226282266	285.105013188796	243.097182245702	181.27441438724	205.526011879024	175.137727349262
85	232.777462867514	213.271564335752	1	14	84	4.2	314.04351175612	-13.3224504623001	314.325969277813	264.705989780602	186.45870200909	211.618210334205	175.352853901796
86	247.443307021562	213.219584644761	1	14	85	4.25	293.31688308096	-1.03959381982008	293.318725375043	247.833744943827	201.047354632797	217.755732199059	175.188043375055
87	258.498	213.4489	1	14	86	4.3	221.09385956876	4.58630710478019	221.141422967001	211.510607768961	221.344120022926	224.046440865447	175.521172931582
88	264.757	213.2017	1	14	87	4.35	125.18	-4.94400000000041	125.277593910484	173.074442390192	238.006499781083	227.316125139777	176.353055974727
89	269.7231	211.7481	1	14	88	4.4	99.3219999999997	-29.0719999999999	103.489327314462	158.997527019892	249.791141035816	227.706989878911	176.175592470716
90	275.7537	212.7127	1	14	89	4.45	120.612	19.2920000000004	122.145142383969	177.98225026525	257.964158777447	227.714661131181	172.981389947143
91	286.842788294936	213.844604250328	1	14	90	4.5	221.78176589872	22.6380850065595	222.934148523547	228.179254618339	264.20664368618	226.527753965332	168.780288841285
92	302.6342595303	214.454693361934	1	14	91	4.55	315.829424707281	12.2017822321203	316.06503919379	288.071674302671	270.357423955463	223.30847887462	165.65421430033
93	321.444625693743	214.777206439846	1	14	92	4.6	376.207323268859	6.45026155823984	376.262615675926	342.853875164703	275.787122040737	214.494928295935	161.461337566599
94	341.590398772918	215.046382589094	1	14	93	4.65	402.9154615835	5.38352298496022	402.951425736123	369.415760352468	274.139565370581	203.112580880602	156.047732729308
95	361.388090755478	215.496460914705	1	14	94	4.7	395.9538396512	9.00156651222005	396.05614669413	362.732597645675	268.970620253271	188.575961017009	150.17090569092
96	379.154213629077	216.361680521707	1	14	95	4.75	355.32245747198	17.3043921400398	355.743574462369	323.394989463135	252.008153297866	175.496076954207	146.346998225994
97	393.205279381367	217.876280515129	1	14	96	4.8	281.0213150458	30.2919998684399	282.649225659828	260.207456438492	225.272837726314	166.395066469538	144.549205002501
98	401.8578	220.2745	1	14	97	4.85	173.05041237266	47.9643896974198	179.574574763226	195.087365341838	190.983356810787	163.058046738208	144.739404472564
99	405.2831	222.957	1	14	98	4.9	68.5059999999999	53.6500000000001	87.0137606129053	134.600546243265	156.434020725388	163.525337540247	144.971717840793
100	408.709	223.7775	1	14	99	4.95	68.5180000000003	16.4100000000002	70.4556912108599	87.813077806952	119.18776325657	160.145140510229	145.571849387521
101	410.6034	225.6526	1	14	100	5	37.8880000000004	37.5020000000001	53.3094789695044	58.5717241584382	86.7855102222342	152.082344904614	144.998823397217
102	410.7221	228.0853	1	14	101	5.05	2.3739999999998	48.6539999999997	48.711883478264	52.6605850122847	62.4327089836134	139.88338333881	144.386256766615
103	411.2393	229.6715	1	14	102	5.1	10.3440000000001	31.7240000000004	33.3678065206574	43.2881611713031	50.3289714356781	124.216532821312	141.354652660067
104	413.3781	231.5896	1	14	103	5.15	42.7760000000001	38.3619999999996	57.458064882138	38.9704742012036	52.9111097099127	106.569453579592	137.67642860738
105	412.1989	231.6232	1	14	104	5.2	-23.5840000000007	0.672000000000139	23.5935720059519	37.0523401602747	51.3196607671873	88.7236010476344	132.216896073138
106	413.6661	232.2256	1	14	105	5.25	29.3439999999998	12.0479999999998	31.7210441190069	42.086218712918	52.1565365113627	74.9382642529284	126.466889227771
107	415.5775	231.81	1	14	106	5.3	38.2280000000003	-8.31199999999967	39.1212132736194	53.1616344075407	54.4939289513066	65.051969139554	121.79990560792
108	418.4709	231.3687	1	14	107	5.35	57.8679999999997	-8.82600000000025	58.5371992838739	59.3511603630715	57.4497088318363	62.1626838053501	120.127472485905
109	423.9246	229.9242	1	14	108	5.4	109.074000000001	-28.8899999999995	112.835143355251	65.3425988215217	56.7048864337967	62.2364458026744	118.690903938156
110	425.5858	227.7615	1	14	109	5.45	33.2240000000002	-43.254	54.5412017836059	71.9355177423385	58.2594388386983	63.4290376438622	116.096744390025
111	424.907436805496	224.753122448337	1	14	110	5.5	-13.5672638900803	-60.1675510332603	61.6782364112583	72.8131989507545	63.0910182836226	63.469892829103	110.842933882153
112	423.700705750223	221.356843690094	1	14	111	5.55	-24.1346211054599	-67.92557516486	72.0858078777033	60.2481384600527	67.6712292954947	65.4640346586103	103.909185421678
113	423.162471819839	218.256943086804	1	14	112	5.6	-10.7646786076793	-61.9980120657999	62.9256053259538	57.1677173143252	73.9963961750221	68.2143770241984	98.0543702789524
114	424.4896	216.1377	1	14	113	5.65	26.5425636032194	-42.3848617360801	50.0098409017423	60.8394377457235	71.5617818954361	72.2402763341585	91.4827285678428
115	426.4037	215.7304	1	14	114	5.7	38.2820000000004	-8.14599999999984	39.1390960549682	63.4069408486509	75.5384145205372	75.857831129267	86.3422682747064
116	422.9358	217.7275	1	14	115	5.75	-69.3580000000009	39.9419999999998	80.0368385682499	75.1795933992897	74.7832491468434	77.437701501334	80.0222609585026
117	421.0725	221.543	1	14	116	5.8	-37.2659999999996	76.3100000000003	84.9233233923403	82.8754253308195	76.434140365914	77.2047447463016	75.1402851848003
118	415.7349	224.4741	1	14	117	5.85	-106.752	58.6219999999997	121.788868079148	93.9091117267492	78.9790452165606	77.1968982336014	73.9059294107339
119	411.3456	225.0307	1	14	118	5.9	-87.7859999999998	11.1320000000001	88.4890005593914	88.7270605479632	87.7756662345202	73.856470336065	75.7568392651009
120	407.4466	227.6826	1	14	119	5.95	-77.98	53.0380000000002	94.3075280346168	89.4613398831771	93.4562234198356	72.0483482698221	78.4882861999026
121	404.8549	228.4619	1	14	120	6	-51.8340000000001	15.5860000000001	54.1265826743201	82.7784970338315	91.7843847190454	69.6035228596921	80.940132468573
122	403.9634	232.801	1	14	121	6.05	-17.8300000000002	86.7819999999995	88.5947200684099	92.6759071382209	86.7382601971085	67.934987504545	81.3980941246937
123	402.67	237.0262	1	14	122	6.1	-25.8679999999993	84.504	88.3746538324194	93.003335112922	80.3974002921808	71.8922077365932	80.8921965781779
124	403.2638	243.8994	1	14	123	6.15	11.8759999999997	137.464000000001	137.976051081339	94.8417088901275	76.151158776694	76.396003556093	80.6823802666385
125	406.1278	247.7479	1	14	124	6.2	57.2799999999995	76.9699999999995	95.9446679081222	84.0151805110399	68.558282019107	83.9609355017785	80.6776079647899
126	407.4847	250.6083	1	14	125	6.25	27.1379999999999	57.2080000000005	63.3184515603474	78.01630355053	64.4237965725408	85.1062576640768	80.1991628291348
127	408.7495	251.7785	1	14	126	6.3	25.2960000000007	23.4039999999999	34.462078172972	59.6264104151671	59.435834643176	85.2286012300466	79.5335347780158
128	411.4302	252.9337	1	14	127	6.35	53.614	23.1039999999996	58.3802690298699	44.1132289252919	64.8053702566258	85.6491750161178	78.6913996132158
129	413.7098	253.2492	1	14	128	6.4	45.5919999999992	6.31000000000029	46.0265854045239	34.005884254954	65.0163408776658	89.2772327275273	76.4339378932107
130	413.4148	254.1195	1	14	129	6.45	-5.89999999999918	17.4059999999997	18.3787604587464	34.8564887753122	74.4656475837214	93.547534755943	76.896572699476
131	413.5886	254.7345	1	14	130	6.5	3.47599999999943	12.3000000000002	12.7817282086579	51.5944369627216	78.4281306091082	98.410372108043	77.8470462004317
132	413.3375	256.6539	1	14	131	6.55	-5.02200000000016	38.3880000000005	38.7151007747628	70.4062713401646	83.7189422629848	97.3321535907771	77.768979763291
133	415.7433	263.3376	1	14	132	6.6	48.116	133.674	142.070009966917	104.818066242151	90.9009497400548	93.5700161321574	76.7554905592935
134	422.2313	265.9769	1	14	133	6.65	129.76	52.7859999999998	140.085757291739	122.850376963262	102.403306678361	89.1244841991186	76.7860546436745
135	431.6299	267.5042	1	14	134	6.7	187.972000000001	30.5460000000005	190.437734968678	132.581395750657	118.536787492779	85.4973848003129	76.6118633729777
136	435.973147111687	270.266355445214	1	14	135	6.75	86.8649422337398	55.2431089042796	102.943281814216	130.207462517388	132.396947643545	82.9606241569356	75.2938960913151
137	435.514537591491	274.610725896488	1	14	136	6.8	-9.17219040392069	86.8874090254803	87.3701947117374	134.400342016557	135.228472538378	81.86232480973	73.7318904164957
138	433.163809275549	280.681508399518	1	14	137	6.85	-47.0145663188396	121.4156500606	130.20034380057	132.255508743407	122.334662007689	80.1859009928303	71.3825540123915
139	431.8307	288.6229	1	14	138	6.9	-26.6621855109804	158.82783200964	161.050154787583	141.943518323828	113.232627520571	79.0114054503562	72.1613197343502
140	431.5085	297.6028	1	14	139	6.95	-6.44399999999905	179.598	179.71356860293	137.875549326099	96.5291220169044	81.7447971291299	73.9386672119887
141	427.1485	303.7901	1	14	140	7	-87.2000000000003	123.746	151.38332971632	114.46186149799	87.4931177047629	86.0905695411713	75.7849039801463
142	429.592	306.084	1	14	141	7.05	48.8699999999994	45.8780000000002	67.0303497230915	92.0649130245862	80.0057073564752	87.602972022037	74.6957382314764
143	430.2441	306.1607	1	14	142	7.1	13.0420000000004	1.53400000000033	13.1319046600259	60.8027352904017	69.4708522456057	81.6187733819938	75.6135217817374
144	430.5486	308.595	1	14	143	7.15	6.09000000000037	48.6860000000001	49.0654124205638	33.0427170856979	55.6195042223518	77.1761057312559	73.5990112923599
145	431.7185	308.6184	1	14	144	7.2	23.3979999999997	0.46799999999962	23.4026799320075	22.1358653868516	44.9528067654808	69.2627912441769	72.6901504756656
146	431.7642	307.9909	1	14	145	7.25	0.914000000000215	-12.55	12.5832386928008	24.4798429932215	39.7841914387975	65.4815345185535	71.9257397058675
147	431.3849	308.4874	1	14	146	7.3	-7.58600000000001	9.92999999999938	12.4960912288598	19.1740954201175	39.9774715056959	62.2351796029447	71.2797328512323
148	432.4167	307.795	1	14	147	7.35	20.6359999999995	-13.8479999999993	24.8517926918756	29.1028782405599	40.9028847562987	57.1159330086652	70.0182825315925
149	431.9438	308.8178	1	14	148	7.4	-9.45799999999963	20.4559999999992	22.5366745550439	46.5256657918971	41.1195839419404	55.0454067411731	69.4813179942471
150	431.0497	312.359	1	14	149	7.45	-17.8820000000007	70.8240000000001	73.0465940342193	57.8190776245402	41.9964604714493	54.3297996680343	69.5484008154597
151	431.6725	317.3048	1	14	150	7.5	12.4560000000008	98.9160000000004	99.6971764494868	57.325926519376	43.4699513323441	53.1594358522497	69.4072538686121
152	433.0947	320.446	1	14	151	7.55	28.4439999999995	62.8240000000005	68.9631503920756	63.0650724637634	44.4646518494142	52.0593228721757	69.7725694869766
153	432.6503	321.4733	1	14	152	7.6	-8.88799999999947	20.5459999999994	22.3860371660543	54.8900427023387	44.7610137717246	57.6570274313174	67.9457318645764
154	433.7789	323.7729	1	14	153	7.65	22.5720000000001	45.992	51.2324042769808	40.4142368727911	54.4713092599943	58.0735383856012	68.1466668812793
155	432.1715	323.8343	1	14	154	7.7	-32.1480000000008	1.22799999999984	32.1714452270962	31.1102260742881	63.7067925705879	59.8829161510182	67.0023654218779
156	433.2313	324.696	1	14	155	7.75	21.1959999999999	17.2340000000008	27.3181473017484	32.1961010240732	66.5346802657019	60.8908552547994	66.3525260756639
157	433.4151	325.803	1	14	156	7.8	3.67600000000039	22.1399999999994	22.4430963995608	45.8775460562253	64.1411742386555	60.6971408927347	66.3438341936284
158	434.741	325.3832	1	14	157	7.85	26.5179999999998	-8.39600000000019	27.8154119149797	72.523542438837	74.4111701063361	59.8506640703548	64.146093674837
159	440.2013	322.94	1	14	158	7.9	109.206	-48.8639999999998	119.639629437741	92.6551236586127	75.027492829262	59.9512305381379	61.1578493547182
160	446.5952	317.6948	1	14	159	7.95	127.877999999999	-104.904	165.401427140155	97.172122403023	77.7693718305871	57.3520045017895	58.1807038067492
161	451.6972	313.8329	1	14	160	8	102.040000000001	-77.2379999999998	127.976053400627	116.626239188599	78.3117591772548	52.7239381960528	56.5849741045104
162	449.4536	314.0202	1	14	161	8.05	-44.8720000000003	3.74599999999987	45.0280901216122	104.177439602299	76.9296299360552	51.9421669519163	58.7281584743899
163	455.1261	311.386	1	14	162	8.1	113.45	-52.6839999999993	125.08599584286	83.0152012223373	74.940314368985	54.272690347159	62.2240040066874
164	452.2566	311.3458	1	14	163	8.15	-57.3900000000003	-0.804000000000542	57.3956315062396	63.9683946958969	65.4311518162815	59.1172280313027	63.7061154515936
165	449.5591	312.6111	1	14	164	8.2	-53.9499999999998	25.3060000000005	59.5902352403479	56.6871374690874	50.9972164329911	64.7419395995788	65.6265203933678
166	450.1282	314.1461	1	14	165	8.25	11.3819999999998	30.6999999999994	32.7420207684247	33.254389549371	38.9131961264038	67.2235176327743	65.8515173768574
167	449.6992	314.1885	1	14	166	8.3	-8.57999999999947	0.847999999999729	8.62180398756493	26.6848640302643	39.7431596651771	70.4524887843122	66.5466429679588
168	449.9198	314.5175	1	14	167	8.35	4.41199999999981	6.58000000000015	7.92225624427791	18.9792316436448	34.134210587982	71.1762543410089	67.388912484745
169	448.7016	314.6675	1	14	168	8.4	-24.3640000000005	3.00000000000068	24.5480039107058	13.8579975569107	43.2069632333435	67.2702919682632	68.0138419887264
170	449.6603	315.1033	1	14	169	8.45	19.1740000000004	8.71599999999944	21.0620733072508	22.7991818612667	51.7145073685705	62.0316079454641	66.9324281633821
171	449.555	315.4442	1	14	170	8.5	-2.10599999999999	6.81800000000067	7.13585033475402	35.0140316265929	56.1352760882938	60.0105123567711	65.7565050852098
172	450.0854	312.8311	1	14	171	8.55	10.6079999999997	-52.2620000000006	53.3277255093451	59.7290624364227	63.9753476325691	65.396994076604	64.6288123015174
173	450.0986	309.3813	1	14	172	8.6	0.263999999999669	-68.9959999999996	68.9965050709089	84.4497830934963	67.4121943130327	66.7909805820574	68.3376141508913
174	450.297	301.9778	1	14	173	8.65	3.96800000000098	-148.07	148.123157959855	98.4125546196769	69.109432120245	69.338692517586	68.7931941794202
175	448.6	294.9464	1	14	174	8.7	-33.9400000000001	-140.628	144.665676592619	105.151513403871	73.0659994579371	71.3701246357173	71.061827989532
176	448.127	291.1281	1	14	175	8.75	-9.46000000000026	-76.3659999999993	76.949707965657	99.8103569994725	81.1078285871383	70.8121794989154	73.3875507269444
177	443.8169	290.532	1	14	176	8.8	-86.2020000000007	-11.9220000000007	87.0225194303183	78.4898018040673	91.0508284880309	72.396145043183	73.5710136533375
178	441.8904	289.6603	1	14	177	8.85	-38.5299999999995	-17.4339999999995	42.290723048914	61.6822158223779	99.4477505761327	74.9271608991353	73.8643855311639
179	443.4597	288.3012	1	14	178	8.9	31.386	-27.1820000000002	41.5203819828288	63.8031025545998	95.4704218018284	76.0764534393149	72.1098868463473
180	446.4388	287.7406	1	14	179	8.95	59.5820000000003	-11.2120000000004	60.6277466841713	76.9501435721904	91.025741902864	76.5128518249747	68.6029037870561
181	445.9063	283.3954	1	14	180	9	-10.6500000000005	-86.9039999999995	87.5541416267668	99.085144152793	85.4890829095371	78.7890719743668	66.1168653225348
182	442.8713	276.3864	1	14	181	9.05	-60.6999999999994	-140.18	152.757724518271	112.45104179959	80.8169424537969	77.3154576511184	67.7252429558549
183	444.3438	268.8812	1	14	182	9.1	29.4499999999994	-150.104	152.965725951927	120.36926798335	82.4421274852378	82.4025379546235	68.7112170434483
184	442.2793	263.8725	1	14	183	9.15	-41.2900000000002	-100.174	108.349870216812	107.175063264474	83.0434747583847	78.4691603275376	72.208756075364
185	437.2754	264.1381	1	14	184	9.2	-100.078	5.31200000000013	100.218877602974	84.6837413354034	79.9597041920124	77.3817163794851	74.6785908300777
186	437.2989	265.217	1	14	185	9.25	0.470000000000255	21.5779999999995	21.5831180323877	65.7991108176827	76.4703153615953	79.5515838211145	76.0588694885205
187	438.2572	266.9896	1	14	186	9.3	19.1660000000002	35.4520000000002	40.3011148729166	53.6359077171799	63.5800868142059	76.6895385223629	76.650984325005
188	435.3352	267.1628	1	14	187	9.35	-58.4400000000005	3.46400000000017	58.542573363323	39.5501404006747	65.3573253331143	76.5525167213189	76.7044868682518
189	432.9642	266.9984	1	14	188	9.4	-47.4199999999996	-3.28800000000001	47.5338547142977	45.7655674587164	61.4678988532468	76.9494817244313	76.5426957353212
190	431.5498	267.4654	1	14	189	9.45	-28.288	9.33999999999969	29.7900410204483	42.4764322930084	63.7376908561062	75.1741996286482	77.2812378368993
191	429.1881	268.6295	1	14	190	9.5	-47.2339999999997	23.2820000000004	52.6602533225961	64.9155398485459	73.614084732692	72.2232182882986	78.1987124753518
192	430.3748	268.5093	1	14	191	9.55	23.7339999999995	-2.40400000000022	23.8554390443768	69.2998899893137	72.5621345909288	70.0534918351057	78.8014024048513
193	438.5405	266.0193	1	14	192	9.6	163.314	-49.8000000000002	170.738111141011	87.9252413115378	70.6629059574	70.6314535048393	79.3501379066376
194	440.6405	263.2534	1	14	193	9.65	41.9999999999993	-55.3179999999998	69.4556054181368	101.462602006668	70.8554886904778	75.0788196331421	78.1208754630636
195	440.5862	257.1078	1	14	194	9.7	-1.0859999999991	-122.912	122.916797631569	102.647836888849	70.3886950652839	77.9870570244381	76.1920970328049
196	439.0306	251.295	1	14	195	9.75	-31.1120000000005	-116.256	120.347056798245	76.4102720662541	67.9761212150019	81.3055594781255	79.2018368300852
197	437.5836	250.9435	1	14	196	9.8	-28.9400000000001	-7.02999999999975	29.7816134552848	72.4110873916419	76.5268968560055	80.9058236068269	81.4812420902859
198	435.7662	251.723	1	14	197	9.85	-36.3479999999993	15.5900000000003	39.550287028035	52.85214881903	75.9055816765643	78.4818128373684	84.069952069753
199	433.2961	251.8424	1	14	198	9.9	-49.402	2.38799999999969	49.4596820450759	34.4896404233362	88.6897404130374	77.0089380313274	85.8224271679202
200	434.5275	251.5945	1	14	199	9.95	24.627999999999	-4.95799999999974	25.1221047685091	50.4059568231617	92.2364231927699	78.0496238488239	85.7630563202644
201	435.418	250.4798	1	14	200	10	17.8100000000006	-22.294	28.5345148197761	75.4008912868745	88.997034223559	77.6083529763368	85.0089666402937
202	437.7821	245.5491	1	14	201	10.05	47.2820000000002	-98.614	109.363195454412	104.968393434433	89.249512622725	80.2873471585842	82.35496951619
203	439.739	237.559	1	14	202	10.1	39.1379999999992	-159.802	164.524959346599	131.62069756651	86.3007197173368	76.2977378586517	78.7098311508475
204	438.4231	227.7823	1	14	203	10.15	-26.318	-195.534	197.297192782868	143.504428023782	83.1623873721771	77.7725905985896	76.1906253210871
205	440.3351	220.0974	1	14	204	10.2	38.2400000000007	-153.698	158.383625428894	128.093068422288	85.7105526323639	75.0024776861246	75.0249605984885
206	439.9825	215.7139	1	14	205	10.25	-7.05199999999991	-87.67	87.9531671061366	97.2005481477992	87.2405847376716	78.8520898390559	75.4315344867089
207	440.1648	214.1089	1	14	206	10.3	3.64599999999996	-32.0999999999998	32.3063974469452	61.3563813099213	84.0477974611629	86.2729456582089	74.7514225124841
208	440.3087	214.591	1	14	207	10.35	2.87799999999947	9.64200000000005	10.0623579741529	39.800407698218	76.6898940407391	91.5873874181871	74.1374961307077
209	440.9554	213.9596	1	14	208	10.4	12.9340000000002	-12.6280000000003	18.0763585934782	30.9767414515614	66.8554407841417	94.6953726114091	79.0116318037017
210	439.0263	212.3224	1	14	209	10.45	-38.5820000000001	-32.7440000000001	50.6037573703773	40.0025265000374	57.7685321794793	96.3519130118806	85.4465124189702
211	439.7466	210.2524	1	14	210	10.5	14.4060000000002	-41.3999999999999	43.8348358728534	56.1792399336791	68.7071454545527	97.7947149922887	87.9030692131933
212	443.2286	208.5594	1	14	211	10.55	69.6399999999994	-33.8599999999997	77.435322689325	72.3545002583622	83.2963786936928	94.6564471972744	90.5359804922928
213	446.3452	205.2481	1	14	212	10.6	62.3320000000001	-66.2260000000003	90.9459251423617	75.7366566607406	96.8740551190375	86.7882087968557	88.6015646291782
214	443.9887	200.8977	1	14	213	10.65	-47.1299999999997	-87.0080000000002	98.9526602168936	106.437549457544	106.228357850641	77.3024310090321	87.3879945416381
215	442.2108	198.0281	1	14	214	10.7	-35.5579999999998	-57.3919999999998	67.5145393822691	126.590230887348	106.993273391397	72.0628641725389	86.7094373516659
216	434.9812	204.743	1	14	215	10.75	-144.592	134.298	197.339299856871	137.568870304396	108.348845246906	69.5575094952922	85.6890676346607
217	429.5135	211.778	1	14	216	10.8	-109.354	140.7	178.198729838346	140.10221544292	105.265096933386	68.5970214181412	88.4866970881108
218	423.330475091998	215.643595286281	1	14	217	10.85	-123.660498160041	77.3119057256201	145.839122227599	138.249890122054	96.8865235529723	69.793179424047	89.3250526764451
219	417.804	216.4216	1	14	218	10.9	-110.52950183996	15.5600942743803	111.619385909516	110.260141036267	87.7494212339224	81.014325576076	89.866403673087
220	415.512646787398	214.623488470399	1	14	219	10.95	-45.8270642520392	-35.9622305920203	58.2529127779391	83.9399629794235	86.3571961655984	92.8434009891165	90.4795381197511
221	415.620871222537	211.75600232126	1	14	220	11	2.16448870277986	-57.3497229827797	57.3905544279372	56.2041768015488	70.4078735360317	98.1977854500498	91.1800779845961
222	416.4396	209.5747	1	14	221	11.05	16.3745755492596	-43.6260464252001	46.5978395541266	35.3966270249246	53.8976641425896	100.784613826001	89.9603095886498
223	416.6998	209.3288	1	14	222	11.1	5.20399999999995	-4.91800000000012	7.16019133822558	34.4645022091426	42.7123037290566	100.905391399705	87.143996717869
224	417.0429	209.49	1	14	223	11.15	6.86199999999985	3.22400000000016	7.5816370263947	30.5556060357959	55.8002933015108	97.0033984846866	83.7279000056652
225	418.1623	207.0554	1	14	224	11.2	22.3880000000008	-48.6920000000003	53.592288699029	23.8553653057556	78.6935285868357	98.4163970172071	80.2436435944629
226	417.4659	205.2959	1	14	225	11.25	-13.9280000000008	-35.1900000000001	37.8460735612035	29.2204306565644	88.0467256531938	92.5260454302656	78.2551286876044
227	416.8127	205.2497	1	14	226	11.3	-13.0639999999994	-0.923999999999978	13.0966359039253	76.203959578097	96.3041307186169	90.7004485180128	78.585353949946
228	418.4989	205.4601	1	14	227	11.35	33.7239999999997	4.20800000000042	33.9855180922696	122.922554964529	104.924259246437	87.062717934703	81.4541264068694
229	428.443006580157	198.522557329496	1	14	228	11.4	198.88213160314	-138.75085341008	242.499281634058	145.537845270592	106.257375735451	85.0374347347649	81.9405524035467
230	438.9254	188.7089	1	14	229	11.45	209.647868396861	-196.27314658992	287.185265631188	168.752896131478	110.475597868816	84.6071632276217	81.5062866539921
231	443.2253	182.5077	1	14	230	11.5	85.9979999999996	-124.024	150.922525091518	180.62808783631	114.6442173245	84.5654409769035	80.8527233481072
232	449.0349	179.686	1	14	231	11.55	116.192	-56.4339999999999	129.171890208357	136.310791892804	127.503232893436	85.2641719800252	82.4477279178572
233	451.3609	175.6387	1	14	232	11.6	46.5200000000004	-80.9460000000001	93.3614766164292	98.0286407731029	131.413132140349	87.4997846388823	82.4306920471971
234	452.0529	174.8548	1	14	233	11.65	13.8400000000001	-15.6779999999998	20.9128019165294	83.7505893784075	114.274576168019	90.1533690022984	82.1226601392129
235	449.4932	178.902	1	14	234	11.7	-51.1940000000004	80.9439999999995	95.7745100326802	86.2535696553938	90.5207978684076	88.4244230163869	81.1817152981509
236	447.0029	182.0023	1	14	235	11.75	-49.8059999999998	62.0060000000001	79.5322681180412	82.1981764443888	81.0841563006131	86.9527478799166	77.6825958938365
237	442.0367	187.0545	1	14	236	11.8	-99.3240000000003	101.044	141.686791593289	92.2383604432335	74.2242132414336	88.5736864817507	73.775391109602
238	439.0881	189.213	1	14	237	11.85	-58.972	43.1700000000001	73.0845105614042	83.0129549637124	70.0753100313274	93.1150733896917	73.3309574507617
239	435.7737	190.5005	1	14	238	11.9	-66.2879999999996	25.7499999999999	71.1137219107532	78.4177232228188	74.0493622691461	82.8667792310174	74.0261321244435
240	433.7579	191.9492	1	14	239	11.95	-40.3160000000003	28.974	49.6474826350745	62.1948568274734	66.373248163958	70.1691723188677	74.7099585293484
241	431.4616	193.5995	1	14	240	12	-45.9260000000006	33.0060000000003	56.5561094135733	57.9524436182661	59.2612784353336	63.5076612461647	75.1241101669894
242	428.4616	193.1841	1	14	241	12.05	-60	-8.30800000000011	60.5724596165617	55.8603640950587	49.6441400700655	64.110842009713	76.2744960873881
243	425.9261	193.7301	1	14	242	12.1	-50.7099999999991	10.9199999999998	51.8724445153678	49.7335413642036	54.817014639034	63.9559926946895	83.5142249740437
244	422.894	193.6715	1	14	243	12.15	-60.6420000000003	-1.17199999999968	60.6533242947164	40.1048336478483	51.4589822940158	67.2419217937392	90.6967813706513
245	422.8511	192.7218	1	14	244	12.2	-0.858000000000629	-18.9940000000001	19.0133689807989	37.0934233126575	49.8175467693278	63.9470335790946	90.9717460170931
246	422.4942	192.4992	1	14	245	12.25	-7.13799999999992	-4.452	8.41257083179683	51.6815856598019	45.9311661917162	62.8391463574074	91.593745462219
247	420.2185	192.4813	1	14	246	12.3	-45.5139999999994	-0.357999999999947	45.5154079406079	47.0576004929728	53.9974707779923	56.8503337011912	93.2057303483683
248	423.432	187.1316	1	14	247	12.35	64.2700000000002	-106.994	124.813256251089	49.9015521744519	57.8366753580515	59.5991969668205	93.6478352468256
249	423.6918	185.273	1	14	248	12.4	5.19599999999969	-37.1719999999999	37.533398460571	51.757498735584	60.4344813183322	63.0148295141222	87.8754352159299
250	425.3348	185.5213	1	14	249	12.45	32.8599999999994	4.96600000000001	33.2331273881945	70.9015182433271	61.5208189942312	64.8127538310751	81.9161846406376
251	424.9887	184.7072	1	14	250	12.5	-6.92199999999957	-16.2819999999999	17.6923036374575	63.9917650563012	66.4170142794813	65.6827793570754	78.4748551791118
252	426.9286	177.9171	1	14	251	12.55	38.7980000000005	-135.802	141.235505479323	73.8113621436917	64.056527332317	67.2848201947511	75.6082746177563
253	428.5438	173.7028	1	14	252	12.6	32.3039999999992	-84.2860000000002	90.2644903159597	73.1400858140105	64.381379294607	79.5286653092051	73.7542770757307
254	431.2418	170.3141	1	14	253	12.65	53.9600000000007	-67.774	86.6313838975234	81.0765298233785	74.5706767342286	91.2401937390041	74.3116782667311
255	430.384	169.0911	1	14	254	12.7	-17.1559999999999	-24.4599999999997	29.8767457397887	57.2115364213068	79.8079608928224	93.5190690177994	74.4809607721849
256	433.0924	168.1455	1	14	255	12.75	54.1679999999997	-18.9120000000003	57.3745236842971	64.7709935329128	85.4343925224346	96.2347430445215	75.0941310578886
257	432.5556	167.1905	1	14	256	12.8	-10.7359999999994	-19.1000000000003	21.910538468965	75.3299913247656	80.5721696115098	97.8377742149859	73.2569129345267
258	433.1297	160.8132	1	14	257	12.85	11.4819999999997	-127.546	128.06177587399	86.4758359716342	101.220655260359	94.1805971039594	71.6092731768184
259	434.0226	153.8993	1	14	258	12.9	17.8579999999999	-138.278	139.426372856787	89.7922552214908	122.045906159676	92.8840912008425	71.1270756612072
260	432.511	149.8948	1	14	259	12.95	-30.2319999999997	-80.0900000000001	85.6059689741318	103.932802801713	125.517319041368	93.6631969624074	71.6106167768129
261	433.3678	146.2976	1	14	260	13	17.1359999999993	-71.9440000000003	73.9566199335801	137.670316987804	126.052471809562	93.4420491120588	70.6525914619497
262	434.4342	141.7914	1	14	261	13.05	21.3279999999997	-90.1239999999996	92.6132763700751	168.761820994586	131.619021097655	87.1057072257996	69.864020553631
263	420.615455648753	147.194430781612	1	14	262	13.1	-276.374887024939	108.06061563224	296.749346804448	164.558802111101	123.979814913312	83.5525614567719	68.9630555029982
264	407.7921	154.4713	1	14	263	13.15	-256.46711297506	145.53738436776	294.883892890696	162.312688397633	111.197505667456	81.3814347397229	68.322548828207
265	411.0059	154.1528	1	14	264	13.2	64.2759999999998	-6.37	64.5908745567048	159.305239393597	107.518433031992	85.0148879652752	69.0523202837002
266	413.2255	151.937	1	14	265	13.25	44.3920000000003	-44.316	62.7260513662388	110.289312838819	101.449705701683	87.3491157583698	70.712140823554
267	415.3719	148.7062	1	14	266	13.3	42.9279999999994	-64.6160000000003	77.5760313498956	53.6331903403263	93.6392448400895	89.6634921678622	70.9637317061571
268	416.9453	146.6571	1	14	267	13.35	31.4679999999998	-40.9819999999996	51.6697140305611	50.4780639528841	65.8844676531852	83.6193493868164	68.9389570590211
269	416.3883	146.8194	1	14	268	13.4	-11.1399999999992	3.24599999999975	11.6032803982314	40.5867230057335	40.71696331977	79.2393218082923	68.9867240090758
270	417.132	149.1441	1	14	269	13.45	14.8739999999998	46.4940000000001	48.8152426194934	27.9732502865823	44.5124568891828	78.4084797225507	70.6255023851413
271	417.7953	149.159	1	14	270	13.5	13.2659999999998	0.297999999999661	13.2693466304862	21.4796224675512	48.6457597071778	75.622403566824	74.0524941031884
272	417.5629	149.8462	1	14	271	13.55	-4.64799999999968	13.7440000000004	14.5086677541395	27.8007362992136	47.7079632380696	72.4432209125108	72.9001154371785
273	418.5073	149.6734	1	14	272	13.6	18.8879999999995	-3.45600000000047	19.2015749354052	38.5468498254815	43.2588838603209	58.3974456967914	72.9390617420152
274	419.6374	147.8321	1	14	273	13.65	22.6020000000005	-36.8259999999998	43.2088495565435	56.7047964086221	47.2811379491282	45.4049039174099	74.1629545259294
275	422.5954	143.6441	1	14	274	13.7	59.1599999999994	-83.7599999999998	102.545810250833	67.4426761895568	49.2985264131089	44.585571549601	77.0411304572052
276	426.4682	140.1696	1	14	275	13.75	77.4560000000008	-69.4900000000001	104.059079546189	65.0381452530906	49.795101431965	45.1895386025865	78.4183259474303
277	429.4817	138.5739	1	14	276	13.8	60.2699999999993	-31.9139999999999	68.198066658813	66.7615395990429	51.2471969849321	44.0896891973284	79.2492982118335
278	429.2385	138.8379	1	14	277	13.85	-4.86400000000003	5.27999999999963	7.17892025307402	60.0502030007363	50.9104237403975	43.6973170140828	76.6626240980517
279	427.1488	140.3702	1	14	278	13.9	-41.7939999999999	30.6460000000004	51.8258212863049	42.8854064553078	50.0928445150499	45.0893568173092	73.4734721542805
280	424.1014	141.9864	1	14	279	13.95	-60.9479999999996	32.3239999999998	68.9891272593004	35.0517177803074	44.6586862100193	47.5878078078752	72.2344903533287
281	424.7547	142.6224	1	14	280	14	13.066	12.7199999999999	18.2350968190465	36.7827022277043	41.7333174979951	54.6629390943179	70.8441682287965
282	425.4728	143.8838	1	14	281	14.05	14.3619999999999	25.2280000000002	29.0296232838114	33.424149431057	40.4714151565872	58.6945236485573	69.1980627703817
283	426.1577	144.2809	1	14	282	14.1	13.6979999999994	7.94199999999989	15.8338424900585	29.2671694193023	44.1357501678447	62.3255620272584	62.2261903427161
284	427.7103	143.4699	1	14	283	14.15	31.0520000000008	-16.2200000000001	35.0330573030681	40.5812285406825	42.8975756854901	66.9444743121359	55.3129833259684
285	429.1505	141.5373	1	14	284	14.2	28.8040000000001	-38.6520000000002	48.2042272005269	45.891112532867	45.8770892026415	69.0673729491352	53.9557079960081
286	431.6335	144.3345	1	14	285	14.25	49.6600000000001	55.9440000000001	74.8053924259476	51.488798107985	59.5307767566708	69.4875361364908	53.1248172899383
287	434.0441	145.7171	1	14	286	14.3	48.2119999999998	27.6519999999999	55.5790432447337	52.3710019399232	66.1418503121824	68.8351042558049	52.1037642888964
288	432.3122	147.0593	1	14	287	14.35	-34.6379999999999	26.8440000000004	43.8222703656487	62.4870089859807	73.7407003141194	69.705898809287	51.3103068809259
289	432.8388	148.9599	1	14	288	14.4	10.5319999999995	38.0119999999999	39.4440764627591	78.480324972659	83.7961041092218	67.7076225002688	51.848786422697
290	432.2593	153.865	1	14	289	14.45	-11.5899999999999	98.1020000000001	98.7842624308144	86.3925880914979	93.4760596882512	66.0605009841067	51.3913588240082
291	437.6677	159.3999	1	14	290	14.5	108.168000000001	110.698	154.771972359339	95.9926025202538	97.2417547749865	66.065932890769	51.7862985718233
292	441.9888	161.3892	1	14	291	14.55	86.422	39.7859999999997	95.140358838928	115.22120627852	97.1987933550226	65.9529046282526	51.6030536375868
293	443.548089833348	165.707413945072	1	14	292	14.6	31.1857966669595	86.3642789014403	91.822342509428	124.465110390522	95.2760474507293	66.0549349886408	51.83909726393
294	443.152265674137	172.475203409409	1	14	293	14.65	-7.91648318421949	135.35578928674	135.587095254093	116.003184577314	92.5176693150476	65.2210627345269	50.8490999824779
295	441.541033677858	179.544091169042	1	14	294	14.7	-32.22463992558	141.37775519266	145.00378299082	108.004998618547	86.2439127655719	63.3258444424151	49.3742885668365
296	439.4541	184.7656	1	14	295	14.75	-41.7386735571608	104.43017661916	112.462343293301	94.5594923812049	72.6010890248673	61.0600959772901	46.8727475576887
297	437.5761	186.7847	1	14	296	14.8	-37.5599999999997	40.3819999999996	55.1494290450948	69.8141323515746	65.7639589443228	60.1178393804643	47.2755701912799
298	436.4626	187.3066	1	14	297	14.85	-22.2699999999998	10.4380000000003	24.5948113227159	48.0227151406221	58.3691696631623	58.9232967477691	48.3586662424703
299	435.9455	187.5969	1	14	298	14.9	-10.3420000000006	5.80600000000004	11.8602951059412	29.1989934724206	46.646021359832	58.6082160280848	48.0662618490725
300	434.2326	187.0362	1	14	299	14.95	-34.2579999999998	-11.2139999999999	36.0466969360576	23.5229192700982	33.175629196579	55.1949098401413	47.3715238100637
301	434.8023	187.755	1	14	300	15	11.3940000000002	14.3759999999997	18.3437349522936	22.1788469451197	24.8784371795937	48.9096580493288	47.7282509499973
302	433.4639	187.7431	1	14	301	15.05	-26.7679999999996	-0.237999999999943	26.7690580334829	23.4779103680894	23.036885405906	44.5115836266163	47.876794287411
303	433.5631	188.6313	1	14	302	15.1	1.98399999999992	17.7640000000002	17.8744496978231	18.328543252536	22.5705460448088	41.3526325006016	48.3066148700024
304	432.9673	187.9332	1	14	303	15.15	-11.9159999999999	-13.9620000000002	18.3556122207897	20.5578808867669	24.698762741122	34.7537256528198	48.1191166450337
305	432.6868	188.3651	1	14	304	15.2	-5.61000000000035	8.63800000000026	10.2998613582906	22.5508515417138	24.1459069147107	29.6812041845378	47.8910969784338
306	431.456	187.5531	1	14	305	15.25	-24.6159999999998	-16.2400000000002	29.490423123448	22.9622451444979	25.2182270737903	24.2579589788865	47.2580985648732
307	430.4288	189.0757	1	14	306	15.3	-20.5439999999999	30.4520000000002	36.7339113082178	25.9196151141546	23.2592083089097	25.7160361267549	46.1540574588367
308	429.4456	189.2384	1	14	307	15.35	-19.6640000000002	3.25400000000002	19.9314177117437	29.9632705768853	24.336095338041	27.0114336756537	46.3093132685882
309	431.0669	188.8957	1	14	308	15.4	32.4259999999992	-6.85400000000016	33.1424620690732	29.8785732608137	22.8614299458077	28.4249011978761	46.3671510834882
310	432.2115	189.9048	1	14	309	15.45	22.8920000000005	20.1819999999998	30.5181386719442	23.9675650761057	26.1867791724966	28.6825466360207	44.1366744560177
311	431.0955	190.8358	1	14	310	15.5	-22.3199999999997	18.6200000000002	29.0669365430896	25.709945531584	23.6374807781793	29.3905690092256	41.0582276759547
312	430.8929	191.1321	1	14	311	15.55	-4.05200000000036	5.92600000000004	7.17887038467776	19.8032447774607	28.3951868476038	29.8006839465694	39.732661485953
313	431.7061	192.311	1	14	312	15.6	16.2639999999999	23.578	28.6433199891353	22.4102877681078	31.4523213064985	30.5582947513641	37.6959674630833
314	431.543	192.3882	1	14	313	15.65	-3.26199999999972	1.5440000000001	3.60895829845656	17.396388295545	32.1510396546302	31.0171705555405	35.0996224978719
315	433.2917	193.686	1	14	314	15.7	34.9739999999997	25.9559999999999	43.5533536251799	32.8228086191019	33.2191863573308	32.4563495144526	31.8066283032577
316	433.4821	193.7468	1	14	315	15.75	3.80800000000022	1.21600000000001	3.9974391802755	37.194697081413	33.5629109446609	33.4561011524562	29.5421710369536
317	437.6927	193.5426	1	14	316	15.8	84.212	-4.08400000000029	84.3109720024624	44.4988345317998	36.3421595842291	32.1902755372092	28.9939017595766
318	435.2066	193.9849	1	14	317	15.85	-49.7220000000004	8.84600000000034	50.5027623006905	44.0280849465537	36.7804941646871	33.6953297894074	29.8337334262221
319	436.1613	195.7497	1	14	318	15.9	19.0940000000001	35.2959999999996	40.1296455503905	49.7294335937768	39.1729111652733	34.1260861388916	30.7713178533029
320	437.114280478925	197.575993235261	1	14	319	15.95	19.0596095785008	36.5258647052201	41.1996056989496	39.8615105493563	38.7259198564086	33.0784390718941	30.914948908078
321	436.728671228658	199.154793473576	1	14	320	16	-7.71218500534019	31.5760047663002	32.5041824163908	36.3662912479613	43.2747215267332	33.2067973025807	31.1735460964645
322	435.707365402415	200.574097492076	1	14	321	16.05	-20.4261165248602	28.3860803699997	34.9713567803602	33.8469877987469	35.9853642268145	34.9537393452898	31.2661219247655
323	434.753256153413	201.921902067893	1	14	322	16.1	-19.0821849800398	26.9560915163402	33.0266657937153	33.4237547662634	35.9383382723163	34.0393024255649	31.2762013923689
324	434.569236634869	203.286203978157	1	14	323	16.15	-3.6803903708801	27.2860382052801	27.5331283043186	36.8200094596895	36.1011326231529	35.4455193429239	31.0928225430538
325	435.8582	204.755	1	14	324	16.2	25.7792673026199	29.3759204368598	39.0834405365322	32.1092179042727	32.9376917864574	33.9320524219777	35.0855871978354
326	437.9301	206.1075	1	14	325	16.25	41.4379999999994	27.0499999999998	49.4854558835214	35.5103852966713	32.8506836605005	34.8263830950207	36.9317369922026
327	437.8596	206.674	1	14	326	16.3	-1.40999999999963	11.3300000000004	11.417399003276	38.3552774475589	33.5653191063505	32.2717673923983	38.5664288498083
328	440.0429	207.8952	1	14	327	16.35	43.6659999999995	24.4239999999996	50.0325027557081	32.4516288066514	31.2981106864427	32.6560331767906	39.4387686822085
329	438.4935	209.2947	1	14	328	16.4	-30.9879999999998	27.9900000000004	41.7575890587568	28.8813578613115	31.7181275205745	33.1177345087296	39.9266731621361
330	438.368	209.7562	1	14	329	16.45	-2.50999999999976	9.23000000000002	9.56519733199473	35.0214203084282	29.1381849875468	33.1473511801352	42.0688088252094
331	437.566	208.3929	1	14	330	16.5	-16.0400000000004	-27.2660000000002	31.6341011568216	27.0858360762141	26.3780446633083	32.9565231837035	42.6743959689182
332	436.981	210.4159	1	14	331	16.55	-11.6999999999996	40.4599999999999	42.1177112388599	25.0809775935902	28.558170557982	32.7315599029617	44.5578723454646
333	436.9576	209.8987	1	14	332	16.6	-0.46799999999962	-10.3440000000001	10.3545815946373	25.8247411684422	29.3737280812648	31.9941080333737	45.3575687731267
334	436.6951	211.4635	1	14	333	16.65	-5.24999999999977	31.2960000000004	31.7332966456374	23.8747314653051	30.1343363943064	31.1684745305671	46.8424618525866
335	436.1159	211.1384	1	14	334	16.7	-11.5840000000003	-6.50200000000041	13.2840152062549	22.0949208075358	33.357010573813	37.7148248812182	48.9417757065441
336	435.1493	210.6256	1	14	335	16.75	-19.3320000000006	-10.256	21.8840526411362	31.6616200863156	33.0623627069064	40.407372831949	51.2456750666559
337	433.5965	210.0361	1	14	336	16.8	-31.0559999999998	-11.7899999999997	33.2186579500133	35.1876951950225	31.8978006995728	44.9425821624075	50.8678134175684
338	434.0509	212.9098	1	14	337	16.85	9.08800000000042	57.4739999999997	58.1880779885362	40.8892799791838	32.6901053803047	45.1822075750096	51.808504474064
339	433.6057	215.3375	1	14	338	16.9	-8.904	48.5540000000003	49.363672189172	42.2499939485078	30.6188215405596	45.7272601853806	55.1884085815857
340	432.8647	217.2913	1	14	339	16.95	-14.8199999999997	39.076	41.7919391270613	41.7006805916099	46.2914647748896	51.0591785785248	56.5563152884364
341	432.5186	218.6833	1	14	340	17	-6.92200000000071	27.8399999999999	28.687622487756	33.7185906742938	54.4367010005897	52.1419946352557	57.7096640184179
342	431.5639	219.8707	1	14	341	17.05	-19.0940000000001	23.7479999999999	30.4720911655239	26.0499478860966	61.3269937668329	54.1620053456395	59.3574914564821
343	430.7078	219.5509	1	14	342	17.1	-17.1219999999994	-6.39599999999973	18.2776284019556	51.6936495705953	60.9906870687543	56.6758351206884	59.9542723713053
344	430.1663	219.4489	1	14	343	17.15	-10.8300000000008	-2.04000000000008	11.0204582481863	66.6234080526716	61.3201839764549	58.2394043622493	60.9412038547602
345	429.4525	227.9194	1	14	344	17.2	-14.2759999999998	169.41	170.010447549555	80.9533069420559	68.7613465832365	63.9514989911105	62.6856575893572
346	431.0944	232.8184	1	14	345	17.25	32.8380000000004	97.98	103.336414898138	88.2627834632149	71.2216265636049	67.6649670382911	64.8270457592954
347	429.8185	237.7625	1	14	346	17.3	-25.5180000000007	98.8819999999998	102.121585612445	96.5904200668132	76.426209991706	69.4638594427386	66.5065380277775
348	428.8792	240.3378	1	14	347	17.35	-18.7859999999989	51.506	54.8250110077504	85.8290435958777	80.6615648610722	70.9609757713375	67.2627497867145
349	427.4802	242.5683	1	14	348	17.4	-27.98	44.6100000000001	52.6586412661779	75.8198450745381	85.8599871839391	77.2590826544419	67.2257937207386
350	423.1748	246.4698	1	14	349	17.45	-86.1080000000004	78.03	116.203565194877	71.8991130413562	81.6115332073314	79.9652793967377	68.2431743136581
351	421.3217	248.3844	1	14	350	17.5	-37.0619999999997	38.2920000000001	53.2904222914398	73.0603462589295	80.8932330759926	82.4628048531322	68.0225943949863
352	420.7594	244.297	1	14	351	17.55	-11.2459999999999	-81.748	82.5179254465356	75.129554301065	77.6007251186442	85.9834230100026	67.2820797897609
353	418.2324	245.9717	1	14	352	17.6	-50.5400000000009	33.494	60.6311770956172	77.394022818785	80.9312644739206	87.914436709237	67.3567943334719
354	415.236	246.9441	1	14	353	17.65	-59.9279999999999	19.4479999999999	63.0046814768552	85.966621077447	93.1979813324288	90.7139331789534	67.0845945995722
355	410.224	250.8858	1	14	354	17.7	-100.24	78.8339999999999	127.525907783477	83.3023371959323	91.1692122102388	87.6564902974962	68.0572141366778
356	407.571	254.8952	1	14	355	17.75	-53.0599999999993	80.188	96.1534135847497	88.8021826889117	93.7039831426596	89.2467186866419	69.2967277742698
357	406.3916	258.1478	1	14	356	17.8	-23.5880000000009	65.0520000000006	69.1965060389621	111.266408363793	95.540636028299	88.0704938931476	69.038859937114
358	404.59	262.1692	1	14	357	17.85	-36.0320000000002	80.4279999999994	88.1304045605143	104.944401601693	95.1673085574017	89.3432919984193	68.2477801879032
359	406.4724	270.731	1	14	358	17.9	37.6480000000004	171.236	175.32580985126	101.441345207872	95.5678791739676	88.7243272560966	67.4045777089428
360	409.1942	274.6796	1	14	359	17.95	54.4360000000006	78.972	95.9158739729773	107.778934860666	93.701447387661	85.4271700487914	66.9678371330256
361	411.9536	277.4806	1	14	360	18	55.1879999999994	56.0199999999998	78.6381316156476	101.532434425892	97.6002042972911	83.903194154717	66.8135805478663
362	416.3554	279.944	1	14	361	18.05	88.0359999999996	49.2680000000007	100.88445430293	79.8693499841426	98.5402626676509	80.4021542338823	69.8774656151406
363	418.3804	281.9422	1	14	362	18.1	40.5000000000007	39.9639999999999	56.8979023866438	82.4584931736295	97.755319522918	78.0377535462553	75.0156252886863
364	419.9402	284.9075	1	14	363	18.15	31.1959999999999	59.3060000000003	67.0103876425142	93.7590633867101	84.2506731797643	75.9297848368951	76.3108477891083
365	422.9918	289.4147	1	14	364	18.2	61.0320000000002	90.1439999999991	108.861589920412	89.3015904746359	79.6851278873439	72.1629292822451	73.4580282199013
366	428.242	293.6683	1	14	365	18.25	105.004	85.0720000000001	135.140982681051	93.9782046199444	74.1024051667745	70.9284885102484	72.1488466034018
367	430.0295	297.1681	1	14	366	18.3	35.7499999999993	69.9959999999999	78.5970897425594	88.631996375386	65.2636724394656	68.6138604314894	71.0935648081711
368	432.663	300.1975	1	14	367	18.35	52.6700000000005	60.5880000000002	80.2809731131859	76.9117626010583	60.9081985351089	65.534584604469	71.6035160469751
369	434.5991	300.7521	1	14	368	18.4	38.7220000000002	11.0919999999999	40.2793464197225	54.4457469468388	56.2916904998226	57.5500727634437	73.0535660065993
370	436.95	301.6401	1	14	369	18.45	47.0179999999993	17.7600000000007	50.2604210487732	41.2257544042953	50.6244111768292	53.9703948693135	73.8589430522907
371	438.0742	301.8325	1	14	370	18.5	22.4840000000006	3.84799999999927	22.8109044099532	27.8381924502734	44.2567727232057	51.1643562426003	74.7614308728988
372	437.9577	302.4464	1	14	371	18.55	-2.33000000000061	12.278	12.4971270298418	23.9513846242593	38.6874581953279	53.7715082202786	74.4108532347585
373	438.3398	301.8995	1	14	372	18.6	7.64200000000073	-10.9379999999999	13.3431633430761	24.3370597526	33.31384968602	62.1168138681356	73.9705023856441
374	437.322	302.124	1	14	373	18.65	-20.3560000000004	4.49000000000069	20.8453072896521	34.0677984995725	30.849472347123	61.9077623992631	73.4520992726297
375	439.2401	303.8932	1	14	374	18.7	38.3619999999996	35.3839999999991	52.1887966904767	36.1491619863605	28.255661851283	59.2595661423064	72.8476829843571
376	441.4215	306.7233	1	14	375	18.75	43.6279999999999	56.6020000000003	71.4645981448159	38.7895069217667	28.2263073184261	55.0509745201618	73.9514198586677
377	441.5043	305.5811	1	14	376	18.8	1.6560000000004	-22.8440000000001	22.9039444637819	37.7475600699868	42.2793440010916	54.1166357231947	75.4598607628748
378	440.1814	305.6884	1	14	377	18.85	-26.4580000000001	2.14600000000019	26.5448880201067	32.174263949966	63.3254292011623	53.863740095531	75.0312392957543
379	439.4395	305.9349	1	14	378	18.9	-14.8379999999997	4.93000000000052	15.6355730307526	22.3848161372797	67.5238342987036	57.3828047571019	70.980666444034
380	440.6541	305.8742	1	14	379	18.95	24.2920000000004	-1.21400000000108	24.3223160903731	48.4095260158226	67.8947211077837	62.29071605579	69.8073137278251
381	441.6562	306.3874	1	14	380	19	20.0419999999997	10.2640000000008	22.5173590813844	87.8613514805579	65.8451763171178	65.6196675910805	71.5169897556596
382	438.55	299.3949	1	14	381	19.05	-62.124	-139.85	153.027493856496	97.3001085274205	69.5458132510614	68.4195522356346	69.2874192883906
383	428.5775	294.3185	1	14	382	19.1	-199.450000000001	-101.528000000001	223.804015343783	103.615178265601	74.4136305050419	69.9032512250329	70.2399016650594
384	429.3223	291.2666	1	14	383	19.15	14.896	-61.0379999999998	62.8293582650657	109.305536496956	83.9161371670808	70.9744137083642	70.8141045320313
385	427.4059	289.2322	1	14	384	19.2	-38.3280000000002	-40.6880000000001	55.8976647812771	90.6821004863002	96.325770260297	73.5324366864692	70.238961877408
386	425.2447	287.8817	1	14	385	19.25	-43.223999999999	-27.0099999999991	50.9691502381575	60.9659095295259	103.013027863735	76.974351207087	68.3841067832333
387	424.0471	285.136	1	14	386	19.3	-23.9520000000005	-54.914	59.9103138032177	70.5321658067412	94.5597604701777	82.3058610942601	67.295275256472
388	426.658	282.4287	1	14	387	19.35	52.2180000000003	-54.1460000000006	75.2230605599114	89.0363622549928	76.4810732489035	84.5278939870397	67.2977307525023
389	430.4004	278.3533	1	14	388	19.4	74.8479999999995	-81.508	110.660639651142	96.7205192305137	74.4249931180247	84.4112601246243	67.5601500116923
390	434.6604	272.2769	1	14	389	19.45	85.1999999999998	-121.528	148.418647022535	98.4374204540551	79.1701522651546	85.6442325863368	66.7709619972355
391	437.1809	268.5859	1	14	390	19.5	50.4100000000005	-73.8200000000006	89.389935115762	91.9962369682812	88.1035260970562	91.8696232687189	66.9766138968457
392	438.9429	265.6492	1	14	391	19.55	35.24	-58.7339999999995	68.494819920925	78.3178204293082	95.0659089374588	84.8033303565026	69.6991751284123
393	440.390726849927	264.05860768249	1	14	392	19.6	28.9565369985394	-31.8118463502003	43.0171431310417	69.3039422753165	94.6421574690374	78.3629894619833	70.3766367870906
394	440.4496	261.946	1	14	393	19.65	1.17746300145996	-42.2521536497993	42.2685569562773	79.4865329635986	84.9063830821677	79.7204466647995	71.8098844522996
395	438.20738435496	257.290343126793	1	14	394	19.7	-44.844312900799	-93.1131374641404	103.349256252576	91.6943974208625	74.9626949123765	81.2183576125095	71.0848067544282
396	434.572439938042	251.290390591178	1	14	395	19.75	-72.6988883383603	-119.9990507123	140.302888557173	97.2880779697937	80.726218673703	81.7172390463049	71.6629295843686
397	430.908250552103	245.949842759973	1	14	396	19.8	-73.2837877187796	-106.8109566241	129.534142207244	91.4949457350272	75.0469002428274	80.4739147897494	73.6411550303092
398	428.5783	243.2724	1	14	397	19.85	-46.5990110420603	-53.5488551994598	70.9855458756976	80.6214475494366	80.2449056750631	80.7317214094736	73.8936354714357
399	428.1072032585	243.741958782949	1	14	398	19.9	-9.42193482999983	9.39117565898016	13.3028957824447	81.9659043838073	85.0159002115742	77.7374952662827	75.1639057722531
400	426.6641	241.7632	1	14	399	19.95	-28.8620651700001	-39.57517565898	48.9817653246231	58.3994030647923	83.2665629598644	71.2512079386809	75.8886814923938
401	423.1606	235.3005	1	14	400	20	-70.0700000000006	-129.254	147.025172729027	63.2017333803325	75.3309519955537	68.3335602026109	76.4801882154387
402	422.7396	234.8942	1	14	401	20.05	-8.41999999999985	-8.12599999999975	11.7016356121695	78.5368546881213	65.88192064204	70.9787980211899	73.1779407533492
403	420.168	230.9007	1	14	402	20.1	-51.4319999999998	-79.8700000000002	94.9971974533987	85.9116783702922	66.8212853499098	70.8500223491483	68.4124555953261
404	418.9496	226.5699	1	14	403	20.15	-24.3680000000006	-86.6160000000002	89.9785023213882	68.6959996073	70.5686074503978	72.645355196235	67.1778246772159
405	420.5463	222.5851	1	14	404	20.2	31.934	-79.6959999999996	85.8558837354781	73.3644382192876	67.5397209649853	68.6371768223873	66.7990983981987
406	420.0515	219.5782	1	14	405	20.25	-9.89599999999996	-60.138	60.9467789140657	70.4408373194871	55.9409017315188	66.3515079616502	66.7261188337117
407	420.4516	217.8723	1	14	406	20.3	8.00200000000018	-34.1180000000003	35.0438286721075	62.6003602126743	66.9106957995524	64.9764489663583	65.6820691134208
408	421.2488	213.9332	1	14	407	20.35	15.9440000000006	-78.7819999999999	80.3791929543959	49.1677635596784	61.4551390232334	63.2593769558318	64.6002525837111
409	418.9383	212.881	1	14	408	20.4	-46.2099999999998	-21.044	50.7761167873242	43.1858038557376	60.2748101808958	65.916551419882	62.8633576938577
410	419.7527	212.4224	1	14	409	20.45	16.2879999999996	-9.1719999999998	18.692900470499	60.4569533798173	54.0077906849102	66.1331303984509	59.9070772132661
411	420.978	213.3747	1	14	410	20.5	24.5060000000001	19.0459999999996	31.0369803943616	52.4694407269798	57.3720639277468	61.0907531621585	59.2966545608655
412	420.2696	207.3462	1	14	411	20.55	-14.1679999999997	-120.57	121.399576292506	57.9492601491174	64.0709772906766	61.5525511501958	59.3131050664457
413	421.9933	206.289	1	14	412	20.6	34.473999999999	-21.1440000000005	40.4416296902085	58.8478178101419	59.6974685617538	58.4619217286688	60.3104976846312
414	425.8957	206.0661	1	14	413	20.65	78.048	-4.45799999999963	78.1752138980124	71.5583239997559	61.2644953893662	54.6352026896324	60.4245739596924
415	425.0937	205.229	1	14	414	20.7	-16.0399999999993	-16.7419999999998	23.1856887756213	67.6850012015359	64.7265398319164	52.3798391838879	59.1333450582112
416	429.4392	207.0957	1	14	415	20.75	86.9100000000003	37.3339999999996	94.5895113424318	66.9254963965277	66.2406045927981	51.7349986211185	56.2957066656404
417	434.321	208.5772	1	14	416	20.8	97.636	29.6300000000002	102.032962301405	64.5797306296149	56.1944065008392	50.8902234370921	56.2627916253118
418	435.6508	209.8376	1	14	417	20.85	26.5959999999995	25.2080000000001	36.6441056651678	70.6052618536909	55.4687044341043	48.4687837579486	59.0466359522276
419	436.8197	206.7277	1	14	418	20.9	23.3780000000002	-62.1980000000002	66.4463850634482	60.9228851858403	48.9955951983689	47.9892201214327	60.1314561611819
420	438.0362	204.3558	1	14	419	20.95	24.3299999999999	-47.4380000000002	53.3133448960016	44.7038118001426	50.7518876828655	48.5629464878512	64.0145112892163
421	440.0918	205.4072	1	14	420	21	41.1119999999994	21.028	46.1776280031787	44.0119124716808	46.0979333144901	50.2597489191201	65.6584426530394
422	439.0924	205.0955	1	14	421	21.05	-19.9879999999996	-6.23400000000004	20.9375953729167	33.4114597671228	37.7094695835077	47.6474121117015	67.9548957922764
423	440.6687	205.6135	1	14	422	21.1	31.5260000000001	10.36	33.1846090228588	30.8985135120401	37.2400989541434	49.770973020114	66.9326451093123
424	440.7561	204.947	1	14	423	21.15	1.74800000000005	-13.3299999999997	13.4441215406583	31.27298144314	34.7139448534992	48.2037927231498	67.2796201131112
425	439.1854	206.2447	1	14	424	21.2	-31.4139999999998	25.9539999999998	40.7486136205881	30.7151273668727	32.399353143786	49.6295132940351	66.0105335833218
426	440.8376	204.5005	1	14	425	21.25	33.0439999999999	-34.8840000000001	48.049967658678	30.468285436606	34.2788932454422	46.2399053696305	65.1268474168931
427	440.0168	204.8874	1	14	426	21.3	-16.4160000000004	7.73800000000051	18.1483249915804	36.0164299398757	39.1004177225638	47.5491342842653	65.7990829211152
428	438.4254	204.7477	1	14	427	21.35	-31.8279999999993	-2.7940000000001	31.9503993715252	33.900192775532	44.0732416061238	54.8338949486235	65.472685341235
429	440.4271	204.2643	1	14	428	21.4	40.0339999999994	-9.66800000000035	41.1848440570067	37.2848050477444	47.4119902479308	54.3463609024818	64.8924252840993
430	438.9319	204.0654	1	14	429	21.45	-29.9040000000002	-3.97799999999961	30.1674277988696	47.4857080782549	48.5071389052047	61.8958921799817	65.9049082747594
431	439.5215	207.2601	1	14	430	21.5	11.7920000000004	63.8939999999997	64.9730290197399	57.6781977756416	46.3818774247709	70.2261321439204	66.8434821237505
432	439.805	210.7061	1	14	431	21.55	5.67000000000007	68.92	69.1528401441329	58.8075505559859	57.388798985023	74.357240434357	65.2606895230037
433	442.2016	214.0888	1	14	432	21.6	47.9319999999996	67.654	82.9128478584589	63.1140850348774	72.4276909431036	75.4033684899558	64.7339021880674
434	444.1096	215.4462	1	14	433	21.65	38.1600000000003	27.1480000000003	46.8316079587284	55.4789498017974	73.9787769514643	79.92403753659	63.190457662857
435	446.4537	216.5359	1	14	434	21.7	46.8820000000005	21.7939999999999	51.7001001933269	67.2918898917911	91.3924312161773	79.6412279827558	63.0532154434665
436	447.1104	217.7038	1	14	435	21.75	13.134	23.3580000000001	26.79735285434	87.1771841105656	106.173371042399	78.5186962126677	61.268092344416
437	448.0677	224.0428	1	14	436	21.8	19.1459999999995	126.78	128.217540594101	89.1500033469426	109.61406314615	80.7079424051382	59.525384073758
438	452.0205	232.2583	1	14	437	21.85	79.0560000000005	164.31	182.339318952331	119.670777397477	106.733495373788	82.4765869245215	59.1279176630267
439	452.9824	234.9249	1	14	438	21.9	19.2379999999991	53.3320000000003	56.6957041406137	156.867792283	112.436084825249	81.795630446766	60.0288579954585
440	456.2806	244.593	1	14	439	21.95	65.9640000000002	193.362	204.303970446	151.936236400509	110.775317060307	83.2468700616675	61.2769325528471
441	447.1598	239.1156	1	14	440	22	-182.415999999999	-109.548	212.782427281953	126.28980663701	110.655515000565	83.4272153283809	61.1549427293231
442	441.9851	238.9311	1	14	441	22.05	-103.494000000001	-3.69000000000028	103.559761181649	135.722166303556	104.027085825253	82.8739669343059	62.9992796213243
443	439.3268	238.4287	1	14	442	22.1	-53.1659999999999	-10.0479999999999	54.1071701348351	101.879856723137	92.5254829059394	79.6968313560209	63.1720719974798
444	434.1362	238.275	1	14	443	22.15	-103.812	-3.07399999999973	103.857502473341	64.4432377181293	89.6124839420676	78.1771226025643	63.1056227972449
445	432.7029	237.2629	1	14	444	22.2	-28.6659999999995	-20.2420000000001	35.092422543905	56.1179352499975	75.1013089071578	76.4769175928979	62.5435793767122
446	431.4416	237.4807	1	14	445	22.25	-25.2260000000001	4.35600000000022	25.5993322569165	58.7611591748687	60.6810596143632	76.2962793192016	61.8823255278177
447	430.9164	240.5325	1	14	446	22.3	-10.5039999999997	61.0359999999997	61.9332488409897	43.5028015805796	56.1338707224616	71.5016338632507	61.458378493398
448	428.3808	242.7465	1	14	447	22.35	-50.7119999999998	44.28	67.3232897591909	48.3227610911788	52.6601673382539	63.42194037743	60.9294674298044
449	427.2863	243.5842	1	14	448	22.4	-21.8900000000008	16.7540000000002	27.5657145018961	56.9188815105971	43.9181603798794	65.7113550884353	60.3929190309292
450	426.2512	246.3569	1	14	449	22.45	-20.702	55.4539999999997	59.192220096901	56.1498061949257	42.1785181254889	60.6579729257126	60.1987500165127
451	424.8357	249.4801	1	14	450	22.5	-28.3100000000002	62.4639999999999	68.5799343540077	46.5591755016391	41.9370436378385	52.0837533147257	58.8508756294135
452	423.4408	252.0276	1	14	451	22.55	-27.897999999999	50.9500000000003	58.087872262633	44.3335191791792	38.976181901248	51.6413188082916	57.3527578984354
453	422.7364	252.6923	1	14	452	22.6	-14.0880000000004	13.2939999999996	19.3701362927575	36.034275159799	34.3183978489206	50.9407755050038	56.035423917286
454	422.0106	253.0779	1	14	453	22.65	-14.5159999999998	7.71200000000022	16.4374328895968	26.95520576508	41.810226234803	46.2872080578999	55.8724465630464
455	421.1258	253.0779	1	14	454	22.7	-17.6959999999997	0	17.6959999999997	21.8025576075703	46.2146369442675	45.4459307706686	55.0764783369897
456	421.4106	251.9542	1	14	455	22.75	5.69599999999923	-22.4740000000003	23.184587380413	22.077620196202	43.4864470150882	45.2459548429677	54.6890741070017
457	420.5279	253.3081	1	14	456	22.8	-17.654	27.0780000000002	32.3246314750843	39.2869332904267	47.1487668941216	42.2088145816578	52.0808442198497
458	420.0029	254.2027	1	14	457	22.85	-10.4999999999995	17.8919999999999	20.7454492359165	56.394998728736	49.2213836717537	39.3823479350873	48.5415808690864
459	415.2777	256.1851	1	14	458	22.9	-94.5040000000006	39.6479999999997	102.48399836072	60.0176882650965	48.6562557359204	38.9902076150926	48.9491170621273
460	411.6215	259.8288	1	14	459	22.95	-73.1239999999991	72.8740000000005	103.236327191546	72.494976180673	48.7133434158482	37.1506299713578	45.5710797643079
461	411.5862	261.8934	1	14	460	23	-0.706000000000131	41.2919999999997	41.2980350622154	76.3651471473053	48.5548660480969	34.274535930446	42.8945426467586
462	409.0723	265.9066	1	14	461	23.05	-50.2780000000007	80.2640000000008	94.7110710529672	58.0255781814141	45.4414472620677	31.8315488625649	42.5272546790087
463	407.9023	267.5346	1	14	462	23.1	-23.3999999999992	32.5599999999997	40.0963040690778	41.0316881029605	44.4462980212541	32.3740164785512	43.5216020435099
464	407.5002	267.1752	1	14	463	23.15	-8.04200000000037	-7.18799999999987	10.7861535312642	37.0920438310973	36.1701889953821	33.5677705235286	42.2621435914608
465	406.6793	266.7748	1	14	464	23.2	-16.4179999999999	-8.00799999999981	18.2668767992778	18.3879183434623	28.0866229984481	33.6760390810814	42.4831796147837
466	406.9871	267.81	1	14	465	23.25	6.15599999999972	20.7039999999995	21.5998137028997	12.5274488952028	25.0626248458038	33.0818688948018	42.1038963275399
467	406.9288	267.798	1	14	466	23.3	-1.16599999999949	-0.240000000000009	1.1904436147919	14.3147998093501	16.5143308310081	32.6600545764487	41.3069285405469
468	407.1708	267.3156	1	14	467	23.35	4.83999999999924	-9.64799999999968	10.7939568277804	15.1415578939358	15.5266492853487	33.6612213607429	41.0443821532072
469	406.2078	267.528	1	14	468	23.4	-19.2599999999993	4.24800000000005	19.7229081020009	13.0332058605102	18.4792853111368	32.1868790358193	41.2470512341209
470	406.9925	266.7288	1	14	469	23.45	15.6939999999997	-15.9840000000008	22.4006672222061	14.6407433185539	18.6387347463146	30.4841866029032	41.3729312379542
471	407.5426	266.7844	1	14	470	23.5	11.0019999999997	1.11200000000053	11.0580535357718	18.5258496754945	17.6088717415067	33.7053319787915	40.6301154018449
472	407.1962	267.0892	1	14	471	23.55	-6.92800000000034	6.096	9.22813090501022	22.6437708129234	19.8786618908298	33.4131905497257	39.763283118461
473	407.6065	268.5434	1	14	472	23.6	8.20600000000013	29.0840000000003	30.2194886124835	22.1359115986934	22.8761447002317	36.102428582016	40.2137514250762
474	407.4961	266.5308	1	14	473	23.65	-2.2079999999994	-40.2520000000004	40.3125137891453	22.1845376225033	28.2035690762564	38.2370791250216	40.5511027552718
475	408.4757	266.3678	1	14	474	23.7	19.5920000000001	-3.26000000000022	19.8613711510561	25.1165804631057	32.8817502073582	39.5204284588988	40.3659473956435
476	409.0389	266.322	1	14	475	23.75	11.2639999999999	-0.915999999999713	11.3011836548212	27.226439724969	42.3480391117793	38.9618378121121	40.7057420391803
477	410.1026	265.7787	1	14	476	23.8	21.2739999999997	-10.8659999999998	23.8883451080224	33.7633673395894	50.3120502684433	40.405042499436	40.4707633606813
478	412.0026	265.0403	1	14	477	23.85	37.9999999999995	-14.7680000000003	40.7687849217998	43.6275888160231	56.6782078786832	42.706416371327	40.3407273935507
479	413.944	268.131	1	14	478	23.9	38.8280000000009	61.8139999999994	72.9971518622473	62.5115406010553	57.9948729389065	43.5038948531493	38.0415635104142
480	415.8487	271.0185	1	14	479	23.95	38.0939999999998	57.7500000000009	69.1824785332247	75.5075200737809	60.402122171483	45.5952325045507	36.3964456129538
481	419.0416	275.2313	1	14	480	24	63.8580000000002	84.2559999999992	105.720942579982	86.1299760323975	60.3148038827174	46.9856948732438	35.9576050462819
482	420.1883	279.5242	1	14	481	24.05	22.9340000000002	85.8580000000006	88.8682424716508	82.2263785382236	60.9314231080422	47.6950173743571	34.0205376064017
483	421.689	283.9719	1	14	482	24.1	30.0139999999999	88.954	93.8810647148827	77.1766555269428	62.5366880424223	48.0534863716012	33.3072332820689
484	423.6924	285.7429	1	14	483	24.15	40.068	35.4200000000003	53.4791643913779	58.1180671643795	58.8042206300423	47.5344349870149	33.5081457249847
485	424.6841	287.703	1	14	484	24.2	19.8339999999996	39.2019999999991	43.9338634768206	46.3553261423035	58.3087148017431	47.0558557102056	34.6408993340855
486	424.1835	287.8488	1	14	485	24.25	-10.0120000000004	2.91600000000017	10.4280007671657	38.9434000524471	51.6233506347083	48.3296151835587	36.3806624699488
487	423.8533	289.3148	1	14	486	24.3	-6.60399999999981	29.3200000000002	30.0545373612705	35.382062721861	45.0779844802709	48.2814721449138	38.0675768002687
488	426.1581	287.6536	1	14	487	24.35	46.096	-33.2240000000002	56.821434265601	39.4407740765434	39.4287648645192	47.0202334263584	39.0819117653554
489	427.94	287.5752	1	14	488	24.4	35.6380000000001	-1.56799999999976	35.6724777384472	45.1286341050371	37.0739970351234	43.8962479850092	39.0732606895934
490	430.1747	289.8815	1	14	489	24.45	44.6939999999995	46.1260000000004	64.2274202502327	43.8006428182382	33.7095892489283	42.3087046230045	39.0854198998271
491	431.3534	291.4266	1	14	490	24.5	23.574000000001	30.9019999999998	38.867300909634	39.9141296765912	36.3444264844001	38.2098781137724	39.5984400634517
492	432.5109	291.6021	1	14	491	24.55	23.1499999999994	3.50999999999999	23.4145809272763	38.7659313483857	35.6315211817854	34.6278846630778	39.7182110766164
493	434.0086	292.7209	1	14	492	24.6	29.9540000000002	22.3759999999993	37.3888685573658	27.9784044213132	31.5037788102945	30.5120379821218	39.2777911755405
494	434.9934	293.8478	1	14	493	24.65	19.6960000000001	22.5380000000007	29.9314860974198	27.5602188637631	28.9882753399761	28.7792123249478	38.6196862232021
495	435.2535	293.4039	1	14	494	24.7	5.20199999999932	-8.8779999999997	10.2897856148701	27.4623995453326	26.3086944442658	29.7613702092723	38.1679265186838
496	435.9093	295.1218	1	14	495	24.75	13.116	34.3579999999997	36.7763731218833	23.0934279439978	24.7964055928365	33.7994871277856	38.5034697587823
497	436.856	294.4755	1	14	496	24.8	18.9340000000004	-12.9259999999999	22.925484335124	19.2106193315664	24.1777848458847	35.7301111011014	38.733595484593
498	436.0789	294.463	1	14	497	24.85	-15.5420000000004	-0.249999999999773	15.5440105506916	24.6389844672185	21.5953110997244	35.4574071593837	38.3643527265209
499	436.5915	294.5804	1	14	498	24.9	10.2520000000004	2.3479999999995	10.5174430352632	22.0325923219098	20.4844276147723	34.6426265260375	36.976583434608
500	437.841	293.187	1	14	499	24.95	24.9900000000002	-27.8679999999997	37.4316112931302	20.8931701464367	25.8131511696163	32.5756072951035	NA
501	438.8094	293.8738	1	14	500	25	19.3679999999995	13.7360000000001	23.7444123953401	20.0971942554511	31.2545477711712	32.2111852536596	NA
502	438.0487	294.278	1	14	501	25.05	-15.2139999999997	8.08400000000006	17.2283734577583	21.7582358979782	35.8287010204174	31.7414047788758	NA
503	437.4706	294.2669	1	14	502	25.1	-11.5620000000001	-0.22199999999998	11.5641310957634	26.9873178720141	39.4110355084729	30.5020959794798	NA
504	437.5051	293.3264	1	14	503	25.15	0.690000000000737	-18.8100000000009	18.822651247899	40.4765032204325	40.2969777120988	29.7049374593892	NA
505	440.3568	291.9218	1	14	504	25.2	57.0339999999999	-28.0919999999992	63.5770211633098	50.7642318943981	38.8425201459412	29.2799973271621	NA
506	444.6176	290.2986	1	14	505	25.25	85.2159999999992	-32.4639999999999	91.190339137432	58.7248767614948	39.6259649144828	28.6773243340058	NA
507	447.3206	292.4156	1	14	506	25.3	54.0600000000006	42.3399999999992	68.6670168275862	58.8357195262194	39.3050247118669	29.1857188242722	NA
508	448.9157	294.4286	1	14	507	25.35	31.902	40.2600000000007	51.367355431247	50.6977224198682	39.4088808592352	29.7084720266834	NA
509	449.8832	294.4796	1	14	508	25.4	19.3499999999995	1.01999999999975	19.3768650715222	38.7754266085331	38.9254473040062	30.0569188842069	NA
510	449.0628	293.6818	1	14	509	25.45	-16.4080000000001	-15.9559999999999	22.8870356315535	27.8458175293358	32.7468434847078	NA	NA
511	450.0077	292.4168	1	14	510	25.5	18.8980000000004	-25.2999999999997	31.5788600807566	20.0928849569757	26.1001008968404	NA	NA
512	450.386	291.8267	1	14	511	25.55	7.56600000000049	-11.8020000000001	14.0189714315998	19.0151750817929	22.542736628127	NA	NA
513	450.4094	292.4564	1	14	512	25.6	0.46799999999962	12.5939999999991	12.6026925694463	14.7959645495475	20.0059085448938	NA	NA
514	449.8406	292.0494	1	14	513	25.65	-11.3760000000002	-8.13999999999965	13.9883156956082	13.4247751851476	19.8168600563149	NA	NA
515	449.7834	291.9805	1	14	514	25.7	-1.14400000000046	-1.3779999999997	1.79098297032669	17.2396557269181	NA	NA	NA
516	450.8553	292.5962	1	14	515	25.75	21.4380000000006	12.3140000000001	24.7229132587571	19.9189321328119	NA	NA	NA
517	449.8416	291.2884	1	14	516	25.8	-20.2739999999994	-26.1559999999997	33.0933741404524	20.618545030837	NA	NA	NA
518	451.0223	290.7445	1	14	517	25.85	23.6139999999989	-10.8780000000002	25.9990745989151	NA	NA	NA	NA
519	451.0645	289.8712	1	14	518	25.9	0.844000000000733	-17.4660000000006	17.4863801857337	NA	NA	NA	NA
520	NA	NA	1	14	519	25.95	NA	NA	NA	NA	NA	NA	NA
521	NA	NA	1	14	520	26	NA	NA	NA	NA	NA	NA	NA
522	NA	NA	1	14	521	26.05	NA	NA	NA	NA	NA	NA	NA
523	NA	NA	1	14	522	26.1	NA	NA	NA	NA	NA	NA	NA
524	NA	NA	1	14	523	26.15	NA	NA	NA	NA	NA	NA	NA
525	NA	NA	1	14	524	26.2	NA	NA	NA	NA	NA	NA	NA
526	NA	NA	1	14	525	26.25	NA	NA	NA	NA	NA	NA	NA
527	NA	NA	1	14	526	26.3	NA	NA	NA	NA	NA	NA	NA
528	NA	NA	1	14	527	26.35	NA	NA	NA	NA	NA	NA	NA
529	NA	NA	1	14	528	26.4	NA	NA	NA	NA	NA	NA	NA
530	NA	NA	1	14	529	26.45	NA	NA	NA	NA	NA	NA	NA
531	NA	NA	1	14	530	26.5	NA	NA	NA	NA	NA	NA	NA
532	NA	NA	1	14	531	26.55	NA	NA	NA	NA	NA	NA	NA
533	NA	NA	1	14	532	26.6	NA	NA	NA	NA	NA	NA	NA
534	NA	NA	1	14	533	26.65	NA	NA	NA	NA	NA	NA	NA
535	NA	NA	1	14	534	26.7	NA	NA	NA	NA	NA	NA	NA
536	NA	NA	1	14	535	26.75	NA	NA	NA	NA	NA	NA	NA
537	NA	NA	1	14	536	26.8	NA	NA	NA	NA	NA	NA	NA
538	NA	NA	1	14	537	26.85	NA	NA	NA	NA	NA	NA	NA
539	NA	NA	1	14	538	26.9	NA	NA	NA	NA	NA	NA	NA
540	NA	NA	1	14	539	26.95	NA	NA	NA	NA	NA	NA	NA
541	NA	NA	1	14	540	27	NA	NA	NA	NA	NA	NA	NA
542	NA	NA	1	14	541	27.05	NA	NA	NA	NA	NA	NA	NA
543	NA	NA	1	14	542	27.1	NA	NA	NA	NA	NA	NA	NA
544	NA	NA	1	14	543	27.15	NA	NA	NA	NA	NA	NA	NA
545	NA	NA	1	14	544	27.2	NA	NA	NA	NA	NA	NA	NA
546	NA	NA	1	14	545	27.25	NA	NA	NA	NA	NA	NA	NA
547	NA	NA	1	14	546	27.3	NA	NA	NA	NA	NA	NA	NA
548	NA	NA	1	14	547	27.35	NA	NA	NA	NA	NA	NA	NA
549	NA	NA	1	14	548	27.4	NA	NA	NA	NA	NA	NA	NA
550	NA	NA	1	14	549	27.45	NA	NA	NA	NA	NA	NA	NA
551	NA	NA	1	14	550	27.5	NA	NA	NA	NA	NA	NA	NA
552	NA	NA	1	14	551	27.55	NA	NA	NA	NA	NA	NA	NA
553	NA	NA	1	14	552	27.6	NA	NA	NA	NA	NA	NA	NA
554	NA	NA	1	14	553	27.65	NA	NA	NA	NA	NA	NA	NA
555	NA	NA	1	14	554	27.7	NA	NA	NA	NA	NA	NA	NA
556	NA	NA	1	14	555	27.75	NA	NA	NA	NA	NA	NA	NA
557	NA	NA	1	14	556	27.8	NA	NA	NA	NA	NA	NA	NA
558	NA	NA	1	14	557	27.85	NA	NA	NA	NA	NA	NA	NA
559	NA	NA	1	14	558	27.9	NA	NA	NA	NA	NA	NA	NA
560	NA	NA	1	14	559	27.95	NA	NA	NA	NA	NA	NA	NA
561	NA	NA	1	14	560	28	NA	NA	NA	NA	NA	NA	NA
562	NA	NA	1	14	561	28.05	NA	NA	NA	NA	NA	NA	NA
563	NA	NA	1	14	562	28.1	NA	NA	NA	NA	NA	NA	NA
564	NA	NA	1	14	563	28.15	NA	NA	NA	NA	NA	NA	NA
565	NA	NA	1	14	564	28.2	NA	NA	NA	NA	NA	NA	NA
566	NA	NA	1	14	565	28.25	NA	NA	NA	NA	NA	NA	NA
567	NA	NA	1	14	566	28.3	NA	NA	NA	NA	NA	NA	NA
568	NA	NA	1	14	567	28.35	NA	NA	NA	NA	NA	NA	NA
569	NA	NA	1	14	568	28.4	NA	NA	NA	NA	NA	NA	NA
570	NA	NA	1	14	569	28.45	NA	NA	NA	NA	NA	NA	NA
571	NA	NA	1	14	570	28.5	NA	NA	NA	NA	NA	NA	NA
572	NA	NA	1	14	571	28.55	NA	NA	NA	NA	NA	NA	NA
573	NA	NA	1	14	572	28.6	NA	NA	NA	NA	NA	NA	NA
574	NA	NA	1	14	573	28.65	NA	NA	NA	NA	NA	NA	NA
575	NA	NA	1	14	574	28.7	NA	NA	NA	NA	NA	NA	NA
576	NA	NA	1	14	575	28.75	NA	NA	NA	NA	NA	NA	NA
577	NA	NA	1	14	576	28.8	NA	NA	NA	NA	NA	NA	NA
578	NA	NA	1	14	577	28.85	NA	NA	NA	NA	NA	NA	NA
579	NA	NA	1	14	578	28.9	NA	NA	NA	NA	NA	NA	NA
580	NA	NA	1	14	579	28.95	NA	NA	NA	NA	NA	NA	NA
581	NA	NA	1	14	580	29	NA	NA	NA	NA	NA	NA	NA
582	NA	NA	1	14	581	29.05	NA	NA	NA	NA	NA	NA	NA
583	NA	NA	1	14	582	29.1	NA	NA	NA	NA	NA	NA	NA
584	NA	NA	1	14	583	29.15	NA	NA	NA	NA	NA	NA	NA
585	NA	NA	1	14	584	29.2	NA	NA	NA	NA	NA	NA	NA
586	NA	NA	1	14	585	29.25	NA	NA	NA	NA	NA	NA	NA
587	NA	NA	1	14	586	29.3	NA	NA	NA	NA	NA	NA	NA
588	NA	NA	1	14	587	29.35	NA	NA	NA	NA	NA	NA	NA
589	NA	NA	1	14	588	29.4	NA	NA	NA	NA	NA	NA	NA
590	NA	NA	1	14	589	29.45	NA	NA	NA	NA	NA	NA	NA
591	NA	NA	1	14	590	29.5	NA	NA	NA	NA	NA	NA	NA
592	NA	NA	1	14	591	29.55	NA	NA	NA	NA	NA	NA	NA
593	NA	NA	1	14	592	29.6	NA	NA	NA	NA	NA	NA	NA
594	NA	NA	1	14	593	29.65	NA	NA	NA	NA	NA	NA	NA
595	NA	NA	1	14	594	29.7	NA	NA	NA	NA	NA	NA	NA
596	NA	NA	1	14	595	29.75	NA	NA	NA	NA	NA	NA	NA
597	NA	NA	1	14	596	29.8	NA	NA	NA	NA	NA	NA	NA
598	NA	NA	1	14	597	29.85	NA	NA	NA	NA	NA	NA	NA
599	NA	NA	1	14	598	29.9	NA	NA	NA	NA	NA	NA	NA
600	NA	NA	1	14	599	29.95	NA	NA	NA	NA	NA	NA	NA
601	NA	NA	1	14	600	30	NA	NA	NA	NA	NA	NA	NA
