# Supplementary material for: An automated feeding system for the African killifish reveals the impact of diet on lifespan and allows scalable assessment of associative learning
Source: eLife. 2022 Nov 10;11:e69008. doi: 10.7554/eLife.69008 (PMC9788828; doi:10.7554/eLife.69008)
Supplement: Figure 6—source data 3. [file elife-69008-fig6-data3.zip › Filtered and Interpolated Trajectories with Kinematics/t2_REC0012 DLC_likelihood-euclidean-filtered_splines-interpolated_kinematics_02_resnet50_TrainAllTheThingsJun28shuffle1_1030000.csv]

	x2	y2	fishnum	recording_num	bodyparts_coords	seconds	velocity_x	velocity_y	velocity_xy	velocity_xy_5frame	velocity_xy_10frame	velocity_xy_20frame	velocity_xy_40frame
1	325.0785	105.1724	2	12	0	0	0	0	0	NA	NA	NA	NA
2	323.976	102.2719	2	12	1	0.05	-22.0500000000004	-58.0099999999999	62.0593474023052	NA	NA	NA	NA
3	325.3398	104.2935	2	12	2	0.1	27.2760000000005	40.4319999999998	48.7721928971829	34.3192707328591	NA	NA	NA
4	326.4519	105.1559	2	12	3	0.15	22.242	17.2480000000002	28.1460488878991	37.7400192825188	NA	NA	NA
5	324.8276	105.0089	2	12	4	0.2	-32.4860000000001	-2.94000000000011	32.6187644769082	34.7915380240427	36.9785886250542	NA	NA
6	325.5374	104.5319	2	12	5	0.25	14.1959999999995	-9.54000000000008	17.1037427482989	39.6846238115427	41.2612543463078	NA	NA
7	326.8584	106.4946	2	12	6	0.3	26.4200000000005	39.2540000000002	47.3169411099243	43.9814722647008	36.8291333731966	NA	NA
8	324.9207	103.3874	2	12	7	0.35	-38.7540000000001	-62.1440000000001	73.2376218346829	39.6379065172493	36.0144505414737	NA	NA
9	326.4028	105.3777	2	12	8	0.4	29.6420000000001	39.8060000000001	49.6302911536897	44.7824894100967	41.9783030070051	NA	NA
10	326.5972	104.8685	2	12	9	0.45	3.88799999999947	-10.1840000000001	10.9009357396509	38.8667287223506	52.446175212059	102.847318571931	NA
11	328.6381	105.5166	2	12	10	0.5	40.8180000000004	12.962	42.8266572125357	32.3442772714047	70.1073954231468	117.131099182079	NA
12	329.506164696138	105.334755276611	2	12	11	0.55	17.3612939227598	-3.63689446777983	17.7381376711938	39.9751337493094	90.9134639188841	127.38391166478	NA
13	327.937643894058	104.04409919865	2	12	12	0.6	-31.3704160416	-25.8131215592201	40.6253645799536	65.2544439068686	113.375111654344	137.243130773829	NA
14	323.805040743909	102.565275482385	2	12	13	0.65	-82.6520630029802	-29.5764743253	87.7845735432128	95.4323014361969	139.609717110401	146.933077497779	NA
15	316.980858395841	101.81892784408	2	12	14	0.7	-136.48364696136	-14.9269527661002	137.297486527447	142.960199115418	168.716048518808	155.047466745141	NA
16	307.3376	102.7257	2	12	15	0.75	-192.865167916819	18.1354431184002	193.715944859177	194.405946037283	193.000944017851	162.430949300126	NA
17	294.958039075894	105.854725577679	2	12	16	0.8	-247.59121848212	62.58051155358	255.377626067298	239.244300471493	217.938689956364	166.648991863243	NA
18	280.766030620462	110.369097849722	2	12	17	0.85	-283.84016910864	90.2874454408598	297.854099189281	272.177653130748	238.471811006184	167.802419826479	NA
19	265.8957	115.0804	2	12	18	0.9	-297.406612409241	94.22604300556	311.976345714264	290.569586599505	251.887851988553	167.600200144408	NA
20	251.321306582961	119.022870919915	2	12	19	0.95	-291.48786834078	78.8494183982999	301.96424982372	292.91718079731	257.648758278223	171.384877537187	117.331014912548
21	237.37764574642	122.121372330978	2	12	20	1	-278.87321673082	61.9700282212602	285.675612202965	282.537675975085	254.754503177105	176.470071229886	119.160766504978
22	224.239646869608	124.523421662231	2	12	21	1.05	-262.75997753624	48.0409866250599	267.11559705632	264.531403505613	242.384519807602	181.665882230944	118.016744750658
23	212.082239331756	126.376536342714	2	12	22	1.1	-243.14815075704	37.0622936096601	245.956575078157	243.119863425697	222.229727998613	182.833092823198	117.771936640639
24	201.080352512097	127.828233801467	2	12	23	1.15	-220.03773639318	29.0339491750598	221.944983366902	218.939419754705	195.590683178415	182.225397998855	120.172050845307
25	191.40891578986	129.026031467532	2	12	24	1.2	-193.42873444474	23.9559533213	194.906549424143	191.851858817893	174.053706555566	186.757093741148	124.128865618419
26	183.242858544278	130.117446769949	2	12	25	1.25	-163.32114491164	21.8283060483401	164.773393848003	161.921780022141	159.93919844192	183.16537670196	129.671282122013
27	176.757110154581	131.249997137758	2	12	26	1.3	-129.71496779394	22.6510073561798	131.677792372262	126.649962851217	145.393074505524	171.436216673746	135.385522913468
28	172.1266	132.5712	2	12	27	1.35	-92.6102030916201	26.4240572448404	96.3061810993963	104.987549685435	127.194374640213	158.769447933044	141.101485820432
29	170.4203	134.0824	2	12	28	1.4	-34.126	30.224	45.585897512279	100.938977129136	112.562944009156	144.046304376525	147.777375764352
30	174.605446609333	135.191931131245	2	12	29	1.45	83.7029321866601	22.1906226249001	86.5944835952345	98.9342901931537	115.865429204073	131.814711253166	155.510309734948
31	181.831696320411	135.128676573611	2	12	30	1.5	144.52499422156	-1.2650911526805	144.530531066507	92.4669692582839	111.576250226815	121.190433827877	162.252956612117
32	187.5708	133.1132	2	12	31	1.55	114.78207359178	-40.3095314722196	121.654357692352	98.4759251670957	100.48791353989	108.649577836536	169.150551980495
33	189.1094	130.3091	2	12	32	1.6	30.772	-56.0820000000001	63.9695764250477	126.74330872271	95.3091678674756	98.30074250745	174.725748717806
34	192.3656	132.2319	2	12	33	1.65	65.1240000000001	38.4559999999999	75.6306770563375	122.213523324495	92.5019255746351	93.411024192834	178.098943092878
35	203.7098	133.3232	2	12	34	1.7	226.884	21.8260000000004	227.931401373308	102.041536886626	89.5757159507654	93.2102644916965	178.952524586049
36	209.0586	130.4029	2	12	35	1.75	106.976	-58.4060000000005	121.881604075431	98.1513664766673	82.4416692138346	96.9116149438997	177.410838282037
37	209.9739	129.9097	2	12	36	1.8	18.3059999999995	-9.86400000000003	20.794425503004	86.5279259821746	71.9060811675478	104.122053963693	174.603698099982
38	211.9932	128.9731	2	12	37	1.85	40.3860000000003	-18.732	44.5187243752561	52.4081231788204	69.4071103746873	114.400551814385	169.444800120891
39	212.79	129.3363	2	12	38	1.9	15.9359999999998	7.26400000000012	17.5134745838739	42.669815103174	74.259104376512	127.954551384296	163.786063246428
40	213.8506	131.9995	2	12	39	1.95	21.2119999999999	53.2640000000004	57.3323873565372	41.77062544847	70.5550997793203	139.63574193271	158.911019309851
41	216.7276	129.7379	2	12	40	2	57.5400000000002	-45.2320000000003	73.190063697199	40.6628542727073	82.246979660984	148.035841994348	154.03825185403
42	216.1887	129.1266	2	12	41	2.05	-10.7779999999997	-12.226	16.2984772294835	61.9902827708493	107.756194387497	156.635221730047	149.90348022314
43	217.8243	128.0667	2	12	42	2.1	32.7119999999996	-21.198	38.9798684964428	88.7020763798202	133.491935761295	166.618404612413	144.718905834209
44	223.808	129.7186	2	12	43	2.15	119.674	33.0380000000002	124.150617074584	121.824144218794	163.407177193956	173.972488186902	142.782016074882
45	233.030605563841	132.176713205542	2	12	44	2.2	184.45211127682	49.1622641108398	190.891355401392	173.741763326525	189.695767914654	171.14795543095	140.961315878543
46	244.72836619506	134.569719111978	2	12	45	2.25	233.95521262438	47.86011812872	238.800402892068	226.321017249883	213.630014774861	171.656299862113	138.212563927501
47	258.335445591183	136.834866544702	2	12	46	2.3	272.141587922459	45.3029486544801	275.886572768136	264.824071617063	241.364362292547	177.771179526219	136.723791218272
48	273.286007449738	138.909404329107	2	12	47	2.35	299.011237171101	41.4907556880996	301.876138113236	290.689459449488	263.829698850139	180.120152308737	135.640913601252
49	289.014215468252	140.730581290584	2	12	48	2.4	314.56416037028	36.4235392295404	316.665888910481	305.435885330927	273.685871997292	183.525822116332	136.603851208903
50	304.954233344253	142.235646254528	2	12	49	2.45	318.80035752002	30.1012992788799	320.21829456352	308.986961258569	271.740811082579	186.007327366537	135.48319405317
51	320.540224775266	143.361848046332	2	12	50	2.5	311.71982862026	22.5240358360799	312.532532299262	301.338380450395	261.065620063243	186.886069880182	132.807342297666
52	335.206353458821	144.046435491388	2	12	51	2.55	293.322573671101	13.6917489011199	293.641952406344	282.547672377521	247.786164664941	191.157382609745	130.675638314669
53	348.386783092443	144.226657415089	2	12	52	2.6	263.60859267244	3.60443847401996	263.633234072371	252.79216271567	226.748368856179	191.137069160968	129.962725487475
54	359.51567737366	143.839762642829	2	12	53	2.65	222.57788562434	-7.73789544520014	222.712348546107	216.695354795559	203.644467038708	192.15300795693	129.011071019721
55	368.0272	142.823	2	12	54	2.7	170.230452526799	-20.3352528565796	171.440746254267	186.585368071313	182.31888681842	188.712367265389	128.539184657229
56	374.4631	141.3495	2	12	55	2.75	128.718	-29.47	132.048492698705	152.158357261962	160.142124985504	179.513512911102	132.623755434189
57	381.5233	140.1911	2	12	56	2.8	141.204	-23.168	143.092018785116	124.741261699894	140.950402926943	169.325528472851	136.375156032269
58	386.0219	139.359	2	12	57	2.85	89.9720000000002	-16.6419999999999	91.498180025616	111.845610921169	118.444439471797	156.881275388118	136.551639715317
59	390.2981	139.1492	2	12	58	2.9	85.5239999999992	-4.19600000000003	85.6268707357677	103.588895175449	110.620143916567	145.253151033509	136.63827357917
60	395.5239	138.0119	2	12	59	2.95	104.516000000001	-22.7460000000002	106.962492360641	95.3154377825717	105.683923448199	131.330646173631	141.652451876602
61	400.0538	138.287	2	12	60	3	90.598	5.50200000000018	90.7649139701019	84.7305216816319	97.9614057589606	117.578842600984	145.750212330548
62	404.7983	140.1199	2	12	61	3.05	94.8899999999992	36.6579999999999	101.724731820732	96.4990261332403	90.8648922807613	104.71605489929	146.368044964802
63	406.6969	139.7806	2	12	62	3.1	37.9720000000009	-6.78600000000017	38.5735995209168	99.5222359752281	87.0141819200579	93.3070463625376	147.190139274995
64	413.0292	136.3049	2	12	63	3.15	126.646	-69.5139999999998	144.46939299381	92.3339163424726	86.8618350283114	84.0496538525411	145.8552775093
65	417.8529	140.0452	2	12	64	3.2	96.4739999999995	74.8059999999998	122.07854157058	86.4143467789508	80.3424055288426	85.9304138835075	150.626582097401
66	415.2371	140.8647	2	12	65	3.25	-52.3159999999996	16.3900000000001	54.8233158063242	89.2978421584838	75.015560216465	93.5912110062641	152.115637609714
67	418.6051	142.154	2	12	66	3.3	67.3599999999999	25.7859999999999	72.1268840031232	77.2246439233824	68.4817068716378	94.9791325383192	146.873243754956
68	416.7739	144.0689	2	12	67	3.35	-36.6239999999993	38.2980000000003	52.9910764185818	61.1625750824572	68.169653253278	92.9831271218977	143.806884096409
69	412.666627290889	143.166809989791	2	12	68	3.4	-82.1454541822209	-18.0418002041802	84.1034018183028	57.6972040904574	57.4791637885149	89.7507250420077	140.90104827825
70	411.1418	141.7398	2	12	69	3.45	-30.4965458177799	-28.5401997958201	41.7681973659538	50.5490669643248	66.1769043188164	97.2975763866661	138.36308819011
71	412.853	142.5058	2	12	70	3.5	34.2240000000004	15.3199999999998	37.4964608463255	47.0414643480723	89.2210162535675	104.614354780915	132.071196225485
72	411.2253	143.3185	2	12	71	3.55	-32.5540000000001	16.2540000000001	36.38619837246	37.7336836536473	99.0933727958772	101.57870731986	126.374378556316
73	412.7723	142.453	2	12	72	3.6	30.9399999999994	-17.3099999999999	35.4530633373191	71.1912335551756	98.9520723237376	103.243209389021	120.824312617924
74	414.2473	143.6158	2	12	73	3.65	29.5000000000005	23.2560000000001	37.5644983461783	120.744828416678	92.639615055704	99.5575470616706	116.187692094211
75	424.458386328397	145.850679930122	2	12	74	3.7	204.22172656794	44.6975986024398	209.055946873595	147.63767862743	114.25274724449	112.540796929413	112.082219384744
76	438.490212988932	148.409456098096	2	12	75	3.75	280.6365332107	51.1755233594801	285.264435153836	150.862680299403	134.213149345364	124.717762308326	110.612981379481
77	446.6207	151.0305	2	12	76	3.8	162.60974022136	52.4208780380798	170.85044942622	147.545546457761	134.675707768082	124.42095903706	108.831686639203
78	445.0768	153.0962	2	12	77	3.85	-30.8780000000002	41.3140000000004	51.5780716971858	157.314260933803	138.316765524765	130.7324928047	106.657965379087
79	444.3531	153.8555	2	12	78	3.9	-14.4740000000002	15.1859999999999	20.9788291379667	147.681470274051	141.635930334826	136.548945522991	105.532596283134
80	431.605979614243	155.802633007625	2	12	79	3.95	-254.94240771514	38.9426601524997	257.899519253809	121.713736908735	158.90468954001	145.395530206589	103.345050157821
81	419.7703	156.4796	2	12	80	4	-236.713592284859	13.5393398475003	237.100481855075	125.770850750127	160.214508363084	146.563549849986	102.308855540462
82	420.851	154.7369	2	12	81	4.05	21.6139999999996	-34.8540000000003	41.0117825996384	135.726314211892	149.748545278243	148.032702213343	100.823206253946
83	417.4571	155.9169	2	12	82	4.1	-67.8779999999995	23.6000000000001	71.8636409041452	160.495118146216	162.512913285662	148.341578873311	101.260285536698
84	420.2642	153.7637	2	12	83	4.15	56.1419999999998	-43.064	70.7561464467927	172.747546452117	180.458275990277	148.325730335881	97.8874837568677
85	439.292397729086	155.263038174356	2	12	84	4.2	380.56395458172	29.9867634871202	381.743538925428	177.78335364775	176.538313168689	138.23402488598	105.465545460898
86	453.913	158.2276	2	12	85	4.25	292.41204541828	59.2912365128797	298.362623384579	199.254975821196	158.913950354608	127.634751752699	114.445825635495
87	451.2426	156.2726	2	12	86	4.3	-53.4080000000006	-39.0999999999997	66.1908185778061	225.190237768662	161.389696658603	122.684240740087	112.862289057361
88	458.0632	150.4605	2	12	87	4.35	136.412	-116.242	179.221751771374	192.581508191161	158.366392221856	120.332803636275	112.73461346362
89	452.6655	158.9043	2	12	88	4.4	-107.954	168.876	200.432456184122	145.080354257099	155.015530336937	121.31446752426	111.299295458035
90	459.3839	150.2766	2	12	89	4.45	134.367999999999	-172.554	218.699891037924	144.996039669455	117.56336023195	109.392523928976	111.106347396105
91	461.6399	152.3185	2	12	90	4.5	45.1200000000006	40.838	60.8568537142699	117.477808622517	95.0549951423135	100.003356300009	111.487986065425
92	462.1866	155.5612	2	12	91	4.55	10.9339999999997	64.8540000000003	65.7692456395847	84.8408229052111	95.6199362019323	100.067705188032	110.905985638357
93	463.9617	154.4741	2	12	92	4.6	35.5020000000002	-21.7420000000004	41.6305965366824	42.5452122727389	78.1526939868892	99.277361684375	119.903083535804
94	464.582967980873	152.71840302265	2	12	93	4.65	12.4253596174594	-35.113939547	37.2475275975945	45.0296360275277	62.1706590582427	96.2174204520647	129.679485283282
95	464.6286	153.0766	2	12	94	4.7	0.91264038254053	7.16393954700038	7.22183787556324	46.2438327344095	42.246734689264	98.3902939923838	125.485086480628
96	465.231359561245	156.69062828346	2	12	95	4.75	12.0551912248993	72.2805656691997	73.2789724882137	38.8275793512618	41.0927622454109	104.173888962664	128.538246807937
97	465.7431	160.246	2	12	96	4.8	10.2348087751011	71.1074343308002	71.8402291739938	39.5004952112743	38.745713717461	101.303619077663	133.667717378805
98	465.7899	160.4686	2	12	97	4.85	0.93599999999924	4.452	4.54932962094401	41.948257105789	40.1883311468935	94.7367341225404	133.604339610446
99	466.926613237251	158.785970782696	2	12	98	4.9	22.73426474502	-33.6525843460799	40.6121068976566	37.155888463294	37.4193105671929	86.049645393079	133.412021426018
100	467.6314	158.1151	2	12	99	4.95	14.0957352549799	-13.41741565392	19.4606473481367	31.2475947005126	79.2172277528175	76.8171645856207	127.29291849686
101	466.4023	160.2528	2	12	100	5	-24.5819999999992	42.7539999999999	49.317129275739	41.5490829425251	113.292782783014	76.4124222808632	122.947178498694
102	465.7172	162.2537	2	12	101	5.05	-13.7020000000007	40.018	42.2987603600864	35.3381259231115	106.987301953394	73.7792690633718	134.088390931135
103	468.4667	161.7095	2	12	102	5.1	54.9900000000002	-10.8840000000004	56.056770831007	116.486198399846	111.320774258192	91.4645881982965	142.668226180693
104	468.3663	162.1767	2	12	103	5.15	-2.00799999999958	9.34400000000039	9.55732180058857	189.429677102733	109.928631727915	111.033240230682	149.096796417225
105	447.675577222856	167.063799103942	2	12	104	5.2	-413.81445554288	97.7419820788396	425.20100973181	182.727009206275	111.387594481978	112.736148075276	151.460866896403
106	427.5353	171.8524	2	12	105	5.25	-402.80554445712	95.77201792116	414.034522790175	181.092465573858	111.732082316315	129.441741863175	144.717115410629
107	427.2781	172.2085	2	12	106	5.3	-5.14400000000023	7.12199999999996	8.78542087779531	184.519137532719	108.812824409283	144.651194017523	143.330351905049
108	425.0582	171.3117	2	12	107	5.35	-44.3979999999999	-17.9359999999997	47.8840526689208	106.288990564109	142.740845249699	146.875875584616	140.071420661862
109	424.1518	170.3322	2	12	108	5.4	-18.1280000000004	-19.59	26.690681594894	34.0344875298975	184.647169894172	145.509575327776	135.414723310214
110	425.8201	170.6718	2	12	109	5.45	33.3660000000009	6.7919999999998	34.0502748887591	34.89863961229	146.255068397735	145.193313064744	130.279898414394
111	428.2492	169.6427	2	12	110	5.5	48.581999999999	-20.582	52.7620076191183	104.389224925541	145.590700943336	145.891000697378	129.781387277763
112	428.1458	168.9956	2	12	111	5.55	-2.0679999999993	-12.9419999999999	13.1061812897577	184.775202255624	182.315086081651	168.109076674238	129.345295897935
113	447.515359038368	165.052441299648	2	12	112	5.6	387.39118076736	-78.86317400704	395.336979235176	186.221146231361	182.430976911041	186.05909067701	129.227863688639
114	468.6913	161.7557	2	12	113	5.65	423.51881923264	-65.9348259929601	428.620568245309	257.146914356774	181.090518927637	201.976172382386	128.796161597104
115	467.6509	163.5383	2	12	114	5.7	-20.8080000000007	35.652	41.2799947674419	329.731532551013	178.99903164751	204.531439800422	136.506560580816
116	447.614609190787	167.20781068884	2	12	115	5.75	-400.725816184259	73.3902137768001	407.390848246184	260.47272889654	180.04991907844	185.260341858595	144.849879223692
117	428.9944	169.8122	2	12	116	5.8	-372.40418381574	52.0877862231998	376.029272260953	177.405835599651	227.405328939194	185.357084732435	145.945915933468
118	426.5578	170.0879	2	12	117	5.85	-48.732	5.51400000000001	49.042960962813	171.77691706366	229.377336104321	185.406107201184	155.498772528764
119	427.2023	170.2489	2	12	118	5.9	12.8899999999999	3.22000000000003	13.2861017608626	102.952923800107	219.3051748706	184.779801227349	164.669168841323
120	427.6594	169.7773	2	12	119	5.95	9.14200000000051	-9.4319999999999	13.1354020874889	125.079125327375	262.80781120311	183.742632243167	164.729353604208
121	425.0305	168.0175	2	12	120	6	-52.5779999999997	-35.1959999999997	63.2708819284191	198.281943312103	224.929982773854	183.150352274662	163.562056348233
122	449.276940530272	165.966721687686	2	12	121	6.05	484.928810605439	-41.0155662462802	486.66027989729	261.20451414155	188.399083383218	184.911322732498	163.362532863434
123	469.9349	163.9844	2	12	122	6.1	413.159189394561	-39.6464337537202	415.057050886452	353.83870534256	188.381237491328	166.991139178981	162.596248448417
124	453.623674088582	162.329642470711	2	12	123	6.15	-326.224518228361	-33.0951505857797	327.898955908099	346.9070417476	188.469083527061	146.559082963526	162.811470277867
125	429.8113	161.9552	2	12	124	6.2	-476.24748177164	-7.48884941422034	476.306358092538	251.719041439061	188.486232838824	160.276973086355	152.723405699658
126	428.8503	163.015	2	12	125	6.25	-19.2200000000003	21.1959999999999	28.6125639536202	178.480531670554	186.250785470883	160.258016584209	142.960093419197
127	429.3829	162.9546	2	12	126	6.3	10.652	-1.20799999999974	10.7202783545951	115.733652912572	142.417316525801	147.240637849413	143.665002705523
128	426.9516	162.7135	2	12	127	6.35	-48.6260000000004	-4.82199999999978	48.8645020439177	23.1337603350879	104.604942253641	164.121669472911	142.909959784264
129	427.4144	163.2496	2	12	128	6.4	9.25600000000031	10.7219999999995	14.1645621181876	25.5945291941668	73.8129910564522	183.82876235487	143.488852907653
130	427.9501	163.6442	2	12	129	6.45	10.7140000000004	7.89200000000051	13.3068952051189	33.1155916125419	57.7461349696011	184.265394143671	152.872621642474
131	426.8911	161.8938	2	12	130	6.5	-21.1800000000005	-35.0080000000003	40.9164082490147	30.729352836729	95.5860503945638	181.233111999087	159.220675802727
132	428.8139	163.3571	2	12	131	6.55	38.4559999999999	29.2660000000001	48.3255904464705	31.8923292003327	106.082192315608	158.615989052629	165.958721356585
133	428.4156	161.5539	2	12	132	6.6	-7.96600000000012	-36.0640000000001	36.9333081648531	92.3585096041142	139.862101454494	139.133406219824	165.873603905376
134	428.3652	160.5562	2	12	133	6.65	-1.00799999999936	-19.9540000000002	19.9794439362062	165.577571594961	179.18844118268	123.646768173349	156.181137508488
135	444.147007561661	160.607167418905	2	12	134	6.7	315.636151233219	1.01934837810006	315.637797224026	179.048793018675	180.044555448519	100.915371598893	155.731768390722
136	464.496548685489	160.813378321942	2	12	135	6.75	406.990822476561	4.12421806074008	407.011718203248	248.994850072259	176.215438527291	100.6598449798	146.331347887378
137	470.2735	160.5262	2	12	136	6.8	115.53902629022	-5.74356643884016	115.68169756504	326.484553165027	174.814661579456	101.972920678611	137.254927058158
138	450.976708169316	159.340594138378	2	12	137	6.85	-385.93583661368	-23.7121172324396	386.663593432775	267.730601292924	173.661870186007	100.413812367343	136.691170633507
139	430.6617	157.8259	2	12	138	6.9	-406.30016338632	-30.2938827675604	407.427959400045	186.853305459622	173.480545290245	102.197904587956	137.136668558848
140	430.1508	156.8592	2	12	139	6.95	-10.2179999999998	-19.3340000000001	21.8680378635121	170.580530140238	144.084608228184	122.00261104178	137.156806092012
141	430.0329	156.9169	2	12	140	7	-2.3580000000004	1.15400000000022	2.62523903673597	98.3288902997547	105.733639565036	135.290999330791	136.395960065134
142	428.3682	156.5009	2	12	141	7.05	-33.2939999999996	-8.31999999999994	34.3178209681206	20.4765374154628	97.8636490416138	147.006119980672	124.912147510699
143	429.5449	156.0224	2	12	142	7.1	23.5339999999997	-9.56999999999994	25.4053942303595	20.4386151634448	60.9655232801914	164.756068631771	114.987418938886
144	430.3323	156.4752	2	12	143	7.15	15.7479999999998	9.05599999999993	18.1661949785857	24.6139736704496	25.2073679932329	165.80319205345	107.362269488067
145	429.2484	156.4684	2	12	144	7.2	-21.6779999999994	-0.135999999999967	21.6784266034225	25.1467679429897	63.9606666350408	151.186563695088	96.154940881019
146	428.074	156.4278	2	12	145	7.25	-23.4879999999998	-0.812000000000239	23.5020315717598	23.602156260628	94.3665601342911	132.404679190547	96.1747268791041
147	429.918	156.5649	2	12	146	7.3	36.8799999999999	2.74200000000008	36.9817923308213	29.938198571003	119.197578381887	127.269216266904	96.6962099075095
148	430.7753	156.3488	2	12	147	7.35	17.1460000000002	-4.32199999999966	17.6823358185508	107.482718106637	155.850267077535	109.260671794103	95.821969206883
149	432.1884	154.2958	2	12	148	7.4	28.2619999999997	-41.0599999999999	49.846406530461	164.119146598133	158.125838816654	90.4445747628257	96.0695122925879
150	452.555961525481	152.249966621451	2	12	149	7.45	407.35123050962	-40.9166675709804	409.401024281591	213.248388820785	158.288519161991	90.0482180403528	96.2504217705897
151	467.8574	151.248	2	12	150	7.5	306.02876949038	-20.0393324290201	306.684174029239	288.098377894441	159.075718816059	91.55880813118	95.8242756739587
152	453.732032151589	151.660860719913	2	12	151	7.55	-282.507356968219	8.25721439825998	282.628003444082	286.313479062305	156.674783492193	91.2083059687695	95.0914764565127
153	434.1869	153.0804	2	12	152	7.6	-390.902643031781	28.3907856017402	391.932281186834	209.094320217345	157.555820308014	90.8414316579482	95.2592975419646
154	432.6871	154.4722	2	12	153	7.65	-29.9959999999999	27.8359999999998	40.9219123697803	154.032291033985	155.681781532418	91.077770802785	95.0421627229969
155	431.538	154.2788	2	12	154	7.7	-22.9819999999995	-3.86799999999994	23.3052300567915	100.101178163602	116.135769445665	91.3945101631453	87.4206883566515
156	433.1067	154.2809	2	12	155	7.75	31.3739999999996	0.0420000000002574	31.3740281124368	27.0132627215863	88.7510561280689	91.6896087784085	77.7091066101905
157	432.5187	154.0071	2	12	156	7.8	-11.7599999999993	-5.47599999999989	12.972439092167	25.0500840025317	63.2190335556517	91.4194991364079	75.9044962712436
158	431.2147	154.24	2	12	157	7.85	-26.0800000000006	4.65800000000002	26.4927039767562	23.1772186739843	25.8325962383617	91.2301260464234	67.1881280201085
159	432.7698	154.215	2	12	158	7.9	31.1019999999996	-0.500000000000114	31.1060187745069	23.469821222153	24.0297027889158	89.9411199972194	57.5983870369834
160	432.5612	153.5499	2	12	159	7.95	-4.1719999999998	-13.3019999999999	13.9409034140545	26.3368889477014	24.5005011642995	70.4982324993994	57.3581047908693
161	434.0349	154.2737	2	12	160	8	29.4740000000002	14.4759999999997	32.8370408532803	24.651929755137	24.3034987407582	56.3575520171262	58.3986702825822
162	432.8129	153.6646	2	12	161	8.05	-24.4399999999996	-12.1819999999997	27.3077777199093	23.0093215753	26.1642147806225	43.1768329323537	58.8768035378679
163	433.6658	153.3668	2	12	162	8.1	17.0579999999995	-5.9559999999999	18.0679080139341	25.8237836546147	24.9044317848329	25.7625264521584	58.7735308752567
164	433.0055	154.3018	2	12	163	8.15	-13.2060000000001	18.6999999999995	22.892977875322	25.1371762593634	24.2004584620204	24.2811333925444	58.3438415377778
165	431.9109	153.4279	2	12	164	8.2	-21.8919999999991	-17.4779999999998	28.013213810628	25.9915406135435	24.8606955531339	23.6548130182152	58.1430246876736
166	432.9415	154.4764	2	12	165	8.25	20.6119999999999	20.9700000000004	29.4040038770234	25.1569338145287	23.9640479061834	23.0135340298337	57.9741103755289
167	434.1735	155.464	2	12	166	8.3	24.6399999999994	19.7519999999997	31.5795994908099	25.3915953487407	23.1346323090557	24.5397762755836	57.7070140690439
168	434.308	156.1456	2	12	167	8.35	2.69000000000005	13.6320000000001	13.8948740188604	23.897607451653	25.6924566659552	25.1155842461145	57.6420343159082
169	433.5237	157.0582	2	12	168	8.4	-15.6859999999995	18.252	24.0662855463817	22.7909195530036	24.5325639961729	24.7521993111411	56.8902495413949
170	433.818	158.0423	2	12	169	8.45	5.88599999999929	19.6820000000002	20.5432743251898	20.2777240045678	22.8091248721308	24.6679915413858	47.4362236478634
171	433.6261	159.2203	2	12	170	8.5	-3.83799999999951	23.5599999999999	23.870564383776	26.2279795173816	21.7235693189092	25.2385324339844	40.3131347243034
172	433.1183	158.4166	2	12	171	8.55	-10.1560000000006	-16.0740000000004	19.0136217486313	23.6735326436052	22.9153377705448	26.5453011069664	34.175879312105
173	434.2709	160.2697	2	12	172	8.6	23.0520000000001	37.0620000000002	43.6461515829291	21.7206422926086	25.3267367073961	26.7056300925653	24.5443262628964
174	433.7062	160.268	2	12	173	8.65	-11.2939999999992	-0.0339999999999918	11.2940511774997	20.6562190848149	25.3039401602618	25.6099122727707	23.9233760319833
175	433.8157	160.7957	2	12	174	8.7	2.18999999999937	10.5540000000002	10.7788225702069	25.5529515365218	24.4752875296377	24.8915392122019	23.7649920483768
176	433.4904	159.9272	2	12	175	8.75	-6.5059999999994	-17.3700000000002	18.5484483448077	24.4254938974105	26.5130169617854	24.2586119726494	23.3108695772481
177	435.3577	158.8122	2	12	176	8.8	37.346	-22.3000000000002	43.4972840071654	26.9343476769185	29.9559699048771	23.9945290016799	23.1157441254489
178	437.2307	158.4904	2	12	177	8.85	37.4599999999998	-6.43599999999992	38.008863387373	27.2299327666669	27.7188035191754	24.053942585393	23.1450031468755
179	436.0617	158.2578	2	12	178	8.9	-23.3800000000008	-4.65199999999982	23.8383200750396	32.3698148387559	26.6872605493684	23.8393790855705	22.7195020918244
180	436.3895	158.7756	2	12	179	8.95	6.55600000000049	10.3559999999999	12.2567480189487	34.3589882732325	26.9739535522729	24.3742147963275	23.0132734909537
181	438.218	160.0211	2	12	180	9	36.5700000000004	24.9099999999999	44.2478587052529	31.0121131409403	26.7936546263895	24.2687174314806	22.7381357985551
182	435.7659	158.9592	2	12	181	9.05	-49.0420000000006	-21.2379999999996	53.4431511795482	26.4401734218183	25.0737202328149	25.1749256918563	23.1412761519238
183	435.956	160.0058	2	12	182	9.1	3.80200000000059	20.9319999999997	21.2744877259123	26.7179743378789	22.78114846339	23.3261260736343	23.1938306826067
184	435.938	160.0513	2	12	183	9.15	-0.360000000000582	0.910000000000082	0.97862147942939	21.217494414023	22.3748180108791	23.5656186714222	23.1854913640737
185	435.922	159.3692	2	12	184	9.2	-0.319999999999254	-13.6419999999998	13.6457525992521	15.7884521923974	24.2731420630173	23.8751710785384	22.7139983081644
186	435.0946	159.241	2	12	185	9.25	-16.5480000000002	-2.56399999999985	16.7454590859733	14.5501837858396	22.0244179011758	23.6082051246626	22.2570732505576
187	435.1483	160.5548	2	12	186	9.3	1.07399999999984	26.2759999999997	26.2979400714198	18.3094625999398	20.3938814788355	21.6917119753143	21.7296705483662
188	435.8719	160.7673	2	12	187	9.35	14.4719999999995	4.25000000000011	15.0831456931234	21.8283097881556	18.9334486280932	21.1744220476365	21.5096898475088
189	434.9982	160.3044	2	12	188	9.4	-17.4739999999997	-9.25800000000038	19.7750155499306	22.8313413883286	20.4439767934761	20.6868048725077	21.3312191275822
190	436.4368	159.6959	2	12	189	9.45	28.7720000000002	-12.1699999999998	31.2399885403309	24.9993107652736	20.7763886048039	21.3585554405215	21.823806739522
191	437.1243	160.5392	2	12	190	9.5	13.75	16.866	21.7606170868383	23.3167134703469	20.4227556229357	20.2377391631258	22.1498658443083
192	437.0089	158.6859	2	12	191	9.55	-2.30800000000045	-37.0659999999998	37.1377869561446	22.5784909870123	18.3097037178136	19.7372511968811	22.8411985624786
193	437.3419	158.6675	2	12	192	9.6	6.66000000000054	-0.368000000000279	6.67015921849002	19.7244674214522	19.5676956318831	19.6820312726481	22.6244437693595
194	437.016	159.4027	2	12	193	9.65	-6.5179999999998	14.7040000000004	16.0839031332575	18.0141698575427	18.9987917341364	20.7610704553767	23.4123334452681
195	437.4028	160.1579	2	12	194	9.7	7.73599999999988	15.104	16.9698707125305	11.6200966703537	18.4439688180258	20.536457404127	23.9884358953056
196	436.7835	159.9284	2	12	195	9.75	-12.3860000000002	-4.59000000000003	13.2091292672911	15.8186777934192	18.4510604250758	20.2555345284658	24.54474383479
197	437.0417	159.9378	2	12	196	9.8	5.16399999999976	0.187999999999988	5.16742102019929	15.4190924812605	19.0806209149268	19.4648120950525	24.438363132347
198	436.6737	158.6045	2	12	197	9.85	-7.3599999999999	-26.6660000000002	27.6630648338178	17.1634702145994	20.4306139172029	18.9654371096245	24.5211796943446
199	436.7815	159.3005	2	12	198	9.9	2.15599999999995	13.92	14.0859765724638	18.8879509926089	21.0781641172773	18.8230591695939	24.2588592240804
200	437.051	160.5565	2	12	199	9.95	5.38999999999987	25.12	25.6917593792251	26.5411451595	20.29652620345	19.2733986827164	24.7068940874527
201	435.9904	160.8147	2	12	200	10	-21.2119999999993	5.16399999999976	21.8315331573384	25.0425500409866	20.088313433996	20.031014257136	24.2862059439867
202	436.8245	162.8198	2	12	201	10.05	16.6819999999996	40.102	43.4333918546547	26.7372357532941	20.6199204722914	20.507471433101	24.3193242211703
203	436.8215	163.8283	2	12	202	10.1	-0.0599999999997181	20.1700000000005	20.1700892412508	23.4295821923007	18.363178587366	21.9227614650847	24.7531296830674
204	435.9464	164.54	2	12	203	10.15	-17.5020000000006	14.2339999999996	22.5594051340014	21.2886758753831	18.6473266050514	23.2590482191139	25.2394279368892
205	436.2493	164.8831	2	12	204	10.2	6.05800000000045	6.86200000000042	9.15349157425795	14.6986957850829	20.102828547407	24.1017007120727	25.3829433965535
206	436.2818	165.4385	2	12	205	10.25	0.649999999999409	11.1079999999998	11.1270015727507	11.6838071337455	21.6109680891962	25.4812825449173	25.8300786344076
207	436.2595	165.9622	2	12	206	10.3	-0.445999999999458	10.4739999999998	10.4834914031536	10.5574174568087	21.9343219512751	27.1850142893797	25.617563961972
208	436.3364	166.2051	2	12	207	10.35	1.53800000000047	4.85799999999983	5.09564598456367	16.7760749025134	23.4149090129666	27.8679373410526	25.7669701651048
209	435.5041	166.0514	2	12	208	10.4	-16.6460000000006	-3.07399999999973	16.9274567493176	21.9332603030093	25.4399323209506	27.830913575653	25.6410967844922
210	437.4721	166.4715	2	12	209	10.45	39.3600000000004	8.40199999999982	40.2467788027815	29.1699481174673	27.9068752206955	28.0552327343838	25.2070512358242
211	436.8176	168.1972	2	12	210	10.5	-13.0899999999997	34.5140000000004	36.9129285752298	35.1460108921877	30.8742516558387	28.3346727248476	25.3079011046647
212	437.5934	170.3978	2	12	211	10.55	15.5159999999989	44.0119999999996	46.6669304754441	40.3224471850924	33.7501081064679	28.9013972454594	25.2132329730673
213	438.8083	171.6557	2	12	212	10.6	24.298	25.1580000000001	34.9759598581655	39.0376755388775	37.3726960947392	29.8242280934868	25.6890921908044
214	437.0942	172.9377	2	12	213	10.65	-34.2819999999995	25.6400000000002	42.8096382138412	39.8152430086682	37.0145005462546	29.7177854184017	25.7920846440514
215	438.1647	174.2469	2	12	214	10.7	21.4099999999996	26.1840000000001	33.8229205717068	38.3302680954685	36.0076369213606	30.22942938898	25.719196738372
216	437.4642	176.1629	2	12	215	10.75	-14.0099999999995	38.3199999999999	40.8007659241831	39.5993812972907	35.0583773604991	31.4046227403493	25.4903977431061
217	435.8649	175.0262	2	12	216	10.8	-31.9860000000006	-22.7340000000004	39.2420559094456	33.7065539074168	35.8684725396437	31.7703158288915	25.395719028523
218	437.5619	176.2047	2	12	217	10.85	33.9400000000001	23.5700000000003	41.3215258672767	32.9775983038437	36.2335471740071	32.5685032205851	25.2174938102275
219	438.1868	175.9707	2	12	218	10.9	12.4980000000005	-4.68000000000018	13.3455012644716	30.30151171233	33.9956385158528	32.4591343993905	25.5911287251075
220	437.0434	176.9553	2	12	219	10.95	-22.8679999999997	19.692	30.1781425538416	33.406676983819	32.5519835572645	31.140703788932	26.6279636315998
221	437.4717	175.6529	2	12	220	11	8.56599999999958	-26.0480000000001	27.4203329666144	32.8677130507234	31.9349938248599	30.5847879521935	27.8919015927445
222	439.9431	174.4735	2	12	221	11.05	49.4280000000003	-23.5879999999997	54.7678822668909	34.2847231242888	29.7905235513151	29.9189945130336	27.4535957706333
223	438.4949	173.1957	2	12	222	11.1	-28.9640000000009	-25.5560000000003	38.6267062017986	32.1263688106852	27.7643103464311	29.455422916524	28.3631424521069
224	439.3547	173.7473	2	12	223	11.15	17.1960000000001	11.0320000000002	20.4305516322983	33.5684759373899	27.9037682525265	28.3251210689889	28.3259127912178
225	439.5909	172.8072	2	12	224	11.2	4.72399999999993	-18.802	19.386370985824	26.1743701188112	26.2737706565034	27.3366927646713	28.5944960708973
226	439.5437	174.5381	2	12	225	11.25	-0.943999999999505	34.6179999999998	34.6308686001375	22.6609076421387	26.1111985438879	25.4995129412948	28.7099518770416
227	438.9466	173.8783	2	12	226	11.3	-11.9420000000002	-13.1959999999998	17.7973531739975	21.5228133807642	23.9695164864234	23.6064237676664	29.1628715517191
228	437.9395	173.5709	2	12	227	11.35	-20.1419999999996	-6.14800000000002	21.0593938184361	20.4211725023215	22.6772986590409	22.5670502794024	29.5130090530779
229	438.4671	174.0855	2	12	228	11.4	10.5520000000001	10.292	14.7400803254258	18.6539211503859	22.6546036221251	23.3513438745619	29.2589762110142
230	438.4637	174.7794	2	12	229	11.45	-0.0679999999999836	13.8780000000003	13.8781665936105	21.7646628540356	22.1214019720782	25.2006945288157	29.6313244267217
231	439.6603	174.2982	2	12	230	11.5	23.9319999999998	-9.62400000000002	25.7946118404598	22.6936896759431	19.0640320577297	27.4491304606413	29.5242341343197
232	438.338	173.2822	2	12	231	11.55	-26.4459999999997	-20.3200000000004	33.351061692246	23.7863938634861	17.4223239840176	26.0057942958072	29.0759404100041
233	439.3365	172.473	2	12	232	11.6	19.9699999999996	-16.1839999999995	25.7045279279735	23.8216314418348	17.3697902123738	26.902056810727	29.1829257521248
234	438.9691	173.414	2	12	233	11.65	-7.3479999999995	18.8199999999995	20.2036012631405	19.4741429650735	18.7989194965974	26.934040164034	28.3037088332245
235	438.8613	174.1084	2	12	234	11.7	-2.15599999999995	13.888	14.0543544853544	13.0799851139996	24.127618401128	26.9595627528146	28.4095746306796
236	439.0423	174.0168	2	12	235	11.75	3.61999999999966	-1.83199999999999	4.05716945665294	12.0458907488045	28.7870623773947	26.0152810137339	27.8021859861736
237	438.9935	174.0656	2	12	236	11.8	-0.976000000000568	0.975999999999999	1.38027243687654	13.8114451297087	28.0420721051909	26.5554272745467	27.6581465432505
238	439.9403	174.4627	2	12	237	11.85	18.9359999999999	7.94200000000046	20.5340561019981	24.4336053604212	31.1268149624131	26.4575148855707	28.4433111609763
239	440.4689	175.8146	2	12	238	11.9	10.5720000000008	27.038	29.0313731676615	38.0999817897159	31.2134767059428	26.0588180226379	28.6145529639584
240	441.1996	179.0924	2	12	239	11.95	14.6139999999991	65.5559999999997	67.1651556389169	43.0041590963823	31.797723533551	28.1219450645114	30.3184324745756
241	443.6249	181.7791	2	12	240	12	48.506000000001	53.734	72.3890516031264	50.2077391760217	32.9665299697381	28.4636803164459	32.5646519362049
242	443.8152	183.0601	2	12	241	12.05	3.80599999999959	25.6200000000001	25.9011589702083	48.615508282177	35.6885305650758	28.2328863069746	33.1847498025938
243	443.1957	185.819	2	12	242	12.1	-12.3900000000003	55.1779999999997	56.5519565001952	39.1618417066808	35.5452395587676	28.9104285877257	34.4348733442528
244	444.123	186.319	2	12	243	12.15	18.546	10	21.0702186984379	27.8330781497603	33.3187165486785	28.28229659746	36.7051726556625
245	444.8913	186.951	2	12	244	12.2	15.3660000000002	12.6400000000001	19.8968227614363	28.3729020337694	32.1162717278948	29.4824564966878	39.1654147320572
246	445.2809	187.6351	2	12	245	12.25	7.79199999999946	13.682	15.745233818524	20.8827399415135	28.1402982554972	30.1048590310523	40.8417974265047
247	445.9175	186.3546	2	12	246	12.3	12.7320000000009	-25.6099999999998	28.6002783902537	18.02192481518	28.4237005087584	31.7098693188346	42.0678112812753
248	446.8438	186.122	2	12	247	12.35	18.5259999999994	-4.65199999999982	19.1011460389155	25.0707017491087	26.6940422130383	34.3195720425502	42.427013106278
249	446.8815	185.7858	2	12	248	12.4	0.754000000000588	-6.72400000000039	6.76614306677047	28.4475183612341	25.3511164889772	33.8777620533549	42.3838360240284
250	449.4565	186.771	2	12	249	12.45	51.4999999999998	19.7039999999998	55.1407074310801	28.4744989837474	27.1671894598246	35.4361704203356	42.147079483055
251	449.1297	188.3694	2	12	250	12.5	-6.53599999999983	31.9680000000005	32.6293168791507	32.5053444845631	27.2431880923665	37.6801734117685	41.7290870864828
252	448.9905	186.9394	2	12	251	12.55	-2.78400000000033	-28.6000000000001	28.73518150282	32.6803081627743	27.7312080725934	40.3637053093805	43.0628361038008
253	450.4783	188.2196	2	12	252	12.6	29.7559999999999	25.6040000000002	39.2553735429941	29.2636771705405	33.0939045263329	41.9676898777787	44.7462512983537
254	450.642	188.5648	2	12	253	12.65	3.27400000000011	6.90399999999954	7.64096145782679	26.0388578234988	34.4368075580314	46.476305147291	45.2333528926722
255	452.2382	189.6007	2	12	254	12.7	31.9240000000002	20.718	38.0575524699108	26.9879171614394	38.7560691127764	51.3712667112998	47.0086995960786
256	451.7199	188.9585	2	12	255	12.75	-10.3660000000002	-12.8440000000001	16.5052201439425	33.6824645681027	47.2200485680397	55.6683138392754	47.7334462454978
257	451.0341	190.4856	2	12	256	12.8	-13.7159999999994	30.5420000000004	33.480478192523	36.1933069532885	52.3037101100027	57.5801952880038	48.08129052449
258	451.7492	186.9202	2	12	257	12.85	14.301999999999	-71.3080000000002	72.7281105763102	48.2484610550124	57.241337542519	58.3965113269853	47.8901294422477
259	451.2583	186.0378	2	12	258	12.9	-9.81799999999907	-17.6479999999998	20.1951733837562	68.4012393125806	67.6014938056049	58.7088540254189	47.7751717865079
260	455.1704	183.0597	2	12	259	12.95	78.2419999999991	-59.5620000000002	98.3333229785299	77.619503058566	75.5753439627751	56.1722139015985	46.9585286635335
261	460.6286	180.9177	2	12	260	13	109.164000000001	-42.8399999999999	117.269111431784	80.8002105169355	84.0934395861844	54.9944938565196	45.9210259226948
262	463.079692733692	177.783801218209	2	12	261	13.05	49.0218546738402	-62.6779756358201	79.5717969224496	99.0096806579213	87.4291825034142	57.8927859006269	45.6408572960548
263	462.466555398971	173.394839482407	2	12	262	13.1	-12.2627466944198	-87.7792347160397	88.6316478681576	102.902226870538	83.6991181276377	60.5820740089818	45.7136353257228
264	459.848491697403	168.4873971375	2	12	263	13.15	-52.3612740313604	-98.1488468981399	111.242524088685	99.7856398597882	82.9809004928063	62.1844091878843	45.5506555205868
265	456.284805330557	163.798056528396	2	12	264	13.2	-71.2737273369203	-93.7868121820804	117.796054041612	97.2388619482624	73.5883586904207	64.5349426954694	45.9118649300632
266	452.8348	160.0634	2	12	265	13.25	-69.0001066111404	-74.6931305679198	101.686176378036	86.5980257383399	62.7689391449995	65.3620334599432	47.2954255859584
267	450.353787796799	157.824462059851	2	12	266	13.3	-49.6202440640195	-44.7787588029803	66.8379073648207	66.9521203276914	63.4818616912511	64.4527117301453	47.8071945969889
268	448.88111437002	156.840085866007	2	12	267	13.35	-29.4534685355802	-19.6875238768797	35.4274668185452	44.2744905103036	63.9228104754445	61.4606868419453	48.6397774956559
269	448.252133758232	156.67356673916	2	12	268	13.4	-12.5796122357599	-3.33038253693985	13.0129970354425	25.7522384302109	56.7673245701637	61.6725815196608	49.5312853930207
270	448.3022	156.8882	2	12	269	13.45	1.00132483536072	4.29266521680006	4.40790495467351	29.7248614342397	53.4945414281636	58.4808869067313	48.5049280471458
271	447.8491	156.9124	2	12	270	13.5	-9.06200000000013	0.483999999999583	9.07491597757257	41.2475952125491	46.6306273337021	54.161878433621	48.5323542456775
272	443.581376175186	156.151347070428	2	12	271	13.55	-85.3544764962805	-15.2210585914401	86.7010223849647	46.5825288126361	41.4762409568765	50.9180092827291	48.2981929491926
273	438.9341	155.9405	2	12	272	13.6	-92.9455235037199	-4.21694140856005	93.0411357100921	62.7145923460237	39.2222555562529	49.4595807736669	47.5613158344375
274	438.3241	157.8288	2	12	273	13.65	-12.2000000000003	37.7660000000003	39.6876650358777	67.5090162371933	40.3642625465152	44.6250058938827	48.6460508387201
275	441.1861	160.9753	2	12	274	13.7	57.2400000000005	62.9300000000001	85.0682226216115	53.2276204795133	43.373415123042	40.4524631488266	49.8263106747647
276	442.809447075633	161.283537975237	2	12	275	13.75	32.4669415126596	6.16475950474012	33.0470354334204	37.1969158999567	45.5548177222426	38.9225373326413	50.6160195991149
277	442.9146	160.5261	2	12	276	13.8	2.10305848734038	-15.1487595047399	15.2940435965647	34.1459962803943	38.3541568742071	38.0341939059739	50.6309278547675
278	442.7811	161.1565	2	12	277	13.85	-2.67000000000053	12.6079999999996	12.8876128123091	24.0322379000602	34.9963510718894	38.8830436643266	49.7626807998537
279	443.8282	161.7858	2	12	278	13.9	20.942	12.586	24.4330669380657	23.6006192072918	32.4826872176016	40.3537167606225	49.8574816821254
280	445.5528	161.75	2	12	279	13.95	34.4920000000002	-0.715999999999894	34.4994307199411	23.480693268901	27.4103848694895	40.8376421926931	47.9487986099363
281	446.9106	161.014	2	12	280	14	27.1559999999999	-14.7199999999998	30.8889419695786	32.7957862438221	31.2144473315805	42.0702146348355	45.4217139755727
282	447.2033	160.3401	2	12	281	14.05	5.8540000000005	-13.4780000000001	14.6944139046104	30.8193781548089	34.5921468550714	38.7035999977584	44.8982571779537
283	447.2212	157.367	2	12	282	14.1	0.357999999999947	-59.4620000000003	59.4630776869146	30.7885318389189	38.5438317724003	34.5405576598931	45.2226884990619
284	447.8674	157.0327	2	12	283	14.15	12.9239999999993	-6.68599999999969	14.5510264929997	38.8282754558692	40.3431709747298	35.1076924895559	47.2971742850325
285	448.765	158.4967	2	12	284	14.2	17.9520000000002	29.28	34.3451991404913	45.7036004412418	38.3018692623443	35.1176786540601	49.0028892855751
286	450.8703	155.6329	2	12	285	14.25	42.106	-57.276	71.0876600543301	44.2918773009785	38.5856115474284	35.8700057382865	48.7106383746103
287	449.6931	153.4802	2	12	286	14.3	-23.5439999999994	-43.0540000000002	49.0710388314736	49.8669637946507	39.0530431213096	36.8091439793897	48.6670727330661
288	451.1109	151.2767	2	12	287	14.35	28.356	-44.0699999999998	52.404461985598	45.8152066857697	34.0847642478969	38.064674757762	48.4275229056938
289	449.386	150.0419	2	12	288	14.4	-34.4979999999998	-24.6960000000001	42.4264589613604	38.3429476389875	37.7326977615101	38.04238184459	48.9326181686278
290	448.7801	150.401	2	12	289	14.45	-12.1180000000004	7.18200000000024	14.0864135960866	32.4024858013774	42.8249724386306	37.4167103131413	49.4010652112015
291	450.459	150.243	2	12	290	14.5	33.578	-3.16000000000031	33.7263648204191	23.8776511948153	40.5255641449924	36.6815495175243	50.0963257145299
292	449.5121	150.0399	2	12	291	14.55	-18.9380000000006	-4.06200000000013	19.3687296434232	25.5984317283696	39.0261411037081	38.8785050731783	48.1860662282618
293	449.8238	149.6631	2	12	292	14.6	6.23400000000061	-7.53600000000006	9.78028895278705	39.8347381914916	37.5855177431238	40.9857962244569	47.2708700092637
294	452.2092	148.7575	2	12	293	14.65	47.7080000000001	-18.1119999999999	51.0303616291321	42.7081806509974	35.7415927144502	49.9693426761823	46.8440446584486
295	453.1649	144.6026	2	12	294	14.7	19.1139999999996	-83.098	85.2679459116964	45.6497964060387	36.5315513639383	57.5533154223236	45.0668734724764
296	454.1871	142.426	2	12	295	14.75	20.444	-43.5320000000002	48.093577117948	51.2933842914323	34.7774874876203	58.4987394165793	44.7802359749878
297	452.8828	141.3297	2	12	296	14.8	-26.0860000000002	-21.9259999999997	34.0768084186298	45.8847537005309	38.7039670250469	59.2999515601583	44.7108851167029
298	454.6762	140.7025	2	12	297	14.85	35.8680000000004	-12.5440000000003	37.9982283797552	33.228364536385	47.8868282010168	57.972002147061	45.0586249308122
299	453.9574	141.6626	2	12	298	14.9	-14.3759999999997	19.2020000000002	23.9872086746249	26.8467943242432	62.2059875908544	57.5115195766332	44.9829212081859
300	453.9573	140.5633	2	12	299	14.95	-0.00200000000063483	-21.986	21.986000090967	31.7581376440551	72.2816584060166	57.9644882297098	44.3010821257368
301	453.4329	139.9469	2	12	300	15	-10.4879999999991	-12.328	16.1857260572389	44.4802721106014	76.4719146881662	58.1224367942243	44.0549364818498
302	454.7221	137.3139	2	12	301	15.05	25.7839999999999	-52.6600000000002	58.6335250176894	78.5272214811779	79.5737620166086	57.6685324587651	44.155046841873
303	454.5521	132.2363	2	12	302	15.1	-3.40000000000032	-101.552	101.608900712487	111.334952275648	78.3584865509983	60.0011823586342	43.0062509234418
304	455.432611525509	122.565202881484	2	12	303	15.15	17.6102305101801	-193.42194237032	194.221955527507	126.097035052089	79.2814464388162	58.5803968273414	42.9184472750965
305	455.6995	113.2678	2	12	304	15.2	5.33776948981995	-185.94805762968	186.024654063318	127.389386389162	79.3974250954814	55.0160682908926	42.5594912802976
306	453.1321	109.5723	2	12	305	15.25	-51.3480000000004	-73.9099999999999	89.9961399394442	112.236700991395	81.4673861008284	53.6904662116891	41.30128739199
307	449.8814	109.4097	2	12	306	15.3	-65.0139999999999	-3.25199999999995	65.0952817030542	80.0356713964545	76.6330978924834	52.6126262540162	41.0119835661227
308	448.5892	109.3959	2	12	307	15.35	-25.8439999999996	-0.276000000000067	25.8454737236519	47.4598979153145	72.1155365162515	52.0525751038624	43.5163884740433
309	449.2916	107.8909	2	12	308	15.4	14.0480000000002	-30.0999999999999	33.2168075528038	36.8377371495675	54.9548060638284	51.9234605717818	44.9624028770424
310	448.391	107.1641	2	12	309	15.45	-18.0119999999999	-14.5359999999999	23.1457866576186	25.8768093958046	37.7504781757687	51.1854539383323	45.330169901532
311	448.1573	108.9935	2	12	310	15.5	-4.67399999999998	36.5879999999999	36.8853361107092	31.9943720411078	30.9090177352119	51.4283234461752	46.4320369466552
312	447.6855	108.7882	2	12	311	15.55	-9.4360000000006	-4.10599999999988	10.2906429342394	29.8739407312023	25.6514904914237	49.4315886105677	47.1056573061527
313	447.5068	105.9722	2	12	312	15.6	-3.57399999999984	-56.3200000000001	56.433286950168	28.0410584362228	25.7466636567265	45.0267056224268	47.6697380815638
314	446.9585	104.9833	2	12	313	15.65	-10.9659999999997	-19.778	22.6146510032765	24.9802983208563	24.5654747047474	35.8675518740108	47.7223932505231
315	446.4977	105.509	2	12	314	15.7	-9.21600000000012	10.514	13.9813751827208	25.4261715870428	22.9734827811833	27.5656671382716	46.2986062674177
316	447.3782	104.8852	2	12	315	15.75	17.6099999999997	-12.4760000000001	21.5815355338769	19.4989552723453	21.3892607915221	24.1038353674007	45.8824757938826
317	446.9845	105.3719	2	12	316	15.8	-7.87399999999934	9.73399999999998	12.5200092651719	19.2570086782925	22.2300793286521	22.724015572087	45.8404195874323
318	447.868	104.3646	2	12	317	15.85	17.6699999999994	-20.146	26.7972053766802	17.9059071261438	17.9378747286021	29.0607748010255	45.4230271722988
319	447.675	105.4173	2	12	318	15.9	-3.85999999999967	21.054	21.4049180330129	17.7982232621879	16.7802976841932	32.4132861774516	45.1121656269211
320	447.9163	105.6862	2	12	319	15.95	4.82599999999934	5.37800000000004	7.22586742197738	19.0339870702613	17.3808561007746	32.6958515733541	45.4648889232323
321	447.8931	104.6343	2	12	320	16	-0.463999999999487	-21.0380000000001	21.0431162140972	16.376794184859	17.2986529995895	34.7416370990862	46.8898103210863
322	446.9582	104.6431	2	12	321	16.05	-18.6980000000005	0.176000000000158	18.6988283055388	14.3035866900939	19.7965406527504	36.5427821535402	46.1291565279288
323	447.394	104.1269	2	12	322	16.1	8.71600000000058	-10.324	13.5112409496689	16.8558050754054	32.3748859453244	35.3382938044933	44.2889034540926
324	447.4185	103.5755	2	12	323	16.15	0.489999999999782	-11.028	11.0388805591872	16.7990827369911	40.2610976501558	36.8643896737048	40.3535941243896
325	446.4635	103.8699	2	12	324	16.2	-19.0999999999997	5.88799999999992	19.9869593485349	20.5590942352394	42.4182203655249	37.5811442439429	37.8716791843661
326	446.1519	104.86	2	12	325	16.25	-6.23199999999997	19.802	20.7595045220255	48.3729777057898	48.0940134066502	38.0744853760761	36.530640242621
327	447.8772	105.594	2	12	326	16.3	34.5060000000001	14.6799999999999	37.4988857967807	66.2186086102177	50.8554849784284	39.0682129208485	35.9329361897579
328	445.3891	112.8059	2	12	327	16.35	-49.7620000000006	144.238	152.580658302421	67.9806356556444	52.7387128803845	38.7934792407353	35.999252546884
329	442.0057	116.5054	2	12	328	16.4	-67.6679999999999	73.99	100.267035081327	79.3889440763094	56.9484816632163	38.3008706820603	36.7790282009663
330	441.4565	115.1744	2	12	329	16.45	-10.9839999999997	-26.6199999999998	28.7970945756682	81.1518757216173	57.7814323871111	39.7443239081324	37.2304689205497
331	439.1098	118.2769	2	12	330	16.5	-46.934	62.0499999999998	77.8010466253506	57.1044480549792	58.8503177525627	42.3512971959973	36.7942010804636
332	441.2855	119.0698	2	12	331	16.55	43.5140000000001	15.8580000000001	46.3135440233201	47.678354716215	58.3398851889466	42.82672444529	37.9228958299667
333	440.6965	120.5759	2	12	332	16.6	-11.78	30.1220000000001	32.3435199692304	47.5822291185779	45.2120725361461	43.5511012857584	37.796088267542
334	438.2154	121.5261	2	12	333	16.65	-49.6220000000005	19.0039999999999	53.1365683875055	38.311691428816	36.3406437139648	44.8396363747684	38.8084069681444
335	439.3767	122.336	2	12	334	16.7	23.2260000000008	16.198	28.3164665874829	35.5278946562758	37.0704274507398	48.1776912304605	38.8753689060871
336	438.3475	123.5248	2	12	335	16.75	-20.5840000000001	23.776	31.4483581765408	33.319697017313	36.6085809853443	48.9574451178413	39.0233685694145
337	438.3926	125.1439	2	12	336	16.8	0.901999999999816	32.3820000000001	32.3945601606196	25.0029327117147	34.7979639121516	49.1418568074288	39.8151429324424
338	437.3483	124.9343	2	12	337	16.85	-20.8860000000004	-4.19200000000018	21.3025317744164	26.5586257829017	34.3634896911324	42.9377302927425	40.2317970619
339	437.8286	125.2552	2	12	338	16.9	9.60599999999999	6.41800000000018	11.5527468595136	34.9054705418727	32.7307910863204	41.1447702244809	40.3862526526492
340	436.0258	125.339	2	12	339	16.95	-36.0559999999998	1.67599999999993	36.0949319434181	34.0680331680273	38.5739500738099	41.7650862677453	40.5437794432921
341	433.8238	128.2614	2	12	340	17	-44.04	58.4480000000002	73.1825819713955	35.4072823649517	39.0645724831198	38.8467650618411	40.6768967783654
342	432.6442	129.0345	2	12	341	17.05	-23.5919999999999	15.462	28.207373291393	40.4586494609261	39.943828425911	39.3030095063931	40.8271061861589
343	433.2375	130.3025	2	12	342	17.1	11.866	25.36	27.998777759038	50.5892743647182	40.6633880493389	40.2538827305907	41.0778247907093
344	431.9858	128.9532	2	12	343	17.15	-25.0340000000006	-26.986	36.8095823393859	43.223674424367	45.948896734997	40.7524242625841	41.5729086015568
345	431.1368	133.2067	2	12	344	17.2	-16.9799999999998	85.0700000000001	86.7480564623785	45.8196236837947	46.4597450847507	40.1695935682314	48.5232711901511
346	429.4955	132.4255	2	12	345	17.25	-32.826	-15.6240000000003	36.3545822696398	45.9194937337262	41.0849491383379	39.9722517627528	53.6827484221652
347	427.4443	132.6086	2	12	346	17.3	-41.0239999999999	3.66199999999992	41.1871195885314	51.4391440090678	43.8080551006346	40.5620729440363	64.3985429524661
348	426.9427	131.2749	2	12	347	17.35	-10.0319999999999	-26.6739999999999	28.4981280086954	42.3302158047833	46.1442757700491	41.6701148830647	73.3631017790598
349	425.8546	134.3059	2	12	348	17.4	-21.7619999999999	60.6200000000001	64.407833716094	38.9462238523089	48.7740574388478	42.471634623238	74.059558618993
350	424.3102	135.6694	2	12	349	17.45	-30.8879999999999	27.2699999999998	41.2034154409556	41.7964865174746	41.7652370626529	41.3432349784518	75.3726992072285
351	423.5885	136.3201	2	12	350	17.5	-14.434	13.014	19.4346225072678	46.369057806372	40.8799310423858	39.0024963607335	74.5142632138768
352	421.4116	138.0361	2	12	351	17.55	-43.5379999999998	34.3200000000002	55.43843291436	46.1089708686277	41.1803174621615	38.8274879270277	75.5190497981097
353	418.8436	138.052	2	12	352	17.6	-51.3600000000008	0.317999999999756	51.3609844531828	41.2002583205225	42.6768417167905	38.6045482956602	75.120463683021
354	416.4808	140.1433	2	12	353	17.65	-47.2559999999999	41.8260000000004	63.1073990273725	42.8136382324628	38.9943725114791	38.3061808283453	75.2393726732441
355	416.1611	139.3741	2	12	354	17.7	-6.39400000000023	-15.3840000000002	16.6598527004296	40.5641484068485	36.2267248721528	48.8688511498417	75.3976246377288
356	415.7338	140.6811	2	12	355	17.75	-8.54600000000005	26.1399999999998	27.5015220669691	38.9846256272089	36.9200435831291	58.4080517264891	75.2826983380145
357	415.5759	142.885	2	12	356	17.8	-3.15799999999967	44.0780000000001	44.1909837862884	31.8797741543304	33.8469207534208	79.6552290975034	74.7745550740883
358	413.6367	141.9041	2	12	357	17.85	-38.7839999999994	-19.6179999999998	43.4633705549851	31.2531914237831	31.0648208212712	103.788473265377	74.6541683499014
359	412.6568	142.8746	2	12	358	17.9	-19.5980000000009	19.4099999999997	27.58314166298	31.0264489337955	27.8383042178428	106.974347013505	75.0655600771509
360	412.2962	143.4468	2	12	359	17.95	-7.21199999999953	11.4440000000002	13.5269390476928	27.1296930999932	55.9724652370306	108.980312146712	75.1067221647594
361	411.1351	144.0713	2	12	360	18	-23.2219999999995	12.4900000000002	26.3678096170308	23.1450160153334	75.9361724105923	110.181761365913	73.7543004269052
362	411.7148	145.1622	2	12	361	18.05	11.5940000000001	21.8180000000001	24.7072046172772	23.7968342813552	118.130140732845	111.735090089826	73.8144221526782
363	411.5075	144.0036	2	12	362	18.1	-4.14600000000064	-23.1720000000001	23.5399851316863	80.6917390502781	164.900104813964	109.987044635451	73.1940706086996
364	411.698	145.5339	2	12	363	18.15	3.80999999999972	30.6059999999997	30.8422329930888	120.845895887389	174.954321515531	109.726321083904	73.539874928799
365	396.79992055482	145.777638712547	2	12	364	18.2	-297.961588903599	4.87477425094028	298.001462892307	209.130588365697	181.733899421271	110.625655707226	72.2040931487167
366	386.9938	151.5065	2	12	365	18.25	-196.1224110964	114.57722574906	227.138593802586	306.655193612594	183.443479148696	110.593144913276	72.0139538611154
367	402.683953003591	168.740582381697	2	12	366	18.3	313.80306007182	344.68164763394	466.130667008818	326.111808749707	189.623259426232	108.98703720414	71.2354030602925
368	421.7425	185.7697	2	12	367	18.35	381.17093992818	340.58235236606	511.16301136617	282.776059792263	188.909268449631	107.638221816738	70.6380162865426
369	423.3141	191.9802	2	12	368	18.4	31.4319999999998	124.21	128.125308678652	246.041062410003	191.614337949966	107.659485531064	69.5615352832316
370	425.0743	195.6456	2	12	369	18.45	35.204	73.3080000000001	81.3227181050905	170.115930486766	165.278846177422	108.870209351067	69.1992462621274
371	425.5759	197.7601	2	12	370	18.5	10.0319999999999	42.2899999999998	43.463606891283	71.1633432866685	145.25011741596	108.506104493077	69.5078390683991
372	429.8983	197.6031	2	12	371	18.55	86.4480000000003	-3.13999999999965	86.5050073926363	57.1168671502244	99.8439336754353	108.801356378329	68.9514532044799
373	429.7126	198.4018	2	12	372	18.6	-3.71399999999994	15.9739999999999	16.4000753656804	47.7816325625804	50.3763388195124	107.783592921739	67.9043132750105
374	427.8499	200.6175	2	12	373	18.65	-37.2540000000004	44.314	57.8929279964317	44.4591724219173	40.3646495465967	108.773569029253	67.4726909503187
375	429.3757	199.7972	2	12	374	18.7	30.5160000000001	-16.4060000000001	34.6465451668706	29.5719368641042	36.0065192808631	95.5393351475916	67.7716416399301
376	430.7077	199.9653	2	12	375	18.75	26.6399999999999	3.36200000000019	26.8513061879677	29.5893343523562	33.5687298374577	85.6198559957417	68.4297023936209
377	431.2318	199.6662	2	12	376	18.8	10.4820000000007	-5.9820000000002	12.0688296035704	23.6124319429691	27.9794533304253	62.8155770230816	69.1121381034607
378	430.6379	200.2379	2	12	377	18.85	-11.8780000000004	11.4339999999999	16.4870628069407	24.2314059991459	26.657917393847	37.4875593077081	69.5725490116858
379	432.0354	200.3283	2	12	378	18.9	27.9499999999996	1.80800000000033	28.0084159494959	22.678287252998	25.9328001085398	32.1487235529582	70.2394536675745
380	430.4491	199.3062	2	12	379	18.95	-31.7259999999999	-20.4420000000005	37.7414154477546	26.3869697967465	25.7998241177612	29.4181803775431	71.284519347313
381	431.3843	199.1163	2	12	380	19	18.7040000000002	-3.79799999999989	19.0857124572285	23.7265004353377	25.9895945755234	28.8339167708856	72.3927440576912
382	429.8596	198.9819	2	12	381	19.05	-30.4939999999999	-2.68799999999999	30.6122423223127	28.2531682741105	25.787220370728	26.1678163191334	72.9874963579014
383	429.9136	199.1317	2	12	382	19.1	1.07999999999947	2.99599999999998	3.18471599989681	27.3682422363766	24.5987797959039	25.8215819145697	73.1657374370848
384	428.4131	201.1713	2	12	383	19.15	-30.0099999999998	40.7920000000001	50.6417551433597	29.3009018980488	23.9327975593196	25.2190608167332	73.1763357685185
385	428.8617	199.567	2	12	384	19.2	8.97199999999998	-32.0859999999999	33.3167852590851	25.1874709447095	22.829841474223	24.9176275726338	66.7520293605328
386	427.4298	199.6932	2	12	385	19.25	-28.6379999999997	2.52399999999966	28.7490107655895	25.4710591564701	24.0991037043135	26.2662598739657	61.869212196606
387	427.6223	199.2293	2	12	386	19.3	3.84999999999991	-9.27799999999991	10.0450875556163	19.6124268445287	24.3561793078414	29.237239002781	50.7323127187364
388	427.832	199.3241	2	12	387	19.35	4.19399999999996	1.89599999999984	4.6026570586998	18.2914407120695	24.9852464352925	31.5068762066335	38.2124955395663
389	427.1576	198.4967	2	12	388	19.4	-13.4879999999998	-16.5479999999997	21.3485935836529	18.8973055105781	24.5053215249266	32.8194218040851	35.673651030007
390	427.5171	199.783	2	12	389	19.45	7.19000000000051	25.7259999999997	26.7118545967889	23.5248876709734	24.0354310275065	33.6988293435589	34.1347246183374
391	428.7645	198.7988	2	12	390	19.5	24.9479999999994	-19.6839999999997	31.7783347581329	24.4994337141148	26.542925172408	36.2793836223055	33.5467754015533
392	427.1143	198.9709	2	12	391	19.55	-33.0039999999997	3.44200000000001	33.1829983575924	29.3982162053244	32.6872576348341	37.1736363374743	32.3081708360961
393	427.5738	199.0863	2	12	392	19.6	9.18999999999983	2.30799999999988	9.47538727440711	29.7794213429435	38.4149726173632	38.5478819524304	32.8080516435688
394	429.7246	198.2939	2	12	393	19.65	43.0160000000001	-15.8479999999997	45.8425060397007	34.1885448342378	41.7060460488507	37.5791025077843	32.0864323174936
395	431.0848	198.7381	2	12	394	19.7	27.2039999999993	8.8839999999999	28.6178802848841	41.8496275986947	44.5678172128949	37.964723573474	31.9004162789225
396	433.4441	197.4434	2	12	395	19.75	47.1860000000004	-25.8940000000001	53.8239522146046	52.3305115206115	48.4596635402975	38.1185683974702	31.7064475513195
397	436.5478	195.6704	2	12	396	19.8	62.0740000000001	-35.4599999999999	71.4884121798771	54.013875892377	49.9910933671072	38.6490484143911	32.3656498167307
398	439.6121	195.2428	2	12	397	19.85	61.2860000000001	-8.55200000000025	61.8798068839909	59.3562130828463	52.1105174695684	38.9374317714245	33.4817966751874
399	442.3216	195.1057	2	12	398	19.9	54.1899999999998	-2.74199999999951	54.259327898528	62.7307822463573	50.652883490642	39.1985785070558	33.4680324906576
400	444.3407	193.2145	2	12	399	19.95	40.3820000000007	-37.8240000000005	55.3295662372307	58.1325591355196	51.8940161194415	38.8512688591316	33.4890397758889
401	447.723	194.2417	2	12	400	20	67.6459999999997	20.5440000000004	70.6967980321597	51.8905234185252	49.6942116225324	38.259634032221	33.4186616691709
402	448.3702	191.9048	2	12	401	20.05	12.944	-46.7380000000003	48.4972966256886	47.2918910889071	44.6108391939481	38.4485253530588	33.4155940006606
403	449.5344	192.9029	2	12	402	20.1	23.2839999999999	19.9619999999999	30.669628299019	44.4318191560368	39.4598909254858	39.7945213725678	33.7661518815946
404	449.8022	191.3627	2	12	403	20.15	5.35600000000045	-30.804	31.2661662504376	36.6576409987075	36.6911109652609	38.9538038182539	33.2889385298033
405	449.9404	189.3159	2	12	404	20.2	2.76399999999967	-40.9359999999998	41.0292065728791	31.0891192523767	33.1347205053684	38.8832049852112	32.7288550396272
406	451.4386	189.8522	2	12	405	20.25	29.9639999999999	10.7260000000002	31.8259072455131	27.0292584324463	28.0596045241445	37.1466352286734	32.110846762599
407	452.4593	189.695	2	12	406	20.3	20.4139999999995	-3.14400000000035	20.6546878940347	26.0903308416147	26.9059573390104	35.4940606306804	32.5037627574316
408	451.9408	189.6909	2	12	407	20.35	-10.3699999999992	-0.0819999999998799	10.3703241993673	21.8376218547	27.4785252755672	35.4567171437412	33.9600412525201
409	452.8408	188.7136	2	12	408	20.4	17.9999999999995	-19.5459999999997	26.5715282962793	19.4615680495816	27.2547241458659	34.1166431772301	36.4720800183605
410	453.8051	188.4972	2	12	409	20.45	19.2859999999996	-4.32800000000043	19.7656616383057	22.722795425644	25.8723938509809	33.2792502082189	37.1453997408843
411	452.9236	188.0308	2	12	410	20.5	-17.6299999999992	-9.32799999999986	19.9456382199209	27.9277921186881	24.5990588348144	30.5579397160363	38.2691795974911
412	452.1215	189.6957	2	12	411	20.55	-16.0419999999999	33.2979999999998	36.960824774347	28.419117450117	26.3772820674126	29.6575516638469	37.9152782241118
413	451.5564	187.9659	2	12	412	20.6	-11.3020000000006	-34.5959999999997	36.3953076645876	29.9071658472618	31.4535433619967	28.9844218107589	38.6271924303202
414	450.9721	189.2945	2	12	413	20.65	-11.6859999999997	26.5719999999999	29.0281549534239	29.7365496200472	31.5421753891994	28.9987745518224	39.2375796939281
415	451.4454	188.0192	2	12	414	20.7	9.46599999999989	-25.5059999999997	27.2059036240296	30.0317687091812	33.4237799110694	27.4929865057803	39.6392769411438
416	451.7899	188.9095	2	12	415	20.75	6.88999999999965	17.8059999999999	19.092557083848	34.9792946053053	33.0562749079281	26.1031251277278	38.7571472312964
417	450.0079	189.6292	2	12	416	20.8	-35.6399999999996	14.3939999999998	38.4369202200172	34.6652333282817	32.4091459886834	26.358477100472	38.1895345018217
418	452.9874	188.9468	2	12	417	20.85	59.5899999999995	-13.648	61.1329371452079	36.9403939748771	30.4903183459505	28.9826507336158	36.9631065808565
419	454.3333	188.6759	2	12	418	20.9	26.9180000000006	-5.41799999999967	27.4578485683061	36.376000195809	30.7428249577789	33.7455815296652	36.6009084255216
420	456.0682	189.5194	2	12	419	20.95	34.6979999999996	16.8699999999995	38.5817068570062	34.7865232681856	29.1135791605798	35.439530622637	37.4686433531822
421	455.5251	190.1251	2	12	420	21	-10.8619999999996	12.1140000000003	16.2705881885074	26.0013420865957	27.6071914206413	38.2787251627612	36.1726253778726
422	457.0463	190.0252	2	12	421	21.05	30.4239999999993	-1.99799999999982	30.4895355819002	26.820416587276	26.3396721335314	37.3820310951649	35.1333680903521
423	456.2347	189.7397	2	12	422	21.1	-16.232	-5.71000000000026	17.2070312372589	21.2867643462825	26.5117581052348	37.4598634880725	34.9370654689123
424	457.7411	190.2085	2	12	423	21.15	30.1280000000008	9.37599999999975	31.5532210717075	18.8383826454736	35.9489876701309	39.5213555696023	34.8301725185605
425	457.4779	189.7305	2	12	424	21.2	-5.26400000000081	-9.5599999999996	10.9134456520386	17.8928209988772	37.4552813342047	40.3953488970765	34.2158751950522
426	457.6601	189.6446	2	12	425	21.25	3.64400000000046	-1.71800000000019	4.02867968446289	27.0221741238739	43.5011754175944	40.3676592339195	33.5601950547944
427	458.8981	189.2889	2	12	426	21.3	24.76	-7.11399999999969	25.7617273489181	45.0775587529858	42.3549162016465	40.885008372963	34.4629242750629
428	456.2872	187.5397	2	12	427	21.35	-52.2180000000003	-34.984	62.8537968622424	53.6237983221268	44.4294086301945	38.4694960179718	35.1458763708831
429	461.7115	184.7678	2	12	428	21.4	108.486	-55.4380000000003	121.830144217267	68.1639681897151	48.2998861814257	39.085173673813	35.0526227771381
430	463.1403	182.4978	2	12	429	21.45	28.5760000000005	-45.3999999999996	53.6446434977435	66.8170114044157	51.6771186335731	41.6580364981455	35.0726405889107
431	464.9137	179.0958	2	12	430	21.5	35.4679999999996	-68.0400000000003	76.7295290224045	61.8366431365151	53.1281270471977	41.7873110397088	35.9553944810214
432	463.9749	178.9418	2	12	431	21.55	-18.7760000000003	-3.07999999999993	19.026943422421	51.5222136098655	55.4303446123946	40.6091845168574	36.4918826839572
433	462.3105	179.8532	2	12	432	21.6	-33.288	18.2279999999997	37.9519555227394	49.7304389450195	50.4272339307087	40.8897091270657	37.9837108460882
434	461.7885	183.3271	2	12	433	21.65	-10.4399999999998	69.4780000000003	70.2579965840191	38.0922859046803	42.2213596774951	40.6615704852987	38.825324589234
435	459.59	183.7254	2	12	434	21.7	-43.9700000000005	7.96600000000012	44.6857701735132	44.0436778203735	45.8607916620863	40.9387638843241	41.0299064508523
436	460.2195	183.045	2	12	435	21.75	12.5900000000001	-13.6080000000004	18.5387638207086	39.0178247249024	40.0734466618233	41.017264981861	46.2716126463725
437	457.7828	182.9347	2	12	436	21.8	-48.7339999999995	-2.2059999999999	48.783903000887	32.9205057451247	38.8634528320683	42.5673714496537	50.3764784117052
438	457.1421	182.9111	2	12	437	21.85	-12.8139999999996	-0.471999999999753	12.822690045384	41.9911443791531	37.3500096239369	41.3091020081505	52.4255604636573
439	457.4154	180.9414	2	12	438	21.9	5.46599999999899	-39.3940000000003	39.7714016851307	42.0546074189663	33.0232547891717	36.359664024611	55.7558020519182
440	460.2847	184.4105	2	12	439	21.95	57.3860000000002	69.3820000000005	90.0389633436552	33.6832278437632	30.200409135075	34.7057505551843	56.7138484486509
441	459.5924	185.0505	2	12	440	22	-13.8459999999998	12.7999999999997	18.8560790197747	35.6821945229714	28.9064029165243	33.6320637992816	59.3603302738634
442	459.8391	184.8074	2	12	441	22.05	4.93399999999951	-4.86199999999997	6.92700512487142	33.1260038332187	29.7043982869129	35.6017342727495	60.0542500230494
443	458.8711	185.4112	2	12	442	22.1	-19.3599999999992	12.0760000000001	22.8175234414249	18.409673890997	32.1909700855923	38.507558204104	61.9102249217539
444	457.5218	185.4357	2	12	443	22.15	-26.9860000000006	0.489999999999782	26.9904482363674	15.7581984140823	30.4979683717269	38.1292936088657	61.8500989870286
445	456.7526	185.1434	2	12	444	22.2	-15.3840000000002	-5.84599999999966	16.4573136325466	25.7255687300626	23.5507094482823	41.6644640046281	61.8431198185532
446	456.7699	184.864	2	12	445	22.25	0.346000000000686	-5.58800000000019	5.59870163520102	28.6997456482132	27.1906809367399	52.1755660588256	63.3157543391367
447	458.237	187.2936	2	12	446	22.3	29.3420000000003	48.5919999999999	56.763856704773	27.869932910235	32.3400157134307	59.8679484504475	63.4674207789574
448	460.0734	187.7163	2	12	447	22.35	36.7279999999994	8.45399999999984	37.6884080321782	28.6917450055677	39.665106784271	66.3816249093427	62.6274036652277
449	460.425	188.8029	2	12	448	22.4	7.03200000000038	21.7320000000001	22.8413845464764	38.6231634593975	43.2353324285596	72.4264304300234	60.3313608256918
450	461.453	188.8285	2	12	449	22.45	20.5599999999993	0.511999999999944	20.5663741092097	38.9544626967988	53.1285188741811	71.7696603991563	59.2769650418543
451	461.6173	191.5864	2	12	450	22.5	3.28600000000051	55.1580000000001	55.2557939043501	50.6304679203288	75.4447292011269	76.9333495080179	57.9732766373014
452	462.2311	194.4422	2	12	451	22.55	12.2760000000005	57.1160000000003	58.4203528917795	58.6007319468842	90.031498613982	79.4993155292415	58.8700415239501
453	462.8598	199.2043	2	12	452	22.6	12.5739999999996	95.2419999999995	96.0684341498283	77.5652927427946	100.572279733093	82.9307407164422	59.268755193337
454	463.886	202.1662	2	12	453	22.65	20.5240000000003	59.2380000000003	62.6927046792531	112.266294942856	114.35489248832	83.0386274887584	58.1711986710998
455	465.7434	207.6285	2	12	454	22.7	37.1479999999997	109.246	115.389178088762	141.108534531165	119.98861135003	82.7474757527823	57.4484833457213
456	468.56504105595	218.713043581174	2	12	455	22.75	56.4328211190002	221.69087162348	228.760804904659	150.514091545858	126.676018079296	85.6142436964125	57.8264288596561
457	468.5155	228.8445	2	12	456	22.8	-0.990821119000884	202.62912837652	202.631550833325	170.109053029756	126.658615345052	84.3674701082611	56.8923859729162
458	462.6197	232.898	2	12	457	22.85	-117.915999999999	81.0699999999997	143.096219223289	162.411929957266	126.196374648613	83.9457053223048	57.1385918201199
459	455.6141	236.8295	2	12	458	22.9	-140.112	78.63	160.667512098744	141.085741215736	122.841922548957	84.3030576267725	57.3604315300216
460	452.248	238.6882	2	12	459	22.95	-67.3220000000003	37.174	76.9035627263136	112.208696158939	112.366432631384	83.8481795285243	56.1696885356273
461	450.0105	244.37	2	12	460	23	-44.7500000000002	113.636	122.129861197006	101.878657751369	95.7837581916981	82.3144894753212	55.8771429410646
462	449.2516	247.1817	2	12	461	23.05	-15.1779999999997	56.234	58.2463255493425	75.5747920681588	78.7034416025403	82.1383487751507	56.5128175177706
463	448.817	251.7333	2	12	462	23.1	-8.69199999999978	91.0320000000002	91.4460271854389	62.3209353055009	67.3191309115165	80.0299521825701	57.0086035474818
464	447.7422	252.7176	2	12	463	23.15	-21.4959999999996	19.6859999999998	29.1481836826924	50.4817751676605	54.2512227652251	78.213103733334	57.2233604836023
465	447.7766	252.187	2	12	464	23.2	0.687999999998965	-10.6119999999999	10.6342789130244	45.1981870461413	47.7077477070183	73.2325026868146	57.7353786011508
466	446.1459	254.8782	2	12	465	23.25	-32.6139999999998	53.8239999999996	62.9340605078041	32.7596040716639	37.9529608713465	63.4772916604865	58.5882345516327
467	447.7308	254.7343	2	12	466	23.3	31.6980000000001	-2.87800000000004	31.8283849417467	32.9276534622915	37.6180822052491	53.9168234953849	57.5381112495651
468	446.9376	255.9632	2	12	467	23.35	-15.8640000000003	24.5780000000002	29.2531123130517	33.0945601085358	33.8635297165269	47.895558730897	57.3081255253128
469	448.2059	255.1634	2	12	468	23.4	25.3660000000002	-15.9960000000001	29.9884306358304	25.4241465750326	33.5842849177107	42.2944326300198	57.8288393087187
470	447.8196	254.7396	2	12	469	23.45	-7.72600000000011	-8.476	11.4688121442459	30.037977364357	34.0985727422456	40.5697166720982	59.1128234013231
471	447.3644	253.5979	2	12	470	23.5	-9.10399999999981	-22.8339999999997	24.5819928402883	34.9674553613899	31.170825129275	34.8209363741114	60.4930098964417
472	445.5604	255.6667	2	12	471	23.55	-36.0799999999995	41.3759999999996	54.8975388883685	34.24091637313	29.1302053882295	33.5263195062998	60.0714310814143
473	446.4638	258.2058	2	12	472	23.6	18.0679999999995	50.7820000000004	53.9005022982163	35.1025853759554	28.4719865502775	31.0864663785214	59.2026144347162
474	446.3862	256.8903	2	12	473	23.65	-1.55200000000036	-26.3099999999997	26.3557356945312	36.9175036835174	30.3376424948145	31.4080934784463	57.7654198556643
475	445.6128	256.7349	2	12	474	23.7	-15.4679999999996	-3.10800000000086	15.7771571583728	28.2224334121019	33.4316856371781	32.7232814495193	55.9200546754885
476	444.2951	257.7816	2	12	475	23.75	-26.354	20.9340000000009	33.6565843780981	21.9765177391652	31.6889118768762	31.5622254068529	50.9072032579278
477	444.4475	258.332	2	12	476	23.8	3.048	11.0079999999994	11.4221875312913	26.4343686164989	29.4345568073505	30.7087523908691	48.0709655237386
478	443.3178	258.4253	2	12	477	23.85	-22.5940000000003	1.86599999999999	22.6709239335324	31.7607858984008	28.309403040516	30.6705457283208	47.9795962592619
479	442.5089	260.7191	2	12	478	23.9	-16.1779999999999	45.8760000000007	48.6449900812001	26.4603200702351	29.2319020391818	31.3546209906648	51.1949711492762
480	440.6922	261.8127	2	12	479	23.95	-36.3339999999994	21.8719999999996	42.409243567882	30.646680202599	31.3479901567931	34.3774672741218	59.2222728912762
481	440.6681	262.1696	2	12	480	24	-0.482000000000653	7.13799999999992	7.1542552372696	34.6422883418669	31.9536256844308	38.6715303175622	66.7112813598021
482	439.2004	262.8499	2	12	481	24.05	-29.3539999999996	13.6059999999998	32.3539881931111	32.0294354618646	32.2872993935088	38.0045133876779	74.6672602556633
483	437.2809	261.921	2	12	482	24.1	-38.3900000000006	-18.578	42.6489646298716	30.9351944151854	32.8691049063642	38.3752766868623	80.6476009713331
484	438.15	263.4733	2	12	483	24.15	17.3820000000001	31.046	35.5807256811888	37.4469312986265	32.3715994865151	37.3177359779947	87.5531780736797
485	437.3745	265.1495	2	12	484	24.2	-15.5099999999993	33.5239999999999	36.9380383344862	33.9279185844185	35.3232489110655	38.6076066641625	94.9480869759313
486	435.422	264.7882	2	12	485	24.25	-39.0499999999997	-7.22599999999943	39.712939654475	31.0959214708615	45.6541487582481	38.337114855369	101.80689695034
487	435.964	265.289	2	12	486	24.3	10.8399999999995	10.0159999999994	14.7589246220711	32.7137635111656	46.5744699680054	42.2251075520923	110.775930788462
488	437.0361	264.3511	2	12	487	24.35	21.4419999999996	-18.7580000000003	28.4889790620863	39.7113034069455	48.4411503332085	48.0636337876269	120.979636756008
489	435.4321	262.8696	2	12	488	24.4	-32.0799999999997	-29.6299999999997	43.6699358827095	53.8613662178697	45.4035699168076	60.0955096685326	131.926716843274
490	436.4323	259.4152	2	12	489	24.45	20.0040000000001	-69.0879999999993	71.9257378133857	59.2210213515923	45.867223171532	77.8748291104541	143.645449339517
491	439.1805	254.6243	2	12	490	24.5	54.9639999999999	-95.8180000000004	110.463253709096	65.7863791955556	44.7206040263072	98.6016263454928	154.869532370352
492	440.4345	252.9675	2	12	491	24.55	25.0800000000004	-33.1360000000001	41.557200290684	58.0933763224496	52.1629157106758	115.808201005027	164.681088214361
493	441.9201	250.2857	2	12	492	24.6	29.7119999999995	-53.6360000000002	61.3157682819028	52.0231429361184	63.2581626688896	130.208735564145	173.367802979837
494	441.806	250.0518	2	12	493	24.65	-2.28200000000015	-4.67800000000011	5.20492151717984	35.5798418347447	87.8194198505501	143.698262668913	181.093658290461
495	439.81	250.6324	2	12	494	24.7	-39.9199999999996	11.6120000000001	41.5745708817297	45.1048100697593	120.426409309843	157.172892502343	186.931798731848
496	438.558	251.286	2	12	495	24.75	-25.0400000000002	13.0720000000002	28.246748202227	60.7299461422237	151.549103932737	172.051568493827	189.666172121702
497	434.7697	248.9339	2	12	496	24.8	-75.7659999999998	-47.0420000000001	89.182041465757	117.545463378651	185.041932042048	190.843109186055	189.799349644279
498	432.6455	242.2933	2	12	497	24.85	-42.4839999999995	-132.812	139.441448644225	188.829675683567	211.976320795081	211.288727783694	192.492784918266
499	427.09557515001	228.936307175585	2	12	498	24.9	-110.9984969998	-267.1398564883	289.282507699315	267.51836603073	241.992955421019	232.498812695882	197.0554439866
500	418.06840441849	211.201835175544	2	12	499	24.95	-180.5434146304	-354.68944000082	397.995632406312	324.979054014337	268.478561833155	252.913431404912	203.448728545691
501	407.7068	192.839	2	12	500	25	-207.2320883698	-367.25670351088	421.690199938044	363.222695447938	299.382532961346	271.067534423141	216.112984079563
502	397.648186893797	176.927444557125	2	12	501	25.05	-201.17226212406	-318.2311088575	376.485481383792	366.440447463387	329.523302661433	291.357663041043	231.490608382557
503	387.508441317938	163.868919387279	2	12	502	25.1	-202.79491151718	-261.17050339692	330.659655812229	348.127447982742	359.319292898499	308.360329272813	247.119456336806
504	376.398052295181	153.39570193887	2	12	503	25.15	-222.20778045514	-209.46434896818	305.371267776559	331.246699891963	377.178205541214	324.869580602927	260.521840996596
505	363.427508848283	145.240069660308	2	12	504	25.2	-259.41086893796	-163.11264557124	306.430635003089	334.06755130853	385.400453499981	335.255990799533	268.811684756059
506	347.7073	139.1343	2	12	505	25.25	-314.404176965661	-122.11539320616	337.286459484145	355.41589034906	390.585964913545	340.995229388035	272.447536621913
507	328.66162669624	134.81420880941	2	12	506	25.3	-380.9134660752	-86.4018238118001	390.589738466627	387.915963619042	397.673394040038	337.373591736466	275.188338743416
508	306.969537575512	132.029765552221	2	12	507	25.35	-433.84178241456	-55.6888651437799	437.401351014882	422.673459017219	404.744337750545	336.921936048906	278.150422773577
509	283.623793199476	130.534478095172	2	12	508	25.4	-466.91488752072	-29.9057491409798	467.871634126466	449.925229935128	407.746205784835	334.015378304668	282.452088324325
510	259.617154129789	130.081854305004	2	12	509	25.45	-480.132781393739	-9.05247580336038	480.218111993976	461.279236771546	402.033419765911	329.022627980928	286.375392869229
511	235.942380928112	130.425402048453	2	12	510	25.5	-473.495464033541	6.87095486898045	473.54531407369	454.072785152029	382.607925814724	333.624341813632	286.539699912958
512	213.592234156103	131.318629192261	2	12	511	25.55	-447.00293544018	17.8645428761598	447.359772648717	427.576447950628	345.223880811499	347.173015760088	290.700401615966
513	193.559474375421	132.515043603165	2	12	512	25.6	-400.65519561364	23.92828821808	401.369092917294	381.393380514602	314.524579199313	364.030177109467	297.382612738794
514	176.836862147727	133.768153147905	2	12	513	25.65	-334.45224455388	25.0621908948	335.389948119462	315.290621694321	290.852551068122	377.345419324279	307.699165469365
515	164.417158034678	134.831465693219	2	12	514	25.7	-248.39408226098	21.2662509062801	249.302774813846	229.168524851452	272.644802461875	380.450477009774	318.071342567245
516	157.293122597935	135.458489105847	2	12	515	25.75	-142.48070873486	12.5404682525601	143.031519972283	174.976373246597	276.662718713719	372.843504749999	328.619881192702
517	156.457516399156	135.402731252528	2	12	516	25.8	-16.7121239755801	-1.11515706637988	16.749288434374	154.128654185616	296.672637480137	359.533568300778	337.042345711963
518	162.9031	134.4177	2	12	517	25.85	128.91167201688	-19.7006250505603	130.408334893021	163.896224409147	323.316016468389	345.012117763459	343.335614114345
519	174.4247	135.3288	2	12	518	25.9	230.432	18.2220000000001	231.151352814558	238.034815733118	346.944632863724	332.405363952768	344.758903263659
520	179.563201419786	149.32220506224	2	12	519	25.95	102.77002839572	279.8681012448	298.1406259315	364.176750108823	358.867534253638	319.837354333546	342.135045762424
521	177.812732396284	174.948713853381	2	12	520	26	-35.0093804700401	512.53017582282	513.724476592139	471.655659690181	363.079083685274	302.011865402774	337.499728503222
522	172.205215336024	206.832307058077	2	12	521	26.05	-112.1503412052	637.67186409392	647.458960312897	539.760611541831	373.843255790057	290.043140190888	332.181630008077
523	165.772572645536	239.596965360978	2	12	522	26.1	-128.65285380976	655.29316605802	667.802882799812	553.838844098129	375.499656327605	286.404896204776	334.385463851207
524	161.546726731351	267.866669446735	2	12	523	26.15	-84.5169182837003	565.39408171514	571.676112072806	488.12335163743	373.958176837414	290.528750335802	343.656762353774
525	162.5596	286.2654	2	12	524	26.2	20.2574653729801	367.9746110653	368.531788712991	383.50976147129	367.029906205217	300.886694334958	353.388908673247
526	169.1389	292.7778	2	12	525	26.25	131.586	130.248	185.147014288646	279.343652965028	327.361012091828	316.244532997368	356.833520992425
527	174.4428	296.0261	2	12	526	26.3	106.078	64.9659999999994	124.391009482197	208.155742132998	283.41364290164	336.711099687459	348.618300448283
528	181.2027	298.9081	2	12	527	26.35	135.198	57.6400000000001	146.972340268501	180.220968312305	249.493775941162	349.749292179784	NA
529	188.4138	306.9303	2	12	528	26.4	144.222	160.444	215.736557912654	166.598672546226	234.112867807881	355.502428222649	NA
530	197.2349	314.2192	2	12	529	26.45	176.422	145.778	228.857919609526	183.317524331989	242.905854416277	355.24746354392	NA
531	202.6233	311.937	2	12	530	26.5	107.768	-45.6439999999998	117.035535458253	219.643898917297	269.409982309463	341.375115192812	NA
532	209.852	304.461	2	12	531	26.55	144.574	-149.52	207.98526841101	260.069993482765	299.578943584862	317.190244256067	NA
533	219.636484263775	291.261920864857	2	12	532	26.6	195.6896852755	-263.98158270286	328.60421319504	305.59074052025	323.998928031963	304.740750592947	NA
534	230.922260756605	273.678878255498	2	12	533	26.65	225.7155298566	-351.660852187181	417.867030739995	372.221292072699	337.046679607884	309.968105383269	NA
535	242.7437	254.1559	2	12	534	26.7	236.4287848679	-390.459565109959	456.46165479695	415.840362837736	343.465020882623	326.32734033672	NA
536	254.29646833757	234.837326240004	2	12	535	26.75	231.0553667514	-386.37147519992	450.1882932205	428.353957146629	355.389218293797	340.82353723485	NA
537	265.421415401316	216.668746371401	2	12	536	26.8	222.49894127492	-363.37159737206	426.080622236194	414.023365733003	350.966845610495	337.703032595789	NA
538	276.120686645334	200.296062103645	2	12	537	26.85	213.98542488036	-327.45368535512	391.172184739506	381.339301244996	359.987725244733	NA	NA
539	286.396427523722	186.36517514619	2	12	538	26.9	205.514817567761	-278.6177391491	346.214073671862	338.557144514894	385.823342958656	NA	NA
540	296.250783490578	175.52198720849	2	12	539	26.95	197.087119337119	-216.863758754	293.041332356917	286.093328383253	409.748826257162	NA	NA
541	305.6859	168.4124	2	12	540	27	188.70233018844	-142.1917441698	236.277509569991	291.621493342836	412.237092160237	NA	NA
542	313.8459	169.0899	2	12	541	27.05	163.199999999999	13.5500000000002	163.76154157799	357.623320184309	375.827121606715	NA	NA
543	317.656511223295	189.680919510927	2	12	542	27.1	76.2122244659008	411.82039021854	418.81300953742	438.158351269328	NA	NA	NA
544	318.040218132682	223.489902580429	2	12	543	27.15	7.67413818774003	676.17966139004	676.223207879228	485.917039805581	NA	NA	NA
545	317.1332	258.2639	2	12	544	27.2	-18.1403626536405	695.479948391419	695.716487782011	465.560914830177	NA	NA	NA
546	317.013285385115	282.017144929218	2	12	545	27.25	-2.39829229769953	475.06489858436	475.070952251254	NA	NA	NA	NA
547	319.5249	283.8326	2	12	546	27.3	50.2322922976998	36.3091014156407	61.980916700972	NA	NA	NA	NA
548	NA	NA	2	12	547	27.35	NA	NA	NA	NA	NA	NA	NA
549	NA	NA	2	12	548	27.4	NA	NA	NA	NA	NA	NA	NA
550	NA	NA	2	12	549	27.45	NA	NA	NA	NA	NA	NA	NA
551	NA	NA	2	12	550	27.5	NA	NA	NA	NA	NA	NA	NA
552	NA	NA	2	12	551	27.55	NA	NA	NA	NA	NA	NA	NA
553	NA	NA	2	12	552	27.6	NA	NA	NA	NA	NA	NA	NA
554	NA	NA	2	12	553	27.65	NA	NA	NA	NA	NA	NA	NA
555	NA	NA	2	12	554	27.7	NA	NA	NA	NA	NA	NA	NA
556	NA	NA	2	12	555	27.75	NA	NA	NA	NA	NA	NA	NA
557	NA	NA	2	12	556	27.8	NA	NA	NA	NA	NA	NA	NA
558	NA	NA	2	12	557	27.85	NA	NA	NA	NA	NA	NA	NA
559	NA	NA	2	12	558	27.9	NA	NA	NA	NA	NA	NA	NA
560	NA	NA	2	12	559	27.95	NA	NA	NA	NA	NA	NA	NA
561	NA	NA	2	12	560	28	NA	NA	NA	NA	NA	NA	NA
562	NA	NA	2	12	561	28.05	NA	NA	NA	NA	NA	NA	NA
563	NA	NA	2	12	562	28.1	NA	NA	NA	NA	NA	NA	NA
564	NA	NA	2	12	563	28.15	NA	NA	NA	NA	NA	NA	NA
565	NA	NA	2	12	564	28.2	NA	NA	NA	NA	NA	NA	NA
566	NA	NA	2	12	565	28.25	NA	NA	NA	NA	NA	NA	NA
567	NA	NA	2	12	566	28.3	NA	NA	NA	NA	NA	NA	NA
568	NA	NA	2	12	567	28.35	NA	NA	NA	NA	NA	NA	NA
569	NA	NA	2	12	568	28.4	NA	NA	NA	NA	NA	NA	NA
570	NA	NA	2	12	569	28.45	NA	NA	NA	NA	NA	NA	NA
571	NA	NA	2	12	570	28.5	NA	NA	NA	NA	NA	NA	NA
572	NA	NA	2	12	571	28.55	NA	NA	NA	NA	NA	NA	NA
573	NA	NA	2	12	572	28.6	NA	NA	NA	NA	NA	NA	NA
574	NA	NA	2	12	573	28.65	NA	NA	NA	NA	NA	NA	NA
575	NA	NA	2	12	574	28.7	NA	NA	NA	NA	NA	NA	NA
576	NA	NA	2	12	575	28.75	NA	NA	NA	NA	NA	NA	NA
577	NA	NA	2	12	576	28.8	NA	NA	NA	NA	NA	NA	NA
578	NA	NA	2	12	577	28.85	NA	NA	NA	NA	NA	NA	NA
579	NA	NA	2	12	578	28.9	NA	NA	NA	NA	NA	NA	NA
580	NA	NA	2	12	579	28.95	NA	NA	NA	NA	NA	NA	NA
581	NA	NA	2	12	580	29	NA	NA	NA	NA	NA	NA	NA
582	NA	NA	2	12	581	29.05	NA	NA	NA	NA	NA	NA	NA
583	NA	NA	2	12	582	29.1	NA	NA	NA	NA	NA	NA	NA
584	NA	NA	2	12	583	29.15	NA	NA	NA	NA	NA	NA	NA
585	NA	NA	2	12	584	29.2	NA	NA	NA	NA	NA	NA	NA
586	NA	NA	2	12	585	29.25	NA	NA	NA	NA	NA	NA	NA
587	NA	NA	2	12	586	29.3	NA	NA	NA	NA	NA	NA	NA
588	NA	NA	2	12	587	29.35	NA	NA	NA	NA	NA	NA	NA
589	NA	NA	2	12	588	29.4	NA	NA	NA	NA	NA	NA	NA
590	NA	NA	2	12	589	29.45	NA	NA	NA	NA	NA	NA	NA
591	NA	NA	2	12	590	29.5	NA	NA	NA	NA	NA	NA	NA
592	NA	NA	2	12	591	29.55	NA	NA	NA	NA	NA	NA	NA
593	NA	NA	2	12	592	29.6	NA	NA	NA	NA	NA	NA	NA
594	NA	NA	2	12	593	29.65	NA	NA	NA	NA	NA	NA	NA
595	NA	NA	2	12	594	29.7	NA	NA	NA	NA	NA	NA	NA
596	NA	NA	2	12	595	29.75	NA	NA	NA	NA	NA	NA	NA
597	NA	NA	2	12	596	29.8	NA	NA	NA	NA	NA	NA	NA
598	NA	NA	2	12	597	29.85	NA	NA	NA	NA	NA	NA	NA
599	NA	NA	2	12	598	29.9	NA	NA	NA	NA	NA	NA	NA
600	NA	NA	2	12	599	29.95	NA	NA	NA	NA	NA	NA	NA
601	NA	NA	2	12	600	30	NA	NA	NA	NA	NA	NA	NA
