# Supplementary material for: An automated feeding system for the African killifish reveals the impact of diet on lifespan and allows scalable assessment of associative learning
Source: eLife. 2022 Nov 10;11:e69008. doi: 10.7554/eLife.69008 (PMC9788828; doi:10.7554/eLife.69008)
Supplement: Figure 6—source data 3. [file elife-69008-fig6-data3.zip › Filtered and Interpolated Trajectories with Kinematics/t19_REC0020 DLC_likelihood-euclidean-filtered_splines-interpolated_kinematics_02_resnet50_TrainAllTheThingsJun28shuffle1_1030000.csv]

	x2	y2	fishnum	recording_num	bodyparts_coords	seconds	velocity_x	velocity_y	velocity_xy	velocity_xy_5frame	velocity_xy_10frame	velocity_xy_20frame	velocity_xy_40frame
1	25501.2818820087	-2580.96947120461	19	20	0	0	0	0	0	NA	NA	NA	NA
2	23269.4861206331	-2351.05118612932	19	20	1	0.05	-44635.915227512	4598.3657015058	44872.1505537948	NA	NA	NA	NA
3	21172.5106184955	-2134.78995895969	19	20	2	0.1	-41939.510042752	4325.2245433926	42161.9505001472	32712.9928489488	NA	NA	NA
4	19206.1569005958	-1931.76489969571	19	20	3	0.15	-39327.074357994	4060.5011852796	39536.1410286189	39620.5316344269	NA	NA	NA
5	17366.226491934	-1741.55511833739	19	20	4	0.2	-36798.608173236	3804.1956271664	36994.7221621828	37079.1127946878	31337.0965363681	NA	NA
6	15648.5209175102	-1563.73972488472	19	20	5	0.25	-34354.111488476	3556.3078690534	34537.6939273909	34622.0845909265	33688.9378879142	NA	NA
7	14048.8417023242	-1397.8978293377	19	20	6	0.3	-31993.58430372	3316.8379109404	32165.056355099	32249.447054899	31358.4958271971	NA	NA
8	12562.9903713762	-1243.60854169634	19	20	7	0.35	-29717.02661896	3085.7857528272	29876.8094813407	29961.2002237875	29112.4445158633	NA	NA
9	11186.7684496661	-1100.45097196063	19	20	8	0.4	-27524.438434202	2863.1513947142	27672.9533484814	27757.3441414014	26950.7840071891	NA	NA
10	9915.97746219394	-968.004230130581	19	20	9	0.45	-25415.8197494432	2648.93483660098	25553.4880066254	25637.8788597064	24873.5143652079	23545.0645723681	NA
11	8746.41893395969	-845.847426206183	19	20	10	0.5	-23391.170564685	2443.13607848796	23518.4135154605	23602.8044408002	22880.6356675725	23935.5242634647	NA
12	7673.89438996335	-733.559670187439	19	20	11	0.55	-21450.4908799268	2245.75512037488	21567.7299466243	21652.1209594792	20972.1480093835	22027.0382747559	NA
13	6694.20535520494	-630.72007207435	19	20	12	0.6	-19593.7806951682	2056.79196226178	19701.4373868094	19785.8285066284	19148.0515083944	20202.9439004964	NA
14	5803.15335468445	-536.907741866915	19	20	13	0.65	-17821.0400104098	1876.2466041487	17919.5359418766	18003.9271937436	17408.3463122003	18463.2414606876	NA
15	4996.53991340187	-451.701789565135	19	20	14	0.7	-16132.2688256516	1704.1190460356	16222.0257423711	16306.4171590606	15753.0326083682	16807.9314023524	NA
16	4270.16655635722	-374.681325169009	19	20	15	0.75	-14527.467140893	1540.40928792252	14608.9069510365	14693.2985759886	14182.1106390152	15237.0143721901	NA
17	3619.83480855049	-305.425458678538	19	20	16	0.8	-13006.6349561346	1385.11732980942	13080.1797732096	13164.5716649214	12695.5807223147	13750.4913471881	NA
18	3041.34619498168	-243.513300093721	19	20	17	0.85	-11569.7722713762	1238.24317169634	11635.8444714493	11720.236710108	11293.4432851295	12348.3638867928	NA
19	2530.50224065079	-188.523959414558	19	20	18	0.9	-10216.8790866178	1099.78681358326	10275.9013865402	10360.2940842868	9975.69891418605	11030.6346664599	NA
20	2083.10447055782	-140.03654664105	19	20	19	0.95	-8947.9554018594	969.74825547016	9000.35096830408	9084.7442855688	8742.34843949692	9797.3087534098	12771.0114990376
21	1694.95440970277	-97.630171773196	19	20	20	1	-7763.001217101	848.12749735708	7809.19382193097	7893.58799427028	7593.39307680764	8648.39723168904	12773.8143093418
22	1361.85358308564	-60.8839448109967	19	20	21	1.05	-6662.0165323426	734.924539243986	6702.43077961937	6786.82616345073	6528.83468499267	7583.93063022425	11654.5680567315
23	1079.60351570643	-29.3769757544519	19	20	22	1.1	-5645.0013475842	630.139381130896	5680.06301495674	5764.46016888588	5548.67626519112	6604.03807183367	10602.6860886541
24	844.005732565147	-2.6883746035616	19	20	23	1.15	-4711.95566282566	533.772023017806	4742.09223244248	4826.49206932843	4652.9230207195	5709.88783808131	9615.92854549741
25	650.861758661781	19.6027486416743	19	20	24	1.2	-3862.87947806732	445.822464904718	3888.52099547982	3972.92508441653	3841.58489845143	4901.39287792859	8692.12748289252
26	495.973118996336	37.9172839812557	19	20	25	1.25	-3097.7727933089	366.290706791628	3119.35332414376	3203.76453611197	3114.68382436287	4174.93119116555	7829.52249712469
27	375.141338568811	52.6761214151826	19	20	26	1.3	-2416.6356085505	295.176748678538	2434.59585505986	2519.01987798827	2472.28053813379	3525.70269913662	7026.70093623381
28	284.167942379208	64.3001509434551	19	20	27	1.35	-1819.46792379206	232.48059056545	1834.26027343391	1918.70962801698	1914.63285853788	2949.26178391273	6281.0530014374
29	218.854455427525	73.210262566073	19	20	28	1.4	-1306.26973903366	178.202232452358	1318.36894182398	1402.87557939731	1444.07676197657	2441.17519846605	5590.2931908355
30	175.002402713762	79.8273462830365	19	20	29	1.45	-877.04105427526	132.34167433927	886.969745623368	971.63599185104	1060.43731636027	1996.958425707	4952.31782046037
31	148.413309237921	84.5722920943455	19	20	30	1.5	-531.78186951682	94.8989162261799	540.183081045406	625.501180963798	756.46930552347	1612.10435521896	4365.02379379733
32	134.8887	87.86599	19	20	31	1.55	-270.49218475842	65.8739581130899	278.39791732854	369.133645964881	522.570713280582	1282.09783870711	3826.30948200857
33	130.2301	90.12933	19	20	32	1.6	-93.1720000000001	45.2668	103.586218997703	202.165004703569	349.847302634334	1002.42827681189	3334.07806197015
34	129.7239	91.88435	19	20	33	1.65	-10.1240000000001	35.1004	36.5312668293888	110.063031649635	229.427376212598	768.615630307259	2886.25681362492
35	127.948181184938	93.7921662759294	19	20	34	1.7	-35.5143763012398	38.1563255185881	52.126539316806	73.5054347101231	152.33195296257	576.323563432621	2480.87677784685
36	124.3748	95.55299	19	20	35	1.75	-71.46762369876	35.2164744814118	79.6732157757392	74.1934243048689	109.52488607506	422.030622059321	2115.95494085754
37	119.739262396766	96.7212961128207	19	20	36	1.8	-92.71075206468	23.366122256414	95.6099326309785	89.7211064603158	91.9151392804363	302.910525279521	1789.40494662313
38	114.422762854225	97.3306676379623	19	20	37	1.85	-106.32999085082	12.1874305028322	107.026166971432	102.498901221572	90.2236950858906	213.742116082037	1499.11869328376
39	108.717917983221	97.5344646197362	19	20	38	1.9	-114.09689742008	4.07593963547782	114.169677606623	108.986740500484	93.1544986379436	149.951715211102	1242.9836316307
40	102.917344394596	97.4860471024535	19	20	39	1.95	-116.0114717725	-0.968350345654017	116.015513123088	110.32484385075	92.2098105049687	107.32688751095	1018.88581775777
41	97.3136586991932	97.3387751304255	19	20	40	2	-112.073713908056	-2.94543944055988	112.112412170298	106.253965866912	87.5919385951717	81.6503559056144	824.710731461113
42	92.1994775078548	97.2460087479634	19	20	41	2.05	-102.283623826768	-1.85532764924204	102.300449382306	96.5878908155714	83.25033727846	68.6883337928869	658.343562703141
43	87.8674174314236	97.3611079993786	19	20	42	2.1	-86.6412015286238	2.30198502830405	86.6717770522454	81.9207197883652	77.6369295297404	64.1180521066311	517.669327502197
44	84.6100950807423	97.8374329289823	19	20	43	2.15	-65.1464470136261	9.52649859207384	65.8393023499185	66.1971366898594	70.4760542096064	62.6257891685339	400.572914822906
45	82.7201270666535	98.8283435810856	19	20	44	2.2	-37.7993602817759	19.8182130420662	42.6796579870577	56.1758307061703	62.3218220593302	60.3606777650992	304.939097056996
46	82.49013	100.4872	19	20	45	2.25	-4.59994133307021	33.1771283782879	33.4944966777691	49.0198931925684	53.7758257361691	56.9786905495269	228.65251185179
47	83.80388	102.7421	19	20	46	2.3	26.2750000000003	45.0979999999998	52.1939194638609	44.3642176036415	45.4615283053375	53.1071941096331	169.597607733863
48	85.270768610231	104.821342586942	19	20	47	2.35	29.3377722046199	41.58485173884	50.8920894842359	42.7229243302952	38.0124091273717	48.9756026547977	125.658524895626
49	86.5352564460721	106.532964983556	19	20	48	2.4	25.2897567168219	34.2324479322801	42.5609244052841	41.3545147824787	32.0970796991243	44.7920647953611	94.7188328830127
50	87.6027815137588	107.886254524301	19	20	49	2.45	21.350501353734	27.0657908148999	34.4731916203261	34.7472259045047	28.5115450252297	40.8132098085394	74.6608956821266
51	88.4787818195265	108.890498543635	19	20	50	2.5	17.5200061153541	20.0848803866802	26.6524489386866	27.0049250621749	26.365442503882	37.3171077032603	63.3640611728165
52	89.1686953696109	109.554984376017	19	20	51	2.55	13.798271001688	13.28971664764	19.1574750739909	19.829941794607	22.9640509408062	34.5892866991708	58.6979484137525
53	89.6779601702474	109.888999355905	19	20	52	2.6	10.18529601273	6.68029959775993	12.1805852725871	14.3001657201642	20.314275779855	32.9103781925068	58.4828739576266
54	90.0120142276716	109.901830817757	19	20	53	2.65	6.68108114848394	0.256629237040045	6.68600806744437	11.3763702252853	19.1080753811158	32.5301993385527	60.0195698578354
55	90.1762955481189	109.602766096033	19	20	54	2.7	3.28562640894603	-5.98129443448016	6.82431124811193	11.1808759771078	19.3045975577485	33.5546306813723	61.2364294396438
56	90.176242137825	109.001092525189	19	20	55	2.75	-0.00106820587802758	-12.03347141688	12.0334714642921	13.623626497535	20.8583896703515	35.2744016442584	61.8293153530039
57	90.0172920030253	108.106097439685	19	20	56	2.8	-3.17900269599392	-17.8999017100799	18.1800038331035	18.3862089676245	23.717045093004	36.2846901882055	62.083123618131
58	89.7048831499553	106.92706817398	19	20	57	2.85	-6.24817706140021	-23.5805853140999	24.3943378747232	24.3090293953329	27.808347257642	37.5749337092154	62.1055130111916
59	89.2444535848506	105.473292062531	19	20	58	2.9	-9.20859130209379	-29.07552222898	30.498920417892	30.3404091154177	32.9633189779811	39.4859505549229	61.9979483739484
60	88.6414413139467	103.754056439796	19	20	59	2.95	-12.0602454180781	-34.3847124547	36.4384133866538	36.2532142089002	38.5977163375148	41.9949038533028	61.8875186885624
61	87.9012843434791	101.778648640236	19	20	60	3	-14.8031394093519	-39.5081559912001	42.1903700647162	41.993068017749	44.1833607846348	45.0777664400186	61.9125951245175
62	87.0294206796834	99.5563559983065	19	20	61	3.05	-17.4372732759142	-44.44585283859	47.7440293005158	47.5404289883377	49.6053294356047	48.7075630346181	62.2155479271504
63	86.031288328795	97.0964658484676	19	20	62	3.1	-19.9626470177679	-49.197802996778	53.0936069189669	52.8864032796968	54.8355916385759	52.847695808622	62.9364447628479
64	84.9123252970495	94.4082655251774	19	20	63	3.15	-22.3792606349099	-53.7640064658041	58.2357252708357	58.0263124538518	59.86382572873	57.413350547137	64.2000321403436
65	83.6779695906823	91.5010423628941	19	20	64	3.2	-24.6871141273442	-58.144463245666	63.1682848434491	62.9574446623092	64.6852101488571	62.1121811141884	66.0591425795584
66	82.3336592159291	88.3840836960762	19	20	65	3.25	-26.8862074950638	-62.3391733363579	67.8899159354915	67.6781152594029	69.2971432096858	66.679940156481	68.1590694407788
67	80.8848321790254	85.0666768591822	19	20	66	3.3	-28.9765407380742	-66.3481367378802	72.3996903428027	72.1872224691224	73.6980809762322	71.0590531266289	69.797356075654
68	79.3369264862066	81.5581091866703	19	20	67	3.35	-30.958113856376	-70.171353450238	76.6969599044354	76.4840170180174	77.8870443596021	75.2354233675856	71.4686946728271
69	77.6953801437083	77.8676680129992	19	20	68	3.4	-32.8309268499657	-73.8088234734218	80.7812613194331	80.5679739655198	81.8633821162929	79.2038319525358	73.3434828418277
70	75.965631157766	74.0046406726271	19	20	69	3.45	-34.5949797188462	-77.260546807442	84.6522575879244	84.4387172901551	85.626645890862	82.9618275685855	75.4103028778713
71	74.1531175346152	69.9783145000125	19	20	70	3.5	-36.2502724630158	-80.5265234522921	88.3097006730032	88.0959734598014	89.1765195283273	86.5080825457747	77.6571525845064
72	72.2632772804915	65.7979768296137	19	20	71	3.55	-37.7968050824742	-83.606753407976	91.7534069659795	91.5395417634633	92.5127768176532	89.8418091551301	80.0705654263567
73	70.3015484016303	61.4729149958893	19	20	72	3.6	-39.2345775772239	-86.5012366744881	94.9832407526665	94.7692747637065	95.6352550965952	92.962511333189	82.6322729046787
74	68.2733689042672	57.0124163332976	19	20	73	3.65	-40.563589947262	-89.2099732518339	97.999102837743	97.7850650911348	98.5438381763415	95.8698649421346	85.2999076540672
75	66.1841767946378	52.425768176297	19	20	74	3.7	-41.7838421925879	-91.7329631400121	100.800922589141	100.586836345151	101.238444988314	98.5636544777446	87.9273460632729
76	64.0394100789775	47.7222578593459	19	20	75	3.75	-42.8953343132062	-94.0702063390219	103.388652310144	103.174536733389	103.719021881864	101.043737237299	90.3825243718025
77	61.8445067635218	42.9111727169028	19	20	76	3.8	-43.8980663091139	-96.2217028488621	105.762263236062	105.54813458922	105.985537334028	103.310021963102	92.636726796924
78	59.6049048545063	38.001800083426	19	20	77	3.85	-44.79203818031	-98.187452669536	107.921742693855	107.707615212921	108.037978306776	105.362455636439	94.6829896040244
79	57.3260423581665	33.003427293374	19	20	78	3.9	-45.5772499267961	-99.9674558010399	109.867092116896	109.652978672592	109.876347767976	107.201015128732	96.5188030396282
80	55.013357280738	27.9253416812052	19	20	79	3.95	-46.2537015485699	-101.561712243376	111.598325707649	111.384238322905	111.500663064627	108.82570190244	98.1430588794384
81	52.6722876284562	22.776830581378	19	20	80	4	-46.8213930456359	-102.970221996544	113.1154696085	112.901419880163	112.910954946271	110.236538728994	99.5552317968908
82	50.3082714075566	17.5671813283508	19	20	81	4.05	-47.280324417992	-104.192985060544	114.418561487625	114.204560946733	114.107267108552	111.433567818095	100.75509183199
83	47.9267466242749	12.305681256582	19	20	82	4.1	-47.6304956656341	-105.230001435376	115.507650480144	115.293710916333	115.089656176282	112.416850000735	101.742585845937
84	45.5331512848464	7.00161770053008	19	20	83	4.15	-47.87190678857	-106.081271121038	116.382797449747	116.16893121995	115.858192081123	113.186464760997	102.517784951338
85	43.1329233955068	1.6642779946534	19	20	84	4.2	-48.0045577867919	-106.746794117534	117.044075555649	116.830295894198	116.412958816566	113.742511012357	103.080862499189
86	40.7315009624915	-3.69705052658962	19	20	85	4.25	-48.028448660306	-107.22657042486	117.491571126584	117.277892472402	116.754055576125	114.085108587124	103.432089040929
87	38.3343219920361	-9.0730805287406	19	20	86	4.3	-47.943579409108	-107.52060004302	117.725384858867	117.511823215514	116.881598302162	114.214400467219	103.57183912962
88	35.9468244903761	-14.4545246773411	19	20	87	4.35	-47.7499500332	-107.62888297201	117.74563337116	117.532206716798	116.795721694695	114.130555840463	103.50060885741
89	33.574446463747	-19.8320956379327	19	20	88	4.4	-47.447560532582	-107.551419211832	117.552451165309	117.3391799323	116.496581754019	113.833774126721	103.219045686338
90	31.2226259183843	-25.196506076057	19	20	89	4.45	-47.0364109072541	-107.288208762486	117.145993062071	116.932900710126	115.984358960088	113.324290190291	102.727994786089
91	28.8968008605236	-30.5384686572555	19	20	90	4.5	-46.516501157214	-106.83925162397	116.526437204091	116.313550916988	115.259262227977	112.602381048007	102.028569781531
92	26.6024092964004	-35.84869604707	19	20	91	4.55	-45.887831282464	-106.20454779629	115.693988748	115.481340292523	114.321533825886	111.668374508849	101.122261917484
93	24.3448892322502	-41.1179009110419	19	20	92	4.6	-45.150401283004	-105.384097279438	114.648884405468	114.436511203377	113.171455504644	110.522660358685	100.011112663752
94	22.1296786743085	-46.3367959147128	19	20	93	4.65	-44.304211158834	-104.377900073418	113.391398042986	113.179344523654	111.809356172318	109.165704960541	98.6979957372505
95	19.9622156288108	-51.4960937236243	19	20	94	4.7	-43.349260909954	-103.18595617823	111.921847616338	111.710166941647	110.235621564017	107.598070520634	97.1870959139713
96	17.8479381019928	-56.5865070033181	19	20	95	4.75	-42.28555053636	-101.808265593876	110.240603805477	110.029360092301	108.450706519889	105.820440844559	95.484755444509
97	15.7922841000897	-61.5987484193358	19	20	96	4.8	-41.113080038062	-100.244828320354	108.348100837963	108.137372052112	106.455150715536	103.833656296137	93.6010228706239
98	13.8006916293373	-66.5235306372187	19	20	97	4.85	-39.831849415048	-98.495644357658	106.244850158741	106.034731924657	104.249599022675	101.638762078381	91.552508473653
99	11.8785986959711	-71.3515663225087	19	20	98	4.9	-38.441858667324	-96.5607137058001	103.931457842041	103.722068516124	101.834828167064	99.237076243944	89.3672485752605
100	10.0314433062265	-76.0735681407473	19	20	99	4.95	-36.943107794892	-94.4400363647719	101.408646979064	101.200134489426	99.2117820811805	96.6302876697376	87.0905020378044
101	8.26466346633906	-80.6802487574759	19	20	100	5	-35.3355967977488	-92.1336123345719	98.6772867628121	98.4698379530488	96.3816194611417	93.8206008340668	84.7841910937186
102	6.58369718254431	-85.1623208382364	19	20	101	5.05	-33.619325675895	-89.6414416152101	95.7384307044721	95.5322842820152	93.3457787663882	90.8109560168726	82.5127023861813
103	4.99398246107776	-89.5104970485701	19	20	102	5.1	-31.794294429331	-86.9635242066741	92.5933674768543	92.3888322377038	90.1060686521167	87.6053753267688	80.3277548425788
104	3.50095730817497	-93.7154900540189	19	20	103	5.15	-29.8605030580558	-84.099860108976	89.2436894868734	89.0411704061593	86.6647963155702	84.2095267135035	78.2661213035845
105	2.11005973007146	-97.7680125201241	19	20	104	5.2	-27.8179515620702	-81.050449322104	85.691386757507	85.4914230433504	83.0249537754581	80.6316808155853	76.3542148184514
106	0.826727733002727	-101.658777112427	19	20	105	5.25	-25.6666399413747	-77.815291846058	81.9389776050895	81.7422993511847	79.1904951482445	76.884402301894	74.6123623646904
107	-0.343600676795702	-105.37849649647	19	20	106	5.3	-23.4065681959686	-74.3943876808601	77.9896938904278	77.7973083491253	75.1667613182088	72.9876452740287	73.0574036843909
108	-1.39548749308832	-108.917883337795	19	20	107	5.35	-21.0377363258524	-70.7877368265	73.8477490160256	73.6610753132125	70.9611516308627	68.9744611068427	71.7041280414212
109	-2.32349470963963	-112.267650301942	19	20	108	5.4	-18.5601443310262	-66.9953392829399	69.5187344765765	69.3398198903298	66.5842252599432	64.9007230238004	70.5660691973316
110	-3.12218432021402	-115.418510054453	19	20	109	5.45	-15.9737922114878	-63.0171950502199	65.010221577943	64.8420995930672	62.0515795499901	60.8567138853174	69.6559591875994
111	-3.78611831857603	-118.361175260871	19	20	110	5.5	-13.2786799672402	-58.85330412836	60.332700490676	60.1800039105407	57.3871851426463	56.9660011394303	68.9859975436641
112	-4.30985869849012	-121.086358586736	19	20	111	5.55	-10.4748075982818	-54.5036665173001	55.5010924041147	55.3711421707612	52.6295117816692	53.3570302635133	68.5680172041381
113	-4.68796745372079	-123.584772697591	19	20	112	5.6	-7.5621751046134	-49.9682822171002	50.5372706033933	50.4420837867677	47.8428535615687	50.1328493264727	68.4135903387396
114	-4.91500657803256	-125.847130258976	19	20	113	5.65	-4.54078248623539	-45.2471512276998	45.474425777679	45.4345503949627	43.1366497320306	47.3665376466279	68.5340978854503
115	-4.98553806518977	-127.864143936434	19	20	114	5.7	-1.41062974314421	-40.3402735491602	40.3649296579756	40.4169239702712	38.6884739951766	45.1103591162687	68.9407763781025
116	-4.89412390895701	-129.626526395505	19	20	115	5.75	1.82828312465521	-35.2476491814201	35.295033531651	35.5057032125967	34.7415071306161	43.4042838848216	69.644750069762
117	-4.63532610309875	-131.124990301732	19	20	116	5.8	5.17595611716519	-29.9692781245398	30.4129602806573	30.9021572933	31.5472992088177	42.2811510726445	70.6570532104497
118	-4.20370664137948	-132.350248320657	19	20	117	5.85	8.63238923438541	-24.5051603784998	25.9811668150206	26.9348642035855	29.3045470220828	41.7694940044617	71.988645496387
119	-3.59382751756355	-133.29301311782	19	20	118	5.9	12.1975824763186	-18.8552959432604	22.4566961811957	24.0484638662694	28.1488500333125	41.8950621507193	73.6504225905115
120	-2.80025072541567	-133.943997358763	19	20	119	5.95	15.8715358429576	-13.0196848188598	20.5284642094029	22.6776744473643	28.1691386825473	42.6816307054612	75.6532229076272
121	-1.81753825870005	-134.293913709028	19	20	120	6	19.6542493343124	-6.9983270053001	20.8630318450706	23.1033908315688	29.4213826269969	44.1513942532613	78.0078313870484
122	-0.640252111181397	-134.333474834157	19	20	121	6.05	23.5457229503731	-0.791222502579672	23.5590131861314	25.3955427733251	31.9327903636198	46.3250783914037	80.7249806379339
123	0.7370457233759	-134.053393399691	19	20	122	6.1	27.5459566911459	5.60162868931968	28.1097487360435	29.4034131615091	35.6961344473548	49.2218053507103	83.8153495720416
124	2.31979325120743	-133.444382071172	19	20	123	6.15	31.6549505566306	12.1802265703803	33.9174558899769	34.7943013877243	40.6534745694079	52.858669057397	87.2895593876397
125	4.11342847854857	-132.49715351414	19	20	124	6.2	35.8727045468228	18.9445711406398	40.567816150323	41.1879062798754	46.6747874157458	57.2498719406196	91.1581664940729
126	6.12338941163505	-131.202420394139	19	20	125	6.25	40.1992186617296	25.8946624000197	47.8174729761469	48.2888780631408	53.5612813759065	62.4050978376301	95.4316516202297
127	8.35511405670213	-129.550895376709	19	20	126	6.3	44.6344929013416	33.0305003486001	55.5270376468868	55.9114063654908	61.1028575739896	68.3264611468707	100.120403863847
128	10.8140404199856	-127.533291127392	19	20	127	6.35	49.1785272656694	40.3520849863401	63.6146076523702	63.9461616699825	69.1390636793378	75.0028298859312	105.234697704227
129	13.5056065077207	-125.14032031173	19	20	128	6.4	53.831321754702	47.8594163132402	72.0300974017271	72.3282613640886	77.5684880814815	82.4001221572225	110.784659833904
130	16.4352503261431	-122.362695595264	19	20	129	6.45	58.592876368448	55.5524943293199	80.7415926727815	81.0178088681038	86.330605198692	90.449731929937	116.731222854762
131	19.6084098814884	-119.191129643536	19	20	130	6.5	63.4631911069059	63.43131903456	89.7279714466776	89.9892492955349	95.3888130482633	99.0496616346665	122.839618182516
132	23.030523179992	-115.616335122087	19	20	131	6.55	68.442265970072	71.4958904289801	98.9747751669627	99.2255697974722	104.720131930122	108.092931012355	128.829912078965
133	26.7070282278895	-111.629024696459	19	20	132	6.6	73.53010095795	79.7462085125599	108.471809789526	108.715048727401	114.309525324508	117.49784981761	134.432800326699
134	30.6433630314164	-107.219911032194	19	20	133	6.65	78.726696070538	88.1822732852999	118.211699911414	118.449364732438	124.146769745037	127.212581128652	139.402765977673
135	34.8449655968081	-102.379706794833	19	20	134	6.7	84.0320513078341	96.8040847472201	128.188987322427	128.422454992139	134.224676444128	137.205973871877	143.549848052103
136	39.3172739303004	-97.099124649917	19	20	135	6.75	89.446166669846	105.61164289832	138.39955147186	138.62980135348	144.538041893427	147.459019355638	146.828671940588
137	44.0657260381285	-91.3688772629891	19	20	136	6.8	94.969042156562	114.604947738558	148.84022646547	149.067969692602	155.08300445072	157.95965665505	149.582199157389
138	49.0957599265281	-85.1796772995898	19	20	137	6.85	100.600677767992	123.783999267986	159.50854159623	159.734304160855	165.856635955883	168.699901403993	152.821650130433
139	54.4128136017347	-78.5222374252609	19	20	138	6.9	106.341073504132	133.148797486578	170.402541607022	170.626719054415	176.856674175822	179.674257517089	157.535689995146
140	60.0223250699839	-71.3872703055444	19	20	139	6.95	112.190229364984	142.69934239433	181.520659663692	181.7435539093	188.081342545062	190.780815004063	163.456639346654
141	65.929732337511	-63.7654886059814	19	20	140	7	118.148145350542	152.43563399126	192.861625939662	193.083470558286	199.529225663012	201.527842111772	169.748790983158
142	72.1404734105517	-55.6476049921135	19	20	141	7.05	124.214821460814	162.357672277358	204.424400739892	204.645378659041	211.199181379978	211.334745766527	175.47135294938
143	78.6599862953415	-47.0243321294826	19	20	142	7.1	130.390257695796	172.465457252618	216.20812484116	216.428380929269	223.090277483478	219.643795302688	179.67468115552
144	85.4937089981158	-37.8863826836303	19	20	143	7.15	136.674454055486	182.758988917046	228.212082110799	228.431732271609	235.20174528914	225.94686289795	181.491291032375
145	92.6470795251104	-28.2244693200978	19	20	144	7.2	143.067410539892	193.23826727065	240.435671014833	240.654808850656	247.336953563998	229.849824163587	182.033587486933
146	100.125535882561	-18.0293047044269	19	20	145	7.25	149.569127149012	203.903292313418	252.878382651362	253.09708440867	258.517642330117	231.252246043547	184.711310029261
147	107.934516076702	-7.29160150215939	19	20	146	7.3	156.17960388282	214.75406404535	265.539783635125	265.75811191924	267.586487082335	230.837937167908	184.678786347667
148	116.07945811377	3.99792762116356	19	20	147	7.35	162.89884074136	225.790582466459	278.419502631231	278.245526198726	273.430954649493	230.640470374934	186.724014146016
149	124.5658	15.8485700000001	19	20	148	7.4	169.7268377246	237.012847576731	291.517219663647	288.603552388624	275.037051620078	232.67125783307	192.9172268919
150	133.372913155596	28.1678436435777	19	20	149	7.45	176.14226311192	246.385472871552	302.872742412267	294.518165314014	271.618305782112	236.463546763371	201.925689612302
151	142.375902656634	40.4561892602008	19	20	150	7.5	180.05979002076	245.766912332462	304.668513600852	293.764824890317	262.975266424081	240.44792033165	212.425720268967
152	151.423806993159	52.1122782329428	19	20	151	7.55	180.9580867305	233.12177945484	295.112848262074	284.315991320916	250.476692955839	242.849774886405	223.112560213913
153	160.365664655214	62.534781944877	19	20	152	7.6	178.8371532411	208.450074238684	274.652800512745	264.991085365497	238.19066326639	241.851512493429	232.745836832588
154	169.050514132844	71.1223717790767	19	20	153	7.65	173.6969895526	171.751796683994	244.273051816642	237.346980459539	230.140770376999	235.770000936099	240.294384458706
155	177.327393916093	77.2737191186156	19	20	154	7.7	165.53759566498	123.026946790778	206.248212635173	206.435220597663	225.590139962744	226.861201101989	245.151511536385
156	185.045342495006	80.3874953465668	19	20	155	7.75	154.35897157826	62.2755245590238	166.44798907106	182.616501642463	222.378198333184	221.963600702884	248.244524381829
157	192.053398359627	79.8623718460038	19	20	156	7.8	140.16111729242	-10.50247001126	140.554048952696	175.965549433082	218.113062690475	211.397916040284	253.460968023749
158	198.2006	75.09702	19	20	157	7.85	122.94403280746	-95.3070369200759	155.559205736744	186.189194559991	210.272070337365	204.748126888039	264.327672918718
159	203.387542972154	65.9091246913845	19	20	158	7.9	103.73885944308	-183.75790617231	211.01829076974	207.409416206829	196.50295025212	206.160196266712	282.855115316327
160	207.721051096054	53.7924248020092	19	20	159	7.95	86.6701624780001	-242.333997787506	257.366438269713	229.790904783287	182.104096421866	213.070564220541	310.548744242355
161	211.359505257651	40.6596727134815	19	20	160	8	72.7690832319399	-262.655041770554	272.549097305253	237.927639032268	180.951934981686	223.323598426162	348.759515447841
162	214.461286342894	28.4236208074093	19	20	161	8.05	62.0356217048601	-244.721038121444	252.461491834984	217.040351071158	172.31913912473	234.890374661298	398.779869394479
163	217.184775237733	18.9970214653998	19	20	162	8.1	54.4697778967799	-188.53198684019	196.242876981648	178.018998283741	171.305590509688	245.847878362488	461.87582377924
164	219.688352828118	14.2926270690609	19	20	163	8.15	50.0715518077004	-94.087887926778	106.581850964192	154.494453756543	182.179622156424	254.641906019463	539.299850191962
165	222.1304	16.22319	19	20	164	8.2	48.8409434376399	38.611258618782	62.2596743326305	114.847373466173	200.550988478339	260.453198909183	632.296796416292
166	224.7733	23.50471	19	20	165	8.25	52.8579999999999	145.6304	154.92637466926	104.683541987109	224.26899851914	265.236802720111	742.106904500771
167	226.2188	25.79855	19	20	166	8.3	28.9099999999996	45.8768	54.2260903831355	147.31889324169	251.667686632121	276.083998879591	869.967475450344
168	219.218037456027	23.8339967814	19	20	167	8.35	-140.01525087946	-39.291064372	145.423719586327	223.082978672937	281.423686387612	298.014875462502	1017.11384680273
169	203.853384279463	19.4134368599173	19	20	168	8.4	-307.29306353128	-88.411198429654	319.758607237095	294.043543281737	312.780861786806	333.038972799584	1184.77999659573
170	182.559182374885	13.6744382477346	19	20	169	8.45	-425.88403809156	-114.779972243654	441.080101488865	388.487999798069	338.8023013965	384.63394172134	1374.24793036637
171	157.769773646871	7.75456895703454	19	20	170	8.5	-495.78817456028	-118.397385814001	509.729197713261	458.163830788114	349.521670458537	457.071110564032	1586.99437585297
172	131.9195	2.791397	19	20	171	8.55	-517.00547293742	-99.2634391406908	526.448372964798	478.242830331923	379.848858634451	554.709963902552	1824.54031551392
173	107.39502827142	-0.0640335604389981	19	20	172	8.6	-490.4894345716	-57.10861120878	493.802874536554	454.521624120063	424.724160415317	681.90013506505	2088.39514469603
174	86.3923250285594	0.393225541636892	19	20	173	8.65	-420.054064857212	9.1451820415178	420.153604956139	404.999797635337	483.898323442744	842.829699447825	2380.04332242939
175	71.0596817714195	5.38159862289433	19	20	174	8.7	-306.652865142798	99.7674616251488	322.474070429566	371.209717470833	568.716894964341	1037.73239173059	2700.91219059972
176	63.54539	16.11951	19	20	175	8.75	-150.28583542839	214.758227542113	262.120065289629	391.284490042519	689.873222608925	1262.25020829866	3052.2821470902
177	65.9977412143007	33.8253839896205	19	20	176	8.8	49.0470242860141	354.11747979241	357.497972142278	489.553816553565	857.752241172983	1528.5370348604	3435.04138522303
178	80.5650269143218	59.7176449084226	19	20	177	8.85	291.345714000422	517.845218376042	594.176737394983	682.912165808618	1082.37658374249	1829.47956671742	3849.40314484148
179	109.395538600063	95.014717073073	19	20	178	8.9	576.610233714824	705.941443293008	911.500237511367	974.746647582513	1372.87853710884	2163.39979692476	4295.59168511008
180	154.637567771525	140.935024800238	19	20	179	8.95	904.84058342924	918.4061545433	1289.26581670483	1344.29476487513	1736.66248206469	2535.4252965122	4775.07029533556
181	218.439405928707	198.696992406585	19	20	180	9	1276.03676314364	1155.23935212694	1721.2924741591	1773.46867744246	2174.97874613878	2950.66515327977	5289.85355179984
182	302.949344571609	269.51904420878	19	20	181	9.05	1690.19877285804	1416.4410360439	2205.23855860538	2256.20325766412	2677.22521108636	3414.19025636654	5842.0585852562
183	410.315675200231	354.61960452349	19	20	182	9.1	2147.32661257244	1702.0112062942	2740.0463002316	2790.41279832076	3234.23497301953	3930.94241102957	6433.82398981395
184	542.686689314574	455.217097667381	19	20	183	9.15	2647.42028228686	2011.94986287782	3325.17313861969	3375.21084469505	3842.90127040677	4505.44473883933	7067.22109729368
185	702.210678414637	572.529947957121	19	20	184	9.2	3190.47978200126	2346.2570057948	3960.31351998803	4010.15565729758	4502.13369806006	5141.37118229026	7742.35166722901
186	891.03593400042	707.776579709375	19	20	185	9.25	3776.50511171566	2704.93263504508	4645.28270603054	4695.0012685966	5211.45708395061	5839.32749146028	8457.02617315395
187	1111.31074757192	862.175417240811	19	20	186	9.3	4405.49627143	3087.97675062872	5379.96262161803	5429.59928314942	5970.6282715601	6593.99877156647	9217.31395441105
188	1365.18341062915	1036.9448848681	19	20	187	9.35	5077.4532611446	3495.38935254578	6164.2743567267	6213.85459779936	6779.50823831665	7400.79141422045	10019.6527010193
189	1654.80221467209	1233.30340690789	19	20	188	9.4	5792.3760808588	3927.1704407958	6998.16321138378	7047.70332320617	7638.01094056981	8258.14439742057	10863.1990957764
190	1982.31545120076	1452.46940767688	19	20	189	9.45	6550.2647305734	4383.3200153798	7881.59009323772	7931.10088582262	8546.07988251583	9165.50664894978	11750.5135669693
191	2349.87141171514	1695.6613114917	19	20	190	9.5	7351.1192102876	4863.8380762964	8814.52633306464	8864.0152080367	9503.67623678178	10122.6359930356	12684.1479995838
192	2759.61838771525	1964.09754266905	19	20	191	9.55	8194.9395200022	5368.724623547	9796.95043470027	9846.4225979902	10510.7723320466	11129.4072066098	13666.635700319
193	3213.70467070107	2258.99652552557	19	20	192	9.6	9081.7256597164	5897.9796571304	10828.8459677971	10878.3051672323	11567.3478554214	12185.7478445629	14700.4458301093
194	3714.27855217262	2581.57668437795	19	20	193	9.65	10011.477629431	6451.6031770476	11910.2001611513	11959.6491503574	12673.3875244344	13291.6124951395	15787.8385142866
195	4263.48832362988	2933.05644354284	19	20	194	9.7	10984.1954291452	7029.5951832978	13041.0029394483	13090.4437782705	13828.8795998395	14446.9709427274	16930.6495288318
196	4863.48227657287	3314.65422733691	19	20	195	9.75	11999.8790588598	7631.9556758814	14221.24624869	14270.680502806	15033.8149021207	15651.8021380092	18129.1807443482
197	5516.40870250157	3727.58846007682	19	20	196	9.8	13058.528518574	8258.6846547982	15450.923574266	15500.3524508786	16288.1861416596	16906.0908739617	19380.7738623856
198	6224.415892916	4173.07756607926	19	20	197	9.85	14160.1438082886	8909.78212004879	16730.0295904746	16779.4540324467	17591.9874508091	18209.8258353212	20683.1313522535
199	6989.65213931615	4652.33996966087	19	20	198	9.9	15304.724928003	9585.24807163221	18058.5599015139	18107.980653884	18945.2140497093	19562.998394628	22035.4720785721
200	7814.26573320202	5166.59409513833	19	20	199	9.95	16492.2718777174	10285.0825095492	19436.510847289	19485.9285050487	20347.862002939	20965.6018374264	23437.5199652894
201	8700.4049660736	5717.05836682831	19	20	200	10	17722.7846574316	11009.2854337996	20863.8793558764	20913.2943988121	21799.9280392367	22417.6308458878	24889.1534549379
202	9650.21812943091	6304.95120904747	19	20	201	10.05	18996.2632671462	11757.8568443832	22340.6628300894	22390.07564854	23301.4094158768	23919.0811442714	26390.3095254586
203	10665.8535147739	6931.49104611248	19	20	202	10.1	20312.7077068598	12530.7967413002	23866.8590592918	23916.2699734313	24852.303815221	25469.9492491891	27940.9515936669
204	11749.4594136027	7597.89630234	19	20	203	10.15	21672.117976576	13328.1051245504	25442.4661501533	25491.8754245894	26452.6092648216	27070.2322897338	29541.0566354676
205	12903.1841174172	8305.3854020467	19	20	204	10.2	23074.49407629	14149.781994134	27067.4824717457	27116.890326705	28102.3240750134	28719.9278753734	31190.6092610927
206	14129.1759177173	9055.17676954926	19	20	205	10.25	24519.836006002	14995.8273500512	28741.9066116668	28791.3132316299	29801.4467896549	30419.0339972362	32889.5986950777
207	15429.5831060032	9848.48882916432	19	20	206	10.3	26008.143765718	15866.2411923012	30465.7373406673	30515.1428811033	31549.9761468832	32167.5489532047	34638.0171100095
208	16806.5539737749	10686.5400052086	19	20	207	10.35	27539.417355434	16761.0235208856	32238.9735839164	32288.3781765954	33347.9110475691	33965.4712902865	36435.8586476948
209	18262.2368125322	11570.5487219987	19	20	208	10.4	29113.656775146	17680.174335802	34061.6143975202	34111.0181547205	35195.2505297583	35812.7997597236	38283.1188141764
210	19798.7799137753	12501.7334038513	19	20	209	10.45	30730.862024862	18623.693637052	35933.6589492063	35983.0619670614	37091.9937478078	37709.533281629	40179.7940897856
211	21418.3315690041	13481.3124750831	19	20	210	10.5	32391.0331045761	19591.581424636	37855.1065022922	37904.5088635084	39038.1399552357	39655.6709168402	42125.8816687848
212	23123.0400697186	14510.5043600107	19	20	211	10.55	34094.17001429	20583.837698552	39825.9564023721	39875.3581784133	41033.6884905325	41651.2118443073	44121.3792802419
213	24915.0537074188	15590.5274829509	19	20	212	10.6	35840.272754004	21600.462458804	41846.208066151	41895.6093190202	43078.6387653519	43696.1553427709	46166.2850615682
214	26796.5207736048	16722.6002682202	19	20	213	10.65	37629.34132372	22641.455705386	43915.8609720449	43965.2617557508	45172.9902546256	45790.5007757957	48260.5974672069
215	28769.5895597765	17907.9411401354	19	20	214	10.7	39461.375723434	23706.817438304	46034.9146522409	46084.3150140036	47316.7424882447	47934.2475794581	50404.3152013893
216	30836.4083574338	19147.7685230131	19	20	215	10.75	41336.375953146	24796.547657554	48203.3686859453	48252.7686671955	49509.8950440254	50127.3952521462	52597.4371677423
217	32999.1254580769	20443.30084117	19	20	216	10.8	43254.342012862	25910.646363138	50421.222693636	50470.6223308379	51752.4475417313	52369.9433460574	54839.9624309317
218	35259.8891532058	21795.7565189227	19	20	217	10.85	45215.2739025779	27049.113555054	52688.4763321103	52737.8756574692	54044.3996379726	54661.8914600685	57131.8901870591
219	37620.8477343203	23206.353980588	19	20	218	10.9	47219.17162229	28211.949233306	55005.1292902572	55054.5283322999	56385.751021833	57003.2392337248	59473.2197405219
220	40084.1494929206	24676.3116504824	19	20	219	10.95	49266.0351720061	29399.153397888	57371.181285397	57420.5800694591	58776.5014111083	59393.9863421447	61863.9504857218
221	42651.9427205066	26206.8479529227	19	20	220	11	51355.86455172	30610.726048806	59786.6320600991	59836.0306087497	61216.6505490568	61834.1324916817	64304.0818924542
222	45326.3757085783	27799.1813122254	19	20	221	11.05	53488.659761434	31846.667186054	62251.4813794317	62300.8797128281	63706.1982015823	64323.6774162123	66793.6134941222
223	48109.5967486357	29454.5301527074	19	20	222	11.1	55664.4208011479	33106.97680964	64765.7290285635	64815.1271647475	66245.144154785	66862.6208739473	69332.5448781554
224	51003.7541321789	31174.1128986852	19	20	223	11.15	57883.1476708641	34391.654919556	67329.3748106492	67378.7727658137	68833.4882128241	69450.9626446799	71920.8756781483
225	54010.9961507078	32959.1479744756	19	20	224	11.2	60144.8403705779	35700.701515808	69942.4185449939	69991.8163337055	71471.2301960447	72088.7025274053	74558.60556737
226	57133.4710957224	34810.8538043951	19	20	225	11.25	62449.4989002921	37034.11659839	72604.8600654304	72654.2577008204	74158.369939338	74775.8403382483	77245.7342533626
227	60373.3272587227	36730.4488127604	19	20	226	11.3	64797.1232600059	38391.900167306	75316.6992188903	75366.09671282	76894.9072906933	77512.3759086587	79982.2614734217
228	63732.7129312087	38719.1514238883	19	20	227	11.35	67187.71344972	39774.0522225581	78077.9358641381	78127.3332273419	79680.8421099219	80298.3090838318	82768.1869907907
229	67213.7764046805	40778.1800620954	19	20	228	11.4	69621.2694694359	41180.572764142	80888.5698706474	80937.9671128623	82516.1742675269	83133.6397213202	85603.5105914371
230	70818.6659706379	42908.7531516983	19	20	229	11.45	72097.7913191481	42611.461792058	83748.6011176034	83797.9982476812	85400.9036437023	86018.3676898147	88488.2320813111
231	74549.5299205811	45112.0891170137	19	20	230	11.5	74617.2789988641	44066.7193063079	86658.0294930323	86707.4265190235	88335.0301274398	88952.4928680682	91422.3512839986
232	78408.51654601	47389.4063823583	19	20	231	11.55	77179.7325085779	45546.345306892	89616.8548929847	89666.2518222337	91318.5536157352	91936.015143937	94405.8680387068
233	82397.7741384247	49741.9233720488	19	20	232	11.6	79785.1518482942	47050.33979381	92625.0772208495	92674.4740600626	94351.4740128785	94968.9344135399	97438.7821985231
234	86519.450989325	52170.8585104017	19	20	233	11.65	82433.537018006	48578.702767058	95682.6963866985	95732.0931420174	97433.7912298164	98051.2505805009	100521.09362891
235	90775.6953902111	54677.4302217339	19	20	234	11.7	85124.8880177218	50131.4342266441	98789.7123067479	98839.1089837893	100565.505183585	101182.963555282	103652.802206395
236	95168.6556325829	57262.8569303619	19	20	235	11.75	87859.204847436	51708.53417256	101946.124902806	101995.521506734	103746.615796798	104364.073254579	106833.907817424
237	99700.4800079404	59928.3570606024	19	20	236	11.8	90636.4875071499	53310.00260481	105151.934101844	105201.330637399	106977.122997181	107594.579600786	110064.410357365
238	104373.316807784	62675.1490367721	19	20	237	11.85	93456.735996872	54935.839523394	108407.139835571	108456.536307107	110257.026717158	110874.482521513	113344.30972962
239	109189.314323613	65504.4512831877	19	20	238	11.9	96319.9503165801	56586.044928312	111711.742040026	111761.138451579	113586.326893475	114203.781949149	116673.605844855
240	114150.620846927	68417.4822241657	19	20	239	11.95	99226.1304662802	58260.6188195599	115065.740655285	115115.137010572	116965.023466862	117582.477820477	120052.298620314
241	119259.384669228	71415.460284023	19	20	240	12	102175.27644602	59959.5611971462	118469.13562517	118518.531927582	120393.116381718	121010.570076315	123480.387979205
242	124517.754082014	74499.6038870761	19	20	241	12.05	105167.38825572	61682.8720610618	121921.926896808	121971.323149551	123870.605585837	124488.058661201	126957.873850166
243	129927.877376786	77671.1314576417	19	20	242	12.1	108202.46589544	63430.5514113122	125424.114420621	125473.510626617	127397.491030147	128014.943523099	130484.756166782
244	135491.902845043	80931.2614200364	19	20	243	12.15	111280.50936514	65202.599247894	128975.69814987	129025.094311857	130973.772668482	131591.22461314	134061.034867149
245	141211.978778286	84281.2121985771	19	20	244	12.2	114401.51866486	66999.0155708138	132576.678040613	132626.074161102	134599.45045737	135216.901885384	137686.709893496
246	147090.253468015	87722.2022175802	19	20	245	12.25	117565.49379458	68819.8003800621	136227.054051371	136276.450132712	138274.524355833	138891.975296601	141361.781191835
247	153128.87520573	91255.4499013625	19	20	246	12.3	120772.4347543	70664.9536756461	139926.826143034	139976.222187413	141998.994325222	142616.444806071	145086.24871165
248	159329.992282931	94882.1736742407	19	20	247	12.35	124022.34154402	72534.4754575638	143675.994278674	143725.390288124	145772.86032904	146390.310375408	148860.112405619
249	165695.752991117	98603.5919605314	19	20	248	12.4	127315.21416372	74428.3657258141	147474.558423375	147523.954399809	149596.122332804	150213.57196839	152683.372229358
250	172228.305621789	102420.923184551	19	20	249	12.45	130651.05261344	76346.6244803919	151322.518544167	151371.914489342	153468.780303907	154086.229550813	156556.028141193
251	178929.798466446	106335.385770617	19	20	250	12.5	134029.85689314	78289.25172132	155219.874609792	155269.270525368	157390.834211483	158008.283090342	160478.080101954
252	185802.37981659	110348.198143045	19	20	251	12.55	137451.62700288	80256.24744856	159166.6265907	159216.022478195	161362.284026304	161979.732556396	164449.528074784
253	192848.197963719	114460.578726153	19	20	252	12.6	140916.36294258	82247.6116621602	163162.774458804	163212.17031969	165383.129720669	166000.577920024	168470.372024969
254	200069.401199333	118673.745944256	19	20	253	12.65	144424.06471228	84263.34436206	167208.318187511	167257.714023158	169453.371268298	170070.819153796	172540.61191978
255	207468.137814934	122988.918221672	19	20	254	12.7	147974.73231202	86303.4455483197	171303.257751643	171352.653563267	173573.008644255	174190.456231709	176660.247728334
256	215046.55610202	127407.313982717	19	20	255	12.75	151568.36574172	88367.9152209	175447.593127133	175496.98891597	177742.041824851	178359.489129091	180829.27942146
257	222806.804352092	131930.151651707	19	20	256	12.8	155204.96500144	90456.7533798004	179641.324291245	179690.720058401	181960.47078757	182577.917822514	185047.706971584
258	230751.03085665	136558.649652961	19	20	257	12.85	158884.53009116	92569.9600250798	183884.451222319	183933.846968819	186228.295511007	186845.742289725	189315.530352614
259	238881.383907193	141294.026410793	19	20	258	12.9	162607.06101086	94707.5351566402	188176.973899666	188226.369626543	190545.515974788	191162.962509566	193632.749539845
260	247200.011795222	146137.500349522	19	20	259	12.95	166372.55776058	96869.4787745795	192518.892303733	192568.288011872	194912.132159512	195529.578461908	197999.364509865
261	255709.062812237	151090.289893463	19	20	260	13	170181.0203403	99055.7908788201	196910.206415752	196959.602106044	199328.144046698	199945.590127592	202415.375240468
262	264410.685249737	156153.613466933	19	20	261	13.05	174032.44875	101266.4714694	201350.916217891	201400.311891176	203793.551618724	204410.997488367	206880.78171058
263	273307.027399224	161328.689494248	19	20	262	13.1	177926.84298974	103501.5205463	205841.021693179	205890.417350204	208308.354858782	208925.800526838	211395.583900185
264	282400.237552195	166616.736399727	19	20	263	13.15	181864.20305942	105760.93810958	210380.522825323	210429.918466853	212872.553750834	213489.99922642	215959.781790257
265	291692.464000153	172018.972607684	19	20	264	13.2	185844.528959161	108044.72415914	214969.419598874	215018.815225576	217486.148279562	218103.593571283	220573.375362702
266	301185.855034597	177536.616542438	19	20	265	13.25	189867.82068888	110352.87869508	219607.711998999	219657.107611519	222149.138430334	222766.58354632	225236.364600296
267	310882.558947026	183170.886628304	19	20	266	13.3	193934.07824858	112685.40171732	224295.400011503	224344.795610493	226861.524189164	227478.969137097	229948.749486639
268	320784.724028941	188923.001289599	19	20	267	13.35	198043.301638301	115042.2932259	229032.483622898	229081.87920892	231623.305542669	232240.750329821	234710.530006099
269	330894.498571841	194794.17895064	19	20	268	13.4	202195.490858	117423.55322082	233818.962820192	233868.358393815	236434.482478051	237051.9271113	239521.706143772
270	341214.030867227	200785.638035743	19	20	269	13.45	206390.64590772	119829.18170206	238654.83759101	238704.233152752	241295.054983055	241912.499468917	244382.277885438
271	351745.469206599	206898.596969226	19	20	270	13.5	210628.76678744	122259.17866966	243540.107923474	243589.503473818	246205.023045942	246822.467390594	249292.245217521
272	362490.961881457	213134.274175405	19	20	271	13.55	214909.85349716	124713.54412358	248474.773806186	248524.169345609	251164.38665547	251781.830864764	254251.608127051
273	373452.657183301	219493.888078596	19	20	272	13.6	219233.90603688	127192.27806382	253458.835228231	253508.230757189	256173.145800859	256790.589880346	259260.366601635
274	384632.70340363	225978.657103116	19	20	273	13.65	223600.92440658	129695.3804904	258492.292179142	258541.687698068	261231.300471766	261848.744426718	264318.52062942
275	396033.248833945	232589.799673282	19	20	274	13.7	228010.9086063	132222.85140332	263575.144648912	263624.540158188	266338.850658273	266956.294493694	269426.070199066
276	407656.441765745	239328.534213411	19	20	275	13.75	232463.858635999	134774.69080258	268707.392627872	268756.7881279	271495.796350854	272113.240071502	274583.015299719
277	419504.430490531	246196.079147818	19	20	276	13.8	236959.774495721	137350.89868814	273889.036106783	273938.431597923	276702.137540365	277319.581150763	279789.355920981
278	431579.363299804	253193.652900822	19	20	277	13.85	241498.656185459	139951.47506008	279120.075076793	279169.470559357	281957.874218024	282575.317722473	285045.092052892
279	443883.388485061	260322.473896738	19	20	278	13.9	246080.50370514	142576.41991832	284400.509529257	284449.90500364	287263.006375386	287880.449777979	290350.223685901
280	456418.654337805	267583.760559883	19	20	279	13.95	250705.31705488	145225.733262901	289730.339456079	289779.734922542	292617.534004334	293234.977308969	295704.750810848
281	469187.309149534	274978.731314575	19	20	280	14	255373.09623458	147899.41509384	295109.564849287	295158.960308147	298021.457097062	298638.90030745	301108.673418945
282	482191.501211749	282508.604585128	19	20	281	14.05	260083.8412443	150597.46541106	300538.185701295	300587.581152849	303474.775646057	304092.218765736	306561.991501756
283	495433.37881595	290174.598795861	19	20	282	14.1	264837.552084021	153319.88421466	306016.202004817	306065.597449311	308977.489644087	309594.932676432	312064.705051175
284	508915.090253636	297977.93237109	19	20	283	14.15	269634.22875372	156066.67150458	311543.613752765	311593.009190485	314529.599084192	315147.04203242	317616.814059421
285	522638.783816308	305919.823735131	19	20	284	14.2	274473.87125344	158837.82728082	317120.42093839	317169.816369571	320131.103959664	320748.546826849	323218.318519009
286	536606.607795466	314001.491312302	19	20	285	14.25	279356.479583159	161633.35154342	322746.623555158	322796.018980026	325782.004264047	326399.447053117	328869.218422741
287	550820.710482609	322224.153526918	19	20	286	14.3	284282.05374286	164453.244292319	328422.221596724	328471.617015535	331482.299991106	332099.742704866	334569.513763699
288	565283.240169239	330589.028803297	19	20	287	14.35	289250.5937326	167297.505527581	334147.215057095	334196.610470018	337231.991134841	337849.433775963	340319.204535219
289	579996.345146853	339097.335565755	19	20	288	14.4	294262.09955228	170166.13524916	339921.603930306	339970.999337608	343031.077689455	343648.520260501	346118.29073089
290	594962.173706954	347750.292238608	19	20	289	14.45	299316.57120202	173059.13345706	345745.388210808	345794.783612642	348879.559649364	349497.002152779	351966.772344533
291	610182.874141041	356549.117246175	19	20	290	14.5	304414.008681739	175976.50015134	351618.567893109	351667.963289655	354777.437009172	355394.879447296	357864.649370201
292	625660.594740613	365495.02901277	19	20	291	14.55	309554.411991441	178918.235331899	357541.142971893	357590.538363375	360724.709763675	361342.152138747	363811.921802156
293	641397.483797171	374589.245962712	19	20	292	14.6	314737.78113116	181884.33899884	363513.113442158	363562.508828709	366721.377907839	367338.820222005	369808.589634871
294	657395.689602214	383832.986520315	19	20	293	14.65	319964.11610086	184874.81115206	369534.479298907	369583.874680735	372767.441436811	373384.883692124	375854.652863014
295	673657.360447243	393227.469109898	19	20	294	14.7	325233.416900579	187889.651791661	375605.240537479	375654.635914709	378862.900345893	379480.342544323	381950.111481436
296	690184.644623758	402773.912155777	19	20	295	14.75	330545.683530301	190928.860917579	381725.397153239	381774.792526023	385007.754630545	385625.196773981	388094.965485178
297	706979.690423259	412473.534082269	19	20	296	14.8	335900.91599002	193992.43852984	387894.94914176	387944.344510248	391202.004286388	391819.446376634	394289.214869442
298	724044.646137246	422327.553313689	19	20	297	14.85	341299.11427974	197080.3846284	394113.896498732	394163.291863077	397445.649309169	398063.091347965	400532.859629605
299	741381.660057218	432337.188274356	19	20	298	14.9	346740.27839944	200192.69921334	400382.239220028	400431.634580355	403738.689694793	404356.1316838	406825.899761185
300	758992.880474676	442503.657388585	19	20	299	14.95	352224.40834916	203329.382284579	406699.977301627	406749.372658068	410081.125439282	410698.567380098	413168.335259869
301	776880.455681119	452828.179080693	19	20	300	15	357751.504128859	206490.43384216	413067.110739629	413116.506092314	416472.956538789	417090.398432951	419560.166121479
302	795046.533968049	463311.971774997	19	20	301	15.05	363321.5657386	209675.85388608	419483.639530321	419533.034879338	422914.182989594	423531.624838576	426001.392341977
303	813493.263626963	473956.253895813	19	20	302	15.1	368934.593178281	212885.64241632	425949.563669964	425998.959015487	429404.804788092	430022.24659331	432492.013917453
304	832222.792949364	484762.243867459	19	20	303	15.15	374590.586448021	216119.79943292	432464.88315515	432514.278497223	435944.82193079	436562.263693607	439032.030844127
305	851237.270226751	495731.160114251	19	20	304	15.2	380289.545547739	219378.32493584	439029.597982369	439078.99332112	442534.234414303	443151.676136024	445621.443118348
306	870538.843750623	506864.221060505	19	20	305	15.25	386031.470477441	222661.21892508	445643.708148312	445693.10348387	449173.042235357	449790.483917239	452260.250736573
307	890129.661812481	518162.645130538	19	20	306	15.3	391816.361237159	225968.481400659	452307.213649802	452356.608982241	455861.245390763	456478.687034017	458948.453695373
308	910011.872703825	529627.650748667	19	20	307	15.35	397644.21782688	229300.11236258	459020.114483715	459069.50981312	462598.843877451	463216.285483247	465686.05199143
309	930187.624716154	541260.456339209	19	20	308	15.4	403515.040246579	232656.111810841	465782.410647006	465831.80597349	469385.837692422	470003.279261869	472473.045621525
310	950659.066140969	553062.280326479	19	20	309	15.45	409428.828496302	236036.4797454	472594.102136765	472643.497460407	476222.226832766	476839.668366959	479309.434582544
311	971428.34526977	565034.341134796	19	20	310	15.5	415385.582576019	239441.216166341	479455.188950162	479504.584271033	483108.01129569	483725.452795662	486195.218871468
312	992497.610394056	577177.857188475	19	20	311	15.55	421385.302485719	242870.321073579	486365.671084385	486415.066402603	490043.191078441	490660.632545207	493130.398485364
313	1013869.00980533	589494.046911833	19	20	312	15.6	427427.98822548	246323.79446716	493325.548536847	493374.943852413	497027.766178402	497645.207612901	500114.97342139
314	1035544.69179509	601984.128729187	19	20	313	15.65	433513.6397952	249801.636347079	500334.821304855	500384.216617889	504061.736592948	504679.177996131	507148.943676802
315	1057526.80465483	614649.321064854	19	20	314	15.7	439642.257194798	253303.846713342	507393.489385815	507442.884696475	511145.102319614	511762.543692373	514232.309248916
316	1079817.49667606	627490.84234315	19	20	315	15.75	445813.8404246	256830.42556592	514501.552777543	514550.94808577	518277.863355967	518895.304699166	521365.07013514
317	1102418.91615027	640509.910988392	19	20	316	15.8	452028.389484202	260381.372904838	521659.011477316	521708.406783293	525460.019699652	526077.461014111	528547.226332959
318	1125333.21136898	653707.745424896	19	20	317	15.85	458285.904374197	263956.688730081	528865.865483323	528915.260786816	532691.571348352	533309.012634894	535778.777839925
319	1148562.53062366	667085.564076979	19	20	318	15.9	464586.385093601	267556.373041659	536122.114792467	536171.510094045	539972.51829984	540589.959559249	543059.724653669
320	1172109.02220583	680644.585368959	19	20	319	15.95	470929.831643403	271180.425839601	543427.759403429	543477.154702828	547302.860551979	547920.301784991	550390.066771884
321	1195974.83440699	694386.02772515	19	20	320	16	477316.2440232	274828.84712382	550782.799313689	550832.194610933	554682.598102642	555300.039309986	557769.804192326
322	1220162.11551864	708311.109569871	19	20	321	16.05	483745.622232999	278501.63689442	558187.234521233	558236.629816388	562111.730949781	562729.172132152	565198.936912821
323	1244673.01383227	722421.049327438	19	20	322	16.1	490217.966272598	282198.79515134	565641.065023846	565690.460317143	569590.259091386	570207.70024947	572677.464931258
324	1269509.67763938	736717.065422167	19	20	323	16.15	496733.276142203	285920.321894579	573144.290819743	573193.68611124	577118.18252555	577735.623659996	580205.38824557
325	1294674.25523148	751200.376278376	19	20	324	16.2	503291.551842	289666.21712418	580696.911907203	580746.307196734	584695.501250367	585312.942361808	587782.706853758
326	1320168.89490007	765872.20032038	19	20	325	16.25	509892.793371798	293436.480840081	588298.928284173	588348.323571839	592322.215264004	592939.656353041	595409.420753884
327	1345995.74493664	780733.755972497	19	20	326	16.3	516537.000731397	297231.11304234	595950.339948704	595999.735234712	599998.324564652	600615.765631901	603085.529944055
328	1372156.9536327	795786.261659043	19	20	327	16.35	523224.173921202	301050.11373092	603651.14689937	603700.542183591	607723.829150588	608341.270196604	610811.034422424
329	1398654.66927974	811030.935804335	19	20	328	16.4	529954.312940799	304893.482905841	611401.349134109	611450.744416769	615498.729020152	616116.170045469	618585.934187207
330	1425491.04016927	826468.996832689	19	20	329	16.45	536727.417790601	308761.22056708	619200.946651601	619250.341932571	623323.024171638	623940.465176809	626410.229236652
331	1452668.21459279	842101.663168423	19	20	330	16.5	543543.4884704	312653.326714679	627049.939450063	627099.334729338	631196.714603439	631814.155588991	634283.919569071
332	1480188.34084179	857930.153235852	19	20	331	16.55	550402.524979999	316569.801348581	634948.327527712	634997.722805592	639119.800314021	639737.241280435	642207.00518281
333	1508053.56720777	873955.685459294	19	20	332	16.6	557304.5273196	320510.64446884	642896.110883208	642945.506159684	647092.281301823	647709.722249614	650179.486076252
334	1536266.04198225	890179.478263065	19	20	333	16.65	564249.495489602	324475.85607542	650893.289515376	650942.68479011	655114.157565389	655731.598495008	658201.362247836
335	1564827.91345671	906602.750071482	19	20	334	16.7	571237.4294892	328465.436168341	658939.863422063	658989.258695471	663185.429103252	663802.870015144	666272.633696036
336	1593741.32992265	923226.719308862	19	20	335	16.75	578268.329318799	332479.384747599	667035.83260219	667085.227874307	671306.095913977	671923.536808602	674393.300419361
337	1623008.43967158	940052.60439952	19	20	336	16.8	585342.194978599	336517.70181316	675181.19705452	675230.592325186	679476.157996217	680093.598873999	682563.362416361
338	1652631.39099499	957081.623767775	19	20	337	16.85	592459.026468201	340580.387365101	683375.956777388	683425.352046819	687695.61534864	688313.056209955	690782.819685621
339	1682612.33218439	974314.995837942	19	20	338	16.9	599618.823787998	344667.44140334	691620.111769769	691669.507037845	695964.467969865	696581.908815165	699051.672225771
340	1712953.41153128	991753.939034338	19	20	339	16.95	606821.586937802	348778.86392792	699913.662030227	699963.057296963	704282.71585865	704900.156688314	707369.920035467
341	1743656.77732715	1009399.67178128	19	20	340	17	614067.315917402	352914.654938839	708256.607557319	708306.002822973	712650.359013764	713267.799828157	715737.563113387
342	1774724.57786351	1027253.41250308	19	20	341	17.05	621356.010727198	357074.814436	716648.948350112	716698.343614544	721067.397433977	721684.838233468	724154.601458265
343	1806158.96143186	1045316.37962407	19	20	342	17.1	628687.671367	361259.342419801	725090.684407439	725140.07967048	729533.831118088	730151.271903034	732621.035068849
344	1837962.07632369	1063589.79156855	19	20	343	17.15	636062.297836598	365468.238889601	733581.815727625	733631.210989684	738049.660064941	738667.100835676	741136.863943936
345	1870136.0708305	1082074.86676084	19	20	344	17.2	643479.890136202	369701.503845798	742122.342309907	742171.73757099	746614.884273377	747232.325030264	749702.088082323
346	1902683.0932438	1100772.82362526	19	20	345	17.25	650940.448266002	373959.137288402	750712.264153337	750761.659413202	755229.503742337	755846.944485681	758316.707482855
347	1935605.29185509	1119684.88058613	19	20	346	17.3	658443.972225799	378241.139217401	759351.581256645	759400.976515337	763893.51847072	764510.959200821	766980.722144413
348	1968904.81495586	1138812.25606776	19	20	347	17.35	665990.462015397	382547.5096326	768040.293618496	768089.688876274	772606.928457428	773224.369174637	775694.132065885
349	2002583.81083762	1158156.16849447	19	20	348	17.4	673579.917635201	386878.248534198	776778.401238302	776827.79649499	781369.733701487	781987.174406072	784456.937246196
350	2036644.42779186	1177717.83629057	19	20	349	17.45	681212.3390848	391233.355922	785565.904114592	785615.299370449	790181.934201878	790799.374894124	793269.137684293
351	2071088.81411009	1197498.47788039	19	20	350	17.5	688887.726364601	395612.831796398	794402.802246918	794452.197501655	799043.529957598	799660.970637783	802130.733379152
352	2105919.11808381	1217499.31168824	19	20	351	17.55	696606.079474399	400016.676157	803289.095633936	803338.490887637	807954.520967666	808571.961636095	811041.724329761
353	2141137.48800451	1237721.55613843	19	20	352	17.6	704367.398413997	404444.889003802	812224.784274526	812274.179527482	816914.907231187	817532.347888084	820002.110535156
354	2176746.0721637	1258166.42965528	19	20	353	17.65	712171.683183806	408897.470336999	821209.868168212	821259.263420205	825924.688747203	826542.129392863	829011.891994359
355	2212747.01885287	1278835.15066312	19	20	354	17.7	720018.933783397	413374.4201568	830244.34731382	830293.742564884	834983.86551487	835601.306149503	838071.068706451
356	2249142.47636353	1299728.93758625	19	20	355	17.75	727909.150213199	417875.738462601	839328.221710533	839377.616960719	844092.437533229	844709.878157109	847179.640670511
357	2285934.59298717	1320849.00884899	19	20	356	17.8	735842.332472801	422401.425254801	848461.491357327	848510.886606769	853250.404801471	853867.845414827	856337.607885643
358	2323125.5170153	1342196.58287566	19	20	357	17.85	743818.480562605	426951.480533397	857644.1562537	857693.551502258	862457.767318741	863075.207921815	865544.970350975
359	2360717.39673941	1363772.87809058	19	20	358	17.9	751837.594482191	431525.904298401	866876.216398466	866925.611646252	871714.52508424	872331.965677226	874801.728065654
360	2398712.38045102	1385579.11291806	19	20	359	17.95	759899.674232202	436124.696549601	876157.671791264	876207.067038058	881020.678097128	881638.118680272	884107.881028842
361	2437112.6164416	1407616.50578242	19	20	360	18	768004.719811603	440747.8572872	885488.522430504	885537.917676763	890376.22635662	890993.666930146	893463.429239722
362	2475920.25300268	1429886.27510797	19	20	361	18.05	776152.731221598	445395.386510999	894868.768316354	894918.16356171	899781.169861988	900398.610426054	902868.372697497
363	2515137.43842573	1452389.63931904	19	20	362	18.1	784343.708461002	450067.284221402	904298.409447227	904347.804691998	909235.508612444	909852.949167278	912322.711401378
364	2554766.32100228	1475127.81683994	19	20	363	18.15	792577.651530998	454763.550417996	913777.445823201	913826.841066987	918739.24260725	919356.683153042	921826.44535061
365	2594809.04902381	1498102.02609498	19	20	364	18.2	800854.560430599	459484.185100803	923305.877442702	923355.272685919	928292.371845674	928909.812382638	931379.574544442
366	2635267.77078182	1521313.48550848	19	20	365	18.25	809174.435160207	464229.188270001	932883.704305453	932933.099548125	937894.896327063	938512.33685534	940982.09898214
367	2676144.63456782	1544763.41350477	19	20	366	18.3	817537.275719997	468998.559925798	942510.926411013	942560.32165279	947546.816050638	948164.256570465	950634.018662984
368	2717441.78867331	1568453.02850815	19	20	367	18.35	825943.082109801	473792.3000676	952187.543758258	952236.938999351	957248.131015815	957865.571527313	960335.333586279
369	2759161.38138978	1592383.54894294	19	20	368	18.4	834391.854329398	478610.408695801	961913.556346522	961962.951587139	966998.841221845	967616.281725237	970086.043751333
370	2801305.56100874	1616556.19323346	19	20	369	18.45	842883.592379205	483452.885810398	971688.96417551	971738.359415357	976798.946668149	977416.387163561	979886.14915748
371	2843876.47582169	1640972.17980403	19	20	370	18.5	851418.296258999	488319.731411403	981513.767244393	981563.162483505	986648.447354061	987265.887841661	989735.649804053
372	2886876.27412011	1665632.72707896	19	20	371	18.55	859995.965968398	493210.945498599	991387.965552104	991437.3607909	996547.343278942	997164.783758899	999634.545690408
373	2930307.10419553	1690539.05348257	19	20	372	18.6	868616.601508399	498126.528072199	1001311.559099	1001360.95433695	1006495.63444218	1007113.07491467	1009582.83681593
374	2974171.11433943	1715692.37743917	19	20	373	18.65	877280.202877996	503066.479131998	1011284.54788349	1011333.94312098	1016493.32084322	1017110.76130836	1019580.52317998
375	3018470.45284332	1741093.91737309	19	20	374	18.7	885986.770077804	508030.798678403	1021306.93190574	1021356.32714253	1026540.40248145	1027157.84293938	1029627.60478196
376	3063207.26799869	1766744.89170864	19	20	375	18.75	894736.303107394	513019.486710997	1031378.71116458	1031428.10640086	1036636.87935626	1037254.31980717	1039724.08162128
377	3108383.70809705	1792646.51887013	19	20	376	18.8	903528.801967204	518032.543229801	1041499.88565982	1041549.28089555	1046782.75146716	1047400.19191114	1049869.95369736
378	3154001.92142989	1818800.01728188	19	20	377	18.85	912364.266656805	523069.968234999	1051670.45539065	1051719.85062595	1056978.01881353	1057595.45925074	1060065.22100961
379	3200064.05628872	1845206.60536822	19	20	378	18.9	921242.697176598	528131.761726802	1061890.42035695	1061939.81559154	1067222.68139487	1067840.12182544	1070309.88355751
380	3246572.26096504	1871867.50155345	19	20	379	18.95	930164.093526397	533217.9237046	1072159.78055774	1072209.17579179	1077516.73921061	1078134.17963469	1080603.94134048
381	3293528.68375034	1898783.92426189	19	20	380	19	939128.455705997	538328.454168797	1082478.53599251	1082527.9312262	1087860.19226028	1088477.63267796	1090947.39435799
382	3340935.47293613	1925957.09191786	19	20	381	19.05	948135.783715807	543463.353119404	1092846.68666111	1092896.08189419	1098253.04054334	1098870.48095476	1101340.24260953
383	3388794.7768139	1953388.22294568	19	20	382	19.1	957186.077555399	548622.620556396	1103264.23256265	1103313.62779527	1108695.2840593	1109312.72446457	1111782.48609456
384	3437108.74367516	1981078.53576966	19	20	383	19.15	966279.337225202	553806.256479602	1113731.17369692	1113780.56892903	1119186.92280765	1119804.36320691	1122274.1248126
385	3485879.5218114	2009029.24881412	19	20	384	19.2	975415.562724797	559014.260889199	1124247.51006317	1124296.90529488	1129727.95678793	1130345.39718128	1132815.15876313
386	3535109.25951413	2037241.58050338	19	20	385	19.25	984594.754054602	564246.633785199	1134813.24166128	1134862.63689241	1140318.38599966	1140935.82638721	1143405.5879457
387	3584800.10507485	2065716.74926174	19	20	386	19.3	993816.911214394	569503.375167199	1145428.36849039	1145477.76372112	1150958.21044236	1151575.65082425	1154045.41235979
388	3634954.20678505	2094455.97351354	19	20	387	19.35	1003082.03420401	574784.485036004	1156092.8905503	1156142.28578058	1161647.43011562	1162264.87049191	1164734.63200496
389	3685573.71293624	2123460.47168308	19	20	388	19.4	1012390.12302379	580089.963390795	1166806.80784047	1166856.20307029	1172386.04501896	1173003.48538978	1175473.24688074
390	3736660.77181991	2152731.46219469	19	20	389	19.45	1021741.17767341	585419.810232203	1177570.12036046	1177619.51558984	1183174.05515195	1183791.49551739	1186261.25698669
391	3788217.53172757	2182270.16347267	19	20	390	19.5	1031135.1981532	590774.025559602	1188382.82810984	1188432.22333883	1194011.46051414	1194628.90087432	1197098.66232235
392	3840246.14095071	2212077.79394135	19	20	391	19.55	1040572.1844628	596152.609373601	1199244.93108816	1199294.3263168	1204898.26110516	1205515.70146016	1207985.46288732
393	3892748.74778084	2242155.57202505	19	20	392	19.6	1050052.1366026	601555.561673995	1210156.42929524	1210205.82452333	1215834.45692452	1216451.89727446	1218921.65868114
394	3945727.50050946	2272504.71614807	19	20	393	19.65	1059575.0545724	606982.882460402	1221117.32273031	1221166.71795799	1226820.0479719	1227437.48831684	1229907.24970342
395	3999184.54742806	2303126.44473474	19	20	394	19.7	1069140.938372	612434.5717334	1232127.61139308	1232177.00662047	1237855.03424685	1238472.47458689	1240942.23595373
396	4053122.03682814	2334021.97620937	19	20	395	19.75	1078749.7880016	617910.629492598	1243187.29528315	1243236.69051022	1248939.41574898	1249556.85608423	1252026.61743167
397	4107542.11700122	2365192.52899628	19	20	396	19.8	1088401.60346161	623411.0557382	1254296.37440057	1254345.76962701	1260073.19247795	1260690.63280844	1263160.39413686
398	4162446.93623877	2396639.32151978	19	20	397	19.85	1098096.384751	628935.850470001	1265454.84874397	1265504.24397038	1271256.3644333	1271873.80475917	1274343.56606891
399	4217838.64283232	2428363.5722042	19	20	398	19.9	1107834.13187101	634485.013688402	1276662.71831426	1276712.11353997	1282488.93161473	1283106.37193605	1285576.13322743
400	4273719.38507335	2460366.49947385	19	20	399	19.95	1117614.84482059	640058.545392994	1287919.98310996	1287969.37833543	1293770.89402183	1294388.33433869	1296858.09561205
401	4330091.31125336	2492649.32175304	19	20	400	20	1127438.52360019	645656.445583804	1299226.6431311	1299276.03835637	1305102.25165431	1305719.69196675	1308189.45322241
402	4386956.56966387	2525213.2574661	19	20	401	20.05	1137305.16821021	651278.714261204	1310582.69837786	1310632.09360244	1316483.00451173	1317100.44481987	1319570.20605814
403	4444317.30859635	2558059.52503733	19	20	402	20.1	1147214.7786496	656925.351424599	1321988.14884869	1322037.54407327	1327913.15259381	1328530.59289772	1331000.35411889
404	4502175.67634233	2591189.34289106	19	20	403	20.15	1157167.35491959	662596.357074594	1333442.99454462	1333492.38976865	1339392.69590019	1340010.13619992	1342479.89740432
405	4560533.82119328	2624603.9294516	19	20	404	20.2	1167162.897019	668291.731210807	1344947.23546409	1344996.63068803	1350921.63443053	1351539.07472617	1354008.83591408
406	4619393.89144073	2658304.50314328	19	20	405	20.25	1177201.404949	674011.473833593	1356500.87160799	1356550.26683126	1362499.96818452	1363117.40847614	1365587.16964783
407	4678758.03537616	2692292.28239039	19	20	406	20.3	1187282.87870862	679755.584942205	1368103.90297475	1368153.29819794	1374127.6971618	1374745.13744948	1377214.89860526
408	4738628.40129107	2726568.48561727	19	20	407	20.35	1197407.31829818	685524.064537603	1379756.32956483	1379805.72478778	1385804.82136214	1386422.26164591	1388892.02278603
409	4799007.13747698	2761134.33124823	19	20	408	20.4	1207574.7237182	691316.912619192	1391458.15137805	1391507.54660039	1397531.34078512	1398148.78106508	1400618.54218983
410	4859896.39222536	2795991.03770759	19	20	409	20.45	1217785.0949676	697134.129187204	1403209.3684133	1403258.76363557	1409307.25543051	1409924.69570671	1412394.45681634
411	4921298.31382773	2831139.82341966	19	20	410	20.5	1228038.4320474	702975.714241397	1415009.98067104	1415059.37589302	1421132.56529796	1421750.0055705	1424219.76666526
412	4983215.05057559	2866581.90680875	19	20	411	20.55	1238334.7349572	708841.667781798	1426859.98815062	1426909.38337229	1433007.27038723	1433624.71065612	1436094.47173629
413	5045648.75076044	2902318.5062992	19	20	412	20.6	1248674.003697	714731.989809005	1438759.39085208	1438808.78607325	1444931.37069802	1445548.81096333	1448018.57202912
414	5108601.56267377	2938350.8403153	19	20	413	20.65	1259056.2382666	720646.680322001	1450708.18877442	1450757.58399553	1456904.86622997	1457522.30649179	1459992.06754347
415	5172075.63460708	2974680.12728139	19	20	414	20.7	1269481.43866621	726585.739321802	1462706.38191807	1462755.77713889	1468927.7569829	1469545.19724128	1472014.95827906
416	5236073.11485188	3011307.58562177	19	20	415	20.75	1279949.60489599	732549.166807598	1474753.97028247	1474803.36550301	1481000.04295648	1481617.48321144	1484087.24423559
417	5300596.15169967	3048234.43376076	19	20	416	20.8	1290460.7369558	738536.962779798	1486850.95386744	1486900.34908764	1493121.72415044	1493739.16440208	1496208.9254128
418	5365646.89344195	3085461.89012268	19	20	417	20.85	1301014.83484561	744549.127238402	1498997.33267268	1499046.72789255	1505292.80056451	1505910.2408129	1508380.0018104
419	5431227.4883702	3122991.17313185	19	20	418	20.9	1311611.89856499	750585.660183402	1511193.10669756	1511242.50191743	1517513.27219847	1518130.71244361	1520600.47342814
420	5497340.08477595	3160823.50121258	19	20	419	20.95	1322251.928115	756646.561614601	1523438.27594263	1523487.67116199	1529783.13905204	1530400.57929399	1532870.34026574
421	5563986.83095068	3198960.09278919	19	20	420	21	1332934.92349461	762731.831532195	1535732.84040683	1535782.23562601	1542102.40112492	1542719.84136377	1545189.60232296
422	5631169.87518589	3237402.166286	19	20	421	21.05	1343660.8847042	768841.469936203	1548076.80009027	1548126.19530929	1554471.05841694	1555088.4986527	1557558.25959952
423	5698891.36577309	3276150.94012732	19	20	422	21.1	1354429.811744	774975.476826401	1560470.15499278	1560519.55021153	1566889.11092778	1567506.55116053	1569976.3120952
424	5767153.45100378	3315207.63273746	19	20	423	21.15	1365241.70461379	781133.852202799	1572912.90511393	1572962.30033242	1579356.55865725	1579973.99888703	1582443.75980973
425	5835958.27916946	3354573.46254076	19	20	424	21.2	1376096.5633136	787316.596066002	1585405.05045382	1585454.44567188	1591873.40160509	1592490.84183195	1594960.60274287
426	5905307.99856161	3394249.64796151	19	20	425	21.25	1386994.38784299	793523.708414994	1597946.5910113	1597995.98622955	1604439.63977106	1605057.07999505	1607526.84089439
427	5975204.75747176	3434237.40742405	19	20	426	21.3	1397935.17820301	799755.189250801	1610537.52678758	1610586.92200521	1617055.27315496	1617672.71337611	1620142.47426405
428	6045650.70419139	3474537.95935268	19	20	427	21.35	1408918.93439261	806011.038572602	1623177.85778112	1623227.25299865	1629720.30175655	1630337.74197489	1632807.50285162
429	6116647.987012	3515152.52217172	19	20	428	21.4	1419945.65641219	812291.256380798	1635867.58399222	1635916.9792097	1642434.72557559	1643052.16579119	1645521.92665687
430	6188198.7542251	3556082.3143055	19	20	429	21.45	1431015.34426201	818595.842675604	1648606.70542101	1648656.10063803	1655198.54461185	1655815.98482477	1658285.74567959
431	6260305.15412219	3597328.55417831	19	20	430	21.5	1442127.99794178	824924.797456199	1661395.2220666	1661444.61728354	1668011.75886518	1668629.19907542	1671098.95991954
432	6332969.33499476	3638892.46021449	19	20	431	21.55	1453283.61745141	831278.1207236	1674233.13392921	1674282.52914598	1680874.36833529	1681491.80854293	1683961.56937651
433	6406193.44513432	3680775.25083836	19	20	432	21.6	1464482.2027912	837655.812477395	1687120.44100868	1687169.83622506	1693786.37302201	1694403.81322707	1696873.57405029
434	6479979.63283237	3722978.14447421	19	20	433	21.65	1475723.75396099	844057.872717008	1700057.14330439	1700106.53852065	1706747.77292513	1707365.21312766	1709834.97394067
435	6554330.0463804	3765502.35954638	19	20	434	21.7	1487008.2709606	850484.301443398	1713043.24081644	1713092.63603255	1719758.56804445	1720376.00824447	1722845.76904744
436	6629246.83406991	3808349.11447918	19	20	435	21.75	1498335.75379021	856935.098655997	1726078.73354452	1726128.12876047	1732818.75837978	1733436.19857734	1735905.9593704
437	6704732.14419242	3851519.62769692	19	20	436	21.8	1509706.20245019	863410.264354805	1739163.62148873	1739213.01670429	1745928.3439309	1746545.78412601	1749015.54490935
438	6780788.1250394	3895015.11762393	19	20	437	21.85	1521119.61693959	869909.798540194	1752297.90464826	1752347.29986383	1759087.32469759	1759704.76489035	1762174.52566409
439	6857416.92490237	3938836.80268451	19	20	438	21.9	1532575.99725941	876433.701211605	1765481.5830235	1765530.97823891	1772295.70067974	1772913.14087014	1775382.90163443
440	6934620.69207283	3982985.90130299	19	20	439	21.95	1544075.3434092	882981.972369598	1778714.65661414	1778764.05182924	1785553.47187708	1786170.91206519	1788640.67282017
441	7012401.57484228	4027463.63190369	19	20	440	22	1555617.65538899	889554.612013996	1791997.12541994	1792046.52063472	1798860.63828949	1799478.07847531	1801947.83922113
442	7090761.72150221	4072271.21291091	19	20	441	22.05	1567202.9331986	896151.620144406	1805328.98944036	1805378.38465518	1812217.19991673	1812834.64010032	1815304.40083712
443	7169703.28034412	4117409.86274898	19	20	442	22.1	1578831.1768382	902772.996761398	1818710.24867566	1818759.64389033	1825623.15675869	1826240.59694005	1828710.35766796
444	7249228.39965953	4162880.79984221	19	20	443	22.15	1590502.3863082	909418.741864599	1832140.90312581	1832190.29834008	1839078.50881514	1839695.94899431	1842165.70971347
445	7329339.22773991	4208685.24261492	19	20	444	22.2	1602216.56160759	916088.855454205	1845620.95278988	1845670.34800422	1852583.25608593	1853200.69626294	1855670.45697346
446	7410037.91287679	4254824.40949142	19	20	445	22.25	1613973.70273761	922783.337529991	1859150.39766866	1859199.79288267	1866137.39857084	1866754.83874576	1869224.59944778
447	7491326.60336164	4301299.51889604	19	20	446	22.3	1625773.80969699	929502.188092396	1872729.23776109	1872778.6329751	1879740.93626975	1880358.37644259	1882828.13713624
448	7573207.44748599	4348111.78925309	19	20	447	22.35	1637616.882487	936245.407141	1886357.47306788	1886406.86828152	1893393.86918251	1894011.30935329	1896481.07003868
449	7655682.59354132	4395262.43898688	19	20	448	22.4	1649502.92110661	943012.994675804	1900035.103588	1900084.49880161	1907096.19730888	1907713.63747766	1910183.39815493
450	7738754.18981914	4442752.68652174	19	20	449	22.45	1661431.9255564	949804.950697199	1913762.12932197	1913811.52453528	1920847.9206488	1921465.36081558	1923935.12148482
451	7822424.38461094	4490583.75028198	19	20	450	22.5	1673403.89583599	956621.275204811	1927538.55026911	1927587.94548235	1934649.03920202	1935266.47936684	1937736.24002819
452	7906695.32620822	4538756.84869191	19	20	451	22.55	1685418.8319456	963461.968198586	1941364.36642944	1941413.76164265	1948499.55296846	1949116.99313131	1951586.75378489
453	7991569.1629025	4587273.20017585	19	20	452	22.6	1697476.73388559	970327.029678803	1955239.57780324	1955288.97301608	1962399.46194789	1963016.90210884	1965486.66275475
454	8077048.04298525	4636134.02315812	19	20	453	22.65	1709577.60165501	977216.459645405	1969164.18438951	1969213.57960244	1976348.76614019	1976966.20629927	1979435.96693762
455	8163134.114748	4685340.53606304	19	20	454	22.7	1721721.435255	984130.258098394	1983138.18618909	1983187.58140164	1990347.46554523	1990964.90570246	1993434.66633335
456	8249829.52648223	4734893.95731492	19	20	455	22.75	1733908.2346846	991068.4250376	1997161.58320091	1997210.97841342	2004395.56016283	2005013.00031823	2007482.76094177
457	8337136.42647945	4784795.50533808	19	20	456	22.8	1746137.99994441	998030.960463211	2011234.37542544	2011283.77063772	2018493.04999287	2019110.49014647	2021580.25076279
458	8425056.96303115	4835046.39855684	19	20	457	22.85	1758410.731034	1005017.86437519	2025356.56286215	2025405.95807437	2032639.93503518	2033257.37518701	2035727.13579619
459	8513593.28442883	4885647.85539551	19	20	458	22.9	1770726.42795358	1012029.1367734	2039528.14551101	2039577.54072322	2046836.21528966	2047453.65543973	2049923.41604187
460	8602747.53896401	4936601.09427841	19	20	459	22.95	1783085.09070363	1019064.777658	2053749.12337236	2053798.51858411	2061081.89075612	2061699.33090445	2064169.09149967
461	8692521.87492817	4987907.33362985	19	20	460	23	1795486.7192832	1026124.7870288	2068019.49644515	2068068.89165694	2075376.96143444	2075994.40158108	2078464.16216942
462	8782918.44061281	5039567.79187416	19	20	461	23.05	1807931.31369278	1033209.1648862	2082339.26472987	2082388.6599416	2089721.42732449	2090338.86746946	2092808.62805107
463	8873939.38430944	5091583.68743564	19	20	462	23.1	1820418.87393262	1040317.9112296	2096708.42822631	2096757.82343786	2104115.28842613	2104732.72856945	2107202.4891444
464	8965586.85430956	5143956.23873862	19	20	463	23.15	1832949.4000024	1047451.02605959	2111126.98693434	2111176.38214567	2118558.54473927	2119175.98488093	2121645.74544934
465	9057862.99890466	5196686.66420742	19	20	464	23.2	1845522.89190199	1054608.50937601	2125594.94085364	2125644.33606487	2133051.19626368	2133668.63640377	2136138.3969657
466	9150769.96638625	5249776.18226634	19	20	465	23.25	1858139.34963178	1061790.36117839	2140112.28998418	2140161.68519533	2147593.24299933	2148210.68313778	2150680.44369338
467	9244309.90504582	5303226.01133971	19	20	466	23.3	1870798.77319142	1068996.58146741	2154679.03432589	2154728.42953693	2162184.68494605	2162802.12508299	2165271.88563225
468	9338484.96317488	5357037.36985184	19	20	467	23.35	1883501.16258118	1076227.17024259	2169295.17387861	2169344.56908949	2176825.52210372	2177442.9622391	2179912.72278217
469	9433297.28906493	5411211.47622705	19	20	468	23.4	1896246.51780102	1083482.1275042	2183960.70864234	2184010.10385299	2191515.75447221	2192133.19460608	2194602.955143
470	9528749.03100745	5465749.54888966	19	20	469	23.45	1909034.83885039	1090761.45325221	2198675.63861644	2198725.03382723	2206255.38205141	2206872.82218377	2209342.58271468
471	9624842.33729397	5520652.80626398	19	20	470	23.5	1921866.12573039	1098065.1474864	2213439.96380165	2213489.35901211	2221044.40484112	2221661.84497201	2224131.60549701
472	9721579.35621597	5575922.46677433	19	20	471	23.55	1934740.37844002	1105393.21020698	2228253.6841971	2228303.07940748	2235882.82284149	2236500.26297083	2238970.02348992
473	9818962.23606496	5631559.74884502	19	20	472	23.6	1947657.59697977	1112745.64141382	2243116.799803	2243166.19501334	2250770.63605206	2251388.07617995	2253857.83669328
474	9916993.12513243	5687565.87090038	19	20	473	23.65	1960617.78134942	1120122.4411072	2258029.31061921	2258078.70582925	2265707.84447288	2266325.28459942	2268795.04510697
475	10015674.1717099	5743942.05136471	19	20	474	23.7	1973620.93154941	1127523.60928658	2272991.21664572	2273040.61185576	2280694.44810387	2281311.88822895	2283781.64873089
476	10115007.5240888	5800689.50866234	19	20	475	23.75	1986667.04757798	1134949.14595261	2288002.51788122	2288051.91309202	2295730.44694469	2296347.88706852	2298817.64756487
477	10214995.3305608	5857809.46121759	19	20	476	23.8	1999756.12943999	1142399.05110499	2303063.21432965	2303112.60953828	2310815.84099562	2311433.28111802	2313903.04160889
478	10315639.7394172	5915303.12745476	19	20	477	23.85	2012888.17712802	1149873.3247434	2318173.30598431	2318222.70119439	2325950.63025619	2326568.07037734	2329037.83086275
479	10416942.8989496	5973171.72579818	19	20	478	23.9	2026063.190648	1157371.96686842	2333332.79285052	2333382.18806013	2341134.81472663	2341752.25484627	2344222.01532639
480	10518906.9574495	6031416.47467216	19	20	479	23.95	2039281.16999798	1164894.9774796	2348541.67492627	2348591.07013548	2356368.39440648	2356985.83452491	2359455.59499969
481	10621534.0632083	6090038.59250102	19	20	480	24	2052542.11517602	1172442.3565772	2363799.95220991	2363849.34742035	2371651.36929592	2372268.80941294	2374738.56988255
482	10724826.3645177	6149039.29770908	19	20	481	24.05	2065846.02618799	1180014.10416121	2379107.62470639	2379157.01991498	2386983.73939454	2387601.17951038	2390070.93997487
483	10828786.009669	6208419.80872065	19	20	482	24.1	2079192.90302601	1187610.2202314	2394464.69240868	2394514.08761857	2402365.50470261	2402982.9448171	2405452.7052765
484	10933415.1469539	6268181.34396005	19	20	483	24.15	2092582.74569798	1195230.70478799	2409871.15532364	2409920.55053171	2417796.66521966	2418414.10533301	2420883.86578742
485	11038715.9246637	6328325.12185159	19	20	484	24.2	2106015.55419602	1202875.55783082	2425327.01344424	2425376.4086536	2433277.22094595	2433894.66105801	2436364.42150744
486	11144690.49109	6388852.3608196	19	20	485	24.25	2119491.32852599	1210544.77936018	2440832.26677563	2440881.66198487	2448807.1718812	2449424.61199196	2451894.37243652
487	11251340.9945243	6449764.27928838	19	20	486	24.3	2133010.06868601	1218238.36937562	2456386.91531584	2456436.31052434	2464386.51802514	2465003.95813479	2467473.71857454
488	11358669.5832581	6511062.09568227	19	20	487	24.35	2146571.774676	1225956.32787779	2471990.95906503	2472040.35427332	2480015.25937802	2480632.6994864	2483102.45992142
489	11466678.4055828	6572747.02842556	19	20	488	24.4	2160176.44649401	1233698.65486581	2487644.39802099	2487693.79323068	2495693.3959394	2496310.8360467	2498780.59647705
490	11575369.6097901	6634820.29594258	19	20	489	24.45	2173824.08414599	1241465.3503404	2503347.23218912	2503396.62739668	2511420.92770954	2512038.36781561	2514508.12824135
491	11684745.3441713	6697283.11665765	19	20	490	24.5	2187514.68762401	1249256.4143014	2519099.4615624	2519148.85677117	2527197.854688	2527815.29479309	2530285.05521417
492	11794807.757018	6760136.70899509	19	20	491	24.55	2201248.25693399	1257071.8467488	2534901.08614584	2534950.48135445	2543024.17687504	2543641.61697891	2546111.37739547
493	11905558.9966217	6823382.2913792	19	20	492	24.6	2215024.792074	1264911.64768221	2550752.1059375	2550801.50114577	2558899.89427019	2559517.33437305	2561987.09478515
494	12017001.2112739	6887021.0822343	19	20	493	24.65	2228844.29304399	1272775.81710199	2566652.52093741	2566701.91614532	2574825.00687375	2575442.44697542	2577912.20738313
495	12129136.5492661	6951054.29998472	19	20	494	24.7	2242706.75984401	1280664.3550084	2582602.33114568	2582651.7263534	2590799.51468527	2591416.95478594	2593886.71518931
496	12241967.1588897	7015483.16305477	19	20	495	24.75	2256612.192472	1288577.26140101	2598601.53656019	2598650.93176921	2606823.41770499	2607440.85780451	2609910.61820364
497	12355495.1884364	7080308.88986877	19	20	496	24.8	2270560.59093401	1296514.53628	2614650.13718622	2614699.53239304	2622896.71593268	2623514.15603106	2625983.91642594
498	12469722.7861975	7145532.69885102	19	20	497	24.85	2284551.955222	1304476.17964501	2630748.13301652	2630797.52822477	2639019.40936808	2639636.8494655	2642106.60985619
499	12584652.1004646	7211155.80842586	19	20	498	24.9	2298586.28534198	1312462.19149679	2646895.52405659	2646944.91926466	2655191.49801144	2655808.93810783	2658278.69849429
500	12700285.2795292	7277179.43701759	19	20	499	24.95	2312663.58129203	1320472.57183461	2663092.31030432	2663141.70551197	2671412.98186233	2672030.42195779	2674500.18234022
501	12816624.4716828	7343604.80305053	19	20	500	25	2326783.84307198	1328507.32065881	2679338.49175965	2679387.88696695	2687683.86092103	2688301.30101539	2690771.06139382
502	12933671.8252169	7410433.12494901	19	20	501	25.05	2340947.07068201	1336566.4379696	2695634.06842276	2695683.46362984	2704004.13518709	2704621.57528055	2707091.335655
503	13051429.4884229	7477665.62113733	19	20	502	25.1	2355153.26412	1344649.9237664	2711979.04029144	2712028.43549989	2720373.80466081	2720991.24475319	2723461.0051237
504	13169899.6095925	7545303.51003981	19	20	503	25.15	2369402.42339198	1352757.7780496	2728373.40737104	2728422.8025774	2736792.8693419	2737410.30943324	2739880.06979986
505	13289084.337017	7613348.01008077	19	20	504	25.2	2383694.54849001	1360890.00081919	2744817.16965459	2744866.56486221	2753261.32923032	2753878.76932061	2756348.52968339
506	13408985.818988	7681800.33968453	19	20	505	25.25	2398029.63941999	1369046.59207521	2761310.32714715	2761359.72235467	2769779.18432579	2770396.62441531	2772866.38477425
507	13529606.203797	7750661.7172754	19	20	506	25.3	2412407.69618001	1377227.55181739	2777852.87984685	2777902.27505397	2786346.43462842	2786963.87471709	2789433.63507229
508	13650947.6397355	7819933.3612777	19	20	507	25.35	2426828.71877	1385432.88004601	2794444.8277537	2794494.22296074	2802963.08013831	2803580.52022598	2806050.28057746
509	13773012.275095	7889616.49011574	19	20	508	25.4	2441292.70719003	1393662.5767608	2811086.17086755	2811135.56607418	2819629.12085504	2820246.56094188	2822716.32128975
510	13895802.258167	7959712.32221385	19	20	509	25.45	2455799.66143999	1401916.64196219	2827776.90918844	2827826.30439463	2836344.55677888	2836961.99686482	2839431.75720894
511	14019319.7372429	8030222.07599633	19	20	510	25.5	2470349.58151799	1410195.0756496	2844517.04271436	2844566.43792195	2853109.3879096	2853726.82799456	2856196.58833514
512	14143566.8606143	8101146.96988752	19	20	511	25.55	2484942.467428	1418497.8778238	2861306.5714491	2861355.96665611	2869923.6142471	2870541.05433109	2873010.81466815
513	14268545.7765727	8172488.22231171	19	20	512	25.6	2499578.31916802	1426825.0484838	2878145.49539032	2878194.89059703	2886787.23579115	2887404.67587436	2889874.43620797
514	14394258.6334096	8244247.05169323	19	20	513	25.65	2514257.136738	1435176.5876304	2895033.81453834	2895083.20974501	2903700.25254185	2904317.6926243	2906787.45295447
515	14520707.5794165	8316424.6764564	19	20	514	25.7	2528978.92013799	1443552.49526341	2911971.52889302	2912020.92409956	2920662.66449933	2921280.10458083	2923749.86490759
516	14647894.7628849	8389022.31502554	19	20	515	25.75	2543743.66936799	1451952.7713828	2928958.63845427	2929008.03366035	2937674.47166332	2938291.91174398	2940761.67206733
517	14775822.3321063	8462041.18582495	19	20	516	25.8	2558551.38442799	1460377.41598818	2945995.14322185	2946044.53842759	2954735.67403376	2955353.11411351	2957822.87443349
518	14904492.4353721	8535482.50727896	19	20	517	25.85	2573402.06531599	1468826.42908022	2963081.04319426	2963130.43840164	2971846.27161041	2972463.71168942	2974933.47200616
519	15033907.2209739	8609347.49781187	19	20	518	25.9	2588295.71203601	1477299.81065821	2980216.33837457	2980265.73358164	2989006.26439355	2989623.70447167	2992093.46478521
520	15164068.8372033	8683637.37584803	19	20	519	25.95	2603232.324588	1485797.5607232	2997401.02876323	2997450.42396796	3006215.65238278	3006833.09246009	3009302.8527705
521	15294979.4323516	8758353.35981172	19	20	520	26	2618211.90296602	1494319.67927378	3014635.11435427	3014684.50956046	3023474.43557836	3024091.8756549	3026561.63596203
522	15426641.1547104	8833496.66812728	19	20	521	26.05	2633234.44717601	1502866.1663112	3031918.59515345	3031967.99035951	3040782.61397992	3041400.05405574	3043869.81435974
523	15559056.1525711	8909068.51921901	19	20	522	26.1	2648299.957214	1511437.02183459	3049251.47115679	3049300.86636393	3058140.1875877	3058757.62766275	3061227.3879636
524	15692226.5742254	8985070.13151124	19	20	523	26.15	2663408.43308598	1520032.2458446	3066633.74236978	3066683.13757509	3075547.15640149	3076164.59647569	3078634.35677348
525	15826154.5679646	9061502.72342829	19	20	524	26.2	2678559.87478402	1528651.83834102	3084065.40878535	3084114.80399188	3093003.52042085	3093620.96049458	3096090.72078933
526	15960842.2820804	9138367.51339446	19	20	525	26.25	2693754.28231601	1537295.79932339	3101546.47041007	3101595.86561493	3110509.27964647	3111126.71971934	3113596.48001114
527	16096291.8648641	9215665.71983409	19	20	526	26.3	2708991.65567398	1545964.12879258	3119076.92723739	3119126.32244348	3128064.43407772	3128681.87414988	3131151.6344388
528	16232505.4646073	9293398.56117147	19	20	527	26.35	2724271.99486401	1554656.82674762	3136656.77927205	3136706.17447777	3145668.9837151	3146286.42378634	3148756.18407224
529	16369485.2296015	9371567.25583093	19	20	528	26.4	2739595.29988401	1563373.89318921	3154286.02651252	3154335.42171786	3163322.92855783	3163940.36862853	3166410.12891145
530	16507233.3081381	9450173.02223678	19	20	529	26.45	2754961.570732	1572115.32811698	3171964.66895684	3172014.06416356	3181026.26860637	3181643.70867617	3184113.46895631
531	16645751.8485088	9529217.07881336	19	20	530	26.5	2770370.80741398	1580881.1315316	3189692.7066105	3189742.10181527	3198779.00386033	3199396.44392951	NA
532	16785042.9990049	9608700.64398495	19	20	531	26.55	2785823.00992202	1589671.3034318	3207470.13946592	3207519.53467219	3216581.13431985	3217198.57438838	NA
533	16925108.9079181	9688624.9361759	19	20	532	26.6	2801318.17826398	1598485.84381901	3225296.96753058	3225346.36273496	3234432.65998497	3235050.10005284	NA
534	17065951.7235397	9768991.17381051	19	20	533	26.65	2816856.31243199	1607324.75269221	3243173.1907971	3243222.58600279	3252333.58085557	3252951.02092266	NA
535	17207573.5941613	9849800.57531309	19	20	534	26.7	2832437.41243206	1616188.03005159	3261098.80927071	3261148.20447614	3270283.89693148	3270901.33699783	NA
536	17349976.6680744	9931054.35910797	19	20	535	26.75	2848061.47826195	1625075.6758976	3279073.82294965	3279123.21815468	3288283.60821254	3288901.0482783	NA
537	17493163.0935704	10012753.7436195	19	20	536	26.8	2863728.50992002	1633987.69023061	3297098.23183263	3297147.62703896	3306332.71469905	3306950.15476409	NA
538	17637135.018941	10094899.9472719	19	20	537	26.85	2879438.507412	1642924.07304801	3315172.03592328	3315221.43112801	3324431.21639057	3325048.65645506	NA
539	17781894.5924776	10177494.1884896	19	20	538	26.9	2895191.47073202	1651884.82435398	3333295.23521851	3333344.63042229	3342579.11328749	3343196.55335122	NA
540	17927443.9624716	10260537.6856968	19	20	539	26.95	2910987.39987999	1660869.944144	3351467.82971596	3351517.22492196	3360776.4053893	3361393.84545253	NA
541	18073785.2772146	10344031.6573179	19	20	540	27	2926826.29486002	1669879.432422	3369689.81942108	3369739.21462647	3379023.09269628	NA	NA
542	18220920.6849981	10427977.3217772	19	20	541	27.05	2942708.15566994	1678913.28918602	3387961.20433098	3388010.59953603	3397319.17520834	NA	NA
543	18368852.3341136	10512375.897499	19	20	542	27.1	2958632.98231006	1687971.51443601	3406281.98444584	3406331.37965059	3415664.65292514	NA	NA
544	18517582.3728526	10597228.6029077	19	20	543	27.15	2974600.77477999	1697054.108174	3424652.1597663	3424701.55497026	3434059.52584688	NA	NA
545	18667112.9495065	10682536.6564275	19	20	544	27.2	2990611.53307796	1706161.07039601	3443071.73028877	3443121.12549471	3452503.79397358	NA	NA
546	18817446.212367	10768301.2764827	19	20	545	27.25	3006665.25720999	1715292.40110397	3461540.69601942	3461590.09122381	NA	NA	NA
547	18968584.3097254	10854523.6814978	19	20	546	27.3	3022761.94716804	1724448.100302	3480059.05695324	3480108.45215772	NA	NA	NA
548	19120529.3898733	10941205.0898969	19	20	547	27.35	3038901.60295799	1733628.16798203	3498626.8130913	3498676.20829656	NA	NA	NA
549	19273283.6011022	11028346.7201045	19	20	548	27.4	3055084.22457799	1742832.604152	3517243.96443587	NA	NA	NA	NA
550	19426849.0917036	11115949.7905447	19	20	549	27.45	3071309.81202804	1752061.40880398	3535910.51098298	NA	NA	NA	NA
551	NA	NA	19	20	550	27.5	NA	NA	NA	NA	NA	NA	NA
552	NA	NA	19	20	551	27.55	NA	NA	NA	NA	NA	NA	NA
553	NA	NA	19	20	552	27.6	NA	NA	NA	NA	NA	NA	NA
554	NA	NA	19	20	553	27.65	NA	NA	NA	NA	NA	NA	NA
555	NA	NA	19	20	554	27.7	NA	NA	NA	NA	NA	NA	NA
556	NA	NA	19	20	555	27.75	NA	NA	NA	NA	NA	NA	NA
557	NA	NA	19	20	556	27.8	NA	NA	NA	NA	NA	NA	NA
558	NA	NA	19	20	557	27.85	NA	NA	NA	NA	NA	NA	NA
559	NA	NA	19	20	558	27.9	NA	NA	NA	NA	NA	NA	NA
560	NA	NA	19	20	559	27.95	NA	NA	NA	NA	NA	NA	NA
561	NA	NA	19	20	560	28	NA	NA	NA	NA	NA	NA	NA
562	NA	NA	19	20	561	28.05	NA	NA	NA	NA	NA	NA	NA
563	NA	NA	19	20	562	28.1	NA	NA	NA	NA	NA	NA	NA
564	NA	NA	19	20	563	28.15	NA	NA	NA	NA	NA	NA	NA
565	NA	NA	19	20	564	28.2	NA	NA	NA	NA	NA	NA	NA
566	NA	NA	19	20	565	28.25	NA	NA	NA	NA	NA	NA	NA
567	NA	NA	19	20	566	28.3	NA	NA	NA	NA	NA	NA	NA
568	NA	NA	19	20	567	28.35	NA	NA	NA	NA	NA	NA	NA
569	NA	NA	19	20	568	28.4	NA	NA	NA	NA	NA	NA	NA
570	NA	NA	19	20	569	28.45	NA	NA	NA	NA	NA	NA	NA
571	NA	NA	19	20	570	28.5	NA	NA	NA	NA	NA	NA	NA
572	NA	NA	19	20	571	28.55	NA	NA	NA	NA	NA	NA	NA
573	NA	NA	19	20	572	28.6	NA	NA	NA	NA	NA	NA	NA
574	NA	NA	19	20	573	28.65	NA	NA	NA	NA	NA	NA	NA
575	NA	NA	19	20	574	28.7	NA	NA	NA	NA	NA	NA	NA
576	NA	NA	19	20	575	28.75	NA	NA	NA	NA	NA	NA	NA
577	NA	NA	19	20	576	28.8	NA	NA	NA	NA	NA	NA	NA
578	NA	NA	19	20	577	28.85	NA	NA	NA	NA	NA	NA	NA
579	NA	NA	19	20	578	28.9	NA	NA	NA	NA	NA	NA	NA
580	NA	NA	19	20	579	28.95	NA	NA	NA	NA	NA	NA	NA
581	NA	NA	19	20	580	29	NA	NA	NA	NA	NA	NA	NA
582	NA	NA	19	20	581	29.05	NA	NA	NA	NA	NA	NA	NA
583	NA	NA	19	20	582	29.1	NA	NA	NA	NA	NA	NA	NA
584	NA	NA	19	20	583	29.15	NA	NA	NA	NA	NA	NA	NA
585	NA	NA	19	20	584	29.2	NA	NA	NA	NA	NA	NA	NA
586	NA	NA	19	20	585	29.25	NA	NA	NA	NA	NA	NA	NA
587	NA	NA	19	20	586	29.3	NA	NA	NA	NA	NA	NA	NA
588	NA	NA	19	20	587	29.35	NA	NA	NA	NA	NA	NA	NA
589	NA	NA	19	20	588	29.4	NA	NA	NA	NA	NA	NA	NA
590	NA	NA	19	20	589	29.45	NA	NA	NA	NA	NA	NA	NA
591	NA	NA	19	20	590	29.5	NA	NA	NA	NA	NA	NA	NA
592	NA	NA	19	20	591	29.55	NA	NA	NA	NA	NA	NA	NA
593	NA	NA	19	20	592	29.6	NA	NA	NA	NA	NA	NA	NA
594	NA	NA	19	20	593	29.65	NA	NA	NA	NA	NA	NA	NA
595	NA	NA	19	20	594	29.7	NA	NA	NA	NA	NA	NA	NA
596	NA	NA	19	20	595	29.75	NA	NA	NA	NA	NA	NA	NA
597	NA	NA	19	20	596	29.8	NA	NA	NA	NA	NA	NA	NA
598	NA	NA	19	20	597	29.85	NA	NA	NA	NA	NA	NA	NA
599	NA	NA	19	20	598	29.9	NA	NA	NA	NA	NA	NA	NA
600	NA	NA	19	20	599	29.95	NA	NA	NA	NA	NA	NA	NA
601	NA	NA	19	20	600	30	NA	NA	NA	NA	NA	NA	NA
