# Supplementary material for: An automated feeding system for the African killifish reveals the impact of diet on lifespan and allows scalable assessment of associative learning
Source: eLife. 2022 Nov 10;11:e69008. doi: 10.7554/eLife.69008 (PMC9788828; doi:10.7554/eLife.69008)
Supplement: Figure 6—source data 3. [file elife-69008-fig6-data3.zip › Filtered and Interpolated Trajectories with Kinematics/t22_REC002 DLC_likelihood-euclidean-filtered_splines-interpolated_kinematics_02_resnet50_TrainAllTheThingsJun28shuffle1_1030000.csv]

	x2	y2	fishnum	recording_num	bodyparts_coords	seconds	velocity_x	velocity_y	velocity_xy	velocity_xy_5frame	velocity_xy_10frame	velocity_xy_20frame	velocity_xy_40frame
1	NA	NA	22	2	0	0	0	0	0	NA	NA	NA	NA
2	288.853729248047	157.51106262207	22	2	1	0.05	NA	NA	NA	NA	NA	NA	NA
3	278.663017966531	170.52163141424	22	2	2	0.1	-203.814225630319	260.2113758434	330.530178179848	NA	NA	NA	NA
4	268.472306685014	183.53220020641	22	2	3	0.15	-203.81422563034	260.2113758434	330.530178179861	NA	NA	NA	NA
5	258.281595403498	196.542768998579	22	2	4	0.2	-203.814225630321	260.21137584338	330.530178179833	330.53017817985	NA	NA	NA
6	248.090884121982	209.553337790749	22	2	5	0.25	-203.81422563032	260.2113758434	330.530178179848	330.53017817985	NA	NA	NA
7	237.900172840465	222.563906582919	22	2	6	0.3	-203.81422563034	260.2113758434	330.530178179861	330.53017817985	330.53017817985	NA	NA
8	227.709461558949	235.574475375089	22	2	7	0.35	-203.81422563032	260.2113758434	330.530178179848	330.530178179853	330.53017817985	NA	NA
9	217.518750277432	248.585044167259	22	2	8	0.4	-203.81422563034	260.2113758434	330.530178179861	330.53017817985	300.034818983368	NA	NA
10	207.328038995916	261.595612959429	22	2	9	0.45	-203.81422563032	260.2113758434	330.530178179848	330.53017817985	269.539459786888	NA	NA
11	197.1373277144	274.606181751598	22	2	10	0.5	-203.81422563032	260.21137584338	330.530178179833	330.53017817985	239.044100590409	NA	NA
12	186.946616432883	287.616750543768	22	2	11	0.55	-203.81422563034	260.2113758434	330.53017817986	269.539459786885	208.548741393926	193.301061795685	NA
13	176.755905151367	300.627319335938	22	2	12	0.6	-203.81422563032	260.211375843401	330.530178179849	208.548741393922	178.053382197445	178.053382197445	NA
14	175.525785966353	300.976906516336	22	2	13	0.65	-24.6023837002798	6.99174360795951	25.5765862150373	147.558023000967	147.558023000962	162.805702599203	NA
15	174.295666781339	301.326493696733	22	2	14	0.7	-24.6023837002798	6.99174360794018	25.576586215032	86.5673046080025	117.062663804481	146.695696103076	NA
16	173.065547596324	301.676080877131	22	2	15	0.75	-24.6023837003003	6.99174360796064	25.5765862150573	25.5765862150393	86.5673046080013	130.585689606948	NA
17	171.83542841131	302.025668057529	22	2	16	0.8	-24.6023837002798	6.99174360795951	25.5765862150373	25.5765862150393	56.0719454115209	114.475683110819	NA
18	170.605309226296	302.375255237926	22	2	17	0.85	-24.6023837002804	6.99174360794018	25.5765862150326	25.5765862150393	25.5765862150392	98.3656766146918	NA
19	169.375190041282	302.724842418324	22	2	18	0.9	-24.6023837002798	6.99174360795951	25.5765862150373	25.5765862150354	25.5765862150393	82.6606392470371	NA
20	168.145070856268	303.074429598721	22	2	19	0.95	-24.6023837002798	6.99174360794018	25.576586215032	25.5765862150393	23.851932419264	66.9556018793822	NA
21	166.914951671254	303.424016779119	22	2	20	1	-24.6023837002804	6.99174360795951	25.5765862150378	25.5765862150392	22.1272786234882	50.6828757612809	NA
22	165.684832486239	303.773603959517	22	2	21	1.05	-24.6023837002997	6.99174360796064	25.5765862150567	25.5765862150393	20.4026248277124	34.4101496431775	115.850626949446
23	164.454713301225	304.123191139914	22	2	22	1.1	-24.6023837002798	6.99174360794018	25.576586215032	22.1272786234887	18.677971031939	18.1374235250754	107.813681359691
24	163.224594116211	304.472778320312	22	2	23	1.15	-24.6023837002804	6.99174360795951	25.5765862150378	18.677971031941	17.7632554931119	20.8324070196668	100.234628233226
25	163.312572479248	304.879882812499	22	2	24	1.2	1.75956726073991	8.14208984373977	8.33004825727907	15.2286634403854	16.8485399542836	23.5273905142574	92.3349135920526
26	163.400550842285	305.286987304687	22	2	25	1.25	1.75956726074048	8.14208984376023	8.33004825729919	11.7793558488388	14.7984469145605	26.2223740088477	84.4351989508782
27	163.488529205322	305.694091796874	22	2	26	1.3	1.75956726073991	8.14208984373977	8.33004825727907	9.94992477118446	12.7483538748342	28.9173575034393	77.1801004167108
28	163.576507568359	306.101196289062	22	2	27	1.35	1.75956726073991	8.14208984376023	8.33004825729907	11.5698012850785	10.6982608351117	31.6123409980308	70.1878662878037
29	162.763969421386	305.980377197266	22	2	28	1.4	-16.2507629394599	-2.41638183591931	16.4294308267659	10.9189227971801	16.0882278242943	34.3073244926212	62.9642855020483
30	161.951431274414	305.859558105469	22	2	29	1.45	-16.2507629394401	-2.41638183594091	16.4294308267494	10.2680443092829	23.2028486092508	37.0023079872128	55.039787547124
31	162.120152791341	305.669982910156	22	2	30	1.5	3.37443033854015	-3.79150390625909	5.07565581780701	9.61716582138448	30.3174693942073	37.3140479874285	47.2435828794945
32	162.288874308268	305.480407714844	22	2	31	1.55	3.37443033853958	-3.79150390624091	5.07565581779305	22.226530877404	37.4320901791662	38.4001921032067	40.0767876243759
33	162.457595825195	305.290832519531	22	2	32	1.6	3.37443033854015	-3.79150390625909	5.07565581780701	34.8358959334231	44.5467109641227	37.5739805219375	32.976545526922
34	166.365230015346	306.013039725167	22	2	33	1.65	78.1526838030197	14.4441441127196	79.4762561068637	49.7160159912345	50.8513934921305	37.6635538672494	33.5001432285878
35	170.272864205496	306.735246930803	22	2	34	1.7	78.1526838030004	14.4441441127196	79.4762561068447	64.5961360490494	57.156076020142	37.9741310810295	36.2366360057628
36	174.180498395647	307.457454136439	22	2	35	1.75	78.1526838030197	14.4441441127208	79.4762561068639	79.4762561068608	59.8296490602964	38.284708294808	39.5191073422562
37	178.088132585798	308.179661342076	22	2	36	1.8	78.1526838030203	14.444144112739	79.4762561068678	79.476256106857	64.0520303315793	39.8845177226023	42.8015786787498
38	181.995766775949	308.901868547712	22	2	37	1.85	78.1526838030197	14.4441441127208	79.4762561068639	79.4762561068608	64.4497002087634	42.0100559609155	46.0840500152438
39	185.903400966099	309.624075753348	22	2	38	1.9	78.1526838030004	14.4441441127196	79.4762561068447	69.9432821293583	59.2388799102045	43.2679317570595	49.3665213517375
40	189.81103515625	310.346282958984	22	2	39	1.95	78.1526838030197	14.4441441127196	79.4762561068637	63.5079246141091	52.7454135528081	43.1239732148658	49.7964343722722
41	188.717468261719	311.501281738281	22	2	40	2	-21.8713378906199	23.0999755859409	31.8113862193513	49.4231443106659	46.2519471954086	43.8042899977081	49.6577192657452
42	190.602783203125	310.073455810547	22	2	41	2.05	37.7062988281199	-28.5565185546807	47.299468530622	39.001503713552	42.3369452660385	45.7434256055743	49.6900798816678
43	191.05534362793	310.066253662109	22	2	42	2.1	9.0512084961	-0.144042968760232	9.05235458964805	26.0145709987554	39.4734009577083	47.8156675287685	49.8054485566342
44	191.240600585938	308.71044921875	22	2	43	2.15	3.70513916016023	-27.1160888671795	27.368053121275	22.560612261459	35.6844700219884	46.1678794375088	49.893120049259
45	191.705802917481	309.269226074219	22	2	44	2.2	9.30404663085994	11.1755371093795	14.5415925328808	21.1659659179679	29.0918704095897	48.9458814972682	50.4500665935765
46	192.171005249023	309.828002929688	22	2	45	2.25	9.30404663084005	11.1755371093807	14.541592532869	29.5236576047507	27.7789309351198	52.8158406756647	50.5929033642668
47	191.726501464844	307.861297607422	22	2	46	2.3	-8.89007568358011	-39.3341064453205	40.3262368131665	32.3674363304247	27.4348208795694	56.6857998540604	50.9376948901175
48	193.346633911133	309.820159912109	22	2	47	2.35	32.4026489257801	39.1772460937398	50.8408130235621	32.1691698204239	31.1816348487735	60.5557590324568	51.8190994453587
49	192.908309936523	307.787536621094	22	2	48	2.4	-8.76647949220001	-40.6524658203	41.5869467496452	32.9972496087807	33.0968789648132	64.4257182108538	54.2791759415302
50	193.145156860352	308.422302246094	22	2	49	2.45	4.73693847657955	12.6953125	13.5502599828769	33.7036758411709	45.1463494417283	62.5905607573316	56.7392524377021
51	192.291534423828	308.801605224609	22	2	50	2.5	-17.0724487304796	7.58605957029999	18.6819914746526	32.8396120927964	59.3797341559207	62.0013905440619	59.4831733090977
52	194.006500244141	307.434936523438	22	2	51	2.55	34.2993164062597	-27.3333740234193	43.8583679751179	33.8263215992016	71.0346544420823	60.9799676601289	62.2270941804935
53	196.14991760254	308.338348388672	22	2	52	2.6	42.8683471679801	18.0682373046795	46.5204942816893	58.1235290630327	81.6381171072054	62.0369165913309	64.971015051889
54	198.293334960938	309.241760253906	22	2	53	2.65	42.8683471679602	18.0682373046807	46.5204942816714	85.7622187030607	93.1669663997192	62.1226862312686	65.854920916058
55	204.391372680664	312.140197753906	22	2	54	2.7	121.96075439452	57.96875	135.036297302032	108.365633042994	96.0892511050734	62.9260021061236	66.7388267802281
56	211.181842803955	316.066299438477	22	2	55	2.75	135.80940246582	78.5220336914199	156.875439674793	130.436622121614	96.2238501530039	62.9010984337256	67.6227326443972
57	217.972312927246	319.992401123047	22	2	56	2.8	135.80940246582	78.5220336913994	156.875439674783	152.507611200237	94.5251144406884	61.9908720576327	68.5066385085662
58	224.762783050537	323.918502807618	22	2	57	2.85	135.80940246582	78.5220336914199	156.875439674793	134.054973147114	92.8921983338882	61.6281429298019	69.3905443727353
59	231.553253173828	327.844604492188	22	2	58	2.9	135.80940246582	78.5220336914006	156.875439674783	106.685481602947	91.1484934977241	65.290420126001	70.2744502369048
60	233.676559448242	327.588836669922	22	2	59	2.95	42.4661254882795	-5.11535644532046	42.7731070364194	80.6845958383832	80.7056547705188	70.3545316605385	71.1583561010739
61	233.989074707031	328.540222167969	22	2	60	3	6.25030517578011	19.0277099609398	20.0279819539571	55.347774546162	66.4224627115306	75.1620566204873	73.2338837124308
62	235.32487487793	328.396118164062	22	2	61	3.05	26.7160034179801	-2.88208007813978	26.8710108519634	29.7893757952113	52.947089673183	78.7107627554126	74.9222092660059
63	236.827774047852	328.25439453125	22	2	62	3.1	30.0579833984398	-2.83447265623977	30.1913332136865	27.3563363939235	41.6181687523984	82.1263625750096	77.5667126681054
64	235.528793334961	327.600738525391	22	2	63	3.15	-25.9796142578199	-13.0731201171795	29.0834459200302	26.1594438201141	37.4138738522829	85.5419623946073	79.7533236069142
65	237.056091308594	327.50341796875	22	2	64	3.2	30.5459594726602	-1.94641113282046	30.6079100299803	25.2095835079829	44.6198122160035	84.531772063188	82.2605960604329
66	237.23095703125	328.183471679688	22	2	65	3.25	3.49731445311988	13.6010742187602	14.0435190849098	27.8885629586349	54.1002630879706	82.4296246131298	84.7678685139518
67	238.254669189453	327.764617919922	22	2	66	3.3	20.4742431640602	-8.37707519532046	22.1217092913075	45.0383719093545	62.8964110701367	80.3274771630719	86.6305248604633
68	239.460052490234	329.580230712891	22	2	67	3.35	24.1076660156199	36.3122558593807	43.5862304669468	61.8832880380835	71.3605268161309	78.2253297130137	88.2303168017154
69	245.131697434645	330.473928598258	22	2	68	3.4	113.43289888822	17.8739577073395	114.832490673628	82.0410823558272	79.9354312914904	76.1231822629558	90.0614553998149
70	250.803342379056	331.367626483624	22	2	69	3.45	113.43289888822	17.8739577073202	114.832490673625	100.583238632291	88.3578893558572	79.7261514448162	92.5935111670837
71	256.474987323467	332.261324368991	22	2	70	3.5	113.43289888822	17.8739577073395	114.832490673628	114.832490673627	98.4367865147291	84.4663768807997	94.997273647058
72	262.146632267878	333.155022254357	22	2	71	3.55	113.432898888219	17.8739577073202	114.832490673624	114.832490673626	107.707864652961	88.8644508718829	96.7716267145208
73	267.818277212289	334.048720139724	22	2	72	3.6	113.43289888822	17.8739577073407	114.832490673629	114.832490673631	114.832490673629	93.09650874488	98.4794266243192
74	273.4899221567	334.94241802509	22	2	73	3.65	113.43289888822	17.8739577073191	114.832490673625	114.832490673631	114.832490673629	97.3839609825597	100.187226534118
75	279.161567101112	335.836115910457	22	2	74	3.7	113.43289888824	17.8739577073407	114.832490673648	114.832490673631	114.832490673629	101.595190014742	99.0975164694144
76	284.833212045523	336.729813795824	22	2	75	3.75	113.43289888822	17.8739577073395	114.832490673628	114.832490673631	114.832490673629	106.634638594178	97.4618278453922
77	290.504856989934	337.62351168119	22	2	76	3.8	113.43289888822	17.8739577073202	114.832490673625	114.832490673631	114.832490673629	111.270177663294	95.8261392213697
78	296.176501934345	338.517209566557	22	2	77	3.85	113.43289888822	17.8739577073407	114.832490673629	114.832490673627	114.832490673629	114.832490673629	94.190450597347
79	301.848146878756	339.410907451923	22	2	78	3.9	113.432898888219	17.8739577073191	114.832490673624	114.832490673626	114.832490673629	114.832490673629	92.5547619733246
80	307.519791823167	340.30460533729	22	2	79	3.95	113.43289888822	17.8739577073407	114.832490673629	114.832490673627	114.832490673627	114.832490673629	93.7716316652615
81	313.191436767578	341.198303222656	22	2	80	4	113.43289888822	17.8739577073202	114.832490673625	114.832490673627	114.832490673627	114.832490673629	95.5571294842597
82	318.863081711989	342.092001108023	22	2	81	4.05	113.43289888822	17.8739577073395	114.832490673628	114.832490673627	114.832490673627	114.832490673629	97.1715515808077
83	324.5347266564	342.98569899339	22	2	82	4.1	113.432898888219	17.8739577073395	114.832490673627	114.832490673627	114.832490673629	114.832490673629	98.7029656183126
84	330.206371600811	343.879396878756	22	2	83	4.15	113.43289888822	17.8739577073202	114.832490673625	114.832490673627	114.832490673629	114.832490673629	100.262076838159
85	335.878016545222	344.773094764123	22	2	84	4.2	113.43289888822	17.8739577073407	114.832490673629	114.832490673627	114.832490673629	113.663260875641	101.783076455257
86	341.549661489633	345.666792649489	22	2	85	4.25	113.43289888822	17.8739577073202	114.832490673625	114.832490673631	114.832490673629	112.494031077655	112.934946860778
87	347.221306434044	346.560490534856	22	2	86	4.3	113.432898888219	17.8739577073395	114.832490673627	114.832490673631	114.832490673629	111.324801279668	123.88486251114
88	352.892951378456	347.454188420223	22	2	87	4.35	113.432898888241	17.8739577073395	114.832490673649	114.832490673631	114.832490673629	110.15557148168	134.29816513211
89	358.564596322867	348.347886305589	22	2	88	4.4	113.432898888219	17.8739577073202	114.832490673624	114.832490673631	114.832490673629	108.986341683693	131.567793130131
90	364.236241267278	349.241584190956	22	2	89	4.45	113.43289888822	17.8739577073407	114.832490673629	114.832490673631	112.494031077655	107.817111885707	129.681001829046
91	369.907886211689	350.135282076322	22	2	90	4.5	113.43289888822	17.8739577073202	114.832490673625	114.832490673626	110.155571481682	106.64788208772	127.203902531658
92	375.5795311561	351.028979961689	22	2	91	4.55	113.43289888822	17.8739577073395	114.832490673628	114.832490673627	107.817111885708	105.478652289732	124.653035602751
93	381.251176100511	351.922677847055	22	2	92	4.6	113.432898888219	17.8739577073202	114.832490673624	110.155571481678	105.478652289732	104.309422491745	123.311973746805
94	386.922821044922	352.816375732422	22	2	93	4.65	113.43289888822	17.8739577073395	114.832490673628	105.478652289734	103.140192693758	103.140192693759	121.688234190283
95	388.623718261719	348.572115811435	22	2	94	4.7	34.0179443359398	-84.8851984197393	91.4478947138839	100.801733097785	100.801733097784	101.970962895772	120.06449463376
96	390.324615478516	344.327855890447	22	2	95	4.75	34.0179443359409	-84.8851984197609	91.4478947139044	96.1248139058371	98.4632735018104	119.235255127378	118.440755077238
97	392.025512695313	340.08359596946	22	2	96	4.8	34.0179443359398	-84.8851984197393	91.4478947138839	91.4478947138884	96.124813905836	136.499547358986	116.817015520716
98	393.72640991211	335.839336048473	22	2	97	4.85	34.0179443359398	-84.8851984197404	91.447894713885	91.4478947138908	93.786354309862	153.763839590591	115.008754809108
99	395.427307128907	331.595076127486	22	2	98	4.9	34.0179443359398	-84.8851984197404	91.447894713885	91.4478947138869	91.4478947138895	148.303095586634	112.555313999619
100	397.128204345703	327.350816206498	22	2	99	4.95	34.0179443359204	-84.8851984197597	91.4478947138957	91.4478947138869	91.4478947138896	144.529512984463	111.209871823191
101	398.8291015625	323.106556285511	22	2	100	5	34.0179443359398	-84.8851984197404	91.447894713885	91.4478947138869	128.314938773074	139.575314389687	109.173296990192
102	400.529998779297	318.862296364524	22	2	101	5.05	34.0179443359398	-84.8851984197393	91.4478947138839	91.4478947138906	165.181982832264	134.473580531873	107.188797083063
103	402.230895996094	314.618036443537	22	2	102	5.1	34.0179443359398	-84.8851984197404	91.447894713885	91.4478947138884	202.04902689145	131.791456819981	105.316966430442
104	403.931793212891	310.373776522549	22	2	103	5.15	34.0179443359409	-84.8851984197597	91.4478947139033	165.181982832261	193.465998479509	128.543977706936	103.445135777822
105	405.632690429688	306.129516601562	22	2	104	5.2	34.0179443359398	-84.8851984197404	91.447894713885	238.91607095064	188.257292871141	126.465728391879	101.573305125201
106	425.056142171224	318.458414713541	22	2	105	5.25	388.46903483072	246.57796223958	460.11833530575	312.650159069013	180.687355277564	124.387479076822	100.49343467894
107	444.479593912761	330.787312825521	22	2	106	5.3	388.46903483074	246.5779622396	460.118335305778	295.484102245128	172.822347157911	122.309229761764	98.9174788524011
108	463.903045654297	343.1162109375	22	2	107	5.35	388.46903483072	246.57796223958	460.11833530575	285.066691028393	169.7965593301	119.861938136536	97.419266136144
109	464.168151855469	343.023406982422	22	2	108	5.4	5.30212402343977	-1.85607910156023	5.6176105944775	196.192727722866	165.640060699983	116.124286315544	97.4013094009545
110	462.202514648438	342.926147460938	22	2	109	5.45	-39.3127441406193	-1.94519042967954	39.3608386302111	106.728623365181	161.483562069868	114.602631760675	96.6412959203844
111	461.415740966797	342.958190917969	22	2	110	5.5	-15.7354736328205	0.640869140619316	15.7485187781133	26.9429595911859	120.460019380569	111.698711892664	96.1983423019588
112	460.7978515625	343.124542236328	22	2	111	5.55	-12.3577880859398	3.32702636718068	12.7978135173517	35.7960191548381	79.4364766912652	108.898941876394	93.8535445655939
113	458.693359375	340.90380859375	22	2	112	5.6	-42.08984375	-44.4146728515602	61.190016435776	37.9004331113434	37.6748493816224	106.324510369139	91.5087468292295
114	456.213806152344	341.173210144043	22	2	113	5.65	-49.5910644531205	5.38803100586051	49.8829084127385	44.7273110382723	38.7825741515794	103.750078861884	89.1639490928644
115	453.734252929688	341.442611694336	22	2	114	5.7	-49.5910644531193	5.38803100585938	49.8829084127373	52.1443300173496	40.947970650209	101.175647354629	87.4037662554931
116	451.254699707031	341.712013244629	22	2	115	5.75	-49.5910644531398	5.38803100586051	49.8829084127578	48.406739172059	42.7100685077645	81.7516142305008	89.706704201426
117	448.775146484375	341.981414794922	22	2	116	5.8	-49.5910644531205	5.38803100585938	49.8829084127384	41.7691291483208	44.9755365948775	61.3354103458165	88.4408572484825
118	447.238800048828	340.51318359375	22	2	117	5.85	-30.7269287109398	-29.3646240234398	42.5020622093229	43.9955081890747	42.8524614081788	41.0746926816971	87.1750102955389
119	446.540588378906	340.970672607422	22	2	118	5.9	-13.9642333984398	9.14978027343977	16.6948582940476	40.6928259772568	41.8600970237854	46.4995232152755	85.9091633425948
120	443.825103759766	339.580291748047	22	2	119	5.95	-54.3096923828	-27.8076171875	61.0148036165069	37.8067431724054	40.8677326393905	48.7530788563062	84.643316389651
121	445.108551025391	338.514190673828	22	2	120	6	25.6689453125	-21.3220214843795	33.369497353668	37.2981836442987	43.0432090804325	52.8213702142306	83.4578575071107
122	446.244689941406	337.153533935547	22	2	121	6.05	22.7227783203	-27.2131347656205	35.4524943884816	41.9510648992499	43.2343440003677	53.2335085993145	81.9671015319788
123	444.738728841146	338.466522216797	22	2	122	6.1	-30.1192220052008	26.259765625	39.9592645687893	37.7399570897063	44.4745359817718	51.2260368384782	80.664075427832
124	443.232767740885	339.779510498047	22	2	123	6.15	-30.1192220052201	26.259765625	39.9592645688039	45.3935921836082	54.2164722789715	49.7839204787924	79.9033531628038
125	441.726806640625	341.092498779297	22	2	124	6.2	-30.1192220051996	26.259765625	39.9592645687885	48.6619448283301	56.5581870624033	48.3418041191071	78.643016742831
126	440.670959472656	337.669769287109	22	2	125	6.25	-21.1169433593795	-68.4545898437602	71.6376728231779	51.650888319245	62.9326719206966	55.0259293260304	67.6017384218638
127	438.665924072266	336.030731201172	22	2	126	6.3	-40.1007080078	-32.7807617187398	51.7942576120908	66.481879658693	61.4914806037516	54.5724847352006	56.414614135279
128	441.318023681641	335.321868896484	22	2	127	6.35	53.0419921875	-14.1772460937602	54.9039820233638	75.3764170351003	59.5996122687775	54.4880824545415	45.2274898486947
129	444.350708007812	340.154876708984	22	2	128	6.4	60.6536865234193	96.66015625	114.114221266044	80.4717516577851	57.7077439337995	55.6940403696452	45.4028836798924
130	448.058197021484	342.173889160156	22	2	129	6.45	74.1497802734398	40.3802490234409	84.4319514508252	74.3210163791731	55.8158755988238	54.684001018627	44.7346968101967
131	452.907409667969	341.922637939453	22	2	130	6.5	96.9842529297	-5.02502441406023	97.1143459366016	67.54833621831	67.0086495716283	55.2170031215573	44.6568179368035
132	453.907829284668	342.248100280762	22	2	131	6.55	20.008392333981	6.50924682617983	21.040581219031	48.933608208906	65.9106254700334	55.0352611875636	44.6527066949292
133	454.908248901368	342.573562622071	22	2	132	6.6	20.0083923339992	6.50924682617983	21.0405812190483	36.2553341625472	64.5016289273112	55.0036404865247	43.4387903800944
134	455.908668518067	342.899024963379	22	2	133	6.65	20.0083923339798	6.50924682616051	21.0405812190239	53.5455474854716	57.171608460319	56.0566274637234	42.5075517658359
135	456.909088134766	343.224487304688	22	2	134	6.7	20.008392333981	6.50924682617983	21.040581219031	57.5002345608937	52.8098149748507	56.1103861310326	41.5763131515767
136	466.010437011719	342.038696289062	22	2	135	6.75	182.026977539059	-23.7158203125205	183.565412551224	61.4549216363124	47.501334322418	53.4518626132268	40.6450745373174
137	463.97021484375	342.082893371582	22	2	136	6.8	-40.8044433593795	0.88394165039972	40.8140165961416	65.4096087117319	48.5790417713755	51.4938179247415	39.7138359230584
138	461.929992675781	342.127090454102	22	2	137	6.85	-40.8044433593795	0.883941650400857	40.8140165961417	69.3642957871543	50.407668704272	49.3802870156923	38.967118463885
139	459.889770507813	342.171287536621	22	2	138	6.9	-40.8044433593602	0.883941650379256	40.8140165961219	41.4571211593645	54.4055109936472	44.3062441445094	38.8655811025933
140	457.849548339844	342.215484619141	22	2	139	6.95	-40.8044433593807	0.883941650400857	40.8140165961428	39.6578489818574	56.4048966632414	40.7163147640872	37.6560451082403
141	459.970764160156	342.804504394531	22	2	140	7	42.4243164062409	11.7803955078	44.0295394122745	39.3604157722316	39.8950756548253	36.4922656593764	37.1376417704581
142	461.561462402344	342.7802734375	22	2	141	7.05	31.8139648437591	-0.484619140620453	31.8176557086061	43.4014132755625	37.0770103794497	36.0719047905438	36.5671635068057
143	463.520843505859	342.614959716797	22	2	142	7.1	39.1876220703	-3.30627441406023	39.3268505480128	43.4454975393285	34.2589451040734	35.6515439217107	35.8840159886456
144	465.728851318359	344.720428466797	22	2	143	7.15	44.16015625	42.109375	61.0190041127765	38.3330301502861	31.4408798286999	35.2311830528793	35.200868470485
145	466.297821044922	346.691680908203	22	2	144	7.2	11.3793945312602	39.4250488281205	41.0344379149728	34.4961717770419	28.6228145533236	34.8108221840463	34.517720952325
146	466.219635009766	345.771636962891	22	2	145	7.25	-1.56372070311932	-18.4008789062398	18.4672024670621	29.1574744359153	25.4831969963348	26.2642197486044	33.042613227805
147	466.761475936227	346.09631082286	22	2	146	7.3	10.8368185292193	6.49347719937964	12.6333638423855	19.4803463818373	23.5647678097121	24.8551871109163	32.0635908835624
148	467.303316862687	346.42098468283	22	2	147	7.35	10.8368185291999	6.4934771994001	12.6333638423794	13.8001315673186	20.8954191391494	23.4461544732285	31.0068254290378
149	467.845157789148	346.745658542799	22	2	148	7.4	10.8368185292204	6.49347719937964	12.6333638423865	12.6333638423835	16.0568551121114	22.0371218355414	28.4698039934463
150	468.386998715608	347.070332402769	22	2	149	7.45	10.8368185291999	6.4934771994001	12.6333638423794	12.6333638423823	13.2167477048511	20.6280891978536	27.7811429364086
151	468.928839642069	347.395006262738	22	2	150	7.5	10.8368185292204	6.49347719937964	12.6333638423865	12.6333638423836	12.6333638423835	19.0582804193588	26.7754220172258
152	469.470680568529	347.719680122708	22	2	151	7.55	10.8368185291999	6.4934771994001	12.6333638423794	12.6333638423856	12.6333638423829	18.0990658260478	27.671545215983
153	470.01252149499	348.044353982677	22	2	152	7.6	10.8368185292193	6.49347719938078	12.6333638423861	12.6333638423836	12.6333638423835	16.7643914907665	28.5676684147398
154	470.554362421451	348.369027842647	22	2	153	7.65	10.8368185292204	6.49347719939897	12.6333638423964	12.6333638423836	12.6333638423828	14.3451094772466	29.4637916134964
155	471.096203347911	348.693701702616	22	2	154	7.7	10.8368185291999	6.49347719938078	12.6333638423695	12.6333638423836	12.6333638423836	12.9250557736173	30.3599148122536
156	471.638044274372	349.018375562585	22	2	155	7.75	10.8368185292204	6.49347719937964	12.6333638423865	12.6333638423835	12.6333638423828	12.6333638423832	26.3170183293245
157	472.179885200832	349.343049422555	22	2	156	7.8	10.8368185291999	6.4934771994001	12.6333638423794	12.6333638423801	12.6333638423836	12.6333638423833	25.8758037973237
158	472.721726127293	349.667723282524	22	2	157	7.85	10.8368185292193	6.49347719937964	12.6333638423855	12.6333638423836	12.6333638423835	12.6333638423832	27.1182762511303
159	473.263567053753	349.992397142494	22	2	158	7.9	10.8368185291999	6.4934771994001	12.6333638423794	12.6333638423821	12.6333638423818	12.6333638423832	27.3171645709214
160	473.805407980214	350.317071002463	22	2	159	7.95	10.8368185292204	6.49347719938078	12.6333638423871	12.6333638423836	12.6333638423835	14.8459711087301	26.9933558696228
161	474.347248906674	350.641744862433	22	2	160	8	10.8368185291999	6.49347719939897	12.6333638423789	12.6333638423836	12.6333638423828	17.0585783750753	26.3415406180946
162	474.889089833135	350.966418722402	22	2	161	8.05	10.8368185292204	6.49347719938078	12.6333638423871	12.6333638423836	12.6333638423836	19.2711856414222	25.8244226423143
163	475.430930759596	351.291092582371	22	2	162	8.1	10.8368185292193	6.49347719937964	12.6333638423855	12.6333638423835	12.6333638423829	21.4837929077688	25.1195747955493
164	475.972771686056	351.615766442341	22	2	163	8.15	10.8368185291999	6.4934771994001	12.6333638423794	12.6333638423836	12.6333638423836	23.6964001741135	23.8724231096648
165	476.514612612517	351.94044030231	22	2	164	8.2	10.8368185292204	6.49347719937964	12.6333638423865	12.6333638423836	17.0585783750766	25.9090074404609	23.1248855787253
166	477.056453538977	352.26511416228	22	2	165	8.25	10.8368185291999	6.4934771994001	12.6333638423794	12.6333638423823	21.4837929077678	26.3698169100446	22.9415289339836
167	477.598294465438	352.589788022249	22	2	166	8.3	10.8368185292204	6.49347719938078	12.6333638423871	12.6333638423836	25.9090074404608	26.8964204837312	22.9040182548593
168	478.140135391898	352.914461882219	22	2	167	8.35	10.8368185291999	6.49347719939897	12.6333638423789	21.4837929077698	30.3342219731541	30.7903980290321	22.8665075757347
169	478.681976318359	353.239135742188	22	2	168	8.4	10.8368185292193	6.49347719938078	12.6333638423861	30.334221973152	34.7594365058452	32.5972073063014	22.82899689661
170	476.206954956054	351.837646484375	22	2	169	8.45	-49.5004272460994	-28.0297851562602	56.8855091693174	39.184651038538	39.1846510385383	33.358622541392	22.7914862174858
171	473.73193359375	350.436157226563	22	2	170	8.5	-49.5004272460801	-28.0297851562398	56.8855091692905	48.0350801039259	40.1062699777065	33.6248008168305	22.753975538361
172	471.256912231445	349.03466796875	22	2	171	8.55	-49.5004272460994	-28.0297851562602	56.8855091693174	56.8855091693068	41.1594771250788	33.5497794585808	22.7164648592364
173	468.78189086914	347.633178710937	22	2	172	8.6	-49.5004272461006	-28.0297851562602	56.8855091693184	56.8855091693068	48.9474322156813	33.4747581003322	22.6789541801116
174	466.306869506836	346.231689453125	22	2	173	8.65	-49.5004272460801	-28.0297851562398	56.8855091692905	49.878317982261	52.5610507702192	33.3997367420829	22.641443500987
175	463.831848144531	344.830200195312	22	2	174	8.7	-49.5004272460994	-28.0297851562602	56.8855091693174	43.1343032116195	49.6586667077074	33.3247153838333	22.6039328218626
176	464.820037841797	344.364379882812	22	2	175	8.75	19.7637939453193	-9.31640625	21.8495532340613	49.8597843274366	45.7658087258931	33.249694025584	23.0635262461011
177	463.666381835938	344.467681884766	22	2	176	8.8	-23.0731201171795	2.06604003908069	23.1654353161101	48.2365923711316	41.1905514767009	33.1746726673353	23.0185837890205
178	459.380432128906	343.014373779297	22	2	177	8.85	-85.7189941406398	-29.0661621093807	90.5129147484039	42.431824246108	36.6152942275103	33.0996513090861	23.7148371922722
179	460.068817138672	340.675079345703	22	2	178	8.9	13.7677001953193	-46.7858886718795	48.7695493877656	41.6532994695253	32.0400369783207	33.0246299508368	23.5375194014559
180	458.676666259766	340.726043701172	22	2	179	8.95	-27.8430175781193	1.01928710937955	27.861668544199	39.2467997417822	27.4647797291283	30.7370013262416	23.7657287366977
181	459.466094970703	341.153747558594	22	2	180	9	15.7885742187398	8.55407714843977	17.9569293511478	23.3708041275839	26.3931180734616	28.4493727016467	25.2945916248614
182	458.938428606306	341.331015450614	22	2	181	9.05	-10.5533272879404	3.54535784040081	11.1329366773947	15.8434815855097	25.1898682095918	26.1617440770506	26.2815144873325
183	458.410762241908	341.508283342634	22	2	182	9.1	-10.5533272879597	3.54535784039967	11.1329366774126	12.4977352121486	17.2518704024909	23.8741154524544	26.5816652160329
184	457.883095877511	341.685551234654	22	2	183	9.15	-10.5533272879404	3.54535784039967	11.1329366773943	11.1329366773979	13.4882091314543	21.5864868278605	26.3838641867831
185	457.355429513114	341.862819126674	22	2	184	9.2	-10.5533272879393	3.54535784040081	11.1329366773936	11.1329366774015	11.8153359447758	19.2988582032643	26.1860631575332
186	456.827763148717	342.040087018694	22	2	185	9.25	-10.5533272879404	3.54535784039967	11.1329366773943	11.1329366773978	11.1329366774003	19.7572355821575	27.4867735373601
187	456.300096784319	342.217354910714	22	2	186	9.3	-10.5533272879597	3.54535784039967	11.1329366774126	11.1329366773989	11.1329366774003	19.1407470943098	27.6333220084736
188	455.772430419922	342.394622802734	22	2	187	9.35	-10.5533272879404	3.54535784039967	11.1329366773943	11.132936677403	11.1329366773985	16.6392763555123	27.8137054258769
189	455.244764055525	342.571890694755	22	2	188	9.4	-10.5533272879393	3.54535784042014	11.1329366773997	11.1329366774028	11.1329366774003	14.4778314966104	28.2495291491712
190	454.717097691127	342.749158586775	22	2	189	9.45	-10.5533272879609	3.54535784040081	11.1329366774141	11.1329366773991	11.1329366774003	14.1728349320033	27.0158398821585
191	454.18943132673	342.926426478795	22	2	190	9.5	-10.5533272879393	3.54535784039967	11.1329366773932	11.1329366773991	13.1213530908533	16.9643824328923	25.9399376984359
192	453.661764962333	343.103694370815	22	2	191	9.55	-10.5533272879404	3.54535784039967	11.1329366773943	11.1329366774018	13.0916259790278	19.0132495160842	24.7145196444778
193	453.134098597936	343.280962262835	22	2	192	9.6	-10.5533272879404	3.54535784039967	11.1329366773943	11.1329366773976	16.0266823085338	19.6885723317336	23.397481180085
194	452.606432233538	343.458230154855	22	2	193	9.65	-10.5533272879597	3.54535784040081	11.132936677413	15.1097695043039	15.4674538617665	19.3679916314833	22.8081956221331
195	452.078765869141	343.635498046875	22	2	194	9.7	-10.5533272879393	3.54535784039967	11.1329366773932	15.0503152806565	16.5303339192309	19.0474109312331	22.3360837049339
196	453.514099121094	344.222839355469	22	2	195	9.75	28.7066650390591	11.7468261718795	31.0171008119246	20.9204279396685	22.7958281883843	21.7238530491361	21.8921882881581
197	453.339141845703	343.710083007812	22	2	196	9.8	-3.49914550781932	-10.2551269531398	10.8356655591572	19.8019710461312	26.8935623547681	22.0919713496118	21.4153958193311
198	451.324188232422	343.903076171875	22	2	197	9.85	-40.2990722656205	3.85986328126023	40.4834999724545	21.9277311610641	28.2442079860686	22.5277595426676	19.2549163646967
199	451.539947509766	344.076843261719	22	2	198	9.9	4.31518554688068	3.47534179687955	5.54065220972639	30.4818868724647	27.6030465855663	23.4744283475057	18.1380210440783
200	452.625915527344	344.008972167969	22	2	199	9.95	21.7193603515591	-1.357421875	21.7617372520579	38.7368094288796	26.9618851850659	23.2946784380754	17.5438227445491
201	448.9365234375	344.0126953125	22	2	200	10	-73.7878417968795	0.0744628906204525	73.7878793689275	35.5679880324688	30.3263530074188	23.4305026952251	17.1972429248461
202	451.407104492188	343.185089111328	22	2	201	10.05	49.4116210937602	-16.5521240234398	52.1102783412319	35.4041221250013	31.0923167201959	23.2672952119049	17.0212629219875
203	452.358123779297	343.968231201172	22	2	202	10.1	19.0203857421795	15.6628417968795	24.6393929904002	31.9960392090678	29.0288367768015	22.9208469077156	16.8452829191278
204	452.149932861328	343.856948852539	22	2	203	10.15	-4.16381835937955	-2.22564697265966	4.72132267238909	30.1708191423729	31.4814028332448	24.0299044164056	16.6693029162688
205	451.941741943359	343.745666503906	22	2	204	10.2	-4.16381835938068	-2.22564697265966	4.7213226723901	23.4478240115122	30.0590229569199	25.3733092066035	16.4933229134096
206	448.740081787109	343.295959472656	22	2	205	10.25	-64.033203125	-8.994140625	64.6617790354533	22.4896855211342	24.0651772020659	24.0271409941588	16.3173429105505
207	449.578125	342.904968261719	22	2	206	10.3	16.7608642578205	-7.81982421874091	18.4953026869281	27.5586835414883	19.6410280690418	23.6900445443523	16.1413629076909
208	449.640411376953	343.895446777344	22	2	207	10.35	1.24572753906023	19.8095703125	19.8487005385102	28.122006704772	17.5974858293625	21.8705563738811	15.9653829048318
209	448.527374267578	342.884948730469	22	2	208	10.4	-22.2607421875	-20.2099609375	30.06631277416	17.959535261759	20.456762247245	21.7982105915462	15.6934433105421
210	448.309692382812	342.577270507812	22	2	209	10.45	-4.35363769532046	-6.15356445313978	7.53793848880851	15.8342321265715	23.784733228141	20.9148105570949	15.4215037162526
211	448.927856445312	342.889343261719	22	2	210	10.5	12.36328125	6.24145507813978	13.849421820388	12.7052861375908	17.7279289808988	17.4301034167998	15.1495641219631
212	448.569366455078	343.051452636719	22	2	211	10.55	-7.16979980467954	3.2421875	7.8687870109909	13.3548409530016	16.2877723685087	15.0292763278908	14.8776245276741
213	448.433013916016	342.891479492188	22	2	212	10.6	-2.72705078123977	-3.19946289061932	4.20397059360678	19.4474597515099	14.7122759709608	14.0019935065221	14.6056849333845
214	449.107696533203	341.368530273438	22	2	213	10.65	13.4936523437398	-30.458984375	33.3140868512137	17.4963227000387	12.1150183498475	13.9706142010543	14.3337453390945
215	450.912353515625	341.963012695312	22	2	214	10.7	36.0931396484398	11.8896484374795	38.0010324813502	16.7413126104459	11.7705981572698	13.9392348955861	14.0618057448055
216	450.861450195312	342.161268967848	22	2	215	10.75	-1.01806640626023	3.96512545072028	4.09373656303203	16.7192658043308	10.7950296315337	10.910832771965	13.2927620471527
217	450.810546875	342.359525240384	22	2	216	10.8	-1.01806640623977	3.96512545072028	4.09373656302694	10.8751957466934	10.4175245867397	10.1907544657699	13.3550133419435
218	450.759643554687	342.55778151292	22	2	217	10.85	-1.01806640626023	3.96512545071914	4.09373656303093	4.09373656302978	10.4065011836817	9.40300626699602	12.6760687764018
219	450.708740234375	342.756037785456	22	2	218	10.9	-1.01806640623977	3.96512545072028	4.09373656302694	4.09373656302876	7.48446615486358	7.91245827357863	12.8706954049288
220	450.657836914062	342.954294057992	22	2	219	10.95	-1.01806640626023	3.96512545072028	4.09373656303203	4.09373656303352	4.09373656303114	7.54832899442988	12.6597949073971
221	450.60693359375	343.152550330528	22	2	220	11	-1.01806640623977	3.96512545072028	4.09373656302694	4.09373656303272	4.09373656303114	6.86862554870109	11.1482408569437
222	450.556030273437	343.350806603065	22	2	221	11.05	-1.01806640626023	3.96512545073961	4.09373656305075	4.09373656303374	4.09373656303114	6.48795384344317	10.458296408626
223	450.505126953125	343.549062875601	22	2	222	11.1	-1.01806640623977	3.96512545072028	4.09373656302694	4.0937365630325	4.09373656303125	6.29052295905338	13.888598854324
224	450.454223632812	343.747319148137	22	2	223	11.15	-1.01806640626023	3.96512545072028	4.09373656303203	4.09373656303352	3.70989819730977	4.63758626178342	17.8168530579717
225	450.4033203125	343.945575420673	22	2	224	11.2	-1.01806640623977	3.96512545071914	4.09373656302584	4.09373656302876	3.32605983158992	2.75030228300747	21.7451072616199
226	450.352416992187	344.143831693209	22	2	225	11.25	-1.01806640626023	3.96512545072028	4.09373656303203	4.09373656302978	2.94222146586844	2.55838310014648	24.1748500561916
227	450.301513671875	344.342087965745	22	2	226	11.3	-1.01806640623977	3.96512545072028	4.09373656302694	3.3260598315858	2.55838310014661	3.01998213953461	28.3289356225627
228	450.250610351562	344.540344238281	22	2	227	11.35	-1.01806640626023	3.96512545072028	4.09373656303203	2.55838310014733	2.17454473442502	3.48158117892254	35.5612014447012
229	450.249183654785	344.527656555176	22	2	228	11.4	-0.0285339355400538	-0.25375366210028	0.255352905812147	1.79070636870336	1.79070636870326	3.94318021831149	42.5380269609478
230	450.247756958007	344.51496887207	22	2	229	11.45	-0.0285339355593806	-0.253753662119607	0.255352905833512	1.02302963726446	1.40686800298381	4.40477925769936	50.0780618343287
231	450.24633026123	344.502281188965	22	2	230	11.5	-0.0285339355400538	-0.25375366210028	0.255352905812147	0.255352905820261	1.02302963726182	4.86637829708749	57.4603096244199
232	450.244903564453	344.489593505859	22	2	231	11.55	-0.0285339355400538	-0.253753662120744	0.255352905832482	0.255352905820718	1.94622771603808	5.88731648936114	60.2128371302234
233	450.243476867676	344.476905822754	22	2	232	11.6	-0.0285339355400538	-0.253753662099143	0.255352905811017	0.255352905820286	2.86942579481384	13.7752042021258	63.0569850464615
234	450.242050170898	344.464218139649	22	2	233	11.65	-0.0285339355605174	-0.25375366210028	0.255352905814433	0.255352905820286	4.1764622393132	21.6630919148892	65.1733800562589
235	450.240623474121	344.451530456543	22	2	234	11.7	-0.0285339355400538	-0.253753662119607	0.255352905831352	2.8694257948117	5.48349868380881	29.5509796276538	67.1726014253034
236	450.239196777344	344.438842773438	22	2	235	11.75	-0.0285339355400538	-0.25375366210028	0.255352905812147	5.48349868380741	6.79053512830655	37.4388673404182	70.0195051923059
237	449.579614257813	344.344567871094	22	2	236	11.8	-13.19165039062	-1.88549804688023	13.3257173507896	8.09757157280568	9.21624987857567	46.4671167793555	72.8664089593084
238	448.920031738282	344.25029296875	22	2	237	11.85	-13.19165039062	-1.88549804688023	13.3257173507896	10.7116444617973	25.3758636698266	61.7193966224064	75.7133127263109
239	448.26044921875	344.156018066407	22	2	238	11.9	-13.1916503906393	-1.88549804685977	13.3257173508058	13.3257173507928	41.5354774610751	77.1635956483171	78.560216493313
240	447.600866699219	344.061743164063	22	2	239	11.95	-13.19165039062	-1.88549804688023	13.3257173507896	15.5630739623396	57.6950912523239	92.6077946742276	81.4071202603155
241	446.941284179688	343.967468261719	22	2	240	12	-13.19165039062	-1.88549804688023	13.3257173507896	45.2682286558458	73.8547050435747	108.051993700139	84.2540240273181
242	446.92822265625	342.741912841797	22	2	241	12.05	-0.261230468760232	-24.5111083984398	24.5125004085237	74.9733833493445	90.9880058426729	113.937720417004	87.1009277943201
243	446.62784576416	334.654914855957	22	2	242	12.1	-6.00753784180029	-161.7399597168	161.85149081832	104.67853804285	120.569367449999	119.82344713387	89.9478315613221
244	446.327468872071	326.567916870118	22	2	243	12.15	-6.00753784177982	-161.73995971678	161.851490818299	134.383692736357	150.150729057321	125.709173850734	92.7947353283246
245	446.027091979981	318.480918884278	22	2	244	12.2	-6.00753784180029	-161.739959716799	161.851490818319	166.412937723006	179.732090664646	131.594900567599	95.6416390953272
246	445.726715087891	310.393920898438	22	2	245	12.25	-6.00753784179915	-161.7399597168	161.85149081832	195.870506244152	209.313452271971	137.480627284465	96.1454283869278
247	441.460632324219	318.582183837891	22	2	246	12.3	-85.3216552734409	163.76525878906	184.658725341771	225.328074765297	218.659190955431	142.712835779082	98.585712776993
248	427.121559143066	324.353561401368	22	2	247	12.35	-286.781463623059	115.427551269539	309.13933342405	254.785643286442	214.271030597913	147.945044273699	98.6808135467231
249	412.782485961914	330.124938964844	22	2	248	12.4	-286.78146362304	115.42755126952	309.139333424025	284.243211807585	209.882870240394	153.177252768315	98.8718739078835
250	398.443412780761	335.89631652832	22	2	249	12.45	-286.781463623061	115.427551269521	309.139333424045	270.905444187857	205.494709882875	158.409461262932	99.0629342690435
251	384.104339599609	341.667694091797	22	2	250	12.5	-286.78146362304	115.427551269539	309.139333424033	232.671554951673	201.106549525356	163.641669757549	99.253994630204
252	389.989039829799	342.070855276925	22	2	251	12.55	117.694004603801	8.06322370255998	117.969887243131	194.43766571549	194.437665715492	168.314539099279	99.445054991364
253	395.873740059989	342.474016462054	22	2	252	12.6	117.6940046038	8.06322370258044	117.969887243131	156.203776479307	175.3207210974	166.120458920518	99.6361153525246
254	401.758440290178	342.877177647182	22	2	253	12.65	117.694004603779	8.06322370255998	117.969887243109	117.969887243127	156.203776479308	163.92637874176	99.827175713685
255	407.643140520368	343.28033883231	22	2	254	12.7	117.6940046038	8.06322370255998	117.96988724313	117.969887243127	137.086831861217	161.732298563001	100.018236074845
256	413.527840750558	343.683500017439	22	2	255	12.75	117.694004603801	8.06322370257931	117.969887243132	117.969887243126	117.969887243127	154.851989433437	100.209296436005
257	419.412540980748	344.086661202567	22	2	256	12.8	117.6940046038	8.06322370255998	117.96988724313	117.969887243127	117.969887243127	150.704308774631	100.073597686041
258	425.297241210938	344.489822387695	22	2	257	12.85	117.6940046038	8.06322370256112	117.96988724313	117.969887243127	117.969887243124	135.64223047104	99.9378989360772
259	431.181941441127	344.892983572824	22	2	258	12.9	117.694004603779	8.06322370257931	117.969887243111	117.969887243127	117.969887243127	120.58015216745	99.8022001861128
260	437.066641671317	345.296144757952	22	2	259	12.95	117.6940046038	8.06322370255998	117.96988724313	117.969887243127	117.969887243127	105.518073863859	99.6665014361489
261	442.951341901507	345.699305943081	22	2	260	13	117.694004603801	8.06322370258044	117.969887243132	117.969887243122	108.597429341519	90.4559955602695	99.530802686185
262	448.836042131697	346.102467128209	22	2	261	13.05	117.6940046038	8.06322370255998	117.96988724313	117.969887243127	106.97095183377	84.9523895657245	99.5198685702396
263	454.720742361886	346.505628313337	22	2	262	13.1	117.694004603779	8.06322370255998	117.969887243109	117.969887243127	95.9637398446798	79.4487835711796	96.0754596940499
264	460.605442592076	346.908789498466	22	2	263	13.15	117.6940046038	8.06322370257931	117.969887243131	99.2249714399108	84.9565278555919	73.9451775766357	92.6310508178601
265	466.490142822266	347.311950683594	22	2	264	13.2	117.694004603801	8.06322370255998	117.969887243131	95.9720164244124	73.9493158665022	68.4415715820898	92.637371629323
266	467.474456787109	348.019561767578	22	2	265	13.25	19.6862792968591	14.1522216796807	24.2453082270522	73.9575924462371	62.9421038774122	62.9379655875448	92.6436924407861
267	470.651153564453	351.990509033203	22	2	266	13.3	63.5339355468807	79.4189453125	101.705112165638	51.9431684680572	51.9348918883224	57.4343595929999	92.0798323891627
268	470.25762285505	352.02322605678	22	2	267	13.35	-7.87061418806047	0.654340471539854	7.89776735223277	29.9287444898775	40.9276798992347	51.930753598455	88.4039571354819
269	469.864092145647	352.055943080357	22	2	268	13.4	-7.87061418805933	0.654340471539854	7.89776735223164	26.6592363149136	29.9204679101448	46.4271476039111	84.7280818818022
270	469.470561436244	352.088660103934	22	2	269	13.45	-7.87061418806047	0.654340471539854	7.89776735223277	7.89776735223232	18.9132559210529	40.9235416093662	81.052206628122
271	469.077030726841	352.121377127511	22	2	270	13.5	-7.87061418806047	0.654340471539854	7.89776735223277	7.89776735223233	17.2785018335709	35.4199356148212	77.3763313744422
272	468.683500017438	352.154094151088	22	2	271	13.55	-7.87061418805933	0.654340471539854	7.89776735223164	7.89776735223233	7.89776735223029	30.7251980412002	78.4796922752848
273	468.289969308035	352.186811174665	22	2	272	13.6	-7.87061418806047	0.654340471540991	7.89776735223286	7.89776735222826	7.89776735223029	26.0304604675813	76.0905012453562
274	467.896438598632	352.219528198242	22	2	273	13.65	-7.87061418805933	0.654340471539854	7.89776735223164	7.89776735222826	7.8977673522304	21.3357228939601	73.7013102154277
275	467.50290788923	352.252245221819	22	2	274	13.7	-7.87061418804001	0.654340471539854	7.89776735221237	7.89776735222826	7.89776735223029	23.5424446956454	71.9500468696047
276	467.109377179827	352.284962245396	22	2	275	13.75	-7.87061418806047	0.654340471539854	7.89776735223277	7.89776735222824	7.89776735223029	30.4353954481349	69.5391715247219
277	466.715846470424	352.317679268973	22	2	276	13.8	-7.87061418805933	0.654340471539854	7.89776735223164	7.89776735222846	9.51550419407794	33.4553560036948	68.8271806010517
278	466.322315761021	352.35039629255	22	2	277	13.85	-7.87061418806047	0.654340471539854	7.89776735223277	7.89776735223232	11.1332410359279	41.1656837999241	68.3104991633594
279	465.928785051618	352.383113316127	22	2	278	13.9	-7.87061418806047	0.654340471539854	7.89776735223277	7.89776735223233	12.7509778777755	48.8760115961544	65.8671291170828
280	465.535254342215	352.415830339704	22	2	279	13.95	-7.87061418805933	0.654340471539854	7.89776735223164	11.1332410359276	28.1716334702379	56.5863393923845	65.4823670338173
281	465.141723632812	352.448547363281	22	2	280	14	-7.87061418806047	0.654340471540991	7.89776735223286	14.3687147196276	43.5922890626988	64.2966671886149	63.1615655236193
282	466.309448242187	352.156229654948	22	2	281	14.05	23.3544921875	-5.8463541666606	24.0751357707081	17.6041884033226	59.0129446551592	72.0069949848452	60.8407640134212
283	467.477172851563	351.863911946614	22	2	282	14.1	23.3544921875205	-5.84635416667993	24.0751357707326	48.4454995882435	74.433600247618	72.7322189195328	58.5199625032231
284	468.644897460938	351.571594238281	22	2	283	14.15	23.3544921875	-5.84635416665947	24.0751357707078	79.2868107731652	89.8542558400783	73.4574428542198	56.1991609930251
285	467.043991088868	343.626052856445	22	2	284	14.2	-32.0181274414006	-158.91082763672	162.104323276836	106.892648274391	105.274911432539	75.4585221571196	53.6955292916986
286	465.443084716797	335.680511474609	22	2	285	14.25	-32.0181274414199	-158.910827636721	162.104323276841	134.498485775608	120.695567025	76.1403774618989	53.5350120657735
287	463.842178344727	327.734970092773	22	2	286	14.3	-32.0181274413994	-158.91082763672	162.104323276836	162.104323276834	134.498485775612	80.2200016091034	51.5538240241999
288	462.241271972656	319.789428710938	22	2	287	14.35	-32.0181274414199	-158.910827636699	162.10432327682	162.104323276834	134.331196803138	84.6902447282637	51.9178196029612
289	460.640365600586	311.843887329102	22	2	288	14.4	-32.0181274414006	-158.91082763672	162.104323276836	162.104323276834	134.163907830664	85.3071106302545	53.7356605817989
290	459.039459228516	303.898345947266	22	2	289	14.45	-32.0181274413994	-158.91082763672	162.104323276836	162.104323276834	122.745410844001	90.0411924582684	55.5535015606368
291	457.438552856445	295.95280456543	22	2	290	14.5	-32.0181274414199	-158.910827636721	162.104323276841	134.163907830667	108.688465861099	90.9031954324173	56.1190425622282
292	455.837646484375	288.007263183594	22	2	291	14.55	-32.0181274414006	-158.91082763672	162.104323276836	106.223492384494	101.427058563048	90.9563299856422	56.2577353549498
293	455.657867431641	286.901672363281	22	2	292	14.6	-3.59558105467954	-22.1118164062591	22.4022460459856	83.3864984111687	94.9468892089093	91.0094645388648	56.3964281476712
294	455.478088378906	285.796081542969	22	2	293	14.65	-3.59558105470001	-22.1118164062409	22.402246045971	55.2726084453641	80.7599654204306	91.06259909209	56.5351209403929
295	454.349517822266	283.682556152344	22	2	294	14.7	-22.5714111328	-42.2705078125	47.919353410209	40.7497938492612	74.8074734839981	83.8486138877519	56.9829440059034
296	454.880676269531	282.745941162109	22	2	295	14.75	10.6231689453	-18.7322998047	21.5348734478183	55.7298705871515	61.1108238398351	76.6346286834122	58.4908891456149
297	453.699615478516	278.430114746094	22	2	296	14.8	-23.6212158203	-86.3165283203	89.4902502963219	55.2964384563672	47.4141741956719	69.652292044705	59.2793846501805
298	454.82421875	273.696746826172	22	2	297	14.85	22.4920654296795	-94.6673583984398	97.3026297354374	66.2284485568274	47.687732274592	62.6699554059982	59.6889174014636
299	455.499298095703	272.943145751953	22	2	298	14.9	13.5015869140602	-15.0720214843795	20.2350853920492	66.9490392343061	47.961290353516	58.5953095674435	59.7541474678239
300	450.370727539062	273.007171630859	22	2	299	14.95	-102.57141113282	1.28051757811932	102.57940391251	54.0785545420827	44.9518169315024	54.520663728889	59.668855705411
301	450.031074523925	274.217300415039	22	2	300	15	-6.79306030274006	24.2025756836006	25.1378268352114	39.6455939620324	44.5807915057254	47.9414179358414	60.0149375771838
302	449.691421508789	275.427429199219	22	2	301	15.05	-6.7930603027196	24.2025756835994	25.1378268352048	40.6261422506649	37.8775255263625	40.5084757250545	60.6238950370604
303	449.351768493653	276.637557983398	22	2	302	15.1	-6.7930603027196	24.2025756835801	25.1378268351862	23.6751853061774	30.3930216030871	40.0606373758096	60.5216719208694
304	449.012115478516	277.847686767578	22	2	303	15.15	-6.79306030274006	24.2025756836006	25.1378268352114	22.2125437771448	36.4306537144564	39.6127990265659	60.8499232484967
305	449.297241210938	278.692077636719	22	2	304	15.2	5.70251464843977	16.8878173828193	17.8246191900732	21.6764965106423	34.23385397378	38.5073658546873	57.9824630630402
306	449.582366943359	279.536468505859	22	2	305	15.25	5.70251464841931	16.8878173828	17.8246191900483	21.1404492441418	34.7720120318478	40.841400829331	55.2780745016912
307	449.060775756835	278.542083740234	22	2	306	15.3	-10.431823730479	-19.8876953125	22.4575905026924	32.2351651782479	33.6027772544371	38.3387676912576	51.9750798574482
308	448.539184570312	277.547698974609	22	2	307	15.35	-10.4318237304608	-19.8876953125	22.4575905026839	44.7925226413825	32.4335424770272	34.6875900746636	49.2306083300779
309	446.329299926757	280.91844177246	22	2	308	15.4	-44.1976928710994	67.414855957021	80.6114065057416	47.3314802865508	31.2643076996158	34.2011843053932	46.5902188579222
310	444.119415283203	284.289184570312	22	2	309	15.45	-44.1976928710801	67.4148559570392	80.6114065057463	45.5290579982319	32.0629147778721	29.2965189525536	42.8168413936215
311	444.542572021484	285.755310058594	22	2	310	15.5	8.46313476561932	29.3225097656398	30.5194074158899	43.7266357099125	37.1020101529365	29.1266797219503	40.5641525296816
312	444.900156656901	285.186024983724	22	2	311	15.55	7.15169270834053	-11.3857014973996	13.4454790610978	30.2934502209838	38.8000098561527	30.2914600884786	37.0468141555743
313	445.257741292317	284.616739908854	22	2	312	15.6	7.15169270832007	-11.3857014973996	13.4454790610869	19.3333069143616	38.98215854624	30.0338793028739	37.0623018788523
314	445.615325927734	284.047454833984	22	2	313	15.65	7.1516927083394	-11.3857014974008	13.4454790610981	26.8725400193223	31.9717148963301	30.6372474049034	37.4271324869686
315	444.921752929688	282.959136962891	22	2	314	15.7	-13.8714599609193	-21.7663574218591	25.8106899726355	32.0709617140735	24.3591839313272	32.1163122383285	36.8454370324123
316	445.1640625	279.556976318359	22	2	315	15.75	4.84619140623977	-68.0432128906409	68.2155729406929	34.2376813825675	23.4813474120528	33.9215203199702	36.6032045983199
317	447.135925292969	279.548889160156	22	2	316	15.8	39.4372558593795	-0.161743164059089	39.4375875348542	33.6499795716764	26.9801429225202	34.2978676701914	34.6620877430148
318	446.979919433594	278.345001220703	22	2	317	15.85	-3.1201171875	-24.0777587890602	24.2790774035567	29.3850609482928	27.6342161287206	35.7912612541576	32.5256614017319
319	446.502349853516	278.126098632812	22	2	318	15.9	-9.55139160155909	-4.37805175782046	10.5069700066427	20.0901548047834	30.010187110191	34.585128148401	32.315923669034
320	446.308166503906	278.013824462891	22	2	319	15.95	-3.88366699220001	-2.24548339841931	4.48609685571774	21.8893241309668	32.1697096987849	31.1130190583541	30.0475779733244
321	447.355285644531	278.305755615234	22	2	320	16	20.9423828125	5.83862304685908	21.7410422231458	21.0307508748737	30.7410304870038	33.1868871235218	29.715271704547
322	445.936950683594	280.268615722656	22	2	321	16.05	-28.3666992187409	39.2572021484409	48.433434165771	26.3703946487056	29.79572548423	33.5851525860941	29.38296543577
323	446.856323242188	280.660247802734	22	2	322	16.1	18.3874511718807	7.83264160155909	19.9862111230911	34.9543584492769	32.6003639620752	34.0639663818949	29.751466269806
324	446.471435546875	278.840240478516	22	2	323	16.15	-7.69775390626023	-36.4001464843591	37.2051888758026	41.3919061692241	37.1985414004718	35.2414659473714	30.119967103841
325	447.924530029297	276.967590332031	22	2	324	16.2	29.0618896484398	-37.4530029297	47.4059158585741	37.7021268374933	37.8668541853809	35.1835082101373	30.1598087360174
326	447.936798095703	274.271179199219	22	2	325	16.25	0.245361328120453	-53.9282226562409	53.9287808228819	44.1699770492767	42.8924268349908	32.3650083673089	30.4305584691844
327	448.369506835938	272.835754394531	22	2	326	16.3	8.65417480470001	-28.7084960937591	29.9845375071167	48.0266881522381	40.190162249668	30.985407794772	30.1083425435169
328	448.813415527344	270.257415771484	22	2	327	16.35	8.87817382811932	-51.5667724609409	52.3254621820081	40.7793499214849	40.4937166350693	30.3637327288003	30.3613647282472
329	449.284637451172	267.472564697266	22	2	328	16.4	9.42443847656023	-55.6970214843591	56.4887443906096	44.3929475007575	40.4727447845517	30.4306630326749	29.4367954353076
330	448.982727050781	267.9423828125	22	2	329	16.45	-6.03820800781932	9.39636230467954	11.1692247048081	42.6781976618428	38.1973067214898	30.7986369940952	28.0393307274585
331	445.709564208984	269.440795898438	22	2	330	16.5	-65.4632568359409	29.9682617187602	71.9967687192451	36.8174562208619	33.9889862476139	30.3038636871437	27.7993390885375
332	445.231048583984	270.3984375	22	2	331	16.55	-9.5703125	19.1528320312398	21.4107883125433	32.9188014168653	32.1750901053139	28.4744707830613	28.4824727126351
333	445.070465087891	269.258605957031	22	2	332	16.6	-3.21166992185908	-22.7966308593795	23.0217549771035	35.6152635214947	28.1271014955255	29.4690532367382	29.9548555124146
334	443.759246826172	270.563354492188	22	2	333	16.65	-26.2243652343807	26.0949707031398	36.9954703706267	23.5850249944704	23.6627846648779	29.6026868027785	31.4272383121942
335	442.865051269531	269.715026855469	22	2	334	16.7	-17.8839111328193	-16.9665527343807	24.6515352279549	21.6719825487851	23.7304198028094	28.2033052337063	32.6430666961053
336	442.323739188058	269.474661690848	22	2	335	16.75	-10.8262416294599	-4.80730329241965	11.8455760841235	19.4367467701891	17.7153005392966	26.9395966183987	31.7055817039459
337	441.782427106585	269.234296526228	22	2	336	16.8	-10.826241629461	-4.80730329240032	11.8455760841167	14.4067679128904	16.7587793164546	25.9188174168425	31.7591572434039
338	441.241115025112	268.993931361607	22	2	337	16.85	-10.8262416294599	-4.80730329241965	11.8455760841235	11.8455760841241	18.444389838407	24.9314682023368	32.2943856464442
339	440.699802943638	268.753566196987	22	2	338	16.9	-10.8262416294792	-4.80730329240032	11.8455760841334	11.8455760841228	18.7326288210053	24.2884627222142	33.1739167344078
340	440.158490862165	268.513201032366	22	2	339	16.95	-10.8262416294599	-4.80730329241965	11.8455760841235	11.8455760841241	18.2093037459228	24.9656423965629	33.5962670872561
341	439.617178780692	268.272835867746	22	2	340	17	-10.826241629461	-4.80730329240032	11.8455760841167	17.452032906625	19.8902069891835	22.4117910535532	33.2874411617183
342	439.075866699219	268.032470703125	22	2	341	17.05	-10.8262416294599	-4.80730329241965	11.8455760841235	23.0584897291202	19.662544728371	23.3797928391762	32.8394729890203
343	437.151504516601	268.554428100586	22	2	342	17.1	-38.4872436523597	10.4391479492199	39.8778601966279	24.5730314077214	21.7358349091482	25.8457446429343	32.8533600632814
344	435.227142333984	269.076385498047	22	2	343	17.15	-38.4872436523403	10.4391479492199	39.8778601966093	27.9348378942441	24.9141407795505	27.6130106770171	33.2041770220808
345	434.361389160156	269.515869140625	22	2	344	17.2	-17.3150634765591	8.78967285156023	19.4182844771294	27.479513372618	26.2008649903164	30.1026251820732	32.7727995812267
346	435.791534423828	269.429840087891	22	2	345	17.25	28.6029052734398	-1.72058105467954	28.6546085167306	26.0196369116714	27.1082815678098	31.046155040583	32.0909062287917
347	435.501831054688	269.049072265625	22	2	346	17.3	-5.79406738279999	-7.61535644532046	9.56895347599259	26.7697918299807	30.0008063618978	32.5329066920358	31.9876962999277
348	433.936187744141	268.599456787109	22	2	347	17.35	-31.3128662109398	-8.99230957032046	32.578477891895	27.8286985729115	33.2470994474616	34.225038564088	31.6036075422238
349	431.829711914062	268.032531738281	22	2	348	17.4	-42.1295166015807	-11.3385009765591	43.628634788156	26.2817252413754	36.4933925330289	35.9171704361407	30.4274977298001
350	433.015838623047	267.686248779297	22	2	349	17.45	23.7225341797	-6.92565917968068	24.7128181917832	32.5220993511776	41.9959466182237	36.393897180417	30.8384001020759
351	432.184967041016	268.321655273438	22	2	350	17.5	-16.6174316406193	12.7081298828205	20.91974185905	40.4745619832518	42.2021030919825	36.2710186362928	29.2096785440327
352	430.165954589844	268.040161132812	22	2	351	17.55	-40.3802490234409	-5.62988281252046	40.7708240250036	46.2169932360772	45.4032686557005	37.2044751949793	28.8998365409147
353	428.410140991211	264.877868652344	22	2	352	17.6	-35.1162719726597	-63.2458496093602	72.340791052266	56.1631946635358	46.7142422190278	36.2376668898247	28.919151338335
354	426.654327392578	261.715576171875	22	2	353	17.65	-35.1162719726597	-63.2458496093795	72.3407910522829	58.1224809425896	46.9202000927309	36.8056672413831	28.3484379320942
355	423.280517578125	260.143280029297	22	2	354	17.7	-67.4761962890602	-31.4459228515602	74.4438253290766	58.2844379602234	46.5869293705176	37.3422939287471	28.4020533942704
356	423.172607421875	261.67529296875	22	2	355	17.75	-2.158203125	30.6402587890602	30.716173254319	52.9539224548039	45.4337557047759	37.2422158391848	28.6882885956553
357	422.642974853516	259.664855957031	22	2	356	17.8	-10.5926513671795	-40.2087402343795	41.5806091131723	47.6234069493847	44.4081440280609	38.0565751830129	28.6588007847634
358	422.135879516602	257.437438964844	22	2	357	17.85	-10.1419067382801	-44.5483398437409	45.6882135251687	37.0106640774994	39.2282343321878	38.2757468821108	29.0842442045796
359	421.628784179688	255.210021972656	22	2	358	17.9	-10.1419067382801	-44.5483398437597	45.688213525187	32.7450304669622	37.1179419497373	36.5665327373861	29.4407552340858
360	421.568267822266	254.142730712891	22	2	359	17.95	-1.21032714843977	-21.3458251953	21.3801109696501	30.5318500958983	32.6886412392706	36.7111578075888	29.8252012785139
361	421.639831542969	254.606643676758	22	2	360	18	1.43127441405909	9.27825927734034	9.38800520163321	25.5025462095717	32.2823285863871	36.0075660345122	30.081258093946
362	420.520965576172	253.5693359375	22	2	361	18.05	-22.3773193359398	-20.7461547851602	30.5147072578527	26.6124769500899	30.7098817103253	34.4198802426532	30.8203311064504
363	419.831298828125	254.330429077148	22	2	362	18.1	-13.7933349609398	15.2218627929602	20.5416940935355	28.3666184010418	29.8372515451938	31.9925580337357	30.559012906115
364	417.394012451172	253.541168212891	22	2	363	18.15	-48.7457275390602	-15.7852172851403	51.2378672277778	31.8196267058119	26.2128653820413	29.0838651871714	30.231311588892
365	418.53955078125	252.561157226562	22	2	364	18.2	22.9107666015602	-19.6002197265801	30.1508182244096	30.8879133247523	26.83538624466	26.7014816064676	31.1879027931564
366	418.105926513672	253.8212890625	22	2	365	18.25	-8.67248535156023	25.2026367187602	26.6530467254839	34.1719568808159	26.5813763642484	26.3304221507276	31.9471434280798
367	417.808776855469	255.079483032227	22	2	366	18.3	-5.94299316406023	25.1638793945398	25.8561403525547	25.8132538139926	24.4316164572456	24.784694877491	32.5430809905208
368	417.074157714844	256.775299072266	22	2	367	18.35	-14.6923828125	33.9163208007807	36.9619118738535	25.3041540882782	24.7568817352836	23.9434498450712	32.6970557029651
369	417.097320556641	256.303649902344	22	2	368	18.4	0.463256835940911	-9.43298339844091	9.44435189366151	21.3431260226848	21.0497884246055	22.964340032031	31.8835086787244
370	416.776519775391	257.646118164062	22	2	369	18.45	-6.416015625	26.8493652343602	27.6053195958372	17.975319589739	20.7143219736645	23.2565053766109	31.6596268472484
371	417.031555175781	257.874572753906	22	2	370	18.5	5.10070800779999	4.56909179688068	6.84790639751723	15.3418065897512	20.3785157150681	23.8914975515991	31.3729454713852
372	416.590393066406	257.967559814453	22	2	371	18.55	-8.8232421875	1.85974121093977	9.01710818782538	16.2863230352183	18.8595080446566	24.4361870179214	30.9049780771305
373	417.302581787109	258.920562744141	22	2	372	18.6	14.2437744140591	19.0600585937602	23.7943468739148	16.1244898590509	18.0496481449487	24.8803589224053	29.9088058444892
374	417.8798828125	259.331024169922	22	2	373	18.65	11.5460205078205	8.20922851561932	14.166934120997	19.4139054074513	19.7158146820207	23.6569559364009	28.9355326202135
375	416.832672119141	260.166748046875	22	2	374	18.7	-20.9442138671795	16.7144775390602	26.7961537149999	19.7436964995742	19.6776245085617	25.0335116575658	28.1893912924027
376	417.881866455078	259.660949707031	22	2	375	18.75	20.9838867187398	-10.1159667968795	23.2949841395197	20.7574897001461	21.2016187389499	26.6520710169748	28.882719698678
377	417.629852294922	260.130950927734	22	2	376	18.8	-5.04028320312045	9.40002441405909	10.6660636484396	23.145306328823	24.4407575785972	27.0295867980288	28.7698555232082
378	418.117767333984	261.489135742188	22	2	377	18.85	9.75830078123977	27.1636962890807	28.8633128767742	23.2307591580726	25.0038361095271	27.1183645238193	27.8328052185745
379	419.357849121094	261.081695556641	22	2	378	18.9	24.8016357422	-8.14880371093977	26.1060172643818	22.9893320704484	26.2641234481963	27.2004846200628	26.8408643895157
380	419.119720458984	262.421875	22	2	379	18.95	-4.76257324220001	26.8035888671795	27.2234178612479	29.1378186576201	29.352701341467	26.608095886908	27.2508010435732
381	418.490600585938	261.514190673828	22	2	380	19	-12.5823974609193	-18.1536865234398	22.0878487013984	29.250182518908	32.9256263188815	26.7383249082582	29.1286261552109
382	420.541107177734	261.800689697266	22	2	381	19.05	41.0101318359193	5.72998046876023	41.4084965842984	29.3829405675695	35.199665551401	27.3900759116078	29.7270167104176
383	419.177947998047	261.247161865234	22	2	382	19.1	-27.2631835937398	-11.0705566406409	29.4251321832137	35.4746435248613	36.1870809026899	27.8250536552427	30.2779389376086
384	420.484649658203	261.537139892578	22	2	383	19.15	26.1340332031205	5.79956054688068	26.7698075076893	42.8619205673146	34.6851545581049	28.7872000532556	29.2652980268058
385	422.778350830078	259.788726806641	22	2	384	19.2	45.8740234375	-34.9682617187398	57.6819326477068	41.2615124451818	33.5385672652543	29.6773009783379	29.3775206790802
386	425.428253173828	258.489624023438	22	2	385	19.25	52.998046875	-25.9820556640602	59.0242339136648	43.1239792864718	32.2750310775666	31.4350172466285	29.6122927337805
387	426.087554931641	256.954925537109	22	2	386	19.3	13.1860351562602	-30.6939697265807	33.4064559736345	39.9873685486402	30.3393942446185	32.7550161689255	29.1559655369581
388	427.944030761719	256.402679443359	22	2	387	19.35	37.1295166015591	-11.044921875	38.7374663896635	31.6024910056473	30.6462712009584	31.7221605920778	28.2878752647573
389	427.630767822266	256.860015869141	22	2	388	19.4	-6.26525878905909	9.14672851564092	11.0867538185314	21.6881415878186	31.310276658315	30.7173887470005	28.5231872331567
390	428.313293457031	256.466430664062	22	2	389	19.45	13.6505126953	-7.87170410158069	15.7575449327422	19.4172760440552	30.0019006152089	31.2450967105355	28.1474151078382
391	428.145172119141	256.024719238281	22	2	390	19.5	-3.36242675779999	-8.83422851561932	9.45248682452141	18.168563115445	29.9444081743755	34.3657547588228	29.2681699628764
392	428.980529785156	256.744384765625	22	2	391	19.55	16.7071533203	14.3933105468795	22.0521282548176	22.6331847679897	30.31036678645	35.0178464029138	30.583708298042
393	429.516387939453	258.278167724609	22	2	392	19.6	10.7171630859398	30.6756591796795	32.4939017466122	28.4013102247704	27.2572402814657	35.6755189528118	31.9795575229082
394	428.160064697266	257.303009033203	22	2	393	19.65	-27.1264648437398	-19.5031738281193	33.4098620812551	38.2006747609324	26.7496229358961	34.8736401172106	33.455089631856
395	430.334838867188	256.810211181641	22	2	394	19.7	43.4954833984398	-9.85595703123977	44.5981722166458	41.2034575288448	28.9516261558166	33.7215297005947	34.725207879864
396	428.232421875	258.840148925781	22	2	395	19.75	-42.0483398437602	40.5987548828	58.4493095053315	36.3459174474865	36.456478440079	32.5725144505863	35.4803868430316
397	429.280426025391	257.311614990234	22	2	396	19.8	20.9600830078205	-30.5706787109409	37.0660420943793	30.8660611038025	39.6962985612092	31.2823442758875	35.8233253952542
398	428.872650146484	257.357147216797	22	2	397	19.85	-8.15551757814092	0.910644531260232	8.20620133982098	29.5019420868629	40.7047667046653	29.4573860056954	35.3821186313501
399	429.170166015625	257.399597167969	22	2	398	19.9	5.95031738282046	0.848999023439774	6.01058036283494	34.7122821192255	38.4370035761063	29.8458898462506	35.5530559229956
400	430.990783691406	256.896392822266	22	2	399	19.95	36.4123535156205	-10.0640869140591	37.7775771319476	38.1891395935736	37.4411587859805	29.6867343287684	35.178667681068
401	433.832611083984	253.769882202148	22	2	400	20	56.8365478515591	-62.5302124023602	84.5010096671445	45.0636159618441	35.200620726797	31.7980150174945	35.2362505873828
402	435.365203857422	251.519714355469	22	2	401	20.05	30.6518554687602	-45.0033569335801	54.4503294661197	46.0079460484101	32.254321765325	33.7773406844761	34.6370664391945
403	436.831390380859	249.976135253906	22	2	402	20.1	29.3237304687398	-30.8715820312602	42.5785831811737	45.3803754850981	31.657531729925	36.1340613905737	34.0334268055366
404	437.272552490234	249.670639038086	22	2	403	20.15	8.8232421875	-6.1099243164	10.7322307956648	35.6889593343686	32.942156756605	38.1229792104564	34.2698180889043
405	437.701934814453	247.992721557617	22	2	404	20.2	8.58764648438068	-33.5583496093801	34.6397243153879	26.3195039370765	30.4218425017201	39.7731147813901	33.6298492585691
406	439.042602539062	246.788345336914	22	2	405	20.25	26.8133544921795	-24.0875244140597	36.0439289134967	18.2514474980059	27.13955159491	39.5257564394346	33.2948153810589
407	439.293151855469	246.50244140625	22	2	406	20.3	5.01098632813978	-5.71807861328011	7.60305247965942	19.8763674648	27.858382807743	38.891634621583	33.3922040768463
408	439.382965087891	246.435668945312	22	2	407	20.35	1.79626464844091	-1.33544921876023	2.23830098582069	15.463309518342	31.5633560764821	39.0420766706224	32.8876065469091
409	440.296752929688	246.203414916992	22	2	408	20.4	18.2757568359398	-4.6450805664	18.8568306296351	18.5901438554514	37.8089548448066	40.3887230989906	33.605372014714
410	440.835906982422	245.879989624023	22	2	409	20.45	10.7830810546795	-6.46850585937955	12.5744345830982	29.3972616784095	42.1050707767997	39.1122386516005	33.7031071723322
411	441.879119873047	243.516036987305	22	2	410	20.5	20.8642578125	-47.2790527343602	51.6781005990437	44.8752646549583	43.8508921520722	36.1067464159429	34.1854130607209
412	442.180725097656	240.44889831543	22	2	411	20.55	6.03210449218068	-61.3427734375	61.6386415944498	55.7415422248133	45.5289474778409	34.2562864754752	34.6618733186609
413	444.312683105469	237.086395263672	22	2	412	20.6	42.6391601562591	-67.2500610351602	79.6283158685645	68.7468320352574	46.4266216113199	32.3913346582614	35.4413074794991
414	445.480285644531	233.618255615234	22	2	413	20.65	23.3520507812409	-69.3627929687597	73.18821847891	69.111640448693	47.8352894413762	33.665996060598	35.6299310308662
415	446.819702148438	229.97673034668	22	2	414	20.7	26.7883300781398	-72.8305053710801	77.6008836353188	61.6606332772723	47.802634801481	33.5381688165435	34.9499381002531
416	447.090087890625	227.315322875977	22	2	415	20.75	5.40771484373977	-53.2281494140602	53.5021426662215	47.9779785676815	45.0739412369758	34.0171163115316	34.2766352203524
417	447.172149658203	226.098907470703	22	2	416	20.8	1.64123535156023	-24.3283081054796	24.3836057373464	39.9290366579392	40.6541901432075	35.502063877805	34.7638266864646
418	447.619079589844	226.437576293945	22	2	417	20.85	8.93859863281932	6.77337646483977	11.2150423206105	26.8584375677046	33.2193132400407	36.3178270881227	36.3480052125377
419	446.96533203125	224.925689697266	22	2	418	20.9	-13.0749511718795	-30.2377319335801	32.9435089301987	21.0362420252586	29.5230372763893	37.3648541831775	37.3666373242071
420	446.52099609375	225.347106933594	22	2	419	20.95	-8.88671875	8.42834472656023	12.2478881841458	19.6477470091427	24.9712668562872	37.719480015896	38.6715802222558
421	446.835876464844	224.168899536133	22	2	420	21	6.29760742187955	-23.5641479492199	24.3911649539918	18.4606479123998	24.1833404709909	36.5728111039473	37.6826714026322
422	447.201843261719	224.96044921875	22	2	421	21.05	7.3193359375	15.8309936523398	17.4411306567665	19.1170378948395	25.4751802777692	35.5464059528458	37.6229818065321
423	447.320129394531	224.724456787109	22	2	422	21.1	2.36572265624091	-4.71984863281989	5.27954683689645	23.0840961448699	26.2090325649256	34.7485535684246	36.9835998341789
424	448.071441650391	223.076354980469	22	2	423	21.15	15.0262451172	-32.9620361328	36.2254588423969	27.3304389167232	26.8944189249788	33.1368828512758	36.8453232856792
425	447.945953369141	221.477111816406	22	2	424	21.2	-2.509765625	-31.9848632812602	32.0831794342977	31.3026135463958	27.636325230311	30.1267614191161	36.5196344421994
426	448.063629150391	219.199005126953	22	2	425	21.25	2.353515625	-45.5621337890597	45.6228788132587	33.9574172174513	28.0716809709189	29.0275140012702	37.0046622429202
427	449.197906494141	217.718460083008	22	2	426	21.3	22.685546875	-29.6109008789	37.3020038051291	34.6717999551181	30.4386217624841	30.6360187513463	37.2192869457945
428	448.312561035156	217.441421508789	22	2	427	21.35	-17.7069091797	-5.54077148438012	18.5535651921744	32.1885543157521	36.2777938968085	33.6539337544529	37.9069160707516
429	447.032165527344	215.918212890625	22	2	428	21.4	-25.6079101562409	-30.4641723632801	39.7973725307305	28.8129230251145	36.7507284261624	34.3445515494236	37.7517965400468
430	446.589752197266	215.040008544922	22	2	429	21.45	-8.84826660155909	-17.5640869140602	19.6669512374676	29.5746299785724	35.2822559819449	38.2309217929111	37.7399696402321
431	446.263641357422	213.640258789062	22	2	430	21.5	-6.52221679688068	-27.9949951172	28.744722360071	38.5981705761657	33.8716875315494	39.2585963893215	36.7977698909469
432	445.464660644531	215.534149169922	22	2	431	21.55	-15.9796142578193	37.8778076172	41.1105385724186	38.8296568972066	35.7968572249234	40.9896771375889	36.00405401177
433	446.068786621094	212.408432006836	22	2	432	21.6	12.0825195312591	-62.5143432617199	63.6712681801407	38.3759576481377	41.0988349439801	41.5758650100965	34.4037641535086
434	445.193878173828	214.259857177734	22	2	433	21.65	-17.4981689453193	37.0285034179602	40.9548041359354	38.9304520379844	41.7946841738685	40.0246505107603	33.7827694159668
435	444.360656738281	214.509872436523	22	2	434	21.7	-16.6644287109398	5.00030517578011	17.3984549921229	42.0190844712744	48.8255183555112	39.5011000678553	32.8861559909386
436	443.263824462891	213.378372192383	22	2	435	21.75	-21.9366455078	-22.6300048828	31.5171943093041	43.5994993117946	50.4455118077241	39.9922081743089	32.0172956953581
437	442.8369140625	216.173645019531	22	2	436	21.8	-8.53820800782046	55.9054565429597	56.5537007388691	44.7597114505303	51.5407325126938	38.9365100137839	32.4808147358382
438	440.197448730469	218.590270996094	22	2	437	21.85	-52.7893066406205	48.3325195312602	71.5733423827413	59.2750790628848	46.8739361233844	39.4960050533806	32.9486716121169
439	438.128662109375	219.67903137207	22	2	438	21.9	-41.3757324218795	21.7752075195199	46.7558648296139	61.9605715774638	43.2985725953583	38.138738896916	33.5997915923988
440	436.923004150391	224.013229370117	22	2	439	21.95	-24.1131591796795	86.6839599609398	89.9752930538955	61.0623805541131	43.7199441537658	37.7604592645682	34.2164444503068
441	438.435150146484	222.350860595703	22	2	440	22	30.2429199218591	-33.2473754882795	44.9446568821994	50.1483729349743	46.1127288170684	37.0227286779465	34.7247858258065
442	437.838592529297	224.884719848633	22	2	441	22.05	-11.9311523437398	50.6771850586	52.0627456221156	41.8374337401864	42.0761628026445	36.4617020706943	35.4260353652011
443	437.301391601562	225.543655395508	22	2	442	22.1	-10.7440185547	13.1787109375	17.0033042870473	28.1648092446468	37.893175162781	34.0589747385927	36.505460399534
444	437.128356933594	225.73779296875	22	2	443	22.15	-3.46069335936022	3.88275146483977	5.2011688556742	30.264886056673	34.4827936199636	34.4286559806577	36.2732163547374
445	437.978973388672	225.071334838867	22	2	444	22.2	17.0123291015602	-13.3291625976602	21.6121705761975	23.0899450511758	26.6954001736252	35.6455505627611	36.01590246314
446	436.950958251953	227.645935058594	22	2	445	22.25	-20.5603027343795	51.4920043945403	55.4450409423304	25.6379773905876	23.599945548169	35.007077389446	36.049890274127
447	436.291290283203	227.17692565918	22	2	446	22.3	-13.193359375	-9.38018798828011	16.1880405946296	27.1281534997408	21.3826716286947	34.3256107203301	36.2613879902218
448	436.413269042969	228.659088134766	22	2	447	22.35	2.43957519531932	29.6432495117199	29.7434659841065	25.2259911026035	21.2440133538009	32.243409469781	36.9415966716404
449	436.842163085938	228.194076538086	22	2	448	22.4	8.57788085938068	-9.3002319336	12.6520494014402	16.935005039665	25.558739365957	32.8550316353739	36.3061560797182
450	437.052856445312	227.626876831055	22	2	449	22.45	4.21386718747954	-11.3439941406199	12.101358590511	19.6753982062137	27.5711569717563	30.2019671077024	36.0496215528288
451	436.874755859375	228.303329467773	22	2	450	22.5	-3.56201171873977	13.5290527343602	13.9901106276376	16.8500493170141	23.9014259618236	30.1909752622916	35.6095201327029
452	438.051818847656	227.382431030273	22	2	451	22.55	23.5412597656205	-18.41796875	29.890006427373	23.9893252321732	26.5750586380157	29.8623935928133	34.8602733072683
453	438.590698242188	226.817352294922	22	2	452	22.6	10.7775878906398	-11.3015747070204	15.6167215381087	29.9163228409091	26.5936437767809	31.4350557889716	33.5470082416409
454	436.982513427734	228.622253417969	22	2	453	22.65	-32.1636962890807	36.0980224609403	48.3484289772354	30.8678468839823	31.2272696507842	32.5217821987144	32.8016547771184
455	438.236175537109	230.29052734375	22	2	454	22.7	25.0732421875	33.3654785156199	41.7363466341907	33.4747190698179	33.7085340417796	32.5307048584246	32.6452100411912
456	437.679443359375	231.044677734375	22	2	455	22.75	-11.1346435546795	15.0830078125	18.7477308430034	36.3372382365478	36.7820049764141	32.1075723739451	32.1357968223347
457	438.979705810547	232.752182006836	22	2	456	22.8	26.0052490234398	34.1500854492199	42.9243673565509	38.4652140693953	38.3421155569318	33.5862659666596	31.0004709427389
458	440.353485107422	233.345596313477	22	2	457	22.85	27.4755859375	11.8682861328199	29.9293173717583	37.5007452426502	41.6260982241422	34.3871882899002	29.4896540220462
459	443.277160644531	233.734405517578	22	2	458	22.9	58.4735107421807	7.77618408202045	58.9883081414732	42.696163068846	39.4848250314718	34.4735732625203	29.053786764529
460	444.985931396484	234.432052612305	22	2	459	22.95	34.1754150390591	13.9529418945398	36.9140025004652	43.2095120440457	37.4902527450929	34.3387838410893	27.5374338014052
461	447.143371582031	233.843643188477	22	2	460	23	43.1488037109409	-11.7681884765602	44.7248199739826	46.9149582117367	40.3137187860666	34.1963115874592	27.1468467425733
462	449.108001708984	234.989868164062	22	2	461	23.05	39.2926025390591	22.9244995117	45.4911122325494	40.5044359935484	40.5974732953035	33.2588445438423	26.578307465244
463	451.302062988281	236.017578125	22	2	462	23.1	43.8812255859409	20.5541992187602	48.4565482102132	37.4797602475356	42.1807328030195	33.0350417446891	26.8862542212909
464	452.597839355469	235.650436401367	22	2	463	23.15	25.9155273437591	-7.34283447266023	26.9356970505315	37.9312745032871	37.7198768742564	31.1746535735791	27.2490146413962
465	453.620819091797	236.025390625	22	2	464	23.2	20.4595947265602	7.49908447266023	21.7906237704014	37.9854345465612	34.969033640399	29.6448695196214	26.994357386663
466	455.801116943359	236.899841308594	22	2	465	23.25	43.6059570312398	17.4890136718801	46.98239125274	37.4465073943022	31.6106181985042	29.2645162552234	25.9560616620638
467	458.032730102539	237.405097961426	22	2	466	23.3	44.6322631836006	10.1051330566401	45.7619124489196	34.9353177549643	28.1755735307528	27.6753311651476	27.2768817082586
468	460.264343261719	237.910354614258	22	2	467	23.35	44.6322631835994	10.1051330566401	45.7619124489185	32.4583070332623	24.443985265236	26.7358985743115	26.8311226850209
469	460.637084960938	237.295532226562	22	2	468	23.4	7.45483398438068	-12.2964477539205	14.3797488538421	25.2899618937213	22.8644821156864	25.2525418936841	26.7881112881423
470	460.426727294922	237.71614074707	22	2	469	23.45	-4.20715332032046	8.41217041016023	9.40557016189124	18.3657125149445	21.7994862941498	24.8729004951079	26.624563638356
471	460.703025817871	238.199819564819	22	2	470	23.5	5.52597045897983	9.6735763549799	11.140665555035	11.4414631361698	18.2153137243802	24.102718222855	26.7759792898312
472	460.97932434082	238.683498382568	22	2	471	23.55	5.52597045898096	9.6735763549799	11.1406655550356	10.7936464764084	14.7531890349918	23.2942213376747	26.2091821202613
473	461.25562286377	239.167177200317	22	2	472	23.6	5.52597045899915	9.67357635498047	11.1406655550451	11.1406655550373	11.2910643456035	22.3374526536102	26.2809993022011
474	461.531921386719	239.650856018066	22	2	473	23.65	5.52597045897983	9.6735763549799	11.140665555035	11.1406655550392	12.7852069131117	21.976247084078	25.6712669667858
475	461.808219909668	240.134534835815	22	2	474	23.7	5.52597045898096	9.6735763549799	11.1406655550356	11.1406655550391	14.7767673498169	21.4580099149015	25.1350492477607
476	462.084518432618	240.618213653564	22	2	475	23.75	5.52597045899915	9.6735763549799	11.1406655550446	11.1406655550372	16.5948182472058	19.8045509501826	25.3052471910585
477	462.360816955567	241.101892471313	22	2	476	23.8	5.52597045897983	9.6735763549799	11.140665555035	14.7767673498151	18.4128691445965	20.9674974498576	24.5490432788961
478	462.637115478516	241.585571289062	22	2	477	23.85	5.52597045898096	9.6735763549799	11.1406655550356	18.4128691445964	20.2309200419844	19.2750570801417	24.3074179297116
479	462.121228027344	242.957864379882	22	2	478	23.9	-10.3177490234407	27.4458618164005	29.3211745289246	22.0489709393723	21.0880120524696	19.1026493137643	23.2163977853774
480	461.605340576172	244.330157470703	22	2	479	23.95	-10.3177490234395	27.4458618164198	29.3211745289423	25.6850727341539	21.1165335356531	18.9103434356228	22.8143016705769
481	461.089453125	245.702450561523	22	2	480	24	-10.3177490234407	27.4458618163999	29.3211745289241	29.3211745289315	21.393788175985	19.3556469922033	22.1596535317163
482	460.573565673828	247.074743652344	22	2	481	24.05	-10.3177490234395	27.4458618164203	29.3211745289429	27.3992567551241	27.1818058647234	19.1595196966803	22.414041056717
483	460.057678222656	248.447036743164	22	2	482	24.1	-10.3177490234395	27.4458618163999	29.3211745289237	23.8201979267098	27.2590498146799	19.5269568597131	21.6363698622919
484	460.663940429688	249.224090576172	22	2	483	24.15	12.1252441406398	15.5410766601597	19.7115856598874	20.7386054125976	25.4200917144169	20.1678803599925	21.2446577557676
485	460.341278076172	248.752639770508	22	2	484	24.2	-6.45324707032046	-9.42901611327954	11.4258803868711	28.6785389952928	23.0439195214287	20.6252289759	21.2419090480192
486	459.750274658203	249.119598388672	22	2	485	24.25	-11.8200683593795	7.33917236327954	13.9132119583629	25.1969251004282	22.1164757372007	21.3459781268937	20.3917320453407
487	456.358489990234	248.482818603516	22	2	486	24.3	-67.8356933593807	-12.7355957031199	69.0208424424192	23.4409266737096	19.9061702487642	21.4227553926445	19.8875277196463
488	456.648132324219	249.003311157227	22	2	487	24.35	5.79284667970001	10.4098510742199	11.9131050546005	22.2676411161475	18.8229936774418	21.8789372851117	19.967233945652
489	456.374694824219	249.476577758789	22	2	488	24.4	-5.46875	9.46533203124034	10.9315935262945	23.4943460618039	19.2477486675155	21.1802536770707	19.8694759918794
490	456.582763671875	249.292251586914	22	2	489	24.45	4.16137695312045	-3.6865234375	5.55945259906035	11.1338015022355	20.1339244161468	20.7557028460459	20.0586657812447
491	455.600128173828	249.490005493164	22	2	490	24.5	-19.6527099609398	3.955078125	20.0467366866449	12.4490622544554	21.2981680778024	20.2165888405777	19.8292578713032
492	455.786743164062	249.181091308594	22	2	491	24.55	3.73229980467954	-6.1782836914	7.21811964457712	15.0545706613214	15.6637049205656	21.5338607757594	19.9428866374274
493	455.470458984375	250.049774169922	22	2	492	24.6	-6.32568359373977	17.3736572265597	18.4894088157003	18.0002077161461	16.4988247555435	20.9352870709735	20.0270476712711
494	454.55078125	249.282119750977	22	2	493	24.65	-18.3935546875	-15.3530883789	23.9591355606242	19.1019900938008	16.9404156397245	20.5130684274571	20.4425902333388
495	453.539398193359	249.360061645508	22	2	494	24.7	-20.2276611328205	1.55883789062045	20.287637873184	20.1936083388957	18.4674861706631	21.0258081811369	20.6308587364281
496	452.293579101562	249.076049804688	22	2	495	24.75	-24.9163818359398	-5.6802368164	25.5556485749185	20.5485872566316	18.3167019439547	20.9789131404987	20.7326597625064
497	452.327178955078	249.708969116211	22	2	496	24.8	0.671997070320458	12.6583862304597	12.6762108700514	18.8262606181275	23.1615513027547	18.807557989435	21.0169653120692
498	451.327697753906	249.542709350586	22	2	497	24.85	-19.9896240234398	-3.3251953125	20.2643034043796	18.9347646251801	23.0475804645052	20.6594108111623	21.223450262691
499	452.083374023438	249.676193237305	22	2	498	24.9	15.1135253906398	2.66967773438012	15.347502368104	17.5314137941085	21.7783881873988	20.6363026699946	20.5201976121581
500	451.159606933594	250.1572265625	22	2	499	24.95	-18.4753417968807	9.6206665039	20.8301579084468	26.1294942666137	21.917691946127	21.2069881268666	20.0475077317071
501	452.0859375	250.123489379883	22	2	500	25	18.5266113281205	-0.674743652339771	18.5388944195606	25.5465736723788	20.6596582031951	20.3028687504031	19.4663485067427
502	450.047607421875	248.22819519043	22	2	501	25.05	-40.7666015625	-37.9058837890602	55.6666132325774	24.73051575667	21.9514110583044	20.7262535781745	19.5013748896716
503	450.468872070312	248.986526489258	22	2	502	25.1	8.42529296873977	15.1666259765602	17.3497004332054	24.9006192670739	24.8199968667811	20.5271384828291	19.3596819217892
504	450.322814941406	249.530624389648	22	2	503	25.15	-2.92114257811932	10.8819580078	11.26721278956	23.7879026122817	24.3321897002647	20.717300106685	19.0650390282054
505	451.379058837891	249.774505615234	22	2	504	25.2	21.1248779297	4.87762451171989	21.6806754604661	17.773327849995	23.9464900830701	20.6364884969563	18.9776379480249
506	451.039703369141	249.221572875977	22	2	505	25.25	-6.787109375	-11.0586547851403	12.9753111455996	24.0934200611833	22.2890355568514	20.1193413981192	18.8028427894983
507	452.285736083984	248.930023193359	22	2	506	25.3	24.9206542968591	-5.83099365235967	25.593739421144	23.9338636438594	18.2909558535942	20.6111752314938	17.439735136893
508	449.889099121094	249.42643737793	22	2	507	25.35	-47.9327392578	9.92828369141989	48.9501614891468	22.9923608990664	18.006696501153	20.5679632402704	17.7086163007312
509	450.383819580078	249.255340576172	22	2	508	25.4	9.89440917968068	-3.42193603516023	10.4694307029407	20.7901685014212	19.6562120259713	19.8601415472456	18.3547954641564
510	451.223205566406	249.130233764648	22	2	509	25.45	16.7877197265602	-2.50213623047955	16.9731617365009	18.8085838571934	19.3552850477856	19.3393126173684	18.6285652327981
511	451.219421386719	249.032089233398	22	2	510	25.5	-0.0756835937409051	-1.962890625	1.96434915737361	11.9199729411228	19.5790245930434	18.7161081729076	18.4813397680488
512	451.693664550781	249.656753540039	22	2	511	25.55	9.48486328124091	12.4932861328199	15.6858162000051	15.3785604080831	19.2709394046833	17.4688890035838	18.5203839839763
513	452.418579101562	249.682037353516	22	2	512	25.6	14.4982910156193	0.505676269539777	14.5071069087935	15.7182091965047	16.3159296137597	17.7840767726049	18.605745815481
514	451.257263183594	248.921630859375	22	2	513	25.65	-23.2263183593602	-15.2081298828199	27.7623680377426	18.3678806846655	15.3880933942264	17.6170096289536	18.8699341330125
515	451.741363525391	249.719879150391	22	2	514	25.7	9.68200683594091	15.9649658203199	18.6714056786089	19.7332949521732	14.7321351516667	16.9294677149129	18.7115805252885
516	452.008239746094	249.007598876953	22	2	515	25.75	5.33752441405909	-14.2456054687597	15.2127065981775	20.7118862863967	15.1431807889638	16.6267724384979	18.6329012198773
517	451.397338867188	248.062149047852	22	2	516	25.8	-12.2180175781193	-18.9089965820204	22.5128875375438	15.3976263803697	16.6468221535735	16.071912284351	18.462017147227
518	451.710815429688	248.980102539062	22	2	517	25.85	6.26953125	18.3590698242	19.4000635799107	13.7460611068287	17.5614570440568	14.7578217903002	18.4757146918881
519	451.677612304688	248.9306640625	22	2	518	25.9	-0.6640625	-0.988769531239768	1.1910685076075	11.9184808932621	15.577807231936	16.0732882583182	18.8952678562588
520	451.873321533203	248.448165893555	22	2	519	25.95	3.91418457029999	-9.6499633789	10.4135793109039	13.5603493549737	14.5036503820402	16.0501423387295	18.6856239275501
521	451.594757080078	248.569244384766	22	2	520	26	-5.5712890625	2.42156982421989	6.07480553034453	14.4110278017169	13.6745202839525	16.6598107856946	18.5555141407101
522	453.0224609375	248.002410888672	22	2	521	26.05	28.5540771484398	-11.3366699218801	30.7222298461019	15.7579880835022	12.8728851640186	16.3145143897781	18.0520347735743
523	451.841186523438	247.944915771484	22	2	522	26.1	-23.6254882812398	-1.14990234375966	23.6534558136265	15.2612396572518	13.1997139668406	16.6843531481329	18.5097987270986
524	452.130554199219	248.215682983398	22	2	523	26.15	5.78735351561932	5.41534423828011	7.92586991653439	15.430559674643	16.75848312241	17.02256815934	18.4682039494944
525	451.927978515625	247.874847412109	22	2	524	26.2	-4.05151367187955	-6.81671142578011	7.9298371796518	12.1854209730635	17.3681495257923	16.7866725536207	18.2296448347268
526	452.179138183594	248.112930297852	22	2	525	26.25	5.02319335937955	4.76165771485967	6.92140561730039	11.9884001319644	18.1764407824254	17.1464610416354	18.2262407749881
527	451.859222412109	248.763336181641	22	2	526	26.3	-6.39831542970001	13.0081176757801	14.4965363382044	17.7589781613178	15.9822066259828	16.3128590629601	18.0475806087929
528	452.272644042969	249.818664550781	22	2	527	26.35	8.26843261720001	21.1065673828	22.668351608131	19.4750593943329	15.8072492522091	16.3834661435057	NA
529	454.108337402344	249.70947265625	22	2	528	26.4	36.7138671875	-2.18383789061988	36.7787600633014	20.9223218902079	18.4673290867441	17.930394165272	NA
530	453.87548828125	248.91748046875	22	2	529	26.45	-4.65698242187955	-15.83984375	16.5102433447272	19.778992278902	19.0696947252011	18.0319352377318	NA
531	454.052215576172	249.602951049805	22	2	530	26.5	3.53454589843977	13.7094116211	14.1577180966754	19.6260983724538	20.6184017993183	18.3949201085126	NA
532	453.825897216797	249.226791381836	22	2	531	26.55	-4.5263671875	-7.52319335938012	8.77988828167521	19.1756800121703	19.7528329619016	18.6351805435648	NA
533	454.731475830078	249.842727661133	22	2	532	26.6	18.1115722656205	12.3187255859403	21.90388207589	18.6643300560693	19.5672183201708	19.2355206815922	NA
534	453.362335205078	250.894241333008	22	2	533	26.65	-27.3828125	21.0302734375	34.5266682618838	20.3144817084287	19.102305208134	19.3193982700353	NA
535	453.933135986328	251.29541015625	22	2	534	26.7	11.416015625	8.02337646483977	13.9534935642221	19.7266736449012	18.6957209496713	19.5298219545407	NA
536	454.736846923828	252.076049804688	22	2	535	26.75	16.07421875	15.6127929687602	22.4084763584725	19.5083382678878	18.6133994345997	19.8257091114782	NA
537	454.529968261719	252.282180786133	22	2	536	26.8	-4.13757324218068	4.1226196289	5.84084796403751	19.0289304040977	21.2881544611469	20.0232489332349	NA
538	455.224243164062	251.507034301758	22	2	537	26.85	13.8854980468602	-15.5029296875	20.8122051908232	18.7271118432733	22.6637921109753	NA	NA
539	454.146270751953	252.698150634766	22	2	538	26.9	-21.5594482421795	23.8223266601597	32.1296289429332	16.9123171607707	20.1714674533265	NA	NA
540	454.620269775391	252.295059204102	22	2	539	26.95	9.47998046876023	-8.06182861328011	12.4444007601	22.8496352773926	19.9899491838803	NA	NA
541	455.253631591797	252.503326416016	22	2	540	27	12.6672363281193	4.16534423828011	13.3345029459594	25.8192459540628	19.0330164236381	NA	NA
542	453.576171875	251.918838500977	22	2	541	27.05	-33.5491943359398	-11.6897583007801	35.5274385471471	21.3140045025552	20.2936649045682	NA	NA
543	455.359161376953	251.909698486328	22	2	542	27.1	35.6597900390602	-0.18280029297955	35.6602585741743	21.2527865244874	NA	NA	NA
544	454.908782958984	252.076202392578	22	2	543	27.15	-9.00756835938068	3.330078125	9.60342168539524	21.1537156865055	NA	NA	NA
545	455.037780761719	252.669250488281	22	2	544	27.2	2.57995605470001	11.8609619140597	12.138310869761	17.7376945317438	NA	NA	NA
546	455.674957275391	252.591049194336	22	2	545	27.25	12.7435302734409	-1.5640258789	12.8391487560498	NA	NA	NA	NA
547	456.385528564453	253.179138183594	22	2	546	27.3	14.2114257812398	11.7617797851602	18.4473327733385	NA	NA	NA	NA
548	NA	NA	22	2	547	27.35	NA	NA	NA	NA	NA	NA	NA
549	NA	NA	22	2	548	27.4	NA	NA	NA	NA	NA	NA	NA
550	NA	NA	22	2	549	27.45	NA	NA	NA	NA	NA	NA	NA
551	NA	NA	22	2	550	27.5	NA	NA	NA	NA	NA	NA	NA
552	NA	NA	22	2	551	27.55	NA	NA	NA	NA	NA	NA	NA
553	NA	NA	22	2	552	27.6	NA	NA	NA	NA	NA	NA	NA
554	NA	NA	22	2	553	27.65	NA	NA	NA	NA	NA	NA	NA
555	NA	NA	22	2	554	27.7	NA	NA	NA	NA	NA	NA	NA
556	NA	NA	22	2	555	27.75	NA	NA	NA	NA	NA	NA	NA
557	NA	NA	22	2	556	27.8	NA	NA	NA	NA	NA	NA	NA
558	NA	NA	22	2	557	27.85	NA	NA	NA	NA	NA	NA	NA
559	NA	NA	22	2	558	27.9	NA	NA	NA	NA	NA	NA	NA
560	NA	NA	22	2	559	27.95	NA	NA	NA	NA	NA	NA	NA
561	NA	NA	22	2	560	28	NA	NA	NA	NA	NA	NA	NA
562	NA	NA	22	2	561	28.05	NA	NA	NA	NA	NA	NA	NA
563	NA	NA	22	2	562	28.1	NA	NA	NA	NA	NA	NA	NA
564	NA	NA	22	2	563	28.15	NA	NA	NA	NA	NA	NA	NA
565	NA	NA	22	2	564	28.2	NA	NA	NA	NA	NA	NA	NA
566	NA	NA	22	2	565	28.25	NA	NA	NA	NA	NA	NA	NA
567	NA	NA	22	2	566	28.3	NA	NA	NA	NA	NA	NA	NA
568	NA	NA	22	2	567	28.35	NA	NA	NA	NA	NA	NA	NA
569	NA	NA	22	2	568	28.4	NA	NA	NA	NA	NA	NA	NA
570	NA	NA	22	2	569	28.45	NA	NA	NA	NA	NA	NA	NA
571	NA	NA	22	2	570	28.5	NA	NA	NA	NA	NA	NA	NA
572	NA	NA	22	2	571	28.55	NA	NA	NA	NA	NA	NA	NA
573	NA	NA	22	2	572	28.6	NA	NA	NA	NA	NA	NA	NA
574	NA	NA	22	2	573	28.65	NA	NA	NA	NA	NA	NA	NA
575	NA	NA	22	2	574	28.7	NA	NA	NA	NA	NA	NA	NA
576	NA	NA	22	2	575	28.75	NA	NA	NA	NA	NA	NA	NA
577	NA	NA	22	2	576	28.8	NA	NA	NA	NA	NA	NA	NA
578	NA	NA	22	2	577	28.85	NA	NA	NA	NA	NA	NA	NA
579	NA	NA	22	2	578	28.9	NA	NA	NA	NA	NA	NA	NA
580	NA	NA	22	2	579	28.95	NA	NA	NA	NA	NA	NA	NA
581	NA	NA	22	2	580	29	NA	NA	NA	NA	NA	NA	NA
582	NA	NA	22	2	581	29.05	NA	NA	NA	NA	NA	NA	NA
583	NA	NA	22	2	582	29.1	NA	NA	NA	NA	NA	NA	NA
584	NA	NA	22	2	583	29.15	NA	NA	NA	NA	NA	NA	NA
585	NA	NA	22	2	584	29.2	NA	NA	NA	NA	NA	NA	NA
586	NA	NA	22	2	585	29.25	NA	NA	NA	NA	NA	NA	NA
587	NA	NA	22	2	586	29.3	NA	NA	NA	NA	NA	NA	NA
588	NA	NA	22	2	587	29.35	NA	NA	NA	NA	NA	NA	NA
589	NA	NA	22	2	588	29.4	NA	NA	NA	NA	NA	NA	NA
590	NA	NA	22	2	589	29.45	NA	NA	NA	NA	NA	NA	NA
591	NA	NA	22	2	590	29.5	NA	NA	NA	NA	NA	NA	NA
592	NA	NA	22	2	591	29.55	NA	NA	NA	NA	NA	NA	NA
593	NA	NA	22	2	592	29.6	NA	NA	NA	NA	NA	NA	NA
594	NA	NA	22	2	593	29.65	NA	NA	NA	NA	NA	NA	NA
595	NA	NA	22	2	594	29.7	NA	NA	NA	NA	NA	NA	NA
596	NA	NA	22	2	595	29.75	NA	NA	NA	NA	NA	NA	NA
597	NA	NA	22	2	596	29.8	NA	NA	NA	NA	NA	NA	NA
598	NA	NA	22	2	597	29.85	NA	NA	NA	NA	NA	NA	NA
599	NA	NA	22	2	598	29.9	NA	NA	NA	NA	NA	NA	NA
600	NA	NA	22	2	599	29.95	NA	NA	NA	NA	NA	NA	NA
601	NA	NA	22	2	600	30	NA	NA	NA	NA	NA	NA	NA
