# Supplementary material for: An automated feeding system for the African killifish reveals the impact of diet on lifespan and allows scalable assessment of associative learning
Source: eLife. 2022 Nov 10;11:e69008. doi: 10.7554/eLife.69008 (PMC9788828; doi:10.7554/eLife.69008)
Supplement: Figure 6—source data 3. [file elife-69008-fig6-data3.zip › Filtered and Interpolated Trajectories with Kinematics/t25_REC0015 DLC_likelihood-euclidean-filtered_splines-interpolated_kinematics_02_resnet50_TrainAllTheThingsJun28shuffle1_1030000.csv]

	x2	y2	fishnum	recording_num	bodyparts_coords	seconds	velocity_x	velocity_y	velocity_xy	velocity_xy_5frame	velocity_xy_10frame	velocity_xy_20frame	velocity_xy_40frame
1	362.3301	65.08318	25	15	0	0	0	0	0	NA	NA	NA	NA
2	344.992331846062	63.2149987553234	25	15	1	0.05	-346.755363078761	-37.363624893532	348.762558611253	NA	NA	NA	NA
3	334.341511846062	56.3678907553234	25	15	2	0.1	-213.016399999999	-136.94216	253.237323186029	207.988625007361	NA	NA	NA
4	327.4067	47.48438	25	15	3	0.15	-138.69623692124	-177.670215106468	225.395988145511	249.637876772568	NA	NA	NA
5	320.4981	39.40898	25	15	4	0.2	-138.172	-161.508	212.547255094014	196.32736757439	153.455873462373	NA	NA
6	311.0042	35.13322	25	15	5	0.25	-189.878	-85.5152	208.246258826035	180.394164502622	162.631996875693	NA	NA
7	306.9953	34.22496	25	15	6	0.3	-80.1780000000008	-18.1652	82.2100126203623	139.341750237149	141.563351729148	NA	NA
8	304.8931	25.80485	25	15	7	0.35	-42.0439999999996	-168.4022	173.571307827187	98.9231219173841	131.644232277196	NA	NA
9	304.2589	26.58666	25	15	8	0.4	-12.6840000000004	15.6362	20.1339168181457	75.6261169788183	124.388093317488	NA	NA
10	304.404154445121	26.0845421168307	25	15	9	0.45	2.90508890241995	-10.042357663386	10.4541134951908	86.799335883905	119.910959018397	260.640132297869	NA
11	305.379252173188	21.6012961225938	25	15	10	0.5	19.50195456134	-89.664919884738	91.761234133206	82.8943000517699	123.077332096625	309.234574843432	NA
12	307.585245749335	15.0594217158705	25	15	11	0.55	44.1198715229405	-130.837488134466	138.076107145796	109.434436397827	152.312245783035	323.485713900215	NA
13	311.423187738699	8.38141859524193	25	15	12	0.6	76.7588397872805	-133.560062412571	154.046128666511	140.898796119411	191.020296279255	320.319677719383	NA
14	317.294130706414	3.4897864592891	25	15	13	0.65	117.4188593543	-97.8326427190566	152.834598548429	170.528547214432	268.183250404568	314.0309442164	NA
15	325.599127217617	2.30702500659315	25	15	14	0.7	166.09993022406	-23.655229053919	167.775912103111	217.825155682164	367.824391133365	313.006144368545	NA
16	336.739229837441	6.75563393573516	25	15	15	0.75	222.802052396479	88.9721785828402	239.909989608312	299.14629250674	455.83715281117	317.207768685956	NA
17	351.115491131023	18.7581129452962	25	15	16	0.8	287.525225871641	240.049580191221	374.559149484457	426.93206441131	505.408076071282	331.073842704447	NA
18	369.128963663497	40.2369617338575	25	15	17	0.85	360.26945064948	429.576975771226	560.651812789391	594.749986147318	508.99512316157	341.937557742247	NA
19	391.1807	73.1146799999999	25	15	18	0.9	441.03472673006	657.554365322848	791.76345807128	741.145758407908	503.673795115312	360.356819489691	NA
20	416.272237243257	116.759384158982	25	15	19	0.95	501.83074486514	872.894083179642	1006.86552078315	792.990996460401	506.101329718692	377.513334399001	318.039711851586
21	437.807050646362	160.321657492768	25	15	20	1	430.6962680621	871.24546667572	971.888850911262	718.843953816401	511.338205275286	386.199043434994	320.383580379578
22	447.7891	190.3977	25	15	21	1.05	199.640987072761	601.52085014464	633.785339746918	580.415525819314	509.83543962586	385.102514354574	315.449970893233
23	443.5304	198.885	25	15	22	1.1	-85.1740000000007	169.746	189.91659956939	417.452673290066	492.854819205238	383.457758309059	316.221599326256
24	439.396893263827	196.105586463853	25	15	23	1.15	-82.6701347234598	-55.5882707229398	99.6213180858487	281.530652142664	452.530388574814	396.16224119518	319.299973324721
25	438.349410518297	186.560326159506	25	15	24	1.2	-20.9496549105995	-190.90520608694	192.051258136911	226.67988279132	387.202277664638	421.324199161541	322.514655855204
26	439.17049079128	171.969473223954	25	15	25	1.25	16.4216054596591	-291.81705871104	292.278745174252	266.865684594076	316.560934058817	435.639249359377	324.177563615844
27	440.642673110646	154.05328179419	25	15	26	1.3	29.4436463873205	-358.32382859528	359.531492990198	324.645251330315	264.796952637865	420.073273467959	327.185580291048
28	441.548496504263	134.532006007207	25	15	27	1.35	18.1164678723405	-390.42551573966	390.845608583171	356.95188203921	257.920393456547	416.202619845903	326.304368786432
29	440.6705	115.1259	25	15	28	1.4	-17.5599300852605	-388.12212014414	388.519151767042	351.59121597497	288.650687275047	407.697983890471	327.909651986705
30	437.32690354584	97.7657386179186	25	15	29	1.45	-66.8719290831996	-347.203227641628	353.584411681387	302.914022484411	336.54706860439	375.439291405303	328.902927113588
31	432.978650770214	85.224379539742	25	15	30	1.5	-86.9650555125202	-250.827181563532	265.475414853053	248.975102319018	359.940293443467	331.532585915723	328.019728834497
32	429.622366221669	80.4852011526062	25	15	31	1.55	-67.1256909709007	-94.7835677427162	116.1455255374	252.656123219779	330.311107310058	307.414227886251	326.693848807541
33	429.254674448749	86.5315818436468	25	15	32	1.6	-7.35383545840023	120.927613820812	121.151007756208	316.14225516957	339.550420486567	312.123520933128	325.699777963719
34	433.8722	106.3469	25	15	33	1.65	92.350511025021	396.306363127064	406.924256270848	368.289370911965	362.865579206128	324.569002433042	325.356732626752
35	443.247867265317	138.561026226653	25	15	34	1.7	187.513345306339	644.28252453306	671.015071430343	357.708192135706	363.676305145969	332.023167341863	325.120683172888
36	448.2598	164.3898	25	15	35	1.75	100.23865469366	516.57547546694	526.210993565024	430.125738654117	346.50423777263	331.147358545733	323.413632503262
37	445.1631	165.029	25	15	36	1.8	-61.934	12.7839999999998	63.2396316561062	473.075035192476	350.031503134637	323.297317877649	318.524354149964
38	452.62107706249	142.046881329851	25	15	37	1.85	149.1595412498	-459.64237340298	483.238740348262	411.210355122367	366.326648409709	310.671179830617	309.02311385577
39	464.9197	113.4999	25	15	38	1.9	245.9724587502	-570.93962659702	621.670738962647	324.719104633295	360.487317591036	295.462484483718	293.65088000437
40	470.957884746078	96.4531264843617	25	15	39	1.95	120.76369492156	-340.935470312766	361.691671079795	342.354814133569	327.499266079337	280.292519828175	272.692809070798
41	470.064354902293	91.8513351891915	25	15	40	2	-17.8705968756992	-92.035825903404	93.7547411196652	302.527558165302	302.354423647998	269.840414234	252.319302042543
42	464.175285987218	96.6092265038299	25	15	41	2.05	-117.781378301501	95.157826292768	151.418179157477	247.899599989596	316.28352844524	268.285183260508	240.088299656546
43	455.226853519429	107.641500817617	25	15	42	2.1	-178.968649355779	220.645486275742	284.102460506928	243.788177036306	281.791939174667	267.94179761838	238.731492134466
44	445.155233017498	121.862858519894	25	15	43	2.15	-201.43241003862	284.42715404554	348.530948084115	279.989742662702	228.059389761309	254.551224058324	239.654480626571
45	435.8966	136.188	25	15	44	2.2	-185.172660349961	286.50282960212	341.134556313345	290.21224275691	196.908734510381	228.917167184235	238.677375262497
46	429.01942950926	148.08088441446	25	15	45	2.25	-137.543409814799	237.8576882892	274.762569251643	261.056320184032	193.176590695371	211.188015647146	234.888164763101
47	424.621394682613	157.202505988532	25	15	46	2.3	-87.9606965329401	182.43243148144	202.53067962852	208.219179533021	186.538863386378	216.975434831968	226.964712362466
48	422.432468181142	163.76311771466	25	15	47	2.35	-43.7785300294206	131.21223452256	138.322847642536	150.029291984456	169.556946827051	201.843607865637	218.096554787476
49	422.182622665935	167.972972585284	25	15	48	2.4	-4.99691030413942	84.1970974124797	84.3452448290608	106.36343872804	148.615130525612	179.603776118269	220.621230357412
50	423.601830798075	170.042323592849	25	15	49	2.45	28.3841626428	41.3870201512998	50.1851185705187	82.8654840158454	130.335068289134	169.946326736293	226.107668483419
51	426.420065238649	170.181423729796	25	15	50	2.5	56.3646888114795	2.78200273894015	56.4333029695621	78.057573470069	120.021607646294	173.106018169362	223.189389167122
52	430.367298648742	168.600525988568	25	15	51	2.55	78.9446682018604	-31.61795482456	85.0409060675493	89.0110815182037	117.667341218696	172.762371426841	223.748469037429
53	435.173503689439	165.509883361608	25	15	52	2.6	96.1241008139393	-61.8128525392001	114.283294913654	110.640844593813	121.895276556606	165.339463335805	226.623995109069
54	440.568653021825	161.119748841357	25	15	53	2.65	107.902986647721	-87.8026904050199	139.112785069734	133.679776564548	131.148162475229	154.739958820101	221.381661446065
55	446.282719306987	155.640375420258	25	15	54	2.7	114.28132570324	-109.58746842198	158.333933948565	152.469198421546	142.983918962204	145.331583183131	205.639964915395
56	452.045675206008	149.282016090755	25	15	55	2.75	115.25911798042	-127.16718659006	171.62796282324	165.732979643144	153.035445643354	138.628970980469	200.127111217278
57	457.587493379975	142.254923845289	25	15	56	2.8	110.83636347934	-140.54184490932	178.988015352536	173.285243432254	158.985879467305	130.632106847282	215.613442681194
58	462.638146489974	134.769351676302	25	15	57	2.85	101.01306219998	-149.71144337974	180.602201021644	175.326993330595	161.121979844559	125.521929744334	223.755989186209
59	466.927607197088	127.035552576238	25	15	58	2.9	85.7892141422792	-154.67598200128	176.874104015286	172.391114722159	160.864787114589	145.779976231106	224.002865324165
60	470.185848162405	119.263779537539	25	15	59	2.95	65.1648193063409	-155.43546077398	168.542683440272	165.502560513063	160.328098077128	171.922817138663	225.533839380749
61	472.142842047008	111.664285552646	25	15	60	3	39.1398776920596	-151.98987969786	156.948569781057	156.510980045974	157.236334314644	176.538364100243	238.907723502193
62	472.528561511984	104.447323614004	25	15	61	3.05	7.71438929951955	-144.33923877284	144.545244307059	148.444330796925	143.596872475869	179.21175481435	257.090535826827
63	471.072979218418	97.8231467140539	25	15	62	3.1	-29.1116458713191	-132.483537999002	135.644298686197	145.32920282366	129.148582932063	185.306192599758	275.712128220884
64	467.506067827395	92.0020078452384	25	15	63	3.15	-71.3382278204608	-116.42277737631	136.540857770038	142.081553907129	160.411789986982	188.212098833806	293.394489423033
65	461.5578	87.1941600000001	25	15	64	3.2	-118.9653565479	-96.156956904766	152.967043573948	121.691184438675	200.861715315121	182.362762646555	308.718367338407
66	455.3138	83.9521	25	15	65	3.25	-124.879999999999	-64.8412000000019	140.710325198402	101.786185818151	200.041282557132	189.066206787409	319.979298659645
67	455.3444	81.82265	25	15	66	3.3	0.611999999999853	-42.5890000000001	42.593396964788	172.37924917704	199.437630161396	214.25145053042	324.684807897217
68	453.7297	81.01379	25	15	67	3.35	-32.2940000000006	-16.1771999999999	36.11930558358	256.394227806582	209.490405354957	245.668370506782	327.63090197344
69	449.455319934521	105.112968666455	25	15	68	3.4	-85.4876013095793	481.9835733291	489.506174564482	258.001011207136	215.559410553023	268.40195453006	334.28997020228
70	445.2949	133.4614	25	15	69	3.45	-83.2083986904206	566.9686266709	573.041936721659	277.184075884116	204.397427215982	281.121352025205	338.84981682047
71	443.148	140.582	25	15	70	3.5	-42.9379999999992	142.412	148.744242201169	317.194624891762	220.896079260175	304.709428835024	339.770779010749
72	441.170615912148	133.944860842096	25	15	71	3.55	-39.5476817570409	-132.74278315808	138.508720349692	258.739571929007	284.90602858497	341.418700226812	338.245998938661
73	438.964356914716	122.344192112513	25	15	72	3.6	-44.1251799486395	-232.01337459166	236.172050621808	152.400626625382	362.188158081501	386.084793105963	339.115098279212
74	436.765899961209	112.730822961882	25	15	73	3.65	-43.9691390701398	-192.26738301262	197.230909750705	183.791147313214	376.392119073139	432.049020025965	343.051633762615
75	434.811922005135	112.055582540835	25	15	74	3.7	-39.0795591214805	-13.5048084209399	41.3472102035383	292.627981285824	361.38098873529	472.105151493682	354.091928242795
76	433.3391	127.2693	25	15	75	3.75	-29.4564401027003	304.2743491833	305.696845640325	407.18169127124	409.377575112916	501.32962633882	375.505361261185
77	431.928242779854	161.374775187599	25	15	76	3.8	-28.21714440292	682.10950375198	682.692890212742	494.044666217271	483.399770292228	518.737508947151	399.830378694033
78	427.536686700929	201.582690742209	25	15	77	3.85	-87.8311215784993	804.1583110922	808.940600548889	570.361350845197	562.67918085697	529.739874202545	416.501387873979
79	416.4659	231.1557	25	15	78	3.9	-221.415734018581	591.46018515582	631.545784480859	634.964002912619	648.538629498906	522.799964173454	418.681716236169
80	396.182237842722	237.134734289879	25	15	79	3.95	-405.67324314556	119.58068579758	422.930633343172	674.171559298632	739.812875771382	505.776816502277	417.767627792799
81	368.81160311027	221.673836911716	25	15	80	4	-547.412694649039	-309.21794756326	628.710105977435	718.1766704427	781.763173417466	503.003193921255	421.700923428851
82	337.6447856127	190.70532915812	25	15	81	4.05	-623.336349951401	-619.37015507192	878.730672142807	803.032592780542	752.568989309332	497.280243062972	428.977921897756
83	305.972575160066	150.161532321702	25	15	82	4.1	-633.44420905268	-810.87593672836	1028.96615626923	909.264400697567	697.291590323588	492.924003958666	435.784010962145
84	277.085761562424	105.974767695071	25	15	83	4.15	-577.73627195284	-883.73529253262	1055.82539617007	928.562343922312	669.207809273769	497.891168691425	438.03145679176
85	254.275134629829	64.0773565708376	25	15	84	4.2	-456.2125386519	-837.948222484668	954.089672928298	830.966419320032	650.172644269264	525.821093839034	437.240346838238
86	240.831484172336	30.4016202416105	25	15	85	4.25	-268.87300914986	-673.514726584542	725.199822101158	676.406510204476	596.628812729593	561.944515734962	446.986481630011
87	240.0456	10.87988	25	15	86	4.3	-15.7176834467197	-390.43480483221	390.75104913141	535.383025766995	511.160715833715	585.409306857647	463.27212231928
88	252.636985703999	8.53246926985735	25	15	87	4.35	251.82771407998	-46.948214602853	256.166610691447	391.08088784096	423.168827060363	587.334405241176	475.707912414035
89	269.04	14.73177	25	15	88	4.4	328.060285920021	123.986014602853	350.707973982663	264.695281536874	347.243707883943	568.961477942278	468.163426304152
90	279.456427340397	19.9019247503148	25	15	89	4.45	208.32854680794	103.403095006296	232.578983298124	191.355012347398	311.829311906686	554.413903560393	459.529734278439
91	283.4429	22.32207	25	15	90	4.5	79.7294531920602	48.402904993704	93.2717905807241	169.93114391625	342.125858052458	538.692418022678	467.384435702848
92	284.4008	21.59516	25	15	91	4.55	19.1579999999999	-14.5382	24.0497031840311	159.10439000089	418.249624405962	516.537143568699	479.757025494938
93	290.347732856233	17.1038672853862	25	15	92	4.6	118.93865712466	-89.825854292276	149.047268535705	232.577735972411	477.377220158764	485.483228818327	491.930432072997
94	305.175631201465	16.9486981489657	25	15	93	4.65	296.557966904641	-3.10338272841001	296.574204405867	419.556434568042	468.715146610788	444.013893557556	505.285029410953
95	331.3685	31.5696	25	15	94	4.7	523.857375970699	292.418037020686	599.94571315573	645.144236464526	458.655162851521	402.375542182793	520.804415610194
96	368.885537595459	66.7161718932897	25	15	95	4.75	750.340751909181	702.931437865794	1028.16528355888	784.823296401279	480.756023315764	392.643336921202	526.297917592263
97	407.586715848726	109.376619465791	25	15	96	4.8	774.023565065339	853.208951450026	1151.98871266645	778.325903220685	521.913571303684	407.806735691408	517.243903587952
98	434.8072	141.8488	25	15	97	4.85	544.409683025481	649.44361068418	847.442568219469	684.732589730631	547.797630576291	421.675950625526	499.010004292732
99	442.001774419809	152.920984642971	25	15	98	4.9	143.89148839618	221.44369285942	264.087238502895	541.955612063485	540.784079231169	413.52688843485	491.784787136109
100	437.1037	157.3431	25	15	99	4.95	-97.9614883961801	88.4423071405797	131.979145705462	398.682906142841	492.9217724589	413.282652054601	496.473533995434
101	430.323918394084	171.519311709414	25	15	100	5	-135.59563211832	283.52423418828	314.280395223147	310.771964751303	443.160815789945	431.765677484442	499.859802904886
102	424.505617780925	192.50908608343	25	15	101	5.05	-116.36601226318	419.79548748032	435.625183063231	303.242255241654	397.363846976854	462.233807926904	497.947404844091
103	420.650047970724	212.53571460274	25	15	102	5.1	-77.1113962040192	400.5325703862	407.887861261781	301.110955187168	365.974681092287	490.936860187327	490.414192766521
104	419.758458773682	223.822488748033	25	15	103	5.15	-17.8317839408408	225.73548290586	226.438690954648	344.366019516405	358.338630258912	512.678890130482	477.82060998149
105	422.8321	218.5927	25	15	104	5.2	61.4728245263609	-104.59577496066	121.322645433034	396.044787810867	367.91014125768	515.787737381353	461.664759681151
106	429.835676855393	193.006114979966	25	15	105	5.25	140.071537107859	-511.73170040068	530.555716869331	421.177397433271	382.77533165312	490.651319449564	448.816052197325
107	436.587716127631	158.968400871799	25	15	106	5.3	135.04078544476	-680.75428216334	694.01902453554	413.43500527617	402.554044550125	449.078500318256	455.384816695808
108	437.8702	132.3217	25	15	107	5.35	25.6496774473806	-532.93401743598	533.550909373799	434.709327328191	434.076089798362	410.685603344288	461.880196896359
109	431.7321	125.2205	25	15	108	5.4	-122.762	-142.024	187.726730169148	421.184643789834	484.573701029794	414.608096329939	462.368656972542
110	426.681216863603	135.423453725838	25	15	109	5.45	-101.01766272794	204.05907451676	227.694255693138	409.063301289383	538.653702303807	438.533164430475	476.329813282571
111	424.055827997441	158.420695242071	25	15	110	5.5	-52.5077773232408	459.94483032466	462.932299177544	446.974782163454	538.141823109183	461.027187787094	495.247033652392
112	422.585082639756	190.05714258815	25	15	111	5.55	-29.4149071536992	632.72894692158	633.412312033286	555.712396783418	500.793153659659	479.357666119483	514.955590861234
113	420.998130028793	226.17771380353	25	15	112	5.6	-31.7390522192602	722.4114243076	723.108313744153	642.598077279422	455.396525596289	495.345156714715	529.182155615868
114	418.024119402793	262.627326927662	25	15	113	5.65	-59.4802125199999	728.99226248264	731.414803268968	655.099002428533	470.877562400966	511.627326405423	535.792493434928
115	412.3922	295.2509	25	15	114	5.7	-112.63838805586	652.47146144676	662.122658173161	592.523006029935	509.15618760327	520.953977179509	530.670063987401
116	403.742373595202	320.057963678486	25	15	115	5.75	-172.99652809596	496.141273569719	525.436924923096	463.818269029125	539.279043921068	504.988767473449	516.492843912705
117	395.358052109364	333.716499095022	25	15	116	5.8	-167.686429716761	273.170708330721	320.532330040297	386.042728018514	556.161287688841	502.962897700208	507.718630413301
118	391.4335	333.0591	25	15	117	5.85	-78.4910421872803	-13.1479819004403	79.5846287401011	375.714297927117	556.614223631067	502.084443167193	511.999262304291
119	394.950047678923	316.297147501639	25	15	118	5.9	70.3309535784604	-335.23904996722	342.537098215915	423.459085413604	538.680951781052	511.210425510234	530.264453619497
120	404.037289375165	287.157172139474	25	15	119	5.95	181.74483392484	-582.7995072433	610.480507716177	519.799569347746	503.254252055212	539.376974510541	546.309382879988
121	415.611885272059	250.744491810865	25	15	120	6	231.49191793788	-728.253606572181	764.16086235553	649.410178233009	471.835711837714	558.728389820342	552.4053704948
122	426.590495552941	212.164424413176	25	15	121	6.05	219.57220561764	-771.60134795378	802.234749711009	691.31917554359	505.132641740757	567.677373795563	551.240134030908
123	433.889780401143	176.522287843767	25	15	122	6.1	145.985696964041	-712.84273138818	727.637673166417	630.794206183306	548.772360738096	567.427451044409	547.309377763681
124	434.4264	148.9234	25	15	123	6.15	10.7323919771397	-551.97775687534	552.082084768817	520.212338261825	551.543288619502	558.906096739374	544.693487811081
125	427.46859150997	135.192898519383	25	15	124	6.2	-139.1561698006	-274.61002961234	307.85566091476	490.465714133768	569.597761417812	545.55239059345	543.166594708688
126	421.6909	144.0352	25	15	125	6.25	-115.5538301994	176.84602961234	211.251522748122	448.134543243184	578.177735719616	542.334368375846	539.232516485463
127	425.346740503096	176.50512113035	25	15	126	6.3	73.1168100619198	649.398422607	653.501629070724	411.767401695413	579.193459902285	566.358760508346	542.698780988009
128	435.5987	200.1798	25	15	127	6.35	205.03918993808	473.493577393	515.981818713494	508.401316652318	578.240678457751	613.312921264293	557.473545792403
129	446.573271477645	185.271254459217	25	15	128	6.4	219.4914295529	-298.17091081566	370.246377029966	636.143133177406	579.131241697697	645.920810909054	581.992447182001
130	451.3434	146.0087	25	15	129	6.45	95.4025704470996	-785.25108918434	791.025235699283	667.921205670802	587.850529131687	654.085601329501	600.424821597858
131	444.593505123746	104.050131198419	25	15	130	6.5	-134.997897525079	-839.17137603162	849.960605373564	708.346813672319	612.833024913979	643.783553202506	603.101620747431
132	428.507452299385	66.7514613251063	25	15	131	6.55	-321.72105648722	-745.973397466254	812.391991537705	746.49508169998	627.584879275936	623.122601942334	592.614926140633
133	407.143968450873	37.8930833243353	25	15	132	6.6	-427.269676970241	-577.16756001542	718.109858721078	667.299741611057	677.853481790489	599.273598812647	579.635488513765
134	384.561780502167	21.2553901403786	25	15	133	6.65	-451.64375897412	-332.753863679134	560.987717168268	589.522916650551	740.298333198607	577.759649216739	572.06370762517
135	364.819615377224	20.6187747175093	25	15	134	6.7	-394.843302498859	-12.732308457386	395.04853525467	587.248552881069	738.573441241189	565.379212237867	570.723720062989
136	351.9762	39.76363	25	15	135	6.75	-256.86830754448	382.897105649814	461.076480571033	647.36014990866	709.389370685397	573.476265497477	575.735241067717
137	348.961997531704	79.7010545053696	25	15	136	6.8	-60.2840493659198	798.748490107392	801.020172690296	734.101584697235	667.051743982382	582.43466427581	587.182835908517
138	354.194416082548	130.36496904412	25	15	137	6.85	104.64837101688	1013.27829077501	1018.66784385903	809.847140871321	620.306519167544	612.862648417613	604.345283995764
139	364.9626	178.92	25	15	138	6.9	215.36367834904	971.1006191176	994.694891111146	829.255824720242	576.388056735782	652.774468853769	613.033803643057
140	378.687682813543	215.092455961017	25	15	139	6.95	274.50165627086	723.44911922034	773.776316125101	746.854935083695	542.907895344047	661.472668685175	611.635034906109
141	393.318754780736	238.855374332218	25	15	140	7	292.62143934386	475.25836742402	558.119899815637	593.252888426428	534.119506080975	647.474851674521	601.931137782254
142	406.936895341157	252.743474722911	25	15	141	7.05	272.36281120842	277.76200781386	389.015724507558	418.674528774329	537.284449275685	617.552478485703	588.273094024501
143	417.623183934386	259.291476742402	25	15	142	7.1	213.72577186458	130.96004038982	250.657610572697	275.968649816773	547.871815044737	591.84352598312	580.607540767065
144	423.4587	261.0341	25	15	143	7.15	116.71032131228	34.8524651519608	121.803092850651	238.983187441707	565.25060450893	585.221318510967	583.155228644662
145	422.89284393924	258.075378021668	25	15	144	7.2	-11.3171212152008	-59.174439566641	60.2469213373231	327.713963467674	584.37189612916	595.895049532528	596.09420189764
146	415.8483	240.7966	25	15	145	7.25	-140.8908787848	-345.575560433359	373.192587940307	502.490741663047	585.560332663645	609.136113759588	613.789180116949
147	403.157903866063	201.14435514323	25	15	146	7.3	-253.80792267874	-793.0448971354	832.669604637394	711.826680243531	568.053212989023	608.006911308688	620.729046795505
148	387.821813118131	147.049177055534	25	15	147	7.35	-306.72181495864	-1081.90356175392	1124.54150154956	892.775142441547	563.380532798696	595.377646727234	629.335243846391
149	373.382015811134	90.4375854400708	25	15	148	7.4	-288.79594613994	-1132.23183230926	1168.48278575307	932.137477885583	594.054580286151	580.146796377059	637.726140193558
150	363.3805	43.2361	25	15	149	7.45	-200.030316222681	-944.029708801416	964.989232327404	808.392462510372	648.882203721009	569.184468482717	629.645570067231
151	360.526795279627	14.8791162901308	25	15	150	7.5	-57.0740944074601	-567.139674197384	570.004265160487	624.270323934345	684.152721438201	560.078722362002	612.053931709104
152	364.200597404775	4.83253327186967	25	15	151	7.55	73.4760425029606	-200.931660365223	213.944527761338	476.282480328772	678.729373341692	553.423586106668	595.38561554029
153	372.949143670172	10.0701257582725	25	15	152	7.6	174.97092530794	104.751849728057	203.930808669426	404.989265000471	642.883478409731	561.941482721482	582.239888217454
154	385.319671370546	27.5656685623953	25	15	153	7.65	247.41055400748	349.910856082456	428.543567725203	436.167964990819	595.042988245189	588.550808072585	573.797956489182
155	399.859417800624	54.2929364972938	25	15	154	7.7	290.794928601559	534.54535869797	608.523155685901	549.066284173012	553.997040836274	626.809191557412	570.022759976234
156	415.115620255134	87.2257043760239	25	15	155	7.75	305.1240490902	658.655357574602	725.897765112227	661.496632885117	534.59711206036	654.102094736422	565.24499682449
157	429.635516028803	123.337747011642	25	15	156	7.8	290.39791547338	722.240852712362	778.436123672305	713.803496161607	538.793959224312	659.0234293152	552.374606117127
158	441.966342416359	159.602839217203	25	15	157	7.85	246.61652775112	725.30184411122	766.082552229951	703.004816672078	560.502432644269	645.807839275169	534.065534569464
159	450.655336712529	192.994755805763	25	15	158	7.9	173.7798859234	667.8383317712	690.077884107648	633.0262591299	583.047035859018	622.677811533347	515.917081484355
160	454.249736212041	220.487271590379	25	15	159	7.95	71.8879899902402	549.85031569232	554.529758238258	528.521634275612	604.736179393816	597.818471449288	502.439427868377
161	451.296778209622	239.054161384106	25	15	160	8	-59.0591600483799	371.33779587454	376.004977401339	459.50823240342	624.051468034642	576.633011743688	493.339626747542
162	440.3437	245.6692	25	15	161	8.05	-219.06156419244	132.30077231788	255.912999400863	452.29057555643	639.317485288708	573.218752594878	486.946313608758
163	420.596761456203	238.375803226844	25	15	162	8.1	-394.93877087594	-145.86793546312	421.015542868991	506.467542115553	648.732200140607	572.636250451787	482.185742747809
164	393.898312764457	219.495950756331	25	15	163	8.15	-533.96897383492	-377.59704941026	653.989599872698	615.076676939384	650.312634821505	562.374594467396	483.385110220918
165	362.749726689291	192.421263255881	25	15	164	8.2	-622.97172150332	-541.493750009	825.414591033875	750.113336301805	641.639902062301	544.15047041994	483.483876856912
166	329.652375995232	160.543361392912	25	15	165	8.25	-661.94701388118	-637.55803725938	919.050651520494	837.956167877794	618.668911427016	521.353879889392	476.383693601042
167	297.107633446807	127.253865834846	25	15	166	8.3	-650.8948509685	-665.78991116132	931.096296212967	848.33469408658	607.643545965445	496.742300925566	457.853177544556
168	267.616871808544	95.9443972491024	25	15	167	8.35	-589.81523276526	-626.189371714872	860.229700748936	776.812262009048	584.770068259306	472.753422411693	431.045790443171
169	243.68146384497	70.0065763031001	25	15	168	8.4	-478.708159271479	-518.756418920046	705.88223091663	622.261145914647	541.702153075774	451.687366591651	403.99722006269
170	227.802782320613	52.8320236642594	25	15	169	8.45	-317.57363048714	-343.491052776814	467.802430646215	465.173755629084	483.564761446064	435.694387254038	382.161558464905
171	222.4822	47.81236	25	15	170	8.5	-106.41164641226	-100.393273285188	146.295071048489	331.583968640819	418.656291744141	426.600531133082	369.040887094108
172	224.9492	54.66477	25	15	171	8.55	49.3399999999997	137.0482	145.659344785153	235.069612064968	354.167116562423	420.469041110849	365.745552196482
173	219.3976	62.51394	25	15	172	8.6	-111.032	156.9834	192.280765807607	190.317260883079	296.774644682779	402.430002774136	362.470612534665
174	213.733438678027	72.1361105984306	25	15	173	8.65	-113.28322643946	192.443411968612	223.310448037379	215.051437573635	253.062098361797	378.219412369252	353.197081496611
175	211.0208	84.0328	25	15	174	8.7	-54.2527735605398	237.933788031388	244.040674736767	243.160477495761	229.748872445775	340.158562156411	346.962982155144
176	211.054503435479	97.5310556485232	25	15	175	8.75	0.674068709579956	269.965112970464	269.965954501268	261.965320724739	234.532150839148	298.665292465663	343.097645824115
177	213.446158333862	111.640009894995	25	15	176	8.8	47.8330979676599	282.179084929436	286.204544395783	271.054584658626	233.294536256254	256.682925773911	337.037903242831
178	217.761571514505	125.289316317205	25	15	177	8.85	86.3082636128598	272.9861284442	286.304981952498	269.18048400847	220.089937288965	216.283741611172	324.207881343951
179	223.566549796766	137.408628492944	25	15	178	8.9	116.09956564522	242.38624351478	268.756767706815	254.012864104662	214.736671662729	185.316628592033	311.864903872995
180	230.4269	146.9276	25	15	179	8.95	137.20700406468	190.37943014112	234.670171485988	223.428595016747	196.752362866759	166.504645480522	310.034646882619
181	237.6637	153.3962	25	15	180	9	144.736	129.372	194.127854982226	178.214553853191	178.674293187185	161.448762444528	313.638123790905
182	243.0482	157.3228	25	15	181	9.05	107.69	78.5320000000002	133.283198956208	158.418758666831	159.198734985399	158.272351798087	315.059617738099
183	246.0124	156.7898	25	15	182	9.1	59.2840000000001	-10.6599999999997	60.2347761347214	124.324241725049	135.792838539565	152.304974617544	304.83622659186
184	254.4925	157.176	25	15	183	9.15	169.602	7.72399999999948	169.777791775014	103.335722269708	117.571158822269	144.019568525826	289.501740750415
185	257.4706	155.9784	25	15	184	9.2	59.5619999999997	-23.9519999999999	64.1975867770741	94.9688749540519	103.260418515269	149.775493890348	269.484372845515
186	261.8054	154.9322	25	15	185	9.25	86.6960000000006	-20.924	89.1852577055205	93.3711232259395	88.3653740499082	164.841411758837	246.936628254736
187	264.374	151.1494	25	15	186	9.3	51.3720000000001	-75.6559999999996	91.4489623779294	76.723558977707	83.2501673399193	177.333505560096	224.840202179705
188	265.0821	148.6349	25	15	187	9.35	14.162	-50.2900000000005	52.2460174941598	82.19659530549	84.5200119461218	175.662340276209	204.580334277466
189	269.0229	146.848	25	15	188	9.4	78.8159999999993	-35.7379999999995	86.5399705338513	73.3950258301089	73.3024653889231	172.042441154339	187.704729800809
190	271.9301	143.3114	25	15	189	9.45	58.1439999999998	-70.7320000000004	91.562768415989	71.5314597257867	102.798624913936	184.374906511201	177.006510136585
191	273.4316	141.6238	25	15	190	9.5	30.0300000000004	-33.7520000000001	45.1774103286148	75.6689006663041	151.00853033049	200.675716448729	174.521128045728
192	275.7984	138.2679	25	15	191	9.55	47.3360000000002	-67.1179999999998	82.1311318563187	69.8813718001392	195.468276134792	209.65019436535	171.833786397977
193	279.0491	136.6153	25	15	192	9.6	65.0139999999999	-33.0520000000001	72.9332221967465	123.400654522382	215.531842012853	207.242450409585	168.046541665341
194	281.5655	135.2143	25	15	193	9.65	50.3279999999995	-28.0199999999996	57.602326203027	228.622034830872	226.513723486409	200.784069131578	163.217611864655
195	285.318150441723	117.652810605636	25	15	194	9.7	75.0530088344601	-351.22978788728	359.159182027203	319.405092543797	265.489394507132	198.810183534618	159.205515246628
196	289.862028284027	89.4523214852465	25	15	195	9.75	90.8775568460806	-564.00978240779	571.284311871064	355.394783359402	312.98605884755	195.207964043809	153.585989393113
197	293.828516984317	62.9451266222335	25	15	196	9.8	79.3297740057994	-530.14389726026	536.046420420945	383.146075172678	336.05022139078	192.997478585498	148.255780756772
198	295.849	50.46352	25	15	197	9.85	40.40966031366	-249.63213244467	252.881676274772	407.578134491882	329.964888873048	192.876926943759	142.549290079282
199	295.025277282782	60.2468431709033	25	15	198	9.9	-16.4744543443601	195.666463418066	196.358785269409	397.350082864227	328.265672874233	190.092831009585	136.222862354672
200	292.340814761572	84.1626279631182	25	15	199	9.95	-53.6892504241996	478.315695844298	481.319478623219	352.695350237763	294.8217421553	187.508374792648	131.777923777275
201	289.249494859575	109.985453773774	25	15	200	10	-61.8263980399399	516.456516213116	520.144053732792	304.534994386694	239.407397757128	187.593493646927	127.212379036645
202	287.2052	125.4899	25	15	201	10.05	-40.8858971915004	310.08892452452	312.772757288622	273.385270575788	190.526681036205	185.395220997868	125.661879195656
203	287.3879	124.9142	25	15	202	10.1	3.65400000000022	-11.5140000000002	12.0798970194289	182.065349818718	170.222011874665	183.788108713139	124.837098626435
204	288.6687	123.3386	25	15	203	10.15	25.616	-31.5119999999999	40.6101662148777	81.4647126500291	153.671938532761	182.415655203484	121.651779549338
205	287.524	122.8724	25	15	204	10.2	-22.894	-9.32400000000001	24.7198748378709	28.3580118346465	109.527355078165	168.635536602909	120.937940393321
206	288.3743	122.9797	25	15	205	10.25	17.0060000000001	2.1459999999999	17.1408678893457	35.9090293626354	62.200928446305	142.330567027389	120.059598497745
207	290.7187	122.6922	25	15	206	10.3	46.8880000000001	-5.74999999999989	47.2392532117096	33.9586064897336	34.7402206049563	119.178055953449	117.944706221688
208	291.9219	120.5102	25	15	207	10.35	24.0639999999996	-43.64	49.8349846593734	36.9893603376114	37.6113285532297	109.436239882355	117.439106120041
209	293.4599	120.6331	25	15	208	10.4	30.7600000000002	2.45800000000003	30.8580518503682	42.9371442425808	36.5656375327343	100.403283555005	115.730254569215
210	291.5516	120.0559	25	15	209	10.45	-38.1659999999999	-11.5440000000001	39.8736440772598	41.1224293752661	42.4493310505173	79.1809410433499	114.220036679672
211	293.066	118.2668	25	15	210	10.5	30.2879999999993	-35.7819999999998	46.8797874141932	39.313627743824	45.2537362976497	53.7490416245613	115.825999737059
212	291.9641	119.8248	25	15	211	10.55	-22.038	31.1599999999999	38.1656788751359	39.1726685757351	47.8294308706924	41.6735640259616	114.907566022521
213	290.9471	118.0569	25	15	212	10.6	-20.3399999999999	-35.3579999999999	40.7909765021627	47.9093017634233	48.6504678900459	42.4317468432846	114.338518948319
214	291.2417	116.5783	25	15	213	10.65	5.89200000000005	-29.572	30.1532560099237	47.5703283527185	47.1346285772496	42.519489967097	114.743286121019
215	290.8007	112.4238	25	15	214	10.7	-8.81999999999948	-83.09	83.5568100157012	54.5364323661188	48.834527008535	43.065697252024	106.687441041854
216	291.0298	114.6714	25	15	215	10.75	4.58200000000033	44.9520000000001	45.1849203606691	57.9873080362677	45.2971548028176	44.9112329516814	94.2518954630924
217	289.5786	111.3225	25	15	216	10.8	-29.0240000000006	-66.978	72.9961989421369	55.0965885787641	48.6069074469669	42.8919338578783	83.0301995588425
218	287.8005	113.6163	25	15	217	10.85	-35.5619999999999	45.8759999999998	58.0453548529077	49.7597522536466	47.2521651333395	42.0012852963229	76.8441708314816
219	288.0655	112.8774	25	15	218	10.9	5.29999999999973	-14.778	15.6996587224053	43.0239812529166	48.4733424014598	41.3676781288452	73.9323731515322
220	285.5829	114.2641	25	15	219	10.95	-49.6519999999998	27.7340000000001	56.8726283901139	42.677382527815	43.6820634535306	40.9316985666953	63.3014143035371
221	285.5938	114.8393	25	15	220	11	0.217999999999847	11.5039999999999	11.5060653570192	36.5170222304112	44.5687296057132	44.0585058271903	51.0588151234863
222	282.3266	113.4175	25	15	221	11.05	-65.3440000000001	-28.4359999999998	71.2632053166288	41.8500962241555	37.9544368450642	44.4199110471738	44.6858186484012
223	283.403	112.5827	25	15	222	11.1	21.5280000000007	-16.696	27.2435533658888	37.6043746534146	35.3521027025999	44.8889291835	44.7381739885319
224	283.8205	114.6594	25	15	223	11.15	8.34999999999923	41.534	42.3650286911267	46.1134779585097	35.6007276804409	47.0709170385538	44.1761080115141
225	282.5002	113.4623	25	15	224	11.2	-26.4059999999995	-23.9420000000001	35.6440205364095	33.2314911623133	33.0288701248557	44.7393454807995	44.9430219914888
226	280.6742	111.4699	25	15	225	11.25	-36.5200000000004	-39.8480000000001	54.0515818824948	34.1871831747887	42.8198568515631	46.1732238987958	46.0144845783395
227	280.5188	111.7753	25	15	226	11.3	-3.10799999999972	6.10800000000012	6.85327133564692	29.3513591367263	40.2329146473807	46.8823431642364	46.0196207063957
228	280.3144	110.1873	25	15	227	11.35	-4.08800000000042	-31.7600000000002	32.0220134282655	28.4533655962968	42.5256932336605	44.2521017806079	45.8050626283708
229	281.0723	110.6897	25	15	228	11.4	15.1580000000001	10.0480000000002	18.1859085008148	39.5262357446164	45.6684916756477	47.4614627480593	45.6668601240568
230	279.5157	110.6311	25	15	229	11.45	-31.1320000000001	-1.17199999999997	31.1540528342623	47.2343381324481	45.7966275080684	47.4218875637244	46.9424954796491
231	277.131	105.7074	25	15	230	11.5	-47.6940000000002	-98.4739999999999	109.415932624093	50.8642032925324	47.7777181918783	48.3685886224112	47.2402801331747
232	276.0611	107.7091	25	15	231	11.55	-21.3979999999992	40.034	45.393783274805	61.9856242145692	55.8102494834087	47.6980732708408	49.6050621846057
233	277.2277	109.9299	25	15	232	11.6	23.3320000000003	44.4159999999999	50.1713392286872	63.1398894198399	53.1521008586159	47.0446011337792	51.5818195026529
234	276.1091	106.4139	25	15	233	11.65	-22.3720000000003	-70.3200000000001	73.7930131109987	56.0292006391403	59.3221978156777	45.8327260559312	52.3557756416261
235	275.2117	108.0274	25	15	234	11.7	-17.9480000000001	32.27	36.9253788606157	64.3861608343693	61.814905002593	46.8203467309537	51.6643841252852
236	272.468	105.5553	25	15	235	11.75	-54.8739999999998	-49.442	73.8624887205947	55.4399984246995	53.9173203932594	47.1177362049977	53.2438964142003
237	272.7172	109.9071	25	15	236	11.8	4.98399999999947	87.0359999999999	87.17858425095	56.6587714167863	55.163231894301	49.1473075549131	53.7013823936827
238	272.9337	110.0718	25	15	237	11.85	4.32999999999993	3.29399999999993	5.44052718033821	60.4899205853461	51.5635090338978	49.6088399604187	54.9677366023707
239	271.7538	106.2557	25	15	238	11.9	-23.5979999999995	-76.3219999999998	79.8868780714327	51.8054401473785	45.9969604362148	49.9660421192683	55.3692287613458
240	272.0497	109.0441	25	15	239	11.95	5.91799999999921	55.7679999999999	56.081124703415	45.9403029542327	47.844065953839	52.9532923926028	54.1893604219031
241	270.8851	108.0642	25	15	240	12	-23.291999999999	-19.598	30.4400865307567	47.6870196430962	46.457754218117	50.4220544391591	56.2348762016023
242	268.0259	107.6256	25	15	241	12.05	-57.1840000000009	-8.77199999999988	57.8528982852208	35.3351494556433	42.4843656264175	54.7902133220376	54.6200150613059
243	267.3202	107.6908	25	15	242	12.1	-14.1139999999996	1.3039999999998	14.1741106246561	35.198211322332	46.0655790622215	58.2747098218057	54.4147098150429
244	267.3753	106.7861	25	15	243	12.15	1.10199999999963	-18.0939999999998	18.1275271341679	41.1100682888554	40.6098864228589	57.6406342446985	57.8948910141358
245	269.4368	108.636	25	15	244	12.2	41.2300000000005	36.9979999999998	55.3964340368586	39.0284282986024	44.0916797826126	58.589422769771	61.8415320022425
246	266.4414	108.4705	25	15	245	12.25	-59.9080000000004	-3.30999999999989	59.9993713633738	44.4441384813469	46.9267884850589	60.3145689296048	61.1354307629632
247	267.8849	106.588	25	15	246	12.3	28.8700000000006	-37.6500000000001	47.4446983339555	45.8846233900745	54.4171947497743	60.5204216231291	61.4228148330423
248	266.2189	107.8041	25	15	247	12.35	-33.3199999999999	24.3220000000002	41.2526615383784	52.9851482428932	64.9859106097136	65.6833714241335	63.0881120784171
249	267.0811	106.8764	25	15	248	12.4	17.2439999999995	-18.554	25.3299516778059	52.7435086812624	69.2843080531822	63.2769947746323	64.3366434516141
250	263.0871	109.0454	25	15	249	12.45	-79.8799999999994	43.3799999999999	90.8990583009522	69.8059612009463	69.3347795857029	60.9568332800818	64.8114412478254
251	263.3372	106.1165	25	15	250	12.5	5.0019999999995	-58.578	58.7911735552199	85.5276827380804	74.1713836410927	64.1011637807933	64.0606805932647
252	257.1577	103.6927	25	15	251	12.55	-123.59	-48.476	132.756960932375	92.68399271629	78.5564776198406	61.5419568517709	63.201031497979
253	254.5815	109.1038	25	15	252	12.6	-51.5239999999994	108.222	119.861269224049	85.6844109285127	85.3011637860454	61.7848184963066	62.5018774103633
254	254.023	106.0997	25	15	253	12.65	-11.1700000000002	-60.0820000000002	61.1115015688538	95.599258600923	85.9441031264057	69.9570559723404	61.9513042630385
255	256.4258	107.5276	25	15	254	12.7	48.0559999999997	28.5580000000002	55.9011493620657	87.3069940387351	77.8219867775511	76.8627172735312	63.2214183018668
256	251.2998	105.7721	25	15	255	12.75	-102.52	-35.1100000000002	108.365411917271	85.0746448340104	81.2755390765278	75.1531253209287	62.8750081628093
257	246.7771	105.1537	25	15	256	12.8	-90.4540000000003	-12.3679999999999	91.2956381214352	79.2042135365214	68.6667189537675	73.6983221111716	64.4894867688939
258	244.2126	100.3618	25	15	257	12.85	-51.2899999999996	-95.838	108.699523200426	69.9595626265895	58.5837263828996	76.5673841964154	67.0299024956942
259	242.7914	101.0702	25	15	258	12.9	-28.424	14.1679999999999	31.7593450814087	66.9518195521325	70.6298038914986	78.7072447839599	66.9856067380704
260	242.955	100.6148	25	15	259	12.95	3.27200000000005	-9.10799999999995	9.67789481240623	50.0264438688	84.3906549613595	76.669590103048	67.5016509105787
261	238.3144	101.1042	25	15	260	13	-92.8120000000001	9.78800000000007	93.3266965449867	32.0928079317887	76.1348670007647	77.6993067473703	69.5812117355614
262	238.6461	101.1382	25	15	261	13.05	6.63399999999967	0.679999999999836	6.66875970477235	62.0553942464757	68.8401666025025	71.6118496739203	70.941740274583
263	239.0189	102.0137	25	15	262	13.1	7.45600000000024	17.51	19.0313435153697	98.8217472961295	67.8336046067855	66.7290449989208	71.0826501097401
264	230.537174556631	98.7761758491458	25	15	263	13.15	-169.63450886738	-64.750483017084	181.572276654843	85.3179144493969	71.470386441514	66.2619742813784	71.8285068613302
265	221.7611	94.70242	25	15	264	13.2	-175.52149113262	-81.4751169829159	193.509660060675	87.653889336205	75.5171934285448	67.8534138339626	71.1903552771908
266	221.5245	93.43392	25	15	265	13.25	-4.7320000000002	-25.3700000000001	25.8075323113235	103.574401281782	74.1230744182129	65.4354473960137	70.9190719111598
267	222.2307	92.84829	25	15	266	13.3	14.1240000000005	-11.7125999999999	18.3486341388129	80.8853786365523	74.556980394073	68.4585519146586	70.880236240734
268	219.7688	97.12154	25	15	267	13.35	-49.2380000000003	85.4649999999998	98.633903243256	52.2126395609601	74.874363614942	68.3764335672548	70.856874529933
269	222.4732	95.05043	25	15	268	13.4	54.0879999999999	-41.4221999999998	68.1271634286939	62.9282343870288	61.8941446712583	70.6942187015086	72.5819946405824
270	221.3731	92.79736	25	15	269	13.45	-22.002	-45.0614000000002	50.1459646827141	61.460071451941	51.3161727065657	74.0464685410755	71.5330279157947
271	217.9855	94.86601	25	15	270	13.5	-67.7519999999998	41.3730000000001	79.3855064416672	46.1743259481018	54.7360277912627	75.0612596903295	71.0397752377893
272	218.334201061132	95.2918477546801	25	15	271	13.55	6.97402122264009	8.51675509360206	11.0078194633738	42.9029107059643	68.0769372268148	80.341523697395	68.8016082255144
273	219.3076	95.82586	25	15	272	13.6	19.46797877736	10.680244906398	22.2051757240599	50.4197058521714	68.9192625277242	80.3804817231736	66.9816687244472
274	217.5289	97.70644	25	15	273	13.65	-35.5740000000003	37.6115999999999	51.7700872180066	46.5438211954965	69.9180509615032	73.69995775032	67.4516966045089
275	216.5512	93.43029	25	15	274	13.7	-19.554	-85.523	87.7299404137493	74.6938030016886	72.5757436536063	65.5179932808505	68.6570658179381
276	215.2914	90.70729	25	15	275	13.75	-25.1959999999997	-54.46	60.0060831582931	91.6641991073466	75.999444962446	66.6850185013909	66.1951347665819
277	214.8429	98.28191	25	15	276	13.8	-8.97000000000048	151.4924	151.757728494334	96.933191217042	86.126067000717	68.0621503702964	64.1477607171934
278	217.9386	93.91502	25	15	277	13.85	61.9140000000004	-87.3378	107.05715625235	94.7317814550412	85.8865998314053	65.1463648634505	62.1588895965826
279	215.1167	96.61535	25	15	278	13.9	-56.438	54.0066000000002	78.1150477664836	105.455068729396	85.5057708293816	66.4567444972049	62.061771930278
280	211.7933	94.69936	25	15	279	13.95	-66.4680000000004	-38.3198000000002	76.7228916037454	97.5583309997455	79.7198138551352	66.3964657285414	62.5783988542858
281	211.9079	89.01939	25	15	280	14	2.29200000000048	-113.5994	113.622519530065	80.109000555464	78.6340092115191	64.3802437282084	61.2848493955368
282	212.6322	94.58617	25	15	281	14.05	14.486	111.3356	112.274039846084	74.0783504417212	68.047363513778	65.9913667771085	61.3765454849077
283	213.6127	94.4456	25	15	282	14.1	19.6099999999996	-2.81139999999994	19.8105040309423	64.7078462552292	61.3734671991768	67.2342924499737	63.0151119069615
284	212.4059	92.37329	25	15	283	14.15	-24.1359999999997	-41.4462	47.9617971977697	51.8129496936425	62.9954380329067	68.6414189276394	58.9928008017195
285	210.9344	92.11778	25	15	284	14.2	-29.4299999999998	-5.11020000000002	29.8703706712855	38.5363960278105	60.2171878034766	69.4607178019136	55.4819202285312
286	209.2666	90.31299	25	15	285	14.25	-33.356	-36.0957999999999	49.1480367221316	42.6379338428897	52.7610424939707	66.9548221371501	56.3174516668851
287	211.0714	91.72993	25	15	286	14.3	36.096	28.3387999999999	45.8912715169235	51.9125256240921	45.8566665534999	59.8369695197282	56.2319919809459
288	213.0137	91.19015	25	15	287	14.35	38.8459999999998	-10.7955999999999	40.3181931063382	55.7265293517239	48.5819850685421	55.9413456259103	55.0778740699566
289	208.3878	90.26892	25	15	288	14.4	-92.518	-18.4246000000002	94.3347561037819	53.7091352942989	51.7770670258972	53.4293251590473	55.0751404736919
290	210.3707	88.83504	25	15	289	14.45	39.658	-28.6775999999998	48.9403893094445	53.1769370791894	59.2016217486921	51.110329167496	55.4593963118947
291	209.092	90.3113	25	15	290	14.5	-25.5739999999997	29.5251999999999	39.0610664350064	54.5260362941945	55.2756350627813	47.5084391007442	54.0691184260734
292	209.4725	88.18354	25	15	291	14.55	7.60999999999967	-42.5552000000002	43.2302804413759	51.6416084277023	51.6265755256784	42.4115672724204	54.918379182924
293	210.7272	90.17432	25	15	292	14.6	25.0940000000003	39.8156	47.0636891813638	62.6767141456602	50.5092240526437	45.6497420907493	55.0122751083002
294	207.4135	92.40691	25	15	293	14.65	-66.2740000000002	44.6518	79.9126167713211	56.8421348312636	43.863212285188	44.285643853119	54.5972365654973
295	209.6546	87.70821	25	15	294	14.7	44.8219999999998	-93.974	104.115917899234	50.0762139721674	42.0034705315154	45.4458471762119	NA
296	209.8291	88.1708	25	15	295	14.75	3.49000000000046	9.25180000000012	9.88816986302346	46.492411811093	42.2558357075177	45.9498848323793	NA
297	210.1818	87.8601	25	15	296	14.8	7.05399999999997	-6.21399999999994	9.40067614589498	36.0848161426736	38.9664679913409	44.4018335915953	NA
298	209.0277	88.74981	25	15	297	14.85	-23.082	17.7941999999999	29.1446783759917	21.3302269173706	42.7174991129566	45.0093832764627	NA
299	210.1531	89.57198	25	15	298	14.9	22.5079999999997	16.4434	27.8746384292243	27.6695365837717	36.7942206803407	43.693536450179	NA
300	211.4791	88.83478	25	15	299	14.95	26.5199999999999	-14.744	30.3429717727185	27.8567220105143	31.6900726037317	44.5223268952479	NA
301	209.9819	87.392	25	15	300	15	-29.9439999999998	-28.8556	41.5847181950292	38.9425864148202	36.6241346019773	43.7579931239384	NA
302	209.6904	87.81878	25	15	301	15.05	-5.8299999999997	8.53560000000016	10.3366032796078	37.5036252180079	37.1770916575122	43.8453915887396	NA
303	213.9191	87.81919	25	15	302	15.1	84.5739999999995	0.00820000000004484	84.5740003975212	42.0499182900929	39.5095425002816	42.7902577666267	NA
304	213.812	86.79076	25	15	303	15.15	-2.14199999999948	-20.5686	20.6798324451626	45.578732620183	43.5238606151699	40.5530542033552	NA
305	211.8083	88.53071	25	15	304	15.2	-40.0740000000002	34.7989999999999	53.0744371331435	46.4974613045102	47.0411832589805	NA	NA
306	212.8752	85.76813	25	15	305	15.25	21.3380000000001	-55.2516	59.2287898454797	40.0764985857429	45.2601505403591	NA	NA
307	213.3795	86.31855	25	15	306	15.3	10.086	11.0084000000001	14.9302467012438	49.544096012332	48.7243151861384	NA	NA
308	215.0292	84.27869	25	15	307	15.35	32.9939999999999	-40.7972000000001	52.4691868036851	52.0324482278681	42.8630164202968	NA	NA
309	215.2119	87.67467	25	15	308	15.4	3.65400000000022	67.9196000000002	68.0178195781078	44.9415684605352	44.3118877263697	NA	NA
310	216.5963	84.70577	25	15	309	15.45	27.688	-59.3780000000001	65.5161982108242	50.9511690677666	NA	NA	NA
311	215.5647	85.29641	25	15	310	15.5	-20.6320000000005	11.8127999999999	23.7743910088149	45.6495342548506	NA	NA	NA
312	216.7488	83.38447	25	15	311	15.55	23.682	-38.2388	44.9782497374009	39.0796794404075	NA	NA	NA
313	216.6816	82.08816	25	15	312	15.6	-1.34399999999971	-25.9261999999998	25.9610127391053	NA	NA	NA	NA
314	217.2972	83.73531	25	15	313	15.65	12.312	32.9429999999999	35.168545505892	NA	NA	NA	NA
315	NA	NA	25	15	314	15.7	NA	NA	NA	NA	NA	NA	NA
316	NA	NA	25	15	315	15.75	NA	NA	NA	NA	NA	NA	NA
317	NA	NA	25	15	316	15.8	NA	NA	NA	NA	NA	NA	NA
318	NA	NA	25	15	317	15.85	NA	NA	NA	NA	NA	NA	NA
319	NA	NA	25	15	318	15.9	NA	NA	NA	NA	NA	NA	NA
320	NA	NA	25	15	319	15.95	NA	NA	NA	NA	NA	NA	NA
321	NA	NA	25	15	320	16	NA	NA	NA	NA	NA	NA	NA
322	NA	NA	25	15	321	16.05	NA	NA	NA	NA	NA	NA	NA
323	NA	NA	25	15	322	16.1	NA	NA	NA	NA	NA	NA	NA
324	NA	NA	25	15	323	16.15	NA	NA	NA	NA	NA	NA	NA
325	NA	NA	25	15	324	16.2	NA	NA	NA	NA	NA	NA	NA
326	NA	NA	25	15	325	16.25	NA	NA	NA	NA	NA	NA	NA
327	NA	NA	25	15	326	16.3	NA	NA	NA	NA	NA	NA	NA
328	NA	NA	25	15	327	16.35	NA	NA	NA	NA	NA	NA	NA
329	NA	NA	25	15	328	16.4	NA	NA	NA	NA	NA	NA	NA
330	NA	NA	25	15	329	16.45	NA	NA	NA	NA	NA	NA	NA
331	NA	NA	25	15	330	16.5	NA	NA	NA	NA	NA	NA	NA
332	NA	NA	25	15	331	16.55	NA	NA	NA	NA	NA	NA	NA
333	NA	NA	25	15	332	16.6	NA	NA	NA	NA	NA	NA	NA
334	NA	NA	25	15	333	16.65	NA	NA	NA	NA	NA	NA	NA
335	NA	NA	25	15	334	16.7	NA	NA	NA	NA	NA	NA	NA
336	NA	NA	25	15	335	16.75	NA	NA	NA	NA	NA	NA	NA
337	NA	NA	25	15	336	16.8	NA	NA	NA	NA	NA	NA	NA
338	NA	NA	25	15	337	16.85	NA	NA	NA	NA	NA	NA	NA
339	NA	NA	25	15	338	16.9	NA	NA	NA	NA	NA	NA	NA
340	NA	NA	25	15	339	16.95	NA	NA	NA	NA	NA	NA	NA
341	NA	NA	25	15	340	17	NA	NA	NA	NA	NA	NA	NA
342	NA	NA	25	15	341	17.05	NA	NA	NA	NA	NA	NA	NA
343	NA	NA	25	15	342	17.1	NA	NA	NA	NA	NA	NA	NA
344	NA	NA	25	15	343	17.15	NA	NA	NA	NA	NA	NA	NA
345	NA	NA	25	15	344	17.2	NA	NA	NA	NA	NA	NA	NA
346	NA	NA	25	15	345	17.25	NA	NA	NA	NA	NA	NA	NA
347	NA	NA	25	15	346	17.3	NA	NA	NA	NA	NA	NA	NA
348	NA	NA	25	15	347	17.35	NA	NA	NA	NA	NA	NA	NA
349	NA	NA	25	15	348	17.4	NA	NA	NA	NA	NA	NA	NA
350	NA	NA	25	15	349	17.45	NA	NA	NA	NA	NA	NA	NA
351	NA	NA	25	15	350	17.5	NA	NA	NA	NA	NA	NA	NA
352	NA	NA	25	15	351	17.55	NA	NA	NA	NA	NA	NA	NA
353	NA	NA	25	15	352	17.6	NA	NA	NA	NA	NA	NA	NA
354	NA	NA	25	15	353	17.65	NA	NA	NA	NA	NA	NA	NA
355	NA	NA	25	15	354	17.7	NA	NA	NA	NA	NA	NA	NA
356	NA	NA	25	15	355	17.75	NA	NA	NA	NA	NA	NA	NA
357	NA	NA	25	15	356	17.8	NA	NA	NA	NA	NA	NA	NA
358	NA	NA	25	15	357	17.85	NA	NA	NA	NA	NA	NA	NA
359	NA	NA	25	15	358	17.9	NA	NA	NA	NA	NA	NA	NA
360	NA	NA	25	15	359	17.95	NA	NA	NA	NA	NA	NA	NA
361	NA	NA	25	15	360	18	NA	NA	NA	NA	NA	NA	NA
362	NA	NA	25	15	361	18.05	NA	NA	NA	NA	NA	NA	NA
363	NA	NA	25	15	362	18.1	NA	NA	NA	NA	NA	NA	NA
364	NA	NA	25	15	363	18.15	NA	NA	NA	NA	NA	NA	NA
365	NA	NA	25	15	364	18.2	NA	NA	NA	NA	NA	NA	NA
366	NA	NA	25	15	365	18.25	NA	NA	NA	NA	NA	NA	NA
367	NA	NA	25	15	366	18.3	NA	NA	NA	NA	NA	NA	NA
368	NA	NA	25	15	367	18.35	NA	NA	NA	NA	NA	NA	NA
369	NA	NA	25	15	368	18.4	NA	NA	NA	NA	NA	NA	NA
370	NA	NA	25	15	369	18.45	NA	NA	NA	NA	NA	NA	NA
371	NA	NA	25	15	370	18.5	NA	NA	NA	NA	NA	NA	NA
372	NA	NA	25	15	371	18.55	NA	NA	NA	NA	NA	NA	NA
373	NA	NA	25	15	372	18.6	NA	NA	NA	NA	NA	NA	NA
374	NA	NA	25	15	373	18.65	NA	NA	NA	NA	NA	NA	NA
375	NA	NA	25	15	374	18.7	NA	NA	NA	NA	NA	NA	NA
376	NA	NA	25	15	375	18.75	NA	NA	NA	NA	NA	NA	NA
377	NA	NA	25	15	376	18.8	NA	NA	NA	NA	NA	NA	NA
378	NA	NA	25	15	377	18.85	NA	NA	NA	NA	NA	NA	NA
379	NA	NA	25	15	378	18.9	NA	NA	NA	NA	NA	NA	NA
380	NA	NA	25	15	379	18.95	NA	NA	NA	NA	NA	NA	NA
381	NA	NA	25	15	380	19	NA	NA	NA	NA	NA	NA	NA
382	NA	NA	25	15	381	19.05	NA	NA	NA	NA	NA	NA	NA
383	NA	NA	25	15	382	19.1	NA	NA	NA	NA	NA	NA	NA
384	NA	NA	25	15	383	19.15	NA	NA	NA	NA	NA	NA	NA
385	NA	NA	25	15	384	19.2	NA	NA	NA	NA	NA	NA	NA
386	NA	NA	25	15	385	19.25	NA	NA	NA	NA	NA	NA	NA
387	NA	NA	25	15	386	19.3	NA	NA	NA	NA	NA	NA	NA
388	NA	NA	25	15	387	19.35	NA	NA	NA	NA	NA	NA	NA
389	NA	NA	25	15	388	19.4	NA	NA	NA	NA	NA	NA	NA
390	NA	NA	25	15	389	19.45	NA	NA	NA	NA	NA	NA	NA
391	NA	NA	25	15	390	19.5	NA	NA	NA	NA	NA	NA	NA
392	NA	NA	25	15	391	19.55	NA	NA	NA	NA	NA	NA	NA
393	NA	NA	25	15	392	19.6	NA	NA	NA	NA	NA	NA	NA
394	NA	NA	25	15	393	19.65	NA	NA	NA	NA	NA	NA	NA
395	NA	NA	25	15	394	19.7	NA	NA	NA	NA	NA	NA	NA
396	NA	NA	25	15	395	19.75	NA	NA	NA	NA	NA	NA	NA
397	NA	NA	25	15	396	19.8	NA	NA	NA	NA	NA	NA	NA
398	NA	NA	25	15	397	19.85	NA	NA	NA	NA	NA	NA	NA
399	NA	NA	25	15	398	19.9	NA	NA	NA	NA	NA	NA	NA
400	NA	NA	25	15	399	19.95	NA	NA	NA	NA	NA	NA	NA
401	NA	NA	25	15	400	20	NA	NA	NA	NA	NA	NA	NA
402	NA	NA	25	15	401	20.05	NA	NA	NA	NA	NA	NA	NA
403	NA	NA	25	15	402	20.1	NA	NA	NA	NA	NA	NA	NA
404	NA	NA	25	15	403	20.15	NA	NA	NA	NA	NA	NA	NA
405	NA	NA	25	15	404	20.2	NA	NA	NA	NA	NA	NA	NA
406	NA	NA	25	15	405	20.25	NA	NA	NA	NA	NA	NA	NA
407	NA	NA	25	15	406	20.3	NA	NA	NA	NA	NA	NA	NA
408	NA	NA	25	15	407	20.35	NA	NA	NA	NA	NA	NA	NA
409	NA	NA	25	15	408	20.4	NA	NA	NA	NA	NA	NA	NA
410	NA	NA	25	15	409	20.45	NA	NA	NA	NA	NA	NA	NA
411	NA	NA	25	15	410	20.5	NA	NA	NA	NA	NA	NA	NA
412	NA	NA	25	15	411	20.55	NA	NA	NA	NA	NA	NA	NA
413	NA	NA	25	15	412	20.6	NA	NA	NA	NA	NA	NA	NA
414	NA	NA	25	15	413	20.65	NA	NA	NA	NA	NA	NA	NA
415	NA	NA	25	15	414	20.7	NA	NA	NA	NA	NA	NA	NA
416	NA	NA	25	15	415	20.75	NA	NA	NA	NA	NA	NA	NA
417	NA	NA	25	15	416	20.8	NA	NA	NA	NA	NA	NA	NA
418	NA	NA	25	15	417	20.85	NA	NA	NA	NA	NA	NA	NA
419	NA	NA	25	15	418	20.9	NA	NA	NA	NA	NA	NA	NA
420	NA	NA	25	15	419	20.95	NA	NA	NA	NA	NA	NA	NA
421	NA	NA	25	15	420	21	NA	NA	NA	NA	NA	NA	NA
422	NA	NA	25	15	421	21.05	NA	NA	NA	NA	NA	NA	NA
423	NA	NA	25	15	422	21.1	NA	NA	NA	NA	NA	NA	NA
424	NA	NA	25	15	423	21.15	NA	NA	NA	NA	NA	NA	NA
425	NA	NA	25	15	424	21.2	NA	NA	NA	NA	NA	NA	NA
426	NA	NA	25	15	425	21.25	NA	NA	NA	NA	NA	NA	NA
427	NA	NA	25	15	426	21.3	NA	NA	NA	NA	NA	NA	NA
428	NA	NA	25	15	427	21.35	NA	NA	NA	NA	NA	NA	NA
429	NA	NA	25	15	428	21.4	NA	NA	NA	NA	NA	NA	NA
430	NA	NA	25	15	429	21.45	NA	NA	NA	NA	NA	NA	NA
431	NA	NA	25	15	430	21.5	NA	NA	NA	NA	NA	NA	NA
432	NA	NA	25	15	431	21.55	NA	NA	NA	NA	NA	NA	NA
433	NA	NA	25	15	432	21.6	NA	NA	NA	NA	NA	NA	NA
434	NA	NA	25	15	433	21.65	NA	NA	NA	NA	NA	NA	NA
435	NA	NA	25	15	434	21.7	NA	NA	NA	NA	NA	NA	NA
436	NA	NA	25	15	435	21.75	NA	NA	NA	NA	NA	NA	NA
437	NA	NA	25	15	436	21.8	NA	NA	NA	NA	NA	NA	NA
438	NA	NA	25	15	437	21.85	NA	NA	NA	NA	NA	NA	NA
439	NA	NA	25	15	438	21.9	NA	NA	NA	NA	NA	NA	NA
440	NA	NA	25	15	439	21.95	NA	NA	NA	NA	NA	NA	NA
441	NA	NA	25	15	440	22	NA	NA	NA	NA	NA	NA	NA
442	NA	NA	25	15	441	22.05	NA	NA	NA	NA	NA	NA	NA
443	NA	NA	25	15	442	22.1	NA	NA	NA	NA	NA	NA	NA
444	NA	NA	25	15	443	22.15	NA	NA	NA	NA	NA	NA	NA
445	NA	NA	25	15	444	22.2	NA	NA	NA	NA	NA	NA	NA
446	NA	NA	25	15	445	22.25	NA	NA	NA	NA	NA	NA	NA
447	NA	NA	25	15	446	22.3	NA	NA	NA	NA	NA	NA	NA
448	NA	NA	25	15	447	22.35	NA	NA	NA	NA	NA	NA	NA
449	NA	NA	25	15	448	22.4	NA	NA	NA	NA	NA	NA	NA
450	NA	NA	25	15	449	22.45	NA	NA	NA	NA	NA	NA	NA
451	NA	NA	25	15	450	22.5	NA	NA	NA	NA	NA	NA	NA
452	NA	NA	25	15	451	22.55	NA	NA	NA	NA	NA	NA	NA
453	NA	NA	25	15	452	22.6	NA	NA	NA	NA	NA	NA	NA
454	NA	NA	25	15	453	22.65	NA	NA	NA	NA	NA	NA	NA
455	NA	NA	25	15	454	22.7	NA	NA	NA	NA	NA	NA	NA
456	NA	NA	25	15	455	22.75	NA	NA	NA	NA	NA	NA	NA
457	NA	NA	25	15	456	22.8	NA	NA	NA	NA	NA	NA	NA
458	NA	NA	25	15	457	22.85	NA	NA	NA	NA	NA	NA	NA
459	NA	NA	25	15	458	22.9	NA	NA	NA	NA	NA	NA	NA
460	NA	NA	25	15	459	22.95	NA	NA	NA	NA	NA	NA	NA
461	NA	NA	25	15	460	23	NA	NA	NA	NA	NA	NA	NA
462	NA	NA	25	15	461	23.05	NA	NA	NA	NA	NA	NA	NA
463	NA	NA	25	15	462	23.1	NA	NA	NA	NA	NA	NA	NA
464	NA	NA	25	15	463	23.15	NA	NA	NA	NA	NA	NA	NA
465	NA	NA	25	15	464	23.2	NA	NA	NA	NA	NA	NA	NA
466	NA	NA	25	15	465	23.25	NA	NA	NA	NA	NA	NA	NA
467	NA	NA	25	15	466	23.3	NA	NA	NA	NA	NA	NA	NA
468	NA	NA	25	15	467	23.35	NA	NA	NA	NA	NA	NA	NA
469	NA	NA	25	15	468	23.4	NA	NA	NA	NA	NA	NA	NA
470	NA	NA	25	15	469	23.45	NA	NA	NA	NA	NA	NA	NA
471	NA	NA	25	15	470	23.5	NA	NA	NA	NA	NA	NA	NA
472	NA	NA	25	15	471	23.55	NA	NA	NA	NA	NA	NA	NA
473	NA	NA	25	15	472	23.6	NA	NA	NA	NA	NA	NA	NA
474	NA	NA	25	15	473	23.65	NA	NA	NA	NA	NA	NA	NA
475	NA	NA	25	15	474	23.7	NA	NA	NA	NA	NA	NA	NA
476	NA	NA	25	15	475	23.75	NA	NA	NA	NA	NA	NA	NA
477	NA	NA	25	15	476	23.8	NA	NA	NA	NA	NA	NA	NA
478	NA	NA	25	15	477	23.85	NA	NA	NA	NA	NA	NA	NA
479	NA	NA	25	15	478	23.9	NA	NA	NA	NA	NA	NA	NA
480	NA	NA	25	15	479	23.95	NA	NA	NA	NA	NA	NA	NA
481	NA	NA	25	15	480	24	NA	NA	NA	NA	NA	NA	NA
482	NA	NA	25	15	481	24.05	NA	NA	NA	NA	NA	NA	NA
483	NA	NA	25	15	482	24.1	NA	NA	NA	NA	NA	NA	NA
484	NA	NA	25	15	483	24.15	NA	NA	NA	NA	NA	NA	NA
485	NA	NA	25	15	484	24.2	NA	NA	NA	NA	NA	NA	NA
486	NA	NA	25	15	485	24.25	NA	NA	NA	NA	NA	NA	NA
487	NA	NA	25	15	486	24.3	NA	NA	NA	NA	NA	NA	NA
488	NA	NA	25	15	487	24.35	NA	NA	NA	NA	NA	NA	NA
489	NA	NA	25	15	488	24.4	NA	NA	NA	NA	NA	NA	NA
490	NA	NA	25	15	489	24.45	NA	NA	NA	NA	NA	NA	NA
491	NA	NA	25	15	490	24.5	NA	NA	NA	NA	NA	NA	NA
492	NA	NA	25	15	491	24.55	NA	NA	NA	NA	NA	NA	NA
493	NA	NA	25	15	492	24.6	NA	NA	NA	NA	NA	NA	NA
494	NA	NA	25	15	493	24.65	NA	NA	NA	NA	NA	NA	NA
495	NA	NA	25	15	494	24.7	NA	NA	NA	NA	NA	NA	NA
496	NA	NA	25	15	495	24.75	NA	NA	NA	NA	NA	NA	NA
497	NA	NA	25	15	496	24.8	NA	NA	NA	NA	NA	NA	NA
498	NA	NA	25	15	497	24.85	NA	NA	NA	NA	NA	NA	NA
499	NA	NA	25	15	498	24.9	NA	NA	NA	NA	NA	NA	NA
500	NA	NA	25	15	499	24.95	NA	NA	NA	NA	NA	NA	NA
501	NA	NA	25	15	500	25	NA	NA	NA	NA	NA	NA	NA
502	NA	NA	25	15	501	25.05	NA	NA	NA	NA	NA	NA	NA
503	NA	NA	25	15	502	25.1	NA	NA	NA	NA	NA	NA	NA
504	NA	NA	25	15	503	25.15	NA	NA	NA	NA	NA	NA	NA
505	NA	NA	25	15	504	25.2	NA	NA	NA	NA	NA	NA	NA
506	NA	NA	25	15	505	25.25	NA	NA	NA	NA	NA	NA	NA
507	NA	NA	25	15	506	25.3	NA	NA	NA	NA	NA	NA	NA
508	NA	NA	25	15	507	25.35	NA	NA	NA	NA	NA	NA	NA
509	NA	NA	25	15	508	25.4	NA	NA	NA	NA	NA	NA	NA
510	NA	NA	25	15	509	25.45	NA	NA	NA	NA	NA	NA	NA
511	NA	NA	25	15	510	25.5	NA	NA	NA	NA	NA	NA	NA
512	NA	NA	25	15	511	25.55	NA	NA	NA	NA	NA	NA	NA
513	NA	NA	25	15	512	25.6	NA	NA	NA	NA	NA	NA	NA
514	NA	NA	25	15	513	25.65	NA	NA	NA	NA	NA	NA	NA
515	NA	NA	25	15	514	25.7	NA	NA	NA	NA	NA	NA	NA
516	NA	NA	25	15	515	25.75	NA	NA	NA	NA	NA	NA	NA
517	NA	NA	25	15	516	25.8	NA	NA	NA	NA	NA	NA	NA
518	NA	NA	25	15	517	25.85	NA	NA	NA	NA	NA	NA	NA
519	NA	NA	25	15	518	25.9	NA	NA	NA	NA	NA	NA	NA
520	NA	NA	25	15	519	25.95	NA	NA	NA	NA	NA	NA	NA
521	NA	NA	25	15	520	26	NA	NA	NA	NA	NA	NA	NA
522	NA	NA	25	15	521	26.05	NA	NA	NA	NA	NA	NA	NA
523	NA	NA	25	15	522	26.1	NA	NA	NA	NA	NA	NA	NA
524	NA	NA	25	15	523	26.15	NA	NA	NA	NA	NA	NA	NA
525	NA	NA	25	15	524	26.2	NA	NA	NA	NA	NA	NA	NA
526	NA	NA	25	15	525	26.25	NA	NA	NA	NA	NA	NA	NA
527	NA	NA	25	15	526	26.3	NA	NA	NA	NA	NA	NA	NA
528	NA	NA	25	15	527	26.35	NA	NA	NA	NA	NA	NA	NA
529	NA	NA	25	15	528	26.4	NA	NA	NA	NA	NA	NA	NA
530	NA	NA	25	15	529	26.45	NA	NA	NA	NA	NA	NA	NA
531	NA	NA	25	15	530	26.5	NA	NA	NA	NA	NA	NA	NA
532	NA	NA	25	15	531	26.55	NA	NA	NA	NA	NA	NA	NA
533	NA	NA	25	15	532	26.6	NA	NA	NA	NA	NA	NA	NA
534	NA	NA	25	15	533	26.65	NA	NA	NA	NA	NA	NA	NA
535	NA	NA	25	15	534	26.7	NA	NA	NA	NA	NA	NA	NA
536	NA	NA	25	15	535	26.75	NA	NA	NA	NA	NA	NA	NA
537	NA	NA	25	15	536	26.8	NA	NA	NA	NA	NA	NA	NA
538	NA	NA	25	15	537	26.85	NA	NA	NA	NA	NA	NA	NA
539	NA	NA	25	15	538	26.9	NA	NA	NA	NA	NA	NA	NA
540	NA	NA	25	15	539	26.95	NA	NA	NA	NA	NA	NA	NA
541	NA	NA	25	15	540	27	NA	NA	NA	NA	NA	NA	NA
542	NA	NA	25	15	541	27.05	NA	NA	NA	NA	NA	NA	NA
543	NA	NA	25	15	542	27.1	NA	NA	NA	NA	NA	NA	NA
544	NA	NA	25	15	543	27.15	NA	NA	NA	NA	NA	NA	NA
545	NA	NA	25	15	544	27.2	NA	NA	NA	NA	NA	NA	NA
546	NA	NA	25	15	545	27.25	NA	NA	NA	NA	NA	NA	NA
547	NA	NA	25	15	546	27.3	NA	NA	NA	NA	NA	NA	NA
548	NA	NA	25	15	547	27.35	NA	NA	NA	NA	NA	NA	NA
549	NA	NA	25	15	548	27.4	NA	NA	NA	NA	NA	NA	NA
550	NA	NA	25	15	549	27.45	NA	NA	NA	NA	NA	NA	NA
551	NA	NA	25	15	550	27.5	NA	NA	NA	NA	NA	NA	NA
552	NA	NA	25	15	551	27.55	NA	NA	NA	NA	NA	NA	NA
553	NA	NA	25	15	552	27.6	NA	NA	NA	NA	NA	NA	NA
554	NA	NA	25	15	553	27.65	NA	NA	NA	NA	NA	NA	NA
555	NA	NA	25	15	554	27.7	NA	NA	NA	NA	NA	NA	NA
556	NA	NA	25	15	555	27.75	NA	NA	NA	NA	NA	NA	NA
557	NA	NA	25	15	556	27.8	NA	NA	NA	NA	NA	NA	NA
558	NA	NA	25	15	557	27.85	NA	NA	NA	NA	NA	NA	NA
559	NA	NA	25	15	558	27.9	NA	NA	NA	NA	NA	NA	NA
560	NA	NA	25	15	559	27.95	NA	NA	NA	NA	NA	NA	NA
561	NA	NA	25	15	560	28	NA	NA	NA	NA	NA	NA	NA
562	NA	NA	25	15	561	28.05	NA	NA	NA	NA	NA	NA	NA
563	NA	NA	25	15	562	28.1	NA	NA	NA	NA	NA	NA	NA
564	NA	NA	25	15	563	28.15	NA	NA	NA	NA	NA	NA	NA
565	NA	NA	25	15	564	28.2	NA	NA	NA	NA	NA	NA	NA
566	NA	NA	25	15	565	28.25	NA	NA	NA	NA	NA	NA	NA
567	NA	NA	25	15	566	28.3	NA	NA	NA	NA	NA	NA	NA
568	NA	NA	25	15	567	28.35	NA	NA	NA	NA	NA	NA	NA
569	NA	NA	25	15	568	28.4	NA	NA	NA	NA	NA	NA	NA
570	NA	NA	25	15	569	28.45	NA	NA	NA	NA	NA	NA	NA
571	NA	NA	25	15	570	28.5	NA	NA	NA	NA	NA	NA	NA
572	NA	NA	25	15	571	28.55	NA	NA	NA	NA	NA	NA	NA
573	NA	NA	25	15	572	28.6	NA	NA	NA	NA	NA	NA	NA
574	NA	NA	25	15	573	28.65	NA	NA	NA	NA	NA	NA	NA
575	NA	NA	25	15	574	28.7	NA	NA	NA	NA	NA	NA	NA
576	NA	NA	25	15	575	28.75	NA	NA	NA	NA	NA	NA	NA
577	NA	NA	25	15	576	28.8	NA	NA	NA	NA	NA	NA	NA
578	NA	NA	25	15	577	28.85	NA	NA	NA	NA	NA	NA	NA
579	NA	NA	25	15	578	28.9	NA	NA	NA	NA	NA	NA	NA
580	NA	NA	25	15	579	28.95	NA	NA	NA	NA	NA	NA	NA
581	NA	NA	25	15	580	29	NA	NA	NA	NA	NA	NA	NA
582	NA	NA	25	15	581	29.05	NA	NA	NA	NA	NA	NA	NA
583	NA	NA	25	15	582	29.1	NA	NA	NA	NA	NA	NA	NA
584	NA	NA	25	15	583	29.15	NA	NA	NA	NA	NA	NA	NA
585	NA	NA	25	15	584	29.2	NA	NA	NA	NA	NA	NA	NA
586	NA	NA	25	15	585	29.25	NA	NA	NA	NA	NA	NA	NA
587	NA	NA	25	15	586	29.3	NA	NA	NA	NA	NA	NA	NA
588	NA	NA	25	15	587	29.35	NA	NA	NA	NA	NA	NA	NA
589	NA	NA	25	15	588	29.4	NA	NA	NA	NA	NA	NA	NA
590	NA	NA	25	15	589	29.45	NA	NA	NA	NA	NA	NA	NA
591	NA	NA	25	15	590	29.5	NA	NA	NA	NA	NA	NA	NA
592	NA	NA	25	15	591	29.55	NA	NA	NA	NA	NA	NA	NA
593	NA	NA	25	15	592	29.6	NA	NA	NA	NA	NA	NA	NA
594	NA	NA	25	15	593	29.65	NA	NA	NA	NA	NA	NA	NA
595	NA	NA	25	15	594	29.7	NA	NA	NA	NA	NA	NA	NA
596	NA	NA	25	15	595	29.75	NA	NA	NA	NA	NA	NA	NA
597	NA	NA	25	15	596	29.8	NA	NA	NA	NA	NA	NA	NA
598	NA	NA	25	15	597	29.85	NA	NA	NA	NA	NA	NA	NA
599	NA	NA	25	15	598	29.9	NA	NA	NA	NA	NA	NA	NA
600	NA	NA	25	15	599	29.95	NA	NA	NA	NA	NA	NA	NA
601	NA	NA	25	15	600	30	NA	NA	NA	NA	NA	NA	NA
