# Supplementary material for: An automated feeding system for the African killifish reveals the impact of diet on lifespan and allows scalable assessment of associative learning
Source: eLife. 2022 Nov 10;11:e69008. doi: 10.7554/eLife.69008 (PMC9788828; doi:10.7554/eLife.69008)
Supplement: Figure 6—source data 3. [file elife-69008-fig6-data3.zip › Filtered and Interpolated Trajectories with Kinematics/t13_REC0012 DLC_likelihood-euclidean-filtered_splines-interpolated_kinematics_02_resnet50_TrainAllTheThingsJun28shuffle1_1030000.csv]

	x2	y2	fishnum	recording_num	bodyparts_coords	seconds	velocity_x	velocity_y	velocity_xy	velocity_xy_5frame	velocity_xy_10frame	velocity_xy_20frame	velocity_xy_40frame
1	85.6602249145508	310.634552001953	13	12	0	0	0	0	0	NA	NA	NA	NA
2	86.1301040649414	308.829040527344	13	12	1	0.05	9.39758300781222	-36.1102294921807	37.3130438367962	NA	NA	NA	NA
3	86.0104446411133	310.406311035156	13	12	2	0.1	-2.39318847656222	31.5454101562409	31.6360593786555	31.2738392149616	NA	NA	NA
4	88.5319290161133	310.223114013672	13	12	3	0.15	50.4296875	-3.66394042968068	50.5626130734944	33.129391919528	NA	NA	NA
5	89.0486450195312	308.454162597656	13	12	4	0.2	10.334320068358	-35.3790283203193	36.857479785862	27.5223358567381	25.3248781971281	NA	NA
6	89.3569946289062	308.800735473632	13	12	5	0.25	6.1669921875	6.93145751951988	9.27776352283215	32.4389603660762	27.3973965798999	NA	NA
7	89.6653442382812	309.147308349609	13	12	6	0.3	6.1669921875	6.93145751953921	9.27776352284658	23.8420904620608	26.9132381493066	NA	NA
8	87.0799331665039	310.250549316406	13	12	7	0.35	-51.7082214355457	22.0648193359409	56.2191819253459	19.3759171792946	25.6260584458105	NA	NA
9	87.2831268310547	309.930725097656	13	12	8	0.4	4.06387329101591	-6.396484375	7.57826355341721	21.6654012402717	21.2884409054152	NA	NA
10	88.0093460083008	309.917999267578	13	12	9	0.45	14.5243835449219	-0.254516601560226	14.5266133720309	26.3041404418751	18.3213366937833	21.852852145756	NA
11	89.0447540283203	309.959991455078	13	12	10	0.5	20.7081604003901	0.83984375	20.7251838277178	18.8131565255449	19.4331018244049	23.7438553453502	NA
12	87.5883102416992	309.242523193359	13	12	11	0.55	-29.1288757324219	-14.3493652343807	32.4714595308639	18.7347913487695	19.9283481491638	22.7976149014748	NA
13	87.7484893798828	308.318084716797	13	12	12	0.6	3.20358276367188	-18.4887695312398	18.7642623436946	17.2667562082721	15.7294526336729	22.1352236805065	NA
14	87.3928527832031	308.266754150391	13	12	13	0.65	-7.11273193359403	-1.02661132811932	7.18643766954054	17.2008024085381	16.1624327601117	20.5265047747962	NA
15	87.0372161865234	308.215423583984	13	12	14	0.7	-7.11273193359403	-1.02661132814092	7.18643766954362	13.5525558564524	18.3808260943839	19.2093701242595	NA
16	87.8340530395508	308.851806640625	13	12	15	0.75	15.936737060548	12.7276611328205	20.3954148290481	12.6457487418009	20.0903141108006	20.3237580124008	NA
17	87.1266670227051	308.775299072266	13	12	16	0.8	-14.1477203369138	-1.53015136717954	14.230226770435	13.5900741714539	18.681991653643	21.6119403892546	NA
18	86.4192810058594	308.698791503906	13	12	17	0.85	-14.1477203369141	-1.53015136720001	14.2302267704375	19.4948959804957	18.6443889152024	19.9253136576178	NA
19	86.9982299804688	308.837799072266	13	12	18	0.9	11.5789794921881	2.78015136720001	11.9080648178054	22.9798258130631	19.7645686441772	20.2937050331442	NA
20	88.7410430908203	308.261810302734	13	12	19	0.95	34.8562622070298	-11.5197753906409	36.7105467147526	23.8114274508337	20.0974035547356	20.06458874489	21.4774346000968
21	87.3479537963867	309.540557861328	13	12	20	1	-27.8617858886719	25.5749511718807	37.820063991885	24.6430290886038	21.2144142003966	20.0284944078766	22.280059334228
22	86.7679214477539	308.82719930013	13	12	21	1.05	-11.600646972656	-14.2671712239598	18.388234959288	25.9390631169005	23.2955326293455	19.135638730618	21.5437654932358
23	86.1878890991211	308.113840738932	13	12	22	1.1	-11.6006469726562	-14.2671712239598	18.3882349592881	20.6999111289755	24.1211746815627	20.1030045358393	20.8394099842364
24	85.6078567504883	307.400482177734	13	12	23	1.15	-11.600646972656	-14.267171223961	18.3882349592888	19.4490025877301	24.4249773061766	20.9265525385516	20.1565434453017
25	85.1263427734375	307.611541748047	13	12	24	1.2	-9.63027954101591	4.22119140626023	10.5147867751274	22.7796378078573	21.7483513953962	20.9990044627604	20.1285624074184
26	83.5959777832031	307.225616455078	13	12	25	1.25	-30.6072998046881	-7.71850585937955	31.5655212856581	23.5993202745215	19.9666747049526	20.6902790320821	20.6647373856896
27	85.3467178344727	307.293884277344	13	12	26	1.3	35.014801025392	1.36535644531932	35.0414110599241	22.9108914954527	19.589285807593	20.8073376268749	21.0374058973413
28	84.223388671875	307.246398925781	13	12	27	1.35	-22.466583251954	-0.949707031259095	22.4866472926091	22.7967916618169	21.5616201564763	20.7295393111531	20.3786872044737
29	84.7151031494141	306.683654785156	13	12	28	1.4	9.8342895507821	-11.2548828125	14.9460910639448	20.484346822175	22.0885364329259	21.9680119077853	20.7082178711993
30	84.9183731079102	307.137420654297	13	12	29	1.45	4.06539916992188	9.07531738281932	9.94428760694822	16.3989338073288	21.9006053707853	21.1020170544375	20.7131609675401
31	84.118034362793	307.737243652344	13	12	30	1.5	-16.006774902344	11.9964599609398	20.0032970874489	19.5239200384311	20.1661438637676	20.8162633231058	20.5572144804962
32	84.4907073974609	307.108703613281	13	12	31	1.55	7.45346069335795	-12.5708007812591	14.6143459856928	21.2661813703992	18.3191426244042	20.2899160849968	20.1969935098551
33	82.8923492431641	308.146240234375	13	12	32	1.6	-31.9671630859358	20.7507324218795	38.1115784481207	21.0044190797537	17.3379039407436	19.5435962879663	19.7696716805319
34	84.023078918457	307.798919677734	13	12	33	1.65	22.614593505858	-6.94641113282046	23.6573977237854	19.8479409053601	19.511046509394	19.7865821158071	19.8160492184833
35	84.2996063232422	307.467315673828	13	12	34	1.7	5.53054809570398	-6.63208007811932	8.63547615372088	20.2393514414797	20.4556827134789	21.0477546905774	20.3703432316301
36	84.8631973266602	307.033782958984	13	12	35	1.75	11.2718200683599	-8.67065429688068	14.2209062154807	15.1518878430561	21.6658519412591	21.0057167589784	20.4260878659682
37	84.843620300293	307.862121582031	13	12	36	1.8	-0.391540527344034	16.5667724609409	16.5713986662908	17.7559116483887	20.9905463624006	20.4628714054279	20.4436407047553
38	85.3694839477539	307.508483886719	13	12	37	1.85	10.5172729492182	-7.07275390624091	12.674260456003	19.9069463472041	17.5255724194564	20.8320607513297	20.9671379757482
39	83.5547332763672	307.244323730469	13	12	38	1.9	-36.2950134277341	-5.283203125	36.6775167504482	23.4837629771582	17.4846277986883	21.1227307092545	20.9182312876694
40	84.1044235229492	308.04296875	13	12	39	1.95	10.9938049316401	15.9729003906205	19.3906496477977	21.7417412833215	20.1949040103695	21.3617331901902	20.2555953565187
41	82.6611785888672	307.340209960938	13	12	40	2	-28.8648986816401	-14.0551757812398	32.1049893652512	19.8992569958566	21.8452896541892	21.0859345531158	19.5652214934397
42	82.9947509765625	307.132293701172	13	12	41	2.05	6.67144775390597	-4.15832519532046	7.86129019710721	17.213343948988	22.6066001864517	21.2583482890922	19.4628397044643
43	83.1503753662109	307.208068847656	13	12	42	2.1	3.1124877929679	1.51550292968068	3.4618390186785	20.4828616735349	24.3262175619157	19.4363388252245	19.7951921966665
44	82.0319213867188	307.524658203125	13	12	43	2.15	-22.3690795898418	6.33178710937955	23.2479515161052	20.2068163312203	22.734414909115	18.7055458984151	19.7831796434417
45	83.6916885375977	306.862670898438	13	12	44	2.2	33.1953430175778	-13.2397460937398	35.7382382705325	23.4714590895818	22.2677836669014	19.7416820004997	19.9438130151038
46	85.2126998901367	307.078430175781	13	12	45	2.25	30.4202270507801	4.31518554686022	30.724762653678	28.7531781279748	20.5060171649725	20.1618966998543	19.2657787509116
47	84.0160827636719	307.252593994141	13	12	46	2.3	-23.932342529296	3.48327636720001	24.184503988915	28.255485869242	21.5261502157838	20.0799437826358	18.5653120543753
48	82.5361633300781	307.453704833984	13	12	47	2.35	-29.5983886718761	4.02221679685908	29.8704342106435	24.0527056602679	21.3471052309926	21.2047366403433	18.1906962939362
49	83.5515823364258	307.668914794922	13	12	48	2.4	20.308380126954	4.30419921876023	20.7594902224413	20.8052179987248	19.9264639981419	19.8684506675536	18.0045944392134
50	84.2877731323242	307.662719726562	13	12	49	2.45	14.7238159179682	-0.123901367200006	14.7243372256617	19.5808413419857	19.28845999063	19.4091736585999	17.9435376709159
51	84.1946334838867	306.944366455078	13	12	50	2.5	-1.86279296875	-14.3670654296795	14.4873243459625	13.9410323340104	18.4785037455194	18.3141796637735	17.6310056656058
52	83.4976806640625	307.518737792969	13	12	51	2.55	-13.9390563964841	11.4874267578193	18.0626207052196	11.5974421270417	17.5532873788199	18.6357633239317	17.3904077299898
53	83.5323257446289	307.594787597656	13	12	52	2.6	0.692901611328125	1.52099609374091	1.6713891707667	14.5242143209921	18.0832557187708	20.0467881053667	16.4632576391668
54	83.9835205078125	307.566558837891	13	12	53	2.65	9.02389526367188	-0.564575195299994	9.04153918759786	16.151789492314	17.0024864259921	19.7797771710763	16.7174063294418
55	83.5527801513672	306.163269042969	13	12	54	2.7	-8.61480712890597	-28.0657958984409	29.3581981954137	15.5257334156541	16.5505636502983	18.8398713396301	17.6905476690089
56	84.678840637207	306.271606445312	13	12	55	2.75	22.521209716796	2.16674804686022	22.6252002025724	22.2254791035312	16.1223421625744	17.5258407428448	17.5188427541209
57	83.9504241943359	306.435455322266	13	12	56	2.8	-14.5683288574222	3.27697753908069	14.93234032192	22.4075307249426	15.7453764320797	16.6677527033226	17.2791644561132
58	84.5560150146484	304.784515380859	13	12	57	2.85	12.11181640625	-33.0187988281409	35.1701176101523	18.5769129796046	18.7464709797408	15.5493318365428	17.9347295711511
59	84.2919692993164	304.362762451172	13	12	58	2.9	-5.28091430663977	-8.43505859373977	9.95179729465466	16.0928948328348	19.6330903440108	14.8864581691724	17.8525138599423
60	84.2310600280761	304.869369506836	13	12	59	2.95	-1.21818542480611	10.1321411132801	10.2051094687236	15.9650194485053	18.3912826886302	14.5253421516416	17.559283189349
61	84.1701507568359	305.3759765625	13	12	60	3	-1.21818542480412	10.1321411132801	10.2051094687233	15.2674628559503	16.5731777401702	14.1760767780958	16.9481940258194
62	84.2597045898438	304.666961669922	13	12	61	3.05	1.79107666015824	-14.1802978515602	14.2929634002724	16.858649963079	15.7822180278253	13.5224671708875	16.9159201682462
63	84.4400100708008	303.093139648438	13	12	62	3.1	3.60610961913977	-31.4764404296795	31.6823346473775	18.2056523976559	13.0154079543148	13.4901764531091	17.7337423425027
64	84.4705123901367	302.198272705078	13	12	63	3.15	0.610046386718182	-17.8973388672	17.9077328302981	17.0534606475056	12.7704299123526	14.7292667604684	17.9503944080544
65	84.3759002685547	301.356567382812	13	12	64	3.2	-1.89224243164006	-16.8341064453205	16.9401216416081	15.5994166071454	12.5001206529848	15.6394133375181	17.4206961142427
66	84.56787109375	301.244659423828	13	12	65	3.25	3.83941650390597	-2.23815917967954	4.44415071797181	10.7633530526793	12.2298113936173	14.8757888083874	17.2011276350578
67	84.2170257568359	301.230346679688	13	12	66	3.3	-7.0169067382821	-0.286254882799994	7.02274319847135	8.68220986162615	11.2995579096952	14.4783851295906	17.8283643366813
68	84.0111141204834	300.916816711426	13	12	67	3.35	-4.11823272704993	-6.27059936524006	7.50201687504728	6.79458890831379	8.23388192647735	14.6647225019589	17.799500306792
69	83.8052024841308	300.603286743165	13	12	68	3.4	-4.11823272705192	-6.27059936522073	7.50201687503222	7.40616213972892	9.82544317692608	15.8365770523311	17.6244203989605
70	83.5992908477783	300.289756774903	13	12	69	3.45	-4.11823272704993	-6.27059936523892	7.50201687504633	6.99969921224509	12.8875439864059	15.7093927200981	17.6002193160483
71	83.3933792114258	299.976226806641	13	12	70	3.5	-4.11823272705021	-6.27059936524006	7.50201687504743	5.70441080027538	13.1783998766046	15.5822083878653	18.3699803018736
72	83.1527557373047	300.042266845703	13	12	71	3.55	-4.81246948242188	1.32080078123977	4.99042856105219	10.968676492226	13.1745522313559	15.1960770125607	18.7492733241783
73	83.1287612915039	300.087585449219	13	12	72	3.6	-0.479888916015909	0.906372070319321	1.0255748151987	18.980499064498	16.3140370496029	15.4206965796388	19.6352220789761
74	82.4648971557617	301.643005371094	13	12	73	3.65	-13.277282714844	31.1083984375	33.8233453347854	18.9506376134802	18.9027241923096	16.1210116450325	20.3431927222134
75	83.1943130493164	299.379577636719	13	12	74	3.7	14.588317871094	-45.2685546875	47.5611297364062	19.3494052504668	18.9186647872113	16.0015208888552	20.561569176449
76	82.914794921875	299.140777587891	13	12	75	3.75	-5.59036254882812	-4.77600097655909	7.35270961995872	26.9236632989304	18.9346053821134	16.8764145272709	20.8059338137694
77	82.723014831543	299.4326171875	13	12	76	3.8	-3.83560180664006	5.83679199217954	6.98426674598498	26.8367718923932	19.0925961154262	18.9889759700399	21.2426199481065
78	83.5116500854492	297.654846191406	13	12	77	3.85	15.7727050781241	-35.5554199218795	38.8968650575168	18.8568305099247	22.6075112328002	20.0496687770413	21.5432298450327
79	82.3571929931641	298.860778808594	13	12	78	3.9	-23.089141845702	24.1186523437591	33.3888883020993	18.9185731507465	22.4165801131389	20.3623826287487	21.8165583258202
80	81.9847221374512	298.771286010743	13	12	79	3.95	-7.4494171142581	-1.78985595701988	7.66142282406349	18.8357869803857	19.1154977913046	20.6750964804549	21.7848926262212
81	81.6122512817383	298.681793212891	13	12	80	4	-7.4494171142581	-1.78985595703921	7.661422824068	18.2913591666699	20.5744291779372	22.5638838256514	22.6313721362528
82	81.2910690307617	298.612762451172	13	12	81	4.05	-6.42364501953182	-1.38061523438068	6.57033589418075	17.9963883338846	24.8033997087239	23.9760794774691	23.6554033825102
83	80.7363967895508	296.891174316406	13	12	82	4.1	-11.0934448242182	-34.4317626953193	36.1747259889381	19.3741650726844	23.7853005044796	25.7802677048432	23.6104664389171
84	79.1424865722656	296.966766357422	13	12	83	4.15	-31.878204345704	1.51184082031932	31.9140341381726	22.2302852051278	21.8220410651877	25.9571186839585	23.6773753186017
85	79.8301162719727	296.729187011719	13	12	84	4.2	13.752593994142	-4.75158691406023	14.5503065180628	30.7710124370622	22.4315281736985	25.48372501538	24.210506034725
86	78.7550506591797	296.947967529297	13	12	85	4.25	-21.5013122558599	4.37561035156023	21.9420234862848	29.2792418422893	26.1931622691894	26.7360788191515	24.4468360920243
87	78.1199493408203	294.567535400391	13	12	86	4.3	-12.7020263671881	-47.6086425781193	49.2739720538527	25.6476937964909	28.859562839512	28.0068547666223	24.5174017241403
88	78.2345428466797	295.998748779297	13	12	87	4.35	2.29187011718807	28.6242675781193	28.7158730150736	25.4888912747126	28.9530241768862	28.4217371881065	24.5554005065074
89	77.6319923400879	295.667053222656	13	12	88	4.4	-12.0510101318359	-6.63391113281932	13.7562939091805	30.156039333251	29.497657254778	27.7965395993092	24.6677030663515
90	77.0294418334961	295.335357666016	13	12	89	4.45	-12.0510101318362	-6.63391113279999	13.7562939091714	26.9481132419619	31.8519522394554	27.8603925323442	26.0473656264214
91	74.8155288696289	294.8623046875	13	12	90	4.5	-44.2782592773438	-9.46105957032046	45.2777637789769	28.6268065114831	32.8977284603659	29.6805358846404	26.9149892164169
92	76.1341094970703	293.851043701172	13	12	91	4.55	26.3716125488278	-20.2252197265602	33.234341597407	33.3476207130652	31.2103098245207	32.1147297524596	27.159471757368
93	74.2801055908203	293.777374267578	13	12	92	4.6	-37.080078125	-1.47338867187955	37.1093393626797	38.2150132041982	33.0581738717335	31.8002362981955	28.7463659281866
94	76.0879745483398	294.247589111328	13	12	93	4.65	36.1573791503901	9.404296875	37.3603649170909	35.6394175874807	33.7710381334307	31.2337389921709	31.6731942847947
95	74.5707092285156	293.096221923828	13	12	94	4.7	-30.3453063964841	-23.02734375	38.0932563648366	35.4725064070796	33.28925689099	32.4194911805948	33.8217932703959
96	73.1691360473633	292.283843994141	13	12	95	4.75	-28.031463623046	-16.2475585937398	32.3997856953894	37.4895412319839	33.1679095000913	32.0172576567778	34.1356614797828
97	71.7675628662109	291.471466064453	13	12	96	4.8	-28.031463623048	-16.2475585937602	32.3997856954014	34.1944555537963	35.3698966654071	30.0458274782406	34.7430711007021
98	71.1149978637695	293.739166259766	13	12	97	4.85	-13.0513000488278	45.3540039062602	47.194513487201	28.3635005777817	34.6474484195048	29.0611322359736	34.5526657638331
99	70.9057693481445	294.762237548828	13	12	98	4.9	-4.1845703125	20.4614257812398	20.884936526153	30.696401412702	32.9698207295638	28.9730235039544	34.9209299777635
100	71.2392196655273	295.059814453125	13	12	99	4.95	6.66900634765597	5.95153808593977	8.93848148476391	35.2672869237347	32.9870301217342	31.4196347723879	35.9323808286442
101	71.023796081543	292.867156982422	13	12	100	5	-4.30847167968608	-43.8531494140602	44.0642898699905	31.8053556070258	31.1367868531898	31.2660946071825	36.9383873713955
102	69.4415435791016	295.131896972656	13	12	101	5.05	-31.6450500488278	45.2947998046807	55.2542132505651	31.7451859053313	28.8813451319605	30.3428640372668	37.5454988605549
103	68.3932800292969	294.067047119141	13	12	102	5.1	-20.965270996094	-21.2969970703	29.8848569036565	37.6105596656866	25.0640906002138	31.71246415153	38.9233574837149
104	69.3159713745117	294.523010253906	13	12	103	5.15	18.453826904296	9.11926269529999	20.5840880176803	31.5771722936776	24.1750088744781	37.3892698856309	38.7747541897844
105	67.9517593383789	295.864471435547	13	12	104	5.2	-27.284240722656	26.8292236328193	38.2653502865408	22.4954033401863	29.5500126537859	42.1598615254118	39.0602440863566
106	68.5375518798828	295.49072265625	13	12	105	5.25	11.7158508300778	-7.47497558593977	13.8973530099451	18.3228255934018	29.3642797142736	41.5352441404141	39.1609410587232
107	68.3523101806641	295.034637451172	13	12	106	5.3	-3.70483398437386	-9.12170410156023	9.84536848310881	16.604831843625	25.3158314091265	41.4792874347819	38.5783393169007
108	68.369384765625	294.583862304688	13	12	107	5.35	0.341491699217897	-9.01550292967954	9.02196816973409	21.4894656418851	28.7774798835553	40.6835943395597	38.5096900510475
109	67.7905731201172	294.426940917969	13	12	108	5.4	-11.576232910156	-3.13842773438068	11.9941192687962	27.1513871348696	41.808719041698	42.0453203562177	38.8150302628418
110	67.2221755981445	297.509399414062	13	12	109	5.45	-11.367950439454	61.6491699218602	62.6885192778413	28.1362594780666	51.3326929290895	44.0043691249443	39.1203704746363
111	65.1703186035156	297.015991210938	13	12	110	5.5	-41.0371398925781	-9.86816406247954	42.2069604748676	39.2321341737087	51.9337014276384	44.1962388581507	38.6376739396856
112	64.4469604492188	297.164703369141	13	12	111	5.55	-14.4671630859358	2.97424316406023	14.7697301990938	67.012606239771	54.0772297376033	42.9762679686502	38.4560629592743
113	64.9210357666016	293.974670410156	13	12	112	5.6	9.48150634765597	-63.8006591797	64.5013416479446	81.1759202162938	56.3030980789056	46.0464786692343	38.1775770347311
114	61.1339454650879	300.500183105469	13	12	113	5.65	-75.7418060302741	130.510253906259	150.896479599108	76.7160157204072	59.9156318379573	46.3157693873978	37.8928154713275
115	65.8264617919922	295.752624511719	13	12	114	5.7	93.8503265380861	-94.951171875	133.505089160456	80.01819999714	58.4587255961026	45.7009969921184	37.5897316217303
116	65.4489135742188	296.673614501953	13	12	115	5.75	-7.5509643554679	18.4197998046807	19.9074379954343	73.3740619841026	59.0281980020277	46.3046244606686	37.4289845388694
117	63.915771484375	296.982925415039	13	12	116	5.8	-30.6628417968761	6.18621826171989	31.2806515827578	52.8186574361436	60.6367045281739	47.1108511555608	37.2682374560081
118	62.3826293945312	297.292236328125	13	12	117	5.85	-30.662841796876	6.18621826171989	31.2806515827577	35.7415309759114	63.3154774549132	47.9582478661214	36.7376221783519
119	63.3524703979492	295.090393066406	13	12	118	5.9	19.3968200683599	-44.0368652343795	48.1194568593125	41.3403802836483	50.8228197330977	48.6570370217292	36.8647463247218
120	64.3223114013672	292.888549804688	13	12	119	5.95	19.3968200683601	-44.0368652343602	48.1194568592949	41.2552090592079	40.0693010551473	46.8211061768846	37.2905318471265
121	63.2450218200684	295.027679443359	13	12	120	6	-21.545791625976	42.7825927734193	47.9016845341185	53.2568929257239	40.6755474936988	46.0092532721888	36.8381721599006
122	63.8907661437988	293.626586914062	13	12	121	6.05	12.914886474608	-28.0218505859398	30.854795460556	48.8269820300517	40.1444725735182	46.5692618812817	36.1060643881602
123	60.2296524047852	296.352478027344	13	12	122	6.1	-73.222274780272	54.5178222656398	91.2890709153376	44.3970711343832	39.6133976533372	44.6426899179321	36.0081905250925
124	58.9681717657274	296.044653123425	13	12	123	6.15	-25.229612781156	-6.1564980783794	25.9699023809517	40.0107147037494	37.3984422055011	38.3963610570242	36.1428358841742
125	57.7066911266696	295.736828219506	13	12	124	6.2	-25.229612781156	-6.15649807838054	25.969902380952	39.0337360878286	35.1834867576666	33.0196017180488	35.8354496865345
126	56.4452104876119	295.429003315587	13	12	125	6.25	-25.2296127811539	-6.1564980783794	25.9699023809496	25.9699023809505	32.9903085423499	33.3227249373247	36.1372634208097
127	55.1837298485541	295.121178411668	13	12	126	6.3	-25.229612781156	-6.15649807838054	25.969902380952	25.9699023809505	32.5018192343895	33.0571874772344	36.5403767682557
128	53.9222492094963	294.81335350775	13	12	127	6.35	-25.229612781156	-6.15649807836007	25.9699023809471	25.9699023809501	25.9699023809509	32.7916500171441	36.9640751235361
129	52.6607685704385	294.505528603831	13	12	128	6.4	-25.229612781156	-6.1564980783794	25.9699023809517	25.9699023809505	25.9699023809508	31.6841722932259	37.31346970134
130	51.3992879313808	294.197703699912	13	12	129	6.45	-25.229612781154	-6.15649807838054	25.96990238095	25.9699023809505	25.9699023809503	30.5766945693088	36.3955042789178
131	50.137807292323	293.889878795993	13	12	130	6.5	-25.229612781156	-6.1564980783794	25.9699023809517	25.9699023809514	25.9699023809505	29.4801054616504	35.9895778265698
132	48.8763266532652	293.582053892074	13	12	131	6.55	-25.2296127811559	-6.15649807838054	25.9699023809518	25.9699023809511	25.9699023809505	29.2358608076702	36.2695821311162
133	47.6148460142074	293.274228988155	13	12	132	6.6	-25.229612781156	-6.1564980783794	25.9699023809517	25.9699023809505	25.9699023809509	25.9699023809507	35.3062961494414
134	46.3533653751497	292.966404084236	13	12	133	6.65	-25.229612781154	-6.15649807838054	25.96990238095	25.9699023809505	25.9699023809508	25.9699023809506	32.1831317189875
135	45.0918847360919	292.658579180318	13	12	134	6.7	-25.229612781156	-6.15649807836007	25.9699023809471	25.9699023809505	25.9699023809509	25.9699023809506	30.0930821322368
136	43.8304040970341	292.350754276399	13	12	135	6.75	-25.229612781156	-6.1564980783794	25.9699023809517	25.9699023809505	25.969902380951	25.9699023809507	29.9911441835737
137	42.5689234579763	292.04292937248	13	12	136	6.8	-25.229612781156	-6.15649807838054	25.969902380952	25.9699023809505	25.9699023809509	25.9699023809507	30.1927022098531
138	41.3074428189185	291.735104468561	13	12	137	6.85	-25.2296127811559	-6.1564980783794	25.9699023809516	25.9699023809514	25.9699023809505	25.9699023809509	30.3942602361325
139	40.0459621798608	291.427279564642	13	12	138	6.9	-25.229612781154	-6.15649807838054	25.96990238095	25.9699023809514	25.9699023809505	25.9699023809509	30.174848130498
140	38.784481540803	291.119454660723	13	12	139	6.95	-25.229612781156	-6.1564980783794	25.9699023809517	25.9699023809514	25.9699023809509	25.9699023809509	29.9554360248645
141	37.5230009017452	290.811629756804	13	12	140	7	-25.229612781156	-6.15649807838054	25.969902380952	25.9699023809505	25.969902380951	25.9699023809507	29.7414682273598
142	36.2615202626874	290.503804852885	13	12	141	7.05	-25.229612781156	-6.1564980783794	25.9699023809517	25.9699023809505	25.9699023809509	25.9699023809506	29.9536726566943
143	35.0000396236296	290.195979948967	13	12	142	7.1	-25.229612781156	-6.15649807836007	25.9699023809471	25.9699023809505	25.9699023809508	25.9699023809506	28.1783413018717
144	33.7385589845719	289.888155045048	13	12	143	7.15	-25.2296127811539	-6.15649807838054	25.9699023809499	25.9699023809505	25.969902380951	25.9699023809507	28.7868018410136
145	32.4770783455141	289.580330141129	13	12	144	7.2	-25.229612781156	-6.1564980783794	25.9699023809517	25.9699023809505	25.969902380951	27.1665625464247	28.8773403340685
146	31.2155977064563	289.27250523721	13	12	145	7.25	-25.229612781156	-6.15649807838054	25.969902380952	25.969902380951	25.9699023809505	26.6595634298227	28.4573551856911
147	29.9541170673985	288.964680333291	13	12	146	7.3	-25.229612781156	-6.1564980783794	25.9699023809517	25.9699023809515	25.9699023809503	27.3282169424718	28.2103202135939
148	28.6926364283408	288.656855429372	13	12	147	7.35	-25.229612781154	-6.15649807838054	25.96990238095	25.9699023809515	25.9699023809508	27.9968704551209	27.9632852414965
149	27.431155789283	288.349030525453	13	12	148	7.4	-25.229612781156	-6.15649807838054	25.969902380952	25.9699023809505	25.969902380951	28.6655239677701	27.5824354368274
150	26.1696751502252	288.041205621534	13	12	149	7.45	-25.229612781156	-6.1564980783794	25.9699023809517	25.9699023809501	28.3632227118985	29.3341774804201	27.550764269825
151	24.9081945111674	287.733380717616	13	12	150	7.5	-25.229612781156	-6.15649807836007	25.969902380947	25.9699023809505	27.3492244786943	30.0028309930692	27.1682443913316
152	23.6467138721097	287.425555813697	13	12	151	7.55	-25.229612781154	-6.15649807838054	25.96990238095	25.9699023809505	28.6865315039926	30.6714845057184	27.167380654084
153	22.3852332330519	287.117730909778	13	12	152	7.6	-25.229612781156	-6.1564980783794	25.9699023809517	30.7565430428456	30.023838529291	30.3867802227927	28.1476821825989
154	21.1237525939941	286.809906005859	13	12	153	7.65	-25.229612781156	-6.15649807838054	25.9699023809519	28.7285465764382	31.3611455545893	31.6037013010766	27.9465382845363
155	22.2041606903076	284.560791015625	13	12	154	7.7	21.60816192627	-44.9822998046795	49.9031056904275	31.4031606270351	32.6984525798893	31.7847782871865	27.4223494904735
156	22.9108982086182	284.204437255859	13	12	155	7.75	14.134750366212	-7.12707519532046	15.82992004891	34.0777746776315	34.035759605188	30.9448079904315	27.2675236991601
157	22.1120532353719	286.002080281575	13	12	156	7.8	-15.976899464926	35.9528605143203	39.3429726339345	36.752388728228	35.3730666304864	30.4507380462371	27.2384903085307
158	21.3132082621257	287.799723307291	13	12	157	7.85	-15.976899464924	35.9528605143203	39.3429726339337	34.640362116933	34.8036580646347	29.956668102042	27.0384964263634
159	20.5143632888794	289.597366333007	13	12	158	7.9	-15.9768994649259	35.9528605143203	39.3429726339345	39.3429726339377	37.2375002212023	29.194968492704	26.8151716368576
160	19.7155183156331	291.395009358724	13	12	159	7.95	-15.976899464926	35.9528605143396	39.3429726339522	39.3429726339377	35.2063338624744	29.1316261586991	26.7672454925591
161	18.9166733423869	293.19265238444	13	12	160	8	-15.976899464924	35.9528605143203	39.3429726339337	35.5295414516379	34.5403915021687	28.3665864017125	27.2793890169749
162	18.1178283691406	294.990295410156	13	12	161	8.05	-15.976899464926	35.9528605143203	39.3429726339345	37.7226117141765	32.2149445884816	28.3648589272173	27.5689284004531
163	18.9001560211182	295.635070800781	13	12	162	8.1	15.646553039552	12.8955078125	20.2758167224347	35.7723056080158	29.8894976747931	30.3254619842471	29.1450277400644
164	17.6264476776123	297.804168701172	13	12	163	8.15	-25.474166870118	43.3819580078193	50.3083239466275	29.7378103703997	27.0287914308188	29.9231741881219	30.8916919772425
165	19.000768661499	297.256103515625	13	12	164	8.2	27.4864196777339	-10.9613037109398	29.5914421031484	25.0869165430254	25.5647997375089	27.6781364345223	31.8096441684231
166	18.550235748291	297.170867919922	13	12	165	8.25	-9.01065826415994	-1.70471191406023	9.17049644585356	24.2494538979482	22.697413198237	27.8754839684975	32.7275963596037
167	18.0213222503662	296.56477355957	13	12	166	8.3	-10.578269958496	-12.1218872070392	16.0885034970627	16.3349711474611	21.3566512239482	27.1487636745895	33.6455485507843
168	17.4924087524414	295.958679199219	13	12	167	8.35	-10.578269958496	-12.121887207021	16.088503497049	15.3572938670021	25.8472659038594	26.0801223976058	34.5635007419649
169	17.0082759857178	295.726806640625	13	12	168	8.4	-9.68265533447202	-4.63745117187955	10.7359101941916	15.6570160260743	22.6088481550415	24.9648193059451	35.4814529331455
170	15.817403793335	296.054565429688	13	12	169	8.45	-23.817443847656	6.55517578126023	24.7030557008534	17.6263859048711	20.1499390065701	24.2003135046981	36.3994051243261
171	16.1921691894531	295.674926757812	13	12	170	8.5	7.495307922362	-7.59277343752046	10.6691072412147	27.4450779097706	21.2105764348263	24.5559470408806	37.3173573155068
172	16.8482913970947	296.79345703125	13	12	171	8.55	13.122444152832	22.3706054687602	25.9353528910466	28.8827251626219	22.0825827606975	24.4663722951879	38.2353095066874
173	15.8563041687012	293.688995361328	13	12	172	8.6	-19.83974456787	-62.0892333984398	65.1819635215468	24.9425841461382	22.2707471204186	27.9032752573361	39.153261697868
174	16.7478103637695	293.780670166016	13	12	173	8.65	17.830123901366	1.83349609376023	17.9241464584481	26.7641368435783	22.9008471810714	30.1796826534084	40.0712138890486
175	16.5755424499512	293.962005615234	13	12	174	8.7	-3.44535827636598	3.62670898435908	5.00235061843474	26.5387796165239	22.8358272718872	31.8345100496598	40.3908359974923
176	17.3334980010986	294.597076416016	13	12	175	8.75	15.159111022948	12.7014160156409	19.7768707284151	17.0964163310665	26.4144808835242	34.5103847287759	41.5622877469739
177	18.110954284668	293.630523681641	13	12	176	8.8	15.549125671388	-19.3310546875	24.8085667557748	16.9189691995209	27.5760933664275	36.8403590553315	42.1459131818299
178	17.7926597595215	294.470764160156	13	12	177	8.85	-6.36589050293004	16.8048095703	17.97014709426	20.7290703976362	29.9592846108128	39.1703333818878	42.7295386166859
179	18.6425170898438	294.41259765625	13	12	178	8.9	16.997146606446	-1.16333007812045	17.0369108007197	26.0648249234702	37.7505171517754	41.767937373587	43.3131640515419
180	17.8493976593018	293.508544921875	13	12	179	8.95	-15.86238861084	-18.0810546875	24.0528566090116	28.6134071163311	43.5190810927494	43.6671840899531	43.8967894863975
181	17.696569442749	291.190795898438	13	12	180	9	-3.05656433105604	-46.3549804687398	46.455643357585	42.8221528905591	47.8101930227254	46.2681282293011	44.4804149212535
182	15.908106803894	291.762359619141	13	12	181	9.05	-35.7692527771	11.4312744140602	37.5514777200794	58.5820651040299	51.5981353499655	48.1057600861575	45.0640403561096
183	13.2700891494751	288.177734375	13	12	182	9.1	-52.760353088378	-71.6925048828205	89.0138759653996	66.3090917878626	56.069919643357	47.9810614114889	46.1243446887531
184	8.72259616851807	286.667144775391	13	12	183	9.15	-90.9498596191406	-30.2117919921795	95.8364718680738	69.5555611219806	60.6350275661025	50.2192535899752	46.4338363407917
185	8.78646931648255	283.533396148682	13	12	184	9.2	1.27746295928961	-62.6749725341801	62.6879900281752	74.5828635835998	64.4985409080189	53.1035355604622	50.0114949120399
186	8.85034246444702	280.399647521973	13	12	185	9.25	1.2774629592894	-62.6749725341801	62.6879900281752	69.3176863961549	66.1217755750779	55.2490915254503	54.09967712472
187	8.9142156124115	277.265898895264	13	12	186	9.3	1.27746295928958	-62.6749725341801	62.6879900281752	62.6879900281752	68.6354268058874	57.1430626890703	54.9258342393558
188	8.97808876037598	274.132150268555	13	12	187	9.35	1.27746295928961	-62.6749725341801	62.6879900281752	62.6879900281752	66.0028382121649	59.378954835766	55.9941112670755
189	9.04196190834045	270.998401641846	13	12	188	9.4	1.2774629592894	-62.6749725341801	62.6879900281752	62.6879900281752	62.6879900281751	61.6615087971388	56.0394260165675
190	9.10583505630493	267.864653015137	13	12	189	9.45	1.27746295928958	-62.6749725341801	62.6879900281752	62.687990028175	62.6879900281751	63.593265468097	55.7582179210914
191	9.1697082042694	264.730904388428	13	12	190	9.5	1.2774629592894	-62.6749725341801	62.6879900281752	62.687990028175	62.6879900281751	64.4048828016265	56.0640402502627
192	9.23358135223388	261.597155761719	13	12	191	9.55	1.27746295928961	-62.674972534179	62.6879900281741	62.687990028175	62.6879900281751	65.6617084170312	55.9387615227792
193	9.29745450019836	258.46340713501	13	12	192	9.6	1.27746295928958	-62.6749725341801	62.6879900281752	62.687990028175	62.687990028175	64.34541412017	54.5801101086275
194	9.36132764816283	255.329658508301	13	12	193	9.65	1.2774629592894	-62.6749725341801	62.6879900281752	62.687990028175	62.687990028175	62.6879900281751	55.1942388841663
195	9.42520079612731	252.195909881592	13	12	194	9.7	1.27746295928961	-62.6749725341801	62.6879900281752	62.6879900281752	62.687990028175	68.1884797744201	56.3316656349543
196	9.48907394409179	249.062161254883	13	12	195	9.75	1.27746295928961	-62.6749725341801	62.6879900281752	62.6879900281751	62.687990028175	73.6889695206642	57.6007703491315
197	9.55294709205626	245.928412628174	13	12	196	9.8	1.27746295928937	-62.6749725341801	62.6879900281752	62.6879900281751	62.6879900281751	73.0113094233801	57.0444805461095
198	9.61682024002074	242.794664001465	13	12	197	9.85	1.27746295928961	-62.6749725341796	62.6879900281746	62.6879900281751	62.6879900281751	72.8178891522632	57.5983709210676
199	9.68069338798522	239.660915374756	13	12	198	9.9	1.27746295928961	-62.6749725341801	62.6879900281752	62.6879900281751	62.6879900281751	70.3109146595481	57.94643570751
200	9.74456653594969	236.527166748047	13	12	199	9.95	1.2774629592894	-62.6749725341801	62.6879900281752	62.687990028175	73.6889695206651	67.8492517522297	58.5035927932365
201	9.80843968391417	233.393418121338	13	12	200	10	1.27746295928958	-62.6749725341801	62.6879900281752	62.6879900281751	84.6899490131533	65.8599522712243	58.330954605038
202	9.87231283187865	230.259669494629	13	12	201	10.05	1.27746295928961	-62.6749725341796	62.6879900281746	62.6879900281751	83.3346288185852	63.771762959401	59.3322779468538
203	9.93618597984312	227.12592086792	13	12	202	10.1	1.2774629592894	-62.6749725341801	62.6879900281752	84.6899490131551	82.9477882763513	61.1791588057662	58.8348708156646
204	10.0000591278076	223.992172241211	13	12	203	10.15	1.27746295928958	-62.6749725341801	62.6879900281752	106.691907998131	77.9338392909211	60.1692241783574	56.9726538536994
205	12.5580353736877	215.74486541748	13	12	204	10.2	51.159524917602	-164.94613647462	172.697784953075	103.981267608995	73.0105134762845	59.5597957094463	57.6084418240742
206	15.1160116195679	207.49755859375	13	12	205	10.25	51.159524917604	-164.9461364746	172.697784953057	103.207586524528	69.0319145142735	59.9524491728127	56.9496837224382
207	17.3322067260742	206.437347412109	13	12	206	10.3	44.323902130126	-21.2042236328199	49.1347880824944	93.1796885536671	64.855535890627	56.9458984031488	56.2909256208022
208	19.1199321746826	204.102096557617	13	12	207	10.35	35.754508972168	-46.7050170898403	58.8195846058362	61.3310779394139	59.6703275833573	55.8177870063691	55.4944763038622
209	19.0275745391846	203.481506347656	13	12	208	10.4	-1.84715270996001	-12.4118041992199	12.5485001738728	31.3719210304155	57.6504583285398	54.2313626178813	55.6946861763555
210	19.5551013946533	203.064025878906	13	12	209	10.45	10.550537109374	-8.349609375	13.4547318818089	25.7298041722585	45.4306218982276	53.4139201183761	54.419598665266
211	19.5259780883789	201.919296264648	13	12	210	10.5	-0.582466125487997	-22.8945922851597	22.9020004080655	16.1330686421869	35.2149493324722	52.2570264084496	53.1445111541761
212	19.2005920410156	202.913619995117	13	12	211	10.55	-6.50772094726598	19.8864746093795	20.9242037917093	22.1212281034124	30.5571679877123	53.0028474766763	51.8694236430866
213	19.6910037994385	202.683319091797	13	12	212	10.6	9.80823516845803	-4.6060180664	10.8359069554782	29.5301658570413	28.6877857363869	53.3243275111593	50.5943361319966
214	17.7500896453857	203.547149658203	13	12	213	10.65	-38.818283081056	17.2766113281205	42.4892974800001	39.0579776345289	30.5288859448415	51.2573176792238	49.3192486209071
215	20.1157245635986	202.664398193359	13	12	214	10.7	47.312698364258	-17.6550292968801	50.4994206499536	35.3845318031661	33.8173267604677	47.0284038737283	49.6951957190042
216	17.0126953125	204.341094970703	13	12	215	10.75	-62.060585021972	33.5339355468801	70.5410592955034	41.242502830587	35.4821383026256	40.2103979242122	50.0711428171009
217	17.130744934082	204.390182495117	13	12	216	10.8	2.36099243163999	0.981750488279545	2.55697463489539	38.9365437862706	41.1501590627256	39.5705418182242	50.447089915198
218	18.9098243713379	205.317581176758	13	12	217	10.85	35.581588745118	18.5479736328205	40.1257620925823	38.1044876638941	46.9783274389612	38.1710634554613	50.8230370132947
219	17.3748970031738	205.518142700195	13	12	218	10.9	-30.698547363282	4.01123046873977	30.9595022584184	31.9062989707224	44.8641770299078	41.078457693163	49.6936439927305
220	17.8523597717285	203.250915527344	13	12	219	10.95	9.54925537109403	-45.3445434570199	46.3391400380708	46.9157863222852	48.6261858492289	40.9899455783023	48.5642509721662
221	16.29030418396	204.463562011719	13	12	220	11	-31.24111175537	24.2529296875	39.550115829645	52.7141520473355	45.2058465159522	40.4290700371279	47.434857951602
222	15.628490447998	208.286926269531	13	12	221	11.05	-13.23627471924	76.4672851562398	77.6044113927094	50.791810273545	48.5839156487362	39.9670843267722	47.9928495386212
223	15.9631633758545	204.847290039062	13	12	222	11.1	6.69345855712997	-68.7927246093801	69.1175907178341	59.1478840345638	47.6543411745356	40.0095134582271	48.5508411256407
224	16.827486038208	205.473602294922	13	12	223	11.15	17.28645324707	12.5262451172	21.3477933894657	58.5053940611821	51.6280294414845	38.4692730634568	49.1088327126599
225	12.9604110717773	207.585083007812	13	12	224	11.2	-77.341499328614	42.2296142578	88.1195088431647	50.2520449751872	48.1625643961369	39.8305957285621	47.1827422039228
226	14.7761793136597	207.648727416992	13	12	225	11.25	36.315364837648	1.2728881836	36.3376659627367	42.5945303017357	45.3760017716301	40.189836461389	44.2116427333813
227	16.591947555542	207.712371826172	13	12	226	11.3	36.315364837646	1.2728881836	36.3376659627346	52.464248609424	38.7840095908187	43.9482814272471	46.0229939474277
228	17.4512577056885	208.992141723633	13	12	227	11.35	17.18620300293	25.5953979492205	30.830017350577	37.17724475771	33.0406994774929	45.8282870202202	47.0038510103274
229	19.8152313232422	211.620178222656	13	12	228	11.4	47.279472351074	52.5607299804597	70.6963849279068	32.246609482078	32.0743690970058	45.1559253675797	48.0866997146626
230	20.0406467437744	211.081192016601	13	12	229	11.45	4.50830841064395	-10.7797241211	11.684489584595	27.3159742064502	31.0350056078952	43.7145818259563	48.8872370851407
231	20.2660621643066	210.542205810547	13	12	230	11.5	4.50830841064402	-10.7797241210801	11.6844895845766	23.48686865325	35.1738264068258	42.6126894947544	49.4515927424625
232	20.4914775848389	210.003219604492	13	12	231	11.55	4.50830841064601	-10.7797241211	11.6844895845958	11.6844895845877	39.3126472057581	42.982851600566	49.2859190042327
233	20.7168930053711	209.464233398438	13	12	232	11.6	4.50830841064402	-10.7797241210795	11.6844895845761	24.8927664580804	44.0022328659048	43.7773547401221	49.3724526869088
234	20.9423084259033	208.925247192383	13	12	233	11.65	4.50830841064395	-10.7797241211	11.684489584595	38.1010433315737	38.6838212936748	46.9603477460959	49.4294504033619
235	23.4959492683411	211.85478591919	13	12	234	11.7	51.072816848756	58.5907745361396	77.7258739520587	51.309320205066	39.2665992557758	47.3370805341174	52.0350948500552
236	26.0495901107788	214.784324645996	13	12	235	11.75	51.072816848754	58.5907745361203	77.7258739520429	64.5175970785596	39.8493772178788	48.2128875425503	53.3428547993545
237	28.6032309532165	217.713863372803	13	12	236	11.8	51.072816848754	58.5907745361396	77.7258739520574	65.683153002762	47.1816936103134	52.4754460766311	54.879961455506
238	31.1568717956543	220.643402099609	13	12	237	11.85	51.072816848756	58.5907745361203	77.7258739520442	53.6404320534711	54.5140100027514	55.8366385651935	55.4778484252155
239	32.0321731567383	220.620025634765	13	12	238	11.9	17.50602722168	-0.467529296880116	17.5122692056068	41.5977111041839	61.8463263951861	55.0949417361622	56.3048918907788
240	32.9074745178222	220.596649169922	13	12	239	11.95	17.506027221678	-0.467529296860221	17.5122692056042	43.0540670155607	63.6391554603395	56.7845285919791	56.7474444118512
241	33.7827758789062	220.573272705078	13	12	240	12	17.50602722168	-0.467529296879547	17.5122692056067	44.5104229269431	61.2519486782748	58.4741154477971	57.3597225381339
242	30.5232416788737	217.845418294271	13	12	241	12.05	-65.19068400065	-54.55708821614	85.0076535089417	58.0094997876101	65.6382449475041	58.6047536816933	57.0206432753402
243	27.2637074788411	215.117563883463	13	12	242	12.1	-65.190684000652	-54.5570882161604	85.0076535089563	73.637878867208	67.6710442644822	58.7353919155905	60.9902706585308
244	24.0041732788086	212.389709472656	13	12	243	12.15	-65.19068400065	-54.55708821614	85.0076535089416	80.9061862523657	71.5060621786496	60.389627743267	65.8005314524942
245	20.8640689849854	208.782211303711	13	12	244	12.2	-62.802085876464	-72.1499633789	95.6541646035936	88.2224228794475	74.3024579281825	64.2395939715483	68.9414993601149
246	21.2593898773193	211.445724487305	13	12	245	12.25	7.90641784667798	53.2702636718801	53.8538061313952	90.8316656020213	77.0988536777153	66.49587313732	71.111024701708
247	26.5597724914551	214.423233032227	13	12	246	12.3	106.007652282716	59.5501708984398	121.588836644351	85.002624569689	70.0278137530732	65.8116414837648	74.4972300658775
248	31.4621067047119	214.482574462891	13	12	247	12.35	98.046684265136	1.18682861328011	98.0538671218253	74.9670369891571	62.9567738284295	65.1274098302108	76.8543773002174
249	28.9110527038574	213.345184326172	13	12	248	12.4	-51.02108001709	-22.7478027343801	55.8624483472804	73.291521103065	58.9329290913479	67.453858413978	78.0419285009541
250	30.6124057769775	214.853698730469	13	12	249	12.45	34.027061462402	30.1702880859403	45.4762267009337	51.8332046266988	64.8400324827571	69.7803069977461	79.8388657502868
251	32.3137588500977	216.362213134766	13	12	250	12.5	34.027061462404	30.1702880859398	45.4762267009348	35.0818820548378	71.7397975963653	72.1067555815133	84.9778103159009
252	32.0980749130249	215.6806640625	13	12	251	12.55	-4.31367874145593	-13.6309814453199	14.2972542625199	32.8632336130067	65.9850380200254	71.0584349501144	88.0754349822896
253	31.8823909759521	214.999114990234	13	12	252	12.6	-4.31367874145607	-13.6309814453199	14.29725426252	54.7130279763571	62.5837753959393	78.2031865769395	91.908896415898
254	29.9989757537842	213.78938293457	13	12	253	12.65	-37.668304443358	-24.1946411132801	44.769206138125	70.1880740896656	63.4016546493064	84.6407151588925	93.471092057914
255	25.2104244232178	207.713241577148	13	12	254	12.7	-95.7710266113281	-121.52282714844	154.725198517686	80.136871413352	65.2581560673096	90.5459181861125	93.6641327109967
256	20.1635284423828	204.211807250977	13	12	255	12.75	-100.9379196167	-70.0286865234204	122.851457267478	90.0856687370408	67.1146574853112	94.0091618608658	93.0505516610218
257	22.6679566701253	206.207061767578	13	12	256	12.8	50.08856455485	39.9050903320204	64.0412408809518	93.9400756856061	72.0890561471556	96.5190140551239	94.9233780737433
258	25.1723848978678	208.20231628418	13	12	257	12.85	50.08856455485	39.9050903320398	64.0412408809638	75.8032841582621	93.4495993254494	97.8721160352413	100.792813771163
259	27.6768131256103	210.197570800781	13	12	258	12.9	50.08856455485	39.9050903320199	64.0412408809514	64.0412408809568	110.348501226437	100.988915265746	108.167589587242
260	30.1812413533529	212.192825317383	13	12	259	12.95	50.088564554852	39.9050903320403	64.0412408809657	64.0412408809592	116.251803889468	102.893202908594	115.542365403323
261	32.6856695810954	214.188079833984	13	12	260	13	50.08856455485	39.9050903320199	64.0412408809514	96.813529913858	116.278526125366	111.481505184005	122.917141219403
262	35.1900978088379	216.183334350586	13	12	261	13.05	50.08856455485	39.9050903320398	64.0412408809638	126.756926767268	127.052990090222	117.546116282886	128.6045324279
263	46.5627746582031	216.898391723633	13	12	262	13.1	227.453536987304	14.3011474609403	227.902686045458	156.700323620674	133.160456674543	125.082400916205	134.291923636396
264	56.5272407531738	213.033050537109	13	12	263	13.15	199.289321899414	-77.3068237304801	213.758225148002	168.515811369776	138.576175882185	126.552556372561	139.979314844893
265	66.4917068481445	209.167709350586	13	12	264	13.2	199.289321899414	-77.3068237304602	213.758225147995	190.064739299486	140.528249749879	123.088671450445	145.497099155445
266	72.6409454345703	208.880676269531	13	12	265	13.25	122.984771728516	-5.7406616211	123.118679626461	169.507383435229	155.848352882698	119.605230184723	152.059892427802
267	79.4987106323242	203.708923339844	13	12	266	13.3	137.155303955078	-103.43505859374	171.785880529513	150.395424997103	163.003176418616	124.035114663722	156.929309937335
268	84.9179458618164	200.583724975586	13	12	267	13.35	108.384704589844	-62.5039672851602	125.115906724174	124.356175879085	156.715202506962	136.458217712114	162.387101684931
269	90.1946105957031	197.922149658203	13	12	268	13.4	105.533294677734	-53.2315063476597	118.198432957372	143.180894395621	142.756611518685	148.881320760507	168.899678901891
270	94.2894592285156	197.092254638672	13	12	269	13.45	81.89697265625	-16.5979003906205	83.5619795579037	135.941613537747	129.925539011422	161.304423808899	175.671911660009
271	98.8040542602539	187.212783813477	13	12	270	13.5	90.2919006347662	-197.5894165039	217.24227220914	143.923021578694	122.931934244081	173.727526857292	182.444144418128
272	103.77938079834	182.607635498047	13	12	271	13.55	99.5065307617219	-92.1029663086	135.589476240144	135.117798040267	121.017239237221	186.150629905685	189.995851487207
273	109.623313903809	176.782699584961	13	12	272	13.6	116.87866210938	-116.49871826172	165.022946928911	135.49490214376	139.755978749685	190.380660695852	197.547558556286
274	112.704711914062	174.719009399414	13	12	273	13.65	61.6279602050599	-41.2738037109398	74.1723152652365	102.682974092541	159.186465638828	195.317914530893	201.401985887224
275	116.769515991211	173.403503417969	13	12	274	13.7	81.2960815429798	-26.3101196289	85.4475000753671	106.092864936696	182.080597867919	200.448280124777	201.055281996167
276	119.243713378906	172.429168701172	13	12	275	13.75	49.4839477539	-19.4866943359403	53.1826319530453	135.588935920677	191.606700831887	210.110622994738	201.892355514412
277	126.778121948242	171.212905883789	13	12	276	13.8	150.68817138672	-24.3252563476597	152.638930460918	183.255133237389	209.298083392754	217.339605819546	202.465030630744
278	142.402330671038	171.040030343192	13	12	277	13.85	312.48417445592	-3.4575108119401	312.503301848816	228.666293592078	224.046118884743	226.902087334621	202.861732370926
279	158.026539393833	170.867154802595	13	12	278	13.9	312.4841744559	-3.4575108119401	312.503301848797	280.530427571233	247.879217543101	236.810442538036	202.87489404398
280	173.650748116629	170.694279261998	13	12	279	13.95	312.48417445592	-3.4575108119401	312.503301848817	312.503301848812	270.971021238132	248.450620411425	205.444451364805
281	189.274956839425	170.5214037214	13	12	280	14	312.48417445592	-3.45751081195999	312.503301848817	312.503301848809	297.289311745395	253.406783652252	206.656188692648
282	204.899165562221	170.348528180803	13	12	281	14.05	312.48417445592	-3.4575108119401	312.503301848817	312.503301848813	313.661972401871	262.445586691528	208.307174048138
283	220.523374285016	170.175652640206	13	12	282	14.1	312.4841744559	-3.45751081193953	312.503301848797	313.275748884185	314.048195919556	270.012716196366	206.273809249356
284	236.147583007812	170.002777099609	13	12	283	14.15	312.48417445592	-3.4575108119401	312.503301848817	314.048195919556	314.434419437245	276.251415401886	202.756063655824
285	251.17492336697	174.942101372613	13	12	284	14.2	300.54680718316	98.7864854600798	316.365537025679	314.820642954929	314.82064295493	279.021892541888	200.617646809902
286	266.202263726128	179.881425645616	13	12	285	14.25	300.54680718316	98.7864854600599	316.365537025673	315.593089990304	315.206866472616	284.179480844101	200.91789606487
287	281.229604085286	184.82074991862	13	12	286	14.3	300.546807183159	98.7864854600804	316.365537025678	316.365537025676	315.593089990302	280.894946597766	198.115033188858
288	296.256944444444	189.760074191623	13	12	287	14.35	300.54680718316	98.7864854600599	316.365537025673	316.365537025675	315.97931350799	269.265247029737	198.175843246442
289	311.284284803602	194.699398464627	13	12	288	14.4	300.54680718316	98.7864854600798	316.365537025679	316.365537025676	304.623613260672	256.868467327453	197.610090084734
290	326.31162516276	199.63872273763	13	12	289	14.45	300.546807183159	98.7864854600599	316.365537025672	316.365537025675	287.072763845645	249.58447892071	197.066874175445
291	341.338965521918	204.578047010634	13	12	290	14.5	300.54680718316	98.7864854600804	316.365537025679	316.365537025676	271.069649942808	239.584850528004	193.812233975472
292	356.366305881076	209.517371283637	13	12	291	14.55	300.54680718316	98.7864854600599	316.365537025673	292.881689495667	248.127920793661	230.463718190591	192.598913674723
293	371.393646240234	214.456695556641	13	12	292	14.6	300.546807183159	98.7864854600798	316.365537025678	257.779990665615	224.482298139918	222.16695780286	191.785065093953
294	381.301971435547	215.336563110352	13	12	293	14.65	198.16650390626	17.5973510742199	198.946299375634	225.77376285994	199.302515217661	210.194212780756	192.548822574973
295	388.34326171875	215.484878540039	13	12	294	14.7	140.82580566406	2.96630859374034	140.85704287541	179.890304561647	184.348314886491	200.787013495027	192.620774436529
296	395.949584960938	217.286254882812	13	12	295	14.75	152.12646484376	36.0275268554597	156.334397997308	132.59905925416	163.962834583393	191.725169135002	193.631444692998
297	400.054992675781	215.856002807617	13	12	296	14.8	82.1081542968602	-28.6050415039	86.9482455342076	105.723340939654	145.334346390881	178.890460558171	191.485915626892
298	403.250244140625	213.457229614258	13	12	297	14.85	63.9050292968795	-47.9754638671795	79.9093104882409	110.916639107367	128.354602097729	169.449599158262	186.957762814618
299	405.737243652344	211.39875793457	13	12	298	14.9	49.7399902343795	-41.1694335937602	64.5677078031055	102.151906306845	115.764812300839	158.409737631432	182.606346474392
300	411.881988525391	205.758071899414	13	12	299	14.95	122.894897460941	-112.81372070312	166.823533713972	110.778388220115	114.50126314441	145.683127939466	177.503067054915
301	415.512359619141	201.460739135742	13	12	300	15	72.607421875	-85.9466552734403	112.510733994699	124.110144941298	112.380688327196	134.217684298692	172.958343700473
302	420.108581542969	196.858871459961	13	12	301	15.05	91.9244384765591	-92.0373535156199	130.080655100556	125.806283662024	109.65300032268	122.752240657918	168.575580556727
303	425.861907958984	192.319625854492	13	12	302	15.1	115.0665283203	-90.7849121093801	146.568094094159	118.085887181454	114.416900176606	113.557413991539	162.37200005322
304	429.049499511719	190.536529541016	13	12	303	15.15	63.7518310547	-35.6619262695199	73.0484014067364	122.609470347546	117.516960045203	108.846229748059	155.582760653047
305	435.291625976562	189.074417114258	13	12	304	15.2	124.84252929686	-29.2422485351597	128.221551311117	108.527612425245	107.017940992442	106.219656331169	148.089827501449
306	440.069366455078	184.297119140625	13	12	305	15.25	95.5548095703205	-95.5459594726602	135.128649825163	104.723655411914	104.472534013991	103.083408541895	141.997905856661
307	441.102386474609	181.498092651367	13	12	306	15.3	20.6604003906193	-55.9805297851602	59.6713654890511	109.227636428381	100.170134924954	102.076884656019	134.867155262706
308	445.54248046875	176.920211791992	13	12	307	15.35	88.8018798828205	-91.5576171875	127.548309027504	95.9499948034301	98.7602258853483	104.650278599499	128.288253593036
309	449.894195556641	174.946426391602	13	12	308	15.4	87.0343017578205	-39.4757080078	95.568306489068	86.3355976804349	101.927647195279	108.344225621331	121.085688609896
310	452.414031982422	173.15510559082	13	12	309	15.45	50.3967285156193	-35.8264160156398	61.8333431863645	91.8126574246632	97.938049517928	105.421655189119	114.065424224286
311	453.671478271484	168.987854003906	13	12	310	15.5	25.1489257812398	-83.3450317382801	87.0566642101868	92.7967963587824	93.7861287565943	106.331836872941	107.521236003377
312	454.928924560547	164.820602416992	13	12	311	15.55	25.1489257812602	-83.3450317382801	87.0566642101927	94.6276579621781	94.5007689893573	106.687442922863	101.647897688419
313	448.706695556641	167.090835571289	13	12	312	15.6	-124.444580078119	45.4046630859403	132.4690036981	99.9261042324259	94.8836570223926	102.57704230358	95.9975858863148
314	444.175933837891	169.715576171875	13	12	313	15.65	-90.615234375	52.4948120117199	104.722614506046	101.236659832754	99.1714911974587	100.971308525338	93.5980412141674
315	444.4853515625	174.121002197266	13	12	314	15.7	6.18835449217954	88.1085205078199	88.3255745376037	97.1888805540513	103.825369385797	95.3926415078698	92.7656996382815
316	440.22265625	176.053939819336	13	12	315	15.75	-85.25390625	38.6587524414	93.6094422118263	96.9705176860029	108.191139731891	92.2706425783195	90.4359842332626
317	439.387969970703	179.288879394531	13	12	316	15.8	-16.6937255859398	64.6987915039	66.8177678166802	103.715324432739	113.204750920771	90.8438499672414	90.4631431434769
318	433.984497070312	183.024169921875	13	12	317	15.85	-108.06945800782	74.7058105468801	131.377189357858	107.724634539168	106.393858721811	87.1269080278108	90.0034914143987
319	427.546295166016	185.567443847656	13	12	318	15.9	-128.764038085919	50.8654785156199	138.446648239728	115.145619631029	100.014969855396	83.7616395883609	89.7128535348524
320	425.046966552734	190.375213623047	13	12	319	15.95	-49.9865722656409	96.1553955078199	108.372125069749	129.22062128749	92.8472334978116	82.447720509106	88.7370947531483
321	418.522888183594	190.765106201172	13	12	320	16	-130.4815673828	7.7978515625	130.714367671128	115.817199757619	90.7551564000447	80.8247877080622	92.5748584531256
322	412.487823486328	194.02587890625	13	12	321	16.05	-120.701293945319	65.2154541015602	137.192776098988	96.3146152780531	87.1869309451256	80.5435547189209	95.973374125457
323	410.883361816406	196.815368652344	13	12	322	16.1	-32.0892333984398	55.7897949218801	64.3600817085015	77.9698324564549	79.3701590332289	78.4377577810909	95.222514131607
324	409.669860839844	198.463500976562	13	12	323	16.15	-24.2700195312409	32.9626464843597	40.9337258418982	66.3646931690605	68.3517879792632	78.3498526802754	95.7283458362836
325	410.501708984375	198.494094848633	13	12	324	16.2	16.6369628906205	0.611877441420461	16.6482109617581	45.1532406027608	61.0700716324149	79.3117429453939	94.0814531439449
326	407.417510986328	200.416809082031	13	12	325	16.25	-61.6839599609398	38.4542846679597	72.6886712341565	42.9231183088387	53.4584356842332	77.7885599246303	91.7159222419042
327	407.332885742188	201.971282958984	13	12	326	16.3	-1.69250488279999	31.0894775390602	31.1355132674898	40.3889606804733	47.8823585170709	78.8494016309353	90.9027886581856
328	407.734375	204.601287841797	13	12	327	16.35	8.02978515623977	52.6000976562597	53.2094702388909	44.1703108083749	50.4816568403708	75.356704229298	89.3599711212829
329	406.690460205078	205.553771972656	13	12	328	16.4	-20.8782958984398	19.0496826171801	28.2629377000711	40.5521781994059	56.6847355051547	71.0814814483743	89.8711070249847
330	406.324340820312	207.293411254883	13	12	329	16.45	-7.32238769532046	34.7927856445403	35.5549616012662	50.611476431381	65.7762523929762	72.0525343171772	89.3001902960756
331	403.857482910156	208.462585449219	13	12	330	16.5	-49.3371582031193	23.3834838867199	54.5980081893114	58.0401953719029	64.8219634492159	78.8178800333103	88.2866593744073
332	405.112548828125	212.335922241211	13	12	331	16.55	25.1013183593795	77.4667358398398	81.4320044273653	72.9805103298361	70.511872316745	85.2593053280514	88.2819179262206
333	402.532073974609	216.044067382812	13	12	332	16.6	-51.6094970703205	74.1629028320199	90.3530649415007	87.3821939775774	71.343249425367	87.8679859596344	87.8973945125641
334	400.801513671875	220.892715454102	13	12	333	16.65	-34.6112060546795	96.9729614258	102.964512489737	89.0917486990258	73.8111749174853	90.4853831472294	86.864229939713
335	397.426635742188	225.080184936523	13	12	334	16.7	-67.4975585937398	83.7493896484204	107.563379839973	90.4122682021089	83.0349970019394	92.77026478002	86.6104958557336
336	396.310394287109	228.033569335938	13	12	335	16.75	-22.3248291015807	59.0676879883	63.1457817965535	84.6463034788311	104.177324382387	91.1612019054889	87.5217341519878
337	395.860046386719	232.412200927734	13	12	336	16.8	-9.00695800779999	87.5726318359199	88.0346019427807	74.6418395051346	122.636252139032	90.9617273491297	86.7121012882051
338	397.422271728516	235.062149047852	13	12	337	16.85	31.2445068359409	52.9989624023597	61.5232413251114	78.6878000263014	125.254315078898	91.593034214755	84.663954081712
339	395.260955810547	236.590515136719	13	12	338	16.9	-43.2263183593807	30.5673217773403	52.9421926212543	119.262900065749	124.286030789304	95.9805744616085	84.0123678855484
340	395.698669433594	242.96516418457	13	12	339	16.95	8.75427246093977	127.49298095702	127.793182445807	154.860236075955	119.764277167064	96.1526600830451	83.6130595185883
341	402.5185546875	254.384773254394	13	12	340	17	136.39770507812	228.39218139648	266.021281993792	165.862326678965	117.500440361762	95.7485310407524	84.6007052001415
342	409.338439941406	265.804382324219	13	12	341	17.05	136.39770507812	228.3921813965	266.021281993809	173.930222073474	111.411582381514	96.0202811335204	83.781986109439
343	412.323394775391	270.808410644531	13	12	342	17.1	59.6990966797	100.080566406241	116.533694340161	160.840754307826	111.842819004143	97.3570312440373	84.2183782439173
344	415.468200683594	274.252807617188	13	12	343	17.15	62.8961181640591	68.8879394531398	93.2816695937993	115.737980657775	118.149974005732	95.3786071991506	84.7520388608122
345	416.967437744141	276.985900878906	13	12	344	17.2	29.9847412109409	54.6618652343602	62.3458436175697	67.9629286870742	109.270323164151	93.9092487660732	85.4131002254119
346	418.196807861328	278.595489501953	13	12	345	17.25	24.5874023437398	32.1917724609398	40.5074137435342	57.8233113293211	87.3197376991173	97.2549083793454	84.0412775008826
347	416.900909423828	278.999114990234	13	12	346	17.3	-25.91796875	8.07250976561932	27.1460221403062	62.3697259379895	69.404310128009	94.5748009454749	84.9867450725364
348	416.1279296875	282.198852539062	13	12	347	17.35	-15.4595947265602	63.9947509765602	65.8356075513961	57.6998920204755	69.4597474091766	93.9712039341261	84.192184642824
349	415.180786132812	287.921691894531	13	12	348	17.4	-18.9428710937602	114.456787109381	116.013742637142	58.9014947404599	66.4711836089971	96.9432543227226	83.6969548290341
350	417.123107910156	287.750701904297	13	12	349	17.45	38.8464355468807	-3.41979980468068	38.9966740299997	70.8456915689439	68.0542203650826	95.1735847199995	83.7151032681972
351	419.415496826172	288.143341064453	13	12	350	17.5	45.8477783203193	7.85278320312045	46.5154273434562	81.0961834890321	77.0093763969289	90.3835303669727	84.9468892191494
352	423.506164550781	286.683502197266	13	12	351	17.55	81.8133544921807	-29.1967773437398	86.8670062827259	70.5726412800046	77.7380195094355	82.3046668908266	83.8905025933978
353	428.370635986328	283.426055908203	13	12	352	17.6	97.2894287109398	-65.1489257812602	117.088067151837	78.4085487096897	76.0995888641093	80.5687705282003	83.2901685365028
354	431.221740722656	282.040832519531	13	12	353	17.65	57.0220947265602	-27.7044677734398	63.396031592004	95.1172580533979	75.7365346397135	79.018694574395	82.4630080583756
355	434.469360351562	279.865570068359	13	12	354	17.7	64.9523925781193	-43.5052490234409	78.1762111784252	84.630347449927	81.0768462758481	78.0559356708037	80.3735945180918
356	439.736694335938	276.051971435547	13	12	355	17.75	105.34667968752	-76.2719726562398	130.058974061997	71.1029942391865	93.4473230348282	76.9213530962762	81.2140088242064
357	441.448394775391	275.867401123047	13	12	356	17.8	34.2340087890602	-3.69140625	34.4324532653715	80.9004279994223	95.2050236536442	79.0117627959431	81.1430209948582
358	442.744964599609	273.762054443359	13	12	357	17.85	25.9313964843591	-42.1069335937602	49.4513010981346	83.7451438420065	91.677793647224	76.791335070893	81.0858653906652
359	447.831085205078	271.373260498047	13	12	358	17.9	101.722412109381	-47.7758789062398	112.383200393183	91.7773880162585	91.5662055397929	71.4133351964596	92.2877850107804
360	452.167877197266	269.780609130859	13	12	359	17.95	86.7358398437602	-31.8530273437602	92.3997903913465	105.779699857361	88.0576509765248	71.2775464533493	101.618429885282
361	459.402893066406	265.298217773438	13	12	360	18	144.7003173828	-89.6478271484193	170.220194933257	112.252593055262	76.8333297956236	74.1452473975464	107.493372271084
362	456.201690673828	261.172241210938	13	12	361	18.05	-64.0240478515602	-82.51953125	104.444012470886	102.231983080164	80.2855060824507	71.7607240532752	113.368314656886
363	452.210815429688	260.273651123047	13	12	362	18.1	-79.8175048828	-17.9718017578205	81.8157670876354	92.370158111043	77.4830812776766	69.2233058289684	113.166712454086
364	450.995361328125	257.406646728516	13	12	363	18.15	-24.3090820312602	-57.3400878906193	62.2801505176929	61.8892715749886	67.0901357532058	69.5474089176006	113.546410869945
365	448.922119140625	256.820404052734	13	12	364	18.2	-41.46484375	-11.7248535156409	43.0906655457438	54.79131230754	61.4782466308505	66.8379402701103	114.699504935211
366	448.81201171875	255.936447143555	13	12	365	18.25	-2.2021484375	-17.6791381835795	17.815762252985	42.7135695000917	54.8431717602645	65.1731092690673	116.398559747327
367	445.406097412109	255.401229858398	13	12	366	18.3	-68.1182861328205	-10.7043457031398	68.9542161336428	31.9482884262481	48.3164244529063	67.7112410442414	119.817541564305
368	444.34814453125	255.232315063477	13	12	367	18.35	-21.1590576171795	-3.37829589842045	21.4270530503942	30.586335150658	46.7688180107129	68.2005268472042	119.55433731905
369	444.366882324219	255.654586791992	13	12	368	18.4	0.374755859379547	8.44543457029999	8.45374514847458	47.7970719455404	47.5286122954083	87.6323156988383	118.518525726329
370	442.737915039062	256.452850341797	13	12	369	18.45	-32.5793457031398	15.9652709961	36.2808991677936	41.8415365982726	45.6182295636958	108.063275050564	118.946637338201
371	437.847564697266	258.201171875	13	12	370	18.5	-97.8070068359193	34.9664306640602	103.869446227397	50.824066521334	53.5128887425111	124.603214175196	119.856130830824
372	438.390075683594	256.318969726562	13	12	371	18.55	10.8502197265591	-37.6440429687602	39.1765393973036	63.1089361645686	55.1369760060321	144.431962422945	118.223908645329
373	435.64111328125	258.175201416016	13	12	372	18.6	-54.9792480468795	37.1246337890807	66.3397026657013	60.6501239767336	58.9179724167318	145.764654379972	116.117483740482
374	436.366088867188	254.757339477539	13	12	373	18.65	14.4995117187602	-68.3572387695403	69.8780933646477	59.2287055394818	108.174495644471	148.074127165496	115.514598340293
375	437.395141601562	254.141326904297	13	12	374	18.7	20.5810546874795	-12.3202514648403	23.9868382286187	68.4324154137916	154.648303470278	151.343074199618	114.306502970403
376	433.859588623047	257.443939208984	13	12	375	18.75	-70.7110595703	66.0522460937398	96.7623540411377	67.0118783121297	194.363256590127	155.875766398378	111.70465852759
377	431.017791748047	260.617218017578	13	12	376	18.8	-56.8359375	63.4655761718807	85.1950887688527	153.240055124373	240.547500392983	160.623320332667	112.960082844017
378	428.056030273438	260.640228271484	13	12	377	18.85	-59.2352294921795	0.460205078119316	59.2370171573916	248.646482963822	244.760490749231	162.317339567207	112.898802123522
379	427.81820678711	285.690048217773	13	12	378	18.9	-4.75646972656023	500.99639892578	501.018977425865	329.497807640772	248.619642035583	165.623716256198	112.174302849457
380	427.580383300781	310.739868164062	13	12	379	18.95	-4.75646972657955	500.99639892578	501.018977425865	412.662585372174	257.067918835541	166.615728223053	110.513990897342
381	427.342559814453	335.789688110352	13	12	380	19	-4.75646972656023	500.996398925801	501.018977425885	422.509103186333	258.238644054245	165.567014264101	106.908168831679
382	427.104736328125	360.839508056641	13	12	381	19.05	-4.75646972656023	500.99639892578	501.018977425865	343.999228946793	266.109664659302	164.687093237382	104.946751327574
383	428.958541870117	355.742691040039	13	12	382	19.1	37.0761108398403	-101.93634033204	108.469606228186	265.489354707259	265.716706717682	163.011661651995	103.551039958051
384	430.812347412109	350.645874023438	13	12	383	19.15	37.0761108398392	-101.93634033202	108.469606228166	186.979480467719	223.072936867926	161.481787762986	102.643719002777
385	432.666152954102	345.549057006836	13	12	384	19.2	37.0761108398608	-101.93634033204	108.469606228193	119.55674394643	178.583152975829	161.775065670695	102.216135171802
386	434.519958496094	340.452239990234	13	12	385	19.25	37.0761108398392	-101.93634033204	108.469606228185	108.924310249031	136.770771938075	158.236207786113	102.420423923145
387	429.328826904297	334.110748291016	13	12	386	19.3	-103.82263183594	-126.829833984359	163.905294819421	102.146644789059	88.8266860817818	158.208924643792	101.346251327472
388	430.821655273438	331.782928466797	13	12	387	19.35	29.8565673828205	-46.5563964843807	55.3074377411913	91.676951244399	81.2628325547594	157.597077399839	102.149021576964
389	428.417114257812	328.932647705078	13	12	388	19.4	-48.0908203125205	-57.0056152343795	74.5812789283025	86.5620634084317	74.3439334903881	136.716290000076	102.687315105528
390	426.316253662109	327.072448730469	13	12	389	19.45	-42.0172119140602	-37.2039794921807	56.1211385048953	58.0966282171334	66.4822125058497	112.964706744119	102.266655073301
391	424.38720703125	323.403961181641	13	12	390	19.5	-38.5809326171795	-73.3697509765591	82.8951670483487	53.6013548604875	58.2337715179809	89.2131234881616	99.9565165783705
392	425.462066650391	323.497314453125	13	12	391	19.55	21.4971923828205	1.86706542967954	21.5781188629291	46.5412221917177	50.3081846282813	65.4615402322039	99.2080824603539
393	424.525299072266	322.149291992188	13	12	392	19.6	-18.7353515625	-26.9604492187398	32.8310709579617	41.2874737673004	49.4774480819966	61.3374255361307	98.4281045925248
394	426.065643310547	323.367797851562	13	12	393	19.65	30.8068847656193	24.3701171874795	39.2806155844538	29.9054796275302	50.359643132226	57.213310840059	98.6117946656988
395	427.464691162109	322.847625732422	13	12	394	19.7	27.9809570312398	-10.4034423828	29.8523963828086	42.5197410394292	47.3462605124096	53.0891961439849	98.7317422303488
396	428.565185546875	322.156982421875	13	12	395	19.75	22.0098876953205	-13.8128662109398	25.9851963494975	45.3535413035056	41.6554750382478	48.9650814479122	96.4529248808293
397	424.333221435547	322.091461181641	13	12	396	19.8	-84.6392822265602	-1.31042480467954	84.6494259224245	54.1780640727343	42.0963943826261	42.0691823222777	94.8281945585315
398	425.184967041016	319.901245117188	13	12	397	19.85	17.0349121093807	-43.8043212890602	47.0000722783438	53.4050472575188	41.4120185175021	41.9807035867218	93.8406897612392
399	428.820129394531	317.857757568359	13	12	398	19.9	72.7032470703	-40.8697509765807	83.403229430597	53.4054704489654	40.0826881897298	39.750913954858	82.4755922629763
400	427.637760162353	318.396602630615	13	12	399	19.95	-23.6473846435604	10.7769012451206	25.9873123067311	41.673047725823	39.6961797821202	37.9175819235488	70.4000405940269
401	426.455390930175	318.935447692871	13	12	400	20	-23.6473846435604	10.7769012451195	25.9873123067306	37.4704957314985	39.6963913778435	34.34601889264	59.2035971990495
402	425.273021697998	319.474292755127	13	12	401	20.05	-23.6473846435399	10.7769012451206	25.9873123067125	25.9873123067253	33.8301800162741	33.7290716833254	47.8291923969054
403	424.09065246582	320.013137817382	13	12	402	20.1	-23.6473846435592	10.7769012451001	25.9873123067216	25.9873123067215	34.4839590914471	33.8445475330543	45.9018230755373
404	422.908283233642	320.551982879638	13	12	403	20.15	-23.6473846435604	10.7769012451195	25.9873123067306	25.9873123067215	29.14218477749	35.7418015684119	43.5922600067684
405	421.725914001465	321.090827941894	13	12	404	20.2	-23.6473846435399	10.7769012451206	25.9873123067125	25.9873123067253	28.488903334688	35.6884187900025	41.6888244727473
406	420.543544769287	321.62967300415	13	12	405	20.25	-23.6473846435604	10.7769012451195	25.9873123067306	31.4974224513956	27.0365627470322	34.6696419755454	39.2645200625507
407	419.361175537109	322.168518066406	13	12	406	20.3	-23.6473846435604	10.7769012451206	25.9873123067311	32.2970572482546	25.3617489840247	31.4474644732713	35.7424220186578
408	416.766448974609	322.82666015625	13	12	407	20.35	-51.89453125	13.1628417968795	53.5378630300735	30.9904943626545	26.2770765486064	30.0843021226391	35.4900473509058
409	417.395355224609	324.187652587891	13	12	408	20.4	12.578125	27.2198486328205	29.9854862910256	28.0858131873428	31.400914947094	28.2348945258767	34.4148664325446
410	417.456604003906	325.158447265625	13	12	409	20.45	1.22497558594091	19.4158935546795	19.4544978787117	24.736185661324	31.6806577978849	27.8353744439345	33.472243575727
411	417.523529052734	325.727722167969	13	12	410	20.5	1.33850097655909	11.3854980468795	11.4639064301724	21.0567306458173	29.6428925732474	29.1940709099375	31.5778360659554
412	417.162475585938	325.439544677734	13	12	411	20.55	-7.22106933591931	-5.76354980470001	9.23917467663706	30.5047726459335	29.0647489302684	30.1968445616068	31.9649320037901
413	418.313323974609	326.767211914062	13	12	412	20.6	23.0169677734193	26.5533447265602	35.1405879525395	32.3708212331153	25.6846451538311	30.4662206149439	32.2611090118379
414	417.385681152344	323.019012451172	13	12	413	20.65	-18.5528564453	-74.9639892578	77.2256962916066	31.1999719591519	27.3276042742634	29.9712091734779	32.7118462563619
415	416.034210205078	323.513916015625	13	12	414	20.7	-27.0294189453193	9.89807128906023	28.784740814621	33.3933121992128	27.181845553181	30.2884528015097	32.6461020249291
416	415.772033691406	323.414245605469	13	12	415	20.75	-5.24353027343977	-1.99340820312045	5.60966006035547	30.3125596618449	31.3515790728428	29.5639586771892	32.5278173043892
417	415.652557373047	322.411041259766	13	12	416	20.8	-2.38952636718068	-20.0640869140591	20.2058758769416	24.1504359025933	35.031940139189	29.4156617150378	32.2421772526277
418	416.136474609375	323.271087646484	13	12	417	20.85	9.67834472656023	17.2009277343591	19.7368252657001	21.9928698732466	34.6553646812813	28.9993911150897	31.9517038339556
419	415.684600830078	325.547424316406	13	12	418	20.9	-9.03747558593977	45.5267333984409	46.4150774953481	31.5031861865337	28.5415033998618	29.0788189102312	30.4040589623306
420	416.022674560547	324.713500976562	13	12	419	20.95	6.76147460937955	-16.6784667968807	17.9969106678879	36.6705680791652	28.8962478051344	29.0269052279052	30.0689718853136
421	415.965179443359	322.056060791016	13	12	420	21	-1.14990234376023	-53.1488037109193	53.1612416267906	38.9981697007177	29.485024781131	28.8096532392707	30.0248456162304
422	414.938293457031	324.116485595703	13	12	421	21.05	-20.5377197265591	41.2084960937398	46.0427853400993	32.9325708971303	29.7665744998072	30.2007923242549	29.4643056637635
423	414.980407714844	322.548309326172	13	12	422	21.1	0.842285156259095	-31.3635253906205	31.3748333734627	35.7996257370222	32.3141370763484	30.6776704906214	29.2148907828526
424	415.043060302734	323.350219726562	13	12	423	21.15	1.25305175779999	16.0382080078	16.0870834774109	27.4668633757283	30.830033546199	29.6818909443119	28.8782721324122
425	415.045318603516	321.733612060547	13	12	424	21.2	0.0451660156409162	-32.3321533203	32.3321848673478	22.8625809204491	30.8719649026295	29.6037852598557	28.8096802878013
426	414.497863769531	321.558197021484	13	12	425	21.25	-10.9490966797	-3.50830078126023	11.4974298203211	25.630104451979	26.2677274056987	30.385992633233	28.985663166071
427	415.599395751953	321.892242431641	13	12	426	21.3	22.0306396484398	6.68090820314092	23.0213730637033	28.7274961952677	25.3696445093208	33.0368900319841	29.268681039098
428	413.424560546875	322.509094238281	13	12	427	21.35	-43.4967041015602	12.3370361328	45.212451031112	25.9443040682367	26.6999762999616	33.8191055452722	28.6922433468194
429	412.933624267578	321.008666992188	13	12	428	21.4	-9.81872558593977	-30.0085449218602	31.5740421938543	25.068591435669	30.8222784887621	32.5732233987846	29.5083848737934
430	413.020355224609	321.925384521484	13	12	429	21.45	1.73461914061932	18.3343505859193	18.4162242321927	27.8767080981924	30.311322714577	32.3025693266927	29.9745005688687
431	412.90625	322.262542724609	13	12	430	21.5	-2.28210449217954	6.7431640625	7.1188666574826	27.7698481479441	31.286960485335	30.8556203225233	30.2214764595334
432	413.801666259766	320.64013671875	13	12	431	21.55	17.9083251953205	-32.4481201171795	37.0619563763202	32.9170607822566	36.3072055641611	28.7317667659202	30.9955785576682
433	413.644805908203	322.868530273438	13	12	432	21.6	-3.13720703126023	44.5678710937602	44.6781512798708	34.6783413609173	35.324074014196	27.9635609507614	31.4630345411064
434	413.559234619141	320.004302978516	13	12	433	21.65	-1.71142578123977	-57.2845458984398	57.3101053654165	37.5053295350009	34.3164132513703	27.7853350913464	30.6649142234181
435	413.274536132812	321.335327148438	13	12	434	21.7	-5.69396972658069	26.6204833984398	27.2226271254966	44.7377030301298	33.733173750756	27.330907774093	30.9753254774427
436	413.064300537109	322.377014160156	13	12	435	21.75	-4.20471191406023	20.8337402343602	21.2538075279005	42.8782998804479	35.4435132393479	28.4073676549529	33.0048361418799
437	414.403503417969	318.969543457031	13	12	436	21.8	26.7840576172	-68.1494140625	73.2238238519648	35.7157657204841	32.0938890225197	29.1217003631583	33.115334211553
438	415.924438476562	318.066040039062	13	12	437	21.85	30.4187011718602	-18.0700683593807	35.3811355314611	32.7880061405946	29.2271456015613	28.3850955785492	34.0678400501165
439	414.895202636719	318.375915527344	13	12	438	21.9	-20.5847167968602	6.19750976563978	21.4974345655973	33.3816969436949	24.7483916939307	29.9379508373557	33.6592375945512
440	414.266784667969	318.407104492188	13	12	439	21.95	-12.568359375	0.623779296880684	12.5838292260491	19.4500750149096	24.350492833609	30.9220959098322	34.6523708490686
441	415.073852539062	319.310119628906	13	12	440	22	16.1413574218602	18.0603027343602	24.2222615434022	15.5759913226746	25.5277748245708	31.6332996797962	33.6711646926172
442	414.932586669922	319.201354980469	13	12	441	22.05	-2.82531738279999	-2.17529296874091	3.56571420803819	13.7810176673773	21.9361951621555	31.7903647910816	32.9051873567987
443	414.134124755859	319.258941650391	13	12	442	22.1	-15.9692382812602	1.15173339844091	16.0107170702861	15.9129795266235	21.4461171429023	32.2483985915914	32.6765655311152
444	414.454742431641	319.796752929688	13	12	443	22.15	6.41235351564092	10.7562255859398	12.5225662891109	17.6738527054468	25.559488423341	31.6479375025242	32.8565347788156
445	413.794097900391	318.840606689453	13	12	444	22.2	-13.212890625	-19.1229248047	23.2436385222801	24.4223153094014	28.1110180689084	32.3468656950297	32.6303764917673
446	413.558441162109	320.475036621094	13	12	445	22.25	-4.71313476564092	32.6885986328193	33.0266274375185	27.31624296313	27.8230861202444	35.6236796505267	32.925087080895
447	415.334503173828	319.904663085938	13	12	446	22.3	35.5212402343807	-11.4074707031193	37.3080272278113	37.3379591793048	31.4868405596434	33.1937783911219	33.0117108030577
448	414.610107421875	321.245513916016	13	12	447	22.35	-14.4879150390602	26.8170166015602	30.4803553389291	40.3090566111933	35.2696515816216	34.3165745549608	34.2072561303227
449	415.499328613281	324.248168945312	13	12	448	22.4	17.7844238281205	60.0531005859193	62.6311473699849	37.972319535042	38.5474833111176	34.7452517903178	35.7437616785186
450	414.318328857422	322.753479003906	13	12	449	22.45	-23.6199951171807	-29.8937988281193	38.0991256817228	38.5513658098854	40.3432385564503	37.0021723714446	36.6514174535061
451	413.835296630859	323.705047607422	13	12	450	22.5	-9.66064453126023	19.0313720703193	21.342942056762	43.2230602001131	45.7195844764826	36.4867090627112	37.8415071678611
452	413.421020507812	321.738037109375	13	12	451	22.55	-8.28552246093977	-39.3402099609398	40.2032586020283	39.7570074429305	44.4513616200883	37.0786079476772	38.2830196392458
453	415.49365234375	323.455810546875	13	12	452	22.6	41.4526367187602	34.35546875	53.8388272900677	40.3774205017073	47.1870319670194	37.3895701114689	38.5341272380413
454	414.61181640625	325.542144775391	13	12	453	22.65	-17.63671875	41.7266845703205	45.3008835840717	53.4668494179233	43.9310151572945	37.9277344662847	38.469435984698
455	412.5517578125	325.540161132812	13	12	454	22.7	-41.201171875	-0.0396728515806899	41.201190975607	50.3513574302911	45.8933266739808	37.9298452094416	39.1569316873529
456	411.966339111328	321.240325927734	13	12	455	22.75	-11.7083740234398	-85.9967041015602	86.7900866378417	51.1510037339257	45.150332005178	37.4428065068371	38.8694140729737
457	413.192474365234	321.127777099609	13	12	456	22.8	24.5227050781193	-2.2509765625	24.6257986638676	48.1050228716585	42.6703753357109	36.9017212429571	37.7340914827879
458	411.903778076172	318.538940429688	13	12	457	22.85	-25.7739257812398	-51.7767333984193	57.8370588082403	51.4092328462542	39.5094886413163	40.0294166820962	37.8524547105676
459	413.217620849609	319.27001953125	13	12	458	22.9	26.2768554687398	14.6215820312398	30.0709792727359	36.8338145924327	37.3079856214518	41.5495725196815	37.9055967831295
460	413.95654296875	316.480102539062	13	12	459	22.95	14.7784423828205	-55.7983398437602	57.7222408485854	34.9893932411307	35.5164518624329	42.38073899718	39.0291312524071
461	413.261444091797	316.507781982422	13	12	460	23	-13.9019775390602	0.553588867200006	13.9129953687343	27.8679735487069	29.1660285371916	44.049714655926	39.7726080691846
462	412.980621337891	317.224945068359	13	12	461	23.05	-5.61645507811932	14.3432617187398	15.4036919073577	26.5109483712452	29.3520808658259	44.7756744874101	40.8652356679103
463	412.256225585938	316.381927490234	13	12	462	23.1	-14.4879150390602	-16.8603515625	22.2299603461213	19.6236708786116	32.8718013971731	44.8198558844913	41.0653124042802
464	412.902394612631	315.413401285807	13	12	463	23.15	12.9233805338595	-19.370524088539	23.2858533854271	21.4982424819504	39.1681298820685	45.2909344668718	43.3090569209371
465	413.548563639323	314.44487508138	13	12	464	23.2	12.9233805338401	-19.3705240885402	23.2858533854174	23.7147684905211	38.8681513203791	45.9669976796761	43.2107902353055
466	414.194732666016	313.476348876953	13	12	465	23.25	12.9233805338606	-19.3705240885402	23.2858533854287	37.8756292456393	42.949097306674	42.1151484954206	42.6596591937824
467	413.974151611328	314.782165527344	13	12	466	23.3	-4.41162109376023	26.1163330078193	26.4863219502109	51.8253113928918	46.8809736391092	42.2744045744539	42.78767868327
468	415.096572875977	310.26789855957	13	12	467	23.35	22.4484252929801	-90.285339355479	93.0342641217122	58.1126317621467	50.1302231276663	41.3883348661743	42.626672871084
469	416.218994140625	305.753631591797	13	12	468	23.4	22.4484252929597	-90.2853393554608	93.0342641216896	64.3999521313976	53.2738833122919	41.0659417759413	41.2114651347287
470	417.383707682292	303.277786254883	13	12	469	23.45	23.2942708333405	-49.5169067382801	54.7224552316921	70.0471787876973	56.4175434969193	41.0560901333696	40.9173274978918
471	418.548421223958	300.801940917969	13	12	470	23.5	23.2942708333189	-49.5169067382801	54.7224552316829	62.3848170096933	55.0642684536497	43.058507075658	41.0588965520367
472	419.713134765625	298.326095581054	13	12	471	23.55	23.2942708333405	-49.5169067382994	54.7224552317096	54.722455231692	55.196728283082	44.6518633881435	40.5543510610769
473	420.877848307292	295.85025024414	13	12	472	23.6	23.2942708333405	-49.5169067382801	54.7224552316921	54.722455231692	49.9048683351755	44.7410546970915	40.1549980585479
474	422.042561848958	293.374404907226	13	12	473	23.65	23.2942708333189	-49.5169067382801	54.7224552316829	45.7285847759017	42.9637536698141	48.6903793755895	39.3783110476614
475	423.207275390625	290.898559570312	13	12	474	23.7	23.2942708333405	-49.5169067382801	54.7224552316921	40.3462777784666	43.2440289463601	48.4917352611694	38.4465040659465
476	423.222198486328	290.4111328125	13	12	475	23.75	0.298461914060226	-9.74853515623977	9.75310295273188	37.4249196606578	43.167916844642	47.8765118807276	37.0975031672671
477	423.654174804688	289.089385986328	13	12	476	23.8	8.63952636720001	-26.4349365234398	27.8109202445341	31.2050521079362	42.4227531371779	48.6736361235828	38.1887630241963
478	423.256988525391	291.055450439453	13	12	477	23.85	-7.94372558593977	39.3212890625	40.115664642648	31.7656026610283	39.3518862665168	45.2239290600718	39.0104328789203
479	422.824249267578	289.956420898438	13	12	478	23.9	-8.65478515626023	-21.9805908203	23.6231174680752	40.6072489133822	44.1068754388871	40.8733577497759	39.9505559350383
480	420.723510742188	291.921051025391	13	12	479	23.95	-42.0147705078	39.2926025390602	57.5252079971525	44.4992284958891	40.5659270254195	39.4539159986036	40.2687864932646
481	419.472137451172	289.530731201172	13	12	480	24	-25.0274658203205	-47.8063964843807	53.9613342145014	41.2788528723757	40.6887553078056	38.0680784481475	43.1016135171531
482	421.785064697266	289.044219970703	13	12	481	24.05	46.2585449218807	-9.73022460937955	47.2708181570684	57.008698769838	42.1505439640837	36.3330276347437	44.9631138433504
483	420.801605224609	289.733032226562	13	12	482	24.1	-19.6691894531409	13.7762451171795	24.013786525081	49.3662513898108	40.5429897849681	35.4901402326045	45.5126837990298
484	422.505187988281	284.911529541016	13	12	483	24.15	34.0716552734409	-96.4300537109193	102.272346955387	40.7702617022291	38.7829618297377	33.465687628451	45.5205545841562
485	421.652648925781	285.365020751953	13	12	484	24.2	-17.05078125	9.06982421873977	19.3129710970164	39.8018594322782	35.6638030508471	30.9260104522168	46.2758115142153
486	422.010528564453	284.948608398438	13	12	485	24.25	7.15759277343977	-8.32824707029999	10.9813857765929	39.8071266975606	32.968240051653	32.0798578391137	47.5223328530711
487	422.569152832031	282.902038574219	13	12	486	24.3	11.1724853515602	-40.9313964843807	42.4288068073143	20.5572248896375	30.2433021323096	34.1031214739386	47.4336337456729
488	423.569915771484	283.567840576172	13	12	487	24.35	20.0152587890591	13.3160400390602	24.0401228514927	21.9613547118833	31.6283941986922	36.6325308916663	46.5819822422769
489	423.300140380859	283.70166015625	13	12	488	24.4	-5.3955078125	2.67639160156023	6.02283791577116	25.1662184010769	22.8244998180149	38.8351700941353	45.730330738881
490	424.158203125	282.702972412109	13	12	489	24.45	17.1612548828205	-19.9737548828205	26.3336202082456	20.6847448323409	21.2860938790141	39.4814828531596	45.8364744577356
491	422.823455810547	282.498718261719	13	12	490	24.5	-26.6949462890602	-4.08508300779999	27.0057042225606	23.4496616998237	23.4709603704217	43.1447199586483	48.1981998207842
492	423.631408691406	283.089782714844	13	12	491	24.55	16.1590576171807	11.8212890625	20.0214389636346	25.0917747463922	26.0556989837935	45.2743642985573	51.6578638097296
493	423.402648925781	281.210418701172	13	12	492	24.6	-4.5751953125	-37.5872802734398	37.8647071889066	20.6108330461448	32.7220719983644	46.2843129009682	53.1603204095101
494	423.620361328125	280.532867431641	13	12	493	24.65	4.35424804687955	-13.5510253906193	14.2334031486136	21.7757023397666	38.887378358533	42.350729792723	54.9521236526779
495	423.730285644531	280.370056152344	13	12	494	24.7	2.19848632812045	-3.25622558594091	3.92891170700854	31.4266531352461	43.2991626554721	44.0598877672611	55.029100412729
496	422.157745361328	279.899261474609	13	12	495	24.75	-31.4508056640602	-9.41589355470001	32.8300506906694	41.9944822969051	53.3211998656436	47.1681538254146	56.1495269259019
497	424.112701416016	277.100646972656	13	12	496	24.8	39.0991210937602	-55.9722900390591	68.2761929410324	52.6829819706737	60.305426464805	46.1936313677629	57.312763089522
498	427.255493164062	273.830963134766	13	12	497	24.85	62.8558349609193	-65.3936767578	90.7038529972016	65.9874922647993	60.9402316032442	47.940035424482	57.6766968888763
499	427.584136962891	270.463165283203	13	12	498	24.9	6.57287597658069	-67.3559570312602	67.6759015174566	84.8666973915207	61.8769597674311	50.5873037279862	58.2212143644297
500	426.614227294922	267.076751708984	13	12	499	24.95	-19.3981933593807	-67.7282714843807	70.4514631776367	89.1841997943638	66.8336816555082	52.2190329168676	58.0807771965908
501	428.370544433594	260.962707519531	13	12	500	25	35.1263427734398	-122.280883789059	127.226076324276	79.8859809095833	70.8653472804075	58.3283211934208	NA
502	430.428649902344	256.968597412109	13	12	501	25.05	41.162109375	-79.8822021484409	89.8637049552479	71.0709375641885	66.3315637517323	66.9826999847154	NA
503	428.218597412109	257.019470214844	13	12	502	25.1	-44.2010498047	1.01745605470001	44.2127585732989	67.679871046217	63.1579988505996	70.8305005864157	NA
504	428.578979492188	255.895812988281	13	12	503	25.15	7.20764160158069	-22.4731445312597	23.6006847904827	56.8639971692944	62.2872290974394	76.4385596769048	NA
505	430.523864746094	254.059509277344	13	12	504	25.2	38.8977050781193	-36.7260742187398	53.4961305877793	43.4789277091008	61.1389031782632	79.1321903732411	NA
506	427.066467285156	252.866821289062	13	12	505	25.25	-69.1479492187591	-23.8537597656403	73.1467069396632	46.430016791616	63.335442521198	80.2191960126902	NA
507	425.95947265625	253.166793823242	13	12	506	25.3	-22.1398925781205	5.9994506836	22.9383576542799	53.5035206306903	73.6599735046259	80.5224047051055	NA
508	425.960459391276	250.218383789062	13	12	507	25.35	0.0197347005200754	-58.9682006836	58.9682039858747	54.5979353103093	80.7207695695873	78.7208628860863	NA
509	425.961446126302	247.269973754883	13	12	508	25.4	0.0197347005200754	-58.9682006835795	58.9682039858542	69.8068878731017	91.0001595863785	77.6072586347241	NA
510	425.962432861328	244.321563720703	13	12	509	25.45	0.0197347005200754	-58.9682006836	58.9682039858747	103.841019300151	91.430699090974	76.680071540022	NA
511	422.527954101562	237.699661254883	13	12	510	25.5	-68.6895751953205	-132.4380493164	149.191469753625	115.011522347559	89.5730447449728	NA	NA
512	421.908020019531	228.06413269043	13	12	511	25.55	-12.3986816406193	-192.71057128906	193.109014789526	128.496798542067	94.7132456584786	NA	NA
513	416.379913330078	226.515090942383	13	12	512	25.6	-110.56213378906	-30.9808349609398	114.820719222913	128.263462871639	94.2837269215729	NA	NA
514	410.425079345703	228.631439208984	13	12	513	25.65	-119.0966796875	42.3269653320199	126.394584958395	109.339201616844	92.9272881720089	NA	NA
515	407.904022216797	227.218353271484	13	12	514	25.7	-50.4211425781205	-28.26171875	57.8015256337344	85.5854720168063	92.2212399017808	NA	NA
516	405.868957519531	225.400863647461	13	12	515	25.75	-40.7012939453193	-36.3497924804602	54.5701634796508	73.5559314955873	NA	NA	NA
517	402.157775878906	225.609085083008	13	12	516	25.8	-74.2236328125	4.16442871094034	74.3403667893381	57.357777801951	NA	NA	NA
518	400.337127685547	223.569946289062	13	12	517	25.85	-36.4129638671807	-40.7827758789205	54.673016616818	56.1790169319228	NA	NA	NA
519	398.084716796875	223.853515625	13	12	518	25.9	-45.0482177734398	5.67138671876023	45.4038164902135	NA	NA	NA	NA
520	396.565155029297	221.749481201172	13	12	519	25.95	-30.3912353515602	-42.0806884765602	51.9077212835936	NA	NA	NA	NA
521	NA	NA	13	12	520	26	NA	NA	NA	NA	NA	NA	NA
522	NA	NA	13	12	521	26.05	NA	NA	NA	NA	NA	NA	NA
523	NA	NA	13	12	522	26.1	NA	NA	NA	NA	NA	NA	NA
524	NA	NA	13	12	523	26.15	NA	NA	NA	NA	NA	NA	NA
525	NA	NA	13	12	524	26.2	NA	NA	NA	NA	NA	NA	NA
526	NA	NA	13	12	525	26.25	NA	NA	NA	NA	NA	NA	NA
527	NA	NA	13	12	526	26.3	NA	NA	NA	NA	NA	NA	NA
528	NA	NA	13	12	527	26.35	NA	NA	NA	NA	NA	NA	NA
529	NA	NA	13	12	528	26.4	NA	NA	NA	NA	NA	NA	NA
530	NA	NA	13	12	529	26.45	NA	NA	NA	NA	NA	NA	NA
531	NA	NA	13	12	530	26.5	NA	NA	NA	NA	NA	NA	NA
532	NA	NA	13	12	531	26.55	NA	NA	NA	NA	NA	NA	NA
533	NA	NA	13	12	532	26.6	NA	NA	NA	NA	NA	NA	NA
534	NA	NA	13	12	533	26.65	NA	NA	NA	NA	NA	NA	NA
535	NA	NA	13	12	534	26.7	NA	NA	NA	NA	NA	NA	NA
536	NA	NA	13	12	535	26.75	NA	NA	NA	NA	NA	NA	NA
537	NA	NA	13	12	536	26.8	NA	NA	NA	NA	NA	NA	NA
538	NA	NA	13	12	537	26.85	NA	NA	NA	NA	NA	NA	NA
539	NA	NA	13	12	538	26.9	NA	NA	NA	NA	NA	NA	NA
540	NA	NA	13	12	539	26.95	NA	NA	NA	NA	NA	NA	NA
541	NA	NA	13	12	540	27	NA	NA	NA	NA	NA	NA	NA
542	NA	NA	13	12	541	27.05	NA	NA	NA	NA	NA	NA	NA
543	NA	NA	13	12	542	27.1	NA	NA	NA	NA	NA	NA	NA
544	NA	NA	13	12	543	27.15	NA	NA	NA	NA	NA	NA	NA
545	NA	NA	13	12	544	27.2	NA	NA	NA	NA	NA	NA	NA
546	NA	NA	13	12	545	27.25	NA	NA	NA	NA	NA	NA	NA
547	NA	NA	13	12	546	27.3	NA	NA	NA	NA	NA	NA	NA
548	NA	NA	13	12	547	27.35	NA	NA	NA	NA	NA	NA	NA
549	NA	NA	13	12	548	27.4	NA	NA	NA	NA	NA	NA	NA
550	NA	NA	13	12	549	27.45	NA	NA	NA	NA	NA	NA	NA
551	NA	NA	13	12	550	27.5	NA	NA	NA	NA	NA	NA	NA
552	NA	NA	13	12	551	27.55	NA	NA	NA	NA	NA	NA	NA
553	NA	NA	13	12	552	27.6	NA	NA	NA	NA	NA	NA	NA
554	NA	NA	13	12	553	27.65	NA	NA	NA	NA	NA	NA	NA
555	NA	NA	13	12	554	27.7	NA	NA	NA	NA	NA	NA	NA
556	NA	NA	13	12	555	27.75	NA	NA	NA	NA	NA	NA	NA
557	NA	NA	13	12	556	27.8	NA	NA	NA	NA	NA	NA	NA
558	NA	NA	13	12	557	27.85	NA	NA	NA	NA	NA	NA	NA
559	NA	NA	13	12	558	27.9	NA	NA	NA	NA	NA	NA	NA
560	NA	NA	13	12	559	27.95	NA	NA	NA	NA	NA	NA	NA
561	NA	NA	13	12	560	28	NA	NA	NA	NA	NA	NA	NA
562	NA	NA	13	12	561	28.05	NA	NA	NA	NA	NA	NA	NA
563	NA	NA	13	12	562	28.1	NA	NA	NA	NA	NA	NA	NA
564	NA	NA	13	12	563	28.15	NA	NA	NA	NA	NA	NA	NA
565	NA	NA	13	12	564	28.2	NA	NA	NA	NA	NA	NA	NA
566	NA	NA	13	12	565	28.25	NA	NA	NA	NA	NA	NA	NA
567	NA	NA	13	12	566	28.3	NA	NA	NA	NA	NA	NA	NA
568	NA	NA	13	12	567	28.35	NA	NA	NA	NA	NA	NA	NA
569	NA	NA	13	12	568	28.4	NA	NA	NA	NA	NA	NA	NA
570	NA	NA	13	12	569	28.45	NA	NA	NA	NA	NA	NA	NA
571	NA	NA	13	12	570	28.5	NA	NA	NA	NA	NA	NA	NA
572	NA	NA	13	12	571	28.55	NA	NA	NA	NA	NA	NA	NA
573	NA	NA	13	12	572	28.6	NA	NA	NA	NA	NA	NA	NA
574	NA	NA	13	12	573	28.65	NA	NA	NA	NA	NA	NA	NA
575	NA	NA	13	12	574	28.7	NA	NA	NA	NA	NA	NA	NA
576	NA	NA	13	12	575	28.75	NA	NA	NA	NA	NA	NA	NA
577	NA	NA	13	12	576	28.8	NA	NA	NA	NA	NA	NA	NA
578	NA	NA	13	12	577	28.85	NA	NA	NA	NA	NA	NA	NA
579	NA	NA	13	12	578	28.9	NA	NA	NA	NA	NA	NA	NA
580	NA	NA	13	12	579	28.95	NA	NA	NA	NA	NA	NA	NA
581	NA	NA	13	12	580	29	NA	NA	NA	NA	NA	NA	NA
582	NA	NA	13	12	581	29.05	NA	NA	NA	NA	NA	NA	NA
583	NA	NA	13	12	582	29.1	NA	NA	NA	NA	NA	NA	NA
584	NA	NA	13	12	583	29.15	NA	NA	NA	NA	NA	NA	NA
585	NA	NA	13	12	584	29.2	NA	NA	NA	NA	NA	NA	NA
586	NA	NA	13	12	585	29.25	NA	NA	NA	NA	NA	NA	NA
587	NA	NA	13	12	586	29.3	NA	NA	NA	NA	NA	NA	NA
588	NA	NA	13	12	587	29.35	NA	NA	NA	NA	NA	NA	NA
589	NA	NA	13	12	588	29.4	NA	NA	NA	NA	NA	NA	NA
590	NA	NA	13	12	589	29.45	NA	NA	NA	NA	NA	NA	NA
591	NA	NA	13	12	590	29.5	NA	NA	NA	NA	NA	NA	NA
592	NA	NA	13	12	591	29.55	NA	NA	NA	NA	NA	NA	NA
593	NA	NA	13	12	592	29.6	NA	NA	NA	NA	NA	NA	NA
594	NA	NA	13	12	593	29.65	NA	NA	NA	NA	NA	NA	NA
595	NA	NA	13	12	594	29.7	NA	NA	NA	NA	NA	NA	NA
596	NA	NA	13	12	595	29.75	NA	NA	NA	NA	NA	NA	NA
597	NA	NA	13	12	596	29.8	NA	NA	NA	NA	NA	NA	NA
598	NA	NA	13	12	597	29.85	NA	NA	NA	NA	NA	NA	NA
599	NA	NA	13	12	598	29.9	NA	NA	NA	NA	NA	NA	NA
600	NA	NA	13	12	599	29.95	NA	NA	NA	NA	NA	NA	NA
601	NA	NA	13	12	600	30	NA	NA	NA	NA	NA	NA	NA
