# Supplementary material for: An automated feeding system for the African killifish reveals the impact of diet on lifespan and allows scalable assessment of associative learning
Source: eLife. 2022 Nov 10;11:e69008. doi: 10.7554/eLife.69008 (PMC9788828; doi:10.7554/eLife.69008)
Supplement: Figure 6—source data 3. [file elife-69008-fig6-data3.zip › Filtered and Interpolated Trajectories with Kinematics/t13_REC000 DLC_likelihood-euclidean-filtered_splines-interpolated_kinematics_02_resnet50_TrainAllTheThingsJun28shuffle1_1030000.csv]

	x2	y2	fishnum	recording_num	bodyparts_coords	seconds	velocity_x	velocity_y	velocity_xy	velocity_xy_5frame	velocity_xy_10frame	velocity_xy_20frame	velocity_xy_40frame
1	49.5873870849609	316.731475830078	13	0	0	0	0	0	0	NA	NA	NA	NA
2	49.3322486877441	318.721466064453	13	0	1	0.05	-5.10276794433608	39.7998046875	40.125586523525	NA	NA	NA	NA
3	48.6611099243164	317.950469970703	13	0	2	0.1	-13.422775268554	-15.419921875	20.4437004121369	28.7935142343383	NA	NA	NA
4	48.6951026916504	320.445526123047	13	0	3	0.15	0.679855346679972	49.9011230468795	49.9057540232809	34.418016883446	NA	NA	NA
5	50.2894439697266	320.957824707031	13	0	4	0.2	31.886825561524	10.2459716796807	33.4925302127486	34.4911096455963	30.1799109418873	NA	NA
6	51.3922119140625	320.085418701172	13	0	5	0.25	22.055358886718	-17.4481201171807	28.1225132455387	37.6737416189214	36.2095161647029	NA	NA
7	50.9978828430176	322.071197509766	13	0	6	0.3	-7.88658142089801	39.7155761718807	40.4910503342765	32.2983465732743	39.8725577527251	NA	NA
8	49.2987289428711	321.425109863281	13	0	7	0.35	-33.98307800293	-12.9217529297	36.3568602787622	31.5663076494362	41.8394298597655	NA	NA
9	50.0548934936523	322.29345703125	13	0	8	0.4	15.123291015624	17.3669433593795	23.0287787950458	38.0010154459597	40.8371811810269	NA	NA
10	49.3166427612305	320.997344970703	13	0	9	0.45	-14.7650146484361	-25.9222412109398	29.8323355935581	45.2540058598539	42.8084353493143	38.9825464120073	NA
11	49.945930480957	323.945739746094	13	0	10	0.5	12.5857543945301	58.9678955078193	60.2960522281561	46.0051181006096	45.2252470294581	40.8597894091053	NA
12	49.3208923339844	320.1591796875	13	0	11	0.55	-12.500762939452	-75.7312011718795	76.7560024037473	49.3760157887795	45.4558192346191	39.8356787303391	NA
13	49.7693786621094	322.114013671875	13	0	12	0.6	8.9697265625	39.0966796875	40.1124214825407	54.0505630491923	47.7625327790117	40.1142667627475	NA
14	50.2862091064453	324.0400390625	13	0	13	0.65	10.3366088867179	38.5205078125	39.8832672358954	52.4494786129564	47.3096303769557	39.7569911567358	NA
15	51.7665023803711	321.829681396484	13	0	14	0.7	29.6058654785161	-44.2071533203205	53.205071895622	45.6576326093843	47.7851818821273	39.5719322321925	NA
16	49.1526145935059	321.771667480469	13	0	15	0.75	-52.277755737304	-1.16027832029999	52.2906300469766	49.5199474574138	45.5100626535076	39.8940424651981	NA
17	51.1694984436035	322.486572265625	13	0	16	0.8	40.337677001952	14.2980957031205	42.7967723858867	45.2432449651318	39.7987997079531	39.3269138916163	NA
18	49.9627838134766	319.771453857422	13	0	17	0.85	-24.1342926025381	-54.3023681640602	59.4239957226882	41.5198007150624	38.3891036657296	39.1690614476739	NA
19	50.1144104003906	320.683929443359	13	0	18	0.9	3.03253173827997	18.2495117187398	18.4997547744854	38.5706466940588	38.6768011324446	38.6085634247738	NA
20	50.9297752380371	322.209045410156	13	0	19	0.95	16.3072967529301	30.5023193359409	34.5878506452748	33.9399668065219	36.3354291150707	38.0800067084807	34.559137664683
21	49.6714401245117	320.815979003906	13	0	20	1	-25.1667022705081	-27.861328125	37.5448599419589	27.2582598740454	34.562837900938	38.2137383444097	34.9208009762343
22	50.6354026794434	320.627746582031	13	0	21	1.05	19.2792510986341	-3.7646484375	19.643372948202	32.1103572997574	33.1980085486136	36.3546102871407	34.5085689549747
23	51.530704498291	321.571380615234	13	0	22	1.1	17.906036376952	18.8726806640591	26.0154610603056	31.1510575150791	30.5755901163362	35.5556985347709	34.6218443793476
24	49.5442581176758	322.362030029297	13	0	23	1.15	-39.728927612304	15.8129882812602	42.7602419030454	30.5550291078172	29.907496472592	35.0924563911689	34.1401997183916
25	51.0169982910156	322.138763427734	13	0	24	1.2	29.4548034667959	-4.46533203126023	29.7913517218835	32.4560502907052	28.374831534834	33.8207872582154	34.2479000544339
26	49.2934608459473	322.011413574219	13	0	25	1.25	-34.4707489013659	-2.54699707029999	34.5647179056496	33.892920358627	30.9174140353118	32.1619898226749	34.3412365889676
27	49.9386711120605	320.70458984375	13	0	26	1.3	12.9042053222639	-26.1364746093795	29.148478862642	27.7046356454267	32.9104208663283	30.6907367510612	34.5236128598705
28	50.9823760986328	321.995422363281	13	0	27	1.35	20.874099731446	25.8166503906205	33.1998113999143	25.5986055545889	32.7222934038122	28.4255661831519	34.7417653013137
29	51.3874778747559	322.425659179688	13	0	28	1.4	8.10203552246207	8.60473632813978	11.8188183370439	31.2797989628063	31.5081116498931	29.2889901999024	34.6683817686963
30	52.1938858032227	321.899169921875	13	0	29	1.45	16.1281585693359	-10.5297851562602	19.2612012676947	33.3647914419513	31.3061454013601	30.1357289173587	35.1808465476169
31	50.8897666931152	324.764923095703	13	0	30	1.5	-26.08238220215	57.3150634765602	62.9706849467366	31.5516664489974	29.7611417444117	28.9818125433633	34.2356039566453
32	50.7178726196289	322.793731689453	13	0	31	1.55	-3.43788146972599	-39.423828125	39.573441258367	35.3115876543596	28.1834649535089	29.1814591796103	33.1902362629731
33	51.642822265625	322.018737792969	13	0	32	1.6	18.498992919922	-15.4998779296807	24.1341864351448	37.0136852481313	26.2755422499677	29.1294219959476	32.4681621288556
34	50.7452621459961	323.258941650391	13	0	33	1.65	-17.951202392578	24.8040771484409	30.6184243638549	28.2424845260171	28.6704839272128	28.5234082800474	32.0521631109138
35	52.1176986694336	323.470092773438	13	0	34	1.7	27.44873046875	4.22302246093977	27.7716892365532	23.0021384650666	31.8966262998834	28.9238678766753	31.0771231361176
36	51.4609451293945	324.164428710938	13	0	35	1.75	-13.135070800782	13.88671875	19.1146813361656	20.999418050938	27.0462110514148	28.7884307127371	30.4139611688098
37	50.8968467712402	323.805541992188	13	0	36	1.8	-11.2819671630861	-7.177734375	13.3717109536143	22.0293802000661	25.4524974928923	29.7203118281247	30.581103070148
38	50.3950271606445	324.302185058594	13	0	37	1.85	-10.0363922119139	9.93286132811932	14.1205843645019	26.7795673516354	25.536550588083	30.3144691549534	29.8758666732537
39	51.8667793273926	323.2861328125	13	0	38	1.9	29.4350433349619	-20.3210449218795	35.7682351094953	25.8499375768124	25.5387049102016	30.7282001126188	30.7174655614163
40	50.3120384216309	325.340209960938	13	0	39	1.95	-31.0948181152339	41.0815429687602	51.5226249944	27.902856520718	26.5415903519904	32.2816863867532	31.241709895142
41	50.7038269042969	324.732177734375	13	0	40	2	7.83576965332003	-12.1606445312602	14.4665324620505	30.0736831252279	27.8157196810626	30.257469568881	31.4845316164302
42	49.8758811950684	323.888854980469	13	0	41	2.05	-16.55891418457	-16.8664550781205	23.6363056731421	29.0480296203372	31.2571587027404	30.0258622388055	31.6225998119172
43	51.1237449645996	323.935516357422	13	0	42	2.1	24.957275390624	0.933227539060226	24.9747173870518	26.3036133523455	34.3533960599391	29.3806257229402	31.8167737970651
44	52.2012367248535	325.024566650391	13	0	43	2.15	21.549835205078	21.7810058593807	30.6399675850415	29.7815017853128	32.7859162980248	29.0118698306588	31.5469175185935
45	50.6779251098633	323.90576171875	13	0	44	2.2	-30.466232299804	-22.3760986328205	37.8005436544414	34.6114608847628	32.6667464736231	28.3334590140198	31.637267868085
46	51.879695892334	322.860412597656	13	0	45	2.25	24.0354156494139	-20.9069824218795	31.8559746268871	38.6331089946503	33.4687280863472	28.6659325149448	31.3994911749888
47	51.083683013916	325.113220214844	13	0	46	2.3	-15.9202575683599	45.0561523437591	47.7861011703921	36.5238029757124	34.5992269847187	30.4714693892348	31.2515278278458
48	51.1096954345703	327.367218017578	13	0	47	2.35	0.520248413085938	45.0799560546807	45.0829579364893	39.0298795949007	33.2247008577975	31.3261671633555	30.6640971305118
49	51.8441848754883	326.681732177734	13	0	48	2.4	14.6897888183601	-13.7097167968807	20.0934374903522	37.1559543873817	32.4850347511159	32.1459409229302	31.0848804376242
50	51.5941009521484	324.177642822266	13	0	49	2.45	-5.00167846679801	-50.0817871093591	50.3309267503828	34.5869930846746	30.1253276760492	32.3476908729252	31.6227576157521
51	52.2752456665039	325.072143554688	13	0	50	2.5	13.6228942871099	17.8900146484398	22.4863485892922	27.8162927209448	29.516145348827	33.9872506894972	30.2179536014861
52	51.7520065307617	326.739013671875	13	0	51	2.55	-10.464782714844	33.3374023437398	34.9412946568567	28.4462665265195	29.6857800757293	34.0637404442241	29.4885082849172
53	51.7485885620117	327.300476074219	13	0	52	2.6	-0.068359375	11.2292480468795	11.2294561178402	21.2207757571978	28.2989382667718	34.5041255981826	29.6600246731244
54	51.518798828125	326.161254882812	13	0	53	2.65	-4.59579467773395	-22.7844238281398	23.2433065182257	21.8763363102724	31.5059655478356	34.5704267571397	29.0319757899792
55	51.3563537597656	325.469909667969	13	0	54	2.7	-3.24890136718807	-13.8269042968602	14.2034729037742	24.784567066784	32.0286352722274	34.3506678594947	29.0740221544878
56	52.2795486450195	326.368347167969	13	0	55	2.75	18.4638977050781	17.96875	25.7641513546651	28.7815838125988	34.5057732926471	34.0105516372405	29.2992169094308
57	50.8245964050293	324.367248535156	13	0	56	2.8	-29.0990447998041	-40.0219726562591	49.4824484394149	34.5656645691516	33.5282539037295	32.782743827567	29.3515816368218
58	49.9191589355469	325.638488769531	13	0	57	2.85	-18.1087493896479	25.4248046875	31.2145398469142	42.836494787257	35.7835503385676	31.0137251060701	29.1712851596046
59	51.7211532592773	327.524078369141	13	0	58	2.9	36.039886474608	37.7117919922	52.1637103009898	47.1352102750218	36.6558187631634	31.4415607626296	28.7062199425521
60	51.8155860900879	324.747802734375	13	0	59	2.95	1.88865661621193	-55.5255126953205	55.5576239943012	42.2719407406751	38.5760080429401	30.963828844751	28.1233765612222
61	51.1077194213867	327.002166748047	13	0	60	3	-14.157333374024	45.0872802734398	47.2577287934891	42.7855168645364	38.5049579256539	30.1784376340913	28.052427799086
62	50.2957916259766	326.040863037109	13	0	61	3.05	-16.238555908202	-19.2260742187602	25.1661007676811	38.7459729571752	35.8797075794048	28.951154331029	27.9308920931535
63	51.6897468566895	326.994812011719	13	0	62	3.1	27.8791046142581	19.0789794922	33.7824204662208	34.3155212986232	33.7285119453685	29.9394236233086	27.9591939014716
64	50.2605514526367	327.710327148438	13	0	63	3.15	-28.5839080810561	14.3103027343807	31.9659907641839	29.874705576286	31.3771559774235	29.0520817492996	27.4809364311505
65	51.820629119873	327.113708496094	13	0	64	3.2	31.201553344726	-11.9323730468807	33.4053657015412	29.4874744181345	29.8990224172745	29.8145852949557	26.9508632997962
66	51.1502799987793	328.171936035156	13	0	65	3.25	-13.406982421874	21.1645507812409	25.0536501818031	24.6715070262005	25.8511019755354	29.9325013039168	26.5591975093154
67	51.7326049804688	327.166961669922	13	0	66	3.3	11.6464996337901	-20.0994873046807	23.2299449769235	24.0083389976719	24.3740547583284	28.2316938844088	25.8571818772255
68	51.4131278991699	327.532043457031	13	0	67	3.35	-6.38954162597798	7.30163574218068	9.70258350655101	25.4825235359259	24.0952969080495	27.0164031558538	26.3216605398473
69	50.0668716430664	328.021606445312	13	0	68	3.4	-26.92512512207	9.79125976561932	28.6501506215406	21.8274983747848	21.4483447354359	25.266498962174	27.0527628410023
70	52.1056518554688	328.033416748047	13	0	69	3.45	40.775604248048	0.236206054700006	40.7762883928112	19.2606350985222	21.0531625469714	23.8990622495192	25.924544343565
71	52.4379844665527	328.099945068359	13	0	70	3.5	6.64665222167798	1.33056640623977	6.7785243760977	23.5190867898985	21.3600446821797	22.1176049086748	26.2094354642965
72	52.0184898376465	327.793029785156	13	0	71	3.55	-8.38989257812401	-6.13830566405909	10.3956285956108	18.8883504731999	20.5836801894129	21.798043742083	26.1444240221191
73	51.1978607177734	329.107666015625	13	0	72	3.6	-16.4125823974619	26.2927246093795	30.9948419634324	16.6238015580168	20.3042943663391	21.4142622047606	26.0070528152325
74	51.4039115905762	329.289520263672	13	0	73	3.65	4.12101745605597	3.63708496093977	5.49646903804727	20.8925909895746	19.1558419469244	20.3914461051612	25.7319894810468
75	50.6818962097168	328.005981445312	13	0	74	3.7	-14.4403076171881	-25.6707763672	29.453543816896	21.9067252803035	17.8991020817639	19.5510587400978	25.6780414123229
76	52.043140411377	327.653564453125	13	0	75	3.75	27.2248840332041	-7.04833984373977	28.1224715338866	17.0895019427796	18.3841078418143	19.1078433813903	25.4802886186284
77	51.3056564331055	327.88623046875	13	0	76	3.8	-14.7496795654301	4.6533203125	15.4663000492552	19.4233334206489	19.2220327258376	18.931619926884	24.7273820195362
78	50.974437713623	327.984313964844	13	0	77	3.85	-6.62437438965	1.96166992187955	6.90872527581302	19.174402605511	18.7332275014717	21.6295959736245	24.521132636188
79	50.5338096618652	328.720855712891	13	0	78	3.9	-8.81256103515597	14.7308349609409	17.1656264273934	15.8756246940539	19.3345474748866	22.663964919375	23.9212068427015
80	51.9413604736328	328.811157226562	13	0	79	3.95	28.151016235352	1.80603027341931	28.2088897412067	16.5373401713717	18.0489549332242	20.8852598423791	23.695536888093
81	51.363842010498	328.878479003906	13	0	80	4	-11.550369262696	1.34643554688068	11.6285819766013	20.3769530601637	16.8556420806008	22.2404332945018	22.6968106431637
82	50.4460258483887	328.681365966797	13	0	81	4.05	-18.3563232421859	-3.94226074218068	18.7748774358437	19.2457615291244	17.2795596643551	23.3376937132093	22.4842617425209
83	51.7315101623535	328.454559326172	13	0	82	4.1	25.709686279296	-4.5361328125	26.1067897197733	16.9235072609375	22.9548975809099	22.0746820071563	22.0177904697502
84	51.2693824768066	328.797515869141	13	0	83	4.15	-9.24255371093807	6.85913085938068	11.5096687721969	17.8356594671477	26.1720878918257	22.4118972127939	21.6743967221477
85	51.8112678527832	328.168975830078	13	0	84	4.2	10.8377075195321	-12.5708007812602	16.5976184002722	18.0217791573385	23.8714176029943	21.5414975296901	20.9484730428897
86	51.9489707946777	328.966644287109	13	0	85	4.25	2.75405883788991	15.9533691406193	16.1893430076524	25.532842101656	26.0967587471892	21.02807593334	20.4097702845237
87	51.21435546875	329.623229980469	13	0	86	4.3	-14.692306518554	13.1317138672	19.7054758867975	33.098414254527	27.4533547005811	21.2230701546636	20.2998750162744
88	50.3755149841309	326.552642822266	13	0	87	4.35	-16.776809692382	-61.4117431640591	63.662104441361	30.8193279450512	25.416136512841	22.0258621165223	20.2548464864595
89	51.8731651306152	328.512878417969	13	0	88	4.4	29.9530029296859	39.2047119140591	49.337529536552	34.3578580272308	25.4892469507012	22.575914723229	20.1631348443163
90	52.1331634521484	328.505279541016	13	0	89	4.45	5.19996643066406	-0.151977539059089	5.20218685289289	36.8849302438237	25.0340401261559	23.4920115266667	20.7746236946102
91	50.4439659118652	328.376495361328	13	0	90	4.5	-33.7839508056641	-2.57568359376023	33.8819934185504	25.299430924026	25.2005097860792	23.2760163776525	21.663326220456
92	51.9844970703125	328.868011474609	13	0	91	4.55	30.810623168946	9.83032226561932	32.340836969762	17.8800796468754	25.1665806449721	23.1704797429589	21.7913939962667
93	52.028751373291	328.584716796875	13	0	92	4.6	0.885086059570028	-5.66589355467954	5.73460784237287	19.2487523072606	21.0968266521347	22.6213187347399	21.0933315558039
94	51.6532440185547	328.101409912109	13	0	93	4.65	-7.51014709472599	-9.66613769532046	12.2407731507988	16.0431615449275	18.9797415546323	22.9573473391342	21.1710787583712
95	51.0519027709961	328.134979248047	13	0	94	4.7	-12.026824951172	0.671386718760232	12.0455501548191	13.4482310461206	23.1126054503391	22.3458873456815	20.9593014452147
96	51.3680686950684	328.969818115234	13	0	95	4.75	6.32331848144602	16.6967773437398	17.854039606885	16.8942223802433	20.4552740081158	21.7116971876572	20.7790366224258
97	52.2672805786133	328.610595703125	13	0	96	4.8	17.984237670898	-7.18444824217954	19.3661844757274	20.0794034623893	18.8876047853368	21.6681301056649	21.0531832860384
98	52.1529006958008	327.468078613281	13	0	97	4.85	-2.28759765625	-22.8503417968795	22.9645645129861	26.9764585934176	19.8265009566388	18.8800969992946	21.376104516767
99	51.8341827392578	326.096282958984	13	0	98	4.9	-6.37435913086009	-27.4359130859409	28.1666785615287	24.867386471304	20.4254477275671	17.6623047692576	20.9579900814786
100	51.3258323669434	328.366607666016	13	0	99	4.95	-10.1670074462879	45.4064941406409	46.530825809961	24.3269785245529	19.6577345652072	20.6639875468412	20.6565766642473
101	51.6729850769043	328.252471923828	13	0	100	5	6.9430541992179	-2.28271484376023	7.30867899631668	22.7587795330342	18.2228845892353	21.0862191464101	20.6794772381157
102	51.3841018676758	329.033996582031	13	0	101	5.05	-5.77766418456989	15.6304931640602	16.6641447419721	20.771491992745	18.1696795663577	20.2450942793242	20.3285620856381
103	50.7394714355469	328.638702392578	13	0	102	5.1	-12.892608642578	-7.90588378906023	15.1235695553927	12.3390105369967	16.6633673464545	20.1119811044514	20.4203131994724
104	51.6415634155273	328.769409179688	13	0	103	5.15	18.041839599608	2.61413574220001	18.2302408600827	11.5783827071665	16.3448679838828	19.9302603039485	20.613484220404
105	51.4976501464844	328.933715820312	13	0	104	5.2	-2.87826538085795	3.28613281247954	4.36841853121928	12.0123806081625	18.2153696433433	20.3771053607394	20.6440933378362
106	51.6711006164551	328.908477783203	13	0	105	5.25	3.46900939941392	-0.504760742179542	3.50553984716588	10.5679551598748	21.7171642847045	20.5299973115117	20.3972223806847
107	50.8567085266113	328.435638427734	13	0	106	5.3	-16.287841796876	-9.45678710938068	18.834134246952	11.9182439750207	21.6025837733116	20.8832964174131	20.4016369491282
108	51.2517738342285	328.433319091797	13	0	107	5.35	7.90130615234403	-0.0463867187397682	7.90144231395415	24.0917287496899	20.3974612522641	20.7263469170117	19.494558047928
109	52.4950485229492	328.31298828125	13	0	108	5.4	24.8654937744139	-2.40661621093977	24.981684935812	31.8559458622425	19.4350728803299	19.3400654397283	19.259290351358
110	49.2332572937012	328.310577392578	13	0	109	5.45	-65.2358245849599	-0.0482177734397737	65.2358424045657	31.1927869384606	21.0964761562716	17.8211418018278	20.4229299583279
111	51.3484039306641	328.239776611328	13	0	110	5.5	42.302932739258	-1.416015625	42.3266254099288	30.2269673446533	22.8371100337881	18.0829380985788	20.5823167942677
112	50.8907203674316	328.866333007812	13	0	111	5.55	-9.15367126465	12.5311279296795	15.5183396280425	26.9519017856391	23.5969132684685	17.4866444283174	20.7038082028625
113	50.992546081543	328.981353759766	13	0	112	5.6	2.03651428222798	2.30041503908069	3.0723443449176	18.1012235628532	24.7893264875689	18.2193076642049	21.542428462592
114	51.051212310791	328.555053710938	13	0	113	5.65	1.17332458496008	-8.52600097656023	8.60635714074066	13.8182742053337	22.3352628955737	18.2696211016737	21.4413552305736
115	50.0779647827148	328.94677734375	13	0	114	5.7	-19.464950561524	7.83447265623977	20.9824512906367	16.0010395984764	17.4269139603123	18.9422993299908	22.5751954860882
116	50.6756744384766	328.0888671875	13	0	115	5.75	11.9541931152359	-17.158203125	20.9118786223312	19.3516856304844	14.4487119124531	19.0827475737122	23.9936161406793
117	50.6897659301758	329.410400390625	13	0	116	5.8	0.281829833984091	26.4306640625	26.4321665937557	17.7186240055083	13.3707050833232	19.1351437925915	24.2528344946919
118	50.1165618896484	328.601654052734	13	0	117	5.85	-11.464080810548	-16.1749267578205	19.8255745049578	16.7526043577714	16.0411540761456	20.1090190965614	24.321799309768
119	50.0960578918457	328.593536376953	13	0	118	5.9	-0.410079956053977	-0.162353515619316	0.441049015860123	15.0791496195725	17.1041693230176	20.8562759334583	24.8058846773304
120	49.7176895141602	327.880035400391	13	0	119	5.95	-7.56736755371008	-14.2700195312398	16.1523530519522	10.74037056817	16.78812250371	20.1818723698146	23.9932524954359
121	50.3413391113281	327.946960449219	13	0	120	6	12.472991943358	1.33850097655909	12.5446049313369	12.7306225218069	15.3283851136363	20.0784144421253	24.5065697759541
122	50.3041610717773	328.180938720703	13	0	121	6.05	-0.743560791015909	4.67956542968068	4.73827133674283	16.4897146405269	14.6733743167146	21.1625221264008	24.5734688169158
123	51.2402191162109	327.023162841797	13	0	122	6.1	18.721160888672	-23.1555175781205	29.7768342731424	16.8236406496486	15.4287117055539	22.9728758207326	25.7872159170613
124	50.2790374755859	326.987976074219	13	0	123	6.15	-19.2236328125	-0.703735351560226	19.2365096094604	15.5776206077002	19.377288971343	22.9524501571986	26.6602354705037
125	51.1161613464355	327.293395996094	13	0	124	6.2	16.7424774169919	6.1083984375	17.8219830975606	18.6063780652592	22.9368307793169	24.7732856114371	27.6031560432322
126	50.8662185668945	327.100494384766	13	0	125	6.25	-4.99885559081989	-3.85803222655909	6.31450472159454	18.126800889301	25.7081169717974	27.4572349698469	28.2153813337738
127	50.0410308837891	327.654846191406	13	0	126	6.3	-16.5037536621081	11.0870361328	19.8820586245378	22.264863302159	28.9543391694784	27.6223725719707	28.8464270554856
128	49.7338829040527	326.32080078125	13	0	127	6.35	-6.14295959472798	-26.6809082031205	27.3789483933514	29.0500209089852	29.9045975653196	27.9172517025243	31.3929345394302
129	51.3330955505371	327.515747070312	13	0	128	6.4	31.9842529296881	23.8989257812398	39.9268216737504	35.8386133358947	28.8007309913796	30.2717039149326	33.3048406175981
130	51.1709976196289	324.933441162109	13	0	129	6.45	-3.24195861816406	-51.6461181640602	51.7477711316918	39.3023002736977	32.7584487191642	30.165363189044	34.8758180862068
131	50.0560035705566	323.257598876953	13	0	130	6.5	-22.299880981446	-33.5168457031193	40.2574668561419	41.6823942413382	39.5860848260575	30.9302014533294	33.9114230933137
132	50.8875694274902	324.92138671875	13	0	131	6.55	16.631317138672	33.2757568359398	37.2004933135527	35.3365986806003	40.5713708272267	31.6602932055142	33.6124189456943
133	50.7679901123047	322.961059570312	13	0	132	6.6	-2.39158630370994	-39.2065429687602	39.279418231554	36.4668765293431	40.4057916994947	33.3551241699177	34.3825764107603
134	51.1207313537598	323.169830322266	13	0	133	6.65	7.05482482910199	4.17541503908069	8.1978438700609	43.3335563162203	41.1661188585222	35.0508498393337	34.9947912628728
135	50.9700050354004	320.303833007812	13	0	134	6.7	-3.01452636718807	-57.3199462890807	57.3991603754059	41.8404413807558	37.3938955987711	36.2640127564735	35.2982291502809
136	48.8918914794922	317.206909179688	13	0	135	6.75	-41.5622711181639	-61.9384765624795	74.5908657905282	39.1291891576513	36.1522859348615	37.3480150938353	35.3131461086739
137	49.1368293762207	315.740478515625	13	0	136	6.8	4.89875793457003	-29.3286132812602	29.7349186362301	46.9956390364441	34.36624724155	38.5577103183797	35.0469712224446
138	48.3715705871582	314.706756591797	13	0	137	6.85	-15.30517578125	-20.6744384765602	25.7231571160314	38.3209146681991	36.8056507745158	42.676849982299	34.9795646529923
139	50.7369804382324	314.936126708984	13	0	138	6.9	47.3081970214839	4.58740234373977	47.5300932640248	28.9710155535026	41.3009686872877	45.7534053017379	36.7690107656981
140	50.0536613464355	315.093811035156	13	0	139	6.95	-13.6663818359381	3.15368652344091	14.0255385341808	26.8920531023443	39.769576793783	49.5697638025989	37.1510766741812
141	50.3158378601074	313.726654052734	13	0	140	7	5.24353027343807	-27.3431396484409	27.8413702170458	34.4821123913802	35.1099453616131	47.744431744502	38.1290666351508
142	49.4129371643066	313.380432128906	13	0	141	7.05	-18.0580139160161	-6.92443847655909	19.3401063804386	35.6062983381314	36.5440498095327	46.0623157649878	38.8459725799987
143	49.8056182861328	310.221069335938	13	0	142	7.1	7.85362243652401	-63.1872558593602	63.6734535612112	41.2182389193668	44.9479082651032	45.792277000788	38.8828934753425
144	47.7851486206055	308.494720458984	13	0	143	7.15	-40.409393310546	-34.5269775390807	53.1510229977804	41.2488751697236	50.3406917449537	47.0371323685469	40.5515453437831
145	49.7870788574219	309.142944335938	13	0	144	7.2	40.0386047363281	12.9644775390807	42.0852414403582	46.1960465167211	61.7456320064268	45.8231726891247	40.9010556324621
146	49.4680442810059	307.780059814453	13	0	145	7.25	-6.38069152832003	-27.2576904297	27.9945514688293	55.4137041388261	59.3365775541426	43.1690572475009	42.3204163056738
147	49.4652519226074	309.983856201172	13	0	146	7.3	-0.055847167970029	44.0759277343795	44.0759631154263	65.0750851517761	57.7583842884256	42.4715698729185	42.8877906647868
148	49.8707847595215	315.456939697266	13	0	147	7.35	8.11065673828196	109.461669921881	109.761741671736	82.2730250934867	54.7789032270602	42.0418776034603	43.3085193945368
149	51.0002746582031	320.402496337891	13	0	148	7.4	22.589797973632	98.9111328125	101.45792806253	77.4242799385616	52.7732960498061	43.2663176164636	44.2951301887887
150	51.0970916748047	326.805511474609	13	0	149	7.45	1.9363403320321	128.060302734359	128.074941148912	69.3207220601301	51.8767685844665	44.1367901593185	44.9862172465916
151	51.2540588378906	326.908142089844	13	0	150	7.5	3.1393432617179	2.05261230470001	3.7508256942038	54.1441023152943	51.2281691333888	45.3279318169723	45.9645619112837
152	51.2477111816406	326.730346679688	13	0	151	7.55	-0.126953125	-3.55590820311932	3.55817372326851	40.4715069478362	48.3990899363043	46.0316519544832	47.0193309145405
153	49.5823974609375	327.040405273438	13	0	152	7.6	-33.3062744140619	6.201171875	33.8786429475575	21.4805120754463	39.1358469418174	44.4106627807674	48.0221267948468
154	49.6465530395508	325.386901855469	13	0	153	7.65	1.28311157226605	-33.0700683593807	33.0949512252397	25.0320583282159	36.1919434879735	46.0522408482326	49.801962034191
155	50.2926712036133	326.911651611328	13	0	154	7.7	12.92236328125	30.4949951171807	33.1199667869621	27.4774578124786	26.5279483122102	45.5380985084507	50.3517643609015
156	51.349925994873	327.108520507812	13	0	155	7.75	21.1450958251939	3.93737792967954	21.5085569580518	24.1275915683406	31.3192860798019	47.2928175175122	50.4717740522335
157	51.7050247192383	326.403656005859	13	0	156	7.8	7.10197448730611	-14.0972900390602	15.7851711445817	31.9123800281109	34.3049196205409	47.2178710111939	51.7131824224234
158	52.164363861084	325.680786132812	13	0	157	7.85	9.18678283691392	-14.4573974609398	17.1293117268676	31.5753845489741	34.0424223344746	43.9401888067746	52.4517235358834
159	49.1129531860352	323.768798828125	13	0	158	7.9	-61.028213500976	-38.2397460937398	72.0188935240913	37.6065138313879	39.3311856466591	42.8368550758395	52.6450912456436
160	50.317253112793	324.778778076172	13	0	159	7.95	24.085998535156	20.1995849609398	31.434989391278	41.1323814286032	39.1994284324349	40.4026706905842	53.6760728236499
161	48.349853515625	323.104766845703	13	0	160	8	-39.3479919433599	-33.4802246093795	51.664203370121	43.9572531006086	43.3574659016357	44.1846920780653	54.3616586095845
162	47.7413444519043	321.548797607422	13	0	161	8.05	-12.1701812744141	-31.1193847656205	33.414509130658	46.7499912652073	46.0366520860836	47.9763460640933	56.8685398382596
163	48.6419410705566	320.271728515625	13	0	162	8.1	18.011932373046	-25.5413818359398	31.2536700868947	46.8234723158956	48.7445306717318	50.2519765889057	57.0008642314784
164	47.8329162597656	316.049407958984	13	0	163	8.15	-16.18049621582	-84.4464111328205	85.9825843470846	49.1084179718834	49.4817666637054	52.566791699835	56.1755535951408
165	47.2317657470703	314.577301025391	13	0	164	8.2	-12.023010253906	-29.4421386718591	31.8023946447199	50.940922743564	54.2773930689583	54.8803560326783	55.7860256075846
166	47.4151954650879	311.428192138672	13	0	165	8.25	3.66859436035199	-62.9821777343807	63.0889316500599	53.531808242855	57.0500980763287	57.774490856966	56.3008500056692
167	48.9075469970703	309.910003662109	13	0	166	8.3	29.847030639648	-30.3637695312602	42.5770329890608	52.2135420622035	61.6477725076456	60.9547949719282	55.5586748228268
168	49.6665992736816	307.834014892578	13	0	167	8.35	15.181045532226	-41.5197753906193	44.20809758335	61.7313138220209	66.4615308433368	62.8615694683065	53.8340347973875
169	48.8785014682346	303.943471272786	13	0	168	8.4	-15.7619561089399	-77.8108723958405	79.3912534438267	64.991778180774	65.802397753011	62.0238648748235	52.0410590205127
170	48.0904036627875	300.052927652995	13	0	169	8.45	-15.761956108942	-77.8108723958201	79.3912534438071	72.3546222717273	70.5612836329217	63.2153554879813	49.2098438333574
171	47.3023058573405	296.162384033203	13	0	170	8.5	-15.76195610894	-77.8108723958394	79.3912534438256	79.3912534438186	72.1915158122964	63.3953854021968	49.4695129922911
172	46.5142080518934	292.271840413411	13	0	171	8.55	-15.761956108942	-77.8108723958405	79.3912534438271	79.3912534438185	75.8729378577729	67.7054277220359	49.8204687869821
173	45.7261102464464	288.38129679362	13	0	172	8.6	-15.7619561089399	-77.8108723958201	79.3912534438066	79.3912534438224	76.9786082648811	69.5910656821894	49.6557172025217
174	44.9380124409993	284.490753173828	13	0	173	8.65	-15.761956108942	-77.8108723958394	79.391253443826	79.3912534438187	74.5659630859417	66.298866342049	49.0218111982754
175	44.1499146355523	280.600209554036	13	0	174	8.7	-15.76195610894	-77.8108723958405	79.3912534438267	79.3912534438184	72.1533179070043	66.0339527067186	48.5077069555715
176	43.3618168301052	276.709665934245	13	0	175	8.75	-15.761956108942	-77.8108723958201	79.3912534438071	74.5659630859436	69.7406727280649	65.3088824938262	48.4253746885573
177	42.5737190246582	272.819122314453	13	0	176	8.8	-15.7619561089399	-77.8108723958394	79.3912534438256	69.740672728065	73.7630829364261	63.8994786344596	48.3335799519607
178	42.2940797805786	270.070068359375	13	0	177	8.85	-5.59278488159208	-54.9810791015602	55.2648016544327	64.9153823701862	72.7206005210419	63.7278807880004	48.0307630394008
179	42.014440536499	267.321014404297	13	0	178	8.9	-5.59278488159194	-54.9810791015602	55.2648016544327	60.090092012311	66.7953349310871	61.2452629651859	46.2581480989735
180	41.7348012924194	264.571960449219	13	0	179	8.95	-5.59278488159208	-54.9810791015602	55.2648016544327	68.1349124290339	61.5066217805155	58.0170169761307	45.7619704359792
181	41.4551620483398	261.822906494141	13	0	180	9	-5.59278488159194	-54.9810791015591	55.2648016544316	70.8752379561403	58.426249175356	54.7543339065168	45.0639198756365
182	41.2460746765137	255.845794677734	13	0	181	9.05	-4.18174743652202	-119.54223632814	119.61535552744	63.8499971341092	51.9260194111463	51.664591509871	44.7318174546778
183	41.3517761230469	252.39909362793	13	0	182	9.1	2.11402893066406	-68.9340209960801	68.9664292899647	58.0978611908448	50.4771533111197	49.0594578161376	44.6518428555802
184	40.8833274841309	251.507766723633	13	0	183	9.15	-9.36897277832003	-17.8265380859398	20.1385975442771	56.762406338401	47.9245628444301	45.4768306967157	42.6742390587206
185	41.1431579589844	250.208282470703	13	0	184	9.2	5.19660949707003	-25.9896850586	26.504121938111	35.7171263932586	43.880716045257	42.1350578784647	42.2178878997323
186	40.8808746337891	247.793106079102	13	0	185	9.25	-5.24566650390611	-48.3035278320204	48.5875273922123	30.0790686660991	39.7679950849688	39.0762585201486	41.0794381327732
187	40.684642791748	247.100936889648	13	0	186	9.3	-3.92463684082202	-13.8433837890796	14.3889558017282	31.999128554751	29.5661000833159	35.7123649319932	40.6589772767632
188	39.7138519287109	245.308090209961	13	0	187	9.35	-19.4158172607419	-35.8569335937403	40.7761406541672	29.6635708996693	25.3983151112333	33.1999566104951	40.3366583805218
189	38.7582473754883	244.168869018555	13	0	188	9.4	-19.112091064452	-22.7844238281199	29.7388969875364	22.7735838315366	24.1583264623444	30.4924313231234	39.8347882260299
190	38.4671287536621	243.487106323242	13	0	189	9.45	-5.82237243652401	-13.6352539062602	14.8263336627023	23.4150737733732	22.7634939764139	28.3085853839771	39.6853892770257
191	38.1848831176758	244.135192871094	13	0	190	9.5	-5.64491271972599	12.9617309570403	14.137592051549	20.7175615563675	19.7262678649412	26.7324543490762	38.5852918288762
192	37.5068588256836	243.574508666992	13	0	191	9.55	-13.560485839844	-11.2136840820403	17.5964055109109	16.3175243699378	19.4987104528401	21.7582071873197	38.1778508741825
193	38.8343772888184	243.889724731445	13	0	192	9.6	26.550369262696	6.30432128906023	27.2885795691387	15.8634170531585	15.9227599098704	19.712620028971	36.7895295873631
194	38.6300430297852	243.561141967773	13	0	193	9.65	-4.08668518066406	-6.57165527343977	7.73871105538823	16.6789518983457	13.0602998018167	19.0496117753922	36.5980689090872
195	38.2396240234375	243.069519042969	13	0	194	9.7	-7.80838012695398	-9.83245849608011	12.5557970788058	15.582347132307	12.7364547226972	18.401823092746	34.9499892759601
196	39.1503639221191	243.076049804688	13	0	195	9.75	18.214797973632	0.130615234380116	18.2152662774849	11.1279582633734	13.6969136131836	16.8499937717201	33.4842310181837
197	38.6301040649414	242.76594543457	13	0	196	9.8	-10.405197143554	-6.20208740236023	12.1133816807174	9.80307523369563	13.9503142913234	17.4184759190668	32.126078197839
198	38.5658493041992	243.008407592773	13	0	197	9.85	-1.28509521484403	4.84924316406023	5.01663522447067	9.60949239223578	14.0269249467087	16.9454359730432	31.6263160148898
199	38.6122817993164	242.977615356445	13	0	198	9.9	0.928649902344034	-0.615844726560226	1.1142959069994	10.7148753280216	13.94089708844	18.4243134868739	30.9226399290839
200	38.8257522583008	242.438980102539	13	0	199	9.95	4.26940917968807	-10.7727050781199	11.5878828715065	12.3182814503399	14.0401522090781	21.3537615779207	30.1096371694356
201	39.8441009521484	241.828903198242	13	0	200	10	20.366973876952	-12.2015380859403	23.7421809564138	16.925891630044	13.9737196784991	22.4162497512356	28.9619994271802
202	39.5129928588867	242.779403686523	13	0	201	10.05	-6.62216186523409	19.0100097656205	20.130412292309	18.0787189431843	15.3382413852934	24.691110238494	27.5046075902069
203	39.8281059265137	241.412521362305	13	0	202	10.1	6.30226135254006	-27.3376464843602	28.0546861229915	18.4708120259205	17.9681120362159	24.5196013585885	29.0543642253528
204	39.5911026000977	241.163299560547	13	0	203	10.15	-4.74006652832003	-4.98443603516023	6.87843247270072	17.2325640289766	23.7883271719312	27.7193071214586	32.3345656195836
205	39.1015434265137	241.63151550293	13	0	204	10.2	-9.79118347167997	9.36431884766023	13.5483482851875	18.358201320247	29.9710684331443	27.7649206734556	35.9345279425384
206	39.8126449584961	241.117294311523	13	0	205	10.25	14.222030639648	-10.2844238281398	17.5509409716943	19.0103324423878	31.1355858892876	27.8922035162187	37.4397331614623
207	39.4052581787109	239.895492553711	13	0	206	10.3	-8.14773559570398	-24.4360351562403	25.7585987486609	29.497935400678	35.4319061856647	28.5397914636849	39.7999026701489
208	37.9532890319824	239.309478759766	13	0	207	10.35	-29.03938293457	-11.7202758789	31.3153417336954	41.471324840368	35.0122777704683	30.0526754192846	41.500392557524
209	39.5635719299316	236.818878173828	13	0	208	10.4	32.2056579589839	-49.8120117187597	59.3164472641519	45.0386077495986	41.4977171544773	31.3528485350443	42.2474018269859
210	39.7555541992188	233.153137207031	13	0	209	10.45	3.83964538574403	-73.3148193359403	73.4152954836377	52.5056110510823	41.4896891378331	31.9106889548942	42.9308305429658
211	39.7386589050293	231.383850097656	13	0	210	10.5	-0.337905883790057	-35.3857421875	35.3873555178473	51.0142230985489	41.8106873539384	31.1915445052842	47.7710737715876
212	38.8489723205566	228.357223510742	13	0	211	10.55	-17.793731689454	-60.5325317382801	63.0936152560793	53.4974989082765	41.7413415420763	33.251007993094	52.5248466637258
213	38.9745254516602	227.170928955078	13	0	212	10.6	2.51106262207202	-23.7258911132795	23.8584019710282	41.5080534352981	42.1372388023532	38.3961084217346	57.0363152044078
214	39.5716209411621	223.634338378906	13	0	213	10.65	11.9419097900381	-70.7318115234403	71.73282631279	38.5827669582782	38.9173698981575	45.619519463775	57.5682216079445
215	39.5667266845703	222.960952758789	13	0	214	10.7	-0.0978851318360796	-13.4677124023398	13.4680681187456	30.9770720330703	33.8503094766441	53.4672327923307	58.873541921623
216	39.9648513793945	222.002288818359	13	0	215	10.75	7.96249389648409	-19.1732788086	20.7609231327476	33.2602545061576	31.2475031212808	58.0294725512045	59.491000481399
217	39.3959312438965	220.885604858398	13	0	216	10.8	-11.3784027099601	-22.3336791992199	25.0651406300402	24.3372408880386	31.0701098005234	62.181329421231	60.6493311005397
218	41.1546669006348	221.018051147461	13	0	217	10.85	35.1747131347661	2.64892578125966	35.2743143364645	26.1925655179902	41.7799390730008	66.0553491420048	61.7240003127327
219	40.8426704406738	219.698547363281	13	0	218	10.9	-6.23992919922003	-26.3900756836	27.1177582221948	23.9122392842835	49.7413217730728	66.0704901670979	62.8962280078629
220	40.0541648864746	218.879058837891	13	0	219	10.95	-15.7701110839839	-16.3897705078	22.7446912685036	31.1631475679765	65.4447764468283	64.5078995080108	63.80661602888
221	39.7239685058594	218.547454833984	13	0	220	11	-6.60392761230398	-6.63208007813978	9.35929196421446	50.299623639844	74.2482577484707	73.1258977919395	65.5837267832864
222	40.9568977355957	221.354614257812	13	0	221	11.05	24.658584594726	56.1431884765597	61.3196820485051	75.1454026581071	82.6213173003857	80.3585830889575	65.3655203446085
223	43.2246055603027	227.497222900391	13	0	222	11.1	45.3541564941399	122.85217285158	130.956694695802	104.696987375666	89.9734594816564	89.5530290502272	65.4917219893072
224	43.0569610595703	235.062698364258	13	0	223	11.15	-3.35289001464801	151.30950927734	151.34665331351	124.584276212658	93.2236104360383	87.4171360944303	65.3799042980481
225	48.5824241638184	241.554779052734	13	0	224	11.2	110.509262084962	129.84161376952	170.502614856301	134.079487032795	95.1654895393775	89.9821631697904	65.1013387114766
226	49.8966458638509	246.833424886067	13	0	225	11.25	26.28443400065	105.57291666666	108.795736149171	129.647295323469	115.004292462598	91.0897974465793	64.7227083077426
227	51.2108675638835	252.112070719401	13	0	226	11.3	26.2844340006519	105.57291666668	108.795736149191	111.301818213969	129.647056377392	92.7588707373946	65.04228604875
228	52.525089263916	257.390716552734	13	0	227	11.35	26.2844340006501	105.572916666659	108.795736149171	85.6339917030886	137.326119027454	93.3953252061808	66.0420330179695
229	49.9012565612793	258.805511474609	13	0	228	11.4	-52.4766540527341	28.2958984375	59.6192677660138	105.424308712538	125.092950415788	94.4396074806814	66.3417523489277
230	50.1874809265137	256.716857910156	13	0	229	11.45	5.72448730468807	-41.7730712890591	42.1634823018966	125.214625721988	114.519549892752	95.7025431028657	67.3889703643941
231	49.6772486368815	267.091684977213	13	0	230	11.5	-10.204645792644	207.496541341139	207.74732119642	145.004942731438	107.931337144688	99.9759090612885	69.3868868790048
232	49.1670163472494	277.466512044271	13	0	231	11.55	-10.204645792642	207.49654134116	207.74732119644	138.884082617606	102.896424174403	97.480032696123	70.0604123209096
233	48.6567840576172	287.841339111328	13	0	232	11.6	-10.204645792644	207.496541341141	207.747321196421	143.405108082416	96.8171909307053	92.5873355568798	71.8288684026895
234	48.6283645629883	289.291809082031	13	0	233	11.65	-0.568389892577983	29.0093994140602	29.0149671968531	110.438365576838	95.6556045253246	85.1402891323212	71.8328291883948
235	50.6362495422363	291.832641601562	13	0	234	11.7	40.1576995849599	50.8166503906193	64.7686096259471	80.5782226268185	96.2395966663539	76.7354446306225	72.8492795037561
236	52.0409660339355	293.45458984375	13	0	235	11.75	28.0943298339839	32.4389648437602	42.913608668526	48.6294391299723	84.9475256599789	71.4159440642807	73.9659896710467
237	49.1871643066406	292.825439453125	13	0	236	11.8	-57.076034545898	-12.5830078125	58.4466064463454	52.427126433043	65.3130090148544	67.9032426762689	74.5803820667136
238	50.7688458760579	291.020141601563	13	0	237	11.85	31.6336313883461	-36.1059570312398	48.0034037121899	49.0740852502915	47.8485520863061	66.0287168939343	73.9988798470313
239	52.3505274454753	289.21484375	13	0	238	11.9	31.633631388348	-36.1059570312602	48.0034037122065	59.4566857431202	45.1876278488545	66.6130145307574	74.3958783100295
240	53.9322090148926	287.409545898438	13	0	239	11.95	31.633631388346	-36.1059570312398	48.0034037121898	50.0477954028902	38.9513393684924	70.2700412207773	74.054076296502
241	52.6247482299805	291.967041015625	13	0	240	12	-26.149215698242	91.1499023437398	94.8266111326693	47.0676650426399	34.9005509838735	65.6478759660701	74.541494488587
242	52.3377227783203	292.459625244141	13	0	241	12.05	-5.74050903320398	9.85168457032046	11.4021547451956	37.9481292646661	32.9100611781345	59.7622415528617	73.8100941212789
243	51.5308265686035	293.904754638672	13	0	242	12.1	-16.1379241943359	28.9025878906193	33.102751910938	28.8285934866933	35.2402428571632	54.1047077551519	71.4551592177909
244	51.4386672973633	293.982055664063	13	0	243	12.15	-1.84318542480398	1.54602050782046	2.40572482233759	10.3444162246268	37.5704245361902	56.2485222823592	68.128858695449
245	51.346508026123	294.059356689453	13	0	244	12.2	-1.84318542480611	1.54602050779999	2.40572482232608	15.7723269533787	44.3004857752008	55.7163958377219	64.5227478198856
246	51.2543487548828	294.136657714844	13	0	245	12.25	-1.84318542480398	1.54602050781932	2.40572482233686	23.4128206716865	46.3482262721613	56.8421818955141	62.5290329310171
247	49.9164428710938	292.749694824219	13	0	246	12.3	-26.75811767578	-27.7392578125	38.5417083889548	37.1927198077144	54.2114740908691	56.4018933960325	60.2686488965051
248	48.1216735839844	289.669128417969	13	0	247	12.35	-35.8953857421879	-61.611328125	71.3052205024771	59.7723780637082	60.3608634239977	54.6024344878818	57.810535145437
249	46.326904296875	286.588562011719	13	0	248	12.4	-35.8953857421881	-61.611328125	71.3052205024772	82.3520363196957	67.3094167158639	54.3521491393775	56.7610410235929
250	46.7237548828125	280.837036132812	13	0	249	12.45	7.93701171875	-115.03051757814	115.304016102295	92.6506212283595	72.4814523069513	52.4056094901383	55.9703912021907
251	47.12060546875	275.085510253906	13	0	250	12.5	7.93701171875	-115.030517578119	115.304016102275	97.308906176309	78.7838128071546	49.1070799158855	51.339806755892
252	45.0658302307129	271.080078125	13	0	251	12.55	-41.095504760742	-80.1086425781205	90.0346329322735	97.4261136240134	79.8937256139306	50.1401555464349	46.5774330871652
253	42.5299224853516	267.087524414062	13	0	252	12.6	-50.718154907226	-79.8510742187602	94.5966452422248	85.1905265501945	73.9646261186005	50.3229828787019	42.2562264888213
254	40.3012313842773	264.267272949219	13	0	253	12.65	-44.5738220214859	-56.4050292968602	71.8912577409991	75.2155892946135	71.1338737425648	51.1174282585768	41.6294112389262
255	41.8685417175293	262.061004638672	13	0	254	12.7	31.3462066650399	-44.1253662109398	54.1260807332005	67.1368299995018	60.5107332050758	52.3100510091487	40.49735195415
256	42.1763038635254	258.804046630859	13	0	255	12.75	6.15524291992202	-65.1391601562602	65.4293298243698	50.6203460608919	51.8659335596097	53.6421217977534	39.9764659374286
257	40.4558372497559	257.015045166016	13	0	256	12.8	-34.4093322753899	-35.7800292968591	49.6408364567146	44.8416338611162	46.0688370020006	52.6340551167413	40.5798488948471
258	40.0276565551758	257.436370849609	13	0	257	12.85	-8.56361389160199	8.42651367185908	12.0142255491757	35.8309398599571	40.285102333406	49.5923533969398	43.4704577585771
259	39.7741622924805	259.571258544922	13	0	258	12.9	-5.06988525390611	42.6977539062602	42.9976967421202	28.5162778246059	34.9254398012896	46.9090675164283	45.5449330095664
260	39.3243637084961	259.630096435547	13	0	259	12.95	-8.99597167968793	1.1767578125	9.07261072740515	25.0008440044995	32.138649711346	41.6707411836041	45.309305417775
261	39.8534622192383	260.972381591797	13	0	260	13	10.581970214844	26.845703125	28.8560196476139	29.9498586059201	28.5004307883522	37.0317375457139	43.9029552370621
262	38.3086547851562	260.543701171875	13	0	261	13.05	-30.896148681642	-8.57360839843977	32.0636673561826	25.009245741463	25.374384619552	33.3926246214686	44.0204205869551
263	39.9748687744141	261.319488525391	13	0	262	13.1	33.324279785158	15.5157470703205	36.7592985562789	28.446359562735	25.2200806752791	30.4077452224907	43.8178340073847
264	39.1155281066895	261.632965087891	13	0	263	13.15	-17.1868133544919	6.26953125	18.2946324198347	28.4845837520984	22.6842612902919	27.0103001954932	44.13832401114
265	38.9640235900879	262.937103271484	13	0	264	13.2	-3.0300903320321	26.0827636718591	26.2581798337647	25.7479252346044	22.8307491621324	25.278308070578	44.3575304163276
266	39.4260940551758	264.313995361328	13	0	265	13.25	9.2414093017581	27.5378417968807	29.0471405944311	20.4903027446381	22.1975415318181	23.1107499793432	44.7717141471919
267	39.6919326782227	265.193725585938	13	0	266	13.3	5.31677246093793	17.5946044922	18.3803747687128	20.3592768391207	20.7164122409367	24.7578043936617	44.0376679734105
268	40.0482482910156	265.577331542969	13	0	267	13.35	7.12631225585795	7.67211914061932	10.471186106447	17.2151387615299	20.5303881115754	32.3384810292723	42.803455463713
269	39.2086334228516	265.847381591797	13	0	268	13.4	-16.79229736328	5.40100097656023	17.639502892248	15.9104993115378	19.0951605896968	36.7377168797553	41.9204850852786
270	39.032470703125	266.343933105469	13	0	269	13.45	-3.52325439453196	9.93103027343977	10.5374894458104	15.6848992472689	18.4179664298101	38.2130013454117	39.6324002491696
271	39.2824020385742	267.442047119141	13	0	270	13.5	4.99862670898395	21.9622802734409	22.523943344471	20.5704734785127	17.7210691703342	38.6988305582387	37.4985988087419
272	39.521900177002	266.613342285156	13	0	271	13.55	4.78996276855611	-16.5740966797	17.252374447368	17.8310443402729	24.1412241677714	37.9006856274753	35.9999106194428
273	39.5915870666504	268.356903076172	13	0	272	13.6	1.3937377929679	34.8712158203193	34.8990572626659	19.6207940980903	39.4568813832656	37.3126851360675	35.2764146630643
274	39.779613494873	268.297729492188	13	0	273	13.65	3.76052856445199	-1.18347167967954	3.94235720104899	19.5316390291307	50.7911724692187	37.1592197637032	34.7014632758193
275	38.8518180847168	268.000274658203	13	0	274	13.7	-18.555908203124	-5.94909667970001	19.4862382348975	32.5975490882739	53.5952535286909	36.4050098235065	34.2418413101238
276	39.9472274780273	268.136993408203	13	0	275	13.75	21.9081878662101	2.734375	22.0781679996729	58.3432892880185	55.2001195846593	35.9013064966304	33.2307455224911
277	41.5539169311523	264.333312988281	13	0	276	13.8	32.1337890625	-76.0736083984398	82.5819247430841	83.7513005981644	55.084959014014	35.4412808300796	32.3661804053418
278	41.9438858032227	256.161224365234	13	0	277	13.85	7.79937744140796	-163.441772460941	163.627758261389	87.5697129592915	54.0949821605597	36.0145575304861	32.2699561418415
279	39.4597511291504	250.101516723633	13	0	278	13.9	-49.682693481446	-121.194152832019	130.982413751779	90.868600140188	55.2232789377096	36.9319026541288	31.6552499238554
280	37.9456787109375	248.906402587891	13	0	279	13.95	-30.281448364258	-23.9022827148403	38.5783000405328	77.5723689397542	54.392053217203	37.5940593147351	31.7180733272901
281	37.4501190185547	247.042526245117	13	0	280	14	-9.91119384765597	-37.2775268554801	38.5726039041553	49.846675033101	54.0815438229266	37.9654600717699	31.1929054933906
282	37.9429969787598	246.406005859375	13	0	281	14.05	9.85755920410199	-12.7304077148398	16.1007687409151	26.6952572772547	46.7413374923879	38.607196617417	31.2424445836501
283	36.6954307556152	246.4833984375	13	0	282	14.1	-24.951324462892	1.5478515625	24.9992887281228	21.2143934751144	32.5722336777067	40.1450841036378	31.0543808443995
284	37.3249092102051	246.055282592773	13	0	283	14.15	12.589569091798	-8.56231689453978	15.2253249725475	17.2944875056652	23.072632839039	42.3926263561454	31.0158942538282
285	37.878776550293	246.128601074219	13	0	284	14.2	11.077346801758	1.46636962891989	11.1739810298316	15.9103060450217	21.5928651007793	43.2053745496696	31.1648243842105
286	36.9301948547363	246.116912841797	13	0	285	14.25	-18.9716339111339	-0.233764648440342	18.9730740569089	15.2977923223124	20.7308005588804	43.350741065639	31.0862694671024
287	37.1508941650391	246.51936340332	13	0	286	14.3	4.41398620605597	8.04901123046022	9.17986143769758	19.4500084008234	22.12943422082	39.9745564170219	30.7534600030933
288	36.1432418823242	246.952590942383	13	0	287	14.35	-20.153045654298	8.66455078126023	21.9367201145763	21.9713367264442	26.1951860467159	32.2014312544107	30.7204195325088
289	36.2665557861328	245.157501220703	13	0	288	14.4	2.46627807617202	-35.9017944336	35.9864053651025	24.1671136120956	29.5619737745813	26.5727829679556	30.6258033426161
290	35.1005897521973	244.924438476562	13	0	289	14.45	-23.3193206787099	-4.66125488282046	23.7806226579357	28.3485623966184	32.0186958821362	25.2231453091686	32.605888547925
291	33.6145782470703	245.110366821289	13	0	290	14.5	-29.7202301025401	3.71856689454034	29.9519584851659	37.0925797711195	32.6199383083514	23.6869804285424	36.0747751797196
292	34.8102760314941	246.02326965332	13	0	291	14.55	23.913955688476	18.2580566406199	30.0871053603114	39.6739391483392	33.2077753416559	24.5842035398249	38.775239912467
293	33.5547485351562	242.990005493164	13	0	292	14.6	-25.110549926758	-60.6652832031199	65.656806987082	42.0660550378282	31.8306288311147	24.7960765527315	40.7301572268261
294	33.494758605957	240.546081542969	13	0	293	14.65	-1.19979858398395	-48.8784790039	48.8932022512007	41.0727630046073	30.0729330968722	24.8725687439532	42.9941803628699
295	31.7087306976318	240.606811523438	13	0	294	14.7	-35.720558166504	1.21459960938012	35.7412021053812	38.0669882866933	28.8534255175578	25.9246389449144	44.4645747859762
296	32.7590751647949	239.930450439453	13	0	295	14.75	21.006889343262	-13.5272216797	24.985498319061	26.56867789111	26.6431602982045	26.2712324375744	45.7400491865093
297	32.6396369934082	239.187072753906	13	0	296	14.8	-2.38876342773395	-14.8675537109403	15.0582317707417	20.4719270454053	27.0389728588298	26.0656391761068	44.3452349419835
298	32.3142051696777	238.940551757812	13	0	297	14.85	-6.50863647461009	-4.93041992188012	8.16525500916518	15.6407959972874	23.396967058747	25.4262815345315	41.048696669415
299	31.4644393920898	239.294342041016	13	0	298	14.9	-16.995315551758	7.07580566408012	18.4094480226772	12.2135575918017	20.1831637133251	24.3197040311033	39.5718151261428
300	31.7599029541016	238.796081542969	13	0	299	14.95	5.90927124023601	-9.96520996093977	11.5855468647921	16.0109574309663	19.8305820076926	27.6177177811149	39.9851164928769
301	31.3691902160645	238.759033203125	13	0	300	15	-7.81425476074205	-0.740966796880116	7.84930629163231	20.2252562263841	19.9225265667974	34.1840902876693	39.6314571873409
302	31.7301139831543	237.095474243164	13	0	301	15.05	7.21847534179602	-33.2711791992199	34.0452309665645	19.894400381245	18.9235030105578	38.9432832075169	40.21386538422
303	31.2337837219238	238.470474243164	13	0	302	15.1	-9.92660522461001	27.5	29.2367489862545	24.0203680180977	19.0219342379483	41.3152303500143	40.4733495373471
304	30.6263999938965	239.047470092773	13	0	303	15.15	-12.147674560546	11.5399169921801	16.7551687969816	27.6314955417931	18.5664749653345	43.5957343695944	41.2342711486176
305	31.7670249938965	237.910125732422	13	0	304	15.2	22.8125	-22.7468872070204	32.2153850490555	21.8360485901494	26.3820100446719	45.7237750222828	41.8085847438359
306	31.1266212463379	239.035980224609	13	0	305	15.25	-12.8080749511719	22.5170898437403	25.9049439101094	17.8186122495125	41.7250202771341	48.1293573073795	42.9554554553318
307	31.3785858154297	239.062911987305	13	0	306	15.3	5.03929138183601	0.538635253919892	5.06799620834625	17.2385495494239	50.8475935562041	48.7159134669452	44.1030706718738
308	31.35546875	238.606018066406	13	0	307	15.35	-0.462341308594034	-9.13787841798012	9.14956728306969	28.7436520712461	59.2334936412815	49.8959620844192	44.9469003994348
309	31.4342575073242	237.917770385742	13	0	308	15.4	1.57577514648402	-13.7649536132801	13.8548552965388	55.8185450124752	67.0083050258636	52.57084728433	45.5864094597287
310	33.757381439209	234.07893371582	13	0	309	15.45	46.462478637696	-76.7767333984398	89.7408976581661	79.8591385222588	71.6169680368731	54.7470876765852	46.3641040989496
311	35.2424736022949	226.152893066406	13	0	310	15.5	29.701843261718	-158.52081298828	161.279408616255	100.648375033051	76.3361880479617	55.5759339461394	46.6539734390081
312	34.513843536377	219.931869506836	13	0	311	15.55	-14.572601318358	-124.4204711914	125.270963757264	116.778060502303	78.5083239233325	55.843527228615	47.5576215594017
313	35.0180587768555	214.299606323242	13	0	312	15.6	10.0843048095699	-112.64526367188	113.095749837028	114.4902840025	80.7699899308901	56.1506225219627	46.8791253094529
314	32.4855728149414	210.310409545898	13	0	313	15.65	-50.649719238282	-79.7839355468795	94.5032826428025	96.8538310834482	86.5752196033254	57.5959735532821	46.7546463458873
315	32.2681274414062	206.401351928711	13	0	314	15.7	-4.34890747070398	-78.1811523437403	78.3020151591508	77.1575093244063	83.1121653084986	57.6925305427575	47.2225098697069
316	29.6569862365723	203.844024658203	13	0	315	15.75	-52.222824096678	-51.1465454101597	73.0971440209951	60.8916048287297	69.4268476151447	59.6396784730891	47.1447185401845
317	29.7503185272217	202.5078125	13	0	316	15.8	1.866645812988	-26.7242431640602	26.7893549620547	56.3723787043476	60.8394609010259	62.1405021676407	47.1312853174503
318	29.0581340789795	201.078262329102	13	0	317	15.85	-13.843688964844	-28.5910034179602	31.7662273586455	51.7340466144971	53.0677514026438	64.467519264338	47.6228854227088
319	30.1048450469971	197.638641357422	13	0	318	15.9	20.934219360352	-68.7924194336	71.9071520208921	41.9998641468413	48.1836420807006	66.8531148883542	47.5069535666086
320	30.1284217834473	194.883224487305	13	0	319	15.95	0.471534729004048	-55.1083374023398	55.110354709898	44.5214124776456	43.7680930486419	65.1104904167843	47.7190343406674
321	29.8312301635742	193.698623657227	13	0	320	16	-5.943832397462	-23.6920166015602	24.4262316827161	45.2438979765579	42.9431688982165	59.123856590347	47.9327310900566
322	29.7138481140137	191.732269287109	13	0	321	16.05	-2.34764099121001	-39.3270874023597	39.3970966160762	39.9949054570536	45.7726804119489	56.1719599112865	47.3038545984572
323	29.6961898803711	189.963424682617	13	0	322	16.1	-0.353164672851989	-35.3768920898403	35.3786548532072	35.8021394827867	48.165048597786	52.4430202688916	47.1498062585845
324	30.0269870758057	187.704406738281	13	0	323	16.15	6.61594390869197	-45.1803588867199	45.6621894233705	43.8864736495917	47.1310101733829	49.9135583221802	46.9280745205811
325	30.2672367095947	186.014068603516	13	0	324	16.2	4.80499267578004	-33.8067626953	34.1465248385634	47.0239483462522	47.1088155250699	48.721244717131	47.2342402836571
326	28.9781875610352	183.038925170898	13	0	325	16.25	-25.7809829711901	-59.5028686523597	64.8479025167411	51.086199219014	48.8208655655492	46.1600797729895	46.880137780915
327	28.7729606628418	180.292358398438	13	0	326	16.3	-4.10453796386797	-54.9313354492	55.0844700993789	54.2671148897121	51.5044589215471	45.5466571679555	46.8473800976535
328	29.1179103851318	177.529312133789	13	0	327	16.35	6.8989944458	-55.2609252929801	55.6899092170162	58.4154915673531	51.8182891351393	45.3498087609985	46.8724632234484
329	28.8210945129395	174.465316772461	13	0	328	16.4	-5.93631744384602	-61.2799072265602	61.5667677768611	53.7552574815068	51.6434745636597	42.4430598488872	46.9738792840253
330	28.7698669433594	171.721374511719	13	0	329	16.45	-1.02455139160199	-54.8788452148398	54.8884082267684	55.984969496842	53.6743963856201	40.6909810047496	45.8900649300966
331	29.6835746765137	169.855773925781	13	0	330	16.5	18.274154663086	-37.3120117187602	41.5467320875095	52.5503790512646	49.3769906477625	40.2895282339737	42.3173675957502
332	27.890308380127	167.071670532227	13	0	331	16.55	-35.865325927734	-55.6820678710801	66.2330301760546	49.0198342376073	45.320633923962	38.7641819682993	39.7155856976641
333	27.6660842895508	165.158920288086	13	0	332	16.6	-4.48448181152401	-38.2550048828199	38.5169569891296	48.9333012038871	42.534568924211	38.1489899952063	37.1990100703811
334	27.133602142334	167.289077758789	13	0	333	16.65	-10.649642944336	42.6031494140602	43.9140437085744	44.9987238140182	37.7551095243914	36.2601754878801	35.4352210271405
335	26.1060237884521	169.810516357422	13	0	334	16.7	-20.551567077638	50.4287719726597	54.4557430581675	34.6562983510821	34.2731464844293	36.7759500245567	33.7743765824505
336	25.5893268585205	168.846572875977	13	0	335	16.75	-10.333938598632	-19.2788696289	21.8738451381649	32.5187587971573	31.7581909023982	34.120597088741	32.1608452486043
337	25.7078323364258	168.130264282227	13	0	336	16.8	2.37010955810597	-14.326171875	14.5209028613742	26.4903848111755	26.0239050150516	31.5542580276663	31.8390057867088
338	25.5824584960938	166.74446105957	13	0	337	16.85	-2.50747680663999	-27.7160644531398	27.8292592195056	19.6129917649715	24.4796908552733	29.2774071825587	31.4480544412141
339	24.9303779602051	166.523162841797	13	0	338	16.9	-13.041610717774	-4.42596435546022	13.7721737786655	18.5176579907781	20.8768764121005	27.0946436796964	29.9959846976534
340	23.9890327453613	166.870666503906	13	0	339	16.95	-18.826904296876	6.95007324218011	20.0687778271472	17.391511679021	19.8775036634932	26.6696394434089	28.9680978116493
341	24.5072631835938	166.235366821289	13	0	340	17	10.36460876465	-12.7059936523398	16.3971762671979	16.4406229133893	18.8642035297195	25.5108786011535	28.7429845803079
342	24.9361877441406	166.118698120117	13	0	341	17.05	8.57849121093601	-2.33337402344034	8.89017130258875	15.2633680130255	17.7878821313706	23.2592114840416	28.0784662769215
343	23.9837818145752	165.467514038086	13	0	342	17.1	-19.048118591308	-13.0236816406199	23.0748153913472	20.1420155620149	16.0202454409064	21.9549998718706	27.5555501885192
344	23.9457454681396	165.075057983398	13	0	343	17.15	-0.760726928712003	-7.84912109375966	7.88589927684665	19.2107490686609	16.4341778350013	20.9568837321008	26.8529876077261
345	24.9006519317627	167.082626342773	13	0	344	17.2	19.098129272462	40.1513671875	44.4620155720939	18.1842525837202	19.0661324023885	18.8275084477701	26.2759420329612
346	24.7854251861572	167.658248901367	13	0	345	17.25	-2.30453491210994	11.5124511718795	11.7408438004278	15.5998679684234	19.2635662999088	18.1616107242192	25.0390875684679
347	24.6215438842773	167.750137329102	13	0	346	17.3	-3.27762603759801	1.83776855470001	3.75768887788553	17.6049876569771	20.4945179530317	18.1313544054621	23.8743600498455
348	24.252836227417	168.099075317383	13	0	347	17.35	-7.37415313720604	6.97875976562045	10.1528923148632	17.9902492427621	19.4303088884678	17.5463001214298	22.7660084537697
349	24.5047817230225	167.239669799805	13	0	348	17.4	5.03890991211001	-17.1881103515602	17.911497719615	19.3163835311568	21.0368910521011	17.5489095464197	22.0951349226632
350	23.2013549804688	169.158203125	13	0	349	17.45	-26.068534851074	38.3706665039	46.3883235010188	22.8047833223432	17.777513232047	17.2452146185489	21.2474103031906
351	24.0247535705566	169.565383911133	13	0	350	17.5	16.467971801756	8.14361572266023	18.3715152424015	23.2607498085122	17.4590179187188	17.196440926642	20.6391815039951
352	23.2254962921143	168.869140625	13	0	351	17.55	-15.985145568846	-13.9248657226602	21.1996878338176	24.4687944472251	18.4748266795536	17.3927505855437	20.0941930425015
353	22.99977684021	168.289932250977	13	0	352	17.6	-4.51438903808601	-11.5841674804602	12.4327247457081	17.5647772213319	19.0723548019532	16.9621103818322	19.7884586302593
354	23.4892578125	167.19694519043	13	0	353	17.65	9.7896194458	-21.8597412109398	23.9517209131796	15.6016523062809	18.6636412578382	17.445799727572	20.0722049228629
355	23.3284130096436	166.625747680664	13	0	354	17.7	-3.21689605712798	-11.4239501953199	11.8682373715525	14.1448700367639	15.4242968347094	15.7759340413656	19.2957282769356
356	22.9403057098389	166.805694580078	13	0	355	17.75	-7.76214599609403	3.59893798828011	8.55589066714649	14.8839597953942	15.1293155533752	15.9575780481948	20.0866390126819
357	23.3837776184082	167.341842651367	13	0	356	17.8	8.86943817138601	10.7229614257795	13.915776486233	12.8584880684512	14.2909832180556	16.1944620720246	20.8726608691057
358	22.8201866149902	167.918609619141	13	0	357	17.85	-11.27182006836	11.5353393554801	16.1281735388596	13.283816448087	14.4939118751965	16.2546097249806	21.6707000097908
359	23.4117202758789	167.561019897461	13	0	358	17.9	11.830673217774	-7.1517944336	13.8243622784643	14.6569788004695	13.8547084030428	17.09562616563	21.937719443267
360	23.5347537994385	168.249862670898	13	0	359	17.95	2.46067047119205	13.7768554687403	13.9948792697314	14.4370963993473	13.7743548506843	15.8251811629722	22.9161059834862
361	24.2558612823486	167.976776123047	13	0	360	18	14.422149658202	-5.46173095702045	15.4217024290592	14.1038639549988	14.4561381776707	15.7674844068367	22.8071627561896
362	24.0824642181396	168.593688964844	13	0	361	18.05	-3.46794128418004	12.3382568359403	12.816364480622	14.8509287376345	13.9140974644956	16.9291746009614	23.4801400110243
363	24.7809143066406	168.780883789062	13	0	362	18.1	13.96900177002	3.74389648435965	14.4620113171171	14.2648932532817	13.4368646480081	17.6219173886481	23.7657868505668
364	24.4724712371826	169.602905273438	13	0	363	18.15	-6.16886138916001	16.4404296875205	17.5596861916429	14.255297554872	15.5276110734219	19.187526113625	24.2250090413717
365	23.9209842681885	169.558959960938	13	0	364	18.2	-11.029739379882	-0.87890625	11.0647018479672	13.3910985296439	16.226065491235	19.7639481061012	23.569317520534
366	24.0995197296143	170.306625366211	13	0	365	18.25	3.57070922851598	14.9533081054597	15.3737239370107	12.7698653410173	16.4056532602983	22.0116673011446	24.1839219121249
367	24.2105388641357	169.896621704102	13	0	366	18.3	2.22038269042798	-8.20007324218011	8.49536935448191	16.2042934092092	19.5673659838672	23.6139673327494	24.8352821779572
368	23.6509094238281	169.992553710938	13	0	367	18.35	-11.192588806152	1.91864013672046	11.355845373984	18.1872377291884	20.7499229020997	25.7950998981519	25.1443038285158
369	23.8872890472412	171.712982177734	13	0	368	18.4	4.727592468262	34.4085693359199	34.7318265326022	18.5560089657246	24.5203438242071	26.3265293401142	26.2294445371347
370	22.8472156524658	171.576644897461	13	0	369	18.45	-20.801467895508	-2.72674560546022	20.9794234478631	25.7436334380905	25.7535413615181	28.5869973484234	27.3449884844614
371	22.0785541534424	171.188995361328	13	0	370	18.5	-15.373229980468	-7.75299072265966	17.2175801196918	28.7299804631821	29.5671964246184	28.4178845857371	29.1997303842116
372	21.3438186645508	173.285659790039	13	0	371	18.55	-14.694709777832	41.9332885742199	44.4334917163114	32.836394239205	33.3138372010031	29.567529436505	31.0488255499786
373	20.0316619873047	173.362060546875	13	0	372	18.6	-26.2431335449219	1.52801513671989	26.2875804994422	33.3198449938479	38.1533351482957	30.5694633193015	33.2173529335112
374	17.2685165405273	173.378570556641	13	0	373	18.65	-55.262908935548	0.33020019531989	55.2638954127164	40.5783838835122	37.1254476068065	31.0042183551715	34.1775825219207
375	16.7836856842041	174.443206787109	13	0	374	18.7	-9.69661712646399	21.2927246093602	23.3966772210776	40.8840409639157	40.9479292056119	31.3627009997023	34.1458990467955
376	14.4706430435181	175.787902832031	13	0	375	18.75	-46.26085281372	26.8939208984398	53.5102745680136	47.5766898334092	40.430115911176	32.4102657760551	35.2801599966615
377	13.6467533111572	173.642578125	13	0	376	18.8	-16.477794647218	-42.9064941406199	45.9617771183288	41.4145009744081	39.5676928891428	33.4761022838898	35.7634597519936
378	12.037558555603	171.125457763672	13	0	377	18.85	-32.183895111084	-50.3424072265602	59.7508248469097	48.5760134173758	40.3890037365033	34.0339979320509	36.1350635220378
379	12.9570569992065	170.319610595703	13	0	378	18.9	18.38996887207	-16.1169433593795	24.4529511177108	40.2818479388398	37.4880928861359	35.3632629086395	36.2513913574575
380	11.2446012496948	167.904998779297	13	0	379	18.95	-34.249114990234	-48.2922363281205	59.2042394359163	38.2513448143698	36.9718606378866	38.8647958059507	36.4284780063893
381	10.7551889419556	167.554504394531	13	0	380	19	-9.78824615478398	-7.00988769531989	12.0394471753333	33.2013176395974	35.2533351274918	42.6319763615864	36.274762721246
382	10.6970920562744	165.764984130859	13	0	381	19.05	-1.16193771362401	-35.7904052734398	35.809261495979	33.5616847978636	33.6383673667764	45.1684764989958	36.2157109616391
383	11.1452522277832	164.099182128906	13	0	382	19.1	8.96320343017599	-33.3160400390602	34.5006889730478	25.3677078583973	29.9146607158061	48.8127884783744	36.0148752461078
384	11.6103544235229	162.871597290039	13	0	383	19.15	9.302043914794	-24.5516967773398	26.2547869090418	30.2248223161438	33.6010782104724	49.1676389302165	36.1510378314172
385	11.3472862243652	161.998657226562	13	0	384	19.2	-5.26136398315398	-17.4588012695403	18.2343547385843	29.0253899191831	36.7816624062895	48.5278499874898	36.4495750253185
386	11.0074768066406	160.214477539062	13	0	385	19.25	-6.79618835449201	-35.68359375	36.325019464066	26.6280037920147	44.8338368119968	48.5486526921784	36.6403866669938
387	10.3868093490601	158.859237670898	13	0	386	19.3	-12.41334915161	-27.1047973632795	29.8120995111754	33.6404716230812	50.7692601088489	47.9129521712378	37.0031571732322
388	9.55719566345215	159.620101928711	13	0	387	19.35	-16.592273712159	15.2172851562597	22.5137583372062	48.1956169541817	57.2365732202454	46.4750271459236	37.2944157789831
389	9.32442092895508	162.677108764648	13	0	388	19.4	-4.65549468994141	61.1401367187403	61.317126064374	59.4428513078499	60.8471849742971	46.1762533748008	37.0012748557685
390	7.25051116943359	166.7275390625	13	0	389	19.45	-41.4781951904298	81.0086059570398	91.010081394087	72.5131302985147	60.0838393370931	44.2699586643552	37.096580052736
391	7.19167423248291	171.355224609375	13	0	390	19.5	-1.1767387390136	92.5537109375	92.5611912324069	87.845142648476	61.843970256865	44.1316408567548	49.26864701043
392	6.98909759521484	176.109085083008	13	0	391	19.55	-4.0515327453614	95.0772094726602	95.1634944644996	88.0538983255129	62.1875369756992	42.8638924867732	60.7603161782085
393	5.95760107040405	180.95930480957	13	0	392	19.6	-20.6299304962158	97.0043945312398	99.1738200870124	71.9720617200045	63.0353935760412	41.460287172914	72.7056331264082
394	3.97167301177979	183.36311340332	13	0	393	19.65	-39.7185611724852	48.076171875	62.3609044495587	64.2450892058801	58.7514285391291	41.2978573076629	83.9265422017766
395	3.57999038696289	183.720230102539	13	0	394	19.7	-7.833652496338	7.14233398438012	10.6008983665449	51.8619436528836	51.7582549224209	41.5364490509347	95.9441317319359
396	2.94621634483337	186.341003417969	13	0	395	19.75	-12.6754808425904	52.4154663086	53.926328661785	38.2256445036064	43.4294449015128	40.8705075579324	96.3309611512195
397	1.78439664840698	187.529998779297	13	0	396	19.8	-23.2363939285278	23.7799072265597	33.2477666995169	29.4489587527453	34.9585248646974	40.5302120625746	98.1032616942558
398	1.82658767700195	189.079040527344	13	0	397	19.85	0.843820571899401	30.9808349609403	30.9923243406264	31.5444481248373	25.6840011255827	40.5548336259153	98.4495059358572
399	2.70711183547974	189.35871887207	13	0	398	19.9	17.6104831695558	5.59356689451988	18.4774756952533	22.6138005971456	21.7485296410288	38.6392868028976	98.9823814557825
400	2.20194292068481	188.43376159668	13	0	399	19.95	-10.1033782958986	-18.4991455078	21.0783452270047	18.0551060765113	22.9890587647763	35.3283642995213	98.6464747677522
401	2.34864354133606	188.873596191406	13	0	400	20	2.934012413025	8.79669189451988	9.2730910233264	13.142357747559	19.8970448589998	55.9053176592735	99.4896878862369
402	2.14857244491577	188.390686035156	13	0	401	20.05	-4.0014219284058	-9.658203125	10.4542940963456	14.0481005293123	18.8728871494501	76.3521558574211	99.7386556467055
403	2.17828273773193	188.07063293457	13	0	402	20.1	0.594205856323198	-6.40106201171989	6.42858269586479	14.4336694047153	18.0742736757895	96.5984777744421	100.020337720247
404	2.20869330565134	186.920725504557	13	0	403	20.15	0.6082113583882	-22.99814860026	23.0061896040199	17.180289120854	18.5271450666661	118.685445473337	100.508167345389
405	2.23910387357076	185.770818074544	13	0	404	20.2	0.608211358388395	-22.99814860026	23.0061896040199	19.6906682223889	18.8984736766218	143.360413476382	101.196507774792
406	2.26951444149017	184.620910644531	13	0	405	20.25	0.6082113583882	-22.99814860026	23.0061896040199	23.0061896040199	68.3811904170342	144.113269610261	101.432581586059
407	2.29992500940958	183.471003214518	13	0	406	20.3	0.6082113583882	-22.99814860026	23.0061896040199	23.0061896040199	117.745786850145	148.293571217274	101.831478396147
408	2.330335577329	182.321095784505	13	0	407	20.35	0.608211358388404	-22.99814860026	23.0061896040199	23.3632779485282	167.512954423301	150.423984725791	102.412833735585
409	2.36074614524841	181.171188354492	13	0	408	20.4	0.6082113583882	-22.99814860026	23.0061896040199	119.582091713214	215.622361305645	151.788509536764	102.024104881843
410	2.68928289413452	179.975936889648	13	0	409	20.45	6.5707349777222	-23.9050292968795	24.7916313265612	215.800905477901	263.731768187988	153.022990871149	100.893052144859
411	10.6143436431885	203.902618408203	13	0	410	20.5	158.50121498108	478.5336303711	504.100258427451	312.019719242583	268.329494361521	154.847734915719	99.7232216619171
412	18.5394043922424	227.829299926758	13	0	411	20.55	158.501214981078	478.5336303711	504.100258427451	408.238533007269	277.714255285098	156.613418806638	98.4883335981722
413	26.4644651412964	251.755981445312	13	0	412	20.6	158.50121498108	478.53363037108	504.100258427432	504.100258427447	282.773695775792	158.580388267581	97.1531873938649
414	34.3895258903503	275.682662963867	13	0	413	20.65	158.501214981078	478.533630371101	504.100258427451	417.076897009828	285.049874006862	159.718477383115	96.2130214569921
415	42.3145866394043	299.609344482422	13	0	414	20.7	158.50121498108	478.533630371099	504.100258427451	339.627605092295	287.147508065677	160.85656649865	98.3886499154144
416	40.7111854553223	296.555511474609	13	0	415	20.75	-32.0680236816399	-61.0766601562602	68.9834513393576	253.527672309002	241.314279414404	161.994655614185	109.456091099493
417	35.9567070007324	299.951385498047	13	0	416	20.8	-95.089569091798	67.9174804687602	116.853798839782	161.861215006456	195.481050763131	163.13274472972	121.040496332628
418	32.4426307678223	301.044036865234	13	0	417	20.85	-70.281524658202	21.8530273437398	73.6005945109664	70.1947577039063	149.64782211186	164.270833845254	132.681287624735
419	33.8806231180827	302.824190266927	13	0	418	20.9	28.759847005208	35.6030680338608	45.7679719147211	65.5516618189789	103.814593460585	165.408922960789	144.634950132976
420	35.3186154683431	304.604343668619	13	0	419	20.95	28.7598470052079	35.6030680338392	45.7679719147042	51.3344964339668	57.9813648093119	166.457739990197	150.225435962309
421	36.7566078186035	306.384497070312	13	0	420	21	28.759847005208	35.6030680338608	45.7679719147211	45.7679719147176	55.6598168668482	143.541125664561	156.111053146734
422	38.194600168864	308.164650472005	13	0	421	21.05	28.75984700521	35.6030680338597	45.7679719147214	45.7679719147144	48.5512341743421	120.624511338923	158.711410078047
423	39.6325925191244	309.944803873698	13	0	422	21.1	28.759847005208	35.6030680338597	45.7679719147202	45.7679719147176	45.7679719147159	97.7078970132877	161.340823762582
424	41.0705848693848	311.72495727539	13	0	423	21.15	28.759847005208	35.6030680338404	45.7679719147052	45.7679719147174	45.7679719147159	73.7405974406475	163.555797274412
425	42.5085772196452	313.505110677083	13	0	424	21.2	28.7598470052079	35.6030680338597	45.7679719147201	45.7679719147173	45.7679719147176	53.4168863544469	165.770770786242
426	43.9465695699056	315.285264078776	13	0	425	21.25	28.759847005208	35.6030680338597	45.7679719147202	45.7679719147142	45.7679719147175	74.7989125887247	167.985744298072
427	45.384561920166	317.065417480469	13	0	426	21.3	28.759847005208	35.6030680338608	45.7679719147211	45.7679719147173	45.7679719147159	93.7874214479813	174.816541978055
428	46.8225542704264	318.845570882161	13	0	427	21.35	28.759847005208	35.6030680338392	45.7679719147043	45.7679719147176	45.7679719147159	114.938590523679	181.647339658038
429	48.2605466206868	320.625724283854	13	0	428	21.4	28.759847005208	35.6030680338608	45.7679719147211	45.7679719147176	43.66660142071	137.481390729188	188.47813733802
430	49.6985389709473	322.405877685547	13	0	429	21.45	28.7598470052099	35.6030680338597	45.7679719147214	45.7679719147144	48.8524078995818	147.427881053468	193.290039613744
431	51.1365313212077	324.18603108724	13	0	430	21.5	28.759847005208	35.6030680338597	45.7679719147202	45.7679719147176	93.9380083106011	157.374371377748	186.119226211945
432	52.5745236714681	325.966184488932	13	0	431	21.55	28.759847005208	35.6030680338404	45.7679719147052	41.5652309267026	139.02360872162	160.809401349457	175.995918476657
433	54.0125160217285	327.746337890625	13	0	432	21.6	28.759847005208	35.6030680338597	45.7679719147202	51.9368438844461	184.109209132641	164.101259257583	165.87261074137
434	52.8081207275391	327.461090087891	13	0	433	21.65	-24.0879058837881	-5.70495605467954	24.7542669746461	142.108044706485	229.194809543661	167.393117165709	155.749303006083
435	50.5032272338867	323.158233642578	13	0	434	21.7	-46.097869873048	-86.0571289062602	97.6260367034387	232.279245528527	249.087790192219	170.684975073834	145.625995270795
436	47.6431140899658	298.492301940918	13	0	435	21.75	-57.202262878418	-493.3186340332	496.623976024913	322.450446350565	268.980770840779	173.97683298196	146.38060771271
437	44.7830009460449	273.826370239258	13	0	436	21.8	-57.202262878418	-493.318634033201	496.623976024914	416.824388160619	275.850830784198	186.50033922639	147.336995518912
438	41.922887802124	249.160438537598	13	0	437	21.85	-57.202262878418	-493.3186340332	496.623976024913	446.238736499992	282.43454660045	199.023845470821	149.374713433334
439	39.0627746582031	224.494506835938	13	0	438	21.9	-57.2022628784181	-493.3186340332	496.623976024913	395.853496975074	291.119632910709	211.547351715252	152.108246912662
440	39.288257598877	212.261695861817	13	0	439	21.95	4.50965881347813	-244.65621948242	244.697778400304	319.42241603987	292.517542248087	220.12233923729	154.841780391992
441	39.5137405395508	200.028884887695	13	0	440	22	4.50965881347599	-244.65621948244	244.697778400324	242.418646850335	254.015657653319	228.697326759329	157.57531387132
442	40.9657020568848	194.492691040039	13	0	441	22.05	29.03923034668	-110.72387695312	114.468571348895	165.414877660799	233.97706973116	231.367325614391	160.308847350648
443	40.2989435195923	200.032970428467	13	0	442	22.1	-13.33517074585	110.80558776856	111.605130077237	138.796347996182	213.938481809001	234.037324469453	163.042380829977
444	39.6321849822998	205.573249816895	13	0	443	22.15	-13.33517074585	110.80558776856	111.605130077237	112.177818331565	193.899893886843	237.758008571518	165.775914309305
445	38.9654264450073	211.113529205322	13	0	444	22.2	-13.3351707458499	110.80558776854	111.605130077218	148.531723422451	191.156888282362	237.835104187143	168.509447788634
446	38.2986679077148	216.65380859375	13	0	445	22.25	-13.33517074585	110.80558776856	111.605130077237	185.458316767668	188.413882677879	217.962302836695	171.242981267963
447	39.5831654866536	231.409912109375	13	0	446	22.3	25.6899515787759	295.1220703125	296.238096803325	222.384910112886	186.883820444584	200.886569589842	173.976514747291
448	40.8676630655924	246.166015625	13	0	447	22.35	25.6899515787761	295.1220703125	296.238096803325	243.517428568542	185.640102338456	183.810836342989	176.71004822662
449	42.1521606445312	260.922119140625	13	0	448	22.4	25.6899515787759	295.1220703125	296.238096803325	264.649947024194	184.396384232326	166.735103096136	179.443581705948
450	44.7146415710449	271.478958129883	13	0	449	22.45	51.249618530274	211.13677978516	217.267722355498	225.235917466718	183.1526661262	162.255679730515	182.177115185277
451	47.2771224975586	282.035797119141	13	0	450	22.5	51.249618530274	211.136779785161	217.267722355499	185.821887909243	181.90894802007	157.776256364891	184.910648664606
452	42.6092723846436	283.708184814453	13	0	451	22.55	-93.3570022583	33.4477539062391	99.1679490159424	146.407858351767	167.796069448523	159.80829335184	187.644182143934
453	37.9414222717285	285.380572509766	13	0	452	22.6	-93.3570022583021	33.4477539062607	99.1679490159517	122.787903683857	153.683190876977	161.983502402371	190.377715623263
454	33.2735721588135	287.052960205078	13	0	453	22.65	-93.3570022583	33.4477539062402	99.1679490159428	99.1679490159462	139.57031230543	164.158711452901	193.636591726093
455	28.6057220458984	288.725347900391	13	0	454	22.7	-93.357002258302	33.4477539062595	99.1679490159513	110.356221430329	133.354471178668	166.333920503434	195.073673585704
456	23.9378719329834	290.397735595703	13	0	455	22.75	-93.3570022583	33.4477539062402	99.1679490159429	121.54449384471	127.138630051903	168.509129553965	186.535806962277
457	23.697988430659	282.645980834961	13	0	456	22.8	-4.79767004648799	-155.03509521484	155.109311087857	132.732766259093	132.732766259095	161.452690268192	177.997940338851
458	23.4581049283346	274.894226074219	13	0	457	22.85	-4.79767004648799	-155.03509521484	155.109311087857	143.921038673478	138.326902466285	154.396250982419	169.460073715425
459	23.2182214260101	267.142471313477	13	0	458	22.9	-4.79767004648998	-155.035095214839	155.109311087856	155.109311087861	143.921038673477	147.339811696645	160.922207091998
460	22.9783379236857	259.390716552734	13	0	459	22.95	-4.79767004648799	-155.035095214861	155.109311087877	155.109311087861	149.515174880669	144.231891133263	158.682495409187
461	22.7384544213613	251.638961791992	13	0	460	23	-4.79767004648799	-155.03509521484	155.109311087856	155.10931108786	155.109311087861	141.123970569882	153.525535860809
462	22.4985709190369	243.88720703125	13	0	461	23.05	-4.79767004648799	-155.03509521484	155.109311087856	155.109311087861	155.109311087861	143.921038673478	151.090521532624
463	22.2586874167125	236.135452270508	13	0	462	23.1	-4.79767004648799	-155.03509521484	155.109311087856	155.10931108786	155.109311087861	146.718106777073	148.727093236231
464	22.018803914388	228.383697509766	13	0	463	23.15	-4.79767004649005	-155.03509521484	155.109311087857	155.109311087861	155.109311087861	149.515174880669	146.363664939838
465	21.7789204120636	220.631942749023	13	0	464	23.2	-4.79767004648799	-155.03509521486	155.109311087876	155.109311087861	155.109311087859	152.312242984264	144.000236643445
466	21.5390369097392	212.880187988281	13	0	465	23.25	-4.79767004648799	-155.03509521484	155.109311087857	155.109311087861	155.109311087861	155.10931108786	141.636808347052
467	21.2991534074148	205.128433227539	13	0	466	23.3	-4.79767004648799	-155.03509521484	155.109311087856	155.109311087861	155.109311087861	155.10931108786	134.657555882507
468	21.0592699050903	197.376678466797	13	0	467	23.35	-4.79767004648998	-155.03509521484	155.109311087857	155.109311087857	155.109311087861	155.109311087861	129.097707454622
469	20.8193864027659	189.624923706055	13	0	468	23.4	-4.79767004648799	-155.03509521484	155.109311087856	155.109311087861	155.109311087861	155.109311087861	123.537859026737
470	20.5795029004415	181.873168945313	13	0	469	23.45	-4.79767004648799	-155.03509521484	155.109311087856	155.109311087861	155.109311087859	155.10931108786	119.952269960047
471	20.3396193981171	174.12141418457	13	0	470	23.5	-4.79767004648799	-155.03509521486	155.109311087877	155.109311087861	155.109311087859	149.274815356726	116.366680893358
472	20.0997358957927	166.369659423828	13	0	471	23.55	-4.79767004648799	-155.03509521484	155.109311087856	155.109311087861	155.109311087859	142.372749713409	115.733586160158
473	19.8598523934682	158.617904663086	13	0	472	23.6	-4.79767004649005	-155.03509521484	155.109311087857	155.109311087861	155.109311087861	135.470684070091	113.939297257082
474	19.6199688911438	150.866149902344	13	0	473	23.65	-4.79767004648799	-155.03509521484	155.109311087856	155.109311087857	155.109311087861	128.568618426774	112.805514803066
475	19.3800853888194	143.114395141602	13	0	474	23.7	-4.79767004648799	-155.03509521484	155.109311087857	155.109311087857	155.109311087861	121.666552783456	113.379257995699
476	19.140201886495	135.36264038086	13	0	475	23.75	-4.79767004648799	-155.03509521484	155.109311087856	155.109311087861	143.440319625591	114.764487140139	113.953001188332
477	18.9003183841706	127.610885620118	13	0	476	23.8	-4.79767004648799	-155.03509521484	155.109311087857	155.109311087861	129.636188338957	107.862421496822	113.128210329167
478	18.6604348818461	119.859130859375	13	0	477	23.85	-4.79767004648998	-155.03509521486	155.109311087877	155.109311087861	115.832057052322	103.799163926825	112.303419470003
479	18.4205513795217	112.107376098633	13	0	478	23.9	-4.79767004648799	-155.03509521484	155.109311087857	131.771328163325	102.027925765688	99.7359063568286	111.478628610838
480	18.1806678771973	104.355621337891	13	0	479	23.95	-4.79767004648799	-155.03509521484	155.109311087857	104.163065590056	88.2237944790533	95.6726487868314	109.000964773687
481	16.4028568267822	105.083297729492	13	0	480	24	-35.556221008302	14.5535278320202	38.4193964651789	76.5548030167836	74.4196631924189	91.6093912168339	111.908817182809
482	16.9631856282552	105.726977030436	13	0	481	24.05	11.20657602946	12.87358601888	17.067998221513	48.9465404435149	60.6155319057845	87.5461336468374	114.816669591932
483	17.5235144297282	106.37065633138	13	0	482	24.1	11.20657602946	12.87358601888	17.067998221513	21.3382778702459	52.4890167657895	81.1604877370903	110.984079502207
484	18.0838432312012	107.014335632324	13	0	483	24.15	11.20657602946	12.87358601888	17.067998221513	17.0679982215127	44.3625016257966	76.0958547254628	109.204503244303
485	18.6441720326741	107.658014933268	13	0	484	24.2	11.206576029458	12.87358601888	17.0679982215117	17.0679982215127	36.2359864858021	74.4462730071335	106.951545476432
486	19.2045008341471	108.301694234212	13	0	485	24.25	11.20657602946	12.8735860188797	17.0679982215128	28.4232305147954	39.778462808077	72.7966912888041	105.468162883695
487	19.7648296356201	108.945373535156	13	0	486	24.3	11.20657602946	12.87358601888	17.067998221513	39.7784628080783	45.4560789547183	71.1471095704748	103.010322814667
488	22.1326438903808	111.778367614746	13	0	487	24.35	47.356285095214	56.6598815918002	73.8441596879266	51.1336951013582	46.4889184218586	69.4975278521445	100.552482745639
489	24.5004581451416	114.611361694336	13	0	488	24.4	47.356285095216	56.6598815917999	73.8441596879277	62.4889273946413	50.1637836852378	67.8479461338152	97.926834967883
490	26.8682723999023	117.444355773925	13	0	489	24.45	47.356285095214	56.65988159178	73.8441596879111	73.8441596879239	60.6687515352137	62.8926184595137	95.3011871901274
491	29.2360866546631	120.277349853515	13	0	490	24.5	47.356285095216	56.6598815918002	73.8441596879279	64.5546063289218	71.1737193851894	74.5428190088924	92.9195560790301
492	31.6039009094238	123.110343933105	13	0	491	24.55	47.356285095214	56.6598815917999	73.8441596879264	60.5491045623973	81.6786872351651	87.2605894704555	92.3894761297773
493	32.1915664672852	124.347702026367	13	0	492	24.6	11.753311157228	24.7471618652401	27.3963928929159	70.2038079690692	86.5060389384994	86.4974749343217	92.6816539497333
494	32.8823165893555	126.948364257812	13	0	493	24.65	13.815002441406	52.0132446289	53.8166508553054	79.8585113757375	91.3333906418337	89.8403880618317	91.6054229277773
495	36.1811874389649	132.086386108398	13	0	494	24.7	65.977416992188	102.76043701172	122.11767672127	89.5132147824063	89.5492504332253	92.236538169409	90.4275568647521
496	39.4800582885742	137.224407958984	13	0	495	24.75	65.977416992186	102.76043701172	122.117676721269	108.457471548077	109.307175209708	96.1718386272514	89.916855563824
497	42.7789291381836	142.36242980957	13	0	496	24.8	65.977416992188	102.76043701172	122.117676721271	122.11767672127	129.065099986193	98.158224132512	89.8167415368257
498	46.0777999877929	147.500451660156	13	0	497	24.85	65.977416992186	102.76043701172	122.117676721269	108.894692897381	126.506031446785	97.305801564452	96.0189744053721
499	49.3766708374023	152.638473510742	13	0	498	24.9	65.977416992188	102.76043701172	122.117676721271	138.755839043678	129.516992438426	96.1177635789373	102.22120727392
500	46.892692565918	153.930999755859	13	0	499	24.95	-49.6795654296861	25.8505249023403	56.0027576018269	168.616985189979	123.804324803604	94.9297255934234	108.423440142466
501	44.6995449066163	140.53821182251	13	0	500	25	-43.8629531860339	-267.85575866698	271.423407452754	144.554591345493	121.169957869313	94.2297209412263	117.542920876581
502	42.5063972473145	127.14542388916	13	0	501	25.05	-43.862953186036	-267.855758667	271.423407452774	136.916308155581	114.637761029859	97.2328186127171	127.196186566786
503	42.5966262817383	127.148612976074	13	0	502	25.1	1.80458068847599	0.0637817382801131	1.80570749883765	138.713956709827	108.105564190405	104.202820162376	128.044304589904
504	38.763729095459	128.856811523438	13	0	503	25.15	-76.6579437255861	34.1639709472801	83.9262607717139	103.584076694949	100.902136516041	107.114991130092	131.325725599103
505	40.2207336425781	131.761413574219	13	0	504	25.2	29.140090942382	58.0920410156199	64.9910003730574	60.658536869739	100.310200753622	106.408840722371	134.607146608302
506	39.713249206543	136.523147583008	13	0	505	25.25	-10.149688720702	95.2346801757801	95.7740073783606	71.6565370353167	79.1522666727447	107.037019838844	144.829041379293
507	37.7315464019776	134.489128112793	13	0	506	25.3	-39.6340560913079	-40.6803894043003	56.7957083267252	64.8879648765006	65.4005372392415	108.486373503177	155.050936150284
508	35.7498435974121	132.455108642578	13	0	507	25.35	-39.63405609131	-40.6803894042997	56.7957083267263	61.9064447974158	81.8996088779677	122.5404209586	157.621870430551
509	35.5052013397217	129.962917327881	13	0	508	25.4	-4.89284515380803	-49.8438262939402	50.0833999776336	54.7204566505407	84.712989821758	136.594468414024	159.421919399079
510	35.2605590820312	127.470726013184	13	0	509	25.45	-4.89284515381001	-49.8438262939399	50.0833999776335	70.1425376087441	89.0133566411373	153.954261825419	167.541343633987
511	32.9479598999023	125.571998596191	13	0	510	25.5	-46.251983642578	-37.9745483398602	59.8440666439847	92.1426807206187	92.9040818083744	160.543022744269	175.660767868895
512	38.7150001525879	122.170768737793	13	0	511	25.55	115.340805053712	-68.0245971679599	133.906113117742	104.538014767015	102.334985976494	167.131783663117	183.780192103802
513	36.3103904724121	114.185127258301	13	0	512	25.6	-48.0921936035159	-159.71282958984	166.796423886099	116.120268484859	136.975277726795	169.591134245486	184.371204557265
514	35.6449432373047	119.748474121094	13	0	513	25.65	-13.308944702148	111.26693725586	112.060070209617	131.087706966208	172.286800312007	172.811063136374	183.569785215538
515	41.041934967041	119.920524597168	13	0	514	25.7	107.939834594726	3.44100952147983	107.99466856685	134.527434344245	207.598322897217	176.977755047195	183.789177108152
516	35.9430198669434	124.319236755371	13	0	515	25.75	-101.978302001952	87.9742431640599	134.681259050732	181.807874732971	241.933778815794	193.486244131335	182.668745525262
517	42.0552635192871	128.760192871094	13	0	516	25.8	122.244873046874	88.8191223144602	151.104750007925	240.035585856998	268.863030086993	211.943648168057	180.864581852082
518	42.1717544555664	148.919787597656	13	0	517	25.85	2.32981872558597	403.19189453124	403.198625829733	299.076377309575	257.282659613004	217.93793929665	178.96226831039
519	42.2882453918457	169.079382324219	13	0	518	25.9	2.32981872558597	403.19189453126	403.198625829753	352.779850665379	260.909136450989	222.72607521922	177.262170495926
520	42.404736328125	189.238977050781	13	0	519	25.95	2.32981872558597	403.19189453124	403.198625829732	403.19862582974	264.942153453252	240.15296167455	177.300376503216
521	42.5212272644043	209.398571777344	13	0	520	26	2.32981872558611	403.19189453126	403.198625829753	332.757444493036	294.068406454295	257.091814796563	172.769183269112
522	42.6377182006836	229.558166503906	13	0	521	26.05	2.32981872558597	403.19189453124	403.198625829733	281.78268704498	321.552310359619	270.327565594887	166.330432020093
523	41.971851348877	232.019317626953	13	0	522	26.1	-13.317337036132	49.2230224609403	50.9927191462092	230.807929596929	298.900600866504	264.539588952154	166.632123269923
524	41.1155300140381	239.385955810547	13	0	523	26.15	-17.1264266967781	147.33276367188	148.324838589476	235.356962243212	273.165350126434	260.024579300985	164.880800687931
525	40.2592086791992	246.752593994141	13	0	524	26.2	-17.1264266967781	147.33276367188	148.324838589476	239.905994889498	272.707600451883	261.169513493934	164.759403577342
526	40.0898952484131	225.456077575684	13	0	525	26.25	-3.38626861572195	-425.93032836914	425.943789061164	265.043757239973	272.249850777332	258.300471211681	162.778617291333
527	39.920581817627	204.159561157227	13	0	526	26.3	-3.38626861572195	-425.93032836914	425.943789061164	264.548013207887	271.792101102781	253.242790200987	NA
528	42.8288688659668	195.817932128906	13	0	527	26.35	58.1657409667959	-166.83258056642	176.681530898584	314.607271306837	271.796518291304	235.38411566218	NA
529	41.0859107971191	188.73698425293	13	0	528	26.4	-34.859161376954	-141.61895751952	145.846118429049	309.142739311452	259.140022150981	217.929872577828	NA
530	41.6733067830403	168.814585367839	13	0	529	26.45	11.7479197184241	-398.44797770182	398.621129084223	303.678207316064	257.396873534616	200.646491181012	NA
531	42.2607027689616	148.892186482747	13	0	530	26.5	11.7479197184259	-398.44797770184	398.621129084242	278.549279342636	222.532535969067	184.995343793955	NA
532	42.8480987548828	128.969787597656	13	0	531	26.55	11.747919718424	-398.44797770182	398.621129084223	253.732031094074	184.933270042355	165.529080377069	NA
533	43.8530235290527	126.624145507812	13	0	532	26.6	20.098495483398	-46.9128417968798	51.0368910314416	200.186475762396	171.867630457856	163.673112294361	NA
534	43.6045227050781	125.564910888672	13	0	533	26.65	-4.97001647949205	-21.1846923828	21.7598771862409	135.922332626681	162.694395029222	156.950538239488	NA
535	42.9977531433105	132.081390380859	13	0	534	26.7	-12.135391235352	130.32958984374	130.89335242583	66.1883327686448	128.585381910141	152.54105210749	NA
536	41.0427551269531	128.747268676758	13	0	535	26.75	-39.099960327148	-66.6824340820199	77.3004134056699	65.1859815730765	97.7408368105784	132.070990451332	NA
537	43.4160499572754	129.525253295898	13	0	536	26.8	47.465896606446	15.5596923828	49.9511297940416	71.6567589643701	59.2660596513579	NA	NA
538	41.1659240722656	130.007659912109	13	0	537	26.85	-45.002517700196	9.64813232421989	46.0251350535999	56.9842880578867	55.5497062974171	NA	NA
539	41.0186195373535	132.709335327148	13	0	538	26.9	-2.9460906982419	54.0335083007801	54.113764142709	59.5593409944756	54.7610543279948	NA	NA
540	38.5503845214844	134.186614990234	13	0	539	26.95	-49.364700317382	29.5455932617199	57.5309978934132	52.3437865340709	47.6852306803642	NA	NA
541	42.1424903869629	131.461563110352	13	0	540	27	71.8421173095699	-54.5010375976403	90.1756780886144	45.9134310217578	41.609444933597	NA	NA
542	41.8094698588053	132.070063273112	13	0	541	27.05	-6.66041056315194	12.1700032552002	13.8733574920179	37.8653496916196	NA	NA	NA
543	41.4764493306478	132.678563435873	13	0	542	27.1	-6.66041056314995	12.1700032552201	13.8733574920344	38.3861733028417	NA	NA	NA
544	41.1434288024902	133.287063598633	13	0	543	27.15	-6.66041056315208	12.1700032552002	13.873357492018	23.6595488727184	NA	NA	NA
545	38.9506454467773	135.344314575195	13	0	544	27.2	-43.855667114258	41.1450195312398	60.1351159495241	NA	NA	NA	NA
546	38.4452972412109	135.999114990234	13	0	545	27.25	-10.106964111328	13.0960083007801	16.5425559379974	NA	NA	NA	NA
547	NA	NA	13	0	546	27.3	NA	NA	NA	NA	NA	NA	NA
548	NA	NA	13	0	547	27.35	NA	NA	NA	NA	NA	NA	NA
549	NA	NA	13	0	548	27.4	NA	NA	NA	NA	NA	NA	NA
550	NA	NA	13	0	549	27.45	NA	NA	NA	NA	NA	NA	NA
551	NA	NA	13	0	550	27.5	NA	NA	NA	NA	NA	NA	NA
552	NA	NA	13	0	551	27.55	NA	NA	NA	NA	NA	NA	NA
553	NA	NA	13	0	552	27.6	NA	NA	NA	NA	NA	NA	NA
554	NA	NA	13	0	553	27.65	NA	NA	NA	NA	NA	NA	NA
555	NA	NA	13	0	554	27.7	NA	NA	NA	NA	NA	NA	NA
556	NA	NA	13	0	555	27.75	NA	NA	NA	NA	NA	NA	NA
557	NA	NA	13	0	556	27.8	NA	NA	NA	NA	NA	NA	NA
558	NA	NA	13	0	557	27.85	NA	NA	NA	NA	NA	NA	NA
559	NA	NA	13	0	558	27.9	NA	NA	NA	NA	NA	NA	NA
560	NA	NA	13	0	559	27.95	NA	NA	NA	NA	NA	NA	NA
561	NA	NA	13	0	560	28	NA	NA	NA	NA	NA	NA	NA
562	NA	NA	13	0	561	28.05	NA	NA	NA	NA	NA	NA	NA
563	NA	NA	13	0	562	28.1	NA	NA	NA	NA	NA	NA	NA
564	NA	NA	13	0	563	28.15	NA	NA	NA	NA	NA	NA	NA
565	NA	NA	13	0	564	28.2	NA	NA	NA	NA	NA	NA	NA
566	NA	NA	13	0	565	28.25	NA	NA	NA	NA	NA	NA	NA
567	NA	NA	13	0	566	28.3	NA	NA	NA	NA	NA	NA	NA
568	NA	NA	13	0	567	28.35	NA	NA	NA	NA	NA	NA	NA
569	NA	NA	13	0	568	28.4	NA	NA	NA	NA	NA	NA	NA
570	NA	NA	13	0	569	28.45	NA	NA	NA	NA	NA	NA	NA
571	NA	NA	13	0	570	28.5	NA	NA	NA	NA	NA	NA	NA
572	NA	NA	13	0	571	28.55	NA	NA	NA	NA	NA	NA	NA
573	NA	NA	13	0	572	28.6	NA	NA	NA	NA	NA	NA	NA
574	NA	NA	13	0	573	28.65	NA	NA	NA	NA	NA	NA	NA
575	NA	NA	13	0	574	28.7	NA	NA	NA	NA	NA	NA	NA
576	NA	NA	13	0	575	28.75	NA	NA	NA	NA	NA	NA	NA
577	NA	NA	13	0	576	28.8	NA	NA	NA	NA	NA	NA	NA
578	NA	NA	13	0	577	28.85	NA	NA	NA	NA	NA	NA	NA
579	NA	NA	13	0	578	28.9	NA	NA	NA	NA	NA	NA	NA
580	NA	NA	13	0	579	28.95	NA	NA	NA	NA	NA	NA	NA
581	NA	NA	13	0	580	29	NA	NA	NA	NA	NA	NA	NA
582	NA	NA	13	0	581	29.05	NA	NA	NA	NA	NA	NA	NA
583	NA	NA	13	0	582	29.1	NA	NA	NA	NA	NA	NA	NA
584	NA	NA	13	0	583	29.15	NA	NA	NA	NA	NA	NA	NA
585	NA	NA	13	0	584	29.2	NA	NA	NA	NA	NA	NA	NA
586	NA	NA	13	0	585	29.25	NA	NA	NA	NA	NA	NA	NA
587	NA	NA	13	0	586	29.3	NA	NA	NA	NA	NA	NA	NA
588	NA	NA	13	0	587	29.35	NA	NA	NA	NA	NA	NA	NA
589	NA	NA	13	0	588	29.4	NA	NA	NA	NA	NA	NA	NA
590	NA	NA	13	0	589	29.45	NA	NA	NA	NA	NA	NA	NA
591	NA	NA	13	0	590	29.5	NA	NA	NA	NA	NA	NA	NA
592	NA	NA	13	0	591	29.55	NA	NA	NA	NA	NA	NA	NA
593	NA	NA	13	0	592	29.6	NA	NA	NA	NA	NA	NA	NA
594	NA	NA	13	0	593	29.65	NA	NA	NA	NA	NA	NA	NA
595	NA	NA	13	0	594	29.7	NA	NA	NA	NA	NA	NA	NA
596	NA	NA	13	0	595	29.75	NA	NA	NA	NA	NA	NA	NA
597	NA	NA	13	0	596	29.8	NA	NA	NA	NA	NA	NA	NA
598	NA	NA	13	0	597	29.85	NA	NA	NA	NA	NA	NA	NA
599	NA	NA	13	0	598	29.9	NA	NA	NA	NA	NA	NA	NA
600	NA	NA	13	0	599	29.95	NA	NA	NA	NA	NA	NA	NA
601	NA	NA	13	0	600	30	NA	NA	NA	NA	NA	NA	NA
