# Supplementary material for: An automated feeding system for the African killifish reveals the impact of diet on lifespan and allows scalable assessment of associative learning
Source: eLife. 2022 Nov 10;11:e69008. doi: 10.7554/eLife.69008 (PMC9788828; doi:10.7554/eLife.69008)
Supplement: Figure 6—source data 3. [file elife-69008-fig6-data3.zip › Filtered and Interpolated Trajectories with Kinematics/t6_REC006 DLC_likelihood-euclidean-filtered_splines-interpolated_kinematics_02_resnet50_TrainAllTheThingsJun28shuffle1_1030000.csv]

	x2	y2	fishnum	recording_num	bodyparts_coords	seconds	velocity_x	velocity_y	velocity_xy	velocity_xy_5frame	velocity_xy_10frame	velocity_xy_20frame	velocity_xy_40frame
1	17.3574894041626	382.960240245682	6	6	0	0	0	0	0	NA	NA	NA	NA
2	17.82416	385.6649	6	6	1	0.05	9.33341191674799	54.0931950863603	54.8924979633714	NA	NA	NA	NA
3	18.84408	386.2227	6	6	2	0.1	20.3984000000001	11.1559999999997	23.2497539462248	30.5691816713986	NA	NA	NA
4	20.35163	385.5048	6	6	3	0.15	30.151	-14.3579999999997	33.3951338521047	40.3252350338612	NA	NA	NA
5	22.2637437875121	384.723899262953	6	6	4	0.2	38.242275750242	-15.6180147409395	41.3085225952921	41.0598781993054	38.0516614421342	NA	NA
6	24.5584189791869	383.897308771589	6	6	5	0.25	45.893503833496	-16.5318098272803	48.7802668123133	45.325794670176	45.6546530416561	NA	NA
7	27.2311	382.7008	6	6	6	0.3	53.453620416262	-23.9301754317796	58.5657137905923	47.7388063441084	43.1197465242897	NA	NA
8	28.85485	381.1738	6	6	7	0.35	32.475	-30.5399999999997	44.5793363005774	45.5341412128698	44.2840059581648	NA	NA
9	26.63874	380.6684	6	6	8	0.4	-44.3222	-10.1080000000002	45.460192221767	50.9840710494509	53.4567957398217	NA	NA
10	28.13295	380.4228	6	6	9	0.45	29.8842	-4.91200000000049	30.2851969390989	45.1796148492741	66.2183148467526	60.2843465849912	NA
11	27.44811	376.6835	6	6	10	0.5	-13.6968	-74.7860000000003	76.0299159952189	43.2422172461536	68.4909664427272	69.9331827677553	NA
12	28.12936	377.9942	6	6	11	0.55	13.625	26.2139999999999	29.543432789708	59.174785135535	65.7326664917132	79.6735228115035	NA
13	29.64575	378.8569	6	6	12	0.6	30.3278	17.2540000000004	34.8923482849752	86.9024884806355	67.3726765730781	94.0562875329023	NA
14	33.47868	373.9124	6	6	13	0.65	76.6586	-98.8900000000001	125.123031668674	85.9978618360035	71.6921290101255	111.065054187792	NA
15	34.34052	365.5103	6	6	14	0.7	17.2368	-168.042	168.923713664601	86.2857181341523	82.5170317278483	129.707609811926	NA
16	34.7956751908608	361.964050754916	6	6	15	0.75	9.10310381721601	-70.9249849016794	71.5067827720592	91.5031359000025	94.2117124938545	148.523299992503	NA
17	36.218234363778	362.577358883029	6	6	16	0.8	28.4511834583441	12.2661625622595	30.9827142804521	84.209472884716	116.227299098717	165.875735403895	NA
18	38.94826	363.935	6	6	17	0.85	54.6005127244399	27.1528223394205	60.9794371142261	78.1315749750611	143.82856910764	181.415382415344	NA
19	43.3378057649802	363.317719745763	6	6	18	0.9	87.7909152996041	-12.3456050847403	88.6547165922413	102.425563151705	168.673312635763	192.851880943529	NA
20	49.7868900609919	360.790143857344	6	6	19	0.95	128.981685920234	-50.5515177683799	138.534224116327	146.168880063282	193.1969047771	199.437101150467	131.365719164696
21	58.7075224745135	357.112868096044	6	6	20	1	178.412648270432	-73.5455152259999	192.976723655281	196.154002315277	228.555633542279	198.374369365732	139.248318191062
22	70.5117125920234	353.046488223163	6	6	21	1.05	236.083802350198	-81.3275974576197	249.699298838335	253.13715238681	266.018804316076	199.169876025082	147.839801337445
23	85.61147	349.3516	6	6	22	1.1	301.995148159532	-73.8977644632598	310.905048374202	308.262234579139	295.45808825761	197.977535153881	158.356652622908
24	104.091111103426	346.633126323193	6	6	23	1.15	369.59282206852	-54.3694735361407	373.570466949905	354.685703932853	314.011632876932	192.489850622441	168.728177471015
25	124.7241795813	344.873298630731	6	6	24	1.2	412.66136955748	-35.1965538492391	414.15963507797	385.868728568871	316.357170573086	184.61797513414	177.978853646098
26	145.956525931125	343.89867549594	6	6	25	1.25	424.6469269965	-19.4924626958209	425.094070423851	394.762174199942	302.537026237609	181.467638172002	185.145773859473
27	166.234000650404	343.535815492145	6	6	26	1.3	405.54949438558	-7.25720007589985	405.614422018426	374.886113367055	282.112452951447	183.420472870476	189.68892350176
28	184.002454236641	343.611277192673	6	6	27	1.35	355.36907172474	1.50923401056048	355.37227652956	324.452106567033	252.126501200121	190.274983772361	192.545172838337
29	197.707737187339	343.951619170849	6	6	28	1.4	274.10565901396	6.80683956352027	274.190162785467	250.388348542365	216.306388609118	197.658133106798	193.741033318292
30	205.7957	344.3834	6	6	29	1.45	161.75925625322	8.63561658301933	161.989601077859	178.356177334024	176.03904549118	202.4470917444	193.966815375869
31	208.5305	344.5307	6	6	30	1.5	54.6959999999996	2.94600000000059	54.7752803005147	109.4908282003	134.379642801725	208.563453614368	192.869616144396
32	210.7569	344.0744	6	6	31	1.55	44.5280000000002	-9.12599999999998	45.4535659767198	57.7266638511816	100.822141424875	216.006079863386	192.230656086884
33	210.7152	344.6251	6	6	32	1.6	-0.833999999999833	11.013999999999	11.04553086094	27.6259844153281	85.0918792871112	222.657017712914	191.770278881954
34	211.4192	344.317	6	6	33	1.65	14.0799999999996	-6.16199999999935	15.3693410398748	18.3709370610851	81.3046333366631	226.391300754238	190.486529726845
35	211.3558	343.7462	6	6	34	1.7	-1.26800000000003	-11.4160000000004	11.4862038985911	23.2881055157266	88.5370129157154	226.25009748027	189.131073236826
36	211.0321	343.4708	6	6	35	1.75	-6.47399999999948	-5.50799999999981	8.50004352929979	60.6929303739224	114.589880991127	221.768247726442	191.085638319867
37	214.0412	341.6794	6	6	36	1.8	60.1819999999998	-35.8280000000002	70.0394082499273	104.882602822145	149.899706775325	213.502111599626	193.517525521378
38	222.5059	336.5386	6	6	37	1.85	169.294	-102.816	198.069655151919	149.448041416103	193.187534225707	203.674963261331	193.043455551607
39	234.3189	336.7997	6	6	38	1.9	236.26	5.22199999999998	236.317703280986	210.808824921169	236.476212899357	194.630185693055	193.197229541835
40	245.8801	334.9035	6	6	39	1.95	231.224	-37.9239999999993	234.313396868382	276.511308034924	276.461149469359	188.496529601271	190.657863312513
41	259.878013729219	327.650922467068	6	6	40	2	279.95827458438	-145.05155065864	315.303961054629	325.682138077491	309.156852651159	187.364862923061	186.965807241423
42	276.326424753493	316.401092892822	6	6	41	2.05	328.96822048548	-224.99659148492	398.551823818704	368.069822976569	326.182081774377	185.291436148686	182.120760521776
43	294.061205982764	303.053868568128	6	6	42	2.1	354.695624585421	-266.944486493881	443.923805364753	403.474257522615	322.258047235551	185.563022610027	175.432437156628
44	311.918230326977	289.509106783849	6	6	43	2.15	357.140486884259	-270.89523568558	448.256127776377	407.504880381149	307.955738049448	188.483208831249	171.284075587861
45	328.733370696074	277.666664830852	6	6	44	2.2	336.302807381941	-236.84883905994	411.335569598614	375.85285551383	288.456046286826	193.644171339513	169.377662918716
46	343.3425	269.4264	6	6	45	2.25	292.182586078519	-164.805296617041	335.457075347297	318.833956393611	260.139844854995	200.703638467732	168.546391822041
47	354.6354	265.3251	6	6	46	2.3	225.858000000001	-82.0259999999996	240.291699482109	247.841653122326	220.683165522046	203.614578172279	167.717471011939
48	362.1965	262.8968	6	6	47	2.35	151.222	-48.5660000000007	158.829309763658	173.437835051038	177.938510994348	195.811927330854	166.161481033901
49	366.6896	264.1505	6	6	48	2.4	89.8619999999994	25.0740000000008	93.2946114199525	112.774809328841	140.49020476314	188.736325976873	163.613412865279
50	366.8937	262.1953	6	6	49	2.45	4.08200000000079	-39.104000000001	39.3164792421712	65.5134755302628	110.827193209666	178.868634880626	162.209074412763
51	365.4694	261.4509	6	6	50	2.5	-28.4860000000003	-14.8879999999997	32.1419467363134	37.0430655950849	92.2504242843049	165.368160868479	170.846764941592
52	365.4855	261.2523	6	6	51	2.55	0.321999999999889	-3.97199999999998	3.98503048921834	33.1387564039545	81.0470745701815	148.235441180166	184.711205676987
53	366.2827	261.4602	6	6	52	2.6	15.9439999999995	4.1579999999999	16.4772600877689	48.2165513682954	69.3658074261563	128.207856600343	201.107760767252
54	363.6851	258.8413	6	6	53	2.65	-51.952	-52.3779999999999	73.7730654643007	71.726039239769	69.5169139042986	116.176850421485	215.694004608077
55	358.0588	257.7286	6	6	54	2.7	-112.525999999999	-22.2540000000004	114.705454063875	96.5806736101002	69.2812234744257	112.505228357161	225.292792182323
56	356.784462877662	265.103784449991	6	6	55	2.75	-25.4867424467602	147.50368899982	149.689386093682	101.688549257228	70.5964768819628	115.324535917641	228.009949822083
57	356.8556	271.5163	6	6	56	2.8	1.42274244675946	128.25031100018	128.258202340875	105.895071404643	75.7877168382866	121.932830424252	230.694474034717
58	355.7151	269.752	6	6	57	2.85	-22.8099999999995	-35.2859999999998	42.0166383234067	90.3458955805561	78.4772022063378	128.647998806471	230.314563073816
59	359.9089	271.9616	6	6	58	2.9	83.8760000000002	44.1919999999993	94.8056762013751	69.4669145241566	91.8634960798299	132.596640037503	232.614385588887
60	361.7265	271.6279	6	6	59	2.95	36.3519999999994	-6.6739999999993	36.9595749434426	54.9947600664729	114.183263504656	135.921619224256	242.730619249501
61	362.9492	269.7216	6	6	60	3	24.4540000000006	-38.1259999999997	45.294480811684	55.2658551554478	138.398647550977	154.328666960122	252.232785424135
62	365.595263852392	268.821792906653	6	6	61	3.05	52.9212770478398	-17.9961418669404	55.8974300524564	77.8319207550171	162.818586278323	184.130975205289	254.278910424804
63	365.1104	270.9355	6	6	62	3.1	-9.69727704783963	42.2741418669398	43.372113768281	138.020631428757	187.930190186785	216.652498924477	246.351966039625
64	357.068421268614	277.501195217072	6	6	63	3.15	-160.839574627721	131.31390434144	207.636004199221	207.330380577797	195.676366170707	242.904800384906	237.263138478457
65	343.598779858739	287.699973114311	6	6	64	3.2	-269.392828197499	203.97555794478	337.903128312141	270.642412490173	202.562014974085	256.941413025133	229.133342519499
66	328.469837814556	300.148583403015	6	6	65	3.25	-302.57884088366	248.97220577408	391.843226556885	320.594525218122	238.060857038282	255.316261176433	221.700880243389
67	315.449957180249	313.463775794479	6	6	66	3.3	-260.39761268614	266.30384782928	372.457589614336	313.520811586397	292.474233572292	257.774369897156	216.777029472581
68	308.3075	326.2623	6	6	67	3.35	-142.84914360498	255.97048411042	293.132677408028	267.103398519414	354.827795642617	264.817198816778	213.905001862955
69	308.0269	334.8711	6	6	68	3.4	-5.61199999999985	172.176000000001	172.267436040594	268.791333498767	393.946104689982	276.492445200901	212.244019919891
70	309.0219	329.6747	6	6	69	3.45	19.9000000000001	-103.928000000001	105.816062977226	314.30605465441	399.69956254561	306.592603618376	211.796699651338
71	318.059917675491	311.817481865926	6	6	70	3.5	180.76035350982	-357.144362681479	400.282901453653	389.061066067112	372.23387480189	339.097409979791	211.967612567602
72	333.983447914035	286.390433799886	6	6	71	3.55	318.47060477088	-508.5409613208	600.031195392551	474.371397793566	352.730153515988	360.322379669441	212.33399960026
73	352.512499314834	258.666994800883	6	6	72	3.6	370.581028015979	-554.46877998006	666.907734471535	532.295726571807	341.70420744677	364.496075478906	212.2579701448
74	369.367080477089	233.92060386792	6	6	73	3.65	337.091623245101	-494.92781865926	598.819094672866	475.676416105013	357.308524231096	358.349426535429	211.086784864075
75	380.2672	217.4247	6	6	74	3.7	218.00239045822	-329.9180773584	395.437706868428	391.154252377567	410.623192262667	345.761456681837	210.876037936692
76	384.9323	213.8795	6	6	75	3.75	93.3019999999999	-70.9039999999999	117.186349119682	294.347348826428	440.1339629213	328.077224569136	214.178290200705
77	392.7162	218.1346	6	6	76	3.8	155.678	85.102	177.420376755321	240.245650668625	428.170525766591	311.62122852091	221.84601759306
78	398.218	210.8314	6	6	77	3.85	110.036	-146.064	182.873216715844	288.950657953527	374.164355315195	299.162004919439	229.877909149113
79	411.798517594588	220.053068689534	6	6	78	3.9	271.61035189176	184.43337379068	328.31060388385	404.591509737588	322.752748380876	291.89139980228	231.463167585384
80	431.829763261796	244.941472923455	6	6	79	3.95	400.62491334416	497.76808467842	638.962743292939	465.186799155615	291.823350818063	287.671780078421	232.877599067846
81	452.011727298106	273.254165695649	6	6	80	4	403.6392807262	566.253855443881	695.390608039987	453.981361803962	283.920574336383	269.606558175081	232.522677797708
82	466.0444	292.7487	6	6	81	4.05	280.65345403788	389.890686087019	480.396823845453	405.259846093128	270.512303525831	240.537023995231	233.589314418
83	470.2617	297.4857	6	6	82	4.1	84.3460000000005	94.7400000000005	126.846029957583	294.696043682599	256.619802392107	207.863441365122	234.564090921462
84	470.4469	301.7168	6	6	83	4.15	3.70400000000018	84.6219999999994	84.703025329677	163.249638935178	226.474275373464	179.268769343245	230.26816318477
85	470.0387	306.0046	6	6	84	4.2	-8.16400000000044	85.7560000000001	86.1437312402941	75.8378078960474	164.720367894175	164.810662848251	223.436080894634
86	469.5945	307.8601	6	6	85	4.25	-8.88400000000047	37.1100000000001	38.1585843028802	59.2582429802515	99.0791534288618	173.040319224977	215.373082792219
87	470.1004	309.9671	6	6	86	4.3	10.1179999999999	42.1400000000006	43.3376686498022	47.6887046538009	52.9035222238714	185.917665288965	218.627002830436
88	468.6909	311.6529	6	6	87	4.35	-28.1899999999996	33.7159999999994	43.9482053786038	34.744692105752	41.5625274150485	194.938619481448	232.831997634969
89	469.7303	312.503	6	6	88	4.4	20.788	17.002	26.855333697424	34.9086679225461	35.7847903056128	186.433889969866	252.773050783667
90	470.199	313.4662	6	6	89	4.45	9.37400000000025	19.2640000000006	21.4236685000498	29.9692365516954	37.7979748784393	159.162594517315	270.835821495883
91	468.3776	314.1596	6	6	90	4.5	-36.4280000000008	13.8679999999999	38.9784633868506	23.8668118498456	62.1600641135716	125.947945615624	273.386326181269
92	468.3929	315.0915	6	6	91	4.55	0.306000000000495	18.6379999999997	18.6405117955487	23.8808759574248	101.323027052098	106.856249166558	264.685934503681
93	468.9972	314.798	6	6	92	4.6	12.0860000000005	-5.86999999999989	13.436081869355	40.8512576511265	133.257436570788	104.632106364019	251.497486570325
94	467.9155	313.9965	6	6	93	4.65	-21.6340000000002	-16.0299999999995	26.9256542353198	89.4114603045971	146.393504566268	102.186899834112	239.777784041138
95	463.4017	316.8004	6	6	94	4.7	-90.2760000000001	56.078	106.275576968559	172.676817552501	153.604821140455	101.110705107432	232.608639485317
96	452.741145776445	307.588898097192	6	6	95	4.75	-213.2110844711	-184.230038056161	281.779476654204	242.648061291731	152.816737802386	102.668941015302	232.225891475233
97	440.065289758574	289.916488807171	6	6	96	4.8	-253.51712035742	-353.44818580042	434.967298035067	268.906133175112	160.808976109245	125.632777139963	233.635907150172
98	431.4158	273.9434	6	6	97	4.85	-172.98979517148	-319.46177614342	363.292300565508	266.358384629784	167.701685312989	166.501990350499	241.809092470993
99	429.7168	266.2172	6	6	98	4.9	-33.9800000000002	-154.524	158.216013652222	216.222015300175	168.589009362611	213.654701765053	249.781906915176
100	428.4986	261.7018	6	6	99	4.95	-24.3639999999994	-90.308	93.5368342419176	148.94113466599	164.423435336425	253.999862913345	247.956582730477
101	428.3658	260.1526	6	6	100	5	-2.65600000000063	-30.9839999999997	31.0976300061594	92.7553093342461	143.177817917033	277.166094187457	238.594599153369
102	426.7353	255.502	6	6	101	5.05	-32.6099999999997	-93.0119999999999	98.5628948641423	68.2718855501101	149.942527227828	288.834845012132	229.523438364953
103	426.2973	251.4072	6	6	102	5.1	-8.75999999999976	-81.8960000000004	82.3631739067896	62.4884860430657	199.746544130209	295.131531775527	227.670800200984
104	425.6923	249.7226	6	6	103	5.15	-12.1000000000004	-33.6919999999998	35.7988947315416	70.1336205338905	280.915898963839	300.286798739031	232.967132370726
105	422.6373	250.7744	6	6	104	5.2	-61.1000000000001	21.0360000000003	64.6198367066958	150.943919789666	354.394904686235	300.406616122382	243.339255461125
106	419.1718	250.7065	6	6	105	5.25	-69.3099999999993	-1.35800000000017	69.3233024602831	306.737778926171	401.515450572528	291.41146372549	257.153599269604
107	394.626523728255	256.099317278926	6	6	106	5.3	-490.9055254349	107.856345578519	502.61439114302	493.559912377567	416.860713915019	281.35414901138	270.211357064012
108	352.770282048605	266.237812748018	6	6	107	5.35	-837.124833593	202.76990938184	861.332469589315	646.301323329404	422.561378238066	288.679565460538	279.769841957426
109	305.630274344653	277.623376843102	6	6	108	5.4	-942.80015407904	227.71128190168	969.909561988523	732.897280611166	431.984588115451	313.129923860485	284.922061539264
110	265.2337	286.7574	6	6	109	5.45	-807.93148689306	182.68046313796	828.326891465882	682.777508040371	436.389796908339	336.750570943639	289.11663925765
111	240.505333547957	291.148171610099	6	6	110	5.5	-494.56732904086	87.8154322019793	502.303088869092	538.384977549961	439.645109533947	351.241252691115	290.347585933505
112	227.960250120672	292.331576887033	6	6	111	5.55	-250.9016685457	23.6681055386805	252.015528289045	370.409263853335	412.765770794932	352.190627563347	290.275200416666
113	221.0111	292.8504	6	6	112	5.6	-138.98300241344	10.3764622593394	139.369817137261	226.478270487274	377.612586790868	350.709494037948	290.621134433001
114	214.8498	294.9261	6	6	113	5.65	-123.226	41.5140000000008	130.030993505395	146.392938456728	345.343948757131	363.74736490734	290.619602186291
115	210.5178	298.206	6	6	114	5.7	-86.6399999999999	65.598	108.671924635574	142.754033549493	319.106237201043	385.567805814818	288.166403982126
116	205.4867	299.0029	6	6	115	5.75	-100.622	15.9379999999999	101.876428716362	216.840196031776	300.967054809701	411.638257523906	281.75832190526
117	193.9982	301.1697	6	6	116	5.8	-229.77	43.3359999999993	233.821003752871	320.278633660927	287.520541211676	414.789936988061	271.290882343842
118	169.957064062112	309.641151324098	6	6	117	5.85	-480.82271875776	169.429026481961	509.800629548678	411.734203914813	278.857609837831	393.037693564354	262.910303454245
119	139.732703731302	321.205435122066	6	6	118	5.9	-604.4872066162	231.285675959359	647.223181651148	455.541171162675	295.510141699229	356.189421313474	259.220154637723
120	113.0223	330.549	6	6	119	5.95	-534.20807462604	186.87129755868	565.949775905005	432.287048873859	334.745814721297	324.233415601954	257.715949880776
121	97.339254322431	333.940486136476	6	6	120	6	-313.66091355138	67.8297227295207	320.911264955673	340.875023643886	383.631405513864	303.529077679553	257.930033283442
122	91.46185	333.9773	6	6	121	6.05	-117.54808644862	0.736277270480059	117.550392308794	270.741649737531	416.814103181189	291.715555821201	256.138353326579
123	91.28222	331.3464	6	6	122	6.1	-3.59260000000006	-52.6179999999999	52.740503398811	257.757425527782	408.46280033784	286.110737090474	254.260976703159
124	91.1871368153231	316.51888925704	6	6	123	6.15	-1.9016636935379	-296.550214859201	296.556312119371	311.721639865054	367.034893869817	280.952405633551	253.681835484419
125	90.0774929798633	291.492044209649	6	6	124	6.2	-22.1928767091961	-500.536900947819	501.028654856263	401.341157488519	329.360594002865	275.92619184187	252.529624308056
126	88.158303736742	262.017844533738	6	6	125	6.25	-38.3837848624259	-589.48399351822	590.732336642031	476.050577031794	306.091100549406	272.10518008503	251.214497350919
127	85.6345843290804	233.848269905218	6	6	126	6.3	-50.474388153232	-563.3914925704	565.647980426119	463.328138002104	295.910570430726	261.227615676304	239.05021246027
128	82.71135	212.7353	6	6	127	6.35	-58.464686581608	-422.25939810436	426.287601115188	400.963762477949	293.363864343117	237.141041447951	218.182644299177
129	80.98263	201.2171	6	6	128	6.4	-34.5743999999999	-230.364	232.944116970917	300.460561233757	266.394669567874	205.310385414961	194.351109148563
130	83.99477	192.2491	6	6	129	6.45	60.2428	-179.36	189.206777235489	190.479983372933	217.106568962443	178.681328817914	173.890623342168
131	85.13309	187.9877	6	6	130	6.5	22.7663999999999	-85.2280000000002	88.2163304210735	110.677151654439	160.578954656196	164.61881387577	161.807772061274
132	85.30878	188.7551	6	6	131	6.55	3.51380000000006	15.3480000000002	15.7450911219976	69.4612011336446	105.641128171418	160.08607908981	155.970216297163
133	86.47902	188.055	6	6	132	6.6	23.4048000000001	-14.0019999999998	27.273442522718	33.2493754469378	65.8192825580626	157.81245936837	152.872030613752
134	87.71963	188.5699	6	6	133	6.65	24.8121999999998	10.2979999999997	26.864364366945	20.6973480786349	43.5858769601051	143.616306061498	150.217363126369
135	87.32008	188.4904	6	6	134	6.7	-7.99099999999981	-1.58999999999992	8.14764880195488	20.8022729699029	28.0020636329619	119.491442801293	147.764854586939
136	88.57375	188.2705	6	6	135	6.75	25.0734	-4.39799999999991	25.4561935795594	20.9614134616862	23.1465272021338	90.7907371779331	145.674645410658
137	89.2092	187.7626	6	6	136	6.8	12.7089999999998	-10.1580000000001	16.2697155783375	17.7105527865657	24.2615877488944	63.3104879324796	140.634652207018
138	89.4576	189.1439	6	6	137	6.85	4.96800000000007	27.6260000000002	28.0691449816344	22.7547518189861	22.261054393624	43.3275950339996	128.429029649014
139	89.64394	189.6406	6	6	138	6.9	3.72680000000003	9.93400000000008	10.6100609913422	25.5957063256326	20.8379425551227	32.5127969836512	112.809645703673
140	90.93254	190.7004	6	6	139	6.95	25.772	21.1959999999999	33.368643964057	27.7209025278858	21.8763166401427	23.5478310823823	99.0929290626798
141	92.67789	189.759	6	6	140	7	34.907	-18.8280000000003	39.6609661127917	23.5606953255617	21.0025196996702	20.0864664429951	91.1818367399766
142	93.38463	190.9031	6	6	141	7.05	14.1347999999999	22.8820000000002	26.8956965896034	23.9653323236796	20.9798476935412	20.2248767731256	88.8580181448128
143	93.46503	190.5487	6	6	142	7.1	1.60799999999995	-7.08799999999997	7.26810897001409	20.9978814612992	20.8359075099365	19.63332413703	88.3733856484794
144	92.85402	190.7089	6	6	143	7.15	-12.2201999999999	3.20400000000006	12.6332459819318	16.4093330737078	21.4397170071973	19.4823206191876	81.3942284206529
145	93.77021	190.5706	6	6	144	7.2	18.3238	-2.76599999999974	18.531389652155	14.2387928591966	19.0935985318026	19.6035173320083	69.6324967045896
146	93.86604	189.7402	6	6	145	7.25	1.91659999999985	-16.6080000000005	16.7182241748344	18.1111196943113	17.0264056838564	19.2441107362855	54.9389649461601
147	93.11581	190.0241	6	6	146	7.3	-15.0046	5.67800000000034	16.0429955170475	18.9141016907149	16.1881657973569	20.0416887377324	40.8509580938351
148	91.81211	190.2947	6	6	147	7.35	-26.0739999999998	5.41200000000003	26.629743145588	17.189315602306	17.005593880436	19.7170178500773	30.8983927742931
149	92.50706	189.8365	6	6	148	7.4	13.8989999999998	-9.1640000000001	16.6481559639498	17.643478294005	18.1266986832526	20.3089059923858	26.3544094808969
150	92.36116	190.3099	6	6	149	7.45	-2.91799999999995	9.46799999999996	9.90745921011028	18.1375387355172	17.330718023874	19.5045293074458	24.4135507244461
151	93.3005	190.1717	6	6	150	7.5	18.7868	-2.76400000000024	18.9890376333295	15.9000680665606	17.4857017729009	17.7448596041835	22.7164907968564
152	92.57146	190.7421	6	6	151	7.55	-14.5808	11.4080000000001	18.5132977246087	17.3392956757902	19.1035297819236	17.6299571998155	24.5605502659909
153	92.37959	189.9942	6	6	152	7.6	-3.83740000000017	-14.9579999999997	15.4423898008046	17.472120445442	18.598128190218	18.9343119285885	25.0682750233941
154	91.18748	190.01	6	6	153	7.65	-23.8422	0.31599999999969	23.8442940100981	17.3279252517967	19.1780949775743	19.1721507798075	25.8087738729209
155	91.70895	189.9236	6	6	154	7.7	10.4294000000002	-1.72799999999995	10.5715830583694	20.06952082833	19.915460083089	19.7735506078863	27.2749503897303
156	91.146	190.6429	6	6	155	7.75	-11.259	14.3860000000001	18.2680616651029	21.2961883138755	18.4633135245105	19.087192714387	27.373826903211
157	90.52388	189.1568	6	6	156	7.8	-12.4423999999999	-29.7219999999999	32.2212756072752	21.0168942793584	19.0717486022742	18.3914282551906	28.1274699947951
158	89.67782	189.8261	6	6	157	7.85	-16.9212000000002	13.3859999999999	21.5757272285316	22.358799720736	20.8630299767411	18.4691905145866	27.7495643784315
159	90.64358	190.398	6	6	158	7.9	19.3152000000001	11.438	22.4478238375127	19.5987017972243	20.2176028763623	20.1960219781425	27.7257497916359
160	90.15288	189.6868	6	6	159	7.95	-9.81400000000008	-14.2239999999998	17.2811102652577	18.0739763762183	22.2163831918986	25.2792703665099	27.2720267451978
161	90.36988	189.6338	6	6	160	8	4.33999999999997	-1.05999999999995	4.46757204754436	20.4298716396068	20.6886836558731	25.3465151507177	26.9139112484011
162	89.24152	189.1445	6	6	161	8.05	-22.5672	-9.78600000000029	24.5976485022452	19.4183114733663	17.6793267284576	28.8962237588562	26.5548703225676
163	88.85269	187.5227	6	6	162	8.1	-7.77659999999997	-32.4360000000001	33.3552035454741	22.0739666630611	18.3402528389553	30.5032259097583	26.9003837120695
164	87.98371	187.4926	6	6	163	8.15	-17.3795999999999	-0.601999999999521	17.3900230063101	21.7786655145219	21.2139489787108	32.1352271266542	27.1142651851762
165	86.77259	188.4242	6	6	164	8.2	-24.2224000000002	18.6320000000001	30.5593862137316	17.2846770806969	30.6430806499307	34.9463834474522	27.2198501393211
166	86.87938	188.5289	6	6	165	8.25	2.13580000000007	2.0939999999996	2.99106630484826	16.2506340383037	32.2297167769249	35.5035430701365	27.1030298834233
167	86.98454	188.5128	6	6	166	8.3	2.10319999999996	-0.321999999999889	2.12770633312019	23.0095864840552	38.7206989154383	36.2132512518578	27.0266279718903
168	86.32126	187.2694	6	6	167	8.35	-13.2656	-24.8680000000002	28.1849883335085	39.2121946368003	40.1434218427755	35.7821109067858	27.4201742839321
169	86.27959	184.7105	6	6	168	8.4	-0.833399999999926	-51.1779999999999	51.1847852350675	42.680768039328	44.0528513769461	35.1425935908861	27.7975993125445
170	87.3983	179.2452	6	6	169	8.45	22.3742000000001	-109.306	111.572426977457	60.1567207501798	47.6763837030058	35.0395241829497	29.4730498555951
171	86.44382	178.895	6	6	170	8.5	-19.0896000000001	-7.00400000000002	20.3339333174869	64.0362096472473	50.3184024843999	36.0829628926187	30.6816175428984
172	86.94253	174.4475	6	6	171	8.55	9.97420000000005	-88.9500000000004	89.5074698873791	65.096116269837	54.7471757752579	35.4797834453197	31.9604705988113
173	86.31621	172.1523	6	6	172	8.6	-12.5264000000001	-45.9039999999999	47.582432818846	56.1405727692113	53.2239689746163	34.8664554955504	31.8577318731314
174	87.5693	169.6213	6	6	173	8.65	25.0618	-50.6200000000001	56.484318348016	57.9560369294718	49.0712382030614	35.0563795905449	32.0224801938837
175	87.20768	166.3012	6	6	174	8.7	-7.23240000000004	-66.4019999999999	66.7947094743288	49.3376308003361	39.4359677159687	34.6661496707559	32.1939536586808
176	87.80407	164.957	6	6	175	8.75	11.9278	-26.884	29.4112541187893	42.4117283019853	39.9362090083124	35.1188670524596	32.206663721112
177	88.93297	162.9293	6	6	176	8.8	22.578	-40.5539999999996	46.4154392417003	33.0463601362858	32.2388679752011	35.6618276885899	31.9899358475817
178	88.32892	163.1629	6	6	177	8.85	-12.081	4.67199999999991	12.9529203270923	22.7313626627261	29.5894891483253	36.3711580532775	32.0578485240977
179	87.94343	162.8721	6	6	178	8.9	-7.7097999999998	-5.81600000000037	9.6574775195183	21.9163810871531	26.0599078041436	35.3991766469465	32.536044366743
180	88.56268	163.3144	6	6	179	8.95	12.3849999999999	8.84600000000034	15.2197221065302	15.1401051500661	21.6559156385059	33.6668293446803	32.747560330091
181	87.50007	164.0041	6	6	180	9	-21.2522000000001	13.7939999999998	25.3363462409243	16.7672499946654	19.9193316205193	36.016719935079	32.9903506051829
182	88.04439	163.6935	6	6	181	9.05	10.8864000000003	-6.21199999999988	12.5340595562652	19.0734554720015	16.5764796019219	35.0247174387664	32.4588234088351
183	89.05921	163.4072	6	6	182	9.1	20.2963999999997	-5.72600000000023	21.0886445500888	20.5804686142858	19.5183471319386	33.2122378365046	32.5889350645742
184	88.79019	164.4319	6	6	183	9.15	-5.38039999999995	20.4940000000005	21.188504906199	17.9222821538855	21.7271150908315	31.9097332611132	32.408901239749
185	87.93623	163.6801	6	6	184	9.2	-17.0792	-15.0360000000001	22.7547878179517	18.0128540537778	27.8976909733919	29.4415238699094	31.8569041279077
186	87.36105	163.8587	6	6	185	9.25	-11.5035999999998	3.57199999999978	12.0454139389227	22.2694442692119	32.0972308618455	28.9097843720875	31.980776841101
187	88.00813	163.9129	6	6	186	9.3	12.9415999999998	1.08400000000017	12.9869190557266	24.3807747096616	37.8105669023317	27.7666204433056	32.2379507760543
188	86.06763	163.0627	6	6	187	9.35	-38.81	-17.004	42.3715956272596	35.2149133324979	36.8349865246838	28.3335861414095	31.8078986286636
189	84.59199	162.478	6	6	188	9.4	-29.5128	-11.694	31.7451571084472	46.2721795698055	37.7595587180827	29.9294951426	30.8953323998962
190	84.03003	158.673	6	6	189	9.45	-11.2392	-76.1000000000001	76.9254809321334	57.6082797508856	37.227132101313	30.4555964772324	28.6553118241326
191	81.57882	156.3653	6	6	190	9.5	-49.0242000000001	-46.1540000000002	67.3317451254609	51.4005287801557	37.9002371236556	29.8977383177471	28.9734495784951
192	81.89381	152.8962	6	6	191	9.55	6.29980000000018	-69.3819999999999	69.6674199611267	51.1383427265038	38.9567612846892	29.4378633723505	27.315789899235
193	81.32861	152.9366	6	6	192	9.6	-11.3040000000001	0.808000000000106	11.3328407736102	39.239350870128	37.1488251508804	30.311414633598	26.7057143487449
194	79.92589	152.3467	6	6	193	9.65	-28.0544	-11.798	30.4342268401877	29.5282946775057	38.1318751943684	29.7614228889532	26.0884882837872
195	79.94574	153.218	6	6	194	9.7	0.397000000000105	17.4259999999998	17.4305216502546	20.3052428184929	33.0135019810729	29.0476585850596	25.2682455910661
196	79.01493	153.3404	6	6	195	9.75	-18.6161999999999	2.44799999999998	18.7764641623495	22.8971215216052	27.6982457736488	28.8426866297425	25.1370137190166
197	78.82142	154.502	6	6	196	9.8	-3.87020000000007	23.2320000000004	23.5521606660625	25.125407662233	21.0651598423693	28.8140738635186	24.4988385047149
198	77.76729	153.8986	6	6	197	9.85	-21.0826	-12.0680000000004	24.2922342891717	26.7876530920177	23.7878427425122	27.2446392040497	24.7799288084262
199	78.79231	152.0901	6	6	198	9.9	20.5004	-36.1699999999996	41.5756575433266	25.8681968697918	21.7632870598238	26.3914881528459	25.3501468514646
200	77.7669	152.868	6	6	199	9.95	-20.5081999999999	15.5579999999998	25.7417487991781	21.8250768662458	20.8681850688062	23.6437943035848	25.3861241299476
201	77.7341	152.1598	6	6	200	10	-0.656000000000176	-14.1640000000001	14.17918305122	24.6785639634191	19.7851361358293	21.9301792219112	25.4019133116442
202	77.89278	152.2113	6	6	201	10.05	3.17360000000008	1.03000000000009	3.33656064833245	18.4011664574146	18.671386442348	19.6068623597037	25.395870598076
203	76.11205	152.9503	6	6	202	10.1	-35.6146000000001	14.7800000000001	38.5596697750384	14.9487170455947	17.3404532572189	20.1991908609853	25.3175286794219
204	76.60951	153.0601	6	6	203	10.15	9.94920000000008	2.19600000000014	10.1886700133041	13.7020754018669	14.6511011113234	20.2672433064613	25.2516385147182
205	76.95389	153.3074	6	6	204	10.2	6.88760000000002	4.94599999999991	8.4795017400788	15.5176960184503	14.2740866260968	21.0949673122228	25.2942083628058
206	76.59638	153.4807	6	6	205	10.25	-7.1502000000001	3.46600000000024	7.94597483258052	10.0023425510187	16.1621126701737	21.3642430659458	26.0730973494868
207	76.78305	152.8887	6	6	206	10.3	3.73340000000013	-11.8400000000003	12.4146637312497	10.9010357652321	18.1485648770381	21.2310565661242	29.2962463081124
208	76.57498	153.3969	6	6	207	10.35	-4.16140000000013	10.1639999999998	10.9829024378803	13.5994562065989	16.6105389794584	21.2262714754428	33.9868356003727
209	75.85738	153.5517	6	6	208	10.4	-14.3519999999998	3.09600000000046	14.6821360843713	18.6221499384806	18.7711995530988	20.7707985603293	39.909320847079
210	76.24718	154.5788	6	6	209	10.45	7.79599999999988	20.5419999999998	21.9716039469127	20.7794337356259	21.3217495556394	20.3166517826627	44.6368745253904
211	76.57618	156.1987	6	6	210	10.5	6.57999999999987	32.398	33.0594434919888	23.2187354078982	22.9433499960623	20.9060883055412	48.5073772500856
212	75.43509	156.4076	6	6	211	10.55	-22.8217999999998	4.178	23.2010827169766	26.6413633409656	23.7907266899004	21.3538778238015	50.3634175083936
213	76.41724	157.0229	6	6	212	10.6	19.6430000000001	12.3059999999998	23.1794107992416	29.04404290468	25.1120896936666	20.3236427252458	52.2562269337878
214	75.61534	155.6502	6	6	213	10.65	-16.0380000000001	-27.4539999999996	31.7952757497082	27.264550053644	26.8904960093352	20.7418541404832	52.8571227094502
215	76.74069	154.377	6	6	214	10.7	22.5069999999999	-25.4640000000001	33.9850017654847	26.8020196441749	26.3592169392287	21.5407581405521	53.0449859845885
216	75.63523	154.8643	6	6	215	10.75	-22.1091999999999	9.74599999999953	24.1619792368089	27.0054439794351	25.6500639409088	23.3035080692312	53.9423620825889
217	75.85237	153.8427	6	6	216	10.8	4.34279999999973	-20.4319999999996	20.888430669631	27.1396286777049	24.5591907705648	29.7784187527061	56.9575565925741
218	74.98801	154.6892	6	6	217	10.85	-17.2871999999998	16.9299999999998	24.1965324755426	23.6743909737774	24.0367464710332	40.7290319966957	61.0655456834074
219	75.57774	156.2016	6	6	218	10.9	11.7946000000001	30.2480000000003	32.4661992410571	24.0355778281736	22.7125087278676	53.4271535413121	65.4788939487621
220	75.65337	155.3721	6	6	219	10.95	1.51259999999979	-16.5900000000005	16.6588132458472	22.3163618969547	21.7597667254647	65.629954747196	69.3447056462148
221	75.07367	156.5339	6	6	220	11	-11.5939999999998	23.236	25.9679135087899	21.0680489626312	23.6636661424001	75.08457527826	72.1700011874702
222	74.69473	156.05	6	6	221	11.05	-7.5788	-9.67799999999954	12.2923510135365	18.2853887780303	35.7661108155119	81.1199726570835	72.6085672700444
223	75.21334	155.3172	6	6	222	11.1	10.3721999999999	-14.6559999999999	17.9549678039254	19.845142477152	56.3459742997249	84.3132630065903	73.5163683590837
224	76.07364	154.9702	6	6	223	11.15	17.2059999999999	-6.94000000000017	18.5528983180526	23.2917544566266	79.9638110732889	85.4470021124391	73.8492638217794
225	74.85818	155.1047	6	6	224	11.2	-24.3091999999999	2.69000000000005	24.4575817414558	49.2158597340691	104.900692555163	84.9950046569542	74.6093343140963
226	76.47009	156.5426	6	6	225	11.25	32.2381999999999	28.7579999999997	43.2009734061627	91.6238996368185	124.519086615611	86.520481099232	74.6675571576706
227	82.52707	152.8465	6	6	226	11.3	121.1396	-73.922	141.912877400749	141.642233368548	137.680754543602	92.684056619024	74.7020784193509
228	91.5263742551881	145.687103000513	6	6	227	11.35	179.986085103762	-143.18793998974	229.995167317672	189.956242633175	144.589779542147	100.904819891372	76.2186538798137
229	101.814679333009	137.051390115005	6	6	228	11.4	205.766101556418	-172.71425771016	268.644566976698	225.746418774596	148.181495497011	110.186989337195	76.4370270867682
230	111.819287244326	128.285857171995	6	6	229	11.45	200.09215822634	-175.3106588602	266.027628064591	226.145649353135	148.230242588444	118.372759509767	76.2345024271533
231	119.9675	120.737	6	6	230	11.5	162.96425511348	-150.9771434399	222.15185411327	197.555659447476	149.377296056064	123.433914069399	76.3586836646839
232	125.4444	116.0703	6	6	231	11.55	109.538	-93.3339999999998	143.909030293446	154.720757625474	149.602002422536	123.863256716287	76.7248054934586
233	129.7538	115.461	6	6	232	11.6	86.1880000000002	-12.1860000000001	87.0452177893768	106.504242543713	145.463665483019	126.709093992922	76.7928933131941
234	132.4014	114.8225	6	6	233	11.65	52.9519999999997	-12.7699999999999	54.4700578666845	73.0081733375318	140.410167601101	126.956673503076	76.7156564589556
235	133.1321	113.8117	6	6	234	11.7	14.6140000000003	-20.2160000000001	24.9450526557875	73.0583554919367	131.844826464371	127.677910487641	76.7120545040572
236	133.8001	111.161	6	6	235	11.75	13.3599999999996	-53.014	54.671508082364	93.3716715185624	122.348741523187	126.03160624611	76.4168111524884
237	135.7847	104.2316	6	6	236	11.8	39.692	-138.588	144.159941065471	126.099577576728	110.045758888972	119.625738085996	76.6763397371462
238	140.4423	96.03143	6	6	237	11.85	93.152	-164.0034	188.611797922505	157.185410385028	108.828408443696	111.708275762932	77.0050776626182
239	146.794	87.16659	6	6	238	11.9	127.034	-177.2968	218.109588157513	171.689309708842	105.731851509141	99.4469006322244	76.5836533113481
240	150.5019	78.94536	6	6	239	11.95	74.1579999999999	-164.4246	180.374216697287	147.033162286008	107.125578386837	86.8390501071106	76.98814714935
241	155.0634	74.51404	6	6	240	12	91.2299999999999	-88.6264	127.191004701433	124.28514536883	102.685916436156	77.6327920511077	76.7016017553005
242	155.2651	73.48975	6	6	241	12.05	4.03399999999976	-20.4857999999999	20.8792039513003	85.3641254415532	89.6494737494554	72.3296383298337	76.8626021337537
243	158.9839	73.91982	6	6	242	12.1	74.3760000000003	8.60140000000001	74.8717133366136	57.0657463886465	77.9528860428438	69.2725236197979	76.7167774412537
244	159.8443	73.11928	6	6	243	12.15	17.208	-16.0108	23.5044885211314	33.6825231634702	58.4836336633479	67.9843108054721	76.4428711440155
245	161.5516	72.18938	6	6	244	12.2	34.1460000000001	-18.5980000000001	38.8823214327541	32.2657852129029	41.8332737498506	68.4291043511602	76.6071664743406
246	161.6381	71.68297	6	6	245	12.25	1.73000000000002	-10.1282	10.2748885755516	31.620626716858	32.9168425790286	66.3131412057448	75.6362751572196
247	160.9568	71.79077	6	6	246	12.3	-13.6260000000004	2.15599999999995	13.7955141984636	31.6031418851426	34.6135177706951	60.6686228552683	72.6673558974408
248	162.9639	68.82355	6	6	247	12.35	40.1420000000002	-59.3444	71.6459208563894	26.6008011110548	29.7166387958998	53.1053354338643	67.5089462031669
249	163.083	69.98833	6	6	248	12.4	2.38200000000006	23.2956000000001	23.4170643625542	32.1511619945869	30.2367701018035	42.9803172855012	61.182723248707
250	163.3203	69.33666	6	6	249	12.45	4.74600000000009	-13.0334000000002	13.8706175623152	36.9612503284873	29.732630315483	35.603534788933	54.5497234550678
251	162.9419	71.19996	6	6	250	12.5	-7.56799999999998	37.2660000000002	38.0266929932122	27.8126508749416	29.9403659753335	29.9692894412018	49.8183668039163
252	164.358	69.94479	6	6	251	12.55	28.322	-25.1034000000001	37.8459558679657	28.8703983184645	31.6877719610812	29.86194755122	47.311541046076
253	164.5213	71.2296	6	6	252	12.6	3.26599999999985	25.6962000000001	25.9029235886609	32.8644595199112	28.2577848248848	26.7244608895857	45.8711047651081
254	165.802	70.58163	6	6	253	12.65	25.6139999999999	-12.9594	28.7058015801684	27.72956995608	27.4770009076546	25.9290687849553	46.0945756164878
255	167.2015	69.63062	6	6	254	12.7	27.9900000000004	-19.0202000000002	33.8409235695486	26.4142935936752	29.3737958280154	25.5364224610407	46.1708327515513
256	166.6816	69.29723	6	6	255	12.75	-10.3980000000001	-6.66779999999989	12.3522451740565	28.7029187748279	27.0217363033751	25.2409440683292	45.1192164659071
257	165.5743	70.40102	6	6	256	12.8	-22.1460000000002	22.0758000000001	31.2695740559415	26.0836034968447	25.1103773317449	25.7089737088859	42.1358836223075
258	166.5019	68.78041	6	6	257	12.85	18.5520000000002	-32.4122	37.3460494944245	25.8831321361196	23.7322829832715	23.3096166434022	38.375258328484
259	167.1621	69.19665	6	6	258	12.9	13.2040000000001	8.32480000000004	15.6092251902522	26.3139026506703	21.621367468107	22.9185458651896	33.5557962567107
260	165.5225	69.28406	6	6	259	12.95	-32.792	1.74819999999983	32.8385667659233	23.8064610698147	21.3402146065984	22.260396803025	30.022156819547
261	165.1447	69.9032	6	6	260	13	-7.55600000000015	12.3828	14.5060977468099	18.7616471917152	20.5415221613249	22.003941556725	27.2754939306736
262	166.0658	69.73341	6	6	261	13.05	18.4219999999999	-3.39579999999984	18.7323661516637	17.1591314393694	19.7301754566906	22.2934437623184	27.1641964862606
263	166.2654	70.3057	6	6	262	13.1	3.99200000000008	11.4457999999999	12.1219801039269	16.7972970770771	18.3614484619195	22.4696859104182	25.9002958924938
264	166.6359	70.22202	6	6	263	13.15	7.40999999999985	-1.67360000000002	7.59664642852344	14.7691416719795	18.3600908227246	24.2048404275035	25.5588569885894
265	165.1158	70.53243	6	6	264	13.2	-30.4019999999997	6.20820000000009	31.0293949544619	15.6538898435665	15.1469977780345	23.9125611519424	25.0832696175887
266	164.9326	70.65108	6	6	265	13.25	-3.66399999999999	2.37299999999976	4.36532072132149	17.9612497321239	16.9861468100748	23.9252917260695	24.9805212398541
267	164.6311	69.53322	6	6	266	13.3	-6.03000000000009	-22.3571999999999	23.1561070095989	19.5610502060798	19.4765101928918	23.6031443893467	25.3176321039621
268	163.5015	69.88443	6	6	267	13.35	-22.5920000000002	7.02419999999989	23.6587795467139	13.4966984789919	21.2070888375648	23.6451812231037	24.2372773115622
269	162.7232	69.93249	6	6	268	13.4	-15.566	0.961200000000133	15.5956487983027	19.2031519481701	26.7883133868999	24.1312752279203	24.3729112672397
270	162.7522	69.91222	6	6	269	13.45	0.579999999999927	-0.405399999999929	0.707636319022602	23.299130542217	26.4849076972865	24.4407788501611	24.870751820361
271	164.0616	70.90776	6	6	270	13.5	26.1880000000002	19.9107999999998	32.8975880672125	24.4529279430057	27.309061290814	24.5816984201453	24.6347784972545
272	162.0127	71.6576	6	6	271	13.55	-40.9780000000001	14.9968000000001	43.6359999798333	34.0155765677201	27.4761133220028	24.4664454213011	23.9006029925176
273	163.112	72.63562	6	6	272	13.6	21.986	19.5604	29.4277665506576	39.473116915581	28.9289139842878	25.076130895402	23.4765275842209
274	161.4532	75.33749	6	6	273	13.65	-33.1759999999997	54.0374	63.4088919218746	35.4149706334579	29.9024596331159	25.1886451922236	23.22677944375
275	160.5476	74.27014	6	6	274	13.7	-18.1120000000004	-21.3470000000001	27.9953380583271	31.6530961017887	33.7345599222876	24.6301167741368	22.7910213262368
276	159.9225	74.18901	6	6	275	13.75	-12.5019999999995	-1.62260000000003	12.6068566565971	33.4049000255699	32.1772500302157	24.7200984113791	22.7881152318642
277	160.5886	73.14153	6	6	276	13.8	13.322	-20.9495999999999	24.8266273214868	25.7893426985117	29.4563806497105	24.9262904990382	22.662831094018
278	162.1849	74.1891	6	6	277	13.85	31.9259999999997	20.9513999999999	38.1867861695636	27.9960029289942	28.9451729532391	25.1649379797223	22.1414216577887
279	161.1876	74.96984	6	6	278	13.9	-19.9459999999999	15.6148000000002	25.331105286584	28.9395294269735	23.5889769975472	25.8272766692897	22.6754091367735
280	159.240501473806	74.8398629793452	6	6	279	13.95	-38.9419705238799	-2.59954041309612	39.0286392107393	27.2596651976323	22.7753258509872	27.481106837697	22.4529624456701
281	158.3786	74.75343	6	6	280	14	-17.23802947612	-1.72865958690409	17.3244891464937	24.4854458809084	22.1311355319441	27.265615437784	22.2054379247641
282	158.8909	75.39545	6	6	281	14.05	10.2459999999996	12.8404	16.4273061747809	21.3886112965826	22.3764676760735	25.5077622227169	21.8417225589142
283	157.7165	75.70996	6	6	282	14.1	-23.4879999999998	6.29019999999997	24.3156895859441	17.5546487729801	21.4009619751569	24.4833692580235	21.933848565523
284	157.7462	75.21851	6	6	283	14.15	0.593999999999824	-9.82900000000001	9.84693236495509	15.3227416369147	21.7520937054636	22.2487184599965	22.3318892725636
285	157.3494	76.12872	6	6	284	14.2	-7.93599999999969	18.2042000000001	19.858826592727	17.4932701545148	21.2276537531064	21.6694815005313	22.3863895664822
286	157.5164	76.38781	6	6	285	14.25	3.34000000000003	5.18180000000001	6.16495346616666	18.3164780694054	22.3539808453523	21.6509387376589	22.9951813825412
287	156.162031880258	76.5496000104346	6	6	286	14.3	-27.0873623948398	3.23580020869201	27.279948762781	22.1155761143445	21.5591437957233	21.7225177986892	22.6551155357009
288	154.8928	75.90932	6	6	287	14.35	-25.3846376051604	-12.8056002086922	28.4317291603972	24.9006587332326	20.0215655628079	20.6376620924737	22.8826795414641
289	155.6902	74.70771	6	6	288	14.4	15.9480000000002	-24.0321999999998	28.8424225896507	29.3852200537898	20.9084599224458	21.2195430456267	22.9851332031698
290	156.599	76.13162	6	6	289	14.45	18.1759999999997	28.4781999999998	33.7842396871674	25.6250174369319	20.5636371500754	20.4651460411792	23.4680850595732
291	155.4733	75.25074	6	6	290	14.5	-22.5139999999999	-17.6176000000001	28.5877600689526	21.7266530562105	21.1707419433737	19.8291774293829	22.9952716012228
292	155.2418	75.6059	6	6	291	14.55	-4.62999999999965	7.10320000000024	8.47893567849174	19.701343730547	21.0685679213049	19.2169996965273	22.5872793085952
293	154.802	75.68578	6	6	292	14.6	-8.79600000000039	1.59759999999977	8.93990725678998	16.2266155669182	19.8743622097905	18.7915662356441	22.1339955428313
294	155.6571	76.06593	6	6	293	14.65	17.1020000000004	7.60300000000001	18.7158759613333	12.9562638329576	20.6869923857899	19.4751333529036	21.0235176628665
295	156.4397	76.31252	6	6	294	14.7	15.6519999999995	4.93180000000024	16.4105988690232	16.5121184056778	19.702638329252	20.1426623588276	20.3465133072165
296	156.247	75.73186	6	6	295	14.75	-3.85399999999947	-11.6132000000002	12.23600139915	18.0220713633705	17.3043740134135	21.2702643537033	20.6233104655539
297	155.4537	76.778	6	6	296	14.8	-15.8660000000003	20.9228000000002	26.2582085420925	21.6726410410327	16.8748555973312	20.3839405723636	20.3177223166343
298	156.2384	76.52498	6	6	297	14.85	15.6940000000003	-5.06040000000013	16.4896720452534	23.1786610915858	17.5615669084803	20.6004211032059	20.4891067357083
299	154.3957	76.67049	6	6	298	14.9	-36.8540000000002	2.91020000000003	36.9687243496447	21.6524841938694	18.0418067833614	20.1429897370498	20.0982632763103
300	155.5842	76.81318	6	6	299	14.95	23.7700000000001	2.85380000000004	23.9406991217885	17.2375927889847	19.7216875675798	19.4550632814494	19.972043923463
301	155.6883	76.6078	6	6	300	15	2.08199999999977	-4.1076000000001	4.60511691056806	17.1010624535901	21.3697867640329	18.7249277646616	20.3482283245354
302	155.89283442907	76.6516760666992	6	6	301	15.05	4.09068858140017	0.877521333983964	4.18375151766865	14.4109725256901	19.6993132234223	19.6667963944734	20.7405875654615
303	156.682791182065	76.67663725068	6	6	302	15.1	15.7991350598996	0.499223679616136	15.8070203682807	16.2647140435739	21.3264799966213	19.7846218276392	20.7533620741569
304	157.7268	76.13551	6	6	303	15.15	20.8801763587002	-10.8225450136001	23.5182747101445	21.0870893341964	19.5989870883098	19.7983168657365	20.7761303246701
305	158.644854024547	74.7519137643557	6	6	304	15.2	18.3610804909398	-27.6719247128858	33.2094067112074	22.1610336578598	19.2074882336467	19.0235451139017	21.6309276486684
306	158.8624	73.33264	6	6	305	15.25	4.35091950906042	-28.3854752871142	28.7169933636809	25.5518975396524	20.1454815159097	19.595682193449	23.0904030387121
307	158.5267	72.99282	6	6	306	15.3	-6.71400000000006	-6.79640000000006	9.55347313598576	24.7870016509295	22.4587371916156	18.9129268345795	23.7020277977941
308	159.5412	74.27892	6	6	307	15.35	20.29	25.7220000000001	32.7613397772436	22.1502624237196	22.007676746798	20.340551378943	23.9899592909299
309	160.2309	74.98172	6	6	308	15.4	13.7939999999998	14.0559999999999	19.6937952665298	19.2038736976229	21.5548269481115	18.9769835069938	24.1099046279069
310	160.7954	74.15473	6	6	309	15.45	11.2900000000002	-16.5397999999999	20.0257105751582	22.7564407253714	18.3254026602235	19.4789418057468	24.6906354686904
311	160.8374	74.85272	6	6	310	15.5	0.840000000000032	13.9598000000001	13.9850497331973	18.4634559539436	17.821577622865	20.8672792196878	24.128032359281
312	161.6066	73.7241	6	6	311	15.55	15.3839999999997	-22.5724	27.3163082747283	18.3226522452935	18.1265404457367	22.2641754343957	24.6742794233867
313	161.0566	73.85264	6	6	312	15.6	-10.9999999999997	2.57079999999974	11.2964159201045	14.5005428967273	19.3546227612647	22.7151579126698	25.3866861936072
314	160.3675	74.50584	6	6	313	15.65	-13.7819999999999	13.0640000000002	18.9897767232794	16.4392815481071	18.3549799256778	22.0771272964366	25.9238591478677
315	160.3349	74.53795	6	6	314	15.7	-0.652000000000044	0.642199999999775	0.915163832327179	13.4966401661019	19.7503953778468	23.1191929385091	26.6846152972582
316	161.13611949453	73.6663110291166	6	6	315	15.75	16.0243898905998	-17.4327794176679	23.678742990096	20.2457895685857	21.589076923466	24.9105417237208	26.6414836559744
317	161.6747	73.99346	6	6	316	15.8	10.7716101094002	6.54297941766799	12.6031013647022	18.3873076060621	22.0696136771757	27.0201150232247	26.3079462425276
318	161.4747	76.23667	6	6	317	15.85	-3.99999999999977	44.8642000000001	45.0421629325236	25.0002478589663	23.4226390785415	27.3794974786539	28.1243711218355
319	161.95	76.33252	6	6	318	15.9	9.50599999999952	1.91699999999997	9.6973669106614	26.7388722988249	22.5994276447617	28.076819518764	29.4630797184032
320	160.7192	77.50372	6	6	319	15.95	-24.6159999999998	23.424	33.979865096848	30.6425871882496	27.9129832167947	29.9262076559314	29.65462729624
321	161.4255	76.04736	6	6	320	16	14.126	-29.1272000000001	32.3718651893894	26.5994885884974	31.9995058245767	29.5311369539004	29.9043454562285
322	159.8353	75.82204	6	6	321	16.05	-31.8040000000002	-4.50639999999993	32.1216758118255	26.8115476834614	35.9136896007128	29.6817624523001	30.1438872894087
323	158.9347	74.96774	6	6	322	16.1	-18.0119999999999	-17.0859999999999	24.8266699337627	30.8257185746232	35.4043721960432	30.9887505595753	29.9915461460254
324	158.7762	75.48174	6	6	323	16.15	-3.17000000000007	10.2799999999999	10.7576623854813	37.2601393503284	37.7986591118503	32.0494014299989	29.6919634900609
325	159.9538	77.91422	6	6	324	16.2	23.5520000000002	48.6496	54.0507195526573	41.184792013176	40.1020199340161	34.3456854806148	29.1438397408728
326	157.2764	79.71598	6	6	325	16.25	-53.5480000000001	36.0352	64.5439690679154	44.209255803589	37.4731969843349	33.6872851184998	28.9127152494265
327	158.9562	77.74821	6	6	326	16.3	33.596	-39.3554	51.7449391260634	48.7857705402392	37.2939112274244	33.7029656504757	29.2871639031638
328	157.8548	79.41456	6	6	327	16.35	-22.0279999999997	33.3269999999999	39.9489888858276	49.378321293409	38.5548620406091	35.908190864728	29.5217316639522
329	156.2659	79.96643	6	6	328	16.4	-31.7780000000005	11.0374000000002	33.6402360687322	37.6862546183413	41.4993752152361	39.9491759298126	29.60409918567
330	158.8432	78.74829	6	6	329	16.45	51.5460000000002	-24.3628000000001	57.0134733185062	33.4030304416728	40.7783877444348	39.8303127867332	29.5314117134653
331	158.5393	78.76138	6	6	330	16.5	-6.07799999999997	0.261800000000108	6.08363569257724	32.9004682776291	35.3750644124229	38.9414116927692	29.9407904144704
332	157.2703	79.59158	6	6	331	16.55	-25.3800000000001	16.6039999999998	30.3288182427209	34.212979890233	31.4922417002387	38.0235991444218	30.0620154236386
333	155.5514	80.33256	6	6	332	16.6	-34.3779999999998	14.8196000000002	37.4361780656091	32.1784541954606	36.4120095334128	37.2679343793811	30.0596421883483
334	157.2144	79.20336	6	6	333	16.65	33.2600000000002	-22.5839999999999	40.2027941317517	33.0638742065044	42.099692747775	37.3067996836853	30.1617678199526
335	155.6274	80.92574	6	6	334	16.7	-31.7400000000004	34.4476	46.8408448446441	29.5814529588045	39.5586056394503	35.1684865432364	30.8641333290192
336	155.1747	81.19267	6	6	335	16.75	-9.05399999999986	5.33860000000004	10.5107357477961	39.9235507891964	40.4096264012035	32.9148887751321	30.4054901021943
337	155.5167	81.74052	6	6	336	16.8	6.83999999999969	10.9569999999999	12.9167120042213	49.986405605317	38.7532870614192	31.5542127831029	31.4174189728842
338	151.5305	83.73502	6	6	337	16.85	-79.7239999999999	39.89	89.146667217569	46.9387570834401	35.9810067181531	31.6639658492504	30.9340412663375
339	155.0713	80.91614	6	6	338	16.9	70.8160000000004	-56.3776000000001	90.5170682123547	47.7553785959025	33.1142241521344	31.1313788525759	30.9472452412035
340	153.672	81.65015	6	6	339	16.95	-27.9860000000002	14.6802	31.6026022352592	47.925121164034	29.5585853420381	29.1366157709992	31.0114010790146
341	153.4612	80.95157	6	6	340	17	-4.21600000000012	-13.9715999999999	14.5938433101084	32.0384626471097	30.4547131378414	30.3504438750404	30.7260920560989
342	152.9441	81.4058	6	6	341	17.05	-10.342	9.08459999999991	13.7654248448785	16.2420426989518	31.6161838659672	30.4422683949771	30.4181391013231
343	152.4951	81.59093	6	6	342	17.1	-8.97999999999968	3.70260000000002	9.71337463294783	12.1784136006361	26.9159221650881	29.1305338171214	29.9638914771805
344	152.2693	81.06022	6	6	343	17.15	-4.51600000000042	-10.6142	11.5349684715652	13.1540476797802	20.1630649573767	28.2741342099063	30.4852234917095
345	151.8078	80.73562	6	6	344	17.2	-9.23000000000002	-6.49200000000008	11.2844567436807	15.3072465679005	18.7146259025481	27.3825811774236	31.5766633001132
346	150.84	80.6295	6	6	345	17.25	-19.3559999999997	-2.12240000000008	19.4720137058289	21.7933816830665	20.2912613488773	27.1236950858889	31.6608208024625
347	150.2439	81.70148	6	6	346	17.3	-11.9220000000001	21.4396000000002	24.5314192854798	24.0840872158016	22.1312497285349	29.1318722952928	32.5083938944615
348	148.9718	83.38138	6	6	347	17.35	-25.4419999999999	33.5979999999998	42.1440502087778	25.25083820446	22.2800609160896	25.959891667947	33.8911199884204
349	150.1161	83.4898	6	6	348	17.4	22.8859999999997	2.16840000000019	22.988496135241	27.4284750179744	23.4340442676781	21.9453145525944	34.4656384093561
350	150.7178	84.09852	6	6	349	17.45	12.0340000000004	12.1743999999998	17.1182116869726	28.9552528891693	25.2065770128092	22.192489371296	33.8699029870973
351	149.2189	83.85841	6	6	350	17.5	-29.9780000000004	-4.80219999999974	30.360197773401	22.7667401491128	23.7926770339365	22.5107724194287	34.0019506954451
352	150.3722	82.73751	6	6	351	17.55	23.066	-22.4180000000001	32.1653086414542	22.7840013195545	26.6475607246183	22.8126790582244	33.4992362849657
353	149.8457	82.92851	6	6	352	17.6	-10.53	3.82000000000005	11.2014865084952	25.1623158211584	25.003861170806	22.65984857498	32.9347761576133
354	149.7155	81.78214	6	6	353	17.65	-2.60400000000004	-22.9274000000001	23.0748019874495	20.1568790498985	23.7275641478121	23.6636472997336	32.3492901323761
355	148.8027	82.9094	6	6	354	17.7	-18.2560000000001	22.5452000000001	29.009784194992	24.3398685600673	25.6703528400439	27.9848400569899	31.795615161244
356	148.7555	82.64696	6	6	355	17.75	-0.943999999999505	-5.24879999999996	5.33301391710153	27.2409821924992	24.7302834899801	30.4067528297928	32.0293031190041
357	146.9175	84.56152	6	6	356	17.8	-36.7600000000004	38.2911999999999	53.0802561922983	24.6711269760697	23.4941083879139	33.4625750058201	32.11943170797
358	148.2007	84.63588	6	6	357	17.85	25.6640000000004	1.48719999999997	25.7070546706546	26.1783898589294	23.0396362338704	36.1182741275903	30.1512545255917
359	148.143	84.12787	6	6	358	17.9	-1.15400000000022	-10.1602	10.2255259053019	29.3036879300618	23.8932503317892	37.7998979661362	28.4198627444646
360	149.916	84.57004	6	6	359	17.95	35.4599999999999	8.84340000000009	36.5460986092907	22.6483482157604	30.7631031011705	38.6031902031954	28.0538860964948
361	149.0156	84.03382	6	6	360	18	-18.0079999999998	-10.7244	20.9595042727635	18.8382902752417	37.0208286256491	37.6534575158499	27.9919163040406
362	148.0272	84.09313	6	6	361	18.05	-19.7680000000003	1.18619999999993	19.8035576207915	23.1153736875088	40.277589287022	36.5562041749543	27.9999586654786
363	147.7165	83.97377	6	6	362	18.1	-6.21399999999994	-2.38720000000001	6.65676496806064	35.3478163434117	47.2326870843747	36.7390184981053	28.1925654618399
364	146.6521	82.80536	6	6	363	18.15	-21.2880000000001	-23.3682000000002	31.6109429666376	44.7379693212364	51.8722317844604	36.424446054846	28.1306291677091
365	149.4768	78.81934	6	6	364	18.2	56.4940000000001	-79.7203999999999	97.7083118888051	57.9068303582835	51.536027566347	36.2086491450643	28.1042805685198
366	151.5614	76.13905	6	6	365	18.25	41.6919999999999	-53.6058	67.9102691618874	75.6270838935077	50.5766315417196	36.9349111521192	27.7945359657556
367	153.963	72.59346	6	6	366	18.3	48.032	-70.9118000000001	85.647862806027	80.6290898814121	49.6182999619948	35.1069911206473	27.6150106740974
368	157.8253	69.80637	6	6	367	18.35	77.2460000000001	-55.7417999999998	95.2580326441817	67.7242387892822	50.4384007623401	34.3426173832363	26.9639050413952
369	158.3651	67.02726	6	6	368	18.4	10.7960000000003	-55.5822000000001	56.6209729061592	56.4152937622027	48.9556417779027	34.8944109363349	27.154382892134
370	158.243290444264	65.3725345137942	6	6	369	18.45	-2.43619111472015	-33.0945097241158	33.1840564281559	41.3297695657061	41.654195188958	33.9152828216936	27.0822226331879
371	158.467747724598	64.8504637265917	6	6	370	18.5	4.48914560668015	-10.4414157440502	11.3655440264897	25.2497176311724	36.8489936785893	33.4730601886525	26.5574870765865
372	158.966409782799	64.9621306824921	6	6	371	18.55	9.97324116401956	2.23333911800808	10.2202418235441	17.2821936743934	29.9363929542726	33.1872382727328	26.1553593716897
373	159.667214560667	65.208618425595	6	6	372	18.6	14.01609555736	4.92975486205808	14.8577729715133	15.5841515886338	21.4525476820979	33.7252823486997	26.0124642762826
374	160.4981	65.09101	6	6	373	18.65	16.61770878666	-2.35216851190017	16.7833531222641	17.2826935949758	17.9165900882094	32.5976110356846	26.6911444260066
375	161.4173	64.26667	6	6	374	18.7	18.3840000000004	-16.4867999999998	24.693845999358	18.543016342839	16.2945380770402	28.2237210800497	28.0769255354197
376	162.0106	63.47051	6	6	375	18.75	11.866	-15.9232000000002	19.8582540581997	17.6553777330233	16.3694888355854	25.1823191017184	30.4313768272084
377	161.3741	63.9971	6	6	376	18.8	-12.7300000000002	10.5318000000001	16.52185556286	18.5509865020253	16.7561765834708	21.7674463423746	31.4901264103956
378	161.8326	63.74972	6	6	377	18.85	9.1700000000003	-4.94759999999999	10.4195799224348	17.0049245654466	17.0121639350594	17.8095359552	32.6525277557406
379	161.1788	64.58797	6	6	378	18.9	-13.0760000000004	16.7649999999999	21.261396967274	15.4562840761949	16.2395802934665	16.5088678181318	33.1437469932717
380	162.0225	64.50094	6	6	379	18.95	16.8740000000003	-1.74059999999997	16.9635363164645	14.9693368241025	14.7932469711413	15.5612550631804	33.0272815604058
381	161.4223	64.58277	6	6	380	19	-12.004	1.63659999999993	12.1150516119412	16.3689501370954	13.5156445248475	15.4615166373231	35.3162116897826
382	162.1262	64.55743	6	6	381	19.05	14.0780000000001	-0.506799999999998	14.0871193023983	13.9281740849078	13.5984997304767	15.754514568425	40.1301455167286
383	161.3271	64.2112	6	6	382	19.1	-15.9820000000002	-6.92459999999983	17.417646487399	12.5815693768361	14.1665242283022	15.2859100544598	47.8232921724121
384	161.257747985705	63.7636658445134	6	6	383	19.15	-1.38704028589984	-8.95068310973215	9.05751670633588	11.5750049735001	15.1011455480542	16.9578427971672	55.7990624461828
385	161.5041	63.31537	6	6	384	19.2	4.92704028589969	-8.96591689026792	10.2305127761061	12.2276626368509	14.8279720493207	19.9452019257752	60.9609660565264
386	161.2357	63.08438	6	6	385	19.25	-5.36799999999971	-4.61979999999997	7.08222959526141	11.9640983195089	14.5535444390608	23.9278425022976	63.6430820566276
387	161.90715693022	63.6336861097752	6	6	386	19.3	13.4291386043998	10.9861221955039	17.3504076191519	16.2741170112006	14.7528525533793	27.8732617001439	62.2882606215906
388	162.101	64.41499	6	6	387	19.35	3.87686139560003	15.6260778044961	16.0998249006894	17.0743747218052	13.5596561738603	30.9624381282449	60.8403379285359
389	160.6093	64.75689	6	6	388	19.4	-29.8340000000002	6.83799999999991	30.6076101647941	17.5320839046214	17.6761053008679	31.3930830502085	60.2283480744799
390	159.898484432707	64.7236988570029	6	6	389	19.45	-14.2163113458599	-0.663822859941945	14.2318013291293	17.2780424699077	25.0971568804091	32.1392802991181	59.7157295301899
391	160.2159	64.37906	6	6	390	19.5	6.34831134586022	-6.89277714005812	9.37077550934208	15.1552140282117	34.3400404797476	37.1593631909128	59.659012016116
392	160.849110988383	63.8836046941283	6	6	391	19.55	12.6642197676597	-9.90910611743388	16.0802004455836	19.0780935905352	42.1480236698111	47.0730527607244	59.8008795680713
393	160.5934	63.98282	6	6	392	19.6	-5.11421976765973	1.9843061174339	5.48568269220953	33.1199390390129	47.7583520281877	61.9213019961244	61.0325769607645
394	158.474505111617	65.3303769245643	6	6	393	19.65	-42.3778977676602	26.9511384912862	50.2220079764116	51.1479970548738	47.6850205523629	79.0005138566809	61.1555673470095
395	154.932267982862	67.6278264646433	6	6	394	19.7	-70.8447425751001	45.94899080158	84.4410285715178	67.0180048697145	49.4505885489155	93.6982110330031	61.1365080321014
396	150.760056169079	70.3386896145274	6	6	395	19.75	-83.4442362756596	54.2172629976818	99.5110655886465	80.3614900281636	59.7651819427649	102.103845011537	61.4854891118026
397	146.751237225611	72.926487368507	6	6	396	19.8	-80.1763788693603	51.755955079592	95.4302395197872	76.2919475141906	79.3932529680696	102.809074900807	61.6782304021205
398	143.699178707801	74.8547407208724	6	6	397	19.85	-61.0411703561999	38.565067047308	72.2031084844551	65.7812380588182	110.282947818388	103.871139901872	62.3667293276455
399	142.397248170991	75.586970665914	6	6	398	19.9	-26.0386107362001	14.6445989008319	29.8742954065464	68.3823668306559	140.324922412494	103.947828330828	62.9989725955604
400	143.638813170526	74.5866981979223	6	6	399	19.95	24.8312999907	-20.0054493598338	31.8874812946557	91.7685010664246	162.299265185597	103.870203997199	63.9459288329923
401	148.217241261748	71.3174443111875	6	6	400	20	91.5685618244402	-65.385077734696	112.516709447835	140.204405608613	169.867649543326	103.856507394909	64.9606145859103
402	156.9259	65.24273	6	6	401	20.05	174.17317476504	-121.49428622375	212.360910698631	204.357897310797	163.470126131802	103.847244567718	64.8473164777642
403	169.864607057342	56.3163109712044	6	6	402	20.1	258.77414114684	-178.528380575912	314.382631195399	258.817292312376	159.983927775556	106.779243867069	65.4456313807247
404	184.358980572697	46.4528817818622	6	6	403	20.15	289.8874703071	-197.268583786844	350.641753917466	271.352932255996	160.210636109293	105.353291896852	65.5834013939245
405	197.041088801703	38.0573717015888	6	6	404	20.2	253.64216458012	-167.910201605468	304.18445630255	235.171751197179	158.289819445483	102.327814138428	65.4553585807855
406	204.543	33.53471	6	6	405	20.25	150.03822396594	-90.453234031776	175.194909165937	179.763449942499	147.947832847053	99.0431357213076	66.2965330322164
407	206.0741	33.17516	6	6	406	20.3	30.6219999999996	-7.19099999999997	31.4550054045453	116.063374907789	128.301236167366	95.4831991040971	67.5205036548447
408	207.6364	32.15285	6	6	407	20.35	31.2460000000004	-20.4461999999999	37.3411249219949	57.7623465785906	103.27553991575	93.7710205270461	67.3796048308553
409	206.6818	33.44568	6	6	408	20.4	-19.092	25.8566	32.1413787439183	24.5427334381096	70.3816613812098	94.6048621409123	66.7164187419691
410	206.849	32.83416	6	6	409	20.45	3.3439999999996	-12.2304000000001	12.6793146565578	21.4307211375518	42.3563630912579	95.7525773668664	67.5102027782376
411	207.0818	33.22491	6	6	410	20.5	4.65599999999995	7.81500000000008	9.09684346353178	26.7876298890014	28.2186218992891	92.7618659809078	67.927135896181
412	206.288	33.18612	6	6	411	20.55	-15.8759999999995	-0.775799999999975	15.8949439017565	24.6999478546306	27.4962720763922	82.6215801948041	67.8799120896239
413	204.0031	35.43545	6	6	412	20.6	-45.6980000000004	44.9866	64.1256686792429	26.9503796039253	27.5581132785362	68.969960765325	68.1797120013331
414	203.0049	35.86106	6	6	413	20.65	-19.9639999999999	8.51219999999998	21.702968572064	31.8945103604686	28.9990881725314	52.1662889311681	67.3090644454575
415	202.0213	35.17965	6	6	414	20.7	-19.6719999999999	-13.6282	23.9314734030313	33.5618230152325	33.2153352882495	37.212506128568	65.5152273428818
416	200.4081	35.68625	6	6	415	20.75	-32.2640000000001	10.132	33.8174972462482	28.3285966680709	37.5758991147626	30.4892210528959	64.2054407285904
417	200.046	36.84245	6	6	416	20.8	-7.24199999999996	23.124	24.2315071755761	33.2982284904322	36.9419242222425	32.231932408883	62.0013630695868
418	201.1748	35.31663	6	6	417	20.85	22.5760000000002	-30.5163999999999	37.959536943435	39.4802909725737	34.6643816149	30.8880697598388	60.8631387855989
419	200.665	37.58767	6	6	418	20.9	-10.1960000000003	45.4208	46.5511276838704	43.2572878690565	33.9509164811263	29.4850091531101	60.4698445863016
420	201.2935	40.25676	6	6	419	20.95	12.5700000000001	53.3817999999999	54.8417858137387	40.3220254292525	32.068649165878	31.1502015592757	60.4263137664917
421	203.1308	38.36779	6	6	420	21	36.746	-37.7794	52.7024817286625	41.0001665617291	32.7598202065026	31.9977643974531	58.0763958838595
422	202.8566	38.75903	6	6	421	21.05	-5.48400000000015	7.82480000000007	9.55519497655609	34.6036044718205	36.9675927413737	31.9125796115303	53.5419469361327
423	202.1892	40.71586	6	6	422	21.1	-13.3479999999997	39.1365999999999	41.3502426058178	24.6570073591823	34.2180262411415	29.5801801355969	46.7745555762009
424	202.7788	41.1436	6	6	423	21.15	11.7919999999998	8.5548	14.5683172343272	22.2623525439487	29.9709301336888	29.2648369940631	38.4192213410383
425	202.6256	41.348	6	6	424	21.2	-3.06399999999996	4.08799999999999	5.10880025054804	33.613160053495	29.0850678303019	28.7026405473362	31.7167801859906
426	203.3889	39.46	6	6	425	21.25	15.2660000000003	-37.76	40.7292076524944	27.4358859205539	26.4196296801436	29.3677457358731	27.743434195477
427	201.5228	42.20043	6	6	426	21.3	-37.3220000000003	54.8085999999999	66.3092325242874	25.3382557955571	26.883235000818	28.5195270350765	27.4199572432557
428	201.7251	42.68293	6	6	427	21.35	4.04600000000016	9.65000000000003	10.4638719411125	33.5131283014215	24.4959786562937	27.9552570441516	27.1235949361635
429	201.5764	42.54326	6	6	428	21.4	-2.97399999999982	-2.79340000000005	4.0801666093432	30.5769068163386	24.5787575069998	26.3348270316909	27.0559638341837
430	200.2492	44.42067	6	6	429	21.45	-26.5440000000001	37.5482000000001	45.9831627798699	20.153309948141	25.3366319287943	25.100050166117	27.0131517596587
431	199.3959	43.43673	6	6	430	21.5	-17.0659999999998	-19.6788000000001	26.0481002270798	21.5560713920336	25.9756712652436	23.3909257868112	27.8536700294479
432	198.7826	43.79358	6	6	431	21.55	-12.2660000000002	7.13700000000003	14.1912481832996	23.8192592184425	20.0714613287792	24.4623136774613	28.2331495115786
433	198.2462	43.10369	6	6	432	21.6	-10.7280000000003	-13.7978	17.4776791605752	17.1601355561671	21.6924878471618	24.5791503870768	27.1853549352222
434	197.5835	43.49539	6	6	433	21.65	-13.254	7.834	15.396105741388	21.3744357141485	22.6987239296931	24.6721537509085	26.9466599920136
435	196.967	43.34585	6	6	434	21.7	-12.3299999999995	-2.99080000000004	12.687544468493	19.9896127094174	21.115032501932	26.2210542434133	27.0114726965245
436	194.708	44.01485	6	6	435	21.75	-45.1800000000003	13.3800000000001	47.1196010169869	21.82890430229	20.3622218934788	24.9976473380581	26.7497868055161
437	194.3468	44.05438	6	6	436	21.8	-7.22399999999993	0.790599999999984	7.26713315964411	21.5781886409436	22.0413923541047	22.6079820776283	26.3808751690796
438	193.0617	44.41116	6	6	437	21.85	-25.702	7.13560000000001	26.6741371249381	25.069929447697	24.6623221178598	23.3591201124881	25.8592697499815
439	192.7693	45.055	6	6	438	21.9	-5.8480000000003	12.8767999999999	14.1425274346562	19.3500080728091	24.7655499948171	24.6269185152573	25.2621338243104
440	191.6276	46.03913	6	6	439	21.95	-22.8339999999997	19.6826	30.1462485022596	24.093171998792	27.1054765580323	22.8761019600417	24.5255080173537
441	190.8092	45.60589	6	6	440	22	-16.3679999999999	-8.66479999999996	18.5199941425476	27.4957399334295	24.0196234108726	23.7095756614427	23.5289896574576
442	189.8824	46.84722	6	6	441	22.05	-18.5360000000003	24.8266	30.9829527895585	27.9529113486906	25.1445028264775	24.553719411627	23.627080937002
443	189.1706	44.7821	6	6	442	22.1	-14.2359999999996	-41.3024	43.6869767981259	29.1410236683677	25.0257523778143	24.7905297348476	22.8571762164145
444	188.4198	44.44889	6	6	443	22.15	-15.016	-6.66420000000002	16.4283845109615	28.6892387489361	26.5551131008215	24.6284829899642	23.2080935059897
445	186.8871	45.40098	6	6	444	22.2	-30.6540000000001	19.0418	36.0868101006449	26.1958336541629	24.6371714181513	25.3203048457128	23.4814077719834
446	186.9891	46.20761	6	6	445	22.25	2.04000000000008	16.1326000000001	16.2610695453898	22.5557648221992	27.0569294294066	24.1318278751592	23.9621848463306
447	186.1366	45.84658	6	6	446	22.3	-17.0500000000004	-7.22059999999999	18.5159273156927	25.1573148529525	27.0660464691493	24.2422233030827	22.4156529416038
448	186.6348	44.67367	6	6	447	22.35	9.96400000000051	-23.4582	25.4866326383069	20.1333191679349	24.9187373518354	23.7632824558113	22.5659018060373
449	185.2289	45.10917	6	6	448	22.4	-28.1180000000001	8.70999999999995	29.436134664728	25.424620109877	24.4914159851112	24.1894406169298	22.7923079515812
450	185.6622	45.44522	6	6	449	22.45	8.66600000000005	6.721	10.966831675557	27.9362592841357	23.5351331333933	23.9509658685904	21.6815322868964
451	184.319	43.78456	6	6	450	22.5	-26.8640000000005	-33.2132	42.7175742551005	27.2817098814717	24.2440323394458	23.667053528104	21.8531816358841
452	183.7213	45.2187	6	6	451	22.55	-11.9539999999995	28.6828	31.0741231869861	23.82551711727	23.3399437796879	22.7918481965427	21.732002368419
453	182.965	44.40528	6	6	452	22.6	-15.1260000000002	-16.2684	22.2138856249871	26.9369470988516	22.5008125338083	21.1352020457522	21.5005627760087
454	183.3195	44.89894	6	6	453	22.65	7.09000000000003	9.87320000000011	12.1551708437193	23.0634445690145	21.8237681330381	21.744033261071	22.1767909090515
455	184.0782	43.8112	6	6	454	22.7	15.1740000000001	-21.7548000000001	26.5239815834653	18.7436282752401	23.2647603190294	20.7417613005535	22.3121427799482
456	183.325	44.70325	6	6	455	22.75	-15.0640000000004	17.841	23.3500616059147	17.7199151861449	20.2771776268014	22.9267223546031	21.5650938098026
457	183.6831	45.01342	6	6	456	22.8	7.16200000000015	6.20340000000013	9.47504171811416	19.8220191488063	18.5176499239361	22.2233238055793	21.7212702704771
458	182.9128	45.38391	6	6	457	22.85	-15.4059999999998	7.40979999999993	17.0953201795109	19.5925735392072	17.3516667396689	21.7726834995865	21.5971944635762
459	181.821	45.68773	6	6	458	22.9	-21.8360000000001	6.07640000000004	22.6656906570262	17.4909106845884	18.9966505370308	20.9576973879052	21.6924467394811
460	181.6199	44.43493	6	6	459	22.95	-4.02199999999993	-25.056	25.3767535354702	18.2916715726321	17.9483894677138	20.4869626137512	21.0732956220883
461	181.522	43.80035	6	6	460	23	-1.9580000000002	-12.6916	12.8417473328204	16.9834182931929	21.6094123697604	19.9967876103254	20.8649813639163
462	180.8507	43.74073	6	6	461	23.05	-13.426	-1.19240000000005	13.4788461583327	18.1712819252553	21.1067038314707	18.9102853252109	20.288505424277
463	180.3231	43.73032	6	6	462	23.1	-10.5519999999996	-0.208200000000005	10.5540537823147	16.3042053962203	21.0445544653647	18.2105958171698	19.6449857045389
464	179.3371	44.76638	6	6	463	23.15	-19.7200000000004	20.7212	28.6050088173385	25.7279140549323	20.0916266427722	19.7250988281389	19.7611979070278
465	179.9274	44.22337	6	6	464	23.2	11.8060000000003	-10.8601999999999	16.041370890295	23.9217360903092	17.709164908473	19.3039807141837	19.1386871720057
466	177.2942	45.65667	6	6	465	23.25	-52.6640000000003	28.6659999999999	59.9602906263806	25.1056906375365	19.7163975938494	18.998359744446	19.5070341629069
467	177.3256	45.4365	6	6	466	23.3	0.628000000000384	-4.40339999999992	4.44795633521731	22.0119713602891	19.3029207264857	19.2003172378715	19.2727565062147
468	176.5758	45.09552	6	6	467	23.35	-14.9960000000004	-6.81960000000004	16.4738265184508	19.1141244207257	19.0695248946708	19.431106471341	18.9469954409032
469	176.9212	44.53685	6	6	468	23.4	6.90800000000024	-11.1734	13.1364124311017	13.7048811327665	20.453547119247	19.1954528620324	19.1549845459813
470	176.9838	44.49098	6	6	469	23.45	1.25200000000007	-0.917400000000015	1.55213619247803	14.6841053626621	20.6595719606536	18.1956253755863	19.1709188457833
471	176.4995	46.06381	6	6	470	23.5	-9.68599999999981	31.4565999999999	32.9140741865845	13.0333591518051	16.3873071191316	18.0629091997286	18.2964339688706
472	176.9457	45.9253	6	6	471	23.55	8.92399999999952	-2.77019999999993	9.34407748469538	18.8951228782049	17.2939306442723	17.7851626520113	18.4308626522775
473	176.5382	45.97886	6	6	472	23.6	-8.14999999999998	1.07119999999995	8.22009546416582	22.2050195005814	17.8176584773174	18.1547693633256	18.3254506736762
474	174.7695	47.15176	6	6	473	23.65	-35.3739999999999	23.4580000000001	42.4452310631006	19.0697331054967	18.2992790812925	17.7783625529846	19.0107929225295
475	175.0923	46.3062	6	6	474	23.7	6.45600000000002	-16.9112000000001	18.1016193043607	19.9037559258826	18.6820858426995	17.5356130434579	18.8103865124575
476	174.7368	47.09135	6	6	475	23.75	-7.11000000000013	15.703	17.2376422111611	22.6019578028297	16.4094208056077	16.0873459712108	19.1887429387172
477	174.0778	46.94201	6	6	476	23.8	-13.1799999999998	-2.9867999999999	13.5141915866246	17.7034352843801	16.267404577537	16.3221892068501	19.4386861321345
478	172.9949	47.01789	6	6	477	23.85	-21.6579999999999	1.51759999999996	21.7111048489015	15.1591521848177	17.2400138319804	16.1213073822199	19.3193768607448
479	173.7826	46.58746	6	6	478	23.9	15.754	-8.60860000000002	17.9526184708527	13.7491085057187	15.1031779867222	17.3522717040574	18.9948543838862
480	173.998	46.74861	6	6	479	23.95	4.30799999999977	3.22299999999998	5.3802038065484	12.6310532291915	14.4116541262622	17.8548750778154	18.8998588031553
481	174.4454	46.99211	6	6	480	24	8.94800000000032	4.86999999999995	10.1874238156663	11.8780698611311	15.78738482329	16.5960803274158	18.6998077956462
482	174.4336	47.38813	6	6	481	24.05	-0.235999999999876	7.9204	7.92391520398849	12.5029206890642	15.3504477694279	17.9514399793441	18.9707264996391
483	173.6334	47.79414	6	6	482	24.1	-16.0040000000004	8.12020000000004	17.9461880085998	13.6641560677068	14.4249562871224	18.4403055301825	19.2651989024716
484	174.0631	46.83188	6	6	483	24.15	8.59399999999994	-19.2452	21.0768726105179	17.8256611408614	16.4052643268224	18.2964870169202	18.88398170066
485	173.615	47.16661	6	6	484	24.2	-8.96199999999965	6.69460000000001	11.1863806997614	18.0698423096643	17.0276643129312	18.3167923107313	18.5628313862728
486	172.2545	47.90874	6	6	485	24.25	-27.21	14.8426000000001	30.9949491814393	16.9718427131136	16.7827398492238	19.3791261329885	17.2122460846213
487	172.3372	48.35844	6	6	486	24.3	1.65399999999977	8.994	9.14482104800303	20.3076079645806	19.6354753811511	19.6770550263976	17.5181491898119
488	172.0149	48.89137	6	6	487	24.35	-6.44599999999969	10.6586	12.4561900258464	20.3911725581557	19.6405972283846	19.2076472501487	17.4641485420458
489	172.9756	47.26632	6	6	488	24.4	19.2139999999995	-32.501	37.7556988678528	15.7398185575863	21.4897960471183	18.7942559057402	18.1490320620621
490	172.5632	47.67445	6	6	489	24.45	-8.24799999999982	8.1626	11.6042036676369	21.201108452638	22.2219304952005	19.6040922307243	18.8900447188955
491	172.3704	47.339	6	6	490	24.5	-3.85600000000011	-6.70900000000003	7.73817917859242	22.3093517436556	22.970867442687	19.3367063915638	18.6084091708265
492	170.5661	47.08163	6	6	491	24.55	-36.0859999999997	-5.14740000000003	36.4512705232613	22.671984129656	24.0036622833672	20.1562903472669	19.6162010225207
493	170.9003	46.24612	6	6	492	24.6	6.68399999999963	-16.7102	17.9974064809348	24.0526884322453	23.9903382131749	20.3756284416176	20.2276698236582
494	169.0496	46.94551	6	6	493	24.65	-37.0139999999998	13.9878	39.5688607978545	30.2019163277877	21.1832474846579	19.9896008483355	19.7078032755311
495	169.2137	46.03479	6	6	494	24.7	3.28199999999981	-18.2144	18.5077251805833	26.8062161140965	22.1805201485174	19.5900497290877	20.009337541687
496	167.3963	46.66698	6	6	495	24.75	-36.3479999999998	12.6438	38.4843186563045	25.6713246826942	21.8906729339038	18.3371461980318	20.6041740065848
497	168.2951	46.29264	6	6	496	24.8	17.9759999999999	-7.48680000000007	19.4727694548053	19.6945108396599	20.6771053133827	18.7141091727737	20.7481242637223
498	167.7701	45.97013	6	6	497	24.85	-10.4999999999995	-6.45020000000002	12.3229493239237	20.3083518647896	21.1106596548506	18.8069897018716	20.3918502433363
499	167.9487	45.52003	6	6	498	24.9	3.57199999999978	-9.00199999999998	9.68479158268251	13.5794295400198	18.4894056495527	18.9457924200668	20.7841299238646
500	167.1926	46.28959	6	6	499	24.95	-15.1220000000001	15.3912	21.5769303062322	14.5479945126689	16.958168962975	19.9252143599756	21.2689688539405
501	167.1776	46.53111	6	6	500	25	-0.299999999999727	4.83040000000003	4.83970703245559	16.5499946270069	13.7034249533767	20.6207380142372	21.5102866588648
502	165.9797	46.73885	6	6	501	25.05	-23.9580000000001	4.15480000000002	24.3155943180504	17.2843004594456	13.4245560621802	21.2809620656973	21.9974948560766
503	165.2991	47.62411	6	6	502	25.1	-13.612	17.7052	22.3329498956139	13.6079860611603	13.6236411905683	22.0150341171339	22.3111683706254
504	165.4903	46.98425	6	6	503	25.15	3.82399999999961	-12.7972	13.3563207448757	13.8274203667335	16.7083373554757	21.1191195341419	22.3246629640003
505	165.5242	47.14038	6	6	504	25.2	0.678000000000338	3.12259999999995	3.19535831480605	12.3011176116916	17.6699085714337	21.7018827726427	22.5420270524849
506	165.2319	47.08864	6	6	505	25.25	-5.84600000000023	-1.03480000000005	5.93687856032131	10.6972877541298	19.3508030945706	21.8292218801811	22.055325879805
507	166.0642	47.14497	6	6	506	25.3	16.6460000000001	1.12660000000005	16.6840805428409	16.1323742515059	21.8848188180119	21.8191935010471	22.2794769579763
508	166.3645	46.49533	6	6	507	25.35	6.00599999999986	-12.9928	14.3138006078049	21.7318310817072	22.9194085794171	21.576053236524	22.474653930747
509	165.956	48.48032	6	6	508	25.4	-8.17000000000007	39.6997999999999	40.5317532317564	24.8741858224078	23.7488334187311	22.7740039419891	21.8413918584001
510	164.523	47.86472	6	6	509	25.45	-28.6599999999999	-12.312	31.1926424658122	31.4685200243323	26.4455965823105	22.9338454771567	21.9959866432833
511	164.9775	46.88233	6	6	510	25.5	9.08999999999992	-19.6477999999999	21.6486522638245	35.1415294047045	29.9550188069855	23.6838669261659	22.1847830977938
512	163.6262	48.96517	6	6	511	25.55	-27.0259999999996	41.6567999999999	49.6557515524634	31.3652925859564	30.213830939914	23.8386993648862	21.6808798718248
513	164.0346	47.38309	6	6	512	25.6	8.16800000000001	-31.6416	32.6788475096659	31.1593620829139	29.5284652824797	24.2467082996332	21.715365101223
514	163.7451	48.42619	6	6	513	25.65	-5.79000000000008	20.8619999999999	21.6505691380157	35.0358517915631	28.8396705285025	24.6597250796651	21.1381157076396
515	165.0246	47.62782	6	6	514	25.7	25.5899999999997	-15.9674	30.1629899505998	28.9591418554957	28.1977823828797	25.494004375882	21.6634691317979
516	163.9722	49.38888	6	6	515	25.75	-21.0480000000001	35.2212	41.0311008070708	23.9154011602549	28.0169307577611	25.7735055615782	21.4905745061449
517	163.8643	48.43133	6	6	516	25.8	-2.15800000000002	-19.151	19.2722018721266	26.3140484710486	25.7925799117606	25.8448447431788	21.2717233503833
518	163.5102	48.54858	6	6	517	25.85	-7.08199999999977	2.34499999999997	7.46014403346186	25.2362026828455	25.5740080198493	26.1423181596223	21.2109170357313
519	161.8658	48.90314	6	6	518	25.9	-32.8879999999998	7.09119999999999	33.6438056919842	20.9980097239591	25.570616740599	24.7369912967334	21.5285348504262
520	161.9852	47.67022	6	6	519	25.95	2.38799999999969	-24.6584	24.7737610095843	22.6260179680254	24.5424121694535	24.0667589265909	NA
521	161.7275	48.62817	6	6	520	26	-5.154	19.1589999999999	19.8401360126386	27.2326148794436	21.591992316171	23.7488281813503	NA
522	162.9145	47.94289	6	6	521	26.05	23.7400000000002	-13.7056	27.412243092458	24.8271850101493	21.4758585464437	22.0807976779524	NA
523	161.7935	48.9763	6	6	522	26.1	-22.4200000000002	20.6682000000001	30.4931285905532	23.8486216560615	22.756171036765	21.4156960853121	NA
524	162.3746	48.06497	6	6	523	26.15	11.6219999999998	-18.2266	21.6166563455127	22.1859749083828	20.6343120649643	21.1571118811372	NA
525	161.9073	48.94233	6	6	524	26.2	-9.34599999999989	17.5471999999999	19.8809442391451	20.325699124862	19.9357354703022	21.6250554909531	NA
526	162.44	48.72232	6	6	525	26.25	10.6540000000001	-4.4001999999999	11.5269022742453	18.2797271940863	19.4807256049396	21.1519271321088	NA
527	161.7563	48.12855	6	6	526	26.3	-13.6739999999998	-11.8754000000001	18.1108641748536	16.4414391197793	18.3690154441442	20.7242531997194	NA
528	161.2364	48.99815	6	6	527	26.35	-10.3980000000001	17.3920000000001	20.2632689366747	16.0228492845429	17.257384150775	20.8457808349385	NA
529	161.5681	48.47285	6	6	528	26.4	6.63399999999967	-10.506	12.4252159739779	16.7754763014963	16.7436070216754	20.2830657588634	NA
530	160.9815	49.14138	6	6	529	26.45	-11.7319999999995	13.3705999999999	17.7879950629627	16.4123317634263	18.7076988124528	NA	NA
531	161.746	49.13969	6	6	530	26.5	15.29	-0.0337999999999283	15.2900373590125	16.2350411074637	20.7118619480465	NA	NA
532	161.8105	49.95189	6	6	531	26.55	1.28999999999962	16.2439999999999	16.2951414845038	17.0457749235716	19.9726478529951	NA	NA
533	160.9677	49.47404	6	6	532	26.6	-16.8559999999997	-9.55699999999993	19.3768156568613	21.3925483403626	18.9353906331121	NA	NA
534	161.7492	49.73508	6	6	533	26.65	15.6299999999999	5.22080000000003	16.4788850545174	24.6482475945968	19.9318194527624	NA	NA
535	159.798	50.04775	6	6	534	26.7	-39.024	6.25339999999994	39.5218621469181	23.5329639425639	NA	NA	NA
536	160.6758	48.73592	6	6	535	26.75	17.5560000000002	-26.2366	31.5685336301832	21.6357401587605	NA	NA	NA
537	160.2494	48.41125	6	6	536	26.8	-8.52800000000002	-6.49339999999995	10.7187232243397	22.8178639819533	NA	NA	NA
538	160.3646	48.89218	6	6	537	26.85	2.30399999999975	9.61860000000001	9.89069673784406	NA	NA	NA	NA
539	160.6968	49.96123	6	6	538	26.9	6.64400000000001	21.3809999999999	22.3895041704813	NA	NA	NA	NA
540	NA	NA	6	6	539	26.95	NA	NA	NA	NA	NA	NA	NA
541	NA	NA	6	6	540	27	NA	NA	NA	NA	NA	NA	NA
542	NA	NA	6	6	541	27.05	NA	NA	NA	NA	NA	NA	NA
543	NA	NA	6	6	542	27.1	NA	NA	NA	NA	NA	NA	NA
544	NA	NA	6	6	543	27.15	NA	NA	NA	NA	NA	NA	NA
545	NA	NA	6	6	544	27.2	NA	NA	NA	NA	NA	NA	NA
546	NA	NA	6	6	545	27.25	NA	NA	NA	NA	NA	NA	NA
547	NA	NA	6	6	546	27.3	NA	NA	NA	NA	NA	NA	NA
548	NA	NA	6	6	547	27.35	NA	NA	NA	NA	NA	NA	NA
549	NA	NA	6	6	548	27.4	NA	NA	NA	NA	NA	NA	NA
550	NA	NA	6	6	549	27.45	NA	NA	NA	NA	NA	NA	NA
551	NA	NA	6	6	550	27.5	NA	NA	NA	NA	NA	NA	NA
552	NA	NA	6	6	551	27.55	NA	NA	NA	NA	NA	NA	NA
553	NA	NA	6	6	552	27.6	NA	NA	NA	NA	NA	NA	NA
554	NA	NA	6	6	553	27.65	NA	NA	NA	NA	NA	NA	NA
555	NA	NA	6	6	554	27.7	NA	NA	NA	NA	NA	NA	NA
556	NA	NA	6	6	555	27.75	NA	NA	NA	NA	NA	NA	NA
557	NA	NA	6	6	556	27.8	NA	NA	NA	NA	NA	NA	NA
558	NA	NA	6	6	557	27.85	NA	NA	NA	NA	NA	NA	NA
559	NA	NA	6	6	558	27.9	NA	NA	NA	NA	NA	NA	NA
560	NA	NA	6	6	559	27.95	NA	NA	NA	NA	NA	NA	NA
561	NA	NA	6	6	560	28	NA	NA	NA	NA	NA	NA	NA
562	NA	NA	6	6	561	28.05	NA	NA	NA	NA	NA	NA	NA
563	NA	NA	6	6	562	28.1	NA	NA	NA	NA	NA	NA	NA
564	NA	NA	6	6	563	28.15	NA	NA	NA	NA	NA	NA	NA
565	NA	NA	6	6	564	28.2	NA	NA	NA	NA	NA	NA	NA
566	NA	NA	6	6	565	28.25	NA	NA	NA	NA	NA	NA	NA
567	NA	NA	6	6	566	28.3	NA	NA	NA	NA	NA	NA	NA
568	NA	NA	6	6	567	28.35	NA	NA	NA	NA	NA	NA	NA
569	NA	NA	6	6	568	28.4	NA	NA	NA	NA	NA	NA	NA
570	NA	NA	6	6	569	28.45	NA	NA	NA	NA	NA	NA	NA
571	NA	NA	6	6	570	28.5	NA	NA	NA	NA	NA	NA	NA
572	NA	NA	6	6	571	28.55	NA	NA	NA	NA	NA	NA	NA
573	NA	NA	6	6	572	28.6	NA	NA	NA	NA	NA	NA	NA
574	NA	NA	6	6	573	28.65	NA	NA	NA	NA	NA	NA	NA
575	NA	NA	6	6	574	28.7	NA	NA	NA	NA	NA	NA	NA
576	NA	NA	6	6	575	28.75	NA	NA	NA	NA	NA	NA	NA
577	NA	NA	6	6	576	28.8	NA	NA	NA	NA	NA	NA	NA
578	NA	NA	6	6	577	28.85	NA	NA	NA	NA	NA	NA	NA
579	NA	NA	6	6	578	28.9	NA	NA	NA	NA	NA	NA	NA
580	NA	NA	6	6	579	28.95	NA	NA	NA	NA	NA	NA	NA
581	NA	NA	6	6	580	29	NA	NA	NA	NA	NA	NA	NA
582	NA	NA	6	6	581	29.05	NA	NA	NA	NA	NA	NA	NA
583	NA	NA	6	6	582	29.1	NA	NA	NA	NA	NA	NA	NA
584	NA	NA	6	6	583	29.15	NA	NA	NA	NA	NA	NA	NA
585	NA	NA	6	6	584	29.2	NA	NA	NA	NA	NA	NA	NA
586	NA	NA	6	6	585	29.25	NA	NA	NA	NA	NA	NA	NA
587	NA	NA	6	6	586	29.3	NA	NA	NA	NA	NA	NA	NA
588	NA	NA	6	6	587	29.35	NA	NA	NA	NA	NA	NA	NA
589	NA	NA	6	6	588	29.4	NA	NA	NA	NA	NA	NA	NA
590	NA	NA	6	6	589	29.45	NA	NA	NA	NA	NA	NA	NA
591	NA	NA	6	6	590	29.5	NA	NA	NA	NA	NA	NA	NA
592	NA	NA	6	6	591	29.55	NA	NA	NA	NA	NA	NA	NA
593	NA	NA	6	6	592	29.6	NA	NA	NA	NA	NA	NA	NA
594	NA	NA	6	6	593	29.65	NA	NA	NA	NA	NA	NA	NA
595	NA	NA	6	6	594	29.7	NA	NA	NA	NA	NA	NA	NA
596	NA	NA	6	6	595	29.75	NA	NA	NA	NA	NA	NA	NA
597	NA	NA	6	6	596	29.8	NA	NA	NA	NA	NA	NA	NA
598	NA	NA	6	6	597	29.85	NA	NA	NA	NA	NA	NA	NA
599	NA	NA	6	6	598	29.9	NA	NA	NA	NA	NA	NA	NA
600	NA	NA	6	6	599	29.95	NA	NA	NA	NA	NA	NA	NA
601	NA	NA	6	6	600	30	NA	NA	NA	NA	NA	NA	NA
