# Supplementary material for: An automated feeding system for the African killifish reveals the impact of diet on lifespan and allows scalable assessment of associative learning
Source: eLife. 2022 Nov 10;11:e69008. doi: 10.7554/eLife.69008 (PMC9788828; doi:10.7554/eLife.69008)
Supplement: Figure 6—source data 3. [file elife-69008-fig6-data3.zip › Filtered and Interpolated Trajectories with Kinematics/t10_REC0014 DLC_likelihood-euclidean-filtered_splines-interpolated_kinematics_02_resnet50_TrainAllTheThingsJun28shuffle1_1030000.csv]

	x2	y2	fishnum	recording_num	bodyparts_coords	seconds	velocity_x	velocity_y	velocity_xy	velocity_xy_5frame	velocity_xy_10frame	velocity_xy_20frame	velocity_xy_40frame
1	63.9595909118652	275.969696044922	10	14	0	0	0	0	0	NA	NA	NA	NA
2	66.216911315918	274.856658935547	10	14	1	0.05	45.146408081056	-22.2607421875	50.336257363451	NA	NA	NA	NA
3	64.326545715332	273.549468994141	10	14	2	0.1	-37.8073120117199	-26.1437988281193	45.9661947382716	21.8264501245729	NA	NA	NA
4	64.4002151489258	273.634094238281	10	14	3	0.15	1.47338867187585	1.69250488279999	2.2439801596079	35.477880904346	NA	NA	NA
5	64.4888305664062	274.155914306641	10	14	4	0.2	1.77230834960795	10.4364013672	10.5858183615337	42.6032441361265	49.4445857400148	NA	NA
6	67.2297592163086	276.189361572266	10	14	5	0.25	54.818572998048	40.6689453125	68.2571538988657	45.7109993352588	53.4409207753835	NA	NA
7	65.7042083740234	280.207672119141	10	14	6	0.3	-30.511016845704	80.3662109375	85.9630735223536	62.8395520991506	52.6948275035068	NA	NA
8	67.2637786865234	282.858123779297	10	14	7	0.35	31.19140625	53.0090332031193	61.5049707339329	77.0627213554567	51.4384694212289	NA	NA
9	66.9594879150391	287.241912841797	10	14	8	0.4	-6.08581542968579	87.67578125	87.8867439790669	71.403960646421	54.5847459697634	NA	NA
10	66.7954177856445	291.323699951172	10	14	9	0.45	-3.28140258789205	81.6357421875	81.7016646430646	62.786410870887	54.1885048441095	38.5704599838717	NA
11	67.5823135375977	293.160400390625	10	14	10	0.5	15.7379150390639	36.7340087890602	39.9633503536872	57.165939507199	48.8936191644121	40.0914063820351	NA
12	66.5095520019531	295.016448974609	10	14	11	0.55	-21.455230712892	37.1209716796795	42.8753246446834	46.3299398403763	41.9911470521975	38.2907668493031	NA
13	65.6655731201172	296.457641601562	10	14	12	0.6	-16.8795776367179	28.8238525390602	33.4026139154928	31.3142883327622	37.294643025898	38.0541970680055	NA
14	67.3219833374023	296.7685546875	10	14	13	0.65	33.128204345702	6.21826171876023	33.7067456449534	26.3832776824032	30.7813890123984	39.2579763813736	NA
15	67.3594818115234	297.097595214844	10	14	14	0.7	0.749969482421875	6.58081054687955	6.62340710499402	21.195883233508	27.6963342277286	39.4246093287551	NA
16	67.0455856323242	296.399505615234	10	14	15	0.75	-6.27792358398381	-13.9617919922	15.3082971018922	17.423346544597	26.7418919886867	36.0525626058798	NA
17	66.9855575561523	297.244293212891	10	14	16	0.8	-1.20056152343807	16.8957519531409	16.9383524002078	15.2328381844205	23.8867061950995	32.592820902955	NA
18	67.6525497436523	297.533508300781	10	14	17	0.85	13.33984375	5.78430175779999	14.5399304709377	24.078380122695	24.669924714782	30.528831001509	NA
19	68.0644836425781	298.594024658203	10	14	18	0.9	8.23867797851591	21.2103271484398	22.7542038440708	27.1005062949702	23.9312067929838	27.3098978143419	NA
20	65.9500579833984	300.006042480469	10	14	19	0.95	-42.288513183594	28.2403564453193	50.8511167963664	26.5775291566909	24.6607138134007	24.8998324593277	31.1637961348619
21	66.2611083984375	301.494842529297	10	14	20	1	6.2210083007821	29.7760009765602	30.4189279632685	31.916502884967	23.2115060473474	24.3897213985896	32.1374217738014
22	66.370735168457	302.202575683594	10	14	21	1.05	2.19253540039006	14.1546630859398	14.3234667088114	32.629575401547	23.1944947537125	24.7232370616179	31.9418278977522
23	64.64794921875	303.335174560547	10	14	22	1.1	-34.4557189941401	22.6519775390602	41.2347991123181	25.2430475041064	23.7630189771199	23.9728712691851	30.9236670753569
24	65.9433059692383	303.103118896484	10	14	23	1.15	25.9071350097659	-4.64111328126023	26.3195664269708	19.3225057997247	23.8384066162855	22.639906200164	32.1067825614402
25	65.6512680053711	303.734802246094	10	14	24	1.2	-5.84075927734403	12.6336669922	13.918477309163	19.8114603507341	22.1033306909268	22.9319451702077	32.7709442398322
26	65.6278839111328	303.768249511719	10	14	25	1.25	-0.467681884765909	0.6689453125	0.81621944135993	15.6095350692728	22.0375508084924	24.3395680560093	31.8642517191083
27	64.9741897583008	303.243255615234	10	14	26	1.3	-13.0738830566401	-10.4998779297	16.7682394638585	15.047237831024	25.5597679281363	24.5549347742584	30.0542601748058
28	64.7209396362305	304.222290039062	10	14	27	1.35	-5.06500244140597	19.5806884765602	20.2251727050116	18.9636138777472	23.2758178235882	25.5369823786295	29.3605753557988
29	65.8602066040039	304.511505126953	10	14	28	1.4	22.7853393554682	5.78430175782046	23.5080802357269	24.7525958172602	21.3486056073443	25.4812091287304	27.6535564816784
30	67.5132522583008	304.241088867188	10	14	29	1.45	33.0609130859378	-5.40832519529999	33.5003575427793	31.3080755055386	21.2031765270148	23.7571322858521	25.8442773599651
31	66.0261154174805	304.293395996094	10	14	30	1.5	-29.742736816406	1.04614257811932	29.7611291389246	30.9421005779037	25.4676300646712	24.1834371655676	25.0845192153992
32	65.3501358032227	306.676666259766	10	14	31	1.55	-13.519592285156	47.6654052734409	49.5456379052507	27.6499733836646	25.9153747948042	25.5928889462012	24.942239867139
33	64.6773300170898	307.303802490234	10	14	32	1.6	-13.456115722658	12.5427246093591	18.3952980668372	23.4427391762823	27.3109457801391	23.7931370827083	24.3321241917821
34	65.0088729858398	307.184448242188	10	14	33	1.65	6.630859375	-2.38708496091931	7.04744426453112	26.1826643120821	27.1240116411752	24.9555887415068	24.3787159332371
35	65.2261505126953	306.600341796875	10	14	34	1.7	4.34555053710994	-11.6821289062602	12.4641865058678	20.5226740840699	25.4109338807774	26.1172791509093	25.2845122610977
36	66.7207183837891	308.177795410156	10	14	35	1.75	29.8913574218761	31.5490722656205	43.4607548179239	23.6797909823745	26.3293235226428	27.6759408323368	25.604575156074
37	67.6963500976562	307.757568359375	10	14	36	1.8	19.5126342773418	-8.40454101562045	21.2456867651893	26.5980498986859	25.6260099642661	27.5156994466566	25.4266504253339
38	66.2887878417969	308.726898193359	10	14	37	1.85	-28.1512451171858	19.3865966796795	34.1808825583606	27.3791285852726	24.3104563418283	28.1923197100886	26.0519245913345
39	67.1987609863281	308.141632080078	10	14	38	1.9	18.1994628906239	-11.7053222656193	21.638738846088	26.4759827332035	28.5625718756694	27.9972151490149	26.1603832246294
40	66.9050827026367	307.377655029297	10	14	39	1.95	-5.87356567382784	-15.2795410156205	16.369579938801	30.7293458444624	31.0313817748039	26.7887222606025	25.5723289615253
41	68.1537780761719	308.871826171875	10	14	40	2	24.973907470704	29.8834228515602	38.9450255575784	24.9411217012821	29.8842516000024	25.7793170322089	25.3664017615555
42	66.3233337402344	309.952453613281	10	14	41	2.05	-36.60888671875	21.6125488281205	42.5125023214838	30.5270938526529	29.1160240985089	25.16124267266	25.5659929962821
43	66.2063217163086	309.718048095703	10	14	42	2.1	-2.34024047851619	-4.68811035156023	5.23976184245924	34.6836349643353	29.0736936400381	24.691377114379	25.3200550556816
44	68.0116500854492	308.019989013672	10	14	43	2.15	36.1065673828122	-33.9611816406205	49.5685996029419	33.2925204668013	28.8704186568545	26.1175256663102	26.1093973600846
45	66.871337890625	309.486419677734	10	14	44	2.2	-22.8062438964841	29.3286132812398	37.1522854972131	27.5027023525555	28.1665106404276	27.6370793519877	26.1441437226
46	67.8361358642578	308.210693359375	10	14	45	2.25	19.295959472656	-25.5145263671795	31.9894530699085	33.2062655787941	25.2293105417751	26.8695822561388	26.329724410025
47	68.427978515625	308.541809082031	10	14	46	2.3	11.836853027344	6.62231445312045	13.5634117502549	27.2137434610561	24.6964753810539	26.2983660764095	26.7716665875309
48	67.5234985351562	309.966888427734	10	14	47	2.35	-18.0895996093761	28.5015869140591	33.7575779736522	21.64938631652	25.0722978869296	26.5668668040395	26.9148874029467
49	66.9612579345703	310.769927978516	10	14	48	2.4	-11.2448120117179	16.0607910156409	19.6059890142519	17.1661006167488	23.6724794569509	26.8395573205285	27.1130689413198
50	67.2016677856445	310.3701171875	10	14	49	2.45	4.80819702148409	-7.99621582032046	9.33049977453253	21.8902484095522	24.2427769291714	27.3875256371986	26.7207361467223
51	66.7242736816406	310.40478515625	10	14	50	2.5	-9.54788208007812	0.693359375	9.57302457105263	16.9383301950651	23.8549129122752	26.5493663575434	26.8489845484879
52	68.4862670898438	309.811462402344	10	14	51	2.55	35.2398681640642	-11.8664550781205	37.1841507142718	20.1312154528457	23.4807080543101	25.5390970463629	26.8044180393645
53	68.1172866821289	310.068878173828	10	14	52	2.6	-7.37960815429801	5.14831542968068	8.99798690121684	26.8361675418228	24.0600399680409	26.8469730286549	27.1599393402024
54	66.8814086914062	311.347839355469	10	14	53	2.65	-24.7175598144543	25.5792236328193	35.5704153031548	30.5437252078016	24.8086959842025	27.2632059786623	27.4832490193498
55	68.6721878051758	310.171173095703	10	14	54	2.7	35.815582275392	-23.5333251953193	42.855260219418	25.0711676990679	26.6085406339695	26.1710082942907	27.6215160569091
56	67.6065063476562	311.087615966797	10	14	55	2.75	-21.313629150392	18.3288574218795	28.1108129009467	31.1817497410166	27.8694221733118	24.9835079877133	27.6541325932405
57	67.3469543457031	310.670745849609	10	14	56	2.8	-5.19104003906193	-8.33740234376023	9.82136317060329	29.4861765155593	26.3817187116719	26.0276337284052	27.9415135452811
58	68.7371139526367	312.077209472656	10	14	57	2.85	27.8031921386722	28.1292724609409	39.5508971109603	26.3809137261161	28.6216481703802	25.6374550958047	27.3474704298783
59	67.8563461303711	311.048004150391	10	14	58	2.9	-17.6153564453122	-20.5841064453	27.0925491758683	25.195119138822	30.8539325003736	26.2289227336248	27.0643867396582
60	68.7310028076172	312.097839355469	10	14	59	2.95	17.4931335449222	20.9967041015591	27.3289462722021	27.6922697242759	28.09923965941	26.6527500328421	27.2157315833218
61	67.7254104614258	312.565673828125	10	14	60	3	-20.1118469238281	9.35668945312045	22.1818399644761	26.0615465997437	26.1121030631513	27.9186520647669	26.7363340088603
62	68.2799835205078	313.533386230469	10	14	61	3.05	11.0914611816401	19.3542480468795	22.3071160978726	32.221688485188	28.5745594025003	28.447593406069	26.0417303754172
63	68.9111175537109	312.095977783203	10	14	62	3.1	12.6226806640619	-28.7481689453193	31.3972814882994	29.817565592704	27.2148702235686	29.6285015660259	26.2767521831123
64	69.2408294677734	314.971801757812	10	14	63	3.15	6.59423828125	57.5164794921795	57.8932586030896	27.0290869874805	27.6491494830471	28.8489723723895	25.4528525252933
65	69.7067947387695	314.364562988281	10	14	64	3.2	9.31930541992216	-12.1447753906193	15.308331809782	29.4568490807247	26.6969594317147	27.6059527618306	24.6843873696356
66	69.4656829833984	314.698608398438	10	14	65	3.25	-4.82223510742216	6.68090820313978	8.2394469383591	28.3681938473935	27.9678819562219	28.4386829303422	24.0616113849832
67	68.1688690185547	315.832000732422	10	14	66	3.3	-25.9362792968739	22.6678466796795	34.4459265640933	23.0766104809062	30.513468100466	29.5846610141527	24.3385996744104
68	68.8859176635742	314.750396728516	10	14	67	3.35	14.3409729003901	-21.6320800781193	25.9540053216433	23.5763532707255	30.6353549616716	28.1280740557171	23.8050984103711
69	70.3530807495117	315.314208984375	10	14	68	3.4	29.34326171875	11.2762451171795	31.4353417706532	28.9066769249632	26.8440122444054	27.2892161587878	24.1082569692657
70	70.6698608398438	314.482116699219	10	14	69	3.45	6.33560180664205	-16.6418457031205	17.8070457588786	31.5700871202073	27.1126658642511	27.043937529445	24.5555680253657
71	69.9993057250977	316.092651367188	10	14	70	3.5	-13.4111022949222	32.2106933593807	34.8910652095478	32.9025160759497	30.7652627975331	26.9233016601771	24.8899397726002
72	70.90283203125	313.882019042969	10	14	71	3.55	18.070526123046	-44.2126464843807	47.7629775403137	30.6114140079045	30.5947626258052	26.5443637044714	24.3426997281607
73	69.7739639282227	315.058959960938	10	14	72	3.6	-22.577362060546	23.5388183593807	32.6161501003552	30.6489784577768	29.0412778878656	25.7065313375697	24.5116845588379
74	68.7982406616211	315.273315429688	10	14	73	3.65	-19.5144653320321	4.287109375	19.9798314304274	32.623848670103	26.9292828345286	23.6424990719242	24.1979803069617
75	69.1336975097656	316.108184814453	10	14	74	3.7	6.70913696289006	16.6973876953	17.9948680082398	29.619438131403	27.3909156271753	23.1977664449805	23.4817751313511
76	70.5620193481445	314.384887695312	10	14	75	3.75	28.5664367675781	-34.4659423828205	44.765416271179	25.1800396997814	25.8787213641323	23.1397147822531	22.9441063112522
77	69.5130386352539	315.641693115234	10	14	76	3.8	-20.9796142578119	25.1361083984398	32.7409248468137	23.2471516611527	22.5752593084769	22.6495656204157	22.8853103738889
78	69.954475402832	315.365051269531	10	14	77	3.85	8.82873535156193	-5.53283691405909	10.4191579422473	24.1328527965738	20.7777077134677	21.9727417249375	22.4252680450139
79	69.4558639526367	315.496978759766	10	14	78	3.9	-9.97222900390597	2.63854980470001	10.3153912372835	19.1335940581616	20.4409858994431	21.9875912049066	22.0121055369963
80	70.1689147949219	314.631774902344	10	14	79	3.95	14.261016845704	-17.3040771484409	22.4233736853456	15.5310804855508	19.28286702571	22.4583860178893	21.7223976105226
81	69.5121383666992	315.370483398438	10	14	80	4	-13.135528564454	14.7741699218807	19.7691225791179	16.3753757271541	15.5141667669731	21.8612274804335	21.2216347715271
82	70.1695022583008	315.038543701172	10	14	81	4.05	13.1472778320318	-6.63879394532046	14.7283569837596	17.6348201377336	14.7043686150262	20.2378060502525	21.383784089791
83	69.4418334960938	314.958740234375	10	14	82	4.1	-14.5533752441398	-1.59606933593977	14.6406341502637	14.4328812548461	14.9042055620095	19.3948675516499	21.2133738807182
84	69.7572784423828	314.190338134766	10	14	83	4.15	6.30889892577983	-15.3680419921795	16.612613290181	11.8947394757846	17.0458995752846	19.5469882415339	20.0725923754064
85	69.9325866699219	314.458862304688	10	14	84	4.2	3.5061645507821	5.37048339843977	6.41367927090826	13.8776567445016	17.5258564086032	19.3575975008716	20.1632817354384
86	69.6179122924805	314.620849609375	10	14	85	4.25	-6.29348754882812	3.23974609373977	7.07841368381057	13.4330353968649	17.8437335967346	17.4495296921622	20.2944290232406
87	70.7967834472656	314.979248046875	10	14	86	4.3	23.577423095702	7.16796875	24.6429433273446	16.4569790128357	17.900352792028	16.185959733625	20.2111436574879
88	70.1893844604492	314.8505859375	10	14	87	4.35	-12.1479797363278	-2.5732421875	12.4175274120801	20.6188315623603	18.012027389832	16.7224620343106	20.344869822777
89	71.2851104736328	313.703094482422	10	14	88	4.4	21.9145202636719	-22.9498291015602	31.732331370035	23.7927277176846	18.6529905836247	16.7349949152048	20.2552619582181
90	70.1394195556641	314.438018798828	10	14	89	4.45	-22.9138183593739	14.6984863281205	27.2229420185314	21.9230488395544	19.4323279760332	16.4008576916002	20.5597024439726
91	69.1109237670898	313.929382324219	10	14	90	4.5	-20.5699157714861	-10.1727294921807	22.9478944604318	22.5910193827991	19.3848926173512	15.5199678828772	20.0901232368678
92	69.6380615234375	314.4833984375	10	14	91	4.55	10.542755126954	11.0803222656205	15.2945489366937	20.8490021544137	17.6675508522238	16.2232044751106	19.883785572533
93	69.561279296875	315.267517089844	10	14	92	4.6	-1.53564453125	15.6823730468795	15.7573801283034	18.2458243897061	18.5407185066118	16.7202164238668	23.5433628243602
94	70.6105194091797	314.794067382812	10	14	93	4.65	20.984802246094	-9.46899414063978	23.022245228108	14.9770575170179	16.424090255125	16.5026856788886	27.5188480429355
95	70.7523727416992	314.098022460938	10	14	94	4.7	2.83706665039006	-13.9208984374795	14.2070531949935	13.4120528648931	15.2758589745972	17.1287970258962	31.5439573470657
96	70.5171585083008	314.329772949219	10	14	95	4.75	-4.70428466796818	4.63500976561932	6.60406009699086	14.4904176304245	13.1962021690197	17.4491432642281	31.2617946062187
97	70.3483123779297	314.662902832031	10	14	96	4.8	-3.37692260742188	6.66259765624091	7.46952567606965	11.9991783558364	14.5460561581932	17.7727216945601	30.7017945786572
98	69.4322357177734	315.191131591797	10	14	97	4.85	-18.3215332031261	10.5645751953193	21.1492039559604	12.3058935594882	15.4284054579017	18.7169979206165	31.205005666857
99	69.6938400268555	315.650115966797	10	14	98	4.9	5.23208618164205	9.1796875	10.5660488551675	11.4153468210216	14.3523807741524	18.5229327115297	32.2555279316064
100	69.5106353759766	314.884704589844	10	14	99	4.95	-3.66409301757784	-15.3082275390602	15.7406292132527	15.6800594514932	14.8252660757591	18.661018870056	32.3661613567814
101	69.4286041259766	314.954284667969	10	14	100	5	-1.640625	1.3916015625	2.1513264046577	16.3663932853789	15.5133939111049	18.3190189933022	32.2185354535315
102	69.3995666503906	313.514923095703	10	14	101	5.05	-0.580749511720171	-28.7872314453193	28.793088828428	16.7055831924685	17.8778925368965	19.5297650948134	32.1878304941071
103	69.014533996582	314.682098388672	10	14	102	5.1	-7.70065307617188	23.3435058593795	24.5808731253884	17.34463859203	18.8932773346212	27.6918580970706	32.5297906357516
104	69.5109329223633	315.041931152344	10	14	103	5.15	9.92797851562585	7.19665527343977	12.2619983906155	19.6114410011882	20.6217751679343	35.4907078443372	32.188347843367
105	69.739128112793	314.123046875	10	14	104	5.2	4.56390380859403	-18.3776855468795	18.9359062110606	20.0757256222997	22.0461787655148	43.7303171932598	32.7425262190837
106	69.5537567138672	314.771331787109	10	14	105	5.25	-3.70742797851591	12.9656982421795	13.4853384504483	21.4201613838636	23.4418358175847	45.0740595202752	32.7245582163483
107	68.0992431640625	315.323303222656	10	14	106	5.3	-29.090270996094	11.0394287109409	31.1145119339857	24.5379671434002	24.5134740314337	45.2176294236893	32.4373272139889
108	69.5907211303711	314.848754882812	10	14	107	5.35	29.8295593261719	-9.49096679688068	31.3030519332077	26.7477189389997	39.9553107362395	45.6875492994034	32.5629942605516
109	68.4631423950195	314.031585693359	10	14	108	5.4	-22.5515747070318	-16.3433837890602	27.8510271882987	27.2722306339813	56.6290349145219	47.7760609480079	32.4474405994971
110	69.0042114257812	315.429779052734	10	14	109	5.45	10.8213806152338	27.9638671875	29.9846651890578	28.9512224405677	72.6353683107605	48.3314650219625	32.2911608559748
111	68.6197967529297	316.137512207031	10	14	110	5.5	-7.68829345702983	14.1546630859409	16.1078969253564	58.4904600886154	74.6347251294455	48.9171030241858	32.6933448458579
112	67.2400817871094	317.551330566406	10	14	111	5.55	-27.594299316406	28.2763671875	39.5094709669179	88.7201026856436	72.5573663104822	48.1524565131035	32.8545221599848
113	75.4468994140625	313.98062133789	10	14	112	5.6	164.136352539062	-71.4141845703205	178.999240173446	118.523017682521	72.4818212641856	48.3393648476363	32.6224724066762
114	83.6537170410157	310.409912109375	10	14	113	5.65	164.136352539064	-71.4141845703	178.99924017344	121.99721962491	74.9303467280816	47.8740100078454	32.1117909140022
115	91.8605346679688	306.839202880859	10	14	114	5.7	164.136352539062	-71.4141845703205	178.999240173446	116.163510180397	74.6167512784102	48.3562554122713	32.2182767993977
116	90.5400390625	305.810424804688	10	14	115	5.75	-26.4099121093761	-20.5755615234193	33.478906637299	86.4731824397557	74.3923702307869	47.9999731684686	32.8170627873378
117	90.4627075195312	305.299194335938	10	14	116	5.8	-1.54663085937614	-10.224609375	10.3409237443525	61.1405907705195	71.7914389947734	47.1019327334176	33.3493885805526
118	91.4555435180664	304.138519287109	10	14	117	5.85	19.8567199707043	-23.2135009765807	30.5476014702411	30.7104848742991	56.7234189590332	46.4089906004868	32.9886367608925
119	88.8681411743164	304.529754638672	10	14	118	5.9	-51.748046875	7.82470703126023	52.3362818272587	26.787520836664	39.118985101169	46.3719484874645	33.0891507481331
120	88.4187545776367	303.264770507812	10	14	119	5.95	-8.98773193359403	-25.2996826172	26.8487106923442	27.4193678091501	24.0771425137821	45.9213028418935	32.8303814521949
121	87.7463302612305	303.433227539062	10	14	120	6	-13.4484863281241	3.369140625	13.8640864491234	26.9736554783106	21.3652212074916	47.0676706984135	32.9749454182629
122	88.3875732421875	303.222412109375	10	14	121	6.05	12.8248596191401	-4.21630859373977	13.5001586067828	17.0973794318184	21.646499156353	46.1792792251562	32.8629940335924
123	87.7161560058594	304.469055175781	10	14	122	6.1	-13.4283447265619	24.9328613281205	28.3190398160437	17.4438001532651	20.336159936788	37.5530867162817	32.5536285868298
124	87.8593139648438	304.432525634766	10	14	123	6.15	2.86315917968807	-0.730590820299994	2.95490159479782	15.9429215783192	17.8135502468475	28.7328739836673	32.4980992147494
125	86.4389724731445	304.589965820312	10	14	124	6.2	-28.4068298339861	3.14880371091931	28.5808142995776	15.8736305035559	17.2258544053769	20.7062364055357	32.6511011923592
126	86.6809539794922	304.796264648438	10	14	125	6.25	4.83963012695398	4.12597656252046	6.35969357439403	13.6986643952653	19.7429711660402	20.5600660544005	32.5055565136093
127	86.3626556396484	305.371795654297	10	14	126	6.3	-6.36596679687614	11.5106201171795	13.1537032329663	18.5297210618765	20.5671194555391	21.4811477374159	32.2180351795757
128	87.0738830566406	305.876678466797	10	14	127	6.35	14.224548339844	10.09765625	17.4442092745909	17.0079086574887	18.3827544735303	20.2897242223817	32.0246301939826
129	87.7416305541992	304.697052001953	10	14	128	6.4	13.3549499511722	-23.5925292968795	27.1101849278538	23.5430207537611	18.3467628661656	18.4022405482582	31.5013787128707
130	87.6338119506836	305.740081787109	10	14	129	6.45	-2.15637207031222	20.8605957031193	20.9717522776382	25.2606084075223	17.3353302972893	17.3292978824274	31.6900672146649
131	88.8039855957031	304.178009033203	10	14	130	6.5	23.4034729003901	-31.2414550781193	39.0352540557563	23.0668445517953	19.7549109013094	17.0327878123399	31.6525035748011
132	89.8694534301758	304.393707275391	10	14	131	6.55	21.309356689454	4.31396484376023	21.741641501772	18.1638046704547	21.3157963184788	17.5735315540812	30.920536712099
133	89.6292037963867	304.176666259766	10	14	132	6.6	-4.80499267578182	-4.3408203125	6.47538999595619	17.66275193709	20.2432885079754	16.7678923260232	26.680347534851
134	89.5054550170898	304.137664794922	10	14	133	6.65	-2.47497558593807	-0.780029296880684	2.59498552115068	15.9668010488576	18.990930849669	17.1221884216534	22.9580182660457
135	89.8365783691406	304.999572753906	10	14	134	6.7	6.62246704101591	17.2381591796807	18.4664886108148	17.3709842294353	17.4327413594779	16.9459469724471	19.0285634525113
136	88.3169784545898	305.157409667969	10	14	135	6.75	-30.3919982910159	3.15673828125909	30.5554996145944	17.4197324641555	14.3226044586397	17.0111398587501	18.4682313068135
137	87.5585174560547	306.379272460938	10	14	136	6.8	-15.169219970702	24.4372558593807	28.7625574046603	19.8180570288833	14.5799436526233	17.3341376257338	18.5131916435154
138	87.8687973022461	306.250457763672	10	14	137	6.85	6.20559692382784	-2.57629394532046	6.7191311695573	17.2027307818658	15.1530301785161	17.6402697874785	18.0462984806709
139	88.2383804321289	305.621704101562	10	14	138	6.9	7.39166259765625	-12.5750732422	14.5866083447896	12.6784078684217	15.8976139771413	16.6308089382768	17.5606005755183
140	88.0952835083008	305.393341064453	10	14	139	6.95	-2.86193847656222	-4.56726074217954	5.38985737572727	11.7889030758113	16.5565636476049	17.4588315874362	17.3189146590812
141	88.468505859375	305.258911132812	10	14	140	7	7.46444702148409	-2.68859863282046	7.93388504737413	12.8863278928767	14.2673688161909	16.2373364511887	17.5746856114164
142	89.2204055786133	306.214263916016	10	14	141	7.05	15.0379943847659	19.1070556640807	24.3150334416083	11.9771709253993	13.3524789329888	15.6617941990418	17.43758699539
143	89.2558364868164	305.60498046875	10	14	142	7.1	0.708618164062216	-12.1856689453205	12.2062552548841	15.910396513344	15.0372510669816	15.8076083534204	17.1985105155671
144	89.0154800415039	306.045745849609	10	14	143	7.15	-4.80712890625	8.81530761717954	10.0408235074026	15.8563297639601	14.2706870268847	17.1831625484241	17.8387360290515
145	89.1220245361328	304.797485351562	10	14	144	7.2	2.13088989257784	-24.9652099609398	25.055985315451	14.9160547901663	17.4849218153945	17.3508904994869	17.5431503688131
146	88.7479934692383	304.880706787109	10	14	145	7.25	-7.48062133789006	1.66442871093977	7.66355130045442	17.1881742410866	18.1520684437377	16.3763965592265	18.0412949390802
147	89.5543365478516	304.322540283203	10	14	146	7.3	16.1268615722662	-11.1633300781193	19.6136585726396	16.5642031283701	16.7436447454602	15.5452355496149	19.0324626505223
148	88.8921813964844	305.297241210938	10	14	147	7.35	-13.243103027344	19.4940185547	23.5668525094854	19.0594471174449	16.4621865283246	15.8028727389601	19.8099439226289
149	88.5464019775391	305.283599853516	10	14	148	7.4	-6.91558837890597	-0.272827148439774	6.92096794382007	20.4478071235152	18.468711119707	16.7189606027785	19.4035197724611
150	87.134635925293	306.519958496094	10	14	149	7.45	-28.2353210449222	24.7271728515591	37.5322052608251	18.5712347007541	18.1452173513689	17.3085314357351	19.6385398208657
151	87.7867431640625	306.191253662109	10	14	150	7.5	13.0421447753901	-6.57409667970001	14.605351330806	15.7361988155627	18.4854243022621	18.1165834104929	19.6544164284589
152	87.3762741088867	306.496520996094	10	14	151	7.55	-8.20938110351591	6.10534667970001	10.2307964588339	20.3732191110439	17.7379921662409	17.3016424366988	19.7756501370629
153	87.0662460327148	306.849212646484	10	14	152	7.6	-6.20056152343807	7.05383300779999	9.39167308352827	17.2309875852929	16.5684944109386	17.629128705111	20.2785401333119
154	85.5736312866211	307.044250488281	10	14	153	7.65	-29.8522949218741	3.90075683594091	30.1060694212262	16.5230414810089	19.1672341786722	18.5552836364495	20.8784402414314
155	86.2838439941406	306.216003417969	10	14	154	7.7	14.2042541503901	-16.5649414062409	21.82104763207	16.9047496317277	17.1321410560757	18.140353765179	21.0815527723092
156	86.8350677490234	306.263671875	10	14	155	7.75	11.024475097656	0.953369140620453	11.0656208093863	17.4007900063146	18.0810983772482	19.0714500194103	20.9824400280926
157	86.3828964233398	306.668579101562	10	14	156	7.8	-9.04342651367188	8.09814453123977	12.1393372124277	17.9612492463006	17.8596401279374	20.7307876753108	20.928150839124
158	86.789176940918	306.235809326172	10	14	157	7.85	8.12561035156392	-8.65539550779999	11.8718749564627	17.0332945268586	18.7960708818974	21.9796180577792	21.4249473060333
159	85.3130264282227	306.962707519531	10	14	158	7.9	-29.523010253906	14.5379638671807	32.9083656211561	19.6391552734874	18.6418561531919	22.1762306066453	21.7250568435619
160	85.2185363769531	306.108856201172	10	14	159	7.95	-1.88980102539205	-17.0770263671807	17.1812740348601	18.8145306241471	18.1354901789892	21.8182480542952	22.2550851553169
161	86.3393020629883	306.55078125	10	14	160	8	22.415313720704	8.83850097656023	24.0949245425304	20.1913517574802	19.6574757365586	23.0714964057292	22.7215127752805
162	85.9612426757812	306.683898925781	10	14	161	8.05	-7.56118774414205	2.66235351562045	8.01621396572599	19.3224630600833	23.7235831843807	23.889506075084	22.7784116853885
163	85.1193389892578	306.270782470703	10	14	162	8.1	-16.8380737304679	-8.26232910156023	18.7559806231282	19.2376858311197	27.3907417046199	24.7494719132034	23.1380300501647
164	84.0468826293945	307.213958740234	10	14	163	8.15	-21.4491271972659	18.8635253906193	28.5639221341718	19.6757961996297	25.1852270346183	24.5737179344386	23.5517842086276
165	84.4898300170898	307.925170898438	10	14	164	8.2	8.85894775390597	14.2242431640807	16.7573878900422	28.6326357446143	26.5043550525147	24.8122150451316	23.5901593218895
166	85.1659622192383	306.798156738281	10	14	165	8.25	13.5226440429699	-22.5402832031398	26.2854763850803	34.5901316517595	28.0618944342101	25.5884834969588	24.0633452855264
167	83.3335113525391	308.698638916016	10	14	166	8.3	-36.6490173339838	38.0096435547	52.8004116906487	31.0479910091533	29.9193720222305	26.3110661286332	24.2377785673587
168	85.2747268676758	307.241638183594	10	14	167	8.35	38.8243103027338	-29.1400146484409	48.5434601588547	33.7710242739096	30.7028729445094	27.0470218731066	24.3133820007694
169	85.5910263061523	307.682586669922	10	14	168	8.4	6.32598876953011	8.81896972656023	10.8532189211407	36.4479926687906	30.5055797156853	26.7311530843452	24.8051325483222
170	84.5489501953125	306.577911376953	10	14	169	8.45	-20.841522216796	-22.0935058593795	30.3725542138234	31.2061082998468	31.488939911274	27.2016388748987	24.5316021629498
171	82.9197845458984	305.446472167969	10	14	170	8.5	-32.5833129882821	-22.6287841796807	39.6703183594853	26.8156142372592	31.519491257359	27.3264421400681	24.8312431258276
172	81.8948610240015	304.599575700431	10	14	171	8.55	-20.4984704379379	-16.9379293507598	26.5909898459298	29.9631684222172	28.8985490728857	28.2551809340783	25.240247960505
173	80.8699375021046	303.752679232894	10	14	172	8.6	-20.4984704379379	-16.9379293507393	26.5909898459168	29.2068555486385	26.7033020415932	28.6469313952184	25.670230879565
174	79.8450139802077	302.905782765356	10	14	173	8.65	-20.4984704379382	-16.9379293507609	26.5909898459308	26.5909898459274	28.2770791340722	28.5482847808057	25.5823538901826
175	78.8200904583108	302.058886297818	10	14	174	8.7	-20.4984704379379	-16.9379293507598	26.5909898459298	26.5909898459247	27.8989226972828	29.0399648786	25.7016024455288
176	77.7951669364139	301.21198983028	10	14	175	8.75	-20.4984704379379	-16.9379293507598	26.5909898459298	26.5909898459273	26.590989845926	29.0552405516424	26.0897366714424
177	76.7702434145171	300.365093362743	10	14	176	8.8	-20.4984704379362	-16.9379293507404	26.5909898459162	26.5909898459271	26.5909898459261	27.7447694594065	26.45102798728
178	75.7453198926202	299.518196895205	10	14	177	8.85	-20.4984704379379	-16.9379293507598	26.5909898459298	26.5909898459271	26.5909898459274	26.6471459437597	26.8190058595166
179	74.7203963707233	298.671300427667	10	14	178	8.9	-20.4984704379382	-16.9379293507598	26.59098984593	26.5909898459247	26.590989845926	27.4340344899991	26.6610714651357
180	73.6954728488264	297.824403960129	10	14	179	8.95	-20.4984704379379	-16.9379293507598	26.5909898459298	26.5909898459274	26.5909898459259	27.2449562716045	26.8963143604124
181	72.6705493269295	296.977507492592	10	14	180	9	-20.4984704379379	-16.9379293507404	26.5909898459175	26.5909898459274	26.5909898459259	26.590989845926	26.9587159929974
182	71.6456258050326	296.130611025054	10	14	181	9.05	-20.4984704379382	-16.9379293507598	26.59098984593	26.5909898459249	26.5909898459273	26.590989845926	27.4230853900021
183	70.6207022831357	295.283714557516	10	14	182	9.1	-20.4984704379379	-16.9379293507598	26.5909898459298	26.5909898459247	26.5909898459261	26.5909898459267	27.6189606205722
184	69.5957787612388	294.436818089979	10	14	183	9.15	-20.4984704379379	-16.9379293507404	26.5909898459175	26.5909898459271	26.590989845926	26.5909898459266	27.5696373133661
185	68.570855239342	293.589921622441	10	14	184	9.2	-20.4984704379362	-16.9379293507598	26.5909898459285	26.5909898459272	26.5909898459261	26.590989845926	27.8154773622633
186	67.5459317174451	292.743025154903	10	14	185	9.25	-20.4984704379379	-16.9379293507598	26.5909898459298	26.5909898459247	26.5909898459261	26.590989845926	27.8231151987843
187	66.5210081955482	291.896128687365	10	14	186	9.3	-20.4984704379379	-16.9379293507609	26.5909898459305	26.5909898459271	26.590989845926	26.5909898459267	27.1678796526663
188	65.4960846736513	291.049232219828	10	14	187	9.35	-20.4984704379382	-16.9379293507393	26.590989845917	26.5909898459276	26.590989845926	26.5909898459267	26.6190678948432
189	64.4711611517544	290.20233575229	10	14	188	9.4	-20.4984704379379	-16.9379293507598	26.5909898459298	26.590989845925	26.5909898459272	26.5909898459261	27.0125121679629
190	63.4462376298575	289.355439284752	10	14	189	9.45	-20.498470437938	-16.9379293507609	26.5909898459307	26.5909898459248	26.5909898459261	26.5909898459261	26.9179730587652
191	62.4213141079606	288.508542817215	10	14	190	9.5	-20.498470437938	-16.9379293507393	26.5909898459169	26.5909898459273	26.5909898459261	26.5909898459266	26.5909898459264
192	61.3963905860637	287.661646349677	10	14	191	9.55	-20.4984704379379	-16.9379293507598	26.5909898459298	26.5909898459273	26.5909898459261	26.590989845926	26.5909898459264
193	60.3714670641669	286.814749882139	10	14	192	9.6	-20.498470437936	-16.9379293507609	26.5909898459291	26.5909898459247	26.5909898459274	26.590989845926	26.5909898459264
194	59.34654354227	285.967853414601	10	14	193	9.65	-20.498470437938	-16.9379293507598	26.5909898459299	26.5909898459273	26.5909898459261	26.5909898459266	26.5909898459264
195	58.3216200203731	285.120956947064	10	14	194	9.7	-20.4984704379379	-16.9379293507404	26.5909898459175	26.5909898459273	26.5909898459261	26.5909898459267	26.5909898459264
196	57.2966964984762	284.274060479526	10	14	195	9.75	-20.498470437938	-16.9379293507598	26.5909898459299	26.5909898459274	26.5909898459272	26.5909898459261	26.5909898459264
197	56.2717729765793	283.427164011988	10	14	196	9.8	-20.498470437938	-16.9379293507598	26.5909898459299	26.590989845925	26.590989845926	26.5909898459261	26.5909898459264
198	55.2468494546824	282.58026754445	10	14	197	9.85	-20.498470437938	-16.9379293507598	26.5909898459299	26.5909898459274	26.5909898459261	26.5909898459267	26.5909898459264
199	54.2219259327855	281.733371076913	10	14	198	9.9	-20.4984704379379	-16.9379293507404	26.5909898459175	26.5909898459271	26.5909898459261	26.5909898459267	26.5909898459264
200	53.1970024108886	280.886474609375	10	14	199	9.95	-20.498470437938	-16.9379293507598	26.5909898459299	26.5909898459247	26.5909898459273	26.590989845926	26.590989845926
201	52.1720788889918	280.039578141837	10	14	200	10	-20.498470437936	-16.9379293507598	26.5909898459284	26.5909898459247	26.5909898459261	26.5909898459267	26.5909898459264
202	51.1471553670949	279.1926816743	10	14	201	10.05	-20.4984704379379	-16.9379293507404	26.5909898459175	26.5909898459271	26.5909898459261	26.5909898459267	26.5909898459264
203	50.122231845198	278.345785206762	10	14	202	10.1	-20.498470437938	-16.9379293507598	26.5909898459299	26.5909898459271	26.5909898459261	26.5909898459261	26.5909898459264
204	49.0973083233011	277.498888739224	10	14	203	10.15	-20.498470437938	-16.9379293507598	26.5909898459299	26.590989845925	26.5909898459272	26.5909898459261	26.5909898459264
205	48.0723848014042	276.651992271686	10	14	204	10.2	-20.498470437938	-16.9379293507598	26.5909898459299	26.5909898459274	26.5909898459259	26.5909898459267	26.5909898459264
206	47.0474612795073	275.805095804149	10	14	205	10.25	-20.4984704379379	-16.9379293507404	26.5909898459175	26.5909898459276	26.5909898459261	26.5909898459267	26.5909898459264
207	46.0225377576104	274.958199336611	10	14	206	10.3	-20.498470437938	-16.9379293507598	26.5909898459299	26.5909898459273	26.5909898459274	26.590989845926	26.5909898459264
208	44.9976142357135	274.111302869073	10	14	207	10.35	-20.498470437938	-16.9379293507609	26.5909898459307	26.5909898459247	26.5909898459261	26.590989845926	26.5909898459264
209	43.9726907138167	273.264406401535	10	14	208	10.4	-20.498470437936	-16.9379293507598	26.5909898459284	26.5909898459273	26.5909898459261	26.5909898459266	26.5909898459264
210	42.9477671919198	272.417509933998	10	14	209	10.45	-20.4984704379379	-16.9379293507393	26.5909898459168	26.5909898459273	26.5909898459261	26.590989845926	27.3557791061669
211	41.9228436700229	271.57061346646	10	14	210	10.5	-20.498470437938	-16.9379293507609	26.5909898459307	26.5909898459245	26.5909898459274	26.5909898459261	28.1205683664083
212	40.897920148126	270.723716998922	10	14	211	10.55	-20.498470437938	-16.9379293507598	26.5909898459299	26.590989845925	26.590989845926	26.5909898459267	28.8853576266489
213	39.8729966262291	269.876820531385	10	14	212	10.6	-20.4984704379379	-16.9379293507393	26.5909898459168	26.5909898459276	26.5909898459259	26.5909898459267	29.6501468868899
214	38.8480731043322	269.029924063847	10	14	213	10.65	-20.498470437938	-16.9379293507609	26.5909898459307	26.5909898459274	26.5909898459261	26.5909898459261	30.4149361471305
215	37.8231495824353	268.183027596309	10	14	214	10.7	-20.498470437938	-16.9379293507598	26.5909898459299	26.5909898459247	26.5909898459261	26.590989845926	31.1797254073718
216	36.7982260605384	267.336131128771	10	14	215	10.75	-20.498470437938	-16.9379293507598	26.5909898459299	26.5909898459273	26.5909898459261	26.5909898459266	31.9445146676124
217	35.7733025386416	266.489234661234	10	14	216	10.8	-20.4984704379359	-16.9379293507404	26.590989845916	26.5909898459271	26.5909898459261	26.5909898459267	32.4257754595699
218	34.7483790167447	265.642338193696	10	14	217	10.85	-20.498470437938	-16.9379293507598	26.5909898459299	26.5909898459247	26.5909898459274	26.590989845926	33.0010671357332
219	33.7234554948478	264.795441726158	10	14	218	10.9	-20.498470437938	-16.9379293507598	26.5909898459299	26.5909898459247	26.5909898459261	26.5909898459261	32.3965989965768
220	32.6985319729509	263.948545258621	10	14	219	10.95	-20.4984704379379	-16.9379293507404	26.5909898459175	26.5909898459274	26.5909898459259	28.1205683664079	33.0225722439124
221	31.673608451054	263.101648791083	10	14	220	11	-20.498470437938	-16.9379293507598	26.5909898459299	26.5909898459274	26.5909898459259	29.6501468868899	32.6322115001178
222	30.6486849291571	262.254752323545	10	14	221	11.05	-20.498470437938	-16.9379293507598	26.5909898459299	26.590989845925	26.5909898459274	31.1797254073711	32.3544552115388
223	29.6237614072602	261.407855856007	10	14	222	11.1	-20.498470437938	-16.9379293507598	26.5909898459299	26.5909898459271	26.590989845926	32.7093039278538	32.5557455013997
224	28.5988378853633	260.56095938847	10	14	223	11.15	-20.498470437938	-16.9379293507404	26.5909898459176	26.5909898459271	26.590989845926	34.2388824483349	33.0182348762778
225	27.5739143634665	259.714062920932	10	14	224	11.2	-20.498470437936	-16.9379293507598	26.5909898459283	26.5909898459273	29.6501468868897	35.7684609688169	32.8308166895364
226	26.5489908415696	258.867166453394	10	14	225	11.25	-20.498470437938	-16.9379293507598	26.5909898459299	26.5909898459247	32.7093039278537	37.2980394892981	32.6372215509255
227	25.5240673196727	258.020269985856	10	14	226	11.3	-20.498470437938	-16.9379293507609	26.5909898459307	26.5909898459271	35.7684609688161	38.2605610732137	32.7424476791188
228	24.4991437977758	257.173373518319	10	14	227	11.35	-20.498470437938	-16.9379293507393	26.5909898459168	32.7093039278522	38.8276180097802	39.4111444255404	32.6320887446969
229	23.4742202758789	256.326477050781	10	14	228	11.4	-20.498470437938	-16.9379293507598	26.5909898459299	38.8276180097803	41.8867750507438	38.2022081472269	32.6292064623754
230	22.1543752125331	253.790215628488	10	14	229	11.45	-26.396901266916	-50.7252284458605	57.1825602555538	44.9459320917049	44.9459320917079	39.4541546418989	32.4612102856443
231	20.8345301491874	251.253954206194	10	14	230	11.5	-26.396901266914	-50.7252284458798	57.18256025557	51.0642461736357	48.0050891326703	38.6734331543094	32.2724344871193
232	19.5146850858416	248.717692783901	10	14	231	11.55	-26.396901266916	-50.7252284458605	57.1825602555538	57.1825602555604	49.9301323005001	38.1179205771509	32.8749003721985
233	18.1948400224958	246.181431361607	10	14	232	11.6	-26.396901266916	-50.7252284458798	57.182560255571	57.1825602555636	52.2312990051547	38.5205011568726	32.7057038357018
234	16.87499495915	243.645169939314	10	14	233	11.65	-26.396901266916	-50.7252284458599	57.1825602555533	57.1825602555604	49.8134264485278	39.4454799066294	32.8130047966474
235	15.5551498958043	241.10890851702	10	14	234	11.7	-26.396901266914	-50.7252284458798	57.1825602555701	54.9143325092953	49.2581623969081	39.0706435331469	32.8702750698969
236	14.2353048324585	238.572647094727	10	14	235	11.75	-26.396901266916	-50.7252284458605	57.1825602555538	53.3983518366737	44.6375623807652	38.6834532559243	32.971116391083
237	15.4862689971924	240.493240356445	10	14	236	11.8	25.019283294678	38.4118652343602	45.8414215242286	42.4442926414951	40.4673801854858	38.893905512311	33.0170809394155
238	17.2388381958008	242.248107910156	10	14	237	11.85	35.051383972168	35.0973510742199	49.6026568924629	41.3337645382526	38.213384303965	38.6731876434678	32.4312553927072
239	17.3566188812256	242.222122192383	10	14	238	11.9	2.35561370849602	-0.519714355459655	2.41226427966034	32.09256450597	37.0041847625151	38.6674230788249	32.3714240403917
240	19.2752933502197	243.949203491211	10	14	239	11.95	38.373489379882	34.5416259765597	51.6299197393571	26.0204278616762	33.1953549745858	36.8018522048806	32.5304879425606
241	18.7534027099609	244.119033813477	10	14	240	12	-10.4378128051761	3.39660644531989	10.9765600941409	23.0284167712563	29.3618173791783	34.8947220873488	32.4495179299479
242	18.3353424072266	243.46760559082	10	14	241	12.05	-8.36120605468594	-13.0285644531398	15.4807383027598	31.5640768835351	27.8576787241218	34.570075337026	32.140535124764
243	17.2640037536621	242.106536865234	10	14	242	12.1	-21.4267730712901	-27.2213745117199	34.6426014403635	25.056945410919	25.1150762817809	32.7021037435498	31.8890555294438
244	15.0386581420898	242.468109130859	10	14	243	12.15	-44.506912231446	7.2314453125	45.0905648410542	26.6310702523867	27.5214197091219	31.38712714496	32.1317888001463
245	15.3683481216431	241.572128295898	10	14	244	12.2	6.59379959106602	-17.9196166992199	19.0942623762769	29.6949295865674	24.3455420128531	29.9720891709769	31.9528177173998
246	15.643162727356	242.473526000977	10	14	245	12.25	5.49629211425799	18.0279541015796	18.8471843014789	27.2017357923054	25.1518817939324	28.6441932928679	31.611585159288
247	17.1159286499023	242.023452758789	10	14	246	12.3	29.455318450926	-9.00146484375966	30.8000349736637	23.4787625347088	28.6727704885662	27.7736008056172	31.0836399703462
248	16.1631565093994	242.590667724609	10	14	247	12.35	-19.055442810058	11.3442993164	22.1766324690532	23.6341386147872	27.1908231831345	25.4513663598741	30.8205599584887
249	17.1127548217773	241.668350219727	10	14	248	12.4	18.991966247558	-18.4463500976403	26.4756985530712	23.6726933354782	25.7700695274049	26.5406399335565	30.4009010099192
250	16.3109092712402	242.255035400391	10	14	249	12.45	-16.036911010742	11.7337036132801	19.8711427766689	27.6506113905649	26.7488233673679	25.6068212432224	29.1815366392517
251	16.3845882415771	243.204177856445	10	14	250	12.5	1.473579406738	18.9828491210801	19.0399579049339	27.1799105739636	27.9265692065575	26.2256027055864	27.9841242155585
252	18.8882122039795	242.80989074707	10	14	251	12.55	50.072479248048	-7.8857421875	50.6896252490972	28.0613765201009	27.6895228871127	26.1631496723771	27.6531829228418
253	17.9389019012451	243.094848632812	10	14	252	12.6	-18.986206054688	5.69915771483977	19.8231283860467	29.8635081199486	25.7876564379674	25.2576099020151	26.6113075773521
254	19.482931137085	243.114273071289	10	14	253	12.65	30.880584716798	0.388488769540345	30.883028283758	32.1804450776369	25.5598601579911	24.8180976936631	25.7392147959287
255	18.5240325927734	244.194046020508	10	14	254	12.7	-19.177970886232	21.5954589843801	28.8818007759074	27.7284343836604	26.8681004735916	24.8349919016527	24.7484955971413
256	17.1037197113037	243.621871948242	10	14	255	12.75	-28.406257629394	-11.4434814453205	30.6246426933752	24.3954023019711	27.2993236172403	24.5397170626517	24.2002983607685
257	18.4785041809082	243.983215332031	10	14	256	12.8	27.49568939209	7.22686767578011	28.4295717792148	23.0583437958813	23.6535288561881	23.2733744283814	24.1336950937839
258	18.3632907867432	244.091186523438	10	14	257	12.85	-2.3042678833	2.15942382814035	3.15796797760018	23.8726928272346	23.3243966208956	22.9679322735097	23.6892676225735
259	18.667724609375	242.920227050781	10	14	258	12.9	6.08867645263601	-23.4191894531403	24.1977357533089	22.4182021568437	23.8661258599213	22.1343789410136	24.5846106989903
260	19.5673065185547	244.300659179688	10	14	259	12.95	17.991638183594	27.6086425781403	32.9535459326741	19.5786233287158	22.9211604359375	21.5612210736227	23.697638449495
261	18.8159446716309	243.406921386719	10	14	260	13	-15.0272369384761	-17.8747558593801	23.3521893414203	22.2533909398201	21.1528649187459	21.0735263437682	23.709956609489
262	18.7008209228516	244.109130859375	10	14	261	13.05	-2.30247497558594	14.0441894531199	14.2316776385753	24.6739079239613	18.8572259696501	20.7362905086576	23.6151033797919
263	18.6038036346436	243.28825378418	10	14	262	13.1	-1.94034576416001	-16.4175415039	16.5318060331221	21.9696280446403	20.148208109052	20.5205114111544	23.6183886117964
264	17.0383529663086	244.206756591797	10	14	263	13.15	-31.3090133667	18.3700561523398	36.3003206740149	19.8875276806482	18.7088977240361	20.0913024468974	27.185278856665
265	17.6997604370117	243.495025634766	10	14	264	13.2	13.228149414062	-14.2346191406199	19.4321465360688	18.1358286105845	16.2543416736537	19.5249020233057	31.4020766631525
266	18.3335723876953	243.364639282227	10	14	265	13.25	12.6762390136719	-2.60772705078011	12.9416875214598	18.0430252782838	14.8477290702962	19.756403428669	33.9329784453378
267	18.4788417816162	243.132720947266	10	14	266	13.3	2.90538787841804	-4.63836669921989	5.47318228825703	12.7438875241108	17.8190521611271	20.4937893819505	35.4296355317928
268	17.6910209655762	243.290115356445	10	14	267	13.35	-15.7564163208	3.14788818358011	16.0677893716185	10.5390553026672	17.7166262014132	21.9271688852729	35.1807485235682
269	17.2769794464111	243.027633666992	10	14	268	13.4	-8.28083038330199	-5.24963378906023	9.80463190314966	9.80793045994421	16.3164790338734	22.6285814644241	35.2676451901259
270	17.6808567047119	242.910934448242	10	14	269	13.45	8.07754516601598	-2.333984375	8.40798542885109	17.5022757116697	16.128643610674	21.7884556557676	35.5196557510941
271	18.0595798492432	243.179534912109	10	14	270	13.5	7.57446289062599	5.37200927734034	9.28606330784477	17.3902271245426	18.3599419385922	21.1943105133917	36.0877981979291
272	16.8781089782715	241.326965332031	10	14	271	13.55	-23.629417419434	-37.0513916015602	43.9449085468842	19.889070543636	22.1303527942509	21.0670570872066	35.5392887389544
273	17.009521484375	242.091125488281	10	14	272	13.6	2.62825012207003	15.283203125	15.5075464359831	21.7182319186808	23.7061296614938	21.9791673215778	35.7109624734319
274	18.1149864196777	241.946060180664	10	14	273	13.65	22.109298706054	-2.90130615233977	22.298848998617	26.9119534172402	26.5482652048122	29.5524600196668	35.1707685486088
275	17.8883190155029	241.09814453125	10	14	274	13.7	-4.53334808349595	-16.9583129882801	17.5537923040751	26.7584298768321	27.3225696378815	37.9691614246522	35.066439821793
276	16.22141456604	241.671432495117	10	14	275	13.75	-33.338088989258	11.4657592773398	35.2546708006413	30.0220321984449	27.5408919564872	43.3262398280238	34.3693628364911
277	18.377462387085	241.561187744141	10	14	276	13.8	43.1209564209	-2.20489501951988	43.1772908448441	33.2074598659884	24.3150620132862	47.5858966352042	34.2978112940414
278	17.0174789428711	242.387390136719	10	14	277	13.85	-27.199668884278	16.5240478515602	31.8255580440471	32.9269073570821	26.2417084417424	47.3935647736267	34.7280029629479
279	18.5439414978027	241.237182617188	10	14	278	13.9	30.529251098632	-23.0041503906199	38.2259873363341	28.1698304957343	42.7884410054602	48.4009114392382	34.5642913056693
280	18.4795150756836	242.04216003418	10	14	279	13.95	-1.28852844238196	16.0995483398398	16.1510297595437	21.8716941497402	59.8096792386304	49.4780904285656	34.1466078563691
281	17.9111137390137	242.118194580078	10	14	280	14	-11.368026733398	1.52069091796022	11.4692864939027	22.4613846850398	68.2925377174555	51.10207005209	34.1999550569637
282	18.321647644043	241.702377319336	10	14	281	14.05	8.21067810058601	-8.31634521484034	11.6866091148733	52.3694221449321	73.0414404761575	50.3422869692511	34.2136333737189
283	18.9605751037598	243.319427490234	10	14	282	14.1	12.778549194336	32.3410034179602	34.774010720545	86.6924511201788	71.0809998857597	50.9014135357094	34.6132184807114
284	15.0201125144958	251.840759277344	10	14	283	14.15	-78.80925178528	170.4266357422	187.766174635796	108.415244939177	70.2535576736642	50.2502346503203	34.2744386979123
285	11.0796499252319	260.362091064453	10	14	284	14.2	-78.809251785278	170.42663574218	187.766174635777	124.211186802575	71.6336112192497	50.6079776202802	34.2247084548976
286	7.61007690429688	265.262298583984	10	14	285	14.25	-69.3914604187004	98.0041503906193	120.083255588892	119.70061508648	74.6632481476927	48.9823222443131	34.0137076450895
287	4.5744457244873	268.629180908203	10	14	286	14.3	-60.7126235961916	67.3376464843807	90.6663184318646	88.1376932023963	76.3695119252161	48.1018332061324	34.3727637168914
288	4.37067413330078	269.205261230469	10	14	287	14.35	-4.0754318237304	11.5216064453193	12.2211521400684	56.5747713183207	75.5611186296765	47.5288370406229	34.515604804468
289	4.15708947181701	270.687530517578	10	14	288	14.4	-4.2716932296754	29.6453857421807	29.9515652153797	40.9112513562088	57.7120282951803	46.5000011469144	34.8150248287568
290	3.94350481033325	272.169799804688	10	14	289	14.45	-4.2716932296752	29.6453857422	29.9515652153988	28.5278370478574	41.4062760019299	46.5047600569705	35.1493610149025
291	2.95205593109131	274.007720947266	10	14	290	14.5	-19.8289775848388	36.7584228515602	41.7656557783323	31.4216221728735	29.6721067711706	47.2055996005357	35.4617452540739
292	4.11488342285156	274.852783203125	10	14	291	14.55	23.256549835205	16.9012451171795	28.7492468901076	27.2863633879643	23.1622259361072	47.3602096602311	34.9076583622689
293	3.77500319480896	276.143280029297	10	14	292	14.6	-6.797604560852	25.8099365234398	26.6900777651491	26.2377806855391	23.9766741954861	47.247269639845	35.0645055232368
294	3.81090497970581	275.680908203125	10	14	293	14.65	0.718035697937003	-9.24743652343977	9.27527129083348	18.4329621861325	22.7464446201646	38.9964173761578	35.0515701201384
295	3.77442240715027	276.915802001953	10	14	294	14.7	-0.729651451110804	24.6978759765602	24.7086517032731	17.7966148243571	21.3759088946913	30.4802554851429	34.6522229623326
296	3.84431743621826	277.033721923828	10	14	295	14.75	1.3979005813598	2.3583984375	2.74156328129929	16.5317262180988	19.7479510533787	24.7011754621551	33.8103538421127
297	3.8971643447876	278.311004638672	10	14	296	14.8	1.0569381713868	25.5456542968795	25.5675100812303	18.2065258523649	18.3509073952461	21.1596307985786	33.299903210436
298	3.6311092376709	279.293914794922	10	14	297	14.85	-5.32110214233399	19.658203125	20.3656347338577	16.5140371038436	18.9334206500134	21.6376448353093	32.8257496645728
299	4.04596328735352	278.515045166016	10	14	298	14.9	8.2970809936524	-15.5773925781193	17.649269462164	21.062939920625	20.2808064571353	21.2291382182753	33.0768065127077
300	4.73572206497192	278.944091796875	10	14	299	14.95	13.795175552368	8.58093261717954	16.2462079606666	18.9051999661352	19.554234968356	20.8206316012395	33.3952102250727
301	4.33637809753418	277.733978271484	10	14	300	15	-7.98687934875481	-24.2022705078205	25.4860773652063	21.3351150819281	19.7302441531395	19.8214204560579	34.3955989088766
302	4.76020050048828	278.339294433594	10	14	301	15.05	8.47644805908201	12.1063232422	14.7788103087815	22.3550870619057	19.15703566105	19.4730297552866	34.6137224431777
303	3.4206600189209	279.260559082031	10	14	302	15.1	-26.7908096313476	18.4252929687409	32.5152103128219	22.5944328328683	19.2986154751324	19.2275975107642	34.7005299827579
304	3.50441217422485	278.126190185547	10	14	303	15.15	1.67504310607899	-22.6873779296807	22.7491293620522	18.397548385654	19.7118318163861	19.8529055899566	30.9632533698263
305	2.64114189147949	278.250305175781	10	14	304	15.2	-17.2654056549072	2.48229980468068	17.4429368154798	19.4088713559647	20.2653543077876	18.6964683043851	27.2259767568955
306	2.47598552703857	278.403228759766	10	14	305	15.25	-3.3031272888184	3.05847167970001	4.50165512913459	17.2621158683367	19.894889858737	18.6383854399124	25.1807731201365
307	2.79394054412842	279.342651367188	10	14	306	15.3	6.35910034179701	18.7884521484398	19.8354251603351	17.0685765708664	20.595152115327	18.4979732147397	23.8709929123032
308	2.9400041443961	280.421883719308	10	14	307	15.35	2.9212720053536	21.5846470424003	21.7814328746817	17.9362757827068	19.5217743715149	18.1226622885227	24.5223418617648
309	3.08606774466379	281.501116071429	10	14	308	15.4	2.9212720053538	21.5846470424196	21.7814328747009	21.39223133182	19.4250047227779	19.6536118785011	24.7304304843436
310	3.23213134493147	282.580348423549	10	14	309	15.45	2.9212720053536	21.5846470424003	21.7814328746817	21.7814328746893	17.8387016404143	20.2856603931748	24.9385191069222
311	3.37819494519915	283.65958077567	10	14	310	15.5	2.92127200535361	21.5846470424196	21.7814328747008	21.7814328746932	17.5465267266852	21.5855982172174	24.8512554654272
312	3.52425854546683	284.73881312779	10	14	311	15.55	2.9212720053536	21.5846470424003	21.7814328746817	21.7814328746893	17.8389107684295	21.8672352261243	25.0894020461378
313	3.67032214573452	285.818045479911	10	14	312	15.6	2.9212720053538	21.5846470424196	21.7814328747009	17.7411274981218	16.9467091019129	22.1537903256708	25.3790278549727
314	3.8163857460022	286.897277832031	10	14	313	15.65	2.9212720053536	21.5846470424003	21.7814328746817	13.7008221215504	19.5953919406161	22.9300893634948	26.1040238256652
315	3.75938105583191	286.842590332031	10	14	314	15.7	-1.1400938034058	-1.09375	1.57990599184391	13.8963886621696	20.305966478562	23.971698028648	26.4431852860467
316	3.70237636566162	286.787902832031	10	14	315	15.75	-1.1400938034058	-1.09375	1.57990599184391	12.1119853291327	23.2763065756978	25.6603707781179	27.3315239569775
317	3.98170018196106	287.891052246094	10	14	316	15.8	5.5864763259888	22.0629882812591	22.7592655777775	17.4093510065428	23.1393183369215	26.5823550260278	27.64921395791
318	4.01416110992432	287.248901367188	10	14	317	15.85	0.649218559265199	-12.8430175781193	12.8594162095165	22.8708054590023	24.7858062798267	27.4070388882203	28.0969508425272
319	4.13471221923828	289.659301757812	10	14	318	15.9	2.41102218627921	48.2080078124795	48.268261261732	32.8517910298453	26.4351740042117	28.2317227504118	28.6125968589364
320	3.08242893218994	290.648681640625	10	14	319	15.95	-21.0456657409668	19.7875976562602	28.8871782541414	32.3822480116734	30.1046944168818	29.056406612605	29.163319412883
321	3.55845260620117	293.178527832031	10	14	320	16	9.5204734802246	50.5969238281205	51.4848338460588	37.4596272305207	33.7742148295506	29.8810904747966	29.4830452317162
322	4.329833984375	293.846771240234	10	14	321	16.05	15.4276275634766	13.3648681640591	20.4115504869185	35.4609970018806	35.3257992836261	30.7057743369891	30.0704527269602
323	3.73098754882812	295.662902832031	10	14	322	16.1	-11.9769287109376	36.3226318359409	38.2463123037528	37.3385833747613	37.8673686745276	31.5304581991813	30.214450222103
324	5.24827477239793	296.829221663936	10	14	323	16.15	30.3457444713962	23.3263766380992	38.2751101185318	34.6966386292559	36.8680535602075	32.3551420613738	30.602599741015
325	6.76556199596773	297.995540495842	10	14	324	16.2	30.345744471396	23.3263766381208	38.2751101185448	38.2693505555787	37.806846746648	34.1899022677082	31.1234040735913
326	8.28284921953754	299.161859327747	10	14	325	16.25	30.3457444713962	23.3263766380992	38.2751101185318	38.2751101185345	36.4858743738953	36.0246624740426	31.9677404483266
327	9.80013644310734	300.328178159652	10	14	326	16.3	30.345744471396	23.3263766381003	38.2751101185323	38.2751101185344	38.2722303370567	36.8004547010803	32.4287325722815
328	11.3174236666771	301.494496991557	10	14	327	16.35	30.3457444713952	23.3263766381003	38.2751101185317	38.2751101185347	38.2751101185358	38.0712393965317	32.8410745033777
329	12.8347108902469	302.660815823462	10	14	328	16.4	30.345744471396	23.3263766380992	38.2751101185316	38.2751101185347	38.2751101185359	37.5715818393717	33.2534164344735
330	14.3519981138168	303.827134655368	10	14	329	16.45	30.345744471398	23.3263766381208	38.2751101185464	38.2751101185347	38.2751101185346	38.0409784325913	33.6657583655701
331	15.8692853373866	304.993453487273	10	14	330	16.5	30.345744471396	23.3263766380992	38.2751101185316	38.2751101185372	38.2751101185347	37.3804922462149	34.0781002966659
332	17.3865725609564	306.159772319178	10	14	331	16.55	30.345744471396	23.3263766381003	38.2751101185323	38.2751101185373	38.2751101185346	38.2736702277962	34.4904422277622
333	18.9038597845262	307.326091151084	10	14	332	16.6	30.345744471396	23.3263766381197	38.2751101185441	38.2751101185345	38.2751101185359	38.2751101185352	34.9027841588579
334	20.421147008096	308.492409982989	10	14	333	16.65	30.345744471396	23.3263766381003	38.2751101185323	38.2751101185347	38.2751101185359	38.2751101185352	35.3151260899545
335	21.9384342316658	309.658728814894	10	14	334	16.7	30.345744471396	23.3263766381003	38.2751101185323	38.2751101185345	38.2751101185345	38.2751101185346	36.2325061931217
336	23.4557214552356	310.825047646799	10	14	335	16.75	30.345744471396	23.3263766381003	38.2751101185323	38.2751101185346	38.2751101185346	38.2751101185352	37.1498862962889
337	24.9730086788054	311.991366478704	10	14	336	16.8	30.345744471396	23.3263766380992	38.2751101185316	38.2751101185345	38.2751101185358	38.2751101185352	37.5377824098078
338	26.4902959023752	313.15768531061	10	14	337	16.85	30.345744471396	23.3263766381208	38.2751101185448	38.2751101185345	38.2751101185346	38.2751101185352	38.1731747575335
339	28.007583125945	314.324004142515	10	14	338	16.9	30.345744471396	23.3263766380992	38.2751101185316	38.2751101185345	38.2751101185346	38.2751101185353	37.9233459789535
340	29.5248703495148	315.49032297442	10	14	339	16.95	30.345744471396	23.3263766381003	38.2751101185323	38.275110118537	38.2751101185345	38.2751101185352	38.1580442755632
341	31.0421575730846	316.656641806325	10	14	340	17	30.345744471396	23.3263766381003	38.2751101185323	38.2751101185345	38.2751101185358	38.2751101185353	37.8278011823751
342	32.5594447966544	317.822960638231	10	14	341	17.05	30.3457444713959	23.3263766381197	38.275110118544	38.2751101185347	38.2751101185358	38.2751101185352	38.2743901731657
343	34.0767320202242	318.989279470136	10	14	342	17.1	30.345744471396	23.3263766381003	38.2751101185323	38.2751101185345	38.2751101185345	38.2751101185346	38.2751101185352
344	35.594019243794	320.155598302041	10	14	343	17.15	30.345744471396	23.3263766381003	38.2751101185323	38.275110118537	38.2751101185346	38.2751101185352	38.2751101185352
345	37.1113064673638	321.321917133946	10	14	344	17.2	30.3457444713959	23.3263766380992	38.2751101185315	38.2751101185345	38.2751101185359	38.2751101185352	38.2751101185349
346	38.6285936909336	322.488235965852	10	14	345	17.25	30.345744471396	23.3263766381208	38.2751101185448	38.2751101185345	38.2751101185359	38.2751101185352	38.2751101185352
347	40.1458809145034	323.654554797757	10	14	346	17.3	30.345744471396	23.3263766380992	38.2751101185316	38.2751101185345	38.2751101185347	38.2751101185353	38.2751101185352
348	41.6631681380732	324.820873629662	10	14	347	17.35	30.345744471396	23.3263766381003	38.2751101185323	38.2751101185373	38.2751101185347	38.2751101185352	38.2751101185353
349	43.180455361643	325.987192461567	10	14	348	17.4	30.3457444713959	23.3263766381003	38.2751101185322	38.2751101185348	38.2751101185359	38.2751101185353	38.2751101185353
350	44.6977425852129	327.153511293473	10	14	349	17.45	30.345744471398	23.3263766381197	38.2751101185457	38.2751101185348	38.2751101185359	38.2751101185352	38.2751101185352
351	46.2150298087827	328.319830125378	10	14	350	17.5	30.345744471396	23.3263766381003	38.2751101185323	38.2751101185348	38.2751101185347	38.2751101185352	38.2751101185352
352	47.7323170323525	329.486148957283	10	14	351	17.55	30.3457444713959	23.3263766380992	38.2751101185315	38.2751101185372	38.2751101185347	38.2751101185352	38.2751101185352
353	49.2496042559223	330.652467789188	10	14	352	17.6	30.345744471396	23.3263766381003	38.2751101185323	38.2751101185345	38.2751101185359	38.2751101185352	38.2751101185349
354	50.7668914794921	331.818786621094	10	14	353	17.65	30.345744471396	23.3263766381197	38.2751101185441	38.2751101185345	38.2751101185359	38.2751101185352	38.2751101185352
355	52.2841787030619	332.985105452999	10	14	354	17.7	30.3457444713959	23.3263766381003	38.2751101185322	38.2751101185347	38.2751101185345	38.2751101185352	38.2751101185352
356	53.8014659266317	334.151424284904	10	14	355	17.75	30.345744471396	23.3263766381003	38.2751101185323	38.275110118537	38.2751101185345	38.2751101185352	38.2751101185352
357	55.3187531502015	335.317743116809	10	14	356	17.8	30.345744471396	23.3263766381003	38.2751101185323	38.2751101185346	38.2751101185358	38.2751101185353	38.2751101185352
358	56.8360403737713	336.484061948715	10	14	357	17.85	30.3457444713959	23.3263766381197	38.275110118544	38.2751101185345	38.2751101185358	38.2751101185353	38.2751101185352
359	58.3533275973411	337.65038078062	10	14	358	17.9	30.345744471396	23.3263766381003	38.2751101185323	38.2751101185345	38.2751101185346	38.2751101185353	38.2751101185352
360	59.8706148209109	338.816699612525	10	14	359	17.95	30.345744471396	23.3263766380992	38.2751101185316	38.2751101185369	38.2751101185345	38.2751101185352	38.2751101185352
361	61.3879020444807	339.98301844443	10	14	360	18	30.3457444713959	23.3263766381003	38.2751101185322	38.2751101185345	38.2751101185358	38.2751101185352	38.2751101185352
362	62.9051892680505	341.149337276336	10	14	361	18.05	30.345744471396	23.3263766381197	38.2751101185441	38.2751101185345	38.2751101185358	38.2751101185353	38.2751101185352
363	64.4224764916203	342.315656108241	10	14	362	18.1	30.345744471396	23.3263766381003	38.2751101185323	38.2751101185345	38.2751101185347	38.2751101185352	38.2751101185352
364	65.9397637151901	343.481974940146	10	14	363	18.15	30.3457444713959	23.3263766381003	38.2751101185322	38.275110118537	38.2751101185347	38.2751101185353	38.2751101185352
365	67.4570509387599	344.648293772051	10	14	364	18.2	30.3457444713962	23.3263766380992	38.2751101185318	38.2751101185348	38.2751101185359	38.2751101185352	38.2751101185352
366	68.9743381623297	345.814612603957	10	14	365	18.25	30.3457444713959	23.3263766381208	38.2751101185447	38.2751101185348	38.2751101185359	38.2751101185352	38.2751101185352
367	70.4916253858996	346.980931435862	10	14	366	18.3	30.3457444713979	23.3263766380992	38.2751101185331	38.2751101185348	38.2751101185347	38.2751101185352	38.2751101185354
368	72.0089126094694	348.147250267767	10	14	367	18.35	30.3457444713962	23.3263766381003	38.2751101185324	38.2751101185373	38.2751101185347	38.2751101185352	38.2751101185351
369	73.5261998330392	349.313569099672	10	14	368	18.4	30.3457444713959	23.3263766381003	38.2751101185322	38.2751101185348	38.2751101185359	38.2751101185352	38.2751101185351
370	75.043487056609	350.479887931578	10	14	369	18.45	30.3457444713959	23.3263766381197	38.275110118544	38.2751101185347	38.2751101185359	38.2751101185352	38.2751101185352
371	76.5607742801788	351.646206763483	10	14	370	18.5	30.3457444713962	23.3263766381003	38.2751101185324	38.2751101185345	38.2751101185347	38.2751101185352	38.2751101185353
372	78.0780615037486	352.812525595388	10	14	371	18.55	30.3457444713959	23.3263766381003	38.2751101185322	38.275110118537	38.2751101185346	38.2751101185352	38.2751101185354
373	79.5953487273184	353.978844427293	10	14	372	18.6	30.3457444713959	23.3263766380992	38.2751101185315	38.2751101185345	38.2751101185358	38.2751101185352	38.275110118535
374	81.1126359508882	355.145163259199	10	14	373	18.65	30.3457444713962	23.3263766381208	38.2751101185449	38.2751101185345	38.2751101185358	38.2751101185352	38.2751101185351
375	82.629923174458	356.311482091104	10	14	374	18.7	30.3457444713959	23.3263766380992	38.2751101185315	38.2751101185345	38.2751101185345	38.2751101185352	38.2751101185352
376	84.1472103980278	357.477800923009	10	14	375	18.75	30.3457444713959	23.3263766381003	38.2751101185322	38.275110118537	38.2751101185345	38.2751101185352	38.2751101185353
377	85.6644976215976	358.644119754914	10	14	376	18.8	30.3457444713962	23.3263766381003	38.2751101185324	38.2751101185345	38.2751101185357	38.2751101185355	38.2751101185353
378	87.1817848451674	359.81043858682	10	14	377	18.85	30.3457444713959	23.3263766381197	38.275110118544	38.2751101185345	38.2751101185358	38.2751101185348	38.2751101185354
379	88.6990720687372	360.976757418725	10	14	378	18.9	30.3457444713959	23.3263766381003	38.2751101185322	38.2751101185345	38.2751101185345	38.275110118535	38.2751101185351
380	90.216359292307	362.14307625063	10	14	379	18.95	30.3457444713962	23.3263766380992	38.2751101185318	38.2751101185368	38.2751101185346	38.2751101185351	38.2751101185352
381	91.7336465158768	363.309395082535	10	14	380	19	30.3457444713959	23.3263766381003	38.2751101185322	38.2751101185345	38.2751101185358	38.2751101185353	38.2751101185353
382	93.2509337394466	364.475713914441	10	14	381	19.05	30.3457444713959	23.3263766381197	38.275110118544	38.2751101185345	38.2751101185364	38.2751101185355	38.2751101185354
383	94.7682209630164	365.642032746346	10	14	382	19.1	30.3457444713962	23.3263766381003	38.2751101185324	38.2751101185346	38.2751101185339	38.2751101185348	38.2751101185354
384	96.2855081865862	366.808351578251	10	14	383	19.15	30.3457444713959	23.3263766381003	38.2751101185322	38.275110118537	38.2751101185342	38.275110118535	38.2751101185351
385	97.802795410156	367.974670410156	10	14	384	19.2	30.3457444713959	23.3263766381003	38.2751101185322	38.2751101185359	38.2751101185358	38.2751101185351	38.2751101185352
386	99.3200826337258	369.140989242062	10	14	385	19.25	30.3457444713962	23.3263766381197	38.2751101185442	38.2751101185332	38.2751101185361	38.2751101185353	38.2751101185353
387	100.837369857296	370.307308073967	10	14	386	19.3	30.3457444714039	23.3263766381003	38.2751101185385	38.2751101185339	38.2751101185352	38.2751101185355	38.2751101185353
388	102.354657080865	371.473626905872	10	14	387	19.35	30.34574447138	23.3263766380992	38.2751101185189	38.2751101185369	38.2751101185339	38.2751101185356	38.2751101185354
389	103.871944304435	372.639945737777	10	14	388	19.4	30.3457444714002	23.3263766381003	38.2751101185356	38.2751101185352	38.2751101185354	38.275110118535	38.2751101185351
390	105.389231528005	373.806264569683	10	14	389	19.45	30.3457444713999	23.3263766381197	38.2751101185472	38.2751101185345	38.2751101185357	38.2751101185352	38.2751101185352
391	106.906518751575	374.972583401588	10	14	390	19.5	30.3457444714002	23.3263766381003	38.2751101185356	38.2751101185345	38.2751101185348	38.2751101185353	38.2751101185352
392	108.423805975145	376.138902233493	10	14	391	19.55	30.3457444713999	23.3263766381003	38.2751101185354	38.275110118537	38.2751101185345	38.2751101185355	38.2751101185353
393	109.941093198714	377.305221065398	10	14	392	19.6	30.34574447138	23.3263766380992	38.2751101185189	38.2751101185345	38.2751101185374	38.2751101185356	38.2751101185354
394	111.458380422284	378.471539897304	10	14	393	19.65	30.3457444713999	23.3263766381208	38.2751101185479	38.2751101185345	38.2751101185358	38.275110118535	38.2751101185348
395	112.975667645854	379.637858729209	10	14	394	19.7	30.3457444714002	23.3263766380992	38.2751101185349	38.2751101185345	38.2751101185346	38.2751101185352	38.2751101185352
396	114.492954869424	380.804177561114	10	14	395	19.75	30.3457444713999	23.3263766381003	38.2751101185354	38.2751101185402	38.2751101185345	38.2751101185353	38.2751101185352
397	116.010242092994	381.970496393019	10	14	396	19.8	30.3457444714002	23.3263766381003	38.2751101185356	38.2751101185345	38.2751101185358	38.2751101185351	42.0800391498224
398	117.527529316564	383.136815224925	10	14	397	19.85	30.3457444713999	23.3263766381197	38.2751101185472	38.2751101185347	38.2751101185374	38.275110118536	43.635551211122
399	119.044816540133	384.30313405683	10	14	398	19.9	30.34574447138	23.3263766381003	38.2751101185196	38.2751101185345	38.2751101185345	38.2751101185351	44.4491652849858
400	120.562103763703	385.469452888735	10	14	399	19.95	30.3457444714002	23.3263766381003	38.2751101185356	38.275110118537	38.2751101185346	38.2751101185352	45.6255433175528
401	122.079390987273	386.63577172064	10	14	400	20	30.3457444713999	23.3263766380992	38.2751101185347	38.2751101185345	38.2751101185358	38.2751101185351	47.4303451597932
402	123.596678210843	387.802090552546	10	14	401	20.05	30.3457444713999	23.3263766381208	38.2751101185479	38.2751101185345	38.2751101185358	38.2751101185351	48.5159010453706
403	125.113965434413	388.968409384451	10	14	402	20.1	30.3457444714002	23.3263766380992	38.2751101185349	38.2751101185345	38.2751101185346	38.275110118536	48.7266125153487
404	126.631252657982	390.134728216356	10	14	403	20.15	30.34574447138	23.3263766381003	38.2751101185196	38.275110118537	38.2751101185345	38.2751101185345	50.9378449122849
405	128.148539881552	391.301047048261	10	14	404	20.2	30.3457444714002	23.3263766381003	38.2751101185356	38.2751101185345	38.2751101185358	38.2751101185352	53.1490773092209
406	129.665827105122	392.467365880167	10	14	405	20.25	30.3457444713996	23.3263766381197	38.2751101185469	38.2751101185347	38.2751101185358	38.2751101185351	55.3603097061568
407	131.183114328692	393.633684712072	10	14	406	20.3	30.3457444714002	23.3263766381003	38.2751101185356	38.2751101185345	38.2751101185345	45.8849681811093	57.5715421030924
408	132.700401552262	394.800003543977	10	14	407	20.35	30.3457444714002	23.3263766381003	38.2751101185356	38.275110118537	38.2751101185346	48.9959923037085	59.7827745000291
409	134.217688775831	395.966322375882	10	14	408	20.4	30.3457444713797	23.3263766380992	38.2751101185187	38.2751101185346	38.2751101185345	50.6232204514366	61.9940068969648
410	135.734975999401	397.132641207788	10	14	409	20.45	30.3457444714002	23.3263766381208	38.2751101185481	38.2751101185345	38.2751101185357	52.9759765165705	64.2052392939008
411	137.252263222971	398.298960039693	10	14	410	20.5	30.3457444714002	23.3263766380992	38.2751101185349	38.2751101185345	38.2751101185345	56.5855802010512	66.4164716908369
412	138.769550446541	399.465278871598	10	14	411	20.55	30.3457444713996	23.3263766381003	38.2751101185352	38.2751101185346	53.4948262436828	58.7566919722058	68.6277040877726
413	140.286837670111	400.631597703503	10	14	412	20.6	30.3457444714002	23.3263766381003	38.2751101185356	38.2751101185345	59.7168744888824	59.1781149121619	70.8389364847093
414	141.80412489368	401.797916535408	10	14	413	20.65	30.3457444713803	23.3263766380992	38.2751101185191	38.2751101185345	62.9713307843387	63.6005797060348	73.0501688816447
415	143.32141211725	402.964235367314	10	14	414	20.7	30.3457444713996	23.3263766381208	38.2751101185476	68.714542368831	67.6768429146052	68.0230444999067	75.2614012785808
416	144.83869934082	404.130554199219	10	14	415	20.75	30.3457444714002	23.3263766380992	38.2751101185349	81.1586388592303	74.8960502835665	72.4455092937783	77.4726336755167
417	153.629852294922	400.467926025391	10	14	416	20.8	175.82305908204	-73.2525634765591	190.472271370018	87.6675514501429	79.238273825877	76.8679740876496	79.6838660724528
418	158.392059326172	398.864868164062	10	14	417	20.85	95.244140625	-32.0611572265807	100.495592570532	97.0785757106758	80.0811197057892	81.2904388815223	81.8950984693887
419	161.730606079102	397.684753417969	10	14	418	20.9	66.7709350586	-23.6022949218602	70.8196730730822	111.516990448599	88.9260492935352	85.7129036753944	84.106330866325
420	165.905807495117	396.806793212891	10	14	419	20.95	83.5040283203	-17.5592041015591	85.3302314212124	89.7620052829229	97.7709788812776	90.1353684692665	86.3175632632609
421	171.278091430664	395.523803710938	10	14	420	21	107.44567871094	-25.6597900390602	110.467183808149	79.0036005523481	106.615908469022	94.5578332631387	88.5287956601971
422	174.186660766602	392.655639648438	10	14	421	21.05	58.1713867187597	-57.36328125	81.6973455416398	90.1845471369274	100.241121931616	98.98029805701	90.7400280571326
423	171.853256225586	392.746643066406	10	14	422	21.1	-46.6680908203199	1.82006835936022	46.7035689176573	98.4633820518794	102.864003274162	103.402762850883	92.9512604540686
424	166.481603145599	389.386132558187	10	14	423	21.15	-107.43306159974	-67.2102101643804	126.724405995979	101.714826489445	108.45447656645	107.825227644755	95.1624928510052
425	161.109950065613	386.025622049967	10	14	424	21.2	-107.43306159972	-67.2102101643998	126.724405995972	110.72023858031	112.593894023928	112.247692438626	97.373725247941
426	155.738296985626	382.665111541748	10	14	425	21.25	-107.43306159974	-67.2102101643804	126.724405995979	126.724405995976	114.219616242711	116.670157232498	99.5849576448769
427	150.36664390564	379.304601033529	10	14	426	21.3	-107.43306159972	-67.2102101643793	126.724405995962	126.724405995973	118.722322288143	113.482763963796	101.796190041813
428	144.994990825653	375.944090525309	10	14	427	21.35	-107.43306159974	-67.2102101644009	126.72440599599	126.724405995976	126.724405995976	114.794204635069	103.098313653292
429	139.623337745667	372.58358001709	10	14	428	21.4	-107.43306159972	-67.2102101643793	126.724405995962	126.724405995976	126.724405995975	117.589441281213	108.448374609179
430	134.25168466568	369.22306950887	10	14	429	21.45	-107.43306159974	-67.2102101643998	126.724405995989	126.724405995976	126.724405995975	119.659150009951	113.798435565065
431	128.880031585693	365.862559000651	10	14	430	21.5	-107.43306159974	-67.2102101643804	126.724405995979	126.724405995976	126.724405995975	120.472011119343	119.148496520952
432	123.508378505707	362.502048492432	10	14	431	21.55	-107.43306159972	-67.2102101643804	126.724405995962	126.724405995976	126.724405995976	122.72336414206	124.498557476839
433	118.13672542572	359.141537984212	10	14	432	21.6	-107.43306159974	-67.2102101643998	126.724405995989	126.724405995974	126.724405995976	126.724405995975	129.848618432725
434	112.765072345734	355.781027475993	10	14	433	21.65	-107.43306159972	-67.2102101643793	126.724405995962	126.724405995973	126.724405995977	126.724405995975	135.198679388612
435	107.393419265747	352.420516967774	10	14	434	21.7	-107.43306159974	-67.2102101643804	126.724405995979	126.724405995977	126.724405995975	126.724405995975	136.105479553743
436	102.021766185761	349.060006459554	10	14	435	21.75	-107.43306159972	-67.2102101643998	126.724405995972	126.724405995975	126.724405995975	126.724405995976	136.921578199486
437	96.6501131057739	345.699495951335	10	14	436	21.8	-107.433061599742	-67.2102101643804	126.724405995981	126.724405995977	126.724405995976	126.724405995976	133.932747813942
438	91.2784600257874	342.338985443115	10	14	437	21.85	-107.43306159973	-67.2102101643998	126.724405995981	126.724405995976	126.724405995974	124.906188425061	133.193334398386
439	85.9068069458008	338.978474934896	10	14	438	21.9	-107.433061599732	-67.2102101643804	126.724405995972	126.724405995977	126.724405995976	131.183845542963	133.195818970265
440	80.5351538658142	335.617964426677	10	14	439	21.95	-107.433061599732	-67.2102101643793	126.724405995972	126.724405995975	126.724405995976	137.461502660864	132.835539583441
441	75.1635007858277	332.257453918457	10	14	440	22	-107.43306159973	-67.2102101644009	126.724405995981	126.724405995974	126.724405995977	143.739159778765	131.846836386944
442	69.7918477058411	328.896943410238	10	14	441	22.05	-107.433061599732	-67.2102101643793	126.724405995971	126.724405995976	126.724405995976	150.016816896667	131.57737914711
443	64.4201946258545	325.536432902019	10	14	442	22.1	-107.433061599732	-67.2102101643804	126.724405995972	126.724405995976	123.087970854147	156.294474014568	132.182766322875
444	59.0485415458679	322.175922393799	10	14	443	22.15	-107.433061599732	-67.2102101643998	126.724405995983	126.724405995976	135.64328508995	162.57213113247	130.787632571682
445	53.6768884658814	318.81541188558	10	14	444	22.2	-107.43306159973	-67.2102101643804	126.724405995971	126.724405995976	148.198599325753	159.963266668859	128.906731835514
446	48.3052353858948	315.45490137736	10	14	445	22.25	-107.433061599732	-67.2102101643998	126.724405995982	119.451535712321	160.753913561554	157.172999166474	127.025831099346
447	42.9335823059082	312.094390869141	10	14	446	22.3	-107.433061599732	-67.2102101643793	126.724405995971	144.562164183924	173.309227797359	154.382731664088	125.144930363178
448	46.4350662231445	309.239227294922	10	14	447	22.35	70.029678344726	-57.1032714843807	90.3600545776986	169.67279265553	185.864542033161	151.592464161702	122.428087180761
449	42.0722653071085	297.403861999512	10	14	448	22.4	-87.25601832072	-236.7073059082	252.277548353998	194.783421127133	198.419856268963	148.802196659317	119.390185557973
450	37.7094643910726	285.568496704102	10	14	449	22.45	-87.256018320718	-236.7073059082	252.277548353997	219.894049598742	193.202127341743	146.011929156931	116.352283935185
451	33.3466634750366	273.733131408692	10	14	450	22.5	-87.25601832072	-236.707305908201	252.277548353999	252.277548354002	187.621592336971	143.221661654545	113.314382312396
452	28.9838625590006	261.897766113281	10	14	451	22.55	-87.25601832072	-236.707305908219	252.277548354016	252.277548354002	182.041057332201	140.43139415216	110.276480689609
453	24.6210616429647	250.062400817871	10	14	452	22.6	-87.256018320718	-236.7073059082	252.277548353998	216.731462027957	180.096957469257	137.641126649774	107.23857906682
454	20.2582607269287	238.227035522461	10	14	453	22.65	-87.25601832072	-236.7073059082	252.277548353999	180.45976354681	161.961108228684	134.850859147388	104.200677444032
455	23.3510551452637	236.146697998047	10	14	454	22.7	61.8558883667	-41.6067504882801	74.5471167237718	144.188065065659	143.825258988109	131.089057675052	101.162775821244
456	25.9280370076498	233.710934109158	10	14	455	22.75	51.539637247722	-48.71527777778	70.9190559482642	107.916366584512	125.689409747535	127.327256202716	98.1248741984555
457	28.5050188700358	231.275170220269	10	14	456	22.8	51.5396372477201	-48.71527777778	70.9190559482629	71.6446681033655	107.55356050696	123.56545473038	95.0869725756671
458	31.0820007324219	228.83940633138	10	14	457	22.85	51.539637247722	-48.71527777778	70.9190559482642	70.919055948261	89.4177112663866	119.949985936461	92.0490709528787
459	33.658982594808	226.403642442491	10	14	458	22.9	51.539637247722	-48.71527777778	70.9190559482643	70.919055948261	71.2818620258132	107.596525572983	89.0111693300909
460	36.235964457194	223.967878553603	10	14	459	22.95	51.53963724772	-48.7152777777601	70.9190559482491	70.9190559482612	68.9759880083614	95.2430652095055	85.9732677073027
461	38.8129463195801	221.532114664714	10	14	460	23	51.539637247722	-48.71527777778	70.9190559482642	70.9190559482609	67.0329200684599	82.8896048460277	82.9353660845143
462	41.3899281819662	219.096350775825	10	14	461	23.05	51.539637247722	-48.71527777778	70.9190559482642	70.919055948261	65.089852128559	70.53614448255	79.8974644617261
463	43.9669100443522	216.660586886936	10	14	462	23.1	51.53963724772	-48.71527777778	70.9190559482628	67.0329200684617	59.8030144036647	58.1826841190723	76.8595628389379
464	46.5438919067383	214.224822998047	10	14	463	23.15	51.5396372477221	-48.71527777778	70.9190559482643	63.1467841886589	53.2319429172826	45.8292237555945	73.8216612161494
465	49.1117464701335	214.041097005208	10	14	464	23.2	51.3570912679039	-3.67451985677974	51.4883765492531	59.2606483088567	46.6608714309021	42.3622849736281	70.7837595933617
466	51.6796010335286	213.85737101237	10	14	465	23.25	51.357091267902	-3.67451985675984	51.4883765492498	48.6869728590684	40.08979994452	39.0767492304371	67.7458579705732
467	54.2474555969238	213.673645019531	10	14	466	23.3	51.357091267904	-3.67451985678031	51.4883765492533	35.5448298863043	33.5187284581399	35.7912134872461	64.707956347785
468	54.1918258666992	212.772827148438	10	14	467	23.35	-1.11259460449205	-18.0163574218597	18.0506786993216	26.2888227933424	26.9476569717579	32.505677744055	62.5791635104536
469	54.2442696182816	212.51774540654	10	14	468	23.4	1.04887503164804	-5.10163483796021	5.20834108444368	17.0328157003811	20.3765854853758	29.220142000865	56.4024333287148
470	54.296713369864	212.262663664642	10	14	469	23.45	1.04887503164804	-5.10163483796021	5.20834108444368	7.77680860742304	15.7485819388948	25.9346062576747	50.2257031469759
471	54.3491571214464	212.007581922744	10	14	470	23.5	1.04887503164804	-5.10163483795964	5.20834108444312	5.20834108444746	11.1205783924142	22.6490705144837	44.048972965237
472	54.4016008730288	211.752500180845	10	14	471	23.55	1.0488750316479	-5.1016348379801	5.20834108446313	5.20834108444735	6.4925748459332	19.3635347712926	37.8722427834982
473	54.4540446246112	211.497418438947	10	14	472	23.6	1.04887503164804	-5.10163483796021	5.20834108444368	5.20834108444726	5.20834108444541	16.0779990281017	31.6955126017593
474	54.5064883761936	211.242336697049	10	14	473	23.65	1.04887503164804	-5.10163483795964	5.20834108444312	5.20834108444737	5.20834108444736	12.7924632849106	25.5187824200205
475	54.5589321277759	210.987254955151	10	14	474	23.7	1.04887503164591	-5.10163483796021	5.20834108444325	5.20834108444337	5.2083410844473	10.4784615116711	23.7853130290372
476	54.6113758793583	210.732173213253	10	14	475	23.75	1.04887503164804	-5.10163483796021	5.20834108444368	5.20834108444337	5.20834108444736	8.16445973843078	22.1311474965328
477	54.6638196309407	210.477091471355	10	14	476	23.8	1.04887503164804	-5.10163483795964	5.20834108444312	5.20834108444737	5.20834108444541	5.8504579651903	20.476981964028
478	54.7162633825231	210.222009729457	10	14	477	23.85	1.04887503164804	-5.10163483796021	5.20834108444368	5.20834108444735	5.20834108444535	5.2083410844464	18.8228164315235
479	54.7687071341055	209.966927987558	10	14	478	23.9	1.0488750316479	-5.1016348379801	5.20834108446313	5.20834108444735	5.20834108444541	5.20834108444636	17.1686508990188
480	54.8211508856879	209.71184624566	10	14	479	23.95	1.04887503164804	-5.10163483795964	5.20834108444312	5.20834108444746	5.2083410844474	5.20834108444636	15.5144853665147
481	54.8735946372703	209.456764503762	10	14	480	24	1.04887503164804	-5.10163483796021	5.20834108444368	5.20834108444734	5.20834108444735	5.20834108444638	13.8603198340099
482	54.9260383888527	209.201682761864	10	14	481	24.05	1.04887503164804	-5.10163483796021	5.20834108444368	5.20834108444345	5.2083410844474	5.20834108444636	12.2061543015054
483	54.9784821404351	208.946601019966	10	14	482	24.1	1.0488750316479	-5.10163483795964	5.20834108444309	5.20834108444746	5.2083410844474	5.20834108444636	10.5519887690007
484	55.0309258920175	208.691519278068	10	14	483	24.15	1.04887503164804	-5.10163483796021	5.20834108444368	5.20834108444735	5.20834108444536	5.20834108444638	8.89782323649623
485	55.0833696435999	208.436437536169	10	14	484	24.2	1.04887503164804	-5.1016348379801	5.20834108446316	5.20834108444734	5.20834108444541	5.20834108444638	7.72942468896673
486	55.1358133951823	208.181355794271	10	14	485	24.25	1.04887503164804	-5.10163483795964	5.20834108444312	5.20834108444746	5.20834108444541	5.18554576262845	6.56102614143735
487	55.1882571467647	207.926274052373	10	14	486	24.3	1.0488750316479	-5.10163483796021	5.20834108444365	5.20834108444727	5.2083410844473	5.16275044080994	5.39262759390815
488	55.2407008983471	207.671192310475	10	14	487	24.35	1.04887503164804	-5.10163483796021	5.20834108444368	5.20834108444336	5.20834108444736	5.13995511899203	5.06017149262725
489	55.2931446499294	207.416110568577	10	14	488	24.4	1.04887503164605	-5.10163483795964	5.20834108444272	5.20834108444347	5.20834108444736	5.11715979717261	5.04877383171798
490	55.3455884015118	207.161028826679	10	14	489	24.45	1.0488750316479	-5.10163483796021	5.20834108444365	5.20834108444727	5.20834108444535	5.09436447535472	5.03737617080902
491	55.3980321530942	206.905947084781	10	14	490	24.5	1.04887503164804	-5.10163483796021	5.20834108444368	5.20834108444727	5.16275044080956	5.07156915353618	5.02597850989977
492	55.4504759046766	206.650865342882	10	14	491	24.55	1.04887503164804	-5.10163483797953	5.20834108446261	5.20834108444745	5.11715979717249	5.04877383171826	5.01458084899032
493	55.502919656259	206.395783600984	10	14	492	24.6	1.04887503164804	-5.10163483796021	5.20834108444368	5.20834108444735	5.07156915353667	5.02597850989977	5.00318318808105
494	55.5553634078414	206.140701859086	10	14	493	24.65	1.0488750316479	-5.10163483796021	5.20834108444365	5.11715979717564	5.02597850989985	5.00318318808185	4.99178552717185
495	55.6078071594238	205.885620117188	10	14	494	24.7	1.04887503164804	-5.10163483795964	5.20834108444312	5.02597850989771	4.98038786626404	4.98038786626233	4.98038786626289
496	55.4208452051336	206.032280661844	10	14	495	24.75	-3.73923908580394	2.93321089311974	4.75243464808515	4.93479722262608	4.93479722262696	4.95759254444392	4.96899020535394
497	55.2338832508434	206.178941206499	10	14	496	24.8	-3.73923908580409	2.93321089309984	4.75243464807298	4.84361593535226	4.88920657898922	4.934797222626	4.95759254444469
498	55.0469212965532	206.325601751155	10	14	497	24.85	-3.73923908580394	2.9332108931203	4.7524346480855	4.75243464808073	4.84361593535218	4.91200190080809	6.09556960673214
499	54.8599593422629	206.47226229581	10	14	498	24.9	-3.73923908580608	2.93321089309984	4.75243464807455	4.75243464807828	4.79802529171634	4.8892065789896	7.2335466690191
500	54.6729973879727	206.618922840466	10	14	499	24.95	-3.73923908580394	2.9332108931203	4.7524346480855	4.75243464808073	4.75243464807931	4.86641125717168	7.51298218780835
501	54.4860354336825	206.765583385121	10	14	500	25	-3.73923908580394	2.93321089309984	4.75243464807287	4.75243464807828	4.75243464807828	4.84361593535315	7.79241770659759
502	54.2990734793923	206.912243929777	10	14	501	25.05	-3.73923908580409	2.93321089311974	4.75243464808526	4.75243464808042	4.75243464807951	4.82082061353429	8.07185322538683
503	54.1121115251021	207.058904474432	10	14	502	25.1	-3.73923908580394	2.93321089310041	4.75243464807322	4.75243464807789	4.75243464807951	4.79802529171575	8.35128874417608
504	53.9251495708119	207.205565019088	10	14	503	25.15	-3.73923908580409	2.93321089311974	4.75243464808526	4.75243464807828	4.75243464807935	4.77522996989731	8.9570970953436
505	53.7381876165217	207.352225563743	10	14	504	25.2	-3.73923908580394	2.93321089309984	4.75243464807287	4.75243464807828	4.75243464807931	4.75243464807941	9.05653305619733
506	53.5512256622314	207.498886108398	10	14	505	25.25	-3.73923908580593	2.93321089310041	4.75243464807478	4.75243464808073	4.75243464807935	4.75243464807943	9.15596901705202
507	53.3642637079412	207.645546653054	10	14	506	25.3	-3.73923908580409	2.93321089311974	4.75243464808526	4.75243464807828	4.75243464807935	4.75243464807943	9.25540497790624
508	53.177301753651	207.79220719771	10	14	507	25.35	-3.73923908580394	2.9332108931203	4.7524346480855	4.75243464808073	4.75243464807931	7.05118409447225	9.66835485114803
509	52.9903397993608	207.938867742365	10	14	508	25.4	-3.73923908580409	2.93321089309984	4.75243464807298	4.75243464808042	4.75243464807828	9.34993354086559	10.0813047243899
510	52.8033778450706	208.085528287021	10	14	509	25.45	-3.73923908580394	2.93321089311974	4.75243464808515	4.75243464808042	4.75243464807951	9.93159990026198	10.4942545976316
511	52.6164158907804	208.232188831676	10	14	510	25.5	-3.73923908580394	2.93321089310041	4.75243464807322	4.75243464807789	4.75243464808058	10.513266259659	10.9072044708734
512	52.4294539364902	208.378849376332	10	14	511	25.55	-3.73923908580409	2.93321089311974	4.75243464808526	4.75243464807828	4.75243464807935	11.0949326190554	12.3404979109296
513	52.2424919822	208.525509920987	10	14	512	25.6	-3.73923908580394	2.93321089309984	4.75243464807287	4.75243464807828	9.34993354086499	11.6765989784524	15.1007303010491
514	52.0555300279097	208.672170465642	10	14	513	25.65	-3.73923908580608	2.93321089310041	4.7524346480749	4.75243464808073	13.9474324336518	12.9110110026053	15.6296150954741
515	51.8685680736195	208.818831010298	10	14	514	25.7	-3.73923908580394	2.93321089311974	4.75243464808515	4.75243464807828	15.1107651524446	13.1326782461323	16.408700143923
516	51.6816061193293	208.965491554954	10	14	515	25.75	-3.73923908580394	2.9332108931203	4.7524346480855	13.9474324336521	16.2740978712386	13.3543454896601	16.4303295229245
517	51.4946441650391	209.112152099609	10	14	516	25.8	-3.73923908580409	2.93321089309984	4.75243464807298	23.1424302192254	17.4374305900314	13.5760127331865	16.4519589019259
518	52.5725212097168	206.816207885742	10	14	517	25.85	21.557540893554	-45.9188842773403	50.7274235759419	25.469095656811	18.6007633088255	14.424707801488	16.4735882809274
519	53.6503982543945	204.520263671875	10	14	518	25.9	21.5575408935541	-45.9188842773398	50.7274235759414	27.7957610943966	21.0695873571324	15.2734028697901	17.04496199182
520	52.9037523269653	204.857536315918	10	14	519	25.95	-14.9329185485841	6.74545288085994	16.3857618360133	30.1224265319846	21.5129218441851	16.1220979380915	17.9192997087548
521	52.1571063995361	205.194808959961	10	14	520	26	-14.932918548584	6.74545288085994	16.3857618360132	23.2540941839988	21.9562563312397	16.9707930063936	18.2020117128657
522	51.4104604721069	205.532081604004	10	14	521	26.05	-14.932918548584	6.74545288085994	16.3857618360132	18.9967444950394	22.3995908182936	19.8601752083249	18.7032526517731
523	50.6638145446777	205.869354248047	10	14	522	26.1	-14.932918548584	6.74545288085994	16.3857618360132	17.5567480315592	19.499482062111	25.4034353103825	19.2044935906804
524	50.9531745910645	207.31266784668	10	14	523	26.15	5.78720092773608	28.8662719726602	29.4406751311443	16.1167515680828	16.5993733059284	26.484000221051	21.5819029045856
525	50.8520965576172	206.864639282227	10	14	524	26.2	-2.02156066894602	-8.96057128906023	9.18577951861245	14.6767551046026	17.1334307237384	28.0649656397666	24.084944252847
526	50.75101852417	206.416610717773	10	14	525	26.25	-2.02156066894403	-8.96057128907955	9.18577951863086	15.7448699402231	17.6674881415486	28.1082243977696	24.4216941400815
527	50.6499404907227	205.96858215332	10	14	526	26.3	-2.02156066894602	-8.96057128906023	9.18577951861245	14.2020021168173	22.2829198266184	28.1514831557724	24.9608386307434
528	49.6394271850586	206.367263793945	10	14	527	26.35	-20.210266113282	7.9736328125	21.7263360141154	16.7101134159176	32.2061073119396	25.8959924673826	25.7455425218813
529	48.6289138793945	206.76594543457	10	14	528	26.4	-20.210266113282	7.9736328125	21.7263360141154	19.2182247150145	31.8984130849696	24.7399904427744	26.377610985589
530	47.6184005737305	207.164627075195	10	14	529	26.45	-20.2102661132801	7.9736328125	21.7263360141137	29.8890845486342	34.6170094353481	25.9069995172476	27.1073867955832
531	46.6078872680664	207.56330871582	10	14	530	26.5	-20.210266113282	7.9736328125	21.7263360141154	48.6673446836561	34.2601924642996	25.8907571660723	NA
532	48.7986602783203	205.332015991211	10	14	531	26.55	43.815460205078	-44.6258544921801	62.540078686711	49.5948240531218	33.9033754932512	26.3115726844908	NA
533	46.0970802307129	210.442794799805	10	14	532	26.6	-54.031600952148	102.21557617188	115.617636689225	52.5239054547787	32.2925028726542	26.7323882029084	NA
534	46.5667953491211	209.211135864258	10	14	533	26.65	9.39430236816406	-24.6331787109398	26.3637328614441	49.3021602135847	32.8806075796204	30.2527948065659	NA
535	46.2456588745117	207.421127319336	10	14	534	26.7	-6.42272949218807	-35.8001708984403	36.371743022398	37.9176664378682	34.6805683107568	35.0372102595616	NA
536	46.0907999674479	207.655461629232	10	14	535	26.75	-3.09717814127595	4.68668619792027	5.61760980814562	15.9176610616524	34.114026190596	35.4890427905028	NA
537	45.9359410603841	207.889795939127	10	14	536	26.8	-3.09717814127595	4.6866861978998	5.61760980812855	16.166391106119	30.3402255423631	36.3456645283004	NA
538	45.7810821533203	208.124130249023	10	14	537	26.85	-3.09717814127609	4.68668619792027	5.6176098081457	16.8372311667349	21.2586690938771	37.0663772422746	NA
539	47.1601448059082	208.064086914062	10	14	538	26.9	27.5812530517581	-1.20086669922046	27.6073830837769	18.9258921676073	28.6071765281623	37.4818191013879	NA
540	46.3766098022461	206.238861083984	10	14	539	26.95	-15.670700073242	-36.5045166015597	39.7259433254775	22.762784646858	35.4574110837751	38.0926756530749	NA
541	47.1308250427246	206.514617919922	10	14	540	27	15.08430480957	5.51513671875966	16.0609148125077	26.5996771261019	36.717893116706	NA	NA
542	46.4752826690674	207.567291259766	10	14	541	27.05	-13.1108474731441	21.0534667968801	24.8020722043821	41.0479619502057	38.7879535633496	NA	NA
543	45.8197402954102	208.619964599609	10	14	542	27.1	-13.110847473144	21.0534667968602	24.8020722043651	54.0775910008154	41.8402516118949	NA	NA
544	48.3369369506836	204.308563232422	10	14	543	27.15	50.343933105468	-86.2280273437403	99.848807204296	54.5098940658048	42.0830306231555	NA	NA
545	45.6674880981445	208.821929931641	10	14	544	27.2	-53.388977050782	90.2673339843801	104.874088578526	54.8131224798411	41.5047829953931	NA	NA
546	46.4976806640625	208.446533203125	10	14	545	27.25	16.6038513183599	-7.50793457031989	18.2224301374544	57.0808260976879	NA	NA	NA
547	46.1422424316406	207.179534912109	10	14	546	27.3	-7.10876464843807	-25.3399658203199	26.318214274564	43.1180992961053	NA	NA	NA
548	45.709342956543	208.933944702148	10	14	547	27.35	-8.65798950195199	35.0881958007801	36.1405902935992	28.9319749899708	NA	NA	NA
549	47.1750144958496	208.606704711914	10	14	548	27.4	29.3134307861321	-6.54479980468011	30.0351731963826	NA	NA	NA	NA
550	46.1787300109863	207.232727050781	10	14	549	27.45	-19.9256896972661	-27.4795532226602	33.943467047854	NA	NA	NA	NA
551	NA	NA	10	14	550	27.5	NA	NA	NA	NA	NA	NA	NA
552	NA	NA	10	14	551	27.55	NA	NA	NA	NA	NA	NA	NA
553	NA	NA	10	14	552	27.6	NA	NA	NA	NA	NA	NA	NA
554	NA	NA	10	14	553	27.65	NA	NA	NA	NA	NA	NA	NA
555	NA	NA	10	14	554	27.7	NA	NA	NA	NA	NA	NA	NA
556	NA	NA	10	14	555	27.75	NA	NA	NA	NA	NA	NA	NA
557	NA	NA	10	14	556	27.8	NA	NA	NA	NA	NA	NA	NA
558	NA	NA	10	14	557	27.85	NA	NA	NA	NA	NA	NA	NA
559	NA	NA	10	14	558	27.9	NA	NA	NA	NA	NA	NA	NA
560	NA	NA	10	14	559	27.95	NA	NA	NA	NA	NA	NA	NA
561	NA	NA	10	14	560	28	NA	NA	NA	NA	NA	NA	NA
562	NA	NA	10	14	561	28.05	NA	NA	NA	NA	NA	NA	NA
563	NA	NA	10	14	562	28.1	NA	NA	NA	NA	NA	NA	NA
564	NA	NA	10	14	563	28.15	NA	NA	NA	NA	NA	NA	NA
565	NA	NA	10	14	564	28.2	NA	NA	NA	NA	NA	NA	NA
566	NA	NA	10	14	565	28.25	NA	NA	NA	NA	NA	NA	NA
567	NA	NA	10	14	566	28.3	NA	NA	NA	NA	NA	NA	NA
568	NA	NA	10	14	567	28.35	NA	NA	NA	NA	NA	NA	NA
569	NA	NA	10	14	568	28.4	NA	NA	NA	NA	NA	NA	NA
570	NA	NA	10	14	569	28.45	NA	NA	NA	NA	NA	NA	NA
571	NA	NA	10	14	570	28.5	NA	NA	NA	NA	NA	NA	NA
572	NA	NA	10	14	571	28.55	NA	NA	NA	NA	NA	NA	NA
573	NA	NA	10	14	572	28.6	NA	NA	NA	NA	NA	NA	NA
574	NA	NA	10	14	573	28.65	NA	NA	NA	NA	NA	NA	NA
575	NA	NA	10	14	574	28.7	NA	NA	NA	NA	NA	NA	NA
576	NA	NA	10	14	575	28.75	NA	NA	NA	NA	NA	NA	NA
577	NA	NA	10	14	576	28.8	NA	NA	NA	NA	NA	NA	NA
578	NA	NA	10	14	577	28.85	NA	NA	NA	NA	NA	NA	NA
579	NA	NA	10	14	578	28.9	NA	NA	NA	NA	NA	NA	NA
580	NA	NA	10	14	579	28.95	NA	NA	NA	NA	NA	NA	NA
581	NA	NA	10	14	580	29	NA	NA	NA	NA	NA	NA	NA
582	NA	NA	10	14	581	29.05	NA	NA	NA	NA	NA	NA	NA
583	NA	NA	10	14	582	29.1	NA	NA	NA	NA	NA	NA	NA
584	NA	NA	10	14	583	29.15	NA	NA	NA	NA	NA	NA	NA
585	NA	NA	10	14	584	29.2	NA	NA	NA	NA	NA	NA	NA
586	NA	NA	10	14	585	29.25	NA	NA	NA	NA	NA	NA	NA
587	NA	NA	10	14	586	29.3	NA	NA	NA	NA	NA	NA	NA
588	NA	NA	10	14	587	29.35	NA	NA	NA	NA	NA	NA	NA
589	NA	NA	10	14	588	29.4	NA	NA	NA	NA	NA	NA	NA
590	NA	NA	10	14	589	29.45	NA	NA	NA	NA	NA	NA	NA
591	NA	NA	10	14	590	29.5	NA	NA	NA	NA	NA	NA	NA
592	NA	NA	10	14	591	29.55	NA	NA	NA	NA	NA	NA	NA
593	NA	NA	10	14	592	29.6	NA	NA	NA	NA	NA	NA	NA
594	NA	NA	10	14	593	29.65	NA	NA	NA	NA	NA	NA	NA
595	NA	NA	10	14	594	29.7	NA	NA	NA	NA	NA	NA	NA
596	NA	NA	10	14	595	29.75	NA	NA	NA	NA	NA	NA	NA
597	NA	NA	10	14	596	29.8	NA	NA	NA	NA	NA	NA	NA
598	NA	NA	10	14	597	29.85	NA	NA	NA	NA	NA	NA	NA
599	NA	NA	10	14	598	29.9	NA	NA	NA	NA	NA	NA	NA
600	NA	NA	10	14	599	29.95	NA	NA	NA	NA	NA	NA	NA
601	NA	NA	10	14	600	30	NA	NA	NA	NA	NA	NA	NA
