# Supplementary material for: An automated feeding system for the African killifish reveals the impact of diet on lifespan and allows scalable assessment of associative learning
Source: eLife. 2022 Nov 10;11:e69008. doi: 10.7554/eLife.69008 (PMC9788828; doi:10.7554/eLife.69008)
Supplement: Figure 6—source data 3. [file elife-69008-fig6-data3.zip › Filtered and Interpolated Trajectories with Kinematics/t26_REC0013 DLC_likelihood-euclidean-filtered_splines-interpolated_kinematics_02_resnet50_TrainAllTheThingsJun28shuffle1_1030000.csv]

	x2	y2	fishnum	recording_num	bodyparts_coords	seconds	velocity_x	velocity_y	velocity_xy	velocity_xy_5frame	velocity_xy_10frame	velocity_xy_20frame	velocity_xy_40frame
1	-73.6906375905757	-39.2970131993955	26	13	0	0	0	0	0	NA	NA	NA	NA
2	-35.43593125086	35.1700554861173	26	13	1	0.05	765.094126794314	1489.34137371026	1674.36756726243	NA	NA	NA	NA
3	-7.6430704648017	90.1201718630989	26	13	2	0.1	555.857215721166	1099.00232753963	1231.57759000674	852.793268393153	NA	NA	NA
4	11.0209079104563	128.000685217264	26	13	3	0.15	373.27956750516	757.610267083302	844.577380887549	900.499988089651	NA	NA	NA
5	21.8889670177711	151.258944834326	26	13	4	0.2	217.361182146296	465.16519234124	513.443803809042	571.776153200602	487.146533505743	NA	NA
6	26.29407	162.3423	26	13	5	0.25	88.102059644578	221.66710331348	238.53359848249	352.251906506148	490.018990330089	NA	NA
7	25.56918	163.6981	26	13	6	0.3	-14.4978	27.1160000000003	30.7483928171867	213.425904105511	328.576567947969	NA	NA
8	21.4579984575355	158.410477664311	26	13	7	0.35	-82.22363084929	-105.75244671378	133.956356534474	121.499798618333	209.716886500593	NA	NA
9	17.34718	152.1107	26	13	8	0.4	-82.21636915071	-125.99555328622	150.447368884359	79.5379925705275	127.621527662728	NA	NA
10	16.1523993409998	149.699855550038	26	13	9	0.45	-23.895613180004	-48.2168889992403	53.8132763731539	85.376982695336	84.0215220694747	279.500353914945	NA
11	17.2624583513645	150.611184823924	26	13	10	0.5	22.201180207294	18.2265854777199	28.7245682434632	67.1818664950369	64.5865856957243	291.308873170555	NA
12	19.1844406912292	152.910966322791	26	13	11	0.55	38.439646797294	45.9956299773404	59.943343441229	41.8171512199459	64.5621595637937	215.80505448454	NA
13	20.4254300207293	154.665478547772	26	13	12	0.6	24.8197865900021	35.09024449962	42.9807755329794	46.5432455206166	59.6155272314487	158.206298250757	NA
14	19.49251	153.941	26	13	13	0.65	-18.658400414586	-14.4895709554402	23.6237925089042	49.6351788209211	56.2735629116137	118.599018005582	NA
15	17.18724	150.8298	26	13	14	0.7	-46.1054	-62.2239999999999	77.4437478765071	43.7473364322514	71.8541743241477	99.1082995782373	NA
16	19.36594	150.4639	26	13	15	0.75	43.574	-7.31800000000021	44.1842347449857	52.0491879678604	92.5987560110204	92.9638660373881	NA
17	19.77113	148.9935	26	13	16	0.8	8.10380000000002	-29.4079999999997	30.5041314978804	70.7299746032816	103.033541021111	96.6177485283739	NA
18	18.20933	145.0683	26	13	17	0.85	-31.236	-78.5040000000004	84.4900332110247	97.1651031276789	106.695710000922	99.4901165157871	NA
19	22.15492	140.7473	26	13	18	0.9	78.9118	-86.42	117.02772568601	135.56233320112	109.576508348435	106.763599461916	NA
20	31.5286	136.0585	26	13	19	0.95	187.4736	-93.7759999999997	209.619390498494	162.31974560997	114.195077087	119.875831009524	210.713256414857
21	38.35461	126.4228	26	13	20	1	136.5202	-192.714	236.17038511219	161.342232033983	121.341146379052	130.672649669814	212.91236372484
22	42.0836908723163	119.103445756867	26	13	21	1.05	74.581617446326	-146.38708486266	164.29119354213	148.423042093588	128.673337492954	132.840388959153	173.061788256333
23	43.32396	115.3215	26	13	22	1.1	24.8053825536739	-75.6389151373401	79.6024653310929	131.225051046321	139.364705800125	131.770524339497	144.096128321881
24	43.44485	112.7027	26	13	23	1.15	2.41780000000006	-52.3760000000001	52.4317759840349	107.119959556984	157.253636012218	135.434208822958	124.626340468247
25	45.69776	106.9464	26	13	24	1.2	45.0582	-115.126	123.629435262157	95.0269293759387	167.897487694899	138.118899288957	113.261516537521
26	47.26713	101.3812	26	13	25	1.25	31.3874	-111.304	115.644927665505	117.387179566268	168.746543328607	142.380944935472	108.601910994449
27	50.47853	97.30241	26	13	26	1.3	64.228	-81.5758000000002	103.826042636903	166.084229930847	162.647236897195	146.890080766202	108.97535720208
28	49.1855733517471	87.8199672966221	26	13	27	1.35	-25.8591329650579	-189.648854067558	191.403716282737	204.569924343478	156.845338678073	148.274134887484	106.613167853114
29	43.6232387163272	74.109473076178	26	13	28	1.4	-111.246692708398	-274.209884408882	295.917027806933	230.37312710023	161.291909297482	147.616667918545	103.68970458036
30	36.4770197227438	60.0146848176448	26	13	29	1.45	-142.924379871668	-281.895765170664	316.057907325311	230.267544418451	162.042721490913	141.926158914769	103.04003964946
31	30.43241	49.37936	26	13	30	1.5	-120.892194454876	-212.706496352896	244.660941449264	196.303497789878	163.420743491891	134.515854279125	102.883419250287
32	27.5632101083885	45.0847179035043	26	13	31	1.55	-57.38399783223	-85.892841929914	103.29812922801	156.499588664116	165.106824039449	130.318522028126	101.821937272277
33	27.4964483333587	46.1618250135532	26	13	32	1.6	-1.335235500596	21.542142200978	21.5834831398736	119.515518638349	157.183563974843	129.985958393006	101.074213124531
34	29.2474598916496	50.6792096168254	26	13	33	1.65	35.020231165818	90.3476920654441	96.8974821781229	96.4683598835527	137.979699824873	130.653662930911	100.724790668397
35	31.83158	56.7054	26	13	34	1.7	51.682402167008	120.523807663492	131.137557196475	99.9461036604477	115.954830134638	127.414733496804	98.9912394645358
36	34.4288413506565	62.6325751790636	26	13	35	1.75	51.94522701313	118.543503581272	129.425147675282	118.063630159807	100.285165229643	124.23995595151	98.1133796229991
37	36.8780665378976	68.1475170872344	26	13	36	1.8	48.9845037448221	110.298838163416	120.686848112485	119.459810985629	97.9898071590562	121.332965875787	97.6432783258467
38	39.1827756315096	73.2606583870383	26	13	37	1.85	46.0941818722399	102.262825996078	112.17111563667	112.394141630927	103.126578107938	113.736219190441	95.9050043396334
39	41.3464887012788	77.9824317410014	26	13	38	1.9	43.274261395384	94.435467079262	103.878386307231	104.101970575732	100.015416564341	100.615809698803	93.4385536849987
40	43.3727258169915	82.3232698116496	26	13	39	1.95	40.5247423142539	86.8167614129638	95.8092104229659	96.0335106576647	92.7867455026943	86.2042482893969	88.7416315348473
41	45.2650070484339	86.2936052615088	26	13	40	2	37.8456246288481	79.4067089971841	87.9642923993091	88.1895260560693	85.0591684111287	75.0941888307594	83.462254641827
42	47.0268524653925	89.9038707531051	26	13	41	2.05	35.236908339172	72.2053098319259	80.3445485221469	80.5710221430536	77.5591077121244	70.8034855854017	80.0571782384594
43	48.6617821376534	93.1644989489644	26	13	42	2.1	32.6985934452179	65.2125639171859	72.9511926286933	73.1793493744616	70.2888744060389	70.3779019095637	78.8421053166037
44	50.1733161350031	96.0859225116127	26	13	43	2.15	30.230679946994	58.428471252966	65.7858667421526	66.0163662465252	63.251919572734	66.0153725138356	78.3742387237812
45	51.5649745272277	98.6785741035759	26	13	44	2.2	27.833167844492	51.8530318392641	58.8508465800059	59.0847047665841	56.4536664441559	59.8635796401148	76.1893318576017
46	52.8402773841137	100.95288638738	26	13	45	2.25	25.50605713772	45.4862456760821	52.1493767596271	52.3882227560085	49.9032124318763	53.8458143105267	74.2617766654761
47	54.0027447754473	102.919292025551	26	13	46	2.3	23.249347826672	39.3281127634199	45.6862411224414	45.9328170024145	43.6171640117472	48.3964758854916	72.6821863369634
48	55.0558967710148	104.588223680615	26	13	47	2.35	21.0630399113501	33.37863310128	39.4687825758154	39.7279835138503	37.6292257111893	43.5358737917828	68.9603419099159
49	56.0032534406026	105.970114015098	26	13	48	2.4	18.947133391756	27.6378066896601	33.5088379741825	33.7900586172273	32.01532846333	39.2604394514523	62.667505165497
50	56.8483348539968	107.075395691525	26	13	49	2.45	16.9016282678841	22.10563352854	27.826679137185	28.1496232569103	26.9404137775354	35.5571041549258	55.9076084538352
51	57.5946610809839	107.914501372424	26	13	50	2.5	14.9265245397419	16.7821136179799	22.4597522765124	22.87022866637	22.6324602099247	32.4086550045293	50.9636959756091
52	58.2457521913502	108.497863720319	26	13	51	2.55	13.021822207326	11.6672469579001	17.4840643208562	18.0978399242455	19.2338440588588	29.7958344487932	49.5794939388113
53	58.8051282548819	108.835915397737	26	13	52	2.6	11.187521270634	6.76103354835988	13.071809623114	14.1528440412205	16.7828731775266	27.6982522402019	50.2583641941623
54	59.2763093413653	108.939089067203	26	13	53	2.65	9.42362172966796	2.06347338932005	9.64689426355975	11.4748618026221	15.2689593301705	26.094814516651	49.0691455126943
55	59.6628155205868	108.817817391245	26	13	54	2.7	7.73012358442998	-2.42543351915998	8.10169972205989	10.3180648608073	14.6605418656957	24.9639302183996	47.0332320045869
56	59.9681668623326	108.482533032387	26	13	55	2.75	6.1070268349161	-6.70568717716009	9.0698410835204	10.6955176886832	14.9140975771823	24.2835973794423	45.0439745990662
57	60.1958834363891	107.943668653155	26	13	56	2.8	4.55433148113002	-10.7772875846399	11.7000796117824	12.4400787360956	15.9745048858393	24.03140679814	43.2715534857709
58	60.3494853125426	107.211656916076	26	13	57	2.85	3.07203752306989	-14.6402347415801	14.9590737624934	15.1682396901708	17.7672787692145	24.1844646293909	41.7049325858959
59	60.4324925605793	106.296930483676	26	13	58	2.9	1.66014496073402	-18.294528648	18.3696995006218	18.3533333517425	20.174300569972	24.7192006321908	40.3330609066181
60	60.4484252502856	105.20992201848	26	13	59	2.95	0.318653794126078	-21.7401693039199	21.7425044924362	21.6309449108713	22.9874466592638	25.6109686182734	39.1448703551723
61	60.4008034514478	103.961064183015	26	13	60	3	-0.95243597675605	-24.9771567093001	24.9953093913789	24.8390398497458	25.93473454896	26.8332031204588	38.1292724368887
62	60.2931472338522	102.560789639806	26	13	61	3.05	-2.15312435191194	-28.0054908641799	28.0881374074263	27.9085224038485	28.8289695374212	28.3555022922209	37.2751534199371
63	60.128976667285	101.01953105138	26	13	62	3.1	-3.28341133134401	-30.8251717685201	30.9995484568657	30.8066536283568	31.5860560812553	30.1388264787609	36.5713672924616
64	59.9118118215327	99.3477210802618	26	13	63	3.15	-4.34329691504601	-33.4361994223639	33.7171122711352	33.5161357461774	34.169441934211	32.1229185115529	36.0067254088027
65	59.6451727663814	97.5557923889783	26	13	64	3.2	-5.33278110302604	-35.83857382567	36.233160614978	36.0269941639712	36.5613953708512	34.202884369059	35.5699809725469
66	59.3325795716175	95.6541776400552	26	13	65	3.25	-6.25186389527798	-38.0322949784622	38.5427199804819	38.3330723127648	38.7523086637353	36.2421348876057	35.2498051354013
67	58.9775523070274	93.6533094960184	26	13	66	3.3	-7.10054529180198	-40.017362880736	40.642429496395	40.4303614645736	40.7364996986026	38.1466310860502	35.0347488613368
68	58.5836110423972	91.5636206193939	26	13	67	3.35	-7.87882529260401	-41.7937775324899	42.5299392008339	42.3161371133457	42.5103741883074	39.8739913800091	34.9131793586858
69	58.1542758475133	89.3955436727076	26	13	68	3.4	-8.58670389767809	-43.361538933726	44.2035580301793	43.9884815812931	44.0715364531339	41.405682361784	34.8731682722657
70	57.6930667921621	87.1595113184857	26	13	69	3.45	-9.22418110702395	-44.7206470844381	45.6620388588381	45.446005233234	45.4183220788542	42.7326365554188	34.9022816082779
71	57.2035039461298	84.865956219254	26	13	70	3.5	-9.79125692064599	-45.8711019846339	46.9044423202194	46.68767606385	46.5495352262514	43.8498898692482	34.9871516886337
72	56.6891073792027	82.5253110375384	26	13	71	3.55	-10.2879313385419	-46.812903634312	47.9300477560991	47.7127114416941	47.4642926346792	44.7544723910809	35.1125155401818
73	56.1533971611671	80.1480084358651	26	13	72	3.6	-10.7142043607121	-47.5460520334661	48.7382933539139	48.5205070443628	48.1619266787628	45.4444823447214	35.2588151766002
74	55.5998933618094	77.7444810767598	26	13	73	3.65	-11.070075987154	-48.0705471821059	49.3287349194	49.1105888712097	48.641922789357	45.9186363009543	35.3959167064653
75	55.0321160509158	75.3251616227487	26	13	74	3.7	-11.3555462178719	-48.386389080222	49.7010168721814	49.4825800361245	48.9038777399864	46.1760317266943	35.4714337428858
76	54.4535852982726	72.9004827363577	26	13	75	3.75	-11.5706150528641	-48.4935777278199	49.854851454454	49.6361772936757	48.947471074761	46.2160128913603	35.417346665874
77	53.8678211736662	70.4808770801127	26	13	76	3.8	-11.715282492128	-48.3921131248999	49.7900035806734	49.5711341370198	48.7724450835593	46.0380909245337	35.1886369764107
78	53.2783437468828	68.0767773165399	26	13	77	3.85	-11.7895485356681	-48.081995271456	49.5062796416696	49.2872484356101	48.3785905011353	45.6418940879806	34.8760626883876
79	52.6886730877088	65.6986161081649	26	13	78	3.9	-11.7934131834799	-47.5632241675001	49.0035191361207	48.7843532783124	47.7657361487748	45.0271359123405	34.5978548575658
80	52.1023292659305	63.356826117514	26	13	79	3.95	-11.726876435566	-46.835799813018	48.2815883651329	48.0623101309941	46.9337413745344	44.1935945982823	34.3627093474332
81	51.5228323513341	61.061840007113	26	13	80	4	-11.589938291928	-45.89972220802	47.3403756679655	47.121003708595	45.8824905564692	43.1411002568086	34.1794561395531
82	50.9537024137059	58.8240904394879	26	13	81	4.05	-11.3825987525641	-44.754991352502	46.1797878440818	45.9603381605298	44.6118892143881	41.8695287881427	34.0577056856295
83	50.3984595228324	56.6540100771647	26	13	82	4.1	-11.10485781747	-43.401607246464	44.7997475296741	44.5802343134586	43.1218614971984	40.3788038744395	34.0075449230132
84	49.8606237484997	54.5620315826693	26	13	83	4.15	-10.756715486654	-41.839569889908	43.200191395795	42.980627834626	41.4123490353241	38.6689149013777	34.0393488093658
85	49.3437151604942	52.5585876185279	26	13	84	4.2	-10.33817176011	-40.0688792828279	41.3810691297769	41.161468297782	39.4833114565782	36.7399831167125	34.1636735055579
86	48.8512538286022	50.6541108472662	26	13	85	4.25	-9.84922663784005	-38.089535425234	39.3423432738022	39.1227192858019	37.3347294388561	34.5925584441423	34.2356674623044
87	48.3867598226099	48.8590339314102	26	13	86	4.3	-9.28988011984586	-35.90153831712	37.083990159862	36.8643599101184	34.9666124927261	32.2306428667711	33.8988250920817
88	47.9537532123038	47.1837895334861	26	13	87	4.35	-8.66013220612203	-33.5048879584821	34.6060024697732	34.3863885996978	32.3790172477436	29.8781339967661	33.587819771431
89	47.55575406747	45.6388103160197	26	13	88	4.4	-7.95998289667608	-30.899584349328	31.9083945173776	31.6888310430863	29.5720936539805	27.7900273533477	33.3051938387053
90	47.196282457895	44.2345289415369	26	13	89	4.45	-7.18943219149992	-28.085627489656	28.9912125776742	28.7717566876701	26.5462248588907	25.9927821394475	32.3866361812249
91	46.8788584533649	42.9813780725638	26	13	90	4.5	-6.34848009060207	-25.063017379462	25.8545554907445	25.6353152096853	23.3026263318155	24.5090224098581	31.869863049241
92	46.6070021236662	41.8897903716264	26	13	91	4.55	-5.437126593974	-21.8317540187481	22.4986183827812	22.2798273978427	19.8493965191541	23.3609389801782	32.7874189252308
93	46.3842335385851	40.9701985012506	26	13	92	4.6	-4.45537170162197	-18.3918374075159	18.923795079849	18.7060611180836	16.6344064963338	22.570607501305	33.7170291153275
94	46.2140727679079	40.2330351239624	26	13	93	4.65	-3.40321541354399	-14.743267545764	15.1309554581646	14.9164216205447	14.1677056713713	22.1600613177772	36.4379463295537
95	46.1000398814209	39.6887329022876	26	13	94	4.7	-2.28065772974006	-10.8860444334961	11.1223811788787	10.9270363506381	12.5022528223168	22.1513152844215	36.1477100353254
96	46.0456549489104	39.3477244987525	26	13	95	4.75	-1.08769865020989	-6.82016807070198	6.90635800304988	7.6334977829824	11.68331538086	22.2553220332484	35.6426142110057
97	46.0544380401628	39.2204425758828	26	13	96	4.8	0.175661825047939	-2.54563845739398	2.55169203324821	6.05558394489989	11.7552654676302	21.7595592596298	35.3859492628734
98	46.1299092249643	39.3173197962046	26	13	97	4.85	1.50942369603001	1.93754440643602	2.45610224157066	6.29844452655001	12.7621977548664	21.5337454548814	34.7647611617431
99	46.2755885731012	39.6487888222438	26	13	98	4.9	2.91358696273804	6.62938052078403	7.24138626775203	8.45020914117541	14.7480289815739	21.5832517650701	34.1925220662645
100	46.4949961543599	40.2252823165265	26	13	99	4.95	4.388151625174	11.529869885654	12.3366840871293	12.5834945846224	17.7564057099523	20.5796777641674	33.9461795928588
101	46.7916520385266	41.0572329415786	26	13	100	5	5.93311768333393	16.6390125010419	17.6651810761769	17.8908977267504	21.2080177346814	20.5986258416734	33.0882405885185
102	47.1690762953877	42.1550733599259	26	13	101	5.05	7.54848513722195	21.9568083669461	23.2181192504831	23.4404740182479	23.6697220001054	23.7053090623189	32.7419364523712
103	47.6307889947294	43.5292362340946	26	13	102	5.1	9.23425398683406	27.4832574833739	28.9931179522105	29.2143668933545	26.433084413429	27.0552543562155	32.4289297641795
104	48.1803102063381	45.1901542266106	26	13	103	5.15	10.990424232174	33.2183598503201	34.9892677252399	33.9658263281874	28.9987978587689	34.2069777577296	32.4570962060588
105	48.82116	47.14826	26	13	104	5.2	12.816995873238	39.162115467788	41.2061484626622	34.7559494155884	28.6571027060179	35.5554369539383	32.4112989108368
106	49.30419	49.16227	26	13	105	5.25	9.66059999999999	40.2802	41.4224782503413	34.9752711001076	29.5139363024867	36.692669977869	33.761991162391
107	48.7861951057883	50.4180692080219	26	13	106	5.3	-10.3598978842339	25.115984160438	27.1687346874882	34.5571216992898	35.6553526570077	38.5412556589758	34.1302331295727
108	47.83777	51.58596	26	13	107	5.35	-18.9685021157661	23.3578158395621	30.0897263748064	28.0998385186814	41.3483109575646	39.65138832672	36.6948365627115
109	47.33657	53.15267	26	13	108	5.4	-10.0239999999999	31.3342	32.898520721151	25.0620462767861	53.6659265338853	40.5950167791813	39.5047406711223
110	47.3657817252036	53.5976989287771	26	13	109	5.45	0.584234504071901	8.90057857554197	8.91973255961998	36.5547558984269	53.3544681979243	41.89957704627	40.7513025626406
111	46.4740633398512	52.6357572142965	26	13	110	5.5	-17.834367707048	-19.238834289612	26.2335170408649	47.7213508150216	52.1773222210566	41.6674587671789	40.9364736735831
112	42.85383	50.44476	26	13	111	5.55	-72.4046667970239	-43.8199442859299	84.6322827956924	72.7747313684809	53.4127893178461	42.1229339245643	42.8374511067554
113	39.40887	47.87785	26	13	112	5.6	-68.8992	-51.3382	85.9227009577795	78.6090978771672	52.869692240011	42.2872520270541	43.4242748902633
114	47.31388	47.65076	26	13	113	5.65	158.1002	-4.54180000000008	158.165423488448	79.2925981653271	52.1912356995937	42.7541310943403	43.4360692687877
115	48.98218	48.56956	26	13	114	5.7	33.366	18.3760000000001	38.0915651030514	70.2708227372653	55.142051386522	42.6712825372522	43.4032177759907
116	48.46514	47.18009	26	13	115	5.75	-10.3408	-27.7894000000001	29.6510184816644	58.0180336650004	53.820981231871	45.2686602915336	45.4177466615667
117	47.58261	48.94825	26	13	116	5.8	-17.6505999999999	35.3632	39.5234056553835	31.6077400307065	48.5905151921208	46.5009069995156	47.5866126840017
118	48.7288272845899	49.4024762711707	26	13	117	5.85	22.9243456917979	9.08452542341394	24.6587555964551	31.6750048958769	43.2261930965436	51.8559276705415	47.7501061895664
119	49.42822	48.29989	26	13	118	5.9	13.9878543082021	-22.051725423414	26.1139553169782	28.3493642984149	31.8423356547952	57.4262295771745	48.6618301840116
120	47.62504	47.63634	26	13	119	5.95	-36.0636000000001	-13.271	38.4278894289032	26.9102076469764	31.9880968765801	60.9229273611138	49.9842567816272
121	47.26325	48.17772	26	13	120	6	-7.23579999999998	10.8276000000001	13.0228154943546	28.4343525280868	38.3599983620106	61.2743215054929	49.9620407507432
122	47.28133	46.56144	26	13	121	6.05	0.361599999999953	-32.3256000000001	32.3276223981907	32.0769312788839	39.5890246811852	61.9695931511918	51.7255931260929
123	46.8294	48.11085	26	13	122	6.1	-9.03859999999995	30.9882	32.2794800020075	32.3011888572833	50.8421631010721	59.7932954243112	52.7179729588476
124	45.71995	46.19218	26	13	123	6.15	-22.189	-38.3734	44.3268490709638	48.3706324256062	62.6612234547552	52.6651607798457	53.0766097714358
125	43.80185	46.67305	26	13	124	6.2	-38.3619999999999	9.61740000000006	39.5491773209	52.267841715394	66.7038033357057	51.2509985980431	52.2589190093451
126	48.01	48.69453	26	13	125	6.25	84.1629999999999	40.4295999999999	93.3700333359691	73.2499736740574	68.7276617791148	54.1428233452643	55.7311790214101
127	45.42404	48.8509	26	13	126	6.3	-51.7192	3.12740000000005	51.8136688471295	93.2455156306265	75.3486711102628	56.6319697090276	57.0662618115787
128	38.5662809241863	48.6960562053338	26	13	127	6.35	-137.155181516274	-3.09687589332412	137.190139795325	101.106417814128	76.3603977520787	55.8488240524129	58.1826769435502
129	31.35715	48.3995	26	13	128	6.4	-144.182618483726	-5.93112410667587	144.304558853809	89.0846911326233	73.4879859048962	56.728643588842	59.7721598805389
130	27.50009	47.58228	26	13	129	6.45	-77.1412	-16.3444000000001	78.8536882384078	98.4295005051317	70.5139003195062	58.0689365169845	60.1118933257531
131	28.91068	46.70135	26	13	130	6.5	28.2118	-17.6186	33.2613999284456	79.4708218301001	69.9256483285181	58.2566227343075	61.1241815607352
132	23.98382	46.71729	26	13	131	6.55	-98.5372	0.31880000000001	98.5377157096712	53.730456179166	73.6749147368701	61.3282523276216	60.0701537096309
133	21.9787574492016	47.4053557199175	26	13	132	6.6	-40.1012510159681	13.7613143983501	42.3967464201667	39.9213828248843	60.8554850037537	63.1486938906411	59.1326231926486
134	22.75583	47.47443	26	13	133	6.65	15.541451015968	1.38148560164993	15.6027305991387	50.7666055244129	50.7960637229288	63.3990884485313	55.9006213947209
135	22.97948	47.91088	26	13	134	6.7	4.47299999999998	8.72900000000001	9.80832146699934	48.9203289686085	49.4340696982632	61.8465554814381	56.1605194396762
136	23.03604	52.28489	26	13	135	6.75	1.13120000000002	87.4802	87.4875134260884	42.2401481774073	47.7855836895001	66.1936977512866	56.1815664253724
137	22.87831	47.82236	26	13	136	6.8	-3.15460000000002	-89.2505999999999	89.3063329306493	47.8616712666916	47.3078335449804	67.6316166236418	55.7892383172237
138	23.32776	47.8399	26	13	137	6.85	8.98900000000005	0.350799999999936	8.99584246416092	58.9467565716422	49.9369900292035	64.5094262165589	55.799326271202
139	21.5128293654801	46.6223152306974	26	13	138	6.9	-36.298612690398	-24.3516953860519	43.7103460455598	44.8045618545874	53.3101909921664	62.1180901839034	56.14095755902
140	19.3072805509308	44.2193672247537	26	13	139	6.95	-44.1109762909861	-48.0589601188741	65.2337479917525	45.6953381213523	53.17921064337	59.3008592903923	55.7625581657286
141	20.14522	44.18079	26	13	140	7	16.758788981384	-0.771544495073897	16.7765398408145	57.6338318809996	62.4617471740552	60.9740416159775	56.832037536416
142	23.38989	47.56451	26	13	141	7.05	64.8934000000001	67.6743999999999	93.7602142644736	58.7587107176412	61.5883185104136	58.1707142680699	56.436156332649
143	20.12328	48.62492	26	13	142	7.1	-65.3322	21.2082000000001	68.6883112623975	47.4116647150979	68.1633674293642	58.4719509609859	57.0439952183177
144	21.77018	50.46136	26	13	143	7.15	32.938	36.7287999999999	49.3347402287677	80.118932493523	73.440116644878	59.1360820095961	59.4927702207366
145	21.68778	50.87822	26	13	144	7.2	-1.648	8.3372	8.49851797903611	77.4812988994749	69.1676488825214	61.0700402813092	63.8056727798773
146	21.51046	41.86432	26	13	145	7.25	-3.54640000000003	-180.278	180.31287873294	78.6929029777288	74.1624995424549	58.2203095054804	67.8206948353745
147	21.62047	37.83722	26	13	146	7.3	2.20020000000005	-80.5419999999999	80.5720462942328	88.1215225721148	69.0335949911594	54.9465069254197	73.231879990222
148	20.63533	34.23208	26	13	147	7.35	-19.7028	-72.1028	74.7463316536671	90.923633049945	67.0069118927684	55.749828489991	76.2544488286021
149	18.41232	29.95094	26	13	148	7.4	-44.4602	-85.6228000000001	96.4778382006977	68.2060665913867	64.9619730270258	55.553271529198	78.4464305177795
150	19.34902	30.57483	26	13	149	7.45	18.734	12.4778	22.5090703681871	60.5858910828439	68.9608699192484	53.4561798144727	81.6904366673201
151	20.92146	33.51728	26	13	150	7.5	31.4488	58.849	66.7250464401487	55.3209208078081	53.9788718369057	55.4074523385246	86.663690570346
152	19.19319	34.75121	26	13	151	7.55	-34.5654	24.6786	42.4711687515189	41.8024234819368	48.3046953404258	51.5440603376765	87.3344911816256
153	21.53847	35.35226	26	13	152	7.6	46.9056	12.021	48.421480278488	46.9981067885517	43.3362895506179	50.9392965459942	90.2910002028929
154	20.57974	34.2721	26	13	153	7.65	-19.1746	-21.6032	28.8853515713415	39.7516770824246	37.666426413518	55.5864519929419	91.8550312448907
155	21.26297	31.94599	26	13	154	7.7	13.6646	-46.5222000000001	48.4874869012615	36.0234995980078	37.744710746424	65.7647900783165	94.5790725507474
156	20.11955	32.95452	26	13	155	7.75	-22.8684	20.1706000000001	30.4928979095133	31.3516582934276	36.6524051345943	69.4476919194624	94.7735784917224
157	19.1661	32.23993	26	13	156	7.8	-19.069	-14.2918	23.8302813294346	33.5304293450992	34.0545256841936	78.8321433568022	96.6917054073039
158	19.90098	33.25494	26	13	157	7.85	14.6976	20.3001999999999	25.0622737555873	28.4913147042963	34.87168119922	87.9994714406452	102.462502934815
159	17.94582	33.62006	26	13	158	7.9	-39.1032	7.30240000000009	39.7792068296994	33.5531331867639	46.210930958858	94.7747708516556	108.051634519862
160	19.11008	33.64802	26	13	159	7.95	23.2852	0.559200000000004	23.2919136972469	32.0855517703794	62.5687102373846	104.080014044248	112.836634261637
161	20.58352	36.01733	26	13	160	8	29.4688	47.3862	55.8019903218514	38.3917041050124	84.9165120020191	112.353339524715	118.300819365983
162	20.92304	35.26585	26	13	161	8.05	6.79040000000001	-15.0296	16.4923742475121	58.8914325726168	109.359591373178	116.498268095181	121.122092711307
163	23.59244	36.20459	26	13	162	8.1	53.388	18.7748000000001	56.5930354287522	96.6461057704728	132.662653330672	122.1100494448	123.675256426131
164	30.646264153132	37.1271032661235	26	13	163	8.15	141.07648306264	18.4502653224699	142.277849167721	136.279890817274	151.883115289793	124.573980480185	126.205548757902
165	41.2372628421085	37.6369600022861	26	13	164	8.2	211.81997377953	10.1971347232521	212.065279686527	186.633630975978	170.415317342072	128.088104820186	131.426353546148
166	53.9130029191066	38.3976691261215	26	13	165	8.25	253.514801539962	15.2141824767079	253.970915555858	226.933602556332	188.054273914835	131.326847477964	133.597678218977
167	67.2210512363031	40.0727395552632	26	13	166	8.3	266.16096634393	33.501408582834	268.261075041029	244.87479800697	198.942010506169	138.436903889188	137.618774554843
168	79.7089746458753	43.3256802073448	26	13	167	8.35	249.758468191444	65.0588130416321	258.092893330527	244.184528913671	209.34841769038	149.175177379638	139.535513977362
169	89.92434	48.82	26	13	168	8.4	204.307307082494	109.886395853104	231.983826420907	239.828657012396	202.937030001512	160.549997510527	137.972019227129
170	98.62514	54.57287	26	13	169	8.45	174.016	115.0574	208.613934220032	211.250390036361	193.607499402987	172.217088708802	137.781223994015
171	110.1972	53.64028	26	13	170	8.5	231.4412	-18.6518000000001	232.191556049482	191.763232824427	177.73718295391	181.194186393441	138.492338537522
172	116.4368	53.03918	26	13	171	8.55	124.792	-12.0219999999999	125.369740160854	160.999261996055	167.514216405198	190.700125084937	139.964432151849
173	123.1705	48.65922	26	13	172	8.6	134.674	-87.5992000000001	160.657107270858	143.030469892302	165.687701428604	196.411216306267	141.674392149183
174	126.8082	50.08791	26	13	173	8.65	72.7539999999999	28.5738000000001	78.1639722790493	115.645708895424	169.21687973126	196.824645522862	143.539025799697
175	132.5651	48.63056	26	13	174	8.7	115.138	-29.147	118.769973701268	123.778042774035	174.018860075533	197.087917013979	144.700575076885
176	137.3175	48.30721	26	13	175	8.75	95.0479999999999	-6.4670000000001	95.2677510650901	139.612170032781	174.334098872047	197.747664518491	147.796028981273
177	144.805231929608	51.8918917078332	26	13	176	8.8	149.75463859216	71.6936341566641	166.03140955391	177.434497466465	182.458239663705	196.405405752884	150.159836213808
178	155.327307725082	57.6433512975812	26	13	177	8.85	210.44151590948	115.02919179496	239.827743564588	205.007250258763	183.474014922155	191.071556514079	149.903520463801
179	167.542654658015	63.0633077385385	26	13	178	8.9	244.30693865866	108.399128819146	267.275609447469	233.02248884867	190.712261044211	181.169267602602	149.442785790113
180	180.1102	65.65348	26	13	179	8.95	251.3509068397	51.8034452292301	256.633737662758	241.138436553374	200.568334624971	171.482433943782	150.631675744197
181	191.842	64.74145	26	13	180	9	234.636	-18.2406	235.343944014628	227.335859811529	217.758146083072	164.631337550329	149.395593598339
182	202.170113281575	64.9661549568604	26	13	181	9.05	206.5622656315	4.49409913720785	206.611148077429	203.990024621958	225.296595100571	163.430596208517	149.674687433133
183	210.709673306086	64.8240090589584	26	13	182	9.1	170.79120049022	-2.84291795803995	170.814859855361	196.129418991179	216.455411599554	161.238734853565	148.995442958613
184	217.0833	60.81933	26	13	183	9.15	127.47253387828	-80.0935811791679	150.546433499613	202.493803317474	193.121655473945	162.504071119209	146.175325892812
185	221.228614054125	50.7745321109561	26	13	184	9.2	82.9062810824996	-200.895957780878	217.330709508865	209.454753647768	168.946007812031	161.313045333584	141.477427623514
186	224.343239216625	37.7844162718575	26	13	185	9.25	62.2925032500001	-259.802316781972	267.165865646103	205.574963387579	154.92857622861	164.265210484582	135.521356229274
187	227.9398	26.26188	26	13	186	9.3	71.9312156674999	-230.45072543715	241.415899728898	182.253286325931	144.402952753329	161.882768538427	128.964319821506
188	231.9535	19.8426	26	13	187	9.35	80.274	-128.3856	151.415908554418	141.762596632882	139.003454784975	150.631863547965	122.726096729017
189	232.4641	18.22434	26	13	188	9.4	10.2120000000002	-32.3652	33.9380481913737	107.363349139746	134.295881194207	138.335574069698	117.404557937496
190	232.8997	18.82732	26	13	189	9.45	8.71199999999988	12.0596	14.8772610436195	79.3511518588898	122.057756042197	129.046262779591	117.203408571126
191	235.3661	22.89672	26	13	190	9.5	49.3279999999999	81.388	95.1696281804231	72.4319461823715	110.772274886092	117.597000803237	117.038939534062
192	239.9653	25.02496	26	13	191	9.55	91.9840000000005	42.5648	101.354913324614	86.3384760624821	98.4689419762834	108.64924978133	119.576468821941
193	245.8008	24.77168	26	13	192	9.6	116.71	-5.0656	116.819880171827	102.352915451511	84.8083154963753	101.579669610958	121.540713793073
194	250.1076	21.90516	26	13	193	9.65	86.1359999999996	-57.3304	103.470697591927	114.181200632437	83.5494926654523	95.5260062627612	124.886454399246
195	247.3691	18.02713	26	13	194	9.7	-54.7699999999998	-77.5606	94.9494579887635	117.586732093677	89.1465177471519	85.8669382330488	123.434349437459
196	251.7129	24.40374	26	13	195	9.75	86.8759999999997	127.5322	154.311054085052	97.1846848103791	80.2654253778646	73.2950479400565	122.922693547319
197	253.8203	29.93501	26	13	196	9.8	42.1480000000003	110.6254	118.382570630815	80.7605092684225	72.895546809331	61.5232338901276	122.109591052966
198	253.0841	30.01453	26	13	197	9.85	-14.7239999999999	1.59040000000005	14.8096437553372	75.9401200427928	64.1558844369401	54.3806369439547	116.43602634819
199	254.1505	30.06278	26	13	198	9.9	21.3279999999997	0.964999999999989	21.349819882144	46.3496501232925	56.7561313313155	53.63984827239	110.360482470614
200	253.594	33.56117	26	13	199	9.95	-11.13	69.9677999999999	70.8475118606151	28.204361524985	49.676120423901	62.9243831984706	104.414224032558
201	253.9115	33.54454	26	13	200	10	6.34999999999991	-0.332599999999985	6.35870448755081	31.1270840635012	35.8178209940213	69.4465415177954	102.342883178385
202	255.181	34.09274	26	13	201	10.05	25.3900000000004	10.964	27.6561276392778	32.7517533942086	24.5775258039718	75.7223414353656	105.014397387828
203	256.1697	35.18214	26	13	202	10.1	19.7739999999993	21.788	29.4232564479184	23.4121208050093	23.9529583915341	81.8426927325818	109.110871905765
204	254.9189	35.96135	26	13	203	10.15	-25.0159999999994	15.5842000000001	29.4731665356808	25.2859918647501	23.7302038793277	87.2688376792821	111.169894807335
205	253.9438	36.6735	26	13	204	10.2	-19.502	14.2429999999999	24.1493489146187	20.9506900829587	36.7022486497893	85.5556535413332	110.621846186961
206	253.1777	36.49596	26	13	205	10.25	-15.3220000000005	-3.55080000000001	15.7280597862551	16.778832719567	58.6276576577261	81.5801766100563	109.476358152627
207	253.1604	36.79444	26	13	206	10.3	-0.345999999999549	5.9696000000001	5.97961873032059	14.7086543644468	78.5491360614002	82.3364135675056	109.528592008499
208	253.1969	37.22108	26	13	207	10.35	0.729999999999791	8.53279999999998	8.56396963095966	49.9923764945693	99.5295010282235	82.2401891484153	112.262679436838
209	252.5437	36.52288	26	13	208	10.4	-13.064	-13.964	19.1222747600802	91.9693234507021	117.781544027249	82.3853908715287	117.511446968335
210	259.9494	43.28486	26	13	209	10.45	148.114	135.2396	200.567959565231	136.147582039842	121.435186658765	79.7821852855254	121.214549437958
211	270.387488598083	47.5626093029989	26	13	210	10.5	208.761771961659	85.554986059978	225.612794566919	182.28016933688	127.342532226091	87.0887655535317	120.310764335635
212	281.69141287559	48.5098802991543	26	13	211	10.55	226.07848555014	18.9454199231079	226.870911676019	220.85443369005	140.095301331039	101.379544994326	119.921886260578
213	293.6305	49.23925	26	13	212	10.6	238.7817424882	14.587394016914	239.226906116151	192.877996822961	140.527419905296	116.642074200573	121.399139896635
214	304.0044	51.41535	26	13	213	10.65	207.478	43.522	211.993596525933	162.71574100148	141.04057786373	126.813783351909	124.708555248434
215	307.0106	51.82726	26	13	214	10.7	60.1240000000007	8.23820000000012	60.6857752297858	144.043020622237	122.862121921262	135.376754140874	128.935718204212
216	310.5515	50.62302	26	13	215	10.75	70.8179999999993	-24.0848000000001	74.801515459514	98.7746704737129	115.549873449337	145.657668365197	129.904850611876
217	317.204	51.17506	26	13	216	10.8	133.050000000001	11.0408000000001	133.507309779803	61.2267220374089	124.209953927252	157.53395012687	130.118149812456
218	317.5825	50.65371	26	13	217	10.85	7.56999999999948	-10.4270000000001	12.8851553735294	52.8462470195618	133.754647372922	170.144721929722	133.736559834037
219	316.7496	49.77229	26	13	218	10.9	-16.6579999999999	-17.6284	24.2538543444129	68.384005897194	135.846022676569	181.38304566428	137.266803950421
220	317.6279	49.43968	26	13	219	10.95	17.5660000000005	-6.65219999999991	18.7834001405501	104.376887232267	149.318321622983	179.504715677446	137.49478500526
221	320.0782	56.65974	26	13	220	11	49.0059999999994	144.4012	152.490309847675	168.734624272132	163.972804504304	171.174987153474	138.140343176623
222	328.488749886581	69.8856215641418	26	13	221	11.05	168.21099773162	264.517631282836	313.471716455168	210.465323315729	174.9725989227	164.121431085791	144.173430629358
223	339.7538	82.25959	26	13	222	11.1	225.30100226838	247.479368717164	334.673840572852	245.790396226404	199.762023954147	160.955587060689	153.677540286644
224	349.64444063829	88.406931821036	26	13	223	11.15	197.8128127658	122.94683642072	232.907349562397	259.561603111413	221.725513464831	162.148272817586	162.323104697657
225	358.869	91.62702	26	13	224	11.2	184.4911872342	64.4017635792801	195.408764693926	245.568310613132	236.14730943363	172.315782867091	166.794647977579
226	369.089800060258	95.8721061517142	26	13	225	11.25	204.41600120516	84.9017230342841	221.346344272722	230.789423636162	226.80010085761	178.229524613696	169.853474399901
227	380.8479	99.03187	26	13	226	11.3	235.161998794839	63.1952769657158	243.505253963764	232.985703613933	204.032908244329	177.899886057406	182.214601568998
228	393.877219823093	98.530301435373	26	13	227	11.35	260.586396461861	-10.0313712925399	260.779405688001	226.504222640856	188.156526748456	185.23293051966	201.820848485021
229	405.804385619334	95.9912029061269	26	13	228	11.4	238.54331592482	-50.7819705849221	243.888749451254	194.038598603808	188.450522958604	192.148217029313	214.99607848419
230	413.7292	94.08833	26	13	229	11.45	158.496287613319	-38.057458122538	163.001359828539	162.497505875526	195.3132441112	195.207384724994	211.280153445349
231	416.606	94.74552	26	13	230	11.5	57.5360000000001	13.1438	59.01822408748	145.523629860749	192.486244723088	189.191920799714	205.940883684979
232	420.4784	96.59174	26	13	231	11.55	77.4480000000005	36.9244	85.799790322355	143.915342303275	180.827173192112	186.96731626439	201.928455418034
233	429.2121	95.55091	26	13	232	11.6	174.674	-20.8166	175.910025614119	164.122265581543	170.703837085172	190.713006372714	196.047044099496
234	436.936733328849	86.6408075324335	26	13	233	11.65	154.49266657698	-178.20204935133	235.847311663881	190.933890842368	162.570920593795	197.832426043405	191.460926781268
235	440.908219164619	74.0505417646968	26	13	234	11.7	79.4297167154002	-251.805315354734	264.035976219881	199.156840508699	154.267460016358	198.212541814283	190.783447251818
236	439.8433	64.45564	26	13	235	11.75	-21.2983832923805	-191.898035293936	193.076350391605	195.884044309595	151.583740741819	194.049280434604	191.154698892031
237	434.954	60.41052	26	13	236	11.8	-97.7859999999998	-80.9024000000001	126.914538654009	181.226498884316	169.901724284452	206.895253011126	189.45680192013
238	434.0084	52.48946	26	13	237	11.85	-18.9120000000003	-158.4212	159.546044618599	144.412654451174	193.269485996973	233.496975040321	192.677333681408
239	434.4449	44.37321	26	13	238	11.9	8.73000000000047	-162.325	162.559584537486	112.233590641269	207.214329128206	248.6091113041	195.822224905916
240	434.6401	40.37964	26	13	239	11.95	3.904	-79.8714	79.9667540541692	140.646608060204	201.111839517367	243.055591213252	196.251125277909
241	434.0405	41.8728	26	13	240	12	-11.9920000000002	29.8631999999999	32.181031342081	190.654927684351	195.612316146121	240.706780216484	193.264185328085
242	423.732417819069	50.5110023257695	26	13	241	12.05	-206.16164361862	172.76404651539	268.979625748686	233.202159372097	232.96333283014	239.735479750278	186.628211030194
243	406.714691918242	61.9040746891066	26	13	242	12.1	-340.354518016539	227.861447266742	409.587642739335	257.81102458356	296.29011299547	231.138501138303	179.580931310152
244	389.777645058294	69.9820497078904	26	13	243	12.15	-338.74093719896	161.559500375676	375.295742976213	278.991041650973	334.647302014404	220.77358074495	173.884334495474
245	379.7116	68.67496	26	13	244	12.2	-201.320901165881	-26.141794157808	203.011080111484	325.280057600076	331.843722410145	209.251111636545	169.491935642015
246	382.193	62.23224	26	13	245	12.25	49.6280000000002	-128.8544	138.081116679146	401.925298306588	329.82981969115	204.079873170367	165.135705199673
247	396.628907160094	82.6691379822659	26	13	246	12.3	288.71814320188	408.737959645318	500.424705494202	436.092444656712	309.569235216104	201.013717782854	159.852293447455
248	414.057051524718	118.273130330132	26	13	247	12.35	348.56288729248	712.079846957322	792.813846271894	405.87642023673	269.007516279632	200.121736843157	155.899474774627
249	423.7013	143.8199	26	13	248	12.4	192.88496950564	510.93539339736	546.131474726834	380.668597731328	234.332832361693	199.496232782519	151.235959341857
250	421.5571	145.2843	26	13	249	12.45	-42.8840000000002	29.2880000000002	51.9309580115757	293.858412832132	217.390383755724	197.294865830825	148.283450588622
251	422.0886	145.0014	26	13	250	12.5	10.6299999999999	-5.65800000000024	12.0420041521335	136.089734252676	212.547430194613	197.336449856455	148.481847050537
252	418.7861	144.674	26	13	251	12.55	-66.0500000000002	-6.54799999999966	66.3737809982226	32.5732200666734	169.064102735567	186.289105795997	146.861974185471
253	418.9431	144.7955	26	13	252	12.6	3.14000000000078	2.42999999999995	3.97045337461664	28.904347274717	103.953360690844	168.44885624759	142.616244144051
254	419.9895	145.7664	26	13	253	12.65	20.9280000000001	19.418	28.5489037968186	44.4262626578991	64.345163550634	149.936242947543	136.927379971975
255	421.3687	146.7245	26	13	254	12.7	27.5839999999994	19.162	33.5865940517934	44.2697926390023	62.7460092515045	140.771329469747	132.510104399696
256	425.8163	147.2834	26	13	255	12.75	88.9520000000005	11.1779999999999	89.6515810680441	71.8169871290112	64.843080021759	136.222129964741	129.512105857085
257	429.0829	147.5748	26	13	256	12.8	65.3319999999997	5.8280000000002	65.5914309037389	96.1171070345946	63.00897637589	112.809333883784	127.789102144297
258	433.8647	152.8032	26	13	257	12.85	95.6360000000006	104.568	141.706425824661	96.5876712282921	67.8901962155487	78.3019745089334	124.41583545543
259	438.3206	158.8391	26	13	258	12.9	89.1179999999997	120.718	150.049503324736	85.2598973856188	65.539653533393	53.8628073796149	121.397628091078
260	438.7148	160.5923	26	13	259	12.95	7.88400000000024	35.0639999999999	35.9394150202809	81.7481601127776	64.1522751837711	53.5113099639918	120.206326184214
261	440.1943	161.3242	26	13	260	13	29.5899999999995	14.6379999999999	33.0127118546775	63.9634053020861	59.8968297348684	56.25691388459	120.646225935798
262	437.7947	161.4231	26	13	261	13.05	-47.9920000000004	1.97800000000029	48.032744539533	34.9622000321913	56.554565032	53.9884686206639	116.890723564624
263	440.4238	161.1932	26	13	262	13.1	52.582000000001	-4.5980000000003	52.7826517712033	31.7168791392501	52.6505883270231	54.0939871497994	108.587118012073
264	440.3865	160.9438	26	13	263	13.15	-0.746000000000322	-4.9879999999996	5.04347697526186	34.533762084118	43.3804512085957	53.081179199	100.815681076593
265	441.3427	161.1829	26	13	264	13.2	19.1239999999993	4.78199999999958	19.7128105555745	31.3609699512223	44.2766106764791	55.7690971628474	96.2280638988893
266	439.0675	160.5756	26	13	265	13.25	-45.5039999999997	-12.1459999999996	47.0971265790171	41.33777135196	47.6707477474211	54.9443385438023	95.7317215944209
267	439.7467	159.1176	26	13	266	13.3	13.5839999999996	-29.16	32.1687838750548	51.7987023850001	44.9679608654377	54.5644865057401	85.4358757878646
268	438.5908	154.1161	26	13	267	13.35	-23.1179999999995	-100.03	102.666658774892	56.8363422137082	40.2977780840501	48.7099340677041	69.156766309475
269	441.28	153.121	26	13	268	13.4	53.7839999999994	-19.9019999999996	57.3481321404623	60.8077334107242	40.622704864607	43.2990233996361	56.9980832893187
270	442.6748	154.8802	26	13	269	13.45	27.8960000000006	35.1839999999999	44.9010096991151	58.5749517796531	47.3859191419237	43.1177865376025	58.5328696565129
271	445.8386	153.7859	26	13	270	13.5	63.2759999999996	-21.8860000000001	66.9540825640973	39.2577848161402	49.9918473527361	43.9560020151418	58.7680313602073
272	445.6787	152.7479	26	13	271	13.55	-3.19799999999987	-20.7600000000002	21.0048757196992	29.4467073442139	52.5744079794802	47.4923413332519	57.8728552100227
273	445.9535	152.878	26	13	272	13.6	5.49600000000055	2.60199999999998	6.08082395732732	37.9354960701392	44.7692798083851	48.7253797765549	59.0021877314534
274	446.1755	153.2282	26	13	273	13.65	4.4399999999996	7.00400000000002	8.29274478083081	39.175961294748	43.2175955906764	51.6951192056439	58.7326687835238
275	447.7788	157.2905	26	13	274	13.7	32.0659999999998	81.2460000000004	87.3449533287416	46.5738641793072	41.9589623987259	51.6847983280312	58.7457690874739
276	447.4305	160.9317	26	13	275	13.75	-6.96599999999989	72.824	73.156408687141	50.28077480063	40.2412562828625	55.2413132241009	57.3361873850717
277	448.3044	163.6966	26	13	276	13.8	17.4779999999998	55.2979999999997	57.9943901424953	56.9884838371389	50.016721801066	58.0624176919458	56.9937847189661
278	448.1375	164.916	26	13	277	13.85	-3.33799999999997	24.3880000000001	24.6153770639413	45.9824287273125	57.1529814690596	60.0115581100166	54.8414522621237
279	449.7877	166.2011	26	13	278	13.9	33.0039999999997	25.702	41.8312899633752	41.3065512709771	62.7675335466808	60.1333591990226	51.6541472990939
280	448.8017	167.4811	26	13	279	13.95	-19.7199999999998	25.6	32.3146777796096	53.4595794228249	55.9836775141387	63.554429349034	51.4923192065211
281	449.8759	169.7262	26	13	280	14	21.4840000000004	44.9020000000002	49.7770214054641	64.0251881374892	60.4907790954656	61.2791488358246	51.5053023361348
282	451.6591	175.3901	26	13	281	14.05	35.6640000000004	113.278	118.759530901734	68.5465832562227	63.5504274044114	61.7572417993815	51.472398805176
283	452.227	179.2204	26	13	282	14.1	11.357999999999	76.6060000000004	77.443420637263	65.984926300965	75.2538364116481	63.9103883131074	51.6435558588046
284	451.6856	182.3965	26	13	283	14.15	-10.8279999999991	63.5219999999998	64.4382655570427	79.6750069199541	77.0491228073688	64.3841583680476	55.1409887839616
285	450.8077	181.9716	26	13	284	14.2	-17.5580000000002	-8.49800000000016	19.506393003321	73.6412753859978	85.1498962993422	61.7224410121005	55.1920143851848
286	454.3453	186.7076	26	13	285	14.25	70.752	94.7200000000004	118.22742450041	86.482484685807	82.3170413887867	59.7280362263412	55.4973548641599
287	449.9965	185.8657	26	13	286	14.3	-86.9759999999997	-16.8380000000002	88.5908732319529	85.551662358515	73.4977617976969	59.4230829321921	58.2271351717826
288	442.9151	185.7424	26	13	287	14.35	-141.628000000001	-2.46600000000001	141.649467136309	104.314866297719	70.6677951571551	60.9729704565433	56.7149155455466
289	439.9347	185.9717	26	13	288	14.4	-59.6079999999995	4.5859999999999	59.7841539205828	84.9590758576193	66.0007831894144	60.0092711985517	57.0434221302152
290	434.3035	185.3436	26	13	289	14.45	-112.624000000001	-12.5619999999998	113.322412699343	73.354248209396	67.4612045100622	59.8668518754396	56.532255448649
291	433.2864	185.0036	26	13	290	14.5	-20.3419999999994	-6.80000000000007	21.4484722999093	54.8531056285033	58.9652933572168	59.0546026571277	55.8907264747175
292	432.0403	184.1187	26	13	291	14.55	-24.9220000000003	-17.6980000000003	30.5667349908364	46.4499040203137	55.2957384599729	55.4524562771001	55.7884960758184
293	429.9615	182.8086	26	13	292	14.6	-41.576	-26.2019999999995	49.1437542318449	30.6075427224051	46.6921045014385	54.5617319410543	56.3969828329793
294	430.8211	182.5842	26	13	293	14.65	17.192	-4.48800000000006	17.7681458796353	32.9715108568143	42.9694195897346	58.5868583622793	56.5981628211673
295	429.6003	181.3932	26	13	294	14.7	-24.4159999999999	-23.8200000000001	34.1106062097993	37.2372287105497	34.5838074515371	58.6992304423383	54.6304149824456
296	427.9714	181.0561	26	13	295	14.75	-32.5779999999997	-6.74200000000042	33.2683129719556	38.5311033743737	35.7921639254688	55.7533965042188	54.9256858433534
297	426.5483	183.2258	26	13	296	14.8	-28.4620000000007	43.3940000000001	51.8953242595135	39.4889351591554	37.4071507565034	58.3918526516195	56.5161974244309
298	424.7798	181.08	26	13	297	14.85	-35.3699999999992	-42.9159999999996	55.6131275509651	38.5600721806692	38.4556687249535	53.4182729810765	57.6969740909696
299	425.8078	180.616	26	13	298	14.9	20.5599999999993	-9.27999999999997	22.5573048035436	38.6128169941232	51.1729335351442	53.9534850614078	58.2550505708573
300	425.9483	179.1494	26	13	299	14.95	2.81000000000063	-29.332	29.4662913173681	37.577072802457	49.9372563746145	49.510081548264	58.8095494995818
301	425.0114	180.5398	26	13	300	15	-18.7380000000007	27.808	33.532037039226	38.3802340755332	52.5414996512209	50.5023041136103	59.4051094732196
302	426.0774	178.4614	26	13	301	15.05	21.3200000000006	-41.5680000000003	46.7166033011825	62.8569319111331	61.4879668432661	49.8197503522553	56.9857188762536
303	427.4548	175.8172	26	13	302	15.1	27.5479999999993	-52.8839999999997	59.6289339163457	61.3144405685598	60.1444414607146	48.8835773528512	56.8603082131048
304	432.5614	170.675	26	13	303	15.15	102.132	-102.844	144.940793981543	66.4701823083185	64.937550533081	48.8121672742869	56.1637583791622
305	433.4687	170.0751	26	13	304	15.2	18.1460000000004	-11.9980000000004	21.7538346045019	85.3988608840751	64.4363556449909	47.5383889527907	56.6939903471986
306	435.5803	167.9929	26	13	305	15.25	42.2320000000002	-41.644	59.3107457380197	81.908648845896	65.2124443017519	50.1233354603656	55.716068588135
307	442.5274	166.6912	26	13	306	15.3	138.942	-26.0339999999997	141.359996179965	67.0181691550288	62.2323499480072	53.6093119166697	54.2249275091703
308	443.6241	168.4925	26	13	307	15.35	21.934	36.026	42.1778737254499	67.5582707214219	59.3114859807489	54.4209777253959	52.1478370879719
309	445.1281	165.3051	26	13	308	15.4	30.0800000000004	-63.7479999999999	70.4883955272073	63.9547062951852	46.4514010134297	56.5008299431629	52.8701241219134
310	446.1985	164.7141	26	13	309	15.45	21.4080000000001	-11.8200000000002	24.4543424364674	39.0658390119393	45.1395215309669	57.7522471237239	51.37045870655
311	447.7893	163.398	26	13	310	15.5	31.816	-26.3220000000001	41.2929236068362	36.7143231156018	47.7051712695102	59.7556162893115	52.6414918879788
312	447.683870209282	164.237186166673	26	13	311	15.55	-2.10859581436011	16.7837233334603	16.915659763736	25.8846328718305	45.7306569900732	58.518981475407	52.7470764450799
313	447.3636	165.7241	26	13	312	15.6	-6.40540418564001	29.7382766665396	30.4202942437621	22.7207723405118	48.6975139900773	59.1588844851553	52.0921353174216
314	448.1695	165.5899	26	13	313	15.65	16.1180000000002	-2.68399999999986	16.3399443083508	31.4556362438352	48.0641093532449	53.740658396045	52.4365474593292
315	448.0682	166.0096	26	13	314	15.7	-2.02600000000075	8.39400000000012	8.63503977987392	52.3954749682071	51.0681386024569	54.6887502520589	54.7915472428695
316	451.5308	168.4711	26	13	315	15.75	69.2520000000002	49.23	84.9672431234533	60.6807048645527	54.2987882768712	55.6787406720512	55.8766577152539
317	457.3178	170.3382	26	13	316	15.8	115.74	37.3419999999999	121.614853385595	70.2435858346594	54.8056130028068	50.0580023667211	55.397125660303
318	460.5741	168.8212	26	13	317	15.85	65.1260000000002	-30.3399999999999	71.8464437254901	79.4155048644021	59.0062829895618	50.8774011948672	54.5085002146946
319	461.2861	165.6935	26	13	318	15.9	14.2399999999998	-62.5540000000001	64.154349158884	77.1419403099071	61.0299157786604	51.786763182419	54.8881234925262
320	463.1158	167.7125	26	13	319	15.95	36.5940000000001	40.3800000000001	54.4946349285873	57.2157510374065	64.237978973151	53.230835864836	55.6913467455428
321	462.1888	164.1512	26	13	320	16	-18.5399999999993	-71.2260000000003	73.5994203509785	57.3318611145709	63.6523100745921	54.7806796623472	59.5525642270694
322	463.1457	164.6921	26	13	321	16.05	19.1379999999992	10.8180000000004	21.9839070230926	51.8162457226614	54.385347743369	55.6744025379045	60.3954145168546
323	462.7422	161.0933	26	13	322	16.1	-8.06999999999903	-71.9760000000002	72.426994111312	49.0604530818999	53.0572883996572	55.3006932819921	66.1755731114185
324	463.7331	162.6304	26	13	323	16.15	19.8179999999991	30.7420000000002	36.5762721993368	50.1626798392771	55.5094170115931	56.0609276443715	70.2731183678366
325	464.4936	164.5188	26	13	324	16.2	15.2100000000007	37.7679999999998	40.7156717247795	51.5549444493315	55.393533127215	62.0447055329483	74.0799950295006
326	462.9366	160.8826	26	13	325	16.25	-31.1400000000003	-72.724	79.1105541378647	48.7827156847435	55.2625710478233	61.6299799701423	77.5434849784105
327	464.2821	161.4157	26	13	326	16.3	26.9100000000003	10.6619999999998	28.9452300733646	59.2025883005249	56.5431920730021	57.1849394039363	75.4313669976308
328	465.6842	163.9865	26	13	327	16.35	28.0419999999992	51.4160000000004	58.565850288372	61.7266131725302	51.5951035744223	54.5960227039933	76.1626460013143
329	465.5909	159.5537	26	13	328	16.4	-1.86599999999999	-88.6560000000003	88.6756352782434	60.3624622563694	51.0919395100826	53.2754170418895	74.8646451097079
330	464.799	162.1002	26	13	329	16.45	-15.838	50.9300000000002	53.3357960848061	61.5314396966727	59.8514320927457	53.6304463673616	75.9277954954728
331	465.8484	158.6414	26	13	330	16.5	20.988000000001	-69.1759999999999	72.2897995570608	54.4074914641011	59.6076498656926	59.3495121648273	78.763843353453
332	465.9572	160.3775	26	13	331	16.55	2.17599999999948	34.7219999999999	34.7901172748812	42.9812907196404	59.9845310645037	62.2718475583021	83.6640539213626
333	465.6342	159.2766	26	13	332	16.6	-6.45999999999958	-22.0179999999999	22.9461091255139	57.9762510129612	56.1347570083293	73.1922617376816	84.011113348808
334	466.4918	157.9529	26	13	333	16.65	17.1519999999998	-26.474	31.5446315559399	58.8528374750157	51.0414170721858	86.8055783396283	84.8695426761058
335	465.9558	164.346	26	13	334	16.7	-10.72	127.862	128.31059755141	58.4376224323347	51.8673596075082	93.4712398069422	84.7907782602594
336	463.0505	166.8472	26	13	335	16.75	-58.1060000000002	50.0239999999997	76.6727318673333	57.8620225525576	63.4364532818314	99.4082292847699	83.8853816196352
337	461.6481	167.6891	26	13	336	16.8	-28.048	16.8380000000002	32.7140420614758	59.1015434247312	68.0005030436022	100.80473162854	81.8057774914507
338	460.688	167.3975	26	13	337	16.85	-19.2020000000002	-5.83199999999977	20.0681097266286	45.7584682020552	94.7894199009409	101.447890807761	80.575408307941
339	460.2953	169.2433	26	13	338	16.9	-7.85399999999981	36.9159999999999	37.742235916808	68.020069088647	122.519217169174	97.9425270369967	79.316495516762
340	460.3354	172.3228	26	13	339	16.95	0.801999999999907	61.5899999999999	61.5952214380303	77.5633836548697	127.091047521139	98.6247551261096	79.9848488935915
341	463.8398	181.0441	26	13	340	17	70.0880000000006	174.426	187.980736300292	131.716817249324	139.208808703847	102.747007044559	84.0472141078775
342	465.3361	184.7769	26	13	341	17.05	29.9259999999992	74.6560000000005	80.4306148925895	185.936890913617	141.624932192577	111.653705304821	91.3836370655634
343	462.370374758997	199.013029062367	26	13	342	17.1	-59.3145048200597	284.72258124734	290.835277698901	208.423626840222	146.761024607193	112.721533415624	96.3898525112687
344	456.1314	213.1387	26	13	343	17.15	-124.77949517994	282.51341875266	308.84260423827	210.397548319047	144.843637001808	113.67815770784	99.1430466336627
345	447.8513	215.8136	26	13	344	17.2	-165.602	53.4980000000002	174.028901071058	205.686480730285	145.382150644711	107.53685098757	100.454525668149
346	439.1825	220.5795	26	13	345	17.25	-173.376	95.3179999999998	197.850343694419	161.805231965062	142.057560807286	106.140783269128	100.676038496364
347	436.4604	219.7566	26	13	346	17.3	-54.4420000000002	-16.4580000000001	56.8752769487765	103.750383089998	155.306907566039	106.426615578965	101.868785698509
348	432.9636	219.0302	26	13	347	17.35	-69.9360000000001	-14.5279999999997	71.4290338727888	82.3406744491997	130.653646930307	106.554793911889	102.480295385815
349	432.0447	218.8976	26	13	348	17.4	-18.3780000000002	-2.65199999999993	18.5683598629498	73.7175732955252	104.837098246506	105.357573991635	102.541502487375
350	431.391	215.613	26	13	349	17.45	-13.0739999999992	-65.6920000000002	66.9803578670643	104.927334401794	87.9826544540021	106.339251419821	104.739672460066
351	431.6916	207.8821	26	13	350	17.5	6.01199999999949	-154.618	154.734837926047	99.5020618955517	73.0727578344089	108.744916050928	107.21944486147
352	437.4664	198.9382	26	13	351	17.55	115.496000000001	-178.878	212.924082480118	105.923813403014	71.2282989653526	120.495426572825	111.461827310484
353	436.105	197.1908	26	13	352	17.6	-27.2280000000001	-34.948	44.3026713415794	93.6246344588046	66.348563216584	119.587443284856	113.825459082101
354	433.7544	198.1369	26	13	353	17.65	-47.0120000000009	18.922	50.6771174002634	72.4279423732926	65.8715109814617	111.480514927697	116.282823875784
355	433.5591	197.9444	26	13	354	17.7	-3.90599999999949	-3.84999999999991	5.48446314601487	37.5292635289117	67.296352194932	107.437811529355	114.628442162414
356	435.5252	196.5035	26	13	355	17.75	39.3219999999997	-28.818	48.7513774984869	33.1950645376164	75.4322712945688	101.943847707957	113.518370890826
357	434.3631	198.0338	26	13	356	17.8	-23.2420000000002	30.6060000000002	38.4306882582139	25.819208559909	85.6839455796101	102.932839768478	113.659727181317
358	435.0444	197.1303	26	13	357	17.85	13.6260000000004	-18.0700000000002	22.6316763851028	40.9680699310595	108.521239639404	103.512699963869	113.891882655043
359	434.9158	196.4525	26	13	358	17.9	-2.57200000000012	-13.5560000000004	13.7978375117266	78.4366002158451	118.123931608888	107.140477937753	113.901907362001
360	434.3113	192.4363	26	13	359	17.95	-12.0899999999995	-80.324	81.2287700017671	133.838627630308	126.892968604709	110.854589794022	112.717765107656
361	435.482338151856	180.6898262364	26	13	360	18	23.4207630371202	-234.929475272	236.094028922415	183.847414741192	130.814937581506	111.691882678382	108.699090582768
362	437.764254512987	165.083733085524	26	13	361	18.05	45.6383272226196	-312.12186301752	315.440825330531	210.428654657867	134.637380571604	111.269949316147	107.188883071744
363	439.6862	151.5861	26	13	362	18.1	38.4389097402595	-269.95266171048	272.675611939522	212.817867278358	140.676836711153	114.929384748578	101.383459309364
364	440.7029	144.3217	26	13	363	18.15	20.3340000000003	-145.288	146.704037095098	183.193274947167	148.409444894045	118.887490043729	94.3046223507391
365	442.9214	140.2251	26	13	364	18.2	44.3700000000001	-81.9319999999999	93.174833104224	135.4361335129	154.412827393113	121.720033337257	90.4217234633023
366	445.8309	136.9263	26	13	365	18.25	58.1899999999996	-65.976	87.9710672664596	97.5062586811144	147.951494062195	120.895958512523	85.9016101232913
367	449.6317	136.4324	26	13	366	18.3	76.0160000000008	-9.87799999999993	76.6551181591948	86.3902351302233	136.855953052684	120.892838783668	84.5840822359097
368	453.0305	134.0488	26	13	367	18.35	67.9759999999999	-47.672	83.0262377805955	96.0077875078679	121.337529857751	121.228971398197	83.9014309989986
369	457.3292	132.5388	26	13	368	18.4	85.9739999999999	-30.1999999999998	91.1239193406428	112.709713177224	119.651048478569	122.446240732368	84.010719338709
370	460.6711	126.3163	26	13	369	18.45	66.8380000000002	-124.45	141.262594992447	138.275772592468	116.547098069806	119.096278795491	83.4043575900931
371	464.627	118.7094	26	13	370	18.5	79.1179999999997	-152.138	171.480695613238	145.168801034387	110.976979443541	108.653265114609	85.4795396084448
372	459.3	109.9825	26	13	371	18.55	-106.54	-174.538	204.485415235415	152.911861826915	107.148296995733	93.8823395706639	84.3467898144499
373	453.6138	111.4582	26	13	372	18.6	-113.724	29.5140000000001	117.491379990193	137.086408631744	101.781106085241	83.1794753338728	85.6239774360305
374	447.1349	111.8698	26	13	373	18.65	-129.578	8.23199999999986	129.839223303284	109.244245709858	96.4830365706901	77.1287297737811	85.7033388029051
375	446.1626	108.9191	26	13	374	18.7	-19.4460000000004	-59.014	62.1353290165909	76.0208213989977	83.7797301978694	73.4056353972492	86.4090061934331
376	444.6497	108.3583	26	13	375	18.75	-30.258	-11.216	32.2698810038091	58.3934111360957	69.3550361670224	69.8593725386252	86.4332119932616
377	443.0336	107.3246	26	13	376	18.8	-32.3220000000003	-20.6739999999999	38.3682936811115	40.054211314465	50.9087260886441	66.2353247033411	89.0783975021091
378	441.8049	106.5218	26	13	377	18.85	-24.5740000000001	-16.0560000000001	29.3543286756827	30.4730517639947	45.0214208099948	64.2901620341285	102.742651301867
379	441.6421	104.6216	26	13	378	18.9	-3.25599999999895	-38.004	38.1432241951305	29.4658266241865	34.6064110689929	60.8809607396647	121.616917490887
380	442.1858	104.1627	26	13	379	18.95	10.8739999999989	-9.178	14.2295312642397	25.7966307782904	30.2641727246924	55.9541253861638	133.714729970775
381	441.6157	102.9261	26	13	380	19	-11.4019999999994	-24.7319999999999	27.233755304768	31.6494304838939	28.7417656337094	59.2671965385076	136.615253456778
382	441.1995	102.0156	26	13	381	19.05	-8.32400000000007	-18.21	20.0223144516312	29.1586108235208	25.3223524109496	57.4236303127529	134.885834563238
383	442.2201	99.26812	26	13	382	19.1	20.412	-54.9496000000002	58.6183272036999	30.0552936853901	26.7992179830157	56.3185701234835	134.025856753413
384	440.9403	99.15885	26	13	383	19.15	-25.5960000000005	-2.1853999999999	25.6891258932651	28.0177046432322	25.2788849086392	52.5191875620817	136.764087363555
385	441.0038	98.22536	26	13	384	19.2	1.27000000000066	-18.6698000000001	18.7129455735864	24.8480740436088	28.1285205744582	51.0979790496088	140.878722387578
386	441.6518	97.67174	26	13	385	19.25	12.9599999999994	-11.0723999999999	17.0458100939786	21.9490054821376	49.1793569099928	51.9704654739998	144.586559559991
387	441.8569	97.6331	26	13	386	19.3	4.10200000000032	-0.772800000000018	4.17416145351406	21.3991589937576	63.9385345368618	57.2639562205499	147.587322259887
388	442.0929	95.43961	26	13	387	19.35	4.7199999999998	-43.8697999999999	44.1229843963437	26.2017474635262	67.6157194369722	84.2563312055369	149.853704238974
389	441.8144	96.55228	26	13	388	19.4	-5.57000000000016	22.2533999999999	22.9398934513654	70.3410091767535	70.4319640551705	120.787594249406	151.061771644894
390	440.3545	94.99265	26	13	389	19.45	-29.1980000000001	-31.1926	42.7258879224295	103.028995030115	71.9317853745253	148.333181146059	151.122174104636
391	431.6867	103.1273	26	13	390	19.5	-173.356	162.693	237.742118660115	113.282433391807	75.1991653142902	164.577241798947	148.51365894025
392	423.8191	106.0147	26	13	391	19.55	-157.352	57.748	167.614090720321	119.464769116583	89.2055600301502	175.889329555811	144.29495159228
393	419.157726702215	107.024558044309	26	13	392	19.6	-93.2274659557004	20.19716088618	95.3901762048038	117.661823285524	141.713444428058	184.872238172953	141.921166094299
394	416.698018202346	108.119918091559	26	13	393	19.65	-49.194169997379	21.9072009449999	53.8515720752481	80.0573214518269	216.296303590172	196.39944495333	143.273257674048
395	415.2217	108.9333	26	13	394	19.7	-29.5263640469204	16.26763816882	33.7111587671342	75.3821250301857	268.53784171766	208.351809377906	160.499579021648
396	412.8281	108.2619	26	13	395	19.75	-47.8719999999998	-13.4280000000001	49.719609491628	170.144455464309	279.975126687901	219.313746581356	182.921421368531
397	405.7136	109.4432	26	13	396	19.8	-142.29	23.6260000000001	144.238108612114	313.127838063761	287.840124574761	228.939319816432	197.380402956892
398	394.070812611409	135.412841995778	26	13	397	19.85	-232.85574777182	519.39283991556	569.201828375422	419.413860149796	302.128756908933	235.41724644382	204.911172212189
399	384.4072	172.6167	26	13	398	19.9	-193.27225222818	744.07716008444	768.768485072508	479.892931923975	322.366925851489	241.242582550123	211.781551929167
400	382.841337921171	200.8303440632	26	13	399	19.95	-31.3172415765803	564.272881264	565.141269197306	500.298124119336	344.771833381287	246.290222823109	222.708691800261
401	388.448051206454	217.519476560097	26	13	400	20	112.134265705661	333.78264993794	352.114968362524	434.113058353558	363.428327848422	237.760121341992	236.195772411103
402	398.541226956414	224.57233294646	26	13	401	20.05	201.8635149992	141.05712772726	246.26406958892	331.606013639216	368.673079602715	231.166272871807	251.153571285841
403	410.434752271615	223.877148678053	26	13	402	20.1	237.870506304021	-13.9036853681398	238.27649954653	270.129806612777	329.121048459581	227.523762065115	264.613554677716
404	421.442514252622	217.322159210644	26	13	403	20.15	220.15523962014	-131.09978934818	256.233261500802	246.96372377287	266.188861510074	234.027327786014	276.470710651472
405	428.8784	206.7956	26	13	404	20.2	148.71771494756	-210.53118421288	257.760234065112	237.048035086093	224.042603928558	269.901178993687	284.172697461615
406	430.2469	195.0609	26	13	405	20.25	27.3699999999997	-234.694	236.284554162984	224.129038565605	195.545115996082	313.872377263062	286.770917945668
407	426.2329	186.0831	26	13	406	20.3	-80.2800000000002	-179.556	196.68562615504	200.771709380931	174.492421168854	337.496849693235	287.88581817302
408	423.7195	177.7707	26	13	407	20.35	-50.2679999999998	-166.248	173.681516944089	177.955401244338	152.918767221296	325.56601321884	287.789588985222
409	419.6127	172.1362	26	13	408	20.4	-82.1359999999993	-112.69	139.446615577431	144.126508219295	145.687729720538	302.775509608928	288.620136648439
410	415.5165	166.2345	26	13	409	20.45	-81.9240000000002	-118.034	143.678693382144	111.936807251615	195.030524606087	297.084202454462	301.88923375463
411	412.6348	164.5125	26	13	410	20.5	-57.6340000000005	-34.4400000000002	67.1400890377729	81.7084958769866	264.316426677702	307.814303023259	316.536178741032
412	411.417	163.2049	26	13	411	20.55	-24.3560000000002	-26.1519999999996	35.7371213166364	90.6037500601455	306.320619783755	326.417813015871	325.16211369782
413	410.5359	163.9076	26	13	412	20.6	-17.6219999999989	14.0539999999999	22.5399600709486	212.105647967837	322.0109779781	344.354871182479	328.371967716967
414	403.0871	169.3006	26	13	413	20.65	-148.976	107.86	183.922886493226	384.506345136108	339.362157707783	356.541976349615	329.375257866799
415	373.609575132357	192.576869956253	26	13	414	20.7	-589.55049735286	465.52539912506	751.188182920599	500.704432315895	370.125800980367	359.993585545324	331.346010695806
416	335.8434	219.6321	26	13	415	20.75	-755.323502647141	541.10460087494	929.143574879132	562.313460079213	420.083490050436	354.22808930998	334.645128051167
417	307.829619287806	232.520478089652	26	13	416	20.8	-560.27561424388	257.76756179304	616.727557215571	588.120565355421	478.343204862887	346.832316529607	334.989484311451
418	291.451203674258	230.292525889516	26	13	417	20.85	-327.56831227096	-44.5590440027195	330.585098887535	528.145953992897	535.790975143661	340.161931526624	322.611942771438
419	284.551605336244	216.247848490372	26	13	418	20.9	-137.99196676028	-280.89354798288	312.958412874268	455.660634964763	567.396222978691	335.997690746755	303.565017760772
420	284.974276450649	193.686050982999	26	13	419	20.95	8.45342228809955	-451.23595014746	451.31512610798	455.981977409879	524.956646484562	357.488244686152	291.227073712839
421	290.562669194361	165.906738458177	26	13	420	21	111.76785487424	-555.58625049644	566.71697973846	509.26849020811	444.139751942258	395.312236140072	285.088877061024
422	299.160235744265	136.209516006687	26	13	421	21.05	171.95133099808	-593.9444490298	618.334269441152	546.67188060196	387.344013275459	419.157954523833	280.523830915943
423	308.610428277249	107.893988719307	26	13	422	21.1	189.003850659681	-566.3105457476	597.017662878689	521.767338976226	358.312885075148	429.22017336882	276.315776221043
424	316.756698970198	84.2597616868181	26	13	423	21.15	162.925413858979	-472.684540649778	499.975364843521	432.618868919753	332.633223785726	424.723187947584	272.651337411796
425	321.4425	68.6064399999998	26	13	424	21.2	93.7160205960402	-313.066433736366	326.79241797931	318.706049141038	344.850688391936	392.790842397925	271.760141502219
426	321.2982	62.55943	26	13	425	21.25	-2.88599999999974	-120.940199999996	120.974629456093	207.357279942185	370.540982229708	355.417878839272	273.434851704276
427	319.6389	60.77252	26	13	426	21.3	-33.1860000000006	-35.7382	48.77017054758	118.594566969493	359.972704184779	332.482118929666	281.276162182289
428	320.3889	58.90371	26	13	427	21.35	15	-37.3762000000001	40.2738168844226	167.934037807646	322.649371593979	319.657872324036	292.487942802362
429	318.6641	61.11966	26	13	428	21.4	-34.4959999999992	44.3190000000001	56.1617999800572	308.463095539664	282.050152916477	304.354525912616	301.30824366979
430	346.82276156123	55.7052278008369	26	13	429	21.45	563.173231224599	-108.288643983262	573.48977217008	401.23935922852	260.625038311288	285.369944971216	302.547261701857
431	387.1195	47.21716	26	13	430	21.5	805.934768775401	-169.761356016738	823.619918116178	437.941463245773	266.696005736286	262.363451098789	302.364387970058
432	412.493259616736	43.5838150086685	26	13	431	21.55	507.47519233472	-72.66689982663	512.651488991863	445.505738863462	277.620224583874	234.629848816015	302.907099876354
433	423.682415397556	43.6207825087889	26	13	432	21.6	223.7831156164	0.739350002407946	223.784336970685	353.316038814929	281.002859572925	208.276681259608	302.41603791621
434	428.3752	43.86546	26	13	433	21.65	93.8556920488804	4.89354982422199	93.9831780685055	224.928915932908	276.075828039506	188.760698473977	298.307914210352
435	433.4787	41.4952	26	13	434	21.7	102.07	-47.4052	112.541271927413	154.001089939228	225.889201550495	183.526697459114	279.643508043657
436	441.4833	37.19993	26	13	435	21.75	160.092	-85.9053999999999	181.684303706071	124.064255900078	154.185919967869	192.641614098572	258.236102452904
437	449.035	34.87795	26	13	436	21.8	151.034000000001	-46.4396000000001	158.012359023465	106.645917215549	109.286993447252	215.72000783497	249.461628604609
438	452.713124159649	34.4324284445287	26	13	437	21.85	73.5624831929795	-8.9104311094259	74.1001667749352	98.462364286062	93.9039909252374	244.8139540781	251.601048906056
439	452.420282855148	34.6140196666141	26	13	438	21.9	-5.85682609001992	3.63182444170789	6.89148464586005	83.4429240028301	95.4712440314766	266.618796592825	255.729803209486
440	448.8636	34.1959	26	13	439	21.95	-71.1336571029597	-8.36239333228193	71.6235072799792	64.5728969552755	106.42835660694	247.606278717562	255.763079139477
441	443.6712	32.99548	26	13	440	22	-103.848	-24.0084	106.587102289912	63.7437259503969	118.587222460858	209.416539800044	250.193948994987
442	440.623464910417	33.9139067347334	26	13	441	22.05	-60.95470179166	18.368534694668	63.6622237856912	84.2965708474043	153.819791086067	186.656245228875	239.048076142986
443	438.2948	36.52376	26	13	442	22.1	-46.5732982083398	52.197065305332	69.9543117505422	114.394348927817	208.625048583274	175.611902463599	224.296363130847
444	433.2554	38.68371	26	13	443	22.15	-100.788	43.1989999999999	109.655709130897	153.731520918887	257.161765146144	171.892640473119	213.03261500187
445	422.149926276267	38.7406870273198	26	13	444	22.2	-222.10947447466	1.13954054639606	222.112397682044	243.066685216858	269.323355884628	166.496173689389	205.645225426981
446	409.0079	46.3053	26	13	445	22.25	-262.84052552534	151.292259453604	303.272962245258	353.506371216151	264.647159632219	161.054326066537	203.237760043148
447	398.795457825006	69.6894468940299	26	13	446	22.3	-204.24884349988	467.682937880598	510.338045275547	430.026959444884	264.025497010498	166.441138279552	202.572227483025
448	392.36787231237	100.125794073612	26	13	447	22.35	-128.551710252719	608.726943591642	622.15274174701	424.252362841438	257.319814001961	183.544225488076	202.223816607775
449	389.5527	124.5772	26	13	448	22.4	-56.3034462474002	489.02811852776	492.258650274563	375.562798345551	248.314036914762	207.105080506356	201.891828742945
450	389.0945	134.2283	26	13	449	22.45	-9.16400000000067	193.022	193.239414664814	284.984308804138	226.563990771839	226.156213307737	189.551326944
451	387.5764	136.8057	26	13	450	22.5	-30.3620000000001	51.5480000000002	59.8251397658211	161.13325678777	203.521429672216	238.024446891186	171.514310976542
452	387.4371	139.6746	26	13	451	22.55	-2.78599999999983	57.3779999999999	57.4455975684821	66.6011143846393	179.062485473038	243.466303469957	160.557981628957
453	387.4708	139.8155	26	13	452	22.6	0.674000000000206	2.81799999999976	2.89748166517045	28.8756187022389	158.463402392877	240.316045002087	158.083267954918
454	388.3872	140.1625	26	13	453	22.65	18.3280000000002	6.94000000000017	19.597938258909	31.4800609988813	157.048395866569	237.304531529764	158.060164001142
455	388.4537	139.9417	26	13	454	22.7	1.33000000000038	-4.41599999999994	4.61193625281188	73.1406621419372	182.989070730847	227.763753394849	157.000475743584
456	385.4626	142.0202	26	13	455	22.75	-59.8220000000003	41.5699999999998	72.8473512490333	155.793547997984	211.401734150154	213.833905987724	154.414257964418
457	375.996928936524	151.345266846208	26	13	456	22.8	-189.31342126952	186.50133692416	265.748603283761	247.495677348498	222.907109929417	189.424447131079	152.218002103763
458	361.879463829962	166.631666660073	26	13	457	22.85	-282.34930213124	305.7279962773	416.161910945405	337.102522759455	223.312276002213	159.633679137451	151.630709468087
459	346.431864255137	184.875603050832	26	13	458	22.9	-308.9519914965	364.87872781518	478.108585011478	391.323407301426	226.295026144766	137.164860893065	152.285428737949
460	332.975789786875	203.073279627728	26	13	459	22.95	-269.12148936524	363.95353153792	452.646163307598	372.673557716896	228.963516017859	131.496375170439	152.947919097921
461	324.8329	218.2209	26	13	460	23	-162.8577957375	302.95240744544	343.951773958887	290.831004006441	224.146382303233	133.612082153041	150.69581815477
462	323.3805	226.7227	26	13	461	23.05	-29.0480000000002	170.036	172.499355361114	205.094374941033	199.786408789121	134.459718029039	150.043433248821
463	323.3742	227.0701	26	13	462	23.1	-0.126000000000204	6.94799999999987	6.94914239313012	120.824509276264	160.803955882024	140.554633446237	149.17324340144
464	322.5011	229.382	26	13	463	23.15	-17.4619999999993	46.2380000000002	49.4254396844377	56.9693573050398	117.281325919562	144.227687529165	147.680757316996
465	320.9454	229.5509	26	13	464	23.2	-31.114	3.37800000000016	31.2968349837488	26.8992598613447	80.0036796100306	147.504777797779	142.5703950086
466	319.8791	230.1716	26	13	465	23.25	-21.3260000000002	12.414	24.6760141027681	30.7769077576064	55.8224301559281	147.7741898623	135.548715020035
467	318.8084	229.8887	26	13	466	23.3	-21.4139999999998	-5.65800000000024	22.1488681426386	29.4682768980907	46.0123261286615	137.994865927974	123.601741755497
468	318.3899	231.1373	26	13	467	23.35	-8.36999999999989	24.9720000000002	26.3373818744386	39.1828499437976	57.7969908902603	119.717193448098	108.857240988369
469	319.0149	229.0863	26	13	468	23.4	12.5	-41.0200000000003	42.8822853868591	54.6755030068163	62.1603489135635	97.4657769695424	97.1381217183277
470	317.2256	232.6565	26	13	469	23.45	-35.7860000000005	71.404	79.8697002122835	65.1253923959782	66.0460395776977	79.7396248881044	92.5023694103949
471	319.1992	227.9463	26	13	470	23.5	39.4720000000007	-94.2039999999997	102.139279417862	84.8170740229141	71.4019974213665	63.3671894183547	91.6025531645876
472	317.5843	231.2974	26	13	471	23.55	-32.2980000000007	67.022	74.3983150884484	94.8524209290363	76.2033230668276	56.6205630276849	91.624102559916
473	314.2353	236.5623	26	13	472	23.6	-66.9799999999998	105.298	124.795790009118	92.9092292115977	78.6304310141719	58.0304418007933	93.9330642009812
474	313.9617	241.2072	26	13	473	23.65	-5.47199999999975	92.8980000000001	93.0590199174697	88.1284918359167	77.6502280195228	58.0569831042293	96.7833193744303
475	312.9496	244.5657	26	13	474	23.7	-20.2420000000006	67.1699999999998	70.1537416250909	87.2812537376769	79.4755701661782	57.3770366223506	101.026489392155
476	309.0468	244.8306	26	13	475	23.75	-78.0559999999991	5.29800000000023	78.2355925394565	72.4437880054296	70.9119486807813	57.2635240523449	104.666167019406
477	309.1562	248.337	26	13	476	23.8	2.18799999999987	70.1279999999997	70.1621245972495	60.4480351100093	67.2287999267083	57.7790363799146	104.691914377334
478	307.6411	250.3637	26	13	477	23.85	-30.3020000000004	40.5340000000001	50.6084613478816	66.0419111207588	58.2638927113264	58.0808028392871	101.995561257749
479	308.0826	251.9577	26	13	478	23.9	8.83000000000038	31.8799999999999	33.080255440368	53.6954055256458	53.9536172948951	57.1113825435902	97.4359417953551
480	311.439	255.5361	26	13	479	23.95	67.1280000000002	71.5680000000003	98.1231216788381	47.1763461157397	48.7080336670035	53.508363650351	91.5435294840124
481	311.9907	254.9225	26	13	480	24	11.0339999999997	-12.2719999999998	16.503064563892	44.0839974172231	43.1250506833234	49.5930241761344	84.8404909566363
482	313.6335	255.8332	26	13	481	24.05	32.8560000000004	18.2139999999998	37.5668275477185	47.4591994797808	39.3547496930017	48.7884870907928	82.3915312353174
483	314.8523	254.5672	26	13	482	24.1	24.3759999999997	-25.3199999999998	35.1467178552988	31.3741562132483	37.5311746644023	47.3114949557258	83.9035068792272
484	315.6262	252.1923	26	13	483	24.15	15.4779999999994	-47.4980000000005	49.9562657531568	32.5546958410009	36.5725370676576	49.3389512196961	84.7894509875366
485	316.280726300861	251.596787652868	26	13	484	24.2	13.0905260172199	-11.91024694264	17.6979053461752	31.5331532702637	27.5411571345237	54.5482009865313	85.1921244404123
486	316.9077	252.5252	26	13	485	24.25	12.53947398278	18.5682469426405	22.4057627026552	30.9783519115815	28.2740996714874	61.558144176513	84.8298303770427
487	317.55836525483	254.012015403121	26	13	486	24.3	13.0133050966003	29.73630806242	32.4591146940324	25.6858746555343	30.3481742548774	71.3889628266947	84.5057663371851
488	318.18451177924	255.504637787956	26	13	487	24.35	12.5229304881998	29.8524476966998	32.3727110618879	23.7081580557992	36.3590972001253	84.2739290673993	83.9230657490217
489	318.713065676234	256.55370247123	26	13	488	24.4	10.5710779398805	20.9812936654799	23.493879472921	23.993503501974	44.7242851444972	97.4061066211678	83.7486799823909
490	319.070953048819	256.70984476967	26	13	489	24.45	7.15774745169938	3.12284596879977	7.80932234749968	29.1631952394911	60.388368306059	103.34743407992	82.4233262932701
491	319.1851	255.5237	26	13	490	24.5	2.28293902361997	-23.7228953933999	23.832489933529	41.739842488669	79.9912376697026	106.313792494918	80.8121293934001
492	319.05746645396	252.611116531315	26	13	491	24.55	-2.55267092079976	-58.2516693737	58.3075733816179	63.7626956334601	103.423175960388	108.16249944295	83.7955210980898
493	318.990147619584	247.848794942185	26	13	492	24.6	-1.34637668752021	-95.2464317825996	95.2559473077776	97.0685785563188	131.016683470396	109.776571957661	87.1371950890623
494	319.360272526938	241.17864886355	26	13	493	24.65	7.40249814708022	-133.4029215727	133.608145196876	135.988971837431	158.239676174678	111.521918870844	91.5434126206547
495	320.544970206083	232.542591926347	26	13	494	24.7	23.6939535829003	-172.72113874406	174.338736961794	177.683156681284	179.153711025317	113.007212258474	96.1933676324415
496	322.921369687083	221.882537761518	26	13	495	24.75	47.5279896199993	-213.20108329658	218.434456339091	220.293524452124	184.353485318349	112.39613670174	99.7054863494173
497	326.8666	209.1404	26	13	496	24.8	78.9046062583407	-254.84275523036	266.778497600884	252.716656715896	185.976824631022	111.232496294456	102.128034020412
498	332.454708765959	194.773519060142	26	13	497	24.85	111.76217531918	-287.33761879716	308.307786161973	261.238843494315	183.194046715197	109.765328658756	104.551959205516
499	338.547417970327	181.300942509927	26	13	498	24.9	121.854184087359	-269.4515310043	295.723806515737	232.717998799266	178.319552597191	110.385977421192	107.318847117479
500	343.703368189531	171.757144704749	26	13	499	24.95	103.11900438408	-190.87595610356	216.949670853892	194.270492580761	165.626056210889	111.338288936189	109.487316137369
501	346.4812	169.1766	26	13	500	25	55.5566362093805	-51.61089409498	75.8302328638432	146.09456897827	144.801035733778	112.031234610666	113.593262078821
502	347.1633	172.8407	26	13	501	25.05	13.6419999999998	73.2819999999998	74.5409665083568	103.922448478486	119.041816628523	118.802555105387	118.062657727421
503	350.5297	173.0244	26	13	502	25.1	67.328	3.67400000000032	67.4281681495204	70.0132689274623	88.5139738471163	126.962895222399	120.635955010889
504	354.2057	175.1437	26	13	503	25.15	73.5199999999998	42.3859999999996	84.8632040168172	56.8840726682905	62.5322786677052	133.747874021613	122.535488090118
505	356.3856	174.2132	26	13	504	25.2	43.5980000000006	-18.6099999999999	47.403773098774	43.8131406762864	43.5228668470611	137.838534278352	123.451115584622
506	356.8728	174.0651	26	13	505	25.25	9.74399999999946	-2.96199999999999	10.1842515679842	30.9333787159626	39.7089839029829	137.852828522322	124.466302772705
507	356.9889	173.6207	26	13	506	25.3	2.32200000000034	-8.88800000000003	9.18630654833607	21.1421088569245	51.628285579751	132.86710521413	124.877430523992
508	356.9022	173.4965	26	13	507	25.35	-1.73400000000015	-2.48400000000004	3.02935834790153	17.0324647666599	70.7317437296007	124.829989343632	127.356765389747
509	355.8467	174.9488	26	13	508	25.4	-21.1099999999999	29.0460000000002	35.9068547216267	22.5338951376753	89.1761954460357	117.23158761379	129.865518929235
510	357.1771	174.7669	26	13	509	25.45	26.6079999999999	-3.63800000000026	26.8555526474508	59.4434304832157	110.051012345815	115.627198194818	130.403193541814
511	358.5814	173.5101	26	13	510	25.5	28.0859999999996	-25.136	37.6914034230615	110.530108743239	130.904621310865	120.872731662723	132.36368904338
512	363.8176	165.3606	26	13	511	25.55	104.724000000001	-162.99	193.733983276038	157.210282035147	146.692393799736	127.962816011891	131.775827878955
513	371.594121803578	155.039108294461	26	13	512	25.6	155.530436071559	-206.42983411078	258.462749648017	203.069559924969	161.146004840147	131.495338064117	130.177604116313
514	380.484431421221	144.925799408546	26	13	513	25.65	177.806192352861	-202.2661777183	269.307721181167	239.275347484055	171.930896559875	133.549057309391	127.748518181094
515	389.540250328253	135.868940818359	26	13	514	25.7	181.11637814064	-181.13717180374	256.151942096563	233.941357116257	187.731529542576	133.895018910771	124.68743495355
516	397.8133	128.7168	26	13	515	25.75	165.46099343494	-143.04281636718	218.720341218488	211.761900937056	202.036479422463	136.53646884367	119.97232483473
517	404.1056	123.2229	26	13	516	25.8	125.845999999999	-109.878	167.064031437051	186.651511084603	204.297346444032	138.522364753529	113.40791497678
518	407.8092	116.8415	26	13	517	25.85	74.0719999999999	-127.628	147.565468752008	172.393499160182	192.258932398634	144.948202120739	107.237649027289
519	413.3669	112.2834	26	13	518	25.9	111.154	-91.1619999999999	143.755771918904	164.797611360872	177.921919172746	149.345060437279	100.082132833582
520	421.1806	107.3457	26	13	519	25.95	156.274000000001	-98.7540000000001	184.861882474458	174.653335771806	157.739025475727	149.468098147438	94.8354004337382
521	427.7653	101.1562	26	13	520	26	131.694	-123.79	180.740902221937	172.755963860212	142.168316376475	152.696143476095	93.4878110541331
522	436.1262	94.29284	26	13	521	26.05	167.217999999999	-137.2672	216.342653491723	169.19232726089	130.352335707322	144.749100652523	93.1031540904992
523	442.0422	90.73402	26	13	522	26.1	118.32	-71.1763999999999	138.078609194038	143.084551791273	128.75039940133	133.392313010228	NA
524	447.9927	88.67435	26	13	523	26.15	119.010000000001	-41.1933999999999	125.937588922292	119.539021392078	126.759224314684	121.749162340574	NA
525	450.4642	87.54778	26	13	524	26.2	49.4299999999998	-22.5314	54.3230051263733	86.0513356428369	111.2046667523	111.536335628748	NA
526	453.4138	86.44029	26	13	525	26.25	58.9919999999995	-22.1498	63.0132502259639	84.7448349424476	103.355807529727	102.091821147138	NA
527	455.3311	84.92272	26	13	526	26.3	38.3460000000002	-30.3514000000001	48.9042247455169	84.3261213684774	85.2008548610133	93.9487247394291	NA
528	460.137808431281	80.4331210353329	26	13	527	26.35	96.1341686256196	-89.7919792933419	131.546105692092	79.3247817133278	74.5256936218214	89.6453087109454	NA
529	464.3956	75.93706	26	13	528	26.4	85.1558313743806	-89.921220706658	123.844021052441	87.172593667376	65.5764055084022	82.9326780533743	NA
530	463.0879	75.27484	26	13	529	26.45	-26.1540000000002	-13.2444000000001	29.3163068506252	84.3503740791898	65.3336457817689	74.0436026726581	NA
531	458.4083	77.33401	26	13	530	26.5	-93.5919999999999	41.1834000000002	102.252309996205	64.3065523011953	62.0153259178002	66.102890445543	NA
532	459.9482	76.52462	26	13	531	26.55	30.7979999999998	-16.1878000000002	34.7931268045859	46.826689648327	57.5451137715366	58.243492169107	NA
533	458.6103	77.33916	26	13	532	26.6	-26.7579999999998	16.2908000000002	31.3269968021193	51.34250985021	50.5402180205609	NA	NA
534	460.3357	77.92528	26	13	533	26.65	34.5079999999996	11.7223999999999	36.4447077880996	36.8580581682245	39.1061317920651	NA	NA
535	458.0357	79.12646	26	13	534	26.7	-45.9999999999991	24.0235999999999	51.8954078600401	30.7398534638835	36.8825385930159	NA	NA
536	459.0673	80.20367	26	13	535	26.75	20.6319999999994	21.5442000000002	29.8300515862776	36.7738837399265	28.849973361359	NA	NA
537	459.002	80.40337	26	13	536	26.8	-1.30599999999959	3.99399999999986	4.20210328288082	31.3855739358033	31.2861294772006	NA	NA
538	456.6238	82.35245	26	13	537	26.85	-47.5639999999999	38.9816000000002	61.4971481823344	22.4225673358217	NA	NA	NA
539	456.8433	82.77387	26	13	538	26.9	4.38999999999965	8.42839999999995	9.50315876748337	20.8418885544936	NA	NA	NA
540	457.0775	83.03935	26	13	539	26.95	4.68399999999974	5.30959999999993	7.08037486013254	31.8324054905177	NA	NA	NA
541	456.0008	83.2459	26	13	540	27	-21.5339999999992	4.13100000000014	21.9266576796366	NA	NA	NA	NA
542	453.5514	81.588	26	13	541	27.05	-48.9880000000005	-33.1580000000002	59.1546879630014	NA	NA	NA	NA
543	NA	NA	26	13	542	27.1	NA	NA	NA	NA	NA	NA	NA
544	NA	NA	26	13	543	27.15	NA	NA	NA	NA	NA	NA	NA
545	NA	NA	26	13	544	27.2	NA	NA	NA	NA	NA	NA	NA
546	NA	NA	26	13	545	27.25	NA	NA	NA	NA	NA	NA	NA
547	NA	NA	26	13	546	27.3	NA	NA	NA	NA	NA	NA	NA
548	NA	NA	26	13	547	27.35	NA	NA	NA	NA	NA	NA	NA
549	NA	NA	26	13	548	27.4	NA	NA	NA	NA	NA	NA	NA
550	NA	NA	26	13	549	27.45	NA	NA	NA	NA	NA	NA	NA
551	NA	NA	26	13	550	27.5	NA	NA	NA	NA	NA	NA	NA
552	NA	NA	26	13	551	27.55	NA	NA	NA	NA	NA	NA	NA
553	NA	NA	26	13	552	27.6	NA	NA	NA	NA	NA	NA	NA
554	NA	NA	26	13	553	27.65	NA	NA	NA	NA	NA	NA	NA
555	NA	NA	26	13	554	27.7	NA	NA	NA	NA	NA	NA	NA
556	NA	NA	26	13	555	27.75	NA	NA	NA	NA	NA	NA	NA
557	NA	NA	26	13	556	27.8	NA	NA	NA	NA	NA	NA	NA
558	NA	NA	26	13	557	27.85	NA	NA	NA	NA	NA	NA	NA
559	NA	NA	26	13	558	27.9	NA	NA	NA	NA	NA	NA	NA
560	NA	NA	26	13	559	27.95	NA	NA	NA	NA	NA	NA	NA
561	NA	NA	26	13	560	28	NA	NA	NA	NA	NA	NA	NA
562	NA	NA	26	13	561	28.05	NA	NA	NA	NA	NA	NA	NA
563	NA	NA	26	13	562	28.1	NA	NA	NA	NA	NA	NA	NA
564	NA	NA	26	13	563	28.15	NA	NA	NA	NA	NA	NA	NA
565	NA	NA	26	13	564	28.2	NA	NA	NA	NA	NA	NA	NA
566	NA	NA	26	13	565	28.25	NA	NA	NA	NA	NA	NA	NA
567	NA	NA	26	13	566	28.3	NA	NA	NA	NA	NA	NA	NA
568	NA	NA	26	13	567	28.35	NA	NA	NA	NA	NA	NA	NA
569	NA	NA	26	13	568	28.4	NA	NA	NA	NA	NA	NA	NA
570	NA	NA	26	13	569	28.45	NA	NA	NA	NA	NA	NA	NA
571	NA	NA	26	13	570	28.5	NA	NA	NA	NA	NA	NA	NA
572	NA	NA	26	13	571	28.55	NA	NA	NA	NA	NA	NA	NA
573	NA	NA	26	13	572	28.6	NA	NA	NA	NA	NA	NA	NA
574	NA	NA	26	13	573	28.65	NA	NA	NA	NA	NA	NA	NA
575	NA	NA	26	13	574	28.7	NA	NA	NA	NA	NA	NA	NA
576	NA	NA	26	13	575	28.75	NA	NA	NA	NA	NA	NA	NA
577	NA	NA	26	13	576	28.8	NA	NA	NA	NA	NA	NA	NA
578	NA	NA	26	13	577	28.85	NA	NA	NA	NA	NA	NA	NA
579	NA	NA	26	13	578	28.9	NA	NA	NA	NA	NA	NA	NA
580	NA	NA	26	13	579	28.95	NA	NA	NA	NA	NA	NA	NA
581	NA	NA	26	13	580	29	NA	NA	NA	NA	NA	NA	NA
582	NA	NA	26	13	581	29.05	NA	NA	NA	NA	NA	NA	NA
583	NA	NA	26	13	582	29.1	NA	NA	NA	NA	NA	NA	NA
584	NA	NA	26	13	583	29.15	NA	NA	NA	NA	NA	NA	NA
585	NA	NA	26	13	584	29.2	NA	NA	NA	NA	NA	NA	NA
586	NA	NA	26	13	585	29.25	NA	NA	NA	NA	NA	NA	NA
587	NA	NA	26	13	586	29.3	NA	NA	NA	NA	NA	NA	NA
588	NA	NA	26	13	587	29.35	NA	NA	NA	NA	NA	NA	NA
589	NA	NA	26	13	588	29.4	NA	NA	NA	NA	NA	NA	NA
590	NA	NA	26	13	589	29.45	NA	NA	NA	NA	NA	NA	NA
591	NA	NA	26	13	590	29.5	NA	NA	NA	NA	NA	NA	NA
592	NA	NA	26	13	591	29.55	NA	NA	NA	NA	NA	NA	NA
593	NA	NA	26	13	592	29.6	NA	NA	NA	NA	NA	NA	NA
594	NA	NA	26	13	593	29.65	NA	NA	NA	NA	NA	NA	NA
595	NA	NA	26	13	594	29.7	NA	NA	NA	NA	NA	NA	NA
596	NA	NA	26	13	595	29.75	NA	NA	NA	NA	NA	NA	NA
597	NA	NA	26	13	596	29.8	NA	NA	NA	NA	NA	NA	NA
598	NA	NA	26	13	597	29.85	NA	NA	NA	NA	NA	NA	NA
599	NA	NA	26	13	598	29.9	NA	NA	NA	NA	NA	NA	NA
600	NA	NA	26	13	599	29.95	NA	NA	NA	NA	NA	NA	NA
601	NA	NA	26	13	600	30	NA	NA	NA	NA	NA	NA	NA
