# Supplementary material for: An automated feeding system for the African killifish reveals the impact of diet on lifespan and allows scalable assessment of associative learning
Source: eLife. 2022 Nov 10;11:e69008. doi: 10.7554/eLife.69008 (PMC9788828; doi:10.7554/eLife.69008)
Supplement: Figure 6—source data 3. [file elife-69008-fig6-data3.zip › Filtered and Interpolated Trajectories with Kinematics/t9_REC0013 DLC_likelihood-euclidean-filtered_splines-interpolated_kinematics_02_resnet50_TrainAllTheThingsJun28shuffle1_1030000.csv]

	x2	y2	fishnum	recording_num	bodyparts_coords	seconds	velocity_x	velocity_y	velocity_xy	velocity_xy_5frame	velocity_xy_10frame	velocity_xy_20frame	velocity_xy_40frame
1	205.8517	358.252	9	13	0	0	0	0	0	NA	NA	NA	NA
2	205.6098	358.5258	9	13	1	0.05	-4.83799999999974	5.47599999999989	7.3070390720179	NA	NA	NA	NA
3	205.8803	358.9951	9	13	2	0.1	5.40999999999997	9.38599999999951	10.8335172497204	21.7611369465989	NA	NA	NA
4	206.3108	359.7366	9	13	3	0.15	8.6099999999999	14.8300000000006	17.1482069033475	53.2006430292331	NA	NA	NA
5	203.3834	361.9597	9	13	4	0.2	-58.5480000000001	44.4619999999998	73.5169215079086	92.0906518402716	95.8533275185867	NA	NA
6	195.6818	360.3903	9	13	5	0.25	-154.032	-31.3879999999995	157.197530413171	118.935795118173	111.236241496114	NA	NA
7	185.656	361.5075	9	13	6	0.3	-200.516	22.3439999999994	201.75708312721	149.069489097387	122.067565032228	NA	NA
8	178.687	363.5171	9	13	7	0.35	-139.38	40.1920000000007	145.059233639228	169.945518090574	130.100959500937	NA	NA
9	170.3077	363.9569	9	13	8	0.4	-167.586	8.79599999999982	167.816676799417	169.271839962994	136.016068010798	NA	NA
10	161.4816	365.0607	9	13	9	0.45	-176.522000000001	22.0759999999996	177.897066473846	152.044478224185	133.808025249303	78.4192233118469	NA
11	153.8222	364.3592	9	13	10	0.5	-153.188	-14.0300000000002	153.829139775271	141.266123883702	120.956968037104	79.0849111966698	NA
12	149.0428	367.6115	9	13	11	0.55	-95.5880000000002	65.0459999999998	115.620274433163	122.96264692421	102.969313553703	79.5296348568236	NA
13	144.5168	367.0692	9	13	12	0.6	-90.5200000000002	-10.8459999999991	91.1674619368117	97.6705324080316	89.390408463602	80.2472339682809	NA
14	140.9345	368.3811	9	13	13	0.65	-71.6459999999995	26.2379999999996	76.2992920019571	72.6420961112138	76.0961475336681	80.1784154059771	NA
15	138.5594	367.3946	9	13	14	0.7	-47.5020000000001	-19.7299999999996	51.4364938929549	53.8941488832203	60.9851191051071	76.7238237994631	NA
16	137.1457	367.6371	9	13	15	0.75	-28.2740000000001	4.849999999999	28.6869582911817	37.514693043502	46.9335808972258	70.6062900952445	NA
17	137.5497	368.6538	9	13	16	0.8	8.07999999999993	20.3340000000003	21.8805382931959	29.2296481431263	36.9917046814189	60.9100190079766	NA
18	137.9283	368.3864	9	13	17	0.85	7.57200000000012	-5.34800000000018	9.27018273822063	24.2997058021825	30.3935084356243	55.2357017634995	NA
19	137.6572	370.1089	9	13	18	0.9	-5.42200000000037	34.4500000000005	34.8740675000786	21.2250656832379	24.3407628011559	47.8237363825159	NA
20	137.3974	368.795	9	13	19	0.95	-5.19599999999969	-26.2779999999998	26.7867821882358	20.0892604796175	19.6396223496232	40.4783811065796	72.0572179782235
21	137.928	368.393	9	13	20	1	10.6119999999999	-8.04000000000087	13.3137576964586	23.2723238277466	20.2556121533849	38.1516528248431	74.8162769287535
22	137.4833	369.0701	9	13	21	1.05	-8.89399999999966	13.5420000000011	16.201512275094	19.4518774591854	18.8507244622506	41.2897825609392	80.6010914135665
23	138.0972	370.1696	9	13	22	1.1	12.2779999999995	21.9899999999996	25.1854994788661	14.979538897064	21.080995063397	44.1693739867351	87.2072406253639
24	138.0018	370.9524	9	13	23	1.15	-1.90799999999967	15.6560000000002	15.7718356572722	19.286158623532	19.5513252313636	45.6657214853564	92.3107415373815
25	138.1753	370.8151	9	13	24	1.2	3.4699999999998	-2.74600000000078	4.42508937762876	17.6121884448837	19.9716431080522	47.1277001089184	95.6587904232966
26	138.0233	369.0794	9	13	25	1.25	-3.03999999999974	-34.713999999999	34.8468563287986	18.8896662990475	29.3697247524604	48.3597277868069	98.8649690582052
27	137.7536	368.7955	9	13	26	1.3	-5.39400000000001	-5.67800000000034	7.83166138185276	19.6507730035418	45.5878604404595	53.3785612206255	102.256682314088
28	137.3185	367.278	9	13	27	1.35	-8.70200000000011	-30.3499999999997	31.572888749685	24.9637473190405	57.9452395378459	57.4340999922899	107.038837141027
29	136.3446	367.1795	9	13	28	1.4	-19.4779999999997	-1.97000000000003	19.577369179744	39.4532908813889	66.990680169557	61.981568789465	110.943983115973
30	137.8914	367.0881	9	13	29	1.45	30.9359999999998	-1.82800000000043	30.9899609551221	73.5635324360352	74.6157778682136	65.6952126446	114.269637651793
31	143.1973	366.2958	9	13	30	1.5	106.118	-15.8460000000002	107.294574140541	97.0008127766444	76.4638434202288	70.5476426608372	117.850101519759
32	151.9184	364.4267	9	13	31	1.55	174.422	-37.3820000000001	178.382869155084	114.330587335572	87.9063979790004	81.6725479703093	122.019494504077
33	159.3466	364.0457	9	13	32	1.6	148.564	-7.61999999999944	148.759290452731	124.267808417387	93.7872049211828	94.1672472824469	126.414517262318
34	164.1676	366.2746	9	13	33	1.65	96.42	44.5780000000002	106.226241974382	113.474395959069	104.411812347566	104.443067668786	130.776164393329
35	168.2012	366.3151	9	13	34	1.7	80.6720000000001	0.809999999999036	80.6760663641952	102.249263521966	111.418782181148	114.59375704713	135.334925257874
36	170.8394	365.9285	9	13	35	1.75	52.7640000000002	-7.73199999999974	53.3275118489511	90.5735970657212	111.725560569214	127.123648021166	140.018611334882
37	176.9504	366.0793	9	13	36	1.8	122.22	3.01600000000008	122.257206969569	94.4930373595608	117.757235500159	143.6033456202	144.409317060159
38	181.4478	365.6375	9	13	37	1.85	89.948	-8.83600000000001	90.3809581715086	98.569755944909	130.389255027048	158.841972518554	148.632858533416
39	187.5801	367.0424	9	13	38	1.9	122.646	28.098	125.823443443581	109.976725179359	141.895455168015	174.064229849429	151.714670588446
40	192.5191	368.1096	9	13	39	1.95	98.7800000000004	21.3440000000003	101.059659290936	133.265207478353	154.571736226047	188.060894197006	154.477947788155
41	197.9385	369.1487	9	13	40	2	108.388	20.7820000000004	110.362358021202	170.204912988375	177.783452622103	197.548550214674	157.038477460508
42	207.633800752183	376.108937996111	9	13	41	2.05	193.90601504366	139.20475992222	238.699618464536	189.297872976469	199.3002932614	202.749206447216	158.968851117703
43	219.5816	382.9223	9	13	42	2.1	238.95598495634	136.26724007778	275.079485721618	210.573716507184	223.896740115926	208.6596605379	160.099394543927
44	230.64	383.287	9	13	43	2.15	221.168	7.29399999999941	221.288243384053	245.590180064847	243.716647351292	215.886607301302	160.876280027267
45	240.9754	382.4171	9	13	44	2.2	206.708	-17.3979999999995	207.438876944511	265.335379044446	264.703006212864	223.54215040683	161.352591207003
46	255.237767644213	381.886509243102	9	13	45	2.25	285.24735288426	-10.6118151379599	285.444675809516	277.588567243477	283.371539860135	231.677494882957	160.742365378746
47	272.1057	381.5504	9	13	46	2.3	337.35864711574	-6.72218486203974	337.425613362534	298.135421726115	287.741177394272	235.440072899692	160.736846355971
48	288.920990733376	381.29230556911	9	13	47	2.35	336.30581466752	-5.16188861780051	336.345426716771	318.832295918545	286.930066048752	239.831617074542	160.450506449413
49	305.12082956548	381.088103040256	9	13	48	2.4	323.99677664208	-4.08405057708023	324.022515797242	321.152899655423	289.877759434589	241.447772387428	161.145003543941
50	320.666255231229	380.936755451115	9	13	49	2.45	310.90851331498	-3.02695178281965	310.923247906661	310.146975744098	292.512564587613	243.260682931711	160.962726728084
51	335.518306465545	380.837225839365	9	13	50	2.5	297.04102468632	-1.99059223500058	297.047694493906	296.271564854028	285.571537143812	243.529312260179	158.724536571581
52	349.638022003345	380.788477242682	9	13	51	2.55	282.394310756	-0.97497193365939	282.39599380591	281.620097143063	271.579852537985	236.265154265097	155.372605764889
53	362.986440579548	380.789472698743	9	13	52	2.6	266.96837152406	0.0199091212198255	266.96837226642	266.192833256682	255.766494033157	226.031541805407	153.730558525424
54	375.524600929074	380.839175245226	9	13	53	2.65	250.76320699052	0.994050929659807	250.765177242417	249.990174632201	239.178897423563	217.309492385748	154.578114358395
55	387.213541786842	380.936547919808	9	13	54	2.7	233.77881715536	1.94745349164009	233.786928474757	233.012729331873	221.818359650557	208.111425366876	156.064025252552
56	398.01430188777	381.080553760165	9	13	55	2.75	216.01520201856	2.88011680714021	216.0344013715	215.261423212287	203.687084660224	194.361082736326	157.73877158914
57	407.887919966778	381.270155803975	9	13	56	2.8	197.47236158016	3.79204087619996	197.50876730427	196.737697704064	184.789131135921	177.870347091743	157.309132995655
58	416.795434758785	381.504317088915	9	13	57	2.85	178.15029584014	4.68322569880002	178.211841668491	177.443886044432	165.133017562061	162.059040380272	157.415371254855
59	424.69788499871	381.782000652661	9	13	58	2.9	158.049004798499	5.55367127491991	158.146549701301	157.383994688247	144.741225336908	148.225777238453	156.491094422132
60	431.556309421471	382.102169532892	9	13	59	2.95	137.16848845522	6.40337760461989	137.317870176599	136.565532939969	123.710286146138	133.864559259162	156.140484972877
61	437.331746761989	382.463786767283	9	13	60	3	115.50874681036	7.23234468782039	115.734944590574	115.004611911836	103.15062832884	119.900522928487	155.582782724153
62	441.985235755182	382.865815393513	9	13	61	3.05	93.0697798638596	8.04057252459984	93.4164585628819	92.744752969752	84.1608416455004	107.996005082562	151.883167517604
63	445.477815135968	383.307218449257	9	13	62	3.1	69.8515876157205	8.8280611148798	70.4072365278224	69.9766862478449	68.351586727386	98.8014565129477	147.357129257108
64	447.770523639268	383.786958972194	9	13	63	3.15	45.8541700659998	9.59481045873986	46.8472549908826	48.9172619694329	57.272657053343	93.2696214154874	144.258816451417
65	448.8244	384.304	9	13	64	3.2	21.0775272146407	10.3408205561198	23.4775365670631	31.7561503510313	45.9107588677674	88.5859000982736	141.58018648422
66	448.805859857676	384.825561737411	9	13	65	3.25	-0.370802846480274	10.431234748221	10.4378231985146	21.6985615429363	36.1139611967499	83.8000482953224	137.014505637593
67	448.702826470183	385.191893057401	9	13	66	3.3	-2.0606677498597	7.32662639979935	7.61090047087391	21.800561136934	31.2028790292038	79.1781930916175	131.275528950521
68	449.7086	385.2115	9	13	67	3.35	20.1154705963393	0.392138851980235	20.1192924873471	21.84483148769	32.469895463834	74.9991254351691	125.081339109439
69	452.0592	384.9261	9	13	68	3.4	47.0119999999997	-5.70799999999963	47.3572529608715	23.3106604240668	41.7980174940668	71.534416456836	118.484144553439
70	453.240287677291	385.021625743445	9	13	69	3.45	23.6217535458206	1.91051486889933	23.6988883208427	30.6496077073763	53.4615140504087	69.0202870140442	111.211540530577
71	454.0953	385.2627	9	13	70	3.5	17.10024645418	4.82148513110019	17.7669678803986	43.2412293847317	64.4494682618049	67.6362531881261	104.481941853601
72	456.2979	385.026	9	13	71	3.55	44.0520000000004	-4.7339999999997	44.3056368874213	61.7954738511996	74.1955445377347	67.5011807701122	98.4558837685888
73	460.4494	384.8857	9	13	72	3.6	83.03	-2.80600000000049	83.0774008741246	85.0781966131275	81.6466641429523	68.6827167088082	92.2857950675377
74	466.19	388.9026	9	13	73	3.65	114.811999999999	80.3380000000004	140.128475293211	105.588276099543	85.7961758603289	71.2081405170866	86.2511522352415
75	471.897467458799	392.965062103197	9	13	74	3.7	114.14934917598	81.2492420639398	140.112502130482	117.741481368093	92.1298151603209	75.0489476015643	80.5348739804386
76	477.209332840344	395.789023356062	9	13	75	3.75	106.237307630901	56.4792250572998	120.317365312476	120.052098901173	99.1585451795024	79.667928538861	76.4842241760783
77	482.178012339799	397.495587174553	9	13	76	3.8	99.3735899890999	34.1312763698204	105.071663230173	109.796877869458	103.799482511021	84.6807108092983	74.2256542786925
78	486.85592215233	398.205856974628	9	13	77	3.85	93.5581962506194	14.2053960014994	94.6304885395232	99.1814337075143	104.895537953782	88.1036378386068	72.5920242696638
79	491.295478473101	398.040936172245	9	13	78	3.9	88.7911264154206	-3.29841604765988	88.8523701346378	92.7288142594619	100.618263540106	88.7425118684251	70.3276363875223
80	495.549097497277	397.121928183363	9	13	79	3.95	85.0723804835195	-18.3801597776392	87.0352813207624	89.8574836539479	96.6363811527199	88.5585218019914	68.6934317505328
81	499.669195420023	395.56993642394	9	13	80	4	82.4019584549205	-31.0398351884601	88.0542680722134	89.7389770063918	94.8863888159172	89.0633607787153	67.2452065451022
82	503.708188436503	393.506064309934	9	13	81	4.05	80.7798603295998	-41.2774422801203	90.7150102026028	91.4396492107545	95.1658770808619	88.9157624546152	66.5110627444768
83	507.718492741883	391.051415257303	9	13	82	4.1	80.2060861075995	-49.09298105262	94.0379553017428	94.0913285979255	94.5606115342613	85.7701336221278	65.9286747099318
84	511.752524531327	388.327092682006	9	13	83	4.15	80.6806357888809	-54.4864515059396	97.3557311564509	97.0439633723725	91.6888478765212	79.2326830549956	66.9352893248016
85	515.8627	385.4542	9	13	84	4.2	82.2035093734598	-57.4578536401202	100.293678256618	100.474270507776	84.9872284436619	72.4838478626036	69.6939689107111
86	519.7591	382.1006	9	13	85	4.25	77.9279999999994	-67.0720000000006	102.817441944448	99.3822460621307	78.9681763779282	69.1684000568342	73.5866681109383
87	522.772	377.6273	9	13	86	4.3	60.2580000000012	-89.4659999999999	107.86654587962	91.938046542288	74.0320423982099	69.2731154657675	76.2678237773558
88	526.3212	374.9781	9	13	87	4.35	70.9839999999986	-52.9840000000002	88.5778330735168	75.8831282893983	66.6447292904732	70.1849231041584	78.5836801537991
89	528.0653	372.5289	9	13	88	4.4	34.8820000000001	-48.9839999999992	60.1347335572374	60.8923893834839	57.8471025698849	69.1208563182086	79.2735051479788
90	528.9509	372.0624	9	13	89	4.45	17.7120000000014	-9.32999999999993	20.0190869921694	47.5898142886438	48.3313145724873	68.3665764870213	81.4532508755645
91	528.6677	370.6983	9	13	90	4.5	-5.66400000000158	-27.2820000000002	27.8637474148763	33.9072125188157	43.4504112977512	66.8541599020783	82.8976834573733
92	526.6492	370.25	9	13	91	4.55	-40.3700000000003	-8.96600000000035	41.3536704054191	23.7561585974817	43.3803538506731	65.5209447188415	83.2493790094115
93	525.6487	370.3747	9	13	92	4.6	-20.0099999999998	2.49400000000037	20.1648242243763	20.7795008555764	45.8092346740555	63.1746327110555	83.7697855977437
94	525.3782	369.9916	9	13	93	4.65	-5.4099999999994	-7.66200000000026	9.37946395056762	26.0084332120184	46.552864759896	62.6624381325166	81.3957710431645
95	525.1507	370.1107	9	13	94	4.7	-4.54999999999927	2.38200000000006	5.1357982826425	39.1708934127024	51.7459245303807	64.3389902198578	79.1688471135683
96	525.9936	367.5452	9	13	95	4.75	16.8579999999997	-51.3099999999997	54.0084091970867	57.7112568292953	54.7401434262283	67.5054076830155	76.8428963859797
97	526.7217	362.2366	9	13	96	4.8	14.5620000000008	-106.172	107.165971408839	69.3495709223102	57.0098470394731	67.8549367454133	75.6493645531427
98	529.7569	357.479	9	13	97	4.85	60.7039999999984	-95.1520000000005	112.866641307341	82.7123482051851	59.7045361316378	69.0637224689913	74.3259340586865
99	530.5176	354.1872	9	13	98	4.9	15.2140000000009	-65.8359999999993	67.5710344156425	83.4718536404381	67.4777736951483	69.8044984275325	73.1227080877685
100	529.2015	350.8391	9	13	99	4.95	-26.3220000000001	-66.9620000000009	71.9496846970167	74.8488006662438	80.3466658672283	74.3479799491375	71.3377218241049
101	528.0576	348.1848	9	13	100	5	-22.8780000000006	-53.0859999999996	57.8059363733517	61.6978154339803	91.5604040682799	76.7320061360312	69.7359898153368
102	528.786	345.0662	9	13	101	5.05	14.5679999999993	-62.3720000000003	64.0507065378675	65.6059764679863	92.3295196401535	77.5829955642079	67.9819856433267
103	528.7659	342.7107	9	13	102	5.1	-0.401999999999134	-47.1100000000001	47.111715146023	77.9809835292715	92.3182102639272	81.7694375733597	66.3292193336105
104	529.3354	338.3925	9	13	103	5.15	11.3900000000012	-86.3639999999998	87.1118395856728	99.6489544961216	93.0561320951689	83.5588590313333	65.7214242078663
105	529.0243	331.7085	9	13	104	5.2	-6.22200000000021	-133.679999999999	133.824720003443	109.810238614063	96.9500353678943	85.8538463645329	64.6497230926782
106	531.6923	323.8413	9	13	105	5.25	53.3600000000001	-157.344000000001	166.145791207602	122.938605093874	98.7238688458341	84.5173927151252	63.2467131980485
107	531.1771	318.1216	9	13	106	5.3	-10.304000000001	-114.394	114.857127127575	120.506287722352	98.1561440889426	82.0256136405179	61.1679383841016
108	530.8385	312.4941	9	13	107	5.35	-6.77200000000084	-112.55	112.753547545077	115.919087206517	103.834339015082	78.4669450132146	60.4307520825333
109	530.3195	308.7827	9	13	108	5.4	-10.3800000000001	-74.2280000000005	74.9502527280601	97.7987831955467	99.6399443675183	77.1245598573284	60.8133814059817
110	528.5332	303.5339	9	13	109	5.45	-35.7259999999997	-104.975999999999	110.888717424271	86.5020495638221	91.3610268618375	74.3088671611885	62.6761178112416
111	530.3527	300.2238	9	13	110	5.5	36.3900000000012	-66.2020000000007	75.5442711527498	84.730072936289	77.4743813619706	72.6178197285954	64.9992548526896
112	530.854	297.3485	9	13	111	5.55	10.0260000000003	-57.5059999999996	58.3734589689523	78.7736010126851	71.7217076408823	70.4430265678118	65.2894859039961
113	533.1616	292.6945	9	13	112	5.6	46.1519999999996	-93.0799999999999	103.893664407412	66.8029665171578	64.6156797625021	69.4838059561656	65.8986780632916
114	532.7057	290.4826	9	13	113	5.65	-9.11800000000085	-44.2380000000003	45.1678931100405	57.1499795283945	61.1929876194878	68.780410283216	66.5598290935381
115	532.4991	287.9392	9	13	114	5.7	-4.13199999999961	-50.8679999999993	51.0355449466342	56.9413657179424	51.6676989544826	64.9604559654986	68.5566063559639
116	533.2646	286.8103	9	13	115	5.75	15.3099999999995	-22.5780000000009	27.2793362089334	44.5012865887151	46.5117706113566	58.9880187130815	69.5450634158623
117	530.4235	287.1912	9	13	116	5.8	-56.8219999999997	7.61799999999994	57.3303899166922	43.6123742262906	42.729909046681	54.4809400227899	67.6682946529
118	531.9069	285.7265	9	13	117	5.85	29.6679999999992	-29.2939999999999	41.6932687612754	36.5324313918074	35.1332728972496	51.7977816960754	65.2151787050082
119	531.0137	283.8967	9	13	118	5.9	-17.8639999999996	-36.5959999999995	40.7233312979176	35.8735616943187	37.9208761989137	51.8222643844309	64.8439292527365
120	530.9036	283.1227	9	13	119	5.95	-2.20199999999977	-15.48	15.6358307742185	28.5184523754195	38.5598850691598	51.0042556733458	63.6450348514024
121	530.7021	281.9405	9	13	120	6	-4.0300000000002	-23.6440000000005	23.9849877214899	25.7652592057841	40.5016560641924	53.266503569348	62.8143892736325
122	531.3671	281.1569	9	13	121	6.05	13.3000000000015	-15.6719999999996	20.554843322196	32.2293781715369	37.2401724046976	52.9959762437844	61.7709206869151
123	532.1322	279.9888	9	13	122	6.1	15.3019999999992	-23.3619999999996	27.9273029130985	40.5873387465121	38.9798836296487	50.0279185532234	61.4057150158921
124	532.5167	276.3569	9	13	123	6.15	7.69000000000005	-72.6380000000006	73.0439261266814	45.129750434066	42.4515411493739	49.5607991557429	59.7317423782299
125	532.4844	273.4858	9	13	124	6.2	-0.645999999999276	-57.4220000000003	57.4256336490946	45.9618924339756	50.3408123922089	51.259366347395	56.6441751967824
126	530.8885	271.7815	9	13	125	6.25	-31.9180000000006	-34.0859999999998	46.6970461592596	52.1945080535132	60.0212365273394	54.5727341165994	53.1780304275014
127	530.4025	270.6453	9	13	126	6.3	-9.7199999999998	-22.7239999999995	24.715553321744	52.673704127211	63.2620434408879	53.3109756652821	51.0328835309103
128	532.5944	268.6642	9	13	127	6.35	43.8379999999984	-39.6220000000005	59.0903810107863	60.0942860379057	64.9225642091972	51.9634123968018	48.4435961491844
129	532.2336	264.9095	9	13	128	6.4	-7.21599999999853	-75.0940000000003	75.4399064951702	74.9127226206128	61.2007221125722	52.5632986481447	47.5130857003086
130	532.0853	260.1854	9	13	129	6.45	-2.96600000000126	-94.4819999999993	94.5285432025686	80.5621944478001	63.9588476256302	52.9812025416164	45.9906951737868
131	529.1984	254.8806	9	13	130	6.5	-57.7379999999994	-106.096000000001	120.789229072795	77.6506203648813	68.6438121690064	53.0109588186696	45.786090889028
132	530.3616	252.5016	9	13	131	6.55	23.2639999999992	-47.5799999999998	52.9629124576807	69.7277400979334	69.3817789258666	53.0988148060183	45.3995623379665
133	531.289	250.4773	9	13	132	6.6	18.5480000000007	-40.4859999999996	44.5325105961925	67.8234092133546	64.946941163955	53.3276240756186	44.210734004254
134	530.4838	248.8772	9	13	133	6.65	-16.1040000000003	-32.0020000000005	35.8255051604306	62.3749017174001	62.6750561469154	50.6830744732438	43.6355023906947
135	530.373	244.6283	9	13	134	6.7	-2.21599999999853	-84.9779999999998	85.0068887796746	58.201363403933	55.6215926910239	48.3278944280661	43.6034868765139
136	528.6896	240.2644	9	13	135	6.75	-33.6680000000001	-87.278	93.5466915930222	52.2432619630287	46.0006811099999	47.3680421419213	44.0151992208023
137	527.6356	239.0543	9	13	136	6.8	-21.0800000000017	-24.2019999999997	32.0952208903453	55.6223721958974	42.9355861711488	47.5848270390307	42.8396436152654
138	528.3727	239.0538	9	13	137	6.85	14.7420000000011	-0.010000000000332	14.7420033916708	43.4197761686931	41.73268394204	45.0894106022935	42.1789603372103
139	528.8701	241.6425	9	13	138	6.9	9.94799999999941	51.7740000000003	52.7210563247743	29.6264605025997	40.1654268339155	43.2039070161864	42.2860609508434
140	527.8913	242.3362	9	13	139	6.95	-19.5759999999996	13.8739999999996	23.9939086436531	27.6698089383646	32.696941230502	40.9771346742278	42.7058528402073
141	527.0069	243.1896	9	13	140	7	-17.6880000000006	17.0680000000004	24.580113262555	31.2221059210513	26.0922721148362	38.3056782087079	43.1556845778998
142	527.3087	244.2636	9	13	141	7.05	6.03600000000142	21.4799999999997	22.3119630691699	24.7084814719336	25.7878751521948	37.8031484321487	43.3735114670302
143	525.8369	244.9528	9	13	142	7.1	-29.4360000000006	13.784	32.503488305104	21.9741062923109	25.2318800406319	38.3935494552845	43.4828331867609
144	525.5061	245.9046	9	13	143	7.15	-6.61600000000135	19.0359999999998	20.1529340791859	22.5580837270727	23.7327578854573	37.7102056256465	42.0796181409652
145	525.0608	246.1655	9	13	144	7.2	-8.90599999999949	5.21800000000042	10.3220327455398	23.905941366025	26.3326766574318	35.9476074056329	41.8287762373218
146	525.2693	244.8064	9	13	145	7.25	4.17000000000144	-27.1820000000002	27.5000004363641	19.2416541602126	30.6106753074159	33.4576643250052	42.8204080920561
147	524.2995	243.725	9	13	146	7.3	-19.3960000000015	-21.628	29.0512512639312	22.757034298981	32.6707106931485	32.3683115652487	45.1983407657115
148	523.8535	243.6161	9	13	147	7.35	-8.91999999999825	-2.17800000000011	9.18205227604207	30.6912470225527	35.0544149685291	32.3945082776188	44.1657500076157
149	523.9233	241.7309	9	13	148	7.4	1.39599999999973	-37.704	37.729834773028	38.6632668877591	35.2549844173775	32.0088232535421	42.6844318140757
150	522.1719	239.9474	9	13	149	7.45	-35.0279999999998	-35.6700000000001	49.9930963633979	41.435480020272	39.1982735807638	32.4305031387983	41.6957469987159
151	521.4811	236.651	9	13	150	7.5	-13.8160000000016	-65.9279999999995	67.3600997623963	50.8671757768455	40.8230565351742	33.30041033713	40.3304168642557
152	521.9471	234.5566	9	13	151	7.55	9.32000000000016	-41.8880000000001	42.9123169264958	47.752934535774	38.9487479783026	33.648208128042	43.0598854751381
153	519.2029	233.9202	9	13	152	7.6	-54.8839999999996	-12.7280000000002	56.3405310589096	47.705300138975	39.5571365146056	33.6380422979033	43.6463837717663
154	519.8972	233.0568	9	13	153	7.65	13.886	-17.2679999999997	22.1586285676706	42.9828461825894	40.2848886216268	33.4761618086866	43.627405537721
155	517.9282	231.5363	9	13	154	7.7	-39.380000000001	-30.41	49.7549243794027	36.4620159363332	38.5283296201647	35.3296580465775	43.2294792392581
156	515.7501	231.3349	9	13	155	7.75	-43.5619999999994	-4.02800000000013	43.7478299804682	28.2470972523656	35.9901453668441	38.2727740421909	42.1235854768901
157	516.1834	231.614	9	13	156	7.8	8.66600000000062	5.58199999999999	10.3081656952152	32.8168427074796	34.6257055629355	42.8118544923923	42.2334031375939
158	516.6896	232.1853	9	13	157	7.85	10.1240000000007	11.4260000000002	15.2659376390714	29.3513591013545	32.2216696272775	43.242089412938	42.5506857583506
159	515.006	233.6785	9	13	158	7.9	-33.6720000000014	29.864	45.0073558432407	28.9974445510988	31.6973391999956	42.1649566119651	42.5508841271566
160	513.8456	234.8109	9	13	159	7.95	-23.2079999999996	22.6479999999998	32.427506348777	32.7893951895377	31.4610425123911	42.414359323204	44.0955009951748
161	514.7972	236.6817	9	13	160	8	19.0319999999997	37.4160000000001	41.9782572291894	36.1962420021894	35.7224915492076	42.3551555198035	45.7683640421927
162	514.8484	238.1442	9	13	161	8.05	1.02399999999989	29.2500000000001	29.2679188874099	30.5778356925116	46.6749610064819	48.3166225181276	46.903224353084
163	513.7152	236.9935	9	13	162	8.1	-22.6639999999998	-23.014	32.3001717023298	33.5707259234277	46.9270423112704	48.8992180882481	48.0153247831005
164	514.3284	236.411	9	13	163	8.15	12.2640000000001	-11.6500000000002	16.9153242948519	42.4475385473165	44.0450246023033	49.5446054497955	48.7464342977172
165	513.5731	238.657	9	13	164	8.2	-15.1060000000007	44.9200000000002	47.3919575033574	60.5605268234261	46.3003890262433	50.5113510728833	49.8331231880931
166	514.7818	242.8025	9	13	165	8.25	24.1740000000004	82.91	86.3623203486336	57.6578426203515	48.720165672763	50.7895066287749	49.9348189783005
167	515.132	248.7839	9	13	166	8.3	7.00399999999945	119.628	119.832860267958	57.5122135120949	62.0075394733197	52.098494709939	50.3875843730472
168	514.4355	249.3369	9	13	167	8.35	-13.929999999998	11.0600000000005	17.7867506869567	59.030052129059	65.5767665492188	52.7068632390825	51.963220996806
169	514.6497	250.1174	9	13	168	8.4	4.28400000000011	15.6099999999998	16.187178753569	54.9927927982095	67.3918716995953	53.0929450007712	52.4422424792816
170	516.3194	252.3013	9	13	169	8.45	33.3939999999984	43.6779999999999	54.9811505881778	63.4545521232134	69.5616596333754	55.7604988515514	52.5573482050058
171	515.0442	255.3545	9	13	170	8.5	-25.5039999999985	61.0640000000001	66.176023694386	73.4956904780861	65.8565217083421	58.2363177472554	51.3820803888479
172	516.153	263.3854	9	13	171	8.55	22.1759999999995	160.618	162.141656892977	77.2715298870957	57.5220284133961	60.158240578126	50.9220557063179
173	516.628624045311	266.751586617994	9	13	172	8.6	9.51248090621903	67.3237323598801	67.9924424613203	80.0932671376918	58.4866841668945	62.3926072682977	50.5275157344741
174	515.942500671884	265.138093049503	9	13	173	8.65	-13.7224674685399	-32.2698713698196	35.0663757986171	76.7202506184748	62.1408653992391	64.0167067867479	50.6725976384743
175	515.0425	261.8029	9	13	174	8.7	-18.0000134376792	-66.7038609900601	69.0898368411584	51.5895047035788	65.2206086768594	64.3365883296087	49.9940006606276
176	514.9497	259.3391	9	13	175	8.75	-1.85600000000022	-49.276000000001	49.3109410983009	43.477677855703	67.7524698217477	61.5968639144101	49.3161304815177
177	515.7006	257.6764	9	13	176	8.8	15.018	-33.2539999999995	36.4879273184976	47.0102009113825	58.3089416829323	57.9633142537021	49.1990978892106
178	515.0756	256.4554	9	13	177	8.85	-12.5	-24.4200000000001	27.4333082219408	50.347950216027	59.2084479873766	60.6843525806739	49.2276795330642
179	517.5309	255.495	9	13	178	8.9	49.1059999999993	-19.2079999999999	52.728991077015	58.7846890250207	60.6415418739004	62.7195283465981	48.6942898769856
180	518.928	251.44	9	13	179	8.95	27.9420000000005	-81.1000000000001	85.7785833643809	65.0283786622857	59.111517025842	62.7003370868076	50.4181195889898
181	518.1357	246.9344	9	13	180	9	-15.8459999999991	-90.1119999999997	91.4946351432691	74.9392181190502	57.3372061204782	60.4090052578922	51.6445740006483
182	518.0377	243.5505	9	13	181	9.05	-1.9600000000014	-67.6780000000002	67.7063755048226	74.2728828364183	58.404600094008	53.5274888945083	53.5073960577748
183	517.6326	239.7225	9	13	182	9.1	-8.10199999999895	-76.5600000000001	76.9875055057637	67.875083835657	62.8820209944533	52.1558133807	54.1571156481529
184	515.9219	237.941	9	13	183	9.15	-34.2139999999995	-35.6299999999999	49.3973146638555	55.8897232159356	63.2981912939572	51.8005898271532	55.4384513244182
185	515.0392	235.4005	9	13	184	9.2	-17.654	-50.8100000000002	53.7895883605742	51.7808215257304	60.1800654967557	49.476650248372	54.8468437661547
186	514.2114	234.0566	9	13	185	9.25	-16.5560000000005	-26.8779999999998	31.5678320446623	50.8248238698563	53.0655406940366	47.8427543342606	53.6792871354006
187	515.9529	232.4667	9	13	186	9.3	34.8299999999995	-31.798	47.1618670537964	52.323499751496	48.7460361060843	46.2997010684821	51.8044738824625
188	519.2298	230.9512	9	13	187	9.35	65.5379999999991	-30.3100000000001	72.2075172263933	52.4850471578544	45.1031787740233	45.748495827046	55.6899992163076
189	518.334	228.2514	9	13	188	9.4	-17.9160000000002	-53.9960000000002	56.8906940720539	50.2413581721376	42.959637780406	44.2956347532001	57.8441584708935
190	517.4296	225.6757	9	13	189	9.45	-18.0879999999979	-51.5139999999997	54.597325392366	45.7112506864381	39.841783470902	45.0757403264283	57.9538968805886
191	516.9246	224.7924	9	13	190	9.5	-10.0999999999999	-17.6660000000004	20.3493871160783	39.3815336781903	38.348302548043	45.0528302540412	58.304115310637
192	515.9984	223.9898	9	13	191	9.55	-18.5240000000022	-16.0519999999997	24.5113296252992	33.5957758093159	34.1948020429563	46.8565515374236	56.4682623160453
193	514.3275	222.8406	9	13	192	9.6	-33.4179999999992	-22.9840000000002	40.5589321851544	27.1985197839496	28.6149706596387	45.9216240280081	56.62633075814
194	513.1652	222.0636	9	13	193	9.65	-23.2459999999992	-15.5399999999997	27.9619047276818	26.4552469239485	25.2930782124429	46.8601958620886	56.4947091088627
195	512.0363	222.0025	9	13	194	9.7	-22.5780000000009	-1.22200000000021	22.6110452655343	22.6783533994744	29.9714151561009	45.3570992027006	55.7334548156442
196	511.8482	221.1924	9	13	195	9.75	-3.76199999999926	-16.2020000000001	16.6330228160728	17.8484076410871	37.0401198140457	45.761710356391	55.1834830822676
197	511.5969	221.0659	9	13	196	9.8	-5.02600000000029	-2.52999999999986	5.62686200292865	16.9903806155699	44.967066968763	45.6456335112229	55.1072222474359
198	511.0186	220.4839	9	13	197	9.85	-11.5660000000003	-11.6399999999999	16.4092033932182	32.7443105282523	46.7400692819928	50.6956458519413	55.5530991612245
199	509.8366	220.4226	9	13	198	9.9	-23.6400000000003	-1.22600000000034	23.6717696000957	47.624992704143	50.7607539437712	52.9687885951889	56.007761315973
200	504.9746	218.9887	9	13	199	9.95	-97.2399999999993	-28.6779999999999	101.380694828946	67.2557805380515	50.8724149344993	53.2074566743697	54.5366536728687
201	508.1014	215.6808	9	13	200	10	62.5360000000001	-66.1579999999998	91.0364336955264	75.6317309228985	53.1751181647389	56.1992253633818	52.947810721613
202	508.5361	210.51	9	13	201	10.05	8.69399999999928	-103.416	103.780801172471	84.5311272719726	57.0964649794895	59.4090357375824	52.2970221141278
203	508.8748	207.6153	9	13	202	10.1	6.77400000000034	-57.894	58.2889553174528	69.0005193407464	72.7763210442438	61.0968481355801	52.1546946561332
204	511.0385	204.9817	9	13	203	10.15	43.2740000000001	-52.672	68.1687513454663	58.7252436253348	80.6444989779348	61.1888283905722	51.7281599355638
205	511.5522	206.0511	9	13	204	10.2	10.2740000000006	21.388	23.727655172815	46.9371494209275	76.4434981926385	61.9902593829165	51.4013624609125
206	513.509	206.3724	9	13	205	10.25	39.1359999999997	6.42600000000016	39.6600551184688	69.9209111655892	75.3583309127178	62.5242118302745	51.5006089876935
207	513.5731	208.6135	9	13	206	10.3	1.28199999999879	44.8219999999998	44.8403301504346	76.7578706838971	73.8510045064018	63.9147434263897	52.4461016131738
208	514.0616	217.2601	9	13	207	10.35	9.77000000000089	172.932	173.207764040761	83.8864770445306	75.4536269891673	65.3577024954029	52.374072095643
209	514.5502	222.3544	9	13	208	10.4	9.77200000000039	101.886	102.353548937006	91.9914182001008	71.6169028373732	67.7198878787459	51.4838755896884
210	516.8535	224.2271	9	13	209	10.45	46.0660000000007	37.4540000000002	59.3706869759823	100.764859591876	73.1081038313337	63.9975670193092	51.6426681495172
211	520.7498	225.172	9	13	210	10.5	77.9259999999999	18.8979999999998	80.1847608963198	80.9863428127455	71.8733054958102	60.8427911891847	52.0816723860848
212	524.1577	228.0108	9	13	211	10.55	68.1579999999985	56.7759999999998	88.707537109311	66.4759349908492	70.73302187329	57.737492690832	52.8819804385045
213	527.2393	230.087	9	13	212	10.6	61.6319999999996	41.524	74.3151801451087	62.3297306181368	57.9390839465621	58.3877652842583	53.6767018517593
214	527.6509	231.5191	9	13	213	10.65	8.23200000000043	28.6420000000004	29.8015098275243	51.7551927915195	54.795276779557	56.5961240090391	54.0513953220052
215	527.986	233.4218	9	13	214	10.7	6.70200000000023	38.0539999999996	38.6396651124201	40.7011841547039	51.5516358459799	57.4456257191244	55.2595889314394
216	527.424	234.6664	9	13	215	10.75	-11.2400000000002	24.8920000000004	27.3120717632337	34.8918250803786	46.3272514656517	57.2395076189961	56.1841797739482
217	527.6524	236.3226	9	13	216	10.8	4.5679999999993	33.1239999999997	33.4374939252327	43.1146185682648	41.6239808752623	59.2465697151248	58.9927153113817
218	528.03	238.5543	9	13	217	10.85	7.55200000000059	44.6340000000004	45.2683847734823	40.773541073823	41.3219035793492	54.0524983393447	60.1514058786239
219	529.9623	241.5273	9	13	218	10.9	38.6460000000011	59.4599999999997	70.9154772669553	40.8993101397838	41.575345180705	49.9989625841878	60.46493806732
220	530.7275	242.6355	9	13	219	10.95	15.3039999999987	22.1640000000002	26.934277640211	42.5467775958207	41.783147606915	50.0778796246647	59.0018661933436
221	529.4531	243.2079	9	13	220	11	-25.4880000000003	11.4479999999998	27.9409170930377	47.7519820783197	42.605709742182	47.9641194087879	58.7205585226415
222	529.3156	245.2871	9	13	221	11.05	-2.74999999999864	41.5840000000003	41.6748312054172	40.0360717931452	47.7601175569596	46.3549251394267	56.8399238430183
223	529.7886	248.8203	9	13	222	11.1	9.45999999999913	70.6639999999999	71.2944071859775	42.7927541400071	50.1659127321274	46.2565555679385	55.7223299425629
224	529.4933	250.4099	9	13	223	11.15	-5.90599999999995	31.7919999999998	32.3359258410825	44.3121093445801	45.2026483888187	46.9139622534383	55.1401698082401
225	527.7939	249.2888	9	13	224	11.2	-33.9879999999994	-22.4219999999997	40.7176893745205	52.9734575180984	48.6041234033495	48.5289184799624	55.712239687179
226	526.1397	248.64	9	13	225	11.25	-33.0840000000012	-12.9760000000005	35.5376931159029	52.5798433859351	49.6009873519241	49.8441477176218	56.8810885701704
227	521.9114	248.2203	9	13	226	11.3	-84.5659999999998	-8.39399999999955	84.9815720730086	50.3692249844921	51.0858694035911	54.0706871963737	57.5267949877699
228	518.8989	246.5056	9	13	227	11.35	-60.2499999999986	-34.2940000000004	69.326336525161	54.4154926666918	51.1912075565279	54.9451092618448	55.2100018229779
229	518.2012	245.7021	9	13	228	11.4	-13.9540000000011	-16.0699999999997	21.2828338338676	54.889865359268	52.2525793261715	53.2099882558941	55.2898883225534
230	517.5073	242.7347	9	13	229	11.45	-13.8779999999997	-59.348	60.9490277855192	49.1982812890838	55.2746893530097	54.0061653673781	55.0153945287918
231	517.3121	240.8493	9	13	230	11.5	-3.904	-37.7080000000001	37.9095565787838	49.8025717271207	57.0825856930617	56.5983258560982	54.4509743199161
232	514.517	241.2673	9	13	231	11.55	-55.9019999999987	8.36000000000013	56.5236517220876	54.1359336678509	60.3812568357878	55.9423549952046	53.3994561381166
233	510.9983	240.4281	9	13	232	11.6	-70.3740000000016	-16.7840000000001	72.3477887153452	56.1338860393276	59.7243057915622	53.0568946008676	54.6512559656258
234	508.9252	239.8678	9	13	233	11.65	-41.4619999999991	-11.2060000000002	42.9496435375188	59.2753060268553	61.2173281229695	53.6842156074411	56.403043276885
235	505.9012	238.0141	9	13	234	11.7	-60.48	-37.0739999999995	70.9387896429025	71.5642323824918	59.4082073314066	53.9788536552337	57.2816575487181
236	503.682	236.5101	9	13	235	11.75	-44.384	-30.0800000000004	53.6166565164224	69.6460398560038	63.5956643602724	56.5226695213447	58.4820301311887
237	498.2233	234.2754	9	13	236	11.8	-109.174	-44.6940000000001	117.96828350027	68.2987225780882	60.798840586818	55.807020260415	58.7746953371043
238	495.7034	232.4056	9	13	237	11.85	-50.3980000000001	-37.396	62.7568260829052	62.6825286234857	54.9225816452073	56.3675053066111	59.3312948956135
239	494.9455	234.05	9	13	238	11.9	-15.1580000000001	32.8880000000004	36.2130571479408	67.9160226936896	55.1158518887108	60.5808140609191	58.4667770202708
240	492.8421	233.6405	9	13	239	11.95	-42.0679999999993	-8.19000000000017	42.8578198698901	50.0334487911442	52.6830179574577	59.9529094329189	58.4598058871876
241	489.1356	235.1155	9	13	240	12	-74.1300000000001	29.4999999999999	79.7841268674416	40.1991234344107	55.9627533496277	60.9378292310444	58.8349032861409
242	487.711	235.0204	9	13	241	12.05	-28.492	-1.90200000000004	28.5554139875435	41.9329811993334	51.2327836850422	60.4439871368065	59.5939011054597
243	487.1467	235.3985	9	13	242	12.1	-11.2860000000001	7.56200000000035	13.5851992992376	42.6835072914296	53.0107048216599	63.045956363313	59.523264665933
244	485.0684	234.5519	9	13	243	12.15	-41.5660000000003	-16.9320000000005	44.882345972554	44.0094840055659	59.9442999988686	65.8921243003317	60.2506104650348
245	482.7412	234.4275	9	13	244	12.2	-46.5440000000001	-2.4879999999996	46.6104503303713	52.4321185789401	60.4976115344311	66.0343966174738	61.5046563583917
246	479.7104	231.3481	9	13	245	12.25	-60.616	-61.5880000000004	86.4140104381231	65.8222862089091	58.2799941018163	67.1199125447556	61.3546782222462
247	476.177	231.3337	9	13	246	12.3	-70.6679999999994	-0.287999999999897	70.6685868544145	77.9556187984037	60.0891336867949	63.4787034778349	59.410568165556
248	472.2926	230.2723	9	13	247	12.35	-77.6880000000006	-21.2279999999998	80.5360374490829	78.3117157774326	71.1693310814187	63.7174805293822	58.4074726846458
249	467.7151	227.6459	9	13	248	12.4	-91.5499999999997	-52.5279999999998	105.549008920027	72.5505041980667	76.6683967119526	63.7235657846475	58.0569586962846
250	466.8098	225.4021	9	13	249	12.45	-18.1060000000002	-44.8760000000004	48.3909352255156	67.7461487946498	79.38577527749	62.9134464069972	56.8265086612231
251	465.723	222.7346	9	13	250	12.5	-21.7359999999996	-53.3499999999998	57.6079525412938	76.5163759539283	78.2770717398835	61.0714807161836	56.5316247689445
252	467.1714	220.9065	9	13	251	12.55	28.9679999999998	-36.5620000000001	46.6468098373297	75.3811746255015	75.7246232706275	63.2454472157148	55.6674851973578
253	467.0038	214.6894	9	13	252	12.6	-3.35199999999986	-124.342	124.387173245476	80.4598347775473	74.4242562371044	65.9896347309985	54.8244750669561
254	465.5277	209.9189	9	13	253	12.65	-29.5220000000006	-95.41	99.8730022778931	84.0036392817002	67.5028315704264	66.8170053226285	54.1051470496653
255	464.9538	206.2746	9	13	254	12.7	-11.4779999999996	-72.8860000000003	73.7842359857445	83.7030977466053	65.3292812795633	69.0304590615497	52.5407604559289
256	464.7476	202.5139	9	13	255	12.75	-4.12400000000048	-75.2139999999997	75.3269750620584	72.3321365202804	63.8629673305509	66.1866869231477	51.6183167604295
257	462.9697	201.1232	9	13	256	12.8	-35.5579999999998	-27.8140000000002	45.1441021618549	59.6244885153513	66.4017607446346	63.014116070697	48.9690466829765
258	461.8501	197.9376	9	13	257	12.85	-22.3919999999998	-63.7119999999999	67.5323671138513	50.1987277815792	60.8099383805783	60.4474400626806	48.9415439641718
259	461.264	196.218	9	13	258	12.9	-11.7219999999998	-34.3920000000003	36.3347622532474	43.7222953794017	56.9656139333045	55.5331033316502	51.1724849228304
260	461.6273	194.9357	9	13	259	12.95	7.26599999999962	-25.6459999999998	26.655432316884	49.100423742664	58.6751428456095	53.7001078895273	52.4208645311289
261	461.1064	192.8526	9	13	260	13	-10.4179999999997	-41.662	42.9448130511706	49.2877402408761	54.0963021064118	52.1254203068446	51.9764180684456
262	460.6651	189.278	9	13	261	13.05	-8.82600000000025	-71.4920000000001	72.0347439781666	54.3067393512576	50.3036088707664	50.8909832579092	52.2678696438471
263	461.8515	186.0667	9	13	262	13.1	23.7279999999998	-64.2259999999999	68.468949604912	67.1515579096398	46.4706238882568	46.6029937705992	52.7519285058335
264	463.544	183.5036	9	13	263	13.15	33.8499999999999	-51.2619999999998	61.4297578051548	64.470308833422	43.5633750928739	42.3181697989989	52.3663292579804
265	463.9175	178.975	9	13	264	13.2	7.47000000000071	-90.5720000000002	90.8795251087947	51.5067939988689	42.0709344994914	39.0471242943841	51.6080202082175
266	464.5744	177.6522	9	13	265	13.25	13.1380000000001	-26.456	29.5385676700819	43.6535075356374	40.3878732831383	36.1167209761033	49.7790915254695
267	464.9237	177.7428	9	13	266	13.3	6.98599999999942	1.8119999999999	7.21716980540097	32.8200108344903	35.3802057711838	34.4593898881181	48.1627879989755
268	466.2264	177.0833	9	13	267	13.35	26.0540000000003	-13.1899999999996	29.2025172887545	16.990311089343	32.39604916062	34.1656073989614	46.7694672914286
269	465.8775	176.9827	9	13	268	13.4	-6.97800000000029	-2.01200000000028	7.26227429941924	16.3054377328545	27.6707256646934	38.6214040610133	44.2819417542741
270	466.0273	177.5498	9	13	269	13.45	2.99600000000055	11.3420000000002	11.7310263830582	19.2536175434987	19.4191057431587	41.9282826552606	43.2596849062407
271	465.7257	176.2794	9	13	270	13.5	-6.03200000000015	-25.4079999999999	26.1142008876396	21.1385907856027	18.1371398457947	42.8813554207075	41.9835548968729
272	465.7998	177.3748	9	13	271	13.55	1.48199999999974	21.9079999999997	21.958068858622	22.5214404948966	18.6151709054698	41.2902920719793	41.1949432556622
273	466.8231	175.7368	9	13	272	13.6	20.4660000000001	-32.7600000000001	38.6273834992743	21.8479003969744	21.8605909096661	39.5142222806685	38.3716182373966
274	466.2692	176.1791	9	13	273	13.65	-11.078	8.84600000000034	14.1765228458887	19.968841958735	33.6794330291527	37.9156531933323	36.7189565132824
275	466.3604	175.771	9	13	274	13.7	1.8240000000003	-8.16200000000038	8.36332589344737	17.9767242674409	41.7856308110299	34.1855813548852	35.2597952821711
276	467.0793	176.1976	9	13	275	13.75	14.3779999999992	8.53200000000015	16.7189086964425	22.5825910337295	45.3748375582767	33.3714961277914	33.7783348243479
277	467.6703	176.0948	9	13	276	13.8	11.8200000000002	-2.05600000000004	11.9974804021513	44.8374255634089	47.2003783727749	33.311459927254	32.7591573359858
278	466.575	173.2131	9	13	277	13.85	-21.9060000000002	-57.6339999999999	61.6567173307175	61.7233612250855	46.6323954007169	33.0914945201766	31.563748513181
279	465.8415	166.9836	9	13	278	13.9	-14.6699999999998	-124.59	125.450695494286	70.7808331578184	48.1605807219712	33.030780176898	31.1622342610097
280	464.075222418416	162.693306586165	9	13	279	13.95	-35.3255516316801	-85.8058682767	92.7930042018303	76.4240324781089	48.9520569666117	32.8192619229541	30.6703052170723
281	461.762546465713	160.628488621391	9	13	280	14	-46.2535190540598	-41.2963592954799	62.0062683601073	70.6821997677043	48.6058524097881	31.8416894869013	29.6791758751489
282	460.2149	159.3449	9	13	281	14.05	-30.95292931426	-25.6717724278201	40.2134770036037	51.4837358805336	48.0077489490382	31.4989032534152	28.2022894434139
283	460.0259	157.7084	9	13	282	14.1	-3.78000000000043	-32.7299999999997	32.9475537786947	36.180752708138	44.322398130687	30.1402427041941	26.8903725347735
284	459.9213	156.2392	9	13	283	14.15	-2.0920000000001	-29.384	29.458376058432	26.4308716617578	32.3821273246433	31.119743227566	25.7537997715954
285	460.7327	156.1754	9	13	284	14.2	16.228000000001	-1.27600000000029	16.2780883398522	19.5914654199676	23.8528930348782	31.4724662699582	23.6388586193319
286	460.6596	155.5166	9	13	285	14.25	-1.46200000000022	-13.1759999999997	13.2568631282062	17.9625964936697	18.3085414155259	31.4399486725925	23.1362823935722
287	460.7343	155.808	9	13	286	14.3	1.49400000000014	5.82799999999963	6.01644579465287	13.280518768753	15.7974281340555	31.0589247838535	23.2536315979596
288	461.0123	157.0166	9	13	287	14.35	5.55999999999926	24.1720000000004	24.8032091472053	11.5250333616184	13.6480900076712	28.9618896274005	22.8453257363702
289	460.7216	157.0999	9	13	288	14.4	-5.81399999999917	1.6659999999996	6.04798743384847	10.186211169294	14.0789057331607	23.703064461006	22.8599555501955
290	460.5132	157.4117	9	13	289	14.45	-4.1680000000008	6.2360000000001	7.50066130417898	12.0033908481434	13.9928755733047	19.4123277788839	23.1396665440412
291	460.5867	157.7315	9	13	290	14.5	1.47000000000048	6.3960000000003	6.56275216658417	9.33358352167269	14.274044935397	16.4769963295902	24.3960863350974
292	461.3233	157.8977	9	13	291	14.55	14.7320000000002	3.3239999999995	15.1023441889	14.8772926975684	14.1101006186687	15.1142868148484	25.8492981665166
293	461.8934	157.9523	9	13	292	14.6	11.4019999999994	1.09200000000044	11.4541725148518	16.460717784991	13.601381124114	14.2665227888785	26.6010512758668
294	460.9471	159.3505	9	13	293	14.65	-18.9260000000002	27.9640000000001	33.7665333133268	18.3618787015	15.0240015973688	13.5919463498584	28.5746100709585
295	460.345	159.8319	9	13	294	14.7	-12.041999999999	9.62799999999959	15.4177867412923	16.2168103891939	14.9717625228895	13.0921358837786	30.6118528577868
296	460.9948	159.3594	9	13	295	14.75	12.9959999999994	-9.44999999999993	16.0685567491291	17.8691787265553	14.6454512436546	12.901068659353	31.8736820669433
297	460.9001	159.5567	9	13	296	14.8	-1.89399999999978	3.94600000000025	4.37700262736969	15.1707104971692	14.4311454956413	13.1958032686653	33.0324262832032
298	460.2781	160.3215	9	13	297	14.85	-12.4400000000003	15.2959999999996	19.7160142016584	13.4828072607881	14.8849555700857	12.5991569525638	32.9555827727626
299	459.4195	159.7826	9	13	298	14.9	-17.1719999999993	-10.7779999999997	20.2741921663964	10.9290237858092	13.1049869665562	12.6891309234929	31.4053775192766
300	459.4106	160.1314	9	13	299	14.95	-0.178000000000793	6.97600000000023	6.97827055938672	12.6454806020886	12.1913961942525	13.4600711651284	30.9733232934691
301	459.469	159.9771	9	13	300	15	1.16800000000012	-3.08600000000013	3.29963937423487	11.9007324136162	11.528092383309	16.9504831832935	31.0898009662371
302	459.5277	159.3318	9	13	301	15.05	1.17399999999975	-12.9060000000004	12.9592867087664	11.0392634359432	12.2815059186619	20.1996930796179	32.0793685927484
303	459.9178	160.0298	9	13	302	15.1	7.80200000000036	13.9600000000002	15.9922732592965	10.8999851277169	11.5969327810135	23.0618598475396	32.1387160584065
304	459.1496	160.2471	9	13	303	15.15	-15.3639999999996	4.34599999999989	15.9668472780316	12.1271609808087	10.354260249617	26.0294769143511	32.7980993137305
305	459.3922	160.4466	9	13	304	15.2	4.85199999999963	3.99000000000001	6.28187901825533	11.9175312352352	11.9483798073672	29.7512394456155	33.8788079982135
306	459.0385	160.7588	9	13	305	15.25	-7.07400000000007	6.24400000000037	9.43551863969361	11.2931331484109	19.2555151229323	32.3074154612941	34.7603376113182
307	458.4616	160.9067	9	13	306	15.3	-11.5380000000005	2.95799999999986	11.9111379808988	9.66925706329081	25.9682406635946	35.005927782553	35.5788756975781
308	458.555	161.5434	9	13	307	15.35	1.86800000000062	12.7339999999998	12.8702828251751	12.9967744870175	31.2387641249934	36.9492759181247	35.5681760068215
309	458.946	161.5762	9	13	308	15.4	7.82000000000039	0.656000000000176	7.84746685243119	26.3838692650559	38.953966862146	39.1076905775472	36.0882495905906
310	459.1981	160.4583	9	13	309	15.45	5.04199999999969	-22.3579999999998	22.9194661368887	40.018950091954	47.3110826969784	42.5343188080544	36.5317318099658
311	462.9983	160.0844	9	13	310	15.5	76.0039999999992	-7.47800000000041	76.3709925298859	51.1843951015759	53.0867385392792	45.702605602884	36.4925343896328
312	466.5857	158.3053	9	13	311	15.55	71.748	-35.582	80.0865421153892	68.2386766610012	57.7303496464441	49.0444503706485	36.5691249068955
313	468.4176	155.3997	9	13	312	15.6	36.6380000000004	-58.1119999999999	68.6975078732847	81.6253909069394	62.3016190552359	50.0109093279346	36.5891716751255
314	469.7474	150.9377	9	13	313	15.65	26.5960000000007	-89.2399999999998	93.1188746495575	79.7896078135025	67.8611209054775	52.0042522776025	35.8943746453864
315	471.6099	146.8493	9	13	314	15.7	37.2499999999991	-81.7680000000001	89.8530373665796	75.4417492009342	73.1202578087416	54.6654801126484	35.6911806627239
316	472.4032	143.5847	9	13	315	15.75	15.8660000000009	-65.292	67.1920770627016	73.4188430088959	72.1496960828356	56.6196065632835	35.6511843824929
317	471.548	140.7955	9	13	316	15.8	-17.1040000000005	-55.7839999999999	58.3472490525475	67.4835651499537	72.1206600777023	57.9619481264909	36.0369514133732
318	471.7216	137.8715	9	13	317	15.85	3.47200000000043	-58.4800000000001	58.5829769130933	64.6151247105439	68.7830545308757	58.5371950610792	36.026956690935
319	472.8302	134.8994	9	13	318	15.9	22.1719999999993	-59.4419999999997	63.4424853548467	64.5097843521687	65.0545376930591	59.4873682576882	35.8717254532493
320	474.9208	131.7555	9	13	319	15.95	41.8119999999999	-62.878	75.5108351695305	68.7995709544705	62.0198775283184	59.6033924548033	35.9938187862128
321	476.2817	128.7127	9	13	320	16	27.2180000000003	-60.856	66.6653752708257	64.1472660528556	60.1524745872877	56.0345855959721	36.1490352954284
322	477.5929	124.9445	9	13	321	16.05	26.2239999999997	-75.3640000000001	79.7961820640562	62.6255102361644	58.1935466065376	52.9385567341732	45.7718566758423
323	478.9552	123.8206	9	13	322	16.1	27.2460000000001	-22.4780000000001	35.3214524050188	59.4246303460929	54.7727710669226	50.1164835027114	55.5220582538697
324	480.7012	121.6423	9	13	323	16.15	34.9199999999996	-43.5659999999999	55.833706271391	55.7951648224067	51.113615609899	45.7592723764217	56.3775434412089
325	483.0795	119.8545	9	13	324	16.2	47.5660000000005	-35.7560000000001	59.5064357191729	47.5875222586048	46.086527100865	41.6311218798323	57.6718485637976
326	483.3134	117.4399	9	13	325	16.25	4.67800000000011	-48.2920000000001	48.5180476523944	45.3982760809895	39.9194751091085	38.9949533036916	57.5989521620042
327	483.2512	115.503	9	13	326	16.3	-1.24400000000037	-38.7379999999999	38.7579692450468	39.6017209836336	33.756453390644	37.0679750441934	57.8940013855875
328	484.4592	115.3414	9	13	327	16.35	24.1600000000005	-3.23200000000014	24.3752215169427	32.748423855637	31.4499124745471	35.1046374637453	58.3528627508793
329	485.1528	114.1919	9	13	328	16.4	13.8720000000001	-22.9899999999998	26.8509307846114	24.0437853958104	26.4640070597844	32.6357603289513	59.3231195254757
330	485.7441	113.077	9	13	329	16.45	11.8259999999998	-22.2980000000001	25.2399500791899	19.9253845226833	21.2423662313462	29.4533187643712	60.716937008845
331	485.9277	113.2463	9	13	330	16.5	3.67200000000025	3.38600000000014	4.99485535326127	17.5015488681046	17.8374320200956	26.5954649879728	59.8116901645808
332	486.1026	112.355	9	13	331	16.55	3.49799999999959	-17.826	18.1659648794111	13.3262931359352	15.9424034818492	42.4992629810362	58.994336423438
333	485.5406	112.1107	9	13	332	16.6	-11.2400000000002	-4.88600000000019	12.2560432440493	9.73630860705539	15.4365038605681	61.0332071798047	59.2816481835206
334	485.5317	112.4093	9	13	333	16.65	-0.177999999999656	5.97200000000015	5.97465212376433	11.6310786443808	14.1579050480036	60.7508346048152	58.6936593524001
335	485.8387	112.6058	9	13	334	16.7	6.14000000000033	3.93000000000001	7.29002743479091	11.959422441015	12.8201104278775	60.6782170149468	57.5425916628976
336	486.3239	112.0692	9	13	335	16.75	9.70399999999927	-10.7320000000001	14.4687055398881	13.3714588530317	13.271454866837	58.5782977607249	57.0159880681447
337	486.9606	112.8278	9	13	336	16.8	12.7340000000004	15.172	19.8076838625825	14.989516960072	51.2420725714284	57.8260546446841	56.1310984263806
338	486.9808	113.7934	9	13	337	16.85	0.403999999999769	19.3120000000002	19.3162253041325	15.9039122486996	90.6165018850624	58.1685304406793	55.247582731222
339	486.921	113.0927	9	13	338	16.9	-1.19599999999991	-14.0140000000002	14.0649426589662	14.9118310892933	95.037662149846	59.1588707932632	54.2170998378737
340	486.623	112.5799	9	13	339	16.95	-5.96000000000004	-10.256	11.8620038779289	90.5247227018418	100.114067798547	61.8304815628867	52.8873890562056
341	486.968	112.907	9	13	340	17	6.90000000000055	6.54200000000003	9.50829974285665	167.861544917093	99.3191635013542	63.5887947331895	51.5718394255991
342	489.826533651863	132.594163042495	9	13	341	17.05	57.1706730372591	393.7432608499	397.872141925325	175.08580733962	99.7097058075191	65.0501161127028	49.8464914589665
343	491.8176	152.7963	9	13	342	17.1	39.8213269627411	404.0427391501	406.000336380389	184.324223348395	100.90055702079	68.4468128643299	50.0082135383742
344	490.6105	154.9962	9	13	343	17.15	-24.1420000000005	43.9979999999997	50.1862547716005	183.726495913415	104.159836538523	71.6280463283785	49.967873940744
345	491.0694	157.8624	9	13	344	17.2	9.17799999999943	57.3240000000004	58.0540839218055	108.894688913196	110.840852697896	73.4540614459629	49.8991662228772
346	491.1988	158.1616	9	13	345	17.25	2.58800000000065	5.9839999999997	6.51966256795547	33.9395691244878	113.906134599542	75.0370228325977	50.099308577922
347	492.1974	158.8008	9	13	346	17.3	19.9720000000002	12.7840000000003	23.7131069242311	33.2338657374257	78.8581596539772	75.1942218085679	51.0013533239374
348	491.9915	160.3484	9	13	347	17.35	-4.11800000000085	30.9519999999998	31.2247374368463	37.3574820473963	46.2771238435974	75.3905279986987	53.3546550103673
349	491.8485	162.6769	9	13	348	17.4	-2.85999999999945	46.5699999999998	46.6577378362901	44.0857732856687	48.218430506911	75.7984393467962	53.1694947034469
350	493.3634	166.3071	9	13	349	17.45	30.2980000000002	72.604	78.6721654716585	48.821630394758	46.7940550933784	76.32145934804	52.9673406582084
351	495.0718	167.3624	9	13	350	17.5	34.1679999999997	21.1060000000003	40.1611187593173	58.6146785627069	50.7548821638413	76.5482138632255	53.5551492393682
352	497.3778	167.9078	9	13	351	17.55	46.1199999999997	10.908	47.3923924696778	63.2029952763964	50.6787378096167	57.1937199368967	54.6941754129797
353	501.1951	169.1343	9	13	352	17.6	76.3460000000009	24.5299999999997	80.1899782765909	56.2306281393604	49.8804989766069	38.9832198969437	55.8485869550441
354	503.6835	171.567	9	13	353	17.65	49.7679999999991	48.6540000000002	69.5993214047374	57.4239910420138	47.4370421550695	39.1849132766728	57.5475490758238
355	505.1895	173.1577	9	13	354	17.7	30.1200000000006	31.814	43.8103297864788	52.5358452244753	41.8020659981842	39.1201154308076	58.4048055436091
356	506.0124	175.3123	9	13	355	17.75	16.4580000000001	43.0919999999998	46.1279332725842	41.1463193905069	39.1902931269091	41.6203193951191	58.526312749258
357	507.0791	174.8891	9	13	356	17.8	21.3339999999994	-8.4639999999996	22.9516633819853	31.6710890337425	35.5292802198163	44.1766520031906	59.114410693495
358	507.2928	176.0314	9	13	357	17.85	4.27400000000034	22.8459999999995	23.2423491067487	27.373503857008	31.68931595029	48.5407795800552	59.4375913853633
359	508.1447	175.318	9	13	358	17.9	17.038	-14.2679999999996	22.2231696209156	20.9565952118044	30.1513960464346	47.1801186136305	60.4142264251101
360	508.8149	174.4255	9	13	359	17.95	13.4040000000005	-17.8500000000003	22.3224039028063	18.5227152151572	31.4461757682367	44.1041997535302	60.8370492304177
361	509.025	175.0955	9	13	360	18	4.20199999999909	13.3999999999997	14.0433900465659	22.2323125100731	32.4857566263969	43.5215037455469	61.3803960899485
362	509.466	175.4056	9	13	361	18.05	8.82000000000062	6.20200000000011	10.7822633987495	28.6317030591266	37.6745661967646	44.3382347132566	52.1396553223102
363	509.5971	177.491	9	13	362	18.1	2.62200000000007	41.7080000000004	41.7903355813283	35.5188476794654	47.2010601835036	43.2503610457583	42.7262707330099
364	510.213379845463	180.131029038777	9	13	363	18.15	12.32559690926	52.8005807755397	54.220122366183	44.0149180409894	46.9231950721916	43.4670518232691	41.6956845313014
365	511.122674100923	182.819317789941	9	13	364	18.2	18.1858851091999	53.7657750232802	56.7581270045004	56.826417178372	46.4063335088761	43.3555496412553	40.8674787824392
366	511.7456	185.576	9	13	365	18.25	12.4585179815404	55.1336442011797	56.5237418541858	72.169807856934	47.8527143641847	42.0156026659182	41.5808764026213
367	511.5544	189.3131	9	13	366	18.3	-3.82400000000075	74.742	74.8397590856625	65.2146870852566	53.147189206697	43.0345995784222	42.5348498317908
368	510.6401	195.1675	9	13	367	18.35	-18.2859999999994	117.088	118.507288974139	57.2938193382867	54.8114061412267	43.4846547720278	42.7275823564692
369	510.0511	195.941	9	13	368	18.4	-11.78	15.4700000000003	19.4445185077956	51.69051068738	56.7827076001037	45.0300135034239	41.6358024893671
370	509.1948	195.9898	9	13	369	18.45	-17.1260000000007	0.975999999999999	17.1537882696512	49.467961235022	55.2649235142739	45.3526391127953	40.1095037441431
371	509.4446	197.3931	9	13	370	18.5	4.99599999999987	28.066	28.507198599652	37.4530044255193	51.5454487054396	46.2125783166716	39.7473766027808
372	510.0021	200.5303	9	13	371	18.55	11.1500000000001	62.7440000000001	63.7270118238728	48.3507281149509	48.3946329600798	47.0855907077237	38.880848757226
373	511.8473	202.7955	9	13	372	18.6	36.9040000000007	45.3039999999999	58.4325049266249	53.2360276902611	39.7682493605521	46.4693215690762	38.430167376362
374	514.5109	205.3588	9	13	373	18.65	53.2719999999995	51.266	73.9331369549537	51.4003867234992	43.1368319346563	44.2064557859301	38.0557168124796
375	515.8852	206.9188	9	13	374	18.7	27.4860000000012	31.2	41.5802861462024	47.3213046851375	44.2989447167146	42.6148421340708	38.0637110332579
376	516.8102	206.6388	9	13	375	18.75	18.4999999999991	-5.60000000000002	19.3289937658422	42.0834942955849	44.5724422691585	41.5414334101236	37.7020608506421
377	518.2076	208.2945	9	13	376	18.8	27.947999999999	33.1139999999999	43.3316016320645	37.9229357543617	41.0239922087503	40.893047660391	37.859554887447
378	519.5755	209.1477	9	13	377	18.85	27.3580000000015	17.0639999999997	32.2434529788619	35.361861743168	38.1272369969258	36.9143851328831	38.9920987427887
379	517.5202	207.4646	9	13	378	18.9	-41.1059999999998	-33.6619999999999	53.1303442488375	37.7444978148177	31.6302039717564	36.0914863651037	40.8692536225511
380	516.4659	206.4856	9	13	379	18.95	-21.0860000000002	-19.5799999999997	28.7749160902338	34.7266797323631	29.9647607538678	36.1148077347561	41.3065389750634
381	516.0715	204.9741	9	13	380	19	-7.88800000000037	-30.2300000000002	31.242174124091	34.1709796982666	31.5374181148076	35.9732494600146	43.7224639388262
382	514.7963	204.3675	9	13	381	19.05	-25.5040000000008	-12.1319999999997	28.2425112197913	25.3374721891511	33.3914623607022	33.4234628011954	44.8017888998058
383	515.5068	203.0769	9	13	382	19.1	14.2100000000005	-25.8120000000002	29.4649528083794	24.5676597645676	34.0605209052141	33.6099737069656	44.1806513312906
384	515.5288	202.6293	9	13	383	19.15	0.440000000000964	-8.95199999999988	8.9628067032598	25.3303384147974	29.0461407955511	32.6443818016901	43.5127526060375
385	516.2631	203.6363	9	13	384	19.2	14.6859999999992	20.1400000000001	24.9258539673164	32.0562449890414	27.9306707527976	32.7718724252605	42.3839588440068
386	515.9966	205.3687	9	13	385	19.25	-5.33000000000129	34.6479999999997	35.05556737524	33.9500621121616	27.3740566508708	33.3885190353659	41.7823612002913
387	516.693	208.3829	9	13	386	19.3	13.9280000000008	60.2840000000003	61.8720440910114	32.7548094019512	25.8229333936406	32.6845101964718	40.8403173455998
388	516.9244	210.3158	9	13	387	19.35	4.62800000000016	38.6579999999998	38.9340384239804	31.2936817410276	29.0927104170055	34.4995427135496	38.4556929924841
389	516.9548	210.1696	9	13	388	19.4	0.60799999999972	-2.92399999999986	2.98654315220773	29.4177748869443	33.6585596316237	36.7084937416782	38.2809268179532
390	516.0744	210.1368	9	13	389	19.45	-17.6080000000002	-0.656000000000176	17.6202156626985	19.5896217982397	35.5789840966531	37.2604388373315	39.2900647962607
391	516.2139	208.8606	9	13	390	19.5	2.78999999999996	-25.5239999999998	25.6760331048234	24.2353587218494	35.2396199559242	41.2323495609808	39.8262710080285
392	515.7981	208.3786	9	13	391	19.55	-8.3159999999998	-9.63999999999999	12.7312786474885	34.5623098612963	31.9775580322415	42.517987091888	38.4826705208559
393	515.6478	205.2741	9	13	392	19.6	-3.00600000000031	-62.09	62.162723042029	39.8642864522787	34.9385645218851	41.891981093505	38.0985965904566
394	516.5954	202.7127	9	13	393	19.65	18.9520000000016	-51.2279999999998	54.6212988494419	41.0614650249041	44.3708466878053	42.8190494261449	38.450423530415
395	517.7105	200.8087	9	13	394	19.7	22.3019999999997	-38.0800000000005	44.1300986176104	44.3654942662432	46.5902069218655	42.1530755539428	38.8125702864324
396	516.7975	199.5154	9	13	395	19.75	-18.2600000000002	-25.8659999999998	31.6619259679508	45.6417703219207	55.0906424710908	42.0232889904589	38.7770324116075
397	517.9417	198.6044	9	13	396	19.8	22.8839999999991	-18.22	29.2514248541838	54.1793835143142	59.2130407901354	40.7875870308085	39.1198456814044
398	520.7058	196.5782	9	13	397	19.85	55.2819999999997	-40.5239999999998	68.5441033204166	53.3161273914523	54.6912517700046	39.9970008520851	39.5469891824318
399	524.7452	193.866	9	13	398	19.9	80.788	-54.2439999999999	97.3093648114096	69.1198199172775	51.9795392206661	40.4703672708027	39.1373638613143
400	522.7551	193.9145	9	13	399	19.95	-39.8019999999997	0.9699999999998	39.813818003301	74.0605873140277	48.7271670112324	42.4653218577653	38.8067606498781
401	517.2287	193.6242	9	13	400	20	-110.527999999999	-5.80600000000004	110.680388597076	63.7407332180884	48.8069580249937	43.6792925560423	38.9028020726179
402	514.545	193.3491	9	13	401	20.05	-53.6740000000009	-5.50200000000018	53.9552618379347	49.779694927018	49.5976160293756	43.5418782405164	39.0637580995892
403	513.6978	193.3407	9	13	402	20.1	-16.9439999999986	-0.167999999999893	16.9448328407203	44.1382066310125	45.0554371822852	42.5872194739475	39.1783090969114
404	512.3806	192.9455	9	13	403	20.15	-26.3440000000014	-7.90399999999977	27.5041733560576	28.4940961327099	36.5698878538001	44.25646525914	40.5380010026856
405	512.2593	193.513	9	13	404	20.2	-2.42599999999811	11.3499999999999	11.6063765232733	25.1346447447234	38.340436793665	44.8532681476043	40.9407931409376
406	511.7281	191.9794	9	13	405	20.25	-10.6240000000014	-30.6720000000001	32.4598361055634	26.370141146482	32.2679426409938	44.1655457878492	41.9264986406422
407	511.6947	193.837	9	13	406	20.3	-0.667999999999438	37.1519999999998	37.1580048980026	23.3600807805822	27.8707156908974	45.555181166337	41.6792632581364
408	512.7503	193.3655	9	13	407	20.35	21.1120000000005	-9.42999999999984	23.1223148495132	32.5426669563176	30.4831871778905	44.5944356513139	43.532869285625
409	512.1903	193.0932	9	13	408	20.4	-11.2000000000012	-5.44600000000003	12.4538715265586	36.0417891492778	36.5333912976139	41.5662339809504	44.3005612285563
410	513.9062	190.7852	9	13	409	20.45	34.3180000000007	-46.1599999999999	57.5193074019501	30.6067866370713	40.9793692839762	40.3530824624246	47.0353672138462
411	512.975	188.4675	9	13	410	20.5	-18.6239999999998	-46.354	49.9554470703646	34.5962332092989	39.5241335507048	36.573254584255	47.4824401336135
412	513.0415	188.9622	9	13	411	20.55	1.33000000000038	9.89399999999989	9.98299233696986	49.7067018146455	41.5127463032984	35.6095291072905	47.8713840454172
413	511.4598	190.4236	9	13	412	20.6	-31.6340000000014	29.228	43.0695477106515	49.4160716116349	44.1334341203426	36.4646371003178	47.5266188729022
414	509.8521	194.5197	9	13	413	20.65	-32.1539999999993	81.9220000000001	88.0062145532915	43.0064779521317	46.5625801081007	38.2569525792264	47.8311022773392
415	510.2338	197.2969	9	13	414	20.7	7.63399999999933	55.5439999999999	56.0661563868969	52.4187059695256	42.3657281311842	39.7285107279323	49.1502682119694
416	510.9845	197.7849	9	13	415	20.75	15.014000000001	9.75999999999999	17.9074787728488	53.6706350313863	40.8785665275162	41.8297082908255	49.2861261887478
417	513.0595	199.7418	9	13	416	20.8	41.4999999999986	39.1380000000004	57.0441324239392	43.4184584015558	43.3483425236836	42.5709394854643	49.7158230823347
418	514.578	201.6854	9	13	417	20.85	30.3700000000003	38.8719999999995	49.329193019955	35.3153846507335	42.446087022745	47.0687377191648	48.36081020916
419	515.7814	203.0737	9	13	418	20.9	24.0679999999998	27.7660000000003	36.745331404139	38.7506551029006	39.9805138608388	48.1307551863099	47.5921444768925
420	515.0169	203.2155	9	13	419	20.95	-15.29	2.83599999999979	15.5507876327856	34.2779790778417	38.4776521718884	51.6054125699272	47.7263697029963
421	516.5805	204.0107	9	13	420	21	31.2720000000013	15.9040000000005	35.0838310336841	31.2215390141038	44.1352830309462	51.2855877111847	45.5480938243655
422	517.6972	202.6841	9	13	421	21.05	22.3339999999985	-26.5320000000003	34.6807522986446	36.5425693201219	43.6291326676302	52.200889850318	46.1578372457092
423	518.8094	203.9729	9	13	422	21.1	22.2440000000006	25.7760000000002	34.0469927012656	41.6399196930433	50.004041317987	52.4660182718569	49.242245407254
424	521.2385	206.0058	9	13	423	21.15	48.5820000000012	40.6579999999997	63.3504829342294	49.5199109589917	49.6989302645192	51.4057392955384	51.7133587190119
425	520.5079	207.9232	9	13	424	21.2	-14.6120000000019	38.3480000000003	41.0375394973928	52.9802862574187	60.8450970086702	53.4472682763344	53.0926416297316
426	522.1838	211.249	9	13	425	21.25	33.5180000000014	66.5159999999997	74.483787363426	68.7865436218701	61.6926088948532	54.4067065896463	54.8734042799765
427	523.082	213.688	9	13	426	21.3	17.9639999999995	48.7799999999999	51.9826287907794	62.8552912089165	61.0534371769524	53.8764649983325	56.4889161738474
428	526.6178	218.0999	9	13	427	21.35	70.7159999999999	88.2380000000001	113.078279523523	80.0502743242971	62.4859495209687	52.127184767006	57.1877852778121
429	525.2737	219.1156	9	13	428	21.4	-26.8820000000005	20.3140000000002	33.6942208694612	73.8653068307147	62.8309647302379	53.6180549728346	58.1178786070119
430	519.2031	217.2506	9	13	429	21.45	-121.412	-37.3000000000002	127.012455074296	69.126588096486	68.4168843807804	55.0996569435679	57.5625093282742
431	517.3971	216.0333	9	13	430	21.5	-36.1199999999985	-24.3459999999999	43.5589498955139	56.1853554200673	64.6781301483465	54.522933064476	57.3091297323572
432	517.4092	214.6189	9	13	431	21.55	0.242000000000644	-28.288	28.289035119636	62.8066382515593	64.1237973290348	56.706145384128	57.837528625288
433	518.7841	212.6291	9	13	432	21.6	27.4979999999982	-39.796	48.3721161414291	56.7834944372636	54.250328216025	62.0198537141901	58.1261810486492
434	519.7108	209.4202	9	13	433	21.65	18.5339999999997	-64.178	66.8006350269216	55.4909534659783	57.5371796811499	65.1697648587975	56.3273681850583
435	516.8227	205.5303	9	13	434	21.7	-57.7619999999979	-77.7979999999997	96.8967360028175	59.1210065615836	49.3542168784656	66.456772531531	55.4318153176689
436	517.2467	203.7246	9	13	435	21.75	8.47999999999956	-36.114	37.0962450390871	52.3153010119828	47.3532572340988	67.9171002691276	56.2723094662423
437	515.8063	201.9034	9	13	436	21.8	-28.8080000000014	-36.4240000000001	46.4393005976628	52.2677211107406	52.3588535913036	70.4068928622305	56.0622115832632
438	515.3977	201.314	9	13	437	21.85	-8.17199999999957	-11.7880000000002	14.3435883934251	41.9249393196676	61.5537579074116	67.3068328364595	55.9796470001351
439	512.8525	199.1696	9	13	438	21.9	-50.9040000000005	-42.8879999999998	66.5627355207103	39.2155610022194	67.508564987357	68.1050020277138	58.81704913852
440	513.0063	196.9157	9	13	439	21.95	3.07600000000093	-45.0780000000003	45.1828270474528	45.5967006210236	64.4966606822815	63.5196060866211	61.5525583501033
441	513.1799	195.7511	9	13	440	22	3.4719999999993	-23.2919999999996	23.5493534518461	70.7922148028404	71.1560703899086	63.3326717535297	61.3206417160505
442	510.1707	193.2432	9	13	441	22.05	-60.1839999999993	-50.1580000000001	78.3449986916837	82.7494088639735	76.6899883954261	63.4741674002579	61.6613206077211
443	503.4656	191.1776	9	13	442	22.1	-134.102	-41.3119999999998	140.321159302509	87.0683820448955	80.3633374568939	63.7863438254415	62.4840364915197
444	497.8341	188.3147	9	13	443	22.15	-112.63	-57.2580000000005	126.348705826376	103.096579777598	78.6728243742777	61.2489970745782	61.7275058987666
445	494.7831	186.9584	9	13	444	22.2	-61.0199999999998	-27.1259999999995	66.7776929520626	107.783276169829	77.6849952947766	57.4163623590035	61.3225383003435
446	491.579	182.8825	9	13	445	22.25	-64.0819999999997	-81.5180000000004	103.690342115358	89.9344601109475	79.3120862729606	58.1379123428382	60.2137727093506
447	487.6024	179.707	9	13	446	22.3	-79.5320000000004	-63.51	101.778480652838	74.5962398845818	74.5894812092122	58.247958168194	62.1792225412286
448	485.5494	178.188	9	13	447	22.35	-41.0599999999999	-30.3800000000001	51.0770790081031	68.3016085446578	66.0189297434715	59.8321092332641	60.6708224783433
449	484.2409	176.0779	9	13	448	22.4	-26.1699999999996	-42.2019999999998	49.6576046945477	55.5275927683232	54.9894291617995	64.0160433042055	60.974407803684
450	482.9958	174.8266	9	13	449	22.45	-24.9020000000007	-25.0259999999997	35.3045362524424	41.3956862485958	50.3360640357254	68.0054597566387	58.8358794537902
451	481.3393	173.722	9	13	450	22.5	-33.1299999999999	-22.0920000000001	39.8202632336854	42.1033993759955	45.1197542957677	68.118350367625	58.8334561021503
452	480.6137	172.3456	9	13	451	22.55	-14.5119999999997	-27.5280000000004	31.1189480542002	35.3826184390171	39.8059279409618	66.6164958313142	59.425156192989
453	482.4139	174.399	9	13	452	22.6	36.0040000000004	41.0680000000002	54.6156446451019	32.370519526793	39.3008810096343	62.9482192688493	58.5622302553445
454	481.9179	173.7679	9	13	453	22.65	-9.92000000000075	-12.6220000000001	16.0537000096556	34.7119158232122	49.3592622341333	58.2852469387357	57.2692626292365
455	480.9484	173.477	9	13	454	22.7	-19.3899999999996	-5.81799999999987	20.244041691322	38.2161696333279	58.3259242185008	56.188304069156	56.1649727908018
456	480.6758	170.9151	9	13	455	22.75	-5.45200000000023	-51.2380000000002	51.5272447157814	36.498362643273	56.9246144622895	52.5104451495737	56.3879302008427
457	481.465	173.2155	9	13	456	22.8	15.7839999999999	46.0079999999999	48.6402171047785	63.3359060292496	58.6435104534161	53.9515522202268	55.9144296365732
458	480.3304	175.2177	9	13	457	22.85	-22.6919999999996	40.0440000000003	46.0266096948277	84.2813289102086	59.8775087942271	54.0348121202271	56.2999074522351
459	473.6824	171.7198	9	13	458	22.9	-132.96	-69.9580000000003	150.241416939538	79.1373131013668	61.581064715672	53.8438135796541	55.2454784371257
460	476.4766	177.3088	9	13	459	22.95	55.8840000000009	111.78	124.971156096117	79.0708512735043	62.0405441025866	54.1521528209593	54.7036792811749
461	477.0485	178.4655	9	13	460	23	11.4379999999994	23.134	25.8071656715724	83.2566549451811	59.9011360033796	54.3342404507709	55.4201290076392
462	474.6403	178.2792	9	13	461	23.05	-48.1639999999993	-3.72599999999977	48.307907965466	59.8262234020944	68.0971764994918	55.3761449857202	58.1692648359252
463	472.0539	180.4048	9	13	462	23.1	-51.7280000000005	42.5119999999998	66.9556280532118	39.7997592949646	68.7687432308199	53.3381166852475	60.5943998595316
464	472.5239	178.8185	9	13	463	23.15	9.40000000000055	-31.7259999999999	33.0892592241048	40.6649589053924	58.3283649251748	53.2895281838947	61.3183083481761
465	473.0612	179.9382	9	13	464	23.2	10.7459999999992	22.3939999999999	24.8388355604682	57.1235017254792	49.9783814234179	54.9135832226001	61.3352500846409
466	471.7795	179.1462	9	13	465	23.25	-25.634	-15.84	30.1331637237115	54.2808315164586	51.7438664392524	54.6379480588471	68.9973512963325
467	471.9209	185.6747	9	13	466	23.3	2.82800000000066	130.57	130.6006220659	56.8305064482552	52.1087795180243	53.5809011049525	86.1071240153595
468	470.2484	183.6358	9	13	467	23.35	-33.4500000000003	-40.7780000000002	52.7422770081084	60.1570035518711	46.798724576268	52.7677056712062	104.306962360261
469	470.6393	185.8941	9	13	468	23.4	7.81799999999976	45.1660000000004	45.8376338830882	62.8227739731123	44.9979916521173	46.4749135700458	110.258538018404
470	469.3446	184.2744	9	13	469	23.45	-25.8939999999996	-32.3939999999999	41.4713210785474	47.0940573105693	47.7866223426135	41.4018988057111	122.192188983949
471	471.5142	184.1511	9	13	470	23.5	43.3920000000001	-2.46600000000001	43.4620158299176	39.3166176360774	49.3747601143146	42.7219076476533	142.414474283436
472	471.598	186.7476	9	13	471	23.55	1.67599999999993	51.9299999999998	51.9570387531851	33.1654768559794	39.0646257104132	49.7220338405362	155.241103119521
473	471.4056	186.0821	9	13	472	23.6	-3.84800000000041	-13.3100000000002	13.8550786356487	35.416241133356	36.7666681115925	58.2405804502139	159.861375212994
474	470.7588	185.6944	9	13	473	23.65	-12.9359999999997	-7.75399999999991	15.0819299825981	35.9267462555169	34.6214622149168	64.3513697576166	174.853503195819
475	473.3939	185.7725	9	13	474	23.7	52.7019999999993	1.56200000000013	52.7251424654304	31.0351941102571	32.8254161880042	66.4821961001258	185.430840556342
476	472.4904	187.8884	9	13	475	23.75	-18.069999999999	42.3179999999996	46.0145414407221	34.2167185871075	33.6999488560542	85.4842574430914	185.398253342741
477	472.5986	186.5177	9	13	476	23.8	2.16399999999908	-27.414	27.4992780268864	36.0774475738543	47.3352881630481	118.262695810492	186.790289022927
478	472.0963	187.9185	9	13	477	23.85	-10.0459999999998	28.0160000000001	29.7627010199007	30.2345912426525	69.6824363241598	154.579112600295	201.900877627644
479	473.2934	188.15	9	13	478	23.9	23.9420000000007	4.63000000000022	24.3855749163319	31.4731514565916	83.7047478631158	166.673262457154	214.735792789101
480	474.2294	187.4388	9	13	479	23.95	18.7199999999996	-14.2240000000004	23.5108608094216	63.635382215839	85.1777698576381	190.232225146938	213.640612530185
481	471.6477	187.8246	9	13	480	24	-51.6340000000002	7.71600000000035	52.2073425104173	105.148154061212	121.593754771868	230.494708116102	215.614815594661
482	462.258440142743	187.121858108243	9	13	481	24.05	-187.78519714514	-14.05483783514	188.310431823123	131.332048152377	197.460765910571	255.106061253322	216.510955641763
483	450.522036429663	185.370696099745	9	13	482	24.1	-234.7280742616	-35.02324016996	237.326560246766	140.120948472624	272.391557088998	266.384633740741	216.835328482236
484	442.984212645212	183.505125037125	9	13	483	24.15	-150.75647568902	-37.3114212524001	155.305045372158	211.714358087145	298.725062699391	296.417478207744	217.549542882941
485	446.190692573841	182.459155983003	9	13	484	24.2	64.1295985725799	-20.9193810824399	67.4553624106534	331.286149605303	347.639034105871	315.948097890084	220.305148166623
486	466.6872	183.1668	9	13	485	24.25	409.930148523181	14.1528803399399	410.174390583022	439.634960116784	427.28946737615	316.158558626635	221.200455244733
487	505.899680000431	185.912193295035	9	13	486	24.3	784.249600008619	54.9078659007	786.169389413915	466.118077246404	462.876834343596	319.999676940901	218.936293010261
488	544.774962821034	188.379972652228	9	13	487	24.35	777.505656412061	49.3555871438599	779.07061280417	555.157119739119	463.086831157322	351.034049584081	218.739633443794
489	559.1401	187.6049	9	13	488	24.4	287.302743579319	-15.5014530445601	287.72063102026	642.864576665154	509.130208552371	382.996672008156	218.570552196016
490	534.193504072964	181.714748775254	9	13	489	24.45	-498.93191854072	-117.80302449492	512.650574874226	594.467519081889	546.718425922529	385.879326254658	218.484209088232
491	492.619031565343	173.209338448817	9	13	490	24.5	-831.489450152419	-170.10820652874	848.7116752132	486.538702197859	510.723362481403	388.507723541668	218.299434157314
492	466.4719	165.6815	9	13	491	24.55	-522.94263130686	-150.55676897634	544.184101497588	552.142339858339	442.538587971231	383.29987744299	217.94956539954
493	477.79055926327	161.782704196543	9	13	492	24.6	226.3731852654	-77.9759160691401	239.426528384021	538.27973210594	429.676542079165	375.430076514258	218.367553441351
494	508.546388695372	160.39898095991	9	13	493	24.65	615.11658864204	-27.6744647326598	615.738819322658	378.582148297651	467.268281316921	370.747716008265	218.889240704882
495	530.694	159.475	9	13	494	24.7	442.952226092559	-18.4796191982002	443.337536112231	290.609656860572	424.119618403445	374.128100233119	217.999682866698
496	530.9155	156.9736	9	13	495	24.75	4.42999999999984	-50.0279999999998	50.2237561717558	372.81438196047	349.725979707187	356.916653046375	217.294899864927
497	531.6633	151.8114	9	13	496	24.8	14.9560000000019	-103.244	104.321644312195	382.394222775503	303.722920542384	319.609890210029	217.204239504012
498	499.653248221565	146.060739876187	9	13	497	24.85	-640.201035568701	-115.01320247626	650.450153883511	309.959504700951	287.773321871195	282.900154287292	217.006688405532
499	466.8401	141.1276	9	13	498	24.9	-656.262964431299	-98.66279752374	663.638023397822	320.869811116723	232.36522346416	270.467841934879	217.333446054458
500	466.812	137.0695	9	13	499	24.95	-0.561999999999898	-81.1619999999999	81.1639457394722	316.836184224196	201.53777454371	246.736193029526	217.295596312751
501	465.7544	131.9386	9	13	500	25	-21.1520000000007	-102.618	104.775288250618	202.73226178192	203.109943611347	206.104160198526	216.511123631849
502	463.8141	128.205	9	13	501	25.05	-38.8059999999996	-74.6719999999999	84.1535098495598	82.3362241528162	196.681192448827	180.793069545758	212.169460524851
503	463.1514	124.2638	9	13	502	25.1	-13.2539999999995	-78.8240000000002	79.9305416721294	93.116044386468	136.12376649542	170.350473141962	206.657654822311
504	464.3675	121.4309	9	13	503	25.15	24.3219999999997	-56.6580000000002	61.6578352523019	85.3500761059712	73.6674025528363	141.361003202021	203.145035879457
505	463.2019	114.7791	9	13	504	25.2	-23.3119999999997	-133.036	135.063046907731	76.5262006734584	69.3527676556066	120.051267843313	201.836093845743
506	461.9106	111.7452	9	13	505	25.25	-25.8260000000007	-60.6780000000001	65.9454468481338	69.515271208919	62.4823406898647	118.43124110322	192.551944889446
507	461.2699	113.6416	9	13	506	25.3	-12.8139999999996	37.928	40.0341326869959	64.9985809528564	57.8632185491316	114.408802067124	176.732590347794
508	460.175643769531	115.600481833147	9	13	507	25.35	-21.88512460938	39.1776366629401	44.8758943494326	45.5894909247453	52.9276244127285	82.9793272269833	162.255232746898
509	458.609654069175	116.768683427631	9	13	508	25.4	-31.31979400712	23.3640318896801	39.0743839719888	39.6146052737582	50.3567829398825	51.6702201007607	158.935934559194
510	456.910412484054	117.620694105542	9	13	509	25.45	-33.98483170242	17.0402135582199	38.0175967671755	39.2002364248048	38.5647611429166	48.7118663708442	147.59174658651
511	455.416400599288	118.631003188969	9	13	510	25.5	-29.8802376953199	20.2061816685401	36.0710185931984	36.339977616538	33.7525385950919	44.5145237220293	126.972592637237
512	454.4661	120.2741	9	13	511	25.55	-19.0060119857606	32.86193622062	37.9622884422287	35.7149849269086	32.1364116854201	41.039043606712	114.022585579846
513	454.2346	121.7852	9	13	512	25.6	-4.62999999999965	30.222	30.5746003080988	31.5400313610879	29.834887958547	37.8852331303643	109.427135029234
514	454.3641	119.9924	9	13	513	25.65	2.59000000000015	-35.856	35.9494205238416	27.8904719164256	29.673037648685	35.542355750649	95.5991645568618
515	454.6476	119.1835	9	13	514	25.7	5.67000000000007	-16.1780000000002	17.1428289380722	25.0725869460355	28.0709650860817	29.5440874583674	85.987366302624
516	454.8683	120.0469	9	13	515	25.75	4.41399999999931	17.268	17.8232213698869	23.329798300556	26.5467067541939	28.1872367325172	86.137526884491
517	455.4681	121.0789	9	13	516	25.8	11.9960000000003	20.6400000000002	23.8728635902779	23.6310903704615	24.2148686642924	33.8552904855589	85.4957048500714
518	454.52	120.535	9	13	517	25.85	-18.9620000000002	-10.8780000000002	21.8606570807012	24.6018988110755	22.842841848	41.6103112065042	72.1685810414278
519	455.6628	119.0513	9	13	518	25.9	22.8560000000004	-29.674	37.4558808733691	25.2029415919621	20.7279285614156	47.4040271835088	58.0203633691233
520	455.3459	120.1045	9	13	519	25.95	-6.33800000000065	21.0640000000001	21.9968711411421	23.3571503825493	20.5234137738181	48.4473001434946	56.9455842855848
521	455.327356810825	121.145756663881	9	13	520	26	-0.370863783499544	20.82513327762	20.8284352743202	22.3558853954441	22.6219348699425	47.8410250759483	56.4453314677712
522	455.993865985586	121.448866528938	9	13	521	26.05	13.3301834952204	6.06219730113992	14.6439075432138	17.8247667523697	35.5741692856978	47.252101613934	57.5993948561432
523	456.813	121.2509	9	13	522	26.1	16.3826802882795	-3.95933057875993	16.8543321451752	16.4449287365607	53.3857344544614	48.5037969165063	57.1795291339739
524	457.369339773453	120.762937559465	9	13	523	26.15	11.1267954690607	-9.7592488107	14.800287657997	20.0409281479229	65.1350167183326	49.8373259117025	57.9786976508586
525	457.7155	120.0921	9	13	524	26.2	6.92320453093998	-13.4167511893	15.0976810620973	47.7911881888462	68.8236352009075	51.9234647619349	55.53263826857
526	459.3613	119.0642	9	13	525	26.25	32.9160000000002	-20.558	38.8084323311315	84.4155835134788	69.1353433977028	53.8438126657625	54.3641250820279
527	466.5667	116.436	9	13	526	26.3	144.108	-52.5639999999999	153.39520774783	112.445266684296	70.2893345635756	56.5826076330191	54.8884223827921
528	475.294996033951	111.558176867163	9	13	527	26.35	174.56592067902	-97.5564626567402	199.976308768338	121.202341665254	74.1647519850126	61.3578348558722	NA
529	482.1217	107.895	9	13	528	26.4	136.534079320979	-73.2635373432601	154.948703512081	118.229758647483	78.9467232619895	64.3705066374859	NA
530	485.0506	107.5957	9	13	529	26.45	58.578	-5.98600000000005	58.8830559668908	92.787480938305	83.3235157500518	65.1793022003255	NA
531	485.0763	106.3987	9	13	530	26.5	0.514000000000578	-23.9399999999998	23.9455172422729	63.9139204565465	85.0656904615824	68.376139213513	NA
532	485.1732	107.7043	9	13	531	26.55	1.9380000000001	26.112	26.1838192019422	45.4481798396834	77.5910459803403	74.1597461055744	NA
533	486.164510229171	110.302004559489	9	13	532	26.6	19.8262045834201	51.9540911897801	55.6085063595455	45.4446898348493	69.329935257283	76.4738251375834	NA
534	487.942121871383	112.879456398691	9	13	533	26.65	35.5522328442396	51.54903678404	62.6200004277654	51.9016222756822	63.6059965566392	80.4150395510682	NA
535	490.326358399009	114.605235958149	9	13	534	26.7	47.68473055252	34.5155911891598	58.8656059427204	62.3946110223757	61.5349691997434	81.5211890787726	NA
536	493.137543284424	114.647923678405	9	13	535	26.75	56.2236977083001	0.853754405119957	56.2301794464375	74.7459500580195	67.6169350293233	80.5410134315385	NA
537	496.196	112.1761	9	13	536	26.8	61.1691343115206	-49.4364735680998	78.6487629354096	81.763813273595	78.0301576475733	75.9215542800252	NA
538	499.4032	107.2618	9	13	537	26.85	64.144	-98.2860000000002	117.365201537764	77.6252485646376	78.7828982901543	NA	NA
539	502.4124	103.4131	9	13	538	26.9	60.1839999999993	-76.9739999999999	97.7093165056429	83.3322477829643	81.8833558401469	NA	NA
540	504.1124	102.5454	9	13	539	26.95	33.9999999999998	-17.354	38.1727823979335	93.6657042727709	79.7188624074935	NA	NA
541	507.6049	100.1443	9	13	540	27	69.8500000000001	-48.022	84.7651755380712	82.8198465222891	76.0163364014947	NA	NA
542	511.945	95.28434	9	13	541	27.05	86.8020000000001	-97.1992	130.316045384442	82.0028984066988	74.2520625797101	NA	NA
543	512.7184	92.22375	9	13	542	27.1	15.4679999999996	-61.2118000000001	63.1359127853554	81.8124762503494	NA	NA	NA
544	514.744	88.00346	9	13	543	27.15	40.5120000000011	-84.4057999999998	93.6245759276915	68.7004250200251	NA	NA	NA
545	514.8472	86.14529	9	13	544	27.2	2.06400000000031	-37.1634	37.2206716161867	54.8384208866494	NA	NA	NA
546	514.2328	85.40733	9	13	545	27.25	-12.2880000000009	-14.7592	19.2049193864495	NA	NA	NA	NA
547	511.6359	87.00747	9	13	546	27.3	-51.9380000000001	32.0027999999999	61.0060247175638	NA	NA	NA	NA
548	NA	NA	9	13	547	27.35	NA	NA	NA	NA	NA	NA	NA
549	NA	NA	9	13	548	27.4	NA	NA	NA	NA	NA	NA	NA
550	NA	NA	9	13	549	27.45	NA	NA	NA	NA	NA	NA	NA
551	NA	NA	9	13	550	27.5	NA	NA	NA	NA	NA	NA	NA
552	NA	NA	9	13	551	27.55	NA	NA	NA	NA	NA	NA	NA
553	NA	NA	9	13	552	27.6	NA	NA	NA	NA	NA	NA	NA
554	NA	NA	9	13	553	27.65	NA	NA	NA	NA	NA	NA	NA
555	NA	NA	9	13	554	27.7	NA	NA	NA	NA	NA	NA	NA
556	NA	NA	9	13	555	27.75	NA	NA	NA	NA	NA	NA	NA
557	NA	NA	9	13	556	27.8	NA	NA	NA	NA	NA	NA	NA
558	NA	NA	9	13	557	27.85	NA	NA	NA	NA	NA	NA	NA
559	NA	NA	9	13	558	27.9	NA	NA	NA	NA	NA	NA	NA
560	NA	NA	9	13	559	27.95	NA	NA	NA	NA	NA	NA	NA
561	NA	NA	9	13	560	28	NA	NA	NA	NA	NA	NA	NA
562	NA	NA	9	13	561	28.05	NA	NA	NA	NA	NA	NA	NA
563	NA	NA	9	13	562	28.1	NA	NA	NA	NA	NA	NA	NA
564	NA	NA	9	13	563	28.15	NA	NA	NA	NA	NA	NA	NA
565	NA	NA	9	13	564	28.2	NA	NA	NA	NA	NA	NA	NA
566	NA	NA	9	13	565	28.25	NA	NA	NA	NA	NA	NA	NA
567	NA	NA	9	13	566	28.3	NA	NA	NA	NA	NA	NA	NA
568	NA	NA	9	13	567	28.35	NA	NA	NA	NA	NA	NA	NA
569	NA	NA	9	13	568	28.4	NA	NA	NA	NA	NA	NA	NA
570	NA	NA	9	13	569	28.45	NA	NA	NA	NA	NA	NA	NA
571	NA	NA	9	13	570	28.5	NA	NA	NA	NA	NA	NA	NA
572	NA	NA	9	13	571	28.55	NA	NA	NA	NA	NA	NA	NA
573	NA	NA	9	13	572	28.6	NA	NA	NA	NA	NA	NA	NA
574	NA	NA	9	13	573	28.65	NA	NA	NA	NA	NA	NA	NA
575	NA	NA	9	13	574	28.7	NA	NA	NA	NA	NA	NA	NA
576	NA	NA	9	13	575	28.75	NA	NA	NA	NA	NA	NA	NA
577	NA	NA	9	13	576	28.8	NA	NA	NA	NA	NA	NA	NA
578	NA	NA	9	13	577	28.85	NA	NA	NA	NA	NA	NA	NA
579	NA	NA	9	13	578	28.9	NA	NA	NA	NA	NA	NA	NA
580	NA	NA	9	13	579	28.95	NA	NA	NA	NA	NA	NA	NA
581	NA	NA	9	13	580	29	NA	NA	NA	NA	NA	NA	NA
582	NA	NA	9	13	581	29.05	NA	NA	NA	NA	NA	NA	NA
583	NA	NA	9	13	582	29.1	NA	NA	NA	NA	NA	NA	NA
584	NA	NA	9	13	583	29.15	NA	NA	NA	NA	NA	NA	NA
585	NA	NA	9	13	584	29.2	NA	NA	NA	NA	NA	NA	NA
586	NA	NA	9	13	585	29.25	NA	NA	NA	NA	NA	NA	NA
587	NA	NA	9	13	586	29.3	NA	NA	NA	NA	NA	NA	NA
588	NA	NA	9	13	587	29.35	NA	NA	NA	NA	NA	NA	NA
589	NA	NA	9	13	588	29.4	NA	NA	NA	NA	NA	NA	NA
590	NA	NA	9	13	589	29.45	NA	NA	NA	NA	NA	NA	NA
591	NA	NA	9	13	590	29.5	NA	NA	NA	NA	NA	NA	NA
592	NA	NA	9	13	591	29.55	NA	NA	NA	NA	NA	NA	NA
593	NA	NA	9	13	592	29.6	NA	NA	NA	NA	NA	NA	NA
594	NA	NA	9	13	593	29.65	NA	NA	NA	NA	NA	NA	NA
595	NA	NA	9	13	594	29.7	NA	NA	NA	NA	NA	NA	NA
596	NA	NA	9	13	595	29.75	NA	NA	NA	NA	NA	NA	NA
597	NA	NA	9	13	596	29.8	NA	NA	NA	NA	NA	NA	NA
598	NA	NA	9	13	597	29.85	NA	NA	NA	NA	NA	NA	NA
599	NA	NA	9	13	598	29.9	NA	NA	NA	NA	NA	NA	NA
600	NA	NA	9	13	599	29.95	NA	NA	NA	NA	NA	NA	NA
601	NA	NA	9	13	600	30	NA	NA	NA	NA	NA	NA	NA
