# Supplementary material for: An automated feeding system for the African killifish reveals the impact of diet on lifespan and allows scalable assessment of associative learning
Source: eLife. 2022 Nov 10;11:e69008. doi: 10.7554/eLife.69008 (PMC9788828; doi:10.7554/eLife.69008)
Supplement: Figure 6—source data 3. [file elife-69008-fig6-data3.zip › Filtered and Interpolated Trajectories with Kinematics/t5_REC0012 DLC_likelihood-euclidean-filtered_splines-interpolated_kinematics_02_resnet50_TrainAllTheThingsJun28shuffle1_1030000.csv]

	x2	y2	fishnum	recording_num	bodyparts_coords	seconds	velocity_x	velocity_y	velocity_xy	velocity_xy_5frame	velocity_xy_10frame	velocity_xy_20frame	velocity_xy_40frame
1	70.024467913257	9.34941316798861	5	12	0	0	0	0	0	NA	NA	NA	NA
2	65.98077	14.83057	5	12	1	0.05	-80.8739582651398	109.623136640228	136.227123629304	NA	NA	NA	NA
3	70.3934	18.49967	5	12	2	0.1	88.2525999999999	73.382	114.775604249161	155.000074128572	NA	NA	NA
4	81.7624391719761	20.6624957696754	5	12	3	0.15	227.380783439522	43.256515393508	231.458736714689	211.82251176333	NA	NA	NA
5	96.31863	22.09945	5	12	4	0.2	291.123816560478	28.739084606492	292.538906049705	236.929225032512	197.45224758985	NA	NA
6	110.449140583268	23.5582197996613	5	12	5	0.25	282.61021166536	29.1753959932259	284.112188173794	261.902647670505	214.953461831565	NA	NA
7	123.436180256124	25.1810098589148	5	12	6	0.3	259.74079345712	32.45580118507	261.760689975212	259.167737414255	216.754516079411	NA	NA
8	135.285718661699	26.9586542634083	5	12	7	0.35	236.9907681115	35.55288808987	239.642717439128	239.904421051129	218.680189768957	NA	NA
9	146.003725443121	28.8819870987894	5	12	8	0.4	214.36013562844	38.466656707622	217.784185433436	218.0844118998	206.996084992409	NA	NA
10	155.596170243522	30.9418424507057	5	12	9	0.45	191.84889600802	41.197107038326	196.222324234078	196.57980712631	187.380096336262	148.813808371325	NA
11	164.069022706031	33.1290544048049	5	12	10	0.5	169.45704925018	43.7442390819839	175.012142417147	175.457731867409	166.970175710853	152.618618140962	NA
12	171.428252473779	35.4344570467346	5	12	11	0.55	147.18459535496	46.1080528385941	154.237666107763	154.824432570564	147.471901174579	150.367162277024	NA
13	177.679829189896	37.8488844621424	5	12	12	0.6	125.03153432234	48.288548308156	134.032341144619	134.855771621394	129.375717725898	150.034205010311	NA
14	182.829722497513	40.363170736676	5	12	13	0.65	102.99786615234	50.2857254906719	114.617688949213	115.855939521906	113.374583702963	144.67487321279	NA
15	186.883902039758	42.9681499559831	5	12	14	0.7	81.0835908449002	52.0995843861421	96.3790194882264	98.363995222848	100.1753691528	136.659402599244	NA
16	189.848337459763	45.6546562057112	5	12	15	0.75	59.2887084001001	53.7301249945619	80.0129819197069	83.2937035843872	90.2837744503592	128.979373374745	NA
17	191.728998400658	48.413523571508	5	12	16	0.8	37.6132188179002	55.1773473159361	66.7779446124743	71.9247348353616	83.9798084746366	121.896740699382	NA
18	192.531854505573	51.2355861390212	5	12	17	0.85	16.0571220982996	56.441251350264	58.6808829523157	65.494966684207	81.388220251664	115.09346215482	NA
19	192.262875417637	54.1116779938984	5	12	18	0.9	-5.37958175872006	57.5218370975439	57.7728452040847	64.7116093788127	82.3536614331703	108.783861295764	NA
20	190.928030779982	57.0326332217872	5	12	19	0.95	-26.6968927530996	58.4191045577761	64.2301787324532	69.5956217264252	85.9387088622268	103.809403504912	127.66936978746
21	188.533290235737	59.9892859083354	5	12	20	1	-47.8948108848999	59.1330537309639	76.0961953927356	79.4827369189408	90.9885710386375	99.9741828706395	131.085129064239
22	185.084623428033	62.9724701391904	5	12	21	1.05	-68.97333615408	59.6636846171	91.1980063505365	92.7825880309791	96.3215802241852	95.4026248249816	128.770235479504
23	180.588	65.97302	5	12	22	1.1	-89.9324685606604	60.0109972161921	108.116458914894	106.382451040247	100.811206583742	93.5787314522268	127.932674323285
24	175.122733826252	68.9293273624036	5	12	23	1.15	-109.30532347496	59.1261472480718	124.272100764276	117.265532698462	104.193138888565	93.9377251809205	123.118633293144
25	169.061515707342	71.5700152420073	5	12	24	1.2	-121.2243623782	52.8137575920741	132.229493778791	123.047538721945	107.443437857024	99.0708575721896	117.238538617184
26	162.850380675305	73.5712644404093	5	12	25	1.25	-124.22270064074	40.0249839680399	130.511603683814	122.139676248543	109.66459129092	103.487258359181	112.042459963358
27	156.935363762179	74.6092557592075	5	12	26	1.3	-118.30033826252	20.7598263759641	120.108036467951	115.603689746151	106.825441175327	102.050631703449	110.752668594504
28	151.7625	74.36017	5	12	27	1.35	-103.45727524358	-4.98171518415006	103.577146547885	108.504424673801	105.76924265279	101.768462080316	109.764248363032
29	147.3219	73.2404	5	12	28	1.4	-88.8119999999998	-22.3954000000001	91.5921682523127	102.063649883377	105.521788928671	102.534947780991	107.819600574748
30	142.5781	74.1836	5	12	29	1.45	-94.8759999999999	18.8640000000001	96.7331684170429	90.6033436287081	112.203006282152	106.524931203595	105.665329767694
31	139.7458	78.20095	5	12	30	1.5	-56.6460000000001	80.3470000000002	98.3077297316952	89.3988090570359	115.985945679724	109.551639987515	103.135905308676
32	141.5732	80.75482	5	12	31	1.55	36.5480000000002	51.0773999999998	62.8065051946054	95.4398881111905	107.779683182713	107.173308681984	100.532171801379
33	144.3301	76.73093	5	12	32	1.6	55.1379999999995	-80.4777999999999	97.5544736895234	115.901587890504	102.725717576889	105.83114363626	99.6301850788831
34	150.3466	77.67345	5	12	33	1.65	120.33	18.8504	121.797563523085	129.90824147607	100.876756673416	101.562393373499	97.2165375613248
35	159.918434014933	74.9487560891129	5	12	34	1.7	191.43668029866	-54.493878217742	199.041667313609	124.956022736717	105.606424550165	97.8176746351242	95.5764554009682
36	167.4193	71.12989	5	12	35	1.75	150.01731970134	-76.377321782258	168.340997659526	116.052626096743	109.438688684111	95.10554655197	94.106026055091
37	169.2753	70.71288	5	12	36	1.8	37.1199999999999	-8.3402000000001	38.0454114978402	106.313625235642	107.521176188642	99.6085964896265	92.7788698938298
38	171.8796	70.21282	5	12	37	1.85	52.0860000000005	-10.0012000000001	53.0374904896532	95.3112612098269	105.893044619731	104.435034571244	91.671012229485
39	174.4587	72.80284	5	12	38	1.9	51.5819999999997	51.8004000000002	73.1025592175813	88.9691358921515	97.6029978183268	106.855339853732	91.349116611789
40	181.5371	71.47704	5	12	39	1.95	141.568	-26.516	144.029847184534	90.0863296405664	83.4323429880959	107.521256030476	90.1698900812789
41	186.8759	67.21478	5	12	40	2	106.776	-85.2452	136.630371071149	95.7334631427182	74.2251474242164	106.297627746712	89.5055103635714
42	188.334	65.59207	5	12	41	2.05	29.162	-32.4542	43.6313802399145	88.8923704010115	91.4375097965405	105.661718777777	90.531858418052
43	192.3134	66.41529	5	12	42	2.1	79.588	16.4643999999998	81.2731580004123	71.553424766365	106.144351565599	105.681638705539	93.2448186213274
44	193.8254	67.63853	5	12	43	2.15	30.24	24.4648000000001	38.897095509048	59.4811589562813	112.833923034049	100.495349941729	94.0489362171072
45	196.3668	68.96502	5	12	44	2.2	50.8280000000002	26.5297999999999	57.3351190113007	92.7886899525145	109.436087510786	92.0820532297469	94.4954006279705
46	199.7461	70.73215	5	12	45	2.25	67.586	35.3426000000002	76.2690420207309	116.555239988481	103.156566809314	84.7247937510015	93.7546803182959
47	207.8407	77.43327	5	12	46	2.3	161.892	134.0224	210.169035221081	136.775475667086	103.802261366913	83.5071080842107	93.4739897390537
48	217.6378	79.46373	5	12	47	2.35	195.942	40.6092000000001	200.105908180243	147.318750255207	105.470232791348	81.5735623786544	93.2355858937124
49	224.5605	80.50056	5	12	48	2.4	138.454	20.7365999999999	139.998273902073	146.831974662346	103.387702065131	80.1632854425874	93.4419775999934
50	230.0542	80.18817	5	12	49	2.45	109.874	-6.24779999999987	110.051491951904	114.815832781311	100.731763471398	73.8148489589632	94.4026293803432
51	233.6192	79.22908	5	12	50	2.5	71.3	-19.1818000000001	73.8351640564304	94.3852255942159	95.2244400777866	69.4593807396276	93.5759103062898
52	236.1227	79.29682	5	12	51	2.55	50.0700000000001	1.35480000000001	50.0883258159025	69.9999284631768	75.576706371881	73.8904081541197	94.6446584608394
53	241.0172	79.47227	5	12	52	2.6	97.8899999999999	3.50899999999996	97.9528722447687	54.1447766875891	57.0027731917092	80.6584936063947	93.9277197735069
54	241.8145	79.04708	5	12	53	2.65	15.9460000000001	-8.50380000000001	18.0717882468782	43.6169054932268	47.4926478511261	86.5354790607156	93.243477021789
55	243.3252	78.75442	5	12	54	2.7	30.2139999999997	-5.85319999999996	30.7757330739656	36.3375799624512	38.1936104071407	91.1731266208168	88.5434762100168
56	244.3318	79.08595	5	12	55	2.75	20.1319999999998	6.63060000000002	21.1958080846188	19.6203207892026	35.7621946699413	92.4038140846218	85.0620428566556
57	244.1218	78.43437	5	12	56	2.8	-4.19999999999959	-13.0315999999999	13.6916981620248	24.9853672390754	43.9785549413268	87.3393829884808	84.3123068135602
58	243.481	78.10976	5	12	57	2.85	-12.8160000000003	-6.49220000000014	14.3665763785256	22.2424441266923	55.8467544214411	82.0361372161803	83.4173491131603
59	242.2196	79.9667	5	12	58	2.9	-25.2279999999996	37.1388000000002	44.8970204962422	27.9074838466559	69.6832560562999	80.0286153462542	81.6210013644761
60	243.0441	79.74783	5	12	59	2.95	16.4899999999994	-4.37740000000019	17.0611175120501	51.6195299202024	81.6144897702359	81.2840027302108	78.4152766790881
61	245.4543	80.31507	5	12	60	3	48.2040000000001	11.3448000000002	49.5210066844366	92.0731880536796	89.5831880914571	80.8541928658674	75.196931566948
62	251.4753	83.04893	5	12	61	3.05	120.42	54.6771999999999	132.251928529757	114.381144873524	99.1020596050807	83.6275981439016	75.1392211231669
63	262.1719	81.34323	5	12	62	3.1	213.932	-34.1139999999999	216.634867045912	140.986535413779	107.069501240651	82.1738008414743	74.2689052323707
64	269.8061	79.64024	5	12	63	3.15	152.684	-34.0598	156.436804595466	151.258892336258	112.564582841382	85.9916041018489	73.6074317343533
65	277.2862	79.03677	5	12	64	3.2	149.602	-12.0694	150.088070213325	146.584589289959	124.374395053281	85.0048991902867	72.8611446719054
66	282.3279	78.87991	5	12	65	3.25	100.834	-3.13720000000018	100.882791296831	122.065814427623	125.946191061793	85.3992919623097	71.2884304575921
67	287.6469	77.71991	5	12	66	3.3	106.38	-23.1999999999999	108.880413298261	110.74802080924	123.276641346476	85.1175055429097	66.3635672323935
68	292.197	76.53422	5	12	67	3.35	91.0019999999997	-23.7137999999999	94.0409927342324	107.762254692782	108.500847261508	85.2611358476662	62.1561727740456
69	297.1802	76.23141	5	12	68	3.4	99.6640000000002	-6.05620000000016	99.847836503552	100.633489787329	102.299952147398	83.0787172863647	59.2398342462242
70	303.938	76.18462	5	12	69	3.45	135.155999999999	-0.935800000000029	135.159239631036	99.9686934029939	88.3953086103375	83.0157043992129	57.3136886071433
71	306.8243	74.66489	5	12	70	3.5	57.7260000000001	-30.3945999999999	65.2389667695619	94.9358800953921	81.2153958331623	80.9344823942684	56.9515568772887
72	311.72	72.69321	5	12	71	3.55	97.9140000000007	-39.4336000000001	105.556431376587	93.8518834855556	71.1329514807388	76.388034092214	58.7615800817446
73	314.9381	71.46687	5	12	72	3.6	64.3619999999999	-24.5267999999999	68.8769261962232	69.0283625278926	63.4527704546811	67.8793168583467	62.3441707778942
74	319.657	71.62027	5	12	73	3.65	94.3779999999992	3.0680000000001	94.4278534543694	61.797301878996	53.5928517313471	60.6793844079909	66.1219878752333
75	319.6475	71.06827	5	12	74	3.7	-0.190000000000055	-11.0400000000001	11.0416348427216	42.2972095584837	41.6570137451448	54.549162722994	69.3719252891419
76	321.0934	71.22326	5	12	75	3.75	28.9179999999999	3.09979999999996	29.0836635250787	31.9696608139702	35.9227737267434	50.1730468305624	72.7522647731929
77	321.4954	71.19791	5	12	76	3.8	8.04000000000087	-0.507000000000062	8.0559697740256	13.3338199771387	29.4994268379516	45.3877514763062	76.3160052592908
78	321.9775	70.48338	5	12	77	3.85	9.64200000000005	-14.2905999999999	17.2391824736557	14.285664962397	27.2577864551858	42.2762083319108	81.0852268426036
79	321.932	70.44063	5	12	78	3.9	-0.910000000000082	-0.854999999999961	1.24864927021165	10.0482455744908	19.0588166685839	38.4510531461941	84.5409850432244
80	321.1516	70.31757	5	12	79	3.95	-15.6080000000009	-2.46119999999991	15.8008597690134	16.7016441174196	20.7030168356506	33.3433744840757	88.9086153429452
81	320.8276	70.09193	5	12	80	4	-6.47999999999911	-4.51279999999997	7.89656658554768	22.5459120964014	19.1306978279625	33.0489208887101	93.4032867576119
82	320.9718	72.15304	5	12	81	4.05	2.88399999999911	41.2222	41.3229624886696	24.7838133600292	19.6425514718737	33.8955620195875	93.3455991284831
83	318.6693	72.46117	5	12	82	4.1	-46.049999999999	6.16259999999983	46.4605223685648	27.1203687089041	21.0996462091405	42.5145407143141	91.5281516997108
84	318.049	72.41648	5	12	83	4.15	-12.4060000000009	-0.893799999999771	12.4381555883507	28.2131500814342	23.3092545610412	46.2523716486177	91.8603865633278
85	317.2227	71.31848	5	12	84	4.2	-16.5260000000001	-21.9600000000003	27.4836365133876	22.5834588263278	25.0297352230066	53.738951387997	90.3470321901089
86	317.793	71.66635	5	12	85	4.25	11.4060000000006	6.95740000000001	13.3604734481984	19.6533803218796	30.1750680506767	60.1052375840762	92.9101428168993
87	317.9733	71.03278	5	12	86	4.3	3.60599999999977	-12.6713999999998	13.1745062131373	21.8346957620531	38.2916972012234	67.5145049756719	95.8535221545303
88	319.556	70.87539	5	12	87	4.35	31.6539999999998	-3.14780000000013	31.8101298463239	22.9391017371091	57.7712949734424	76.9093178375409	95.985295673253
89	318.9025	71.84254	5	12	88	4.4	-13.0700000000002	19.3430000000001	23.3447327892184	32.1369860199192	73.4459266286515	86.0032528000842	95.213971835515
90	320.5134	71.48416	5	12	89	4.45	32.2180000000003	-7.16759999999994	33.0056663886675	53.9999355761191	86.7748859403435	94.8015262866775	93.3510413938304
91	322.5257	69.30318	5	12	90	4.5	40.2459999999996	-43.6196000000001	59.3498948622487	95.8892096250052	101.07977734019	105.872091120955	91.9898794726917
92	327.2859	73.15669	5	12	91	4.55	95.2040000000011	77.0702	122.489253994137	125.05715749525	115.38645847947	110.303164164752	89.6202203702124
93	337.797	79.07518	5	12	92	4.6	210.222	118.3698	241.256500090754	150.610670143578	132.718989465941	115.176986541075	88.3060331808531
94	346.1544	80.38374	5	12	93	4.65	167.148	26.1712	169.184472140442	170.022568660461	148.697251039127	123.041388718665	86.4253190212463
95	354.1896	80.61962	5	12	94	4.7	160.703999999999	4.71759999999989	160.773229630308	176.772981382821	164.573317350348	126.144901657224	86.7451041741988
96	362.01	80.58668	5	12	95	4.75	156.408	-0.658799999999928	156.409387446662	169.548769306877	181.569114191234	135.647238803236	89.6121108544
97	369.8179	80.84177	5	12	96	4.8	156.158	5.10179999999991	156.24131760594	172.337344583004	182.314631128281	146.319292832754	92.4829767103416
98	380.0524	80.16621	5	12	97	4.85	204.689999999999	-13.5111999999998	205.135439711035	178.535964557119	172.582678108708	149.694383014595	93.7649150708232
99	389.2034	80.47968	5	12	98	4.9	183.02	6.26939999999991	183.127348521077	193.115659722008	172.636850808678	151.976890524836	94.6475156898876
100	398.4574	82.98952	5	12	99	4.95	185.08	50.1967999999999	191.76632950088	187.856280873741	165.514917374104	153.358708303585	95.2781557568215
101	409.6703	85.38245	5	12	100	5	224.258	47.8586000000001	229.307863271105	175.616586910538	170.214700266282	150.930838056673	96.5377584854245
102	416.0265	86.72878	5	12	101	5.05	127.124	26.9265999999999	129.944423364606	172.936357034351	177.252127186039	145.344878720837	97.2973530839978
103	423.2233	86.7552	5	12	102	5.1	143.936	0.528400000000033	143.93696989502	152.493870191089	166.669776563249	134.097525647392	98.1651059930059
104	431.6967	86.28728	5	12	103	5.15	169.468000000001	-9.35840000000013	169.726199140145	147.313740810557	155.256530010545	126.598266393875	100.146994857105
105	435.8957	84.73224	5	12	104	5.2	83.9799999999991	-31.1007999999998	89.5538952845706	166.647973498336	142.144099256822	119.7512569604	102.231281859038
106	438.402690983149	74.8757073750194	5	12	105	5.25	50.1398196629805	-197.130652499612	203.407216368444	157.722966215961	120.292561922113	119.118984124724	105.511851061293
107	439.8436	63.63692	5	12	106	5.3	28.8181803370196	-224.775747500388	226.615586803501	137.576702986738	108.375126313393	117.451448445011	109.283197763957
108	439.7169	58.67294	5	12	107	5.35	-2.53399999999942	-99.2796000000001	99.311933483142	131.794328322554	95.6123731860768	110.620512304105	110.993583188797
109	438.8354	55.33772	5	12	108	5.4	-17.6300000000003	-66.7044	68.9948829940309	93.2713830336684	80.559681979072	103.291778579691	112.098447788731
110	440.1187	52.59058	5	12	109	5.45	25.6659999999999	-54.9427999999999	60.6420219636515	50.1022791284508	73.9875965466968	95.7547852269654	111.775189454599
111	439.9449	52.07971	5	12	110	5.5	-3.47599999999943	-10.2174000000001	10.7924899240165	33.501780156193	68.0232679831653	87.2034258498936	112.484635571999
112	439.8331	52.60648	5	12	111	5.55	-2.23600000000033	10.5354	10.7700672774129	23.5426609714063	57.650769703984	84.2915420032434	110.519387526486
113	440.6055	52.34496	5	12	112	5.6	15.4480000000001	-5.23039999999995	16.3094386218534	16.1808647708396	54.5712480449618	81.1532254449368	105.278941534254
114	441.1385	53.14336	5	12	113	5.65	10.6600000000003	15.968	19.1992870700973	42.7751529326622	51.3270271488374	77.2526009955445	101.657185079489
115	440.2231	53.9063	5	12	114	5.7	-18.3080000000007	15.2588	23.8330409608179	65.1992602795173	49.3654711971092	78.3176620608521	98.0408393136376
116	435.6937	59.48794	5	12	115	5.75	-90.5880000000002	111.6328	143.763930733129	75.6407159337306	54.1142897776745	75.3764633193504	94.1637761890864
117	432.217348097796	64.5545195994869	5	12	116	5.8	-69.5270380440797	101.331591989738	122.890604011688	79.1113933262684	60.2079576930934	72.2471026951598	91.7724697473527
118	430.886664628602	67.7113586418321	5	12	117	5.85	-26.6136693838803	63.1367808469042	68.5167168929196	82.5500776233787	66.6940777037967	72.2927833629984	88.0822378926998
119	431.326246588557	69.4853407860066	5	12	118	5.9	8.7916391991007	35.4796428834899	36.5526740327865	65.4534266226867	73.945520012017	72.2200050526266	84.3268982019516
120	433.160690973799	70.4033496909812	5	12	119	5.95	36.6888877048393	18.360178099492	41.0264624463696	55.2166551066695	82.6477275750074	70.1916706056136	80.6863992046301
121	436.014594780466	70.9922690157268	5	12	120	6	57.0780761333401	11.7783864949121	58.2806757296696	57.7474394738629	82.7296586555355	74.0384330873252	75.780671352612
122	439.512555004695	71.7789824192143	5	12	121	6.05	69.9592044845804	15.7342680697499	71.7067464316021	68.7796466977656	86.8434356863356	75.6938963321339	72.9820876704705
123	443.279168642625	73.2903735604145	5	12	122	6.1	75.3322727585999	30.2278228240039	81.1706387288868	82.7453775266361	90.0143186810351	76.4603574211151	69.8718619201226
124	446.939032690394	76.0533260982982	5	12	123	6.15	73.1972809553804	55.2590507576741	91.7137101523	100.005890688384	93.1129829564159	76.7161037651036	66.8605447403976
125	450.116744144139	80.5947236918364	5	12	124	6.2	63.5542290748992	90.8279518707641	110.855116590722	118.470216266002	91.0178700141179	76.3304216668748	65.896134255505
126	452.4369	87.44145	5	12	125	6.25	46.4031171172201	136.934526163272	144.58324153841	122.281197888207	93.9625763969759	69.208568253449	62.6968633629463
127	453.1418	95.61252	5	12	126	6.3	14.0980000000002	163.4214	164.028374319689	117.446319215066	91.1798349711744	66.0934910496942	58.9876944076556
128	452.0744	100.5088	5	12	127	6.35	-21.3479999999993	97.9255999999998	100.225546839915	99.2903625015997	86.2266371384334	65.543963481294	58.6563045493416
129	453.4026	103.6136	5	12	128	6.4	26.5639999999996	62.0960000000002	67.5393167865948	87.9192621055675	79.4866875181903	65.3620178242123	59.4585024428534
130	452.4901	104.0318	5	12	129	6.45	-18.2500000000005	8.36399999999998	20.0753330233901	63.8894536763471	70.0131157587421	65.6180131822948	58.120230084213
131	453.8185	108.2122	5	12	130	6.5	26.5679999999998	83.6079999999998	87.727739558249	50.1720763886596	55.6874778513625	64.3579168553303	58.2803873844529
132	453.0533	110.2684	5	12	131	6.55	-15.3039999999999	41.1240000000001	43.8793321735872	41.5270558213144	45.3435464130528	61.6726333376975	58.389543937761
133	454.3031	109.2986	5	12	132	6.6	24.9959999999999	-19.3960000000001	31.6386604014771	40.7358690158845	41.0736082815529	58.5904983953083	58.2425161807544
134	453.3336	110.0321	5	12	133	6.65	-19.3899999999996	14.6700000000001	24.3142139498687	23.4556935971574	37.6110526920088	56.4684884852508	59.6782473985367
135	453.1246	109.2537	5	12	134	6.7	-4.18000000000006	-15.5680000000001	16.1193989962406	26.7976391497585	40.2181563504718	53.474606450158	61.8420914200108
136	453.0696	109.2166	5	12	135	6.75	-1.10000000000014	-0.741999999999905	1.32686246461348	31.9751401744462	34.7532573136848	50.0172634065423	62.0810624707792
137	453.9081	112.1277	5	12	136	6.8	16.7700000000002	58.2220000000001	60.5890599365927	33.6950495627031	32.1654317042206	45.7282861201514	61.773582955754
138	453.9012	115.004	5	12	137	6.85	-0.137999999999465	57.526	57.5261655249157	39.700443685059	30.9543596521832	45.0198257356847	61.9039293660757
139	454.0157	116.6457	5	12	138	6.9	2.28999999999928	32.834	32.9137608911531	46.0508210302121	33.4502894523113	46.6969998330801	61.914696921895
140	452.6758	118.5241	5	12	139	6.95	-26.798	37.568	46.1463696080201	37.5332242586828	36.9360971415739	46.0487895628124	62.1434082438929
141	451.9654	120.0177	5	12	140	7	-14.2079999999999	29.872	33.078749190379	29.9335791299202	44.3470489617221	42.5223416815807	61.3608370360107
142	451.4532	119.2776	5	12	141	7.05	-10.2440000000001	-14.802	18.001076078946	33.2055293419194	46.1130258272499	41.085191543388	61.6074783381738
143	450.6485	119.8306	5	12	142	7.1	-16.0939999999994	11.0599999999999	19.5279398811031	34.1717505980887	48.9660431898165	40.0246749403936	61.3477262707164
144	452.1421	121.7899	5	12	143	7.15	29.8720000000003	39.186	49.2735119511489	42.643276893232	55.7829469741514	42.6403910319698	60.4997777145926
145	452.7302	124.27	5	12	144	7.2	11.7619999999999	49.6019999999999	50.9774758888667	54.692827395817	51.8794227751531	47.3537611731469	58.5216765264465
146	451.6671	127.8889	5	12	145	7.25	-21.2620000000004	72.3780000000002	75.4363806660954	67.9985072497128	50.2914260494766	54.9535566881095	56.5740501259413
147	452.0308	131.7844	5	12	146	7.3	7.27399999999989	77.91	78.2488285918709	78.3603646063834	50.0049513825554	57.4536748618138	54.1829143083387
148	451.9709	136.0868	5	12	147	7.35	-1.19800000000055	86.0480000000001	86.0563391505822	69.5870949522174	49.094990228604	58.2638952508573	55.1411452758376
149	449.5056	140.4989	5	12	148	7.4	-49.3059999999991	88.2419999999996	101.082798734502	57.9395752057211	51.8304926116283	58.4673760195777	55.4616925233181
150	449.1503	140.4854	5	12	149	7.45	-7.10599999999999	-0.269999999999868	7.11112761803639	45.3170753692938	57.7714252047199	58.668803305491	55.7087013879049
151	448.812	139.6948	5	12	150	7.5	-6.76600000000008	-15.8120000000002	17.198781933614	30.1914732074952	65.5600644144969	58.363757216691	54.0812716504386
152	449.3474	139.1599	5	12	151	7.55	10.7079999999996	-10.6979999999999	15.1363294097344	25.3006206168731	68.7943238963777	61.54232333865	53.6647249853241
153	449.4396	138.6467	5	12	152	7.6	1.84399999999982	-10.2639999999997	10.4283283415892	45.9557554572224	67.5617473118981	64.1049541461245	53.7665948390739
154	451.2216	142.0385	5	12	153	7.65	35.6400000000008	67.8359999999998	76.6285357813917	73.1805536232728	61.151805065004	64.5310669439345	53.3499562521448
155	450.4476	136.5737	5	12	154	7.7	-15.48	-109.296	110.386801819783	92.2715724234615	65.458183835829	63.568746602735	54.7644350540443
156	450.1697	128.9126	5	12	155	7.75	-5.5580000000009	-153.222	153.322772763866	104.932021416301	66.4360883839054	63.1308368453404	56.1206481709827
157	447.1779	124.2623	5	12	156	7.8	-59.8359999999991	-93.006	110.591423410678	97.0029895131348	73.0796952947446	62.6375424965259	56.7305088824748
158	444.9907	121.2947	5	12	157	7.85	-43.7440000000004	-59.3519999999998	73.7305733057869	84.9606122144355	79.1149180636451	65.2624648159904	55.9136380231387
159	443.9914	119.7388	5	12	158	7.9	-19.9860000000001	-31.1180000000002	36.9833762655604	59.6916231445381	77.2316412762407	64.226385213556	56.0779524734467
160	441.4878	119.5782	5	12	159	7.95	-50.0720000000001	-3.21200000000005	50.1749153262864	53.8878181660277	69.3660680007501	65.3686132129974	55.1442686182328
161	441.4721	118.2294	5	12	160	8	-0.313999999999623	-26.9759999999999	26.9778274143786	53.2978147109891	60.7016092761839	65.6402016192966	55.4958147685236
162	441.3126	122.3049	5	12	161	8.05	-3.19000000000074	81.5100000000001	81.5723985181263	57.4602930393466	56.4807610966742	66.2442584272601	55.5974438145828
163	442.6399	125.5856	5	12	162	8.1	26.5460000000007	65.6139999999999	70.7805560305938	53.7715237870647	62.9631823200827	67.5085147377543	56.1357604319106
164	442.5	128.472	5	12	163	8.15	-2.79800000000023	57.7280000000002	57.7957679073479	61.7115954078298	67.3009653621081	64.0595214723199	55.5067375570513
165	442.7031	130.0455	5	12	164	8.2	4.06200000000013	31.4699999999999	31.731069064877	59.0737040273207	65.2790425901658	62.1751089349416	54.4868277703699
166	443.9972	133.118	5	12	165	8.25	25.8820000000003	61.4499999999998	66.6781855182037	72.6285499291764	64.8443148546878	57.2877396538559	55.0950146276574
167	446.0052	135.8854	5	12	166	8.3	40.1599999999996	55.3480000000002	68.3829416155812	77.1416376848696	59.4088215597757	56.0073429031358	55.158455053374
168	447.687	142.6059	5	12	167	8.35	33.6360000000002	134.41	138.554785539872	76.7865613932669	55.9021114118634	53.56338079542	53.6688337193925
169	443.7324	141.8946	5	12	168	8.4	-79.0920000000006	-14.2259999999999	80.3612066858138	67.9770343015458	50.887401668399	53.6885289273156	52.4977756112288
170	442.2385	141.7868	5	12	169	8.45	-29.8779999999999	-2.15599999999995	29.9556876068635	59.7439390922306	54.9841498691332	51.6197339309745	52.3640746824896
171	441.1678	141.4208	5	12	170	8.5	-21.4139999999998	-7.31999999999971	22.6305500595983	39.1756728945505	53.8738700315279	52.6278723203562	54.2904619752282
172	441.4816	142.745	5	12	171	8.55	6.27600000000029	26.4839999999998	27.2174655690054	24.6331656519285	55.5339247095974	49.6525642905155	56.6025518323462
173	441.8138	140.9905	5	12	172	8.6	6.64400000000001	-35.0900000000001	35.7134545514714	33.1817383449995	44.1635792707572	48.1665667176966	59.0329117802269
174	441.518	140.7481	5	12	173	8.65	-5.91600000000085	-4.84800000000007	7.64867047270378	39.7707057615101	40.0760924925232	46.4824081701681	59.8250236980969
175	442.0526	137.1527	5	12	174	8.7	10.6920000000002	-71.9079999999997	72.6985510722185	51.3239103269643	37.9604252717832	45.4049089380049	58.7454654621257
176	443.3481	134.6944	5	12	175	8.75	25.9100000000001	-49.1660000000002	55.5753871421515	49.1514856469639	40.4114297860246	47.0591924099744	56.0180824005181
177	447.553	134.0826	5	12	176	8.8	84.0980000000002	-12.2359999999998	84.9834883962763	55.5190193331179	39.8963070212554	47.6793676102222	55.9515098720723
178	448.1741	135.1588	5	12	177	8.85	12.4220000000003	21.524	24.8513311514697	42.739112198567	40.4310220235297	42.0752026227945	54.678810859965
179	447.5693	137.0382	5	12	178	8.9	-12.0960000000002	37.5879999999995	39.4863389034736	41.0521538105391	42.0774146719372	40.7691660089015	53.937712828842
180	447.5375	137.477	5	12	179	8.95	-0.635999999999513	8.77600000000029	8.799015399464	28.4687037155465	35.8256680068765	39.3595361519817	53.5740016729978
181	447.435	139.8318	5	12	180	9	-2.05000000000041	47.0959999999997	47.1405952020121	31.7105584000956	40.2445147884208	42.9407223311599	54.4464004804688
182	447.2167	140.9133	5	12	181	9.05	-4.36599999999999	21.6300000000001	22.0662379213133	28.6358100107564	39.8248105108469	46.9608452374323	54.4319486761282
183	445.7831	142.3829	5	12	182	9.1	-28.6720000000003	29.3920000000003	41.0606045742148	28.9122238151861	39.9868259748318	50.5573088226996	53.6950134624376
184	444.5789	142.3242	5	12	183	9.15	-24.0840000000003	-1.17400000000032	24.1125969567779	39.4368757663024	41.4622395252799	55.590525923874	53.679231955377
185	444.5531	141.8158	5	12	184	9.2	-0.516000000000076	-10.1679999999999	10.1810844216124	51.1809173061472	40.7586470321802	55.3158219893098	54.0663952706463
186	439.7164	140.5958	5	12	185	9.25	-96.733999999999	-24.4	99.7638549575938	48.263093549568	45.4700148762952	54.7484251471802	53.2787107191834
187	439.4996	136.5623	5	12	186	9.3	-4.33600000000069	-80.6700000000001	80.7864456205372	54.2886690398034	54.0253834536092	55.8956768410087	53.3180936512368
188	439.4515	135.2396	5	12	187	9.35	-0.961999999999534	-26.454	26.4714857913189	52.6050702491743	60.6835956218694	55.7942409245101	52.4753753418318
189	438.119	132.8775	5	12	188	9.4	-26.6499999999996	-47.242	54.2404744079546	51.503153986288	69.1036371758107	54.1868967303684	52.4932785486532
190	438.1221	132.9656	5	12	189	9.45	0.061999999999216	1.76199999999994	1.76309046846715	56.8698496010712	74.8059759717431	55.528269415021	54.2228713458277
191	442.5772	134.5024	5	12	190	9.5	89.1020000000003	30.736	94.254273643162	73.1040976941708	69.2523355059397	56.2649286405814	56.1148450910001
192	447.0317	137.5211	5	12	191	9.55	89.0899999999999	60.3739999999999	107.619923694453	83.9186053118181	71.9665431711706	59.2113330617409	56.7293791898613
193	446.4969	142.8766	5	12	192	9.6	-10.6960000000004	107.11	107.642726256817	97.0068816943119	71.6016558741884	59.2234602071787	57.9825507739862
194	446.3632	148.2906	5	12	193	9.65	-2.67399999999952	108.28	108.313012496191	87.0015170255915	66.911553935457	60.876055740586	60.3214365975394
195	443.7718	150.4297	5	12	194	9.7	-51.8280000000004	42.7819999999997	67.2044723809362	87.0632367412699	70.2978917978618	62.7278816032877	60.9397126493076
196	445.55	149.1151	5	12	195	9.75	35.5640000000005	-26.2919999999997	44.2274502995597	70.099214054206	67.0598424048676	59.4982290283924	62.2711575473719
197	442.1362	144.9357	5	12	196	9.8	-68.2760000000007	-83.5880000000003	107.928522272846	49.9045025590958	64.3972826698726	58.9568196922514	61.8933825232766
198	441.1945	144.2912	5	12	197	9.85	-18.8339999999994	-12.8899999999999	22.8226128214973	43.5889019014117	57.7633247924879	62.8755480608691	62.2209669710461
199	441.4439	144.022	5	12	198	9.9	4.9879999999996	-5.38400000000024	7.33945502064006	47.1181677841436	52.6484743053613	64.2173910884048	61.8746097000812
200	440.2281	142.7201	5	12	199	9.95	-24.316	-26.0379999999998	35.6264690925159	41.7313285984753	50.6497872348323	69.0862065396736	62.7858614463551
201	437.7656	140.8474	5	12	200	10	-49.2499999999995	-37.4540000000002	61.8737797132191	45.4274355307699	49.744122550845	69.2889678508402	63.565021050227
202	435.6288	137.4073	5	12	201	10.05	-42.7359999999999	-68.802	80.9943263445039	55.3924460516267	45.9470962133322	66.4979131422903	64.3571181300977
203	436.9361	139.006	5	12	202	10.1	26.146	31.9740000000002	41.3031474829704	57.7106725682528	54.1494402475499	65.4077927252728	64.0044828881974
204	438.0858	141.6228	5	12	203	10.15	22.9939999999999	52.3360000000002	57.1645076249242	52.3700773175465	61.5232282413527	65.0523472712048	64.0652561517105
205	440.3992	142.0939	5	12	204	10.2	46.268	9.42199999999957	47.2176016756463	50.1628638281892	67.8745212814854	66.5636033093053	64.2799325178197
206	441.9919	141.3484	5	12	205	10.25	31.8539999999996	-14.9099999999999	35.1708034596875	62.8714449643299	71.5180932968129	69.7938899475636	62.5764573885349
207	442.7575	144.7615	5	12	206	10.3	15.3120000000001	68.2620000000003	69.9582588977173	67.6540104310786	68.598543614708	67.8910882055446	60.9709824440735
208	444.5371	149.6925	5	12	207	10.35	35.5920000000003	98.6199999999997	104.846053163674	78.0383699947181	73.0522606580577	68.6476930175822	60.5370496058111
209	440.5827	148.8	5	12	208	10.4	-79.0880000000004	-17.8499999999997	81.077334958668	90.6661092760793	77.4562202370484	69.5623226697939	61.5027890512004
210	435.627	148.9122	5	12	209	10.45	-99.1139999999996	2.24400000000003	99.1393994938436	87.0342234012269	82.4774193837784	70.0434534776892	63.3073793670969
211	431.6295	146.0518	5	12	210	10.5	-79.95	-57.2080000000005	98.3094998664934	83.2330763517855	89.8436573442821	70.8651134598726	64.0590489838364
212	429.0709	145.6501	5	12	211	10.55	-51.1720000000003	-8.03399999999954	51.7988295234556	87.2584300430182	89.8350801977569	69.5029031984546	62.7008293158294
213	429.4482	141.3747	5	12	212	10.6	7.54599999999982	-85.5080000000004	85.8403179164666	86.9164687728387	83.1459457876145	68.7855055692161	61.3510487693197
214	429.0448	136.3306	5	12	213	10.65	-8.06799999999953	-100.882	101.204103414832	89.021205412485	77.6014170982351	67.2544565628349	61.3122917063233
215	428.0781	131.556	5	12	214	10.7	-19.3340000000001	-95.4919999999998	97.4295931429459	92.6359369942869	72.212385673893	65.8319834323516	61.4912201787734
216	426.0128	126.5215	5	12	215	10.75	-41.3059999999996	-100.69	108.833183064725	83.0588152234435	70.2121336229323	65.6546857486775	60.8349332898865
217	424.2798	123.488	5	12	216	10.8	-34.6600000000001	-60.6700000000001	69.8724874324652	67.944404153452	70.4072627822011	62.9851451958956	58.9487442798152
218	423.9781	121.6144	5	12	217	10.85	-6.03400000000079	-37.4719999999999	37.9547090622495	57.5083025749473	64.5187504803745	58.1985511507531	59.4345425803856
219	425.0727	120.9478	5	12	218	10.9	21.8920000000003	-13.3320000000001	25.6320480648741	51.4030618333797	57.0526928886215	58.7881870139959	59.7167652342001
220	425.5802	123.1526	5	12	219	10.95	10.1499999999999	44.0960000000001	45.2490852504226	48.1785885701153	49.1865474809249	57.5285521945203	60.3584140278
221	428.7175	125.4951	5	12	220	11	62.7459999999996	46.8499999999997	78.306979356887	45.9786857373055	41.4657141530728	58.8291301168326	60.0641666020665
222	430.9039	127.0579	5	12	221	11.05	43.728000000001	31.2560000000002	53.7501211161435	46.160981623791	36.1352101940342	58.9037454893684	58.9999513857067
223	431.3896	128.3151	5	12	222	11.1	9.71399999999903	25.1439999999999	26.9551948982006	40.8647923869025	33.2511565138918	57.2943048133666	59.8081210315123
224	430.9703	129.5743	5	12	223	11.15	-8.38599999999929	25.1839999999999	26.5435274973011	31.5283664727659	39.9749569297567	57.5722361414418	59.4258372297244
225	431.9084	129.5503	5	12	224	11.2	18.7619999999993	-0.480000000000018	18.7681390659802	24.091831817953	42.8447187151475	56.4188370482414	59.6328455445298
226	432.7689	128.2237	5	12	225	11.25	17.21	-26.5319999999997	31.6248497862043	20.523627290478	47.4461266107329	51.8759766322094	60.5331186164072
227	433.1698	128.9486	5	12	226	11.3	8.01800000000071	14.4979999999998	16.5674478420789	33.7889322357225	47.4002281965357	50.0064003540858	60.3850877324911
228	433.2873	129.3889	5	12	227	11.35	2.35000000000014	8.80600000000015	9.11417226082563	44.8246450433926	50.0698591463586	50.221392143189	59.2118863835436
229	436.8322	132.3882	5	12	228	11.4	70.8979999999997	59.9860000000001	92.8700522235234	63.3638867486998	58.0917793942621	49.8712077986064	58.5732483617984
230	438.4091	135.7324	5	12	229	11.45	31.5380000000005	66.884	73.9467031043307	70.7086245751185	63.6511266155579	50.6733745779108	56.297271349604
231	442.6115	140.3127	5	12	230	11.5	84.0479999999991	91.6059999999999	124.321058312741	79.6160910022392	62.286239111346	49.2632197442604	54.5321470097615
232	441.7587	142.8371	5	12	231	11.55	-17.056	50.4879999999997	53.2911369741721	82.3946265528017	63.8775905141374	48.4969995729588	54.2603397410191
233	442.2397	145.4762	5	12	232	11.6	9.62000000000103	52.7820000000003	53.6515043964291	82.4776081877232	67.1916277724861	50.8307364938084	52.4959553019483
234	445.4229	149.7614	5	12	233	11.65	63.664	85.7040000000001	106.762729976336	61.2085914739921	59.767458667456	51.5972178966138	51.4240728165624
235	446.0897	153.4192	5	12	234	11.7	13.3359999999993	73.1559999999996	74.3616112789383	57.0465564531564	58.5020304406741	53.4337076567079	50.9373946211856
236	445.1911	153.4381	5	12	235	11.75	-17.9719999999998	0.378000000000043	17.9759747440853	54.7671645427331	51.080312877788	55.4115514841369	50.6592393904433
237	443.7841	152.627	5	12	236	11.8	-28.1399999999996	-16.2219999999996	32.4809618699935	37.1402907821103	49.5937709493818	57.7850302690866	49.8874003337486
238	441.6823	152.8416	5	12	237	11.85	-42.0360000000005	4.2919999999998	42.2545448443128	34.526452693625	51.5916138412583	60.225221616334	50.8872528859907
239	441.1281	152.093	5	12	238	11.9	-11.0839999999996	-14.9720000000002	18.6283611732218	40.9520342815838	45.1026563989656	58.358309709601	50.8695227577626
240	438.9043	149.9843	5	12	239	11.95	-44.4760000000008	-42.174	61.2924208365118	42.1409854456071	43.216288697858	55.0659905046877	52.1877577291891
241	436.9601	148.4044	5	12	240	12	-38.8839999999993	-31.5979999999996	50.1038826838791	48.4160631397834	48.5368638569278	50.2351639026904	52.4330205327311
242	435.3397	147.3721	5	12	241	12.05	-32.4080000000004	-20.6460000000004	38.4257176901101	53.0650220158209	51.6924700240359	49.6169339926697	53.8540018704583
243	434.3278	143.8324	5	12	242	12.1	-20.2379999999994	-70.7939999999996	73.6299333151941	51.906124702091	53.2588154601819	47.69760579053	54.4858799847681
244	434.2445	141.7404	5	12	243	12.15	-1.66600000000017	-41.8400000000003	41.8731555534094	56.1216934322717	56.949160751746	45.275909491683	58.1507533646825
245	436.9826	141.29	5	12	244	12.2	54.7619999999995	-9.00800000000004	55.4979342678621	61.2439546024646	51.6299505687012	45.4559521941299	60.1514290394289
246	440.5411	141.2254	5	12	245	12.25	71.1699999999996	-1.29199999999969	71.181726334783	58.1015677805805	49.3900149275928	49.4425021486773	63.1205345301895
247	443.0101	143.264	5	12	246	12.3	49.380000000001	40.772	64.0370235410743	60.833299487671	49.6400970359577	49.7684003134114	66.0932432944958
248	445.6084	144.5427	5	12	247	12.35	51.9659999999999	25.5739999999997	57.9179992057735	51.3537764353115	43.8035977398018	51.5531136287925	67.9620576050914
249	447.8397	146.1952	5	12	248	12.4	44.6259999999995	33.0500000000001	55.5318140888623	42.6583364229138	45.4491625844005	51.8678377169188	67.359763139613
250	447.9961	146.5688	5	12	249	12.45	3.12800000000038	7.47200000000021	8.10031900606424	38.0362394694508	47.6956156904017	53.7021408804674	66.9301498280566
251	447.3376	147.7875	5	12	250	12.5	-13.1700000000001	24.3739999999997	27.704526272795	29.5056276990231	50.3481404404268	55.6028213212017	64.9606625713638
252	448.4863	149.481	5	12	251	12.55	22.9740000000004	33.87	40.9265387737592	30.0650256811299	47.844330602787	59.2110041679578	66.8925926395081
253	448.1387	150.1605	5	12	252	12.6	-6.95200000000114	13.5900000000004	15.2649403536347	44.037454945492	49.8474117974031	58.1410234757277	68.6071818010821
254	448.6777	153.0267	5	12	253	12.65	10.7800000000009	57.3239999999998	58.3288039993964	58.0379444579398	46.7865146820917	64.7042888327512	68.953116306233
255	445.1597	154.7057	5	12	254	12.7	-70.3600000000006	33.58	77.9624653278748	57.6524217361231	55.7743311922335	66.8691504221498	68.5047531108034
256	440.7025	156.7057	5	12	255	12.75	-89.144	40	97.7069738350339	70.1891958957831	61.8156277148107	70.8295175762422	70.6421165478137
257	439.2921	158.0522	5	12	256	12.8	-28.2079999999996	26.9299999999998	38.9989251646756	63.5080036830535	68.781911299958	74.4014563199049	72.0285324507783
258	435.5742	156.8829	5	12	257	12.85	-74.3579999999997	-23.3859999999999	77.9488111519345	67.5112074389749	72.4784492116536	75.6988935938487	72.0705413188562
259	434.3525	156.6373	5	12	258	12.9	-24.434	-4.91199999999992	24.9228429357487	65.5933109716815	83.9594150811019	76.361216569625	71.9131446838597
260	430.5784	153.5139	5	12	259	12.95	-75.4820000000007	-62.4680000000001	97.978484107482	79.9114008637928	86.0426851538979	78.7943091514255	70.8138905016605
261	430.0783	149.1365	5	12	260	13	-10.0019999999995	-87.5479999999999	88.1174914985667	74.7677025275242	91.3108947120576	79.6861612400372	71.0453034362144
262	425.7714	145.6687	5	12	261	13.05	-86.1379999999997	-69.3560000000002	110.589374625232	104.41082647915	100.958582037023	84.1682512863464	71.2900943266543
263	425.2902	143.1019	5	12	262	13.1	-9.62400000000002	-51.336	52.230319470591	104.574162868821	101.550375390294	89.5167578116342	70.222654019402
264	423.1848	134.7049	5	12	263	13.15	-42.1080000000006	-167.94	173.13846269388	117.028478452434	105.935918457158	92.6303231207829	69.7976907149176
265	422.1363	129.8777	5	12	264	13.2	-20.9699999999998	-96.5440000000001	98.795166055835	122.005763210253	101.814287110618	91.553554027477	69.5084769335737
266	426.8766	124.0406	5	12	265	13.25	94.8059999999998	-116.742	150.38906941663	128.333048253065	97.5566947652638	91.8417309469502	68.9243819631236
267	430.4299	118.2736	5	12	266	13.3	71.0659999999996	-115.34	135.475798414329	107.461010435166	99.5545912727349	94.2886645881451	68.7288016604606
268	434.4753	117.1696	5	12	267	13.35	80.9080000000006	-22.08	83.8667446846489	99.0544113524141	106.555066411615	92.5879690089198	68.4319527238829
269	437.9142	117.1599	5	12	268	13.4	68.7779999999998	-0.194000000000187	68.7782736043874	78.0849110780939	101.301231160464	91.9584516508005	68.4054338529533
270	440.749	117.2969	5	12	269	13.45	56.6960000000006	2.74000000000001	56.7621706420752	77.1034193352168	97.0644229010561	87.9256401228536	69.1763222872876
271	442.9152	117.9988	5	12	270	13.5	43.3240000000001	14.0380000000002	45.5415680450291	84.777084570165	92.3725671818428	86.4877855512271	69.557966405286
272	447.2999	122.8356	5	12	271	13.55	87.6939999999991	96.7359999999999	130.568339699943	95.1414518857617	87.6187471392673	83.3691844853507	70.3233775765427
273	449.0763	128.6835	5	12	272	13.6	35.5280000000005	116.958	122.23507085939	95.074434449698	83.6255626275453	82.3042845630763	72.2174078336557
274	449.7251	134.6785	5	12	273	13.65	12.9759999999999	119.9	120.600110182371	106.660223285592	77.9809848444428	74.8910925970839	71.2583971211025
275	446.9095	134.8586	5	12	274	13.7	-56.3120000000004	3.60199999999963	56.4270834617565	98.1340749433177	74.0369931350896	72.1478034449975	70.8593771429911
276	442.0101	136.5203	5	12	275	13.75	-97.9879999999991	33.2339999999999	103.470512224497	82.4740406849255	75.4188763371904	67.0192463500049	70.1490284081076
277	439.6494	140.2297	5	12	276	13.8	-47.2140000000002	74.1880000000003	87.9375979885741	60.8205178031239	67.1837776979665	63.0561470010163	70.2432633702901
278	437.6371	141.1108	5	12	277	13.85	-40.2460000000008	17.6220000000001	43.9348995674289	52.9995518204811	58.0535027145377	61.165011853917	69.0722056870304
279	437.8284	140.5246	5	12	278	13.9	3.82600000000025	-11.7240000000004	12.3324957733628	44.1775293887892	48.480954033704	60.4496511362816	69.2029510269629
280	438.5145	139.996	5	12	279	13.95	13.7220000000002	-10.5719999999997	17.3222535485427	36.2334804526152	47.2311839889389	59.5583354231496	68.2307515024927
281	440.773	141.9217	5	12	280	14	45.1700000000005	38.5139999999996	59.3604000660374	33.63296474415	41.6659255181671	59.4297715705347	66.9255018806451
282	443.1829	141.99	5	12	281	14.05	48.1979999999999	1.36600000000044	48.2173533077044	36.141390264284	38.4935468627654	56.478503866739	65.4074420324807
283	443.8104	143.4036	5	12	282	14.1	12.55	28.272	30.9323210251026	41.4628161573966	38.7044610802887	54.9180578556772	65.8784102830693
284	443.3855	144.5725	5	12	283	14.15	-8.49800000000073	23.3779999999996	24.8746233740331	39.1543216475451	42.9183174281204	49.8864711214222	63.7694884546096
285	441.2867	145.2202	5	12	284	14.2	-41.9759999999997	12.9540000000003	43.9293830141055	40.7536132729156	45.0796777112097	50.1652002585052	66.2245000951501
286	438.9079	144.98	5	12	285	14.25	-47.5760000000002	-4.80400000000031	47.81792751678	43.7759574164275	43.440666803879	48.4563258692651	65.5776593378101
287	436.0984	145.0618	5	12	286	14.3	-56.1899999999991	1.63600000000031	56.2138114345568	49.6952445919568	45.7732300355115	46.1978621524351	64.8911442030504
288	436.0953	142.7596	5	12	287	14.35	-0.0620000000003529	-46.044	46.044041742662	48.6965392650227	51.7826129968167	45.556442365141	64.4409810983756
289	438.781	143.2121	5	12	288	14.4	53.7139999999999	9.04999999999973	54.4710592516796	47.7270119602129	51.2919882091404	46.4474504031253	63.7581556549061
290	440.5948	143.9193	5	12	289	14.45	36.2760000000003	14.144	38.9358563794354	50.7928467981073	53.0992165280716	48.5358628821319	66.2842920566166
291	442.5829	144.7339	5	12	290	14.5	39.7619999999995	16.2920000000003	42.9702909927309	59.7892685772059	55.246726220363	47.3632182100631	69.4903405784515
292	444.6726	147.6372	5	12	291	14.55	41.7939999999999	58.066	71.5429856240288	52.888731826324	53.9021774421047	47.4456995796106	69.2535250411208
293	446.1626	151.9377	5	12	292	14.6	29.8000000000002	86.01	91.0261506381546	57.5018937911205	52.4084236499933	49.4525360030623	69.4017592071661
294	446.7448	152.7488	5	12	293	14.65	11.644	16.2219999999996	19.9683754972704	62.7664404805131	49.9765833781302	52.6478843121353	70.1436790406435
295	443.8105	153.749	5	12	294	14.7	-58.6860000000001	20.0040000000001	62.0016662034176	57.0115080861021	51.9920480530542	60.3011967453028	72.8394133557982
296	440.554	154.9318	5	12	295	14.75	-65.1300000000003	23.6560000000003	69.2930244396942	45.0275787227808	51.2857696162471	64.1360723256152	71.4175989192133
297	438.6511	155.9074	5	12	296	14.8	-38.0579999999998	19.5119999999997	42.7683236519737	47.0644349299364	49.1181691237098	66.7261414050845	70.9128028901623
298	437.3313	155.0845	5	12	297	14.85	-26.3959999999997	-16.4580000000001	31.1065038215481	46.4822023149879	47.122459009308	67.7169503428343	70.6350023051995
299	435.9128	154.5738	5	12	298	14.9	-28.3699999999999	-10.2139999999997	30.1526565330484	39.8050987519811	54.0037804151302	67.0666601735305	71.3110706222775
300	434.2481	152.1329	5	12	299	14.95	-33.2939999999996	-48.818	59.0905031286752	41.2248301613174	67.503176962534	73.0102486900837	73.5205300924097
301	432.5074	151.6932	5	12	300	15	-34.8140000000001	-8.79400000000032	35.9075066246601	49.2173392958351	73.0254184308673	79.5509095863683	73.7001810913836
302	430.1645	150.8402	5	12	301	15.05	-46.8580000000009	-17.0599999999996	49.8669806986554	60.943125900324	79.5501053680644	82.0285462155026	73.6369423602389
303	429.5465	147.3409	5	12	302	15.1	-12.3599999999999	-69.9860000000001	71.0690494941364	88.5241516100801	83.0254770356752	83.8854605586551	73.9432184501391
304	426.556	144.0603	5	12	303	15.15	-59.8099999999999	-65.6119999999999	88.7815895554927	106.245738109753	84.1567369689308	90.4008869598648	74.5466329082684
305	421.9338	135.3624	5	12	304	15.2	-92.4439999999993	-173.958	196.995631677456	117.875380574811	94.0284493271131	95.5136264530911	74.3469897876381
306	417.1679	131.3566	5	12	305	15.25	-95.3180000000009	-80.1160000000004	124.515439123027	116.833614775515	107.81604955649	94.3788719691615	75.2545767040381
307	416.1214	126.0582	5	12	306	15.3	-20.9299999999996	-105.968	108.015193023944	107.370348037538	114.938923307295	95.6277436278896	75.2173807201511
308	414.5034	123.1901	5	12	307	15.35	-32.3599999999999	-57.362	65.8602204976569	99.5327470441461	120.648462108002	95.713562245258	75.0507176799651
309	415.1465	121.2191	5	12	308	15.4	12.8620000000001	-39.4200000000001	41.465255865604	109.386361003226	126.7979935046	96.1746908414296	74.8664177854892
310	419.5684	127.754	5	12	309	15.45	88.4379999999999	130.698	157.807626710498	112.00246603978	123.524075943648	98.5051973026874	74.4997717056283
311	426.6856	132.7387	5	12	310	15.5	142.344000000001	99.6939999999998	173.783508918424	124.463309440489	115.732325507456	100.037143972704	74.0986420301551
312	431.5345	136.3648	5	12	311	15.55	96.9779999999992	72.5220000000002	121.095718206714	146.225638971661	111.705381887715	99.8281851408671	74.9519915226437
313	435.3407	141.5202	5	12	312	15.6	76.1240000000009	103.108	128.164437501204	147.51540484315	108.401647454841	98.433900897216	73.988622768606
314	439.903	147.4904	5	12	313	15.65	91.2459999999999	119.404	150.276903521466	122.078290011686	108.192644713928	96.4453815044015	75.594412861578
315	443.9182	154.6548	5	12	314	15.7	80.3039999999999	143.288	164.256456067943	111.40829773565	102.981945278262	88.3927828299734	74.9189183078542
316	444.4866	156.9143	5	12	315	15.75	11.3679999999999	45.1900000000001	46.5979347611029	92.3399854691926	92.2582383889187	86.373081082461	76.7676270659373
317	441.315	158.1037	5	12	316	15.8	-63.4320000000002	23.7880000000001	67.7457568265352	70.1596504561954	84.7174469744389	83.7086200352176	79.3063008089003
318	439.7222	157.7083	5	12	317	15.85	-31.8560000000002	-7.9079999999999	32.8228761689163	58.4484857133733	76.2193396864297	82.384485017096	81.6910061370859
319	438.4595	156.1978	5	12	318	15.9	-25.2539999999999	-30.2100000000002	39.3752284564802	62.4381867661514	66.0927695042035	82.6661753974479	83.9327574804629
320	440.6651	151.395	5	12	319	15.95	44.1120000000001	-96.0559999999998	105.700632353832	58.0265962132276	53.2614897162986	75.9892947211729	86.2236334586157
321	442.3278	148.5129	5	12	320	16	33.2540000000006	-57.6420000000002	66.5464400249935	60.0986939036669	57.0138366574661	68.6463744739418	87.6396294025275
322	441.8544	150.7477	5	12	321	16.05	-9.46800000000053	44.6960000000001	45.6878040619159	62.0258885522116	55.7118581827204	67.8754368297848	87.9186672907917
323	439.8901	151.6441	5	12	322	16.1	-39.2859999999996	17.928	43.1833646211127	48.0744937192238	56.3673225793512	64.091784978557	88.2655557666101
324	437.6673	150.6124	5	12	323	16.15	-44.4560000000001	-20.634	49.0112016992035	51.5894865487809	57.1397060809675	60.7879387632912	87.1262471013825
325	437.7913	148.8195	5	12	324	16.2	2.47999999999934	-35.8580000000001	35.9436581888934	53.3971201522132	48.996644164084	54.3242101626173	83.8053655145319
326	433.8257	147.4177	5	12	325	16.25	-79.3119999999999	-28.0360000000002	84.1214041727787	52.6359512550355	45.0345105589649	59.1563821627132	81.3744148431386
327	435.3268	145.1299	5	12	326	16.3	30.0220000000002	-45.7560000000001	54.7259720790779	52.2535236097234	51.0334266851306	62.984857989911	79.3433878280966
328	435.3095	143.1611	5	12	327	16.35	-0.345999999999549	-39.3759999999997	39.3775201352241	49.9187946089443	51.9642302706843	67.6684500289137	80.0516121117252
329	434.1689	141.1008	5	12	328	16.4	-22.8120000000001	-41.2060000000002	47.0990634726427	38.4795345691489	55.4831080223789	71.6908241194962	81.2560367574455
330	435.3232	140.7264	5	12	329	16.45	23.0859999999996	-7.4879999999996	24.2700131849979	48.6697332180481	55.386930608936	73.942069614544	79.8708654890236
331	436.6573	140.9069	5	12	330	16.5	26.6820000000007	3.6099999999999	26.9251039738018	51.292509286333	61.2989276679602	75.2421148323509	77.8731994988866
332	441.9068	141.5084	5	12	331	16.55	104.989999999999	12.0299999999997	105.676965323574	58.7126924350344	70.2578577971016	76.0091494407162	76.4244263538694
333	439.2878	141.6793	5	12	332	16.6	-52.3799999999994	3.41800000000035	52.491400476649	60.8550666089277	78.9695774784762	78.0972106360043	75.0392300164511
334	435.0924	141.329	5	12	333	16.65	-83.9080000000001	-7.00600000000009	84.1999792161496	84.1183207667715	86.2419421580249	77.8071126983635	72.9047849244063
335	433.3601	141.5708	5	12	334	16.7	-34.6460000000002	4.83599999999967	34.9818840544647	91.8459823761552	98.8874950650039	79.2179481990904	70.0364309133404
336	435.867	148.2798	5	12	335	16.75	50.1380000000006	134.18	143.24137476302	106.646645670619	105.449719105737	76.3757486038163	69.5741563964661
337	435.9156	155.4954	5	12	336	16.8	0.971999999999298	144.312	144.315273370492	113.771191881015	100.984872196302	74.9781556209755	68.8486276624812
338	436.8021	161.7577	5	12	337	16.85	17.7300000000002	125.246	126.49471694897	136.91992352108	104.230191001324	77.7187392063544	69.3620225039447
339	437.4814	167.7102	5	12	338	16.9	13.5860000000002	119.05	119.822710268129	126.781117444703	100.131117374348	79.845898117443	69.0363550459158
340	439.09	175.0728	5	12	339	16.95	32.1719999999993	147.252	150.725542254789	110.123762016448	103.048965789245	83.7524362568742	67.3759685386388
341	440.7657	179.3861	5	12	340	17	33.5140000000001	86.266	92.5473443811329	101.813736332029	91.4525695396724	87.1000245238315	66.6540444824416
342	437.7754	178.7784	5	12	341	17.05	-59.8059999999998	-12.1539999999999	61.0284962292205	86.4910428676809	79.6984534448494	84.973415877954	67.8085100883122
343	433.5472	179.18	5	12	342	17.1	-84.5640000000003	8.03200000000004	84.9445885268747	69.1780080574096	76.4679009342326	85.9866750543452	67.860320281812
344	431.8302	177.8687	5	12	343	17.15	-34.3399999999997	-26.2260000000003	43.2092429463882	56.1240216346421	73.4498540768612	85.0216310855215	67.4701083922392
345	430.1806	175.1173	5	12	344	17.2	-32.9919999999993	-55.0279999999998	64.1603682034317	49.2731448732507	68.6173774487446	85.7486516640634	68.2712893622499
346	429.9557	173.7721	5	12	345	17.25	-4.49800000000096	-26.9040000000001	27.2774122672957	51.1220655364361	68.7503299419259	79.9919306302191	67.9854601565907
347	429.4142	172.5478	5	12	346	17.3	-10.8299999999997	-24.486	26.7741124222633	60.4086652860414	68.9619595596064	74.7123973350515	67.4484597294334
348	427.9428	168.0741	5	12	347	17.35	-29.4280000000003	-89.4740000000002	94.1891918428014	68.0567468400796	67.7431591073662	71.0555949789757	68.6178185235883
349	426.3233	163.8948	5	12	348	17.4	-32.3899999999992	-83.5859999999997	89.6422416944149	81.3766382492096	69.9121447966948	66.3818859723355	71.7738563964804
350	426.6324	158.7841	5	12	349	17.45	6.18200000000002	-102.214	102.400775973623	88.6507742459621	68.448337538882	60.8098674627336	73.7038723962599
351	426.5082	154.0919	5	12	350	17.5	-2.48400000000061	-93.8439999999997	93.876869312946	84.3642526782964	68.5312917207659	58.0659741325324	76.253285344759
352	428.2491	151.458	5	12	351	17.55	34.8180000000002	-52.6780000000002	63.1447924060254	79.4156243073483	69.7263412252535	59.6078707359083	75.2058067932121
353	431.4514	149.732	5	12	352	17.6	64.0459999999996	-34.52	72.7565840044731	68.8399282376845	65.6432890237189	57.6234299276197	74.9582807270202
354	434.4165	148.4137	5	12	353	17.65	59.3020000000001	-26.3659999999999	64.8990998396743	55.6859451923221	59.3139178678098	57.1331040861149	74.755686730471
355	436.7569	149.2222	5	12	354	17.7	46.8079999999998	16.1699999999996	49.5222956253036	50.801908204545	53.0023574767227	57.3246305254094	74.3015040483934
356	437.987	148.5426	5	12	355	17.75	24.602000000001	-13.5919999999999	28.106954086134	46.9223253691415	47.3816183231388	59.5951717093651	71.8664770625838
357	439.637911854372	149.554270948384	5	12	356	17.8	33.01823708744	20.2334189676799	38.7246074671398	39.2122114282714	50.2537819122102	59.9187638378912	69.207498977392
358	441.510600573776	151.45450937411	5	12	357	17.85	37.4537743880796	38.00476851452	53.3586698274556	37.1647867157609	47.5037007478732	59.5168978408222	67.2322618099453
359	442.7888	151.7736	5	12	358	17.9	25.5639885244796	6.38181251779997	26.3485301353239	39.0772914539556	44.354063375535	63.7018146755177	64.6330281673428
360	443.2393	149.8617	5	12	359	17.95	9.01000000000067	-38.2379999999995	39.2851720627513	49.7056556198755	46.2009235119369	63.6553085356455	61.2538075264771
361	445.1198	149.9675	5	12	360	18	37.6099999999997	2.11599999999976	37.6694777771072	48.085076126605	50.6590516979643	65.4065461656866	59.2046553895564
362	449.7129	149.9224	5	12	361	18.05	91.8619999999999	-0.901999999999816	91.8664282967395	49.4959153227987	50.1111864505289	65.4381977084701	58.0623781967368
363	451.9736	149.8252	5	12	362	18.1	45.2139999999997	-1.9440000000003	45.255772361103	55.2370603081128	53.3905066579254	63.9298863996951	56.3424015423503
364	453.6218	149.5554	5	12	363	18.15	32.9640000000006	-5.39600000000007	33.4027261162924	62.2408119419731	68.0897114832257	64.4897423754206	56.222244050506
365	456.983663516374	150.060156258807	5	12	364	18.2	67.23727032748	10.0951251761404	67.9908969893218	50.5167172811824	74.3082595945683	62.8543564327234	55.9824366358457
366	460.420455176431	151.242278163631	5	12	365	18.25	68.7358332011399	23.6424380964797	72.6882359464089	58.6959371892458	83.4314740082344	63.7410234949486	56.3829267954195
367	461.348069248272	152.62168598664	5	12	366	18.3	18.5522814368198	27.5881564601798	33.2459549927857	86.6835076436526	80.6226135047299	63.7026006197325	58.1527363410828
368	457.1824	153.7183	5	12	367	18.35	-83.3133849654405	21.9322802672002	86.1518719014202	93.3794588810238	80.3560720515169	63.4089286409148	57.4069294533586
369	448.5479	154.4685	5	12	368	18.4	-172.689999999999	15.0040000000001	173.340578388327	104.622136074496	84.6254213753061	62.88417036235	56.480548017127
370	443.8299	156.3343	5	12	369	18.45	-94.3600000000004	37.3160000000001	101.470653176177	110.728509728278	79.50778935351	61.6977475902205	54.0753496515642
371	438.2326	159.5295	5	12	370	18.5	-111.946	63.904	128.901621913768	102.016206913788	76.8229952919328	60.3433366465805	51.9799284406088
372	435.7188	161.4916	5	12	371	18.55	-50.2760000000001	39.2419999999998	63.7778232616949	82.5673351069595	77.2940147889361	56.5168856575653	51.0472838718568
373	435.1845	163.553	5	12	372	18.6	-10.6859999999995	41.2279999999998	42.5903578289732	65.6361198259962	73.4273506239042	55.0613731570808	49.5421808155097
374	431.4262	162.9599	5	12	373	18.65	-75.1660000000004	-11.8619999999999	76.0962193541838	49.02385450937	57.6786292414743	55.3113840148971	48.4112003998754
375	431.7575	163.7326	5	12	374	18.7	6.62599999999998	15.4539999999997	16.8145767713609	43.8595198495948	49.0872355858727	54.6402427462819	47.8546818067444
376	429.8712	165.0346	5	12	375	18.75	-37.7260000000001	26.0400000000004	45.8402953306371	44.8384943340202	37.2551992849267	53.1706818814739	48.3783051779427
377	428.9191	163.3929	5	12	376	18.8	-19.0419999999995	-32.8340000000003	37.9561499628189	32.7899233759892	32.4111578104006	56.3867088442743	49.9385060143317
378	427.4924	165.2907	5	12	377	18.85	-28.5340000000008	37.9559999999998	47.4852302511005	32.5383513457491	29.7666742626446	55.296961065895	50.3617388034165
379	428.054	164.7313	5	12	378	18.9	11.232	-11.1879999999996	15.8533645640284	25.4865440604834	25.9973466544882	49.2592813587363	51.9902507034671
380	427.4087	164.297	5	12	379	18.95	-12.9059999999993	-8.68600000000015	15.5567166201607	20.9627957712064	29.7726961390539	44.4953907674829	51.0819897476224
381	427.8833	164.0632	5	12	380	19	9.49200000000019	-4.67600000000004	10.5812589043083	14.694854191269	29.518368471015	38.5533107155309	51.1501295048271
382	428.6456	163.9796	5	12	381	19.05	15.2459999999996	-1.6719999999998	15.3374085164342	19.2047699329872	35.4794028996125	36.6563700352435	52.3111649180213
383	428.7588	164.7789	5	12	382	19.1	2.26400000000012	15.9859999999998	16.1455223514135	27.0070409323586	37.1665715078858	35.1544752313242	53.9248872845651
384	430.3045	163.6397	5	12	383	19.15	30.9140000000002	-22.7839999999998	38.4029432726191	33.5501928815466	40.8399334759983	32.3326584243302	57.4412899246771
385	432.8702	164.5678	5	12	384	19.2	51.3139999999999	18.562	54.5680716170178	49.9960100280186	39.9035459490931	32.8550071807654	57.4171032878105
386	435.0136	164.2638	5	12	385	19.25	42.8679999999997	-6.08000000000004	43.2970186502486	59.6382888245026	39.8514221461352	33.0155868609368	56.4843359511771
387	439.0492	167.0046	5	12	386	19.3	80.7119999999998	54.8160000000001	97.5664942487941	62.4750970190094	40.9015822600863	36.1744114089309	56.7777695988963
388	441.9665	168.3625	5	12	387	19.35	58.3460000000002	27.158	64.3569163338334	52.8000509658276	40.5422762000038	37.3145489659183	55.5359084583564
389	444.5857	168.1317	5	12	388	19.4	52.3839999999996	-4.61600000000033	52.5869842451529	46.1526514107238	38.6679701941722	41.0963310445843	51.9593389272924
390	444.8852	168.2103	5	12	389	19.45	5.99000000000046	1.57199999999989	6.19284135110897	31.807154492154	35.9373182224769	40.4662319050243	50.0666439856238
391	444.6849	167.7489	5	12	390	19.5	-4.0059999999994	-9.22799999999995	10.0600208747296	21.4462635755051	36.5128052508587	41.9569223630737	47.5000857336535
392	443.4887	167.2608	5	12	391	19.55	-23.9240000000007	-9.76200000000006	25.8390096559453	14.860843369335	36.8694199182493	48.1054441784773	46.7866095641794
393	442.9682	167.6115	5	12	392	19.6	-10.4099999999994	7.01400000000035	12.5524617505887	19.0745854791262	37.4625264239507	52.7884014120494	46.5775169669812
394	442.2148	166.9801	5	12	393	19.65	-15.068	-12.6280000000003	19.6598832143023	26.8729590909936	41.3527286131703	59.571195834457	44.8449417660564
395	443.5651	166.7939	5	12	394	19.7	27.0059999999989	-3.72399999999971	27.2615519000651	41.9316853443446	41.0289178609554	60.1939638293391	45.9384300418851
396	442.3967	164.6375	5	12	395	19.75	-23.3679999999993	-43.1280000000004	49.0518889340665	53.4787892723963	44.0624225800122	59.7979900208802	45.4702776172939
397	445.4833	160.6322	5	12	396	19.8	61.7319999999995	-80.1059999999995	101.1326409227	67.8446138570057	55.3093060968684	57.1688303535183	44.7116926665593
398	447.8134	158.0013	5	12	397	19.85	46.6020000000003	-52.6180000000005	70.2879813908472	62.9832502427846	65.034526624095	55.7748558508179	43.7346104998986
399	451.9265	155.9993	5	12	398	19.9	82.2619999999995	-40.0399999999996	91.489006137349	61.2518860690308	80.4744214747419	54.6593964958484	43.4454676284439
400	451.9563	155.8546	5	12	399	19.95	0.596000000000458	-2.89400000000001	2.95473382895999	68.6869268493922	84.4506094362012	55.6378972037647	43.0958689194425
401	453.1254	154.2076	5	12	400	20	23.3820000000003	-32.9399999999998	40.3950680652973	76.5902639757937	83.0831747909017	56.446860751776	44.2370892474739
402	457.7946	149.1065	5	12	401	20.05	93.3839999999998	-102.022	138.307844824507	93.1042290924782	77.4682407887874	56.9168490931154	46.2012335246975
403	459.7537	143.9777	5	12	402	20.1	39.1819999999996	-102.576	109.804667022855	105.917968629618	74.0871852776851	58.0005587026382	48.6381936441134
404	460.5676	135.3129	5	12	403	20.15	16.2780000000009	-173.296	174.058831720772	104.914463512773	67.9660643785265	57.3572251077826	50.4753296093287
405	457.7758	133.4592	5	12	404	20.2	-55.8360000000005	-37.0740000000001	67.0234315146581	86.2495547281826	70.2468765465739	59.0218529030048	50.9031239189269
406	456.4986	132.2354	5	12	405	20.25	-25.5439999999999	-24.4760000000002	35.3775424810713	71.5841065795765	68.8312989235399	57.924968373651	50.3785462186427
407	454.4928	131.2178	5	12	406	20.3	-40.1160000000004	-20.3519999999997	44.9833009015571	42.8278996645748	58.5243920893625	53.2489739241877	48.956982905514
408	453.6777	129.5862	5	12	407	20.35	-16.3019999999995	-32.6320000000004	36.4774262798242	34.57578446353	50.9665907811814	50.1546720338789	47.795536647397
409	453.8188	128.0789	5	12	408	20.4	2.82199999999989	-30.1459999999997	30.2777971457632	32.7481343343071	34.2400287408232	45.7946042123035	47.4752825760521
410	454.7529	127.1919	5	12	409	20.45	18.682	-17.74	25.7628555094345	30.7992294505423	33.5930963698083	45.7255059338608	48.612250820756
411	453.6384	127.8841	5	12	410	20.5	-22.2900000000004	13.844	26.2392918349566	30.3490749827863	32.7667619564003	46.5172561318741	49.966838936697
412	455.2203	127.1082	5	12	411	20.55	31.6380000000004	-15.5180000000001	35.2387764827332	25.6521578170717	29.029707059588	44.2970228709177	51.6929344051424
413	454.6385	125.4988	5	12	412	20.6	-11.6359999999997	-32.1879999999999	34.226653941044	32.6104082760865	26.2221587900727	44.4879858761773	51.8538186429052
414	454.9644	125.4031	5	12	413	20.65	6.5179999999998	-1.91400000000016	6.79321131718998	32.7853895784935	23.6231440460805	41.3794633842003	52.4590129799481
415	451.9471	125.6539	5	12	414	20.7	-60.3460000000007	5.01599999999996	60.5541078045089	27.2601846686337	21.2041353211477	41.6122840085147	52.4530087355968
416	450.7408	126.2726	5	12	415	20.75	-24.126	12.3740000000001	27.1141983469916	22.095242597359	24.2032133402083	40.9591024164052	51.3540791101655
417	450.7981	125.8963	5	12	416	20.8	1.14599999999996	-7.52600000000001	7.6127519334338	21.5941302750893	30.0696536524729	40.7451354575096	49.1489355217208
418	450.5973	125.5273	5	12	417	20.85	-4.01599999999917	-7.38	8.40194358467094	9.79786236620889	38.0093809711733	39.816217443976	47.6595708707867
419	450.6285	125.7394	5	12	418	20.9	0.623999999999114	4.24200000000013	4.28764970584119	15.6210371019231	48.5188980275773	40.2911686562558	45.9543205836487
420	450.6833	125.683	5	12	419	20.95	1.096	-1.12799999999993	1.57276826010695	32.8791226363121	49.6314716472211	41.5866044377472	46.8300329480279
421	449.5978	128.2765	5	12	420	21	-21.7099999999994	51.8699999999998	56.2300720255626	53.9235193449876	49.15144287641	43.4868171216179	46.005723599397
422	446.109	131.4186	5	12	421	21.05	-69.7760000000005	62.842	93.903179605379	75.4436657800654	52.4605638554312	46.4690197171693	43.4922412959359
423	443.26	136.3338	5	12	422	21.1	-56.9799999999998	98.304	113.623927128048	89.4650809282332	53.4102760978794	45.7070785831721	42.0191177974296
424	441.4092	141.6132	5	12	423	21.15	-37.0159999999998	105.588	111.88838188123	82.681848650897	56.9591932664311	47.5608008521137	38.8627673592282
425	437.882	142.2487	5	12	424	21.2	-70.5439999999999	12.7100000000002	71.6798440009462	72.0420050745503	61.9690735543468	45.8841645681889	39.5161119191824
426	437.2696	143.1813	5	12	425	21.25	-12.2479999999996	18.6519999999996	22.3139106388812	52.8970328507712	62.7704209030276	44.7831898466801	39.9473165126122
427	436.9441	145.1903	5	12	426	21.3	-6.51000000000067	40.1800000000003	40.7039617236459	38.4747207527967	62.8683857818658	45.0488971192539	39.1339905161093
428	436.1995	145.6868	5	12	427	21.35	-14.8919999999998	9.92999999999995	17.8990660091524	34.4730661804603	53.404776195171	45.1644697076944	38.5410759634313
429	438.1719	145.942	5	12	428	21.4	39.4479999999999	5.10400000000004	39.7768213913579	42.8589931551582	46.6027036766501	46.114036954994	38.7333483873993
430	440.6365	146.717	5	12	429	21.45	49.2920000000004	15.5000000000001	51.6715711392642	53.6947664891813	42.1368574891568	47.9345599621949	38.6226701239161
431	443.3416	144.9848	5	12	430	21.5	54.1020000000003	-34.6440000000001	64.2435455123707	53.9125195395708	40.4149368169501	45.4941910669199	38.4639925862137
432	445.9641	141.0314	5	12	431	21.55	52.4499999999989	-79.0680000000003	94.8828283937612	54.7306866005035	37.6372303830765	42.6874597209542	38.0474093954095
433	446.4988	140.2469	5	12	432	21.6	10.6940000000009	-15.6899999999996	18.9878312611	49.8006487978533	36.9186633175095	39.5502497186819	38.022640448793
434	448.3283	139.037	5	12	433	21.65	36.5899999999999	-24.1980000000001	43.8676566960215	37.970880478742	35.2688806435569	36.3460713342561	38.2055001217735
435	447.8506	137.7732	5	12	434	21.7	-9.55400000000054	-25.2760000000001	27.021382126013	21.5796942769718	33.9000463700431	37.4199398298501	37.4059227867286
436	448.0955	137.8433	5	12	435	21.75	4.89800000000059	1.40199999999993	5.09470391681456	19.9248070954482	28.2179612308122	38.9355306088193	38.2425162177323
437	447.451	137.7945	5	12	436	21.8	-12.8899999999999	-0.975999999999999	12.9268973849101	15.8070746866103	22.5065336600425	37.522845574709	39.4755108853976
438	447.1497	137.3516	5	12	437	21.85	-6.02600000000052	-8.85800000000017	10.713395353482	17.9994439422329	25.6957232421927	37.2659344828865	43.1878004648453
439	446.0424	136.9929	5	12	438	21.9	-22.1460000000002	-7.17399999999998	23.2789946518317	18.4650419828824	26.089438991862	37.1755281185429	45.1419161692598
440	447.6803	137.9542	5	12	439	21.95	32.758	19.2259999999999	37.9832284041259	23.4333730431133	32.7030221705433	35.658735810085	48.9645367460784
441	447.8082	138.3026	5	12	440	22	2.55800000000022	6.96800000000053	7.42269412006237	31.4666393889372	37.4561244006885	33.4411680508094	48.301983418258
442	449.2665	137.1028	5	12	441	22.05	29.1660000000002	-23.9960000000002	37.7685526860644	36.3718032971138	37.4084607663415	29.6257990736497	47.5931689402592
443	450.4741	134.8637	5	12	442	22.1	24.1520000000003	-44.7820000000002	50.8797270826016	47.4066003988538	37.6132056482636	30.3382023144138	46.6901292308532
444	450.7752	132.4925	5	12	443	22.15	6.02199999999925	-47.4239999999998	47.8048141927146	56.4472068184946	39.082175593529	28.8501993914333	44.6593739257704
445	454.6697	129.9374	5	12	444	22.2	77.8899999999999	-51.1020000000002	93.1572139128259	51.3835484895698	37.4174252501269	28.9276810052682	43.5870114287004
446	452.2278	130.9176	5	12	445	22.25	-48.8379999999995	19.6039999999999	52.6257262182666	43.7597719075899	38.6643748708067	31.7018425887846	43.9750493178157
447	452.7037	130.5163	5	12	446	22.3	9.51800000000048	-8.02599999999984	12.4502610414403	41.7925478899442	36.7450644872568	33.9021246515412	43.6755304930846
448	453.0956	130.0128	5	12	447	22.35	7.83799999999928	-10.0700000000001	12.7608441727023	27.4282501014001	34.9806813866348	41.2111312219961	43.4992981054679
449	452.3033	131.738	5	12	448	22.4	-15.8460000000002	34.504	37.9686941044857	20.8815429231187	31.6109597910045	44.1697953835256	43.0778883253823
450	451.2446	131.8691	5	12	449	22.45	-21.1739999999998	2.62200000000007	21.3357249701057	22.1065804849439	25.1523398399931	49.9945135299619	41.9503844236084
451	450.3626	131.4094	5	12	450	22.5	-17.6400000000001	-9.19399999999996	19.8921903268595	26.2015908656797	25.9475607768807	51.1097757695962	41.0706402925589
452	450.2466	130.4879	5	12	451	22.55	-2.31999999999971	-18.4300000000002	18.5754488505663	21.4293716920648	30.3957885367409	52.4988781595643	39.814883573042
453	451.0355	129.0253	5	12	452	22.6	15.7780000000002	-29.2520000000002	33.2358960763813	22.876429578586	44.8090567957286	53.8300087430246	39.776207495771
454	450.7816	128.3672	5	12	453	22.65	-5.07799999999975	-13.1619999999998	14.1075982364112	31.0135786306427	49.2574151735222	52.9726765172847	38.7920693546445
455	451.5336	127.1526	5	12	454	22.7	15.0399999999991	-24.2919999999998	28.5710144027117	38.684996588538	62.5716018097969	49.7540830275507	38.7375841876141
456	453.7383	125.0757	5	12	455	22.75	44.0940000000001	-41.5380000000002	60.5779355871428	63.4165227257775	63.5551766683857	49.014568026812	38.9704676132871
457	455.0843	122.5674	5	12	456	22.8	26.9200000000001	-50.1659999999998	56.932538640043	77.0854586549795	68.2526918318717	49.8282154114601	38.9226463907553
458	457.9597	115.2687	5	12	457	22.85	57.5080000000003	-145.974	156.893526762579	102.266774041008	72.6793360994144	49.7326617280492	38.7541316206919
459	458.4221	111.1721	5	12	458	22.9	9.24800000000005	-81.9319999999999	82.4522778824211	96.0967747061288	74.334393243565	48.9802485322217	38.2777107690047
460	463.3611	105.2337	5	12	459	22.95	98.7800000000004	-118.768	154.477591332854	97.8203870752054	74.3558262151083	48.2420330371319	37.9876454662273
461	462.4609	106.4165	5	12	460	23	-18.0040000000008	23.656	29.7279389127472	81.9421494730512	72.0815752767433	48.7001125343083	38.1800238368422
462	459.3118	107.325	5	12	461	23.05	-62.9819999999995	18.1700000000001	65.5506004854261	71.5833278321504	69.2606422861792	50.0039680724342	39.0829286332344
463	455.9916	109.3232	5	12	462	23.1	-66.404	39.9639999999999	77.502338751808	46.4448783892087	54.6562666603698	49.2142126771283	38.9651260405184
464	454.4587	109.3181	5	12	463	23.15	-30.6579999999997	-0.101999999999975	30.6581696779175	48.0663758473579	48.7030818909212	48.7339393178557	40.8349646890969
465	453.5127	110.4028	5	12	464	23.2	-18.9200000000005	21.694	28.7853441181449	40.7008974971531	33.9124642644668	48.5474873699601	41.4155603148499
466	451.7314	111.0398	5	12	465	23.25	-35.6259999999997	12.74	37.8354262034932	27.3703838476885	33.8450484002309	46.2390926377895	42.2497491723887
467	450.5818	111.9006	5	12	466	23.3	-22.9920000000004	17.216	28.7232087344018	25.822835949692	31.7552443129967	43.9431681299694	44.6031395939613
468	450.0394	111.9104	5	12	467	23.35	-10.8479999999997	0.19599999999997	10.8497705044851	21.3800501397249	25.7490892548423	36.2971320193877	45.2492500237364
469	449.7555	113.0207	5	12	468	23.4	-5.67800000000034	22.2060000000002	22.9204301879352	19.6237209531039	23.1334853921464	32.3856261544839	44.7406667932709
470	449.4362	113.0982	5	12	469	23.45	-6.38599999999997	1.55000000000001	6.57141506830908	22.8095911288404	22.7391485248119	25.9807774024926	45.950689835837
471	450.3191	111.9446	5	12	470	23.5	17.6580000000001	-23.0720000000002	29.0537802703885	24.1277946619961	20.3966099988357	25.2502719040883	47.1503123881005
472	448.6708	113.4505	5	12	471	23.55	-32.9660000000001	30.1180000000002	44.652559613084	20.4441348346008	18.6256939737596	25.6669791069046	48.5154486422722
473	449.2375	112.7877	5	12	472	23.6	11.3340000000005	-13.2560000000001	17.4407881702638	24.0982469098989	17.9379973784055	24.1002433380123	48.1927650650468
474	449.0211	112.7257	5	12	473	23.65	-4.32800000000043	-1.23999999999995	4.50213105095838	21.1694990445675	16.0681704180465	28.697252860909	49.1006035411938
475	450.1301	112.1663	5	12	474	23.7	22.1800000000007	-11.1879999999999	24.8419754447997	14.4417968186789	18.0490905405184	33.0770376021491	49.3820377285845
476	449.4477	111.9351	5	12	475	23.75	-13.6480000000006	-4.62400000000002	14.4100409437314	11.7482000948149	16.6554954079456	35.4849303179653	48.0070501263159
477	448.9323	112.1291	5	12	476	23.8	-10.308	3.87999999999977	11.0140484836412	11.6922060014923	19.5787139008124	39.3780637764625	47.6468471616857
478	448.796	111.9846	5	12	477	23.85	-2.72600000000011	-2.88999999999987	3.97280455094381	11.999934171138	22.4513974211822	40.7658383194235	45.1651464307454
479	448.8932	112.172	5	12	478	23.9	1.94399999999973	3.74799999999993	4.22216058434523	12.1414917713237	34.2610203296716	40.5010850543202	44.2937605407407
480	447.6755	112.679	5	12	479	23.95	-24.3539999999996	10.1400000000001	26.3806162930281	24.7156309829459	43.4149266794864	43.6593466345422	41.7896680288384
481	447.9563	111.9772	5	12	480	24	5.61599999999999	-14.0360000000001	15.1178289446601	33.1545947475496	50.573250637095	45.6005122418927	41.4854841458684
482	449.1876	108.4942	5	12	481	24.05	24.6259999999995	-69.6599999999998	73.884744541752	56.8298346578508	60.1304335791654	47.0269292121102	40.3800160923074
483	449.6807	106.2391	5	12	482	24.1	9.86200000000053	-45.1020000000003	46.1676233739623	74.8299191878348	63.5936792604415	47.1713174529652	38.9957322089578
484	450.6801	100.1912	5	12	483	24.15	19.9879999999996	-120.958	122.598360135852	89.0050095028663	64.9339996905939	49.467267764532	38.9583179738682
485	452.6022	94.69876	5	12	484	24.2	38.442	-109.8488	116.381038942948	95.545236175385	69.269602728566	50.216588087209	38.4736373715339
486	454.2487	90.72684	5	12	485	24.25	32.9300000000001	-79.4383999999999	85.9932805198173	94.0327637733335	74.5455290758399	49.7750076148423	37.7407178088768
487	456.7164	86.0033	5	12	486	24.3	49.3540000000007	-94.4708	106.585877904346	73.0381647233368	74.4751445234081	51.3505261934019	37.3533316516971
488	457.8922	84.47248	5	12	487	24.35	23.5159999999996	-30.6163999999998	38.605261363705	63.7092862692972	71.8912374847481	54.0331608421031	37.5448332639721
489	458.2492	83.66676	5	12	488	24.4	7.13999999999942	-16.1144000000002	17.6253648858682	60.0860486488134	64.6735151993924	56.2018949269976	37.9412628314313
490	457.4383	80.27553	5	12	489	24.45	-16.2179999999989	-67.8245999999999	69.7366466727498	53.4050528714312	57.0182494949316	57.5985586551842	40.4199335753203
491	454.6671	82.23479	5	12	490	24.5	-55.4240000000004	39.1852	67.8770924173984	49.7497111961627	48.9767645925895	57.7206963876485	41.6063383288924
492	451.7336	84.42184	5	12	491	24.55	-58.6699999999996	43.741	73.1808990174346	56.308865675448	42.5706188076385	55.0930530777103	42.4309100898655
493	451.0444	83.67476	5	12	492	24.6	-13.7840000000006	-14.9415999999999	20.3285529873627	50.327212720566	44.4726424237647	53.8912210799034	43.2209358896992
494	449.6542	85.77787	5	12	493	24.65	-27.8039999999999	42.0621999999997	50.4211372822943	37.8674805363657	47.4697901634014	49.2193830868274	45.5678561561219
495	448.2281	87.16783	5	12	494	24.7	-28.5220000000004	27.7992	39.8283818983401	31.7361847438457	45.9275145818023	43.8702371409186	45.9755854076228
496	447.9657	87.07326	5	12	495	24.75	-5.24799999999914	-1.89139999999981	5.57843149639665	39.1955736513667	40.8958636994572	39.9965052997882	46.610327008374
497	446.5712	88.67831	5	12	496	24.8	-27.890000000001	32.1009999999998	42.5244200548349	38.6307146513548	35.7109616320124	35.3285995269317	46.915481910032
498	444.7209	90.88696	5	12	497	24.85	-37.0060000000001	44.1730000000001	57.6254975249673	41.5278164430386	35.8912046750586	34.3238282085206	47.8247336599474
499	442.9015	92.42105	5	12	498	24.9	-36.3879999999995	30.6817999999998	47.596842282235	43.9242468625487	33.7652509742625	35.3814406085423	47.776526415954
500	445.3366	93.62325	5	12	499	24.95	48.7019999999995	24.0440000000001	54.3138908567593	39.6857385201791	30.7222247869056	37.1805205160984	48.158779967467
501	445.5009	92.76073	5	12	500	25	3.28600000000051	-17.2504000000001	17.5605835939472	32.5868356987505	31.0162460069868	37.6121644158922	48.0632182540653
502	445.5909	91.69794	5	12	501	25.05	1.7999999999995	-21.2557999999999	21.3318783429869	28.8997872971701	28.0865802462249	37.8348909676208	46.4226086449257
503	446.6074	91.2607	5	12	502	25.1	20.3300000000002	-8.74480000000005	22.1309834178241	19.9166331307726	24.1750139932765	39.2705543264332	45.8589859528634
504	446.6076	89.80262	5	12	503	25.15	0.00400000000013279	-29.1615999999999	29.1616002743333	18.1082451514248	23.2930910536833	41.6684445477119	43.0051342753111
505	447.057	89.93992	5	12	504	25.2	8.98800000000051	2.74599999999992	9.39812002477138	16.4874219722707	28.4335264503945	41.7345827280366	40.6340467949982
506	447.4131	89.70623	5	12	505	25.25	7.12199999999939	-4.67379999999991	8.51864369720852	15.7631922878025	34.3284651323271	43.4456464019058	39.2495625916456
507	447.0984	90.28795	5	12	506	25.3	-6.29399999999919	11.6343999999998	13.2277624472163	17.6863948101965	39.9588203032291	42.4804376266621	36.663828224783
508	447.7499	90.94528	5	12	507	25.35	13.03	13.1466	18.5098349954828	36.9504197700164	42.6499039778078	41.6163064777916	36.9513369690225
509	449.5051	90.12155	5	12	508	25.4	35.104	-16.4746	38.7776128863034	50.5486851132294	49.5716381211612	39.3511579049103	38.5859097010773
510	452.6968	85.90801	5	12	509	25.45	63.8339999999994	-84.2707999999999	105.718244823871	63.4302186341875	52.7469406691675	38.7190012797499	37.7726733625848
511	456.1216	84.20355	5	12	510	25.5	68.4960000000001	-34.0891999999999	76.5099704132736	69.5366156678132	55.8750467968247	38.4057401204821	38.5394603834187
512	458.3644	81.03527	5	12	511	25.55	44.8559999999998	-63.3656000000002	77.6354300520066	81.456881432126	56.8742950070992	37.7521642121411	38.8963217151002
513	459.297	78.76745	5	12	512	25.6	18.6520000000007	-45.3564	49.0418201636117	68.5434615683187	59.0575989623067	37.8267508258234	39.8459385178897
514	461.589	74.41512	5	12	513	25.65	45.8399999999995	-87.0465999999999	98.3789417078672	61.2014084804201	55.4092247561374	36.7908854637947	40.8621002334206
515	463.4614	73.56209	5	12	514	25.7	37.4480000000005	-17.0606000000001	41.1511455048343	50.3183713800109	49.0044761091053	37.3978564490778	40.5140804601595
516	463.7462	71.59259	5	12	515	25.75	5.69599999999923	-39.3899999999999	39.7997049737807	48.5785822568002	42.4830151086372	38.502619883503	40.7789829842963
517	463.0142	70.69141	5	12	516	25.8	-14.6399999999994	-18.0235999999999	23.2202445499607	29.3615680801487	35.5455081210532	37.9990569226342	39.9326683793926
518	462.6206	68.71304	5	12	517	25.85	-7.87199999999984	-39.5674	40.3428745475579	29.4654906498919	33.003597673839	39.5788457295243	38.7456943610297
519	462.703	68.79282	5	12	518	25.9	1.647999999999	1.59559999999999	2.29387082460994	23.7646217368542	24.0101328064282	41.7903787936122	39.1183639519444
520	460.7416	68.08994	5	12	519	25.95	-39.2279999999994	-14.0576000000001	41.67075835355	20.7726448620955	22.0487722289882	38.3648262090711	39.044066679756
521	460.4764	68.58857	5	12	520	26	-5.30399999999986	9.97260000000011	11.2953604085926	17.4286130908778	21.1301929701812	39.4667563509453	41.291621596062
522	460.3536	68.98291	5	12	521	26.05	-2.45600000000081	7.88679999999999	8.26036017616689	18.6586975327077	19.1238188381693	39.9577524625797	42.556347640851
523	460.6167	67.83145	5	12	522	26.1	5.26200000000017	-23.0292	23.6227156914696	14.6320538080845	20.100092496742	40.4213227093463	43.3125045171093
524	460.5239	67.41956	5	12	523	26.15	-1.85599999999909	-8.23779999999999	8.44429303375934	18.4957642035082	28.1715328310871	40.0557559191293	44.1494822941219
525	459.8169	66.60727	5	12	524	26.2	-14.140000000001	-16.2458000000001	21.5375397304342	17.4749928142431	27.725176309037	39.2935781922825	45.6889658730681
526	460.0814	65.0996	5	12	525	26.25	5.28999999999996	-30.1534000000001	30.6139123857113	22.7715719026062	36.4504975932535	38.1123195666869	46.7663169720292
527	460.0307	65.24906	5	12	526	26.3	-1.01399999999899	2.9892000000001	3.15650322984129	37.6843681294665	44.3699968041063	37.3848991321231	47.8180354494566
528	461.1826	63.0243	5	12	527	26.35	23.0379999999991	-44.4952000000001	50.1056111332849	40.8182988099895	47.8390477448536	35.8750822442678	47.6675454806786
529	464.1817	60.15527	5	12	528	26.4	59.982	-57.3805999999999	83.008274168061	54.4052309829988	56.1013790318303	38.8855699989784	NA
530	464.1399	58.29538	5	12	529	26.45	-0.835999999999331	-37.1978	37.2071931330489	71.2650007939694	56.5383841555769	39.3691320797622	NA
531	466.1073	53.77776	5	12	530	26.5	39.348	-90.3524	98.5485732507579	72.906523587101	55.0944461631925	44.1775030716419	NA
532	466.1939	49.40585	5	12	531	26.55	1.73199999999952	-87.4382	87.4553522846944	74.5183899341941	55.6459794260769	47.3605310695609	NA
533	465.7365	46.52629	5	12	532	26.6	-9.14800000000014	-57.5912	58.313225098943	72.2584695011642	51.6500719917937	48.7982582083952	NA
534	466.2472	42.00164	5	12	533	26.65	10.2140000000009	-90.493	91.0676059035265	55.7836613433862	49.5996071668698	51.5080791244491	NA
535	467.022	40.96352	5	12	534	26.7	15.4959999999994	-20.7624	25.9075909678994	40.0269580581845	51.0130878504874	53.9800752970583	NA
536	466.3579	41.42505	5	12	535	26.75	-13.2820000000004	9.23059999999992	16.1745324618676	30.3936203964863	51.9045085500303	55.0300140605554	NA
537	465.971	41.22932	5	12	536	26.8	-7.73799999999937	-3.91459999999995	8.67183585868586	24.6808243995454	50.3510653350156	57.6370139762789	NA
538	466.1281	40.74693	5	12	537	26.85	3.14200000000028	-9.64780000000005	10.1465367904523	29.7677061998106	49.7574686719369	55.7562452318328	NA
539	467.045	37.75928	5	12	538	26.9	18.338	-59.753	62.5036259188217	48.0253557566744	46.9147792170679	NA	NA
540	467.6319	35.26017	5	12	539	26.95	11.7379999999991	-49.9821999999999	51.3419999692257	60.6751726118467	51.4217664385398	NA	NA
541	470.189	30.53451	5	12	540	27	51.142000000001	-94.5132	107.462780246186	69.1213169473874	54.9655819579184	NA	NA
542	472.9436	28.22286	5	12	541	27.05	55.0919999999996	-46.233	71.9209201345475	69.1487340345903	59.6280485264809	NA	NA
543	472.7403	25.6119	5	12	542	27.1	-4.06600000000026	-52.2192	52.3772584681559	73.075826677269	59.862418471872	NA	NA
544	469.6136	25.79464	5	12	543	27.15	-62.5339999999994	3.65480000000005	62.6407113548364	61.9058081591623	NA	NA	NA
545	466.0731	25.551	5	12	544	27.2	-70.8100000000002	-4.87280000000005	70.9774631826189	58.5809244411152	NA	NA	NA
546	463.5183	25.18676	5	12	545	27.25	-51.096	-7.28479999999998	51.612687655653	50.6035199963565	NA	NA	NA
547	460.9496	24.164	5	12	546	27.3	-51.3740000000007	-20.4552	55.2965015443117	NA	NA	NA	NA
548	460.4642	23.77106	5	12	547	27.35	-9.7079999999994	-7.85880000000006	12.4902362443626	NA	NA	NA	NA
549	NA	NA	5	12	548	27.4	NA	NA	NA	NA	NA	NA	NA
550	NA	NA	5	12	549	27.45	NA	NA	NA	NA	NA	NA	NA
551	NA	NA	5	12	550	27.5	NA	NA	NA	NA	NA	NA	NA
552	NA	NA	5	12	551	27.55	NA	NA	NA	NA	NA	NA	NA
553	NA	NA	5	12	552	27.6	NA	NA	NA	NA	NA	NA	NA
554	NA	NA	5	12	553	27.65	NA	NA	NA	NA	NA	NA	NA
555	NA	NA	5	12	554	27.7	NA	NA	NA	NA	NA	NA	NA
556	NA	NA	5	12	555	27.75	NA	NA	NA	NA	NA	NA	NA
557	NA	NA	5	12	556	27.8	NA	NA	NA	NA	NA	NA	NA
558	NA	NA	5	12	557	27.85	NA	NA	NA	NA	NA	NA	NA
559	NA	NA	5	12	558	27.9	NA	NA	NA	NA	NA	NA	NA
560	NA	NA	5	12	559	27.95	NA	NA	NA	NA	NA	NA	NA
561	NA	NA	5	12	560	28	NA	NA	NA	NA	NA	NA	NA
562	NA	NA	5	12	561	28.05	NA	NA	NA	NA	NA	NA	NA
563	NA	NA	5	12	562	28.1	NA	NA	NA	NA	NA	NA	NA
564	NA	NA	5	12	563	28.15	NA	NA	NA	NA	NA	NA	NA
565	NA	NA	5	12	564	28.2	NA	NA	NA	NA	NA	NA	NA
566	NA	NA	5	12	565	28.25	NA	NA	NA	NA	NA	NA	NA
567	NA	NA	5	12	566	28.3	NA	NA	NA	NA	NA	NA	NA
568	NA	NA	5	12	567	28.35	NA	NA	NA	NA	NA	NA	NA
569	NA	NA	5	12	568	28.4	NA	NA	NA	NA	NA	NA	NA
570	NA	NA	5	12	569	28.45	NA	NA	NA	NA	NA	NA	NA
571	NA	NA	5	12	570	28.5	NA	NA	NA	NA	NA	NA	NA
572	NA	NA	5	12	571	28.55	NA	NA	NA	NA	NA	NA	NA
573	NA	NA	5	12	572	28.6	NA	NA	NA	NA	NA	NA	NA
574	NA	NA	5	12	573	28.65	NA	NA	NA	NA	NA	NA	NA
575	NA	NA	5	12	574	28.7	NA	NA	NA	NA	NA	NA	NA
576	NA	NA	5	12	575	28.75	NA	NA	NA	NA	NA	NA	NA
577	NA	NA	5	12	576	28.8	NA	NA	NA	NA	NA	NA	NA
578	NA	NA	5	12	577	28.85	NA	NA	NA	NA	NA	NA	NA
579	NA	NA	5	12	578	28.9	NA	NA	NA	NA	NA	NA	NA
580	NA	NA	5	12	579	28.95	NA	NA	NA	NA	NA	NA	NA
581	NA	NA	5	12	580	29	NA	NA	NA	NA	NA	NA	NA
582	NA	NA	5	12	581	29.05	NA	NA	NA	NA	NA	NA	NA
583	NA	NA	5	12	582	29.1	NA	NA	NA	NA	NA	NA	NA
584	NA	NA	5	12	583	29.15	NA	NA	NA	NA	NA	NA	NA
585	NA	NA	5	12	584	29.2	NA	NA	NA	NA	NA	NA	NA
586	NA	NA	5	12	585	29.25	NA	NA	NA	NA	NA	NA	NA
587	NA	NA	5	12	586	29.3	NA	NA	NA	NA	NA	NA	NA
588	NA	NA	5	12	587	29.35	NA	NA	NA	NA	NA	NA	NA
589	NA	NA	5	12	588	29.4	NA	NA	NA	NA	NA	NA	NA
590	NA	NA	5	12	589	29.45	NA	NA	NA	NA	NA	NA	NA
591	NA	NA	5	12	590	29.5	NA	NA	NA	NA	NA	NA	NA
592	NA	NA	5	12	591	29.55	NA	NA	NA	NA	NA	NA	NA
593	NA	NA	5	12	592	29.6	NA	NA	NA	NA	NA	NA	NA
594	NA	NA	5	12	593	29.65	NA	NA	NA	NA	NA	NA	NA
595	NA	NA	5	12	594	29.7	NA	NA	NA	NA	NA	NA	NA
596	NA	NA	5	12	595	29.75	NA	NA	NA	NA	NA	NA	NA
597	NA	NA	5	12	596	29.8	NA	NA	NA	NA	NA	NA	NA
598	NA	NA	5	12	597	29.85	NA	NA	NA	NA	NA	NA	NA
599	NA	NA	5	12	598	29.9	NA	NA	NA	NA	NA	NA	NA
600	NA	NA	5	12	599	29.95	NA	NA	NA	NA	NA	NA	NA
601	NA	NA	5	12	600	30	NA	NA	NA	NA	NA	NA	NA
