# Supplementary material for: An automated feeding system for the African killifish reveals the impact of diet on lifespan and allows scalable assessment of associative learning
Source: eLife. 2022 Nov 10;11:e69008. doi: 10.7554/eLife.69008 (PMC9788828; doi:10.7554/eLife.69008)
Supplement: Figure 6—source data 3. [file elife-69008-fig6-data3.zip › Filtered and Interpolated Trajectories with Kinematics/t6_REC0014 DLC_likelihood-euclidean-filtered_splines-interpolated_kinematics_02_resnet50_TrainAllTheThingsJun28shuffle1_1030000.csv]

	x2	y2	fishnum	recording_num	bodyparts_coords	seconds	velocity_x	velocity_y	velocity_xy	velocity_xy_5frame	velocity_xy_10frame	velocity_xy_20frame	velocity_xy_40frame
1	8667.03469162686	-955.408599849699	6	14	0	0	0	0	0	NA	NA	NA	NA
2	8300.10788436683	-892.929115993305	6	14	1	0.05	-7338.53614520063	1249.58967712788	7444.16463517571	NA	NA	NA	NA
3	7943.7399683954	-832.689629709418	6	14	2	0.1	-7127.35831942859	1204.78972567774	7228.4683645034	5699.0362853462	NA	NA	NA
4	7597.77701514114	-774.651512426611	6	14	3	0.15	-6919.25906508521	1160.76234565614	7015.94720852837	7019.12237515386	NA	NA	NA
5	7262.06509603261	-718.776135573454	6	14	4	0.2	-6714.23838217059	1117.50753706314	6806.6012185235	6809.77643975178	5949.91325034913	NA	NA
6	6936.45028249839	-665.024870578519	6	14	5	0.25	-6512.2962706844	1075.0252998987	6600.43044903832	6603.60572841724	6511.63395872927	NA	NA
7	6620.77864596705	-613.359088870377	6	14	6	0.3	-6313.43273062681	1033.31563416284	6397.43495816528	6400.61029953473	6310.22639556244	NA	NA
8	6314.89625786716	-563.7401618776	6	14	7	0.35	-6117.6477619978	992.37853985554	6197.61480783071	6200.79021535206	6111.99422344734	NA	NA
9	6018.64918962729	-516.12946102876	6	14	8	0.4	-5924.9413647974	952.2140169768	6000.97006411583	6004.14554230468	5916.93751222428	NA	NA
10	5731.88351267601	-470.488357752427	6	14	9	0.45	-5735.31353902561	912.82206552666	5807.50079761018	5810.6763513731	5725.0563365948	5381.59987794332	NA
11	5454.4452984419	-426.778223477173	6	14	10	0.5	-5548.76428468218	874.20268550508	5617.20708380142	5620.38271847744	5536.35077655203	5576.04720188451	NA
12	5186.18061835353	-384.96042963157	6	14	11	0.55	-5365.29360176741	836.355876912061	5430.08900350737	5433.26472491383	5350.82091785742	5390.51850877823	NA
13	4926.93554383947	-344.996347644189	6	14	12	0.6	-5184.90149028121	799.28163974762	5246.14664335243	5249.32245783754	5168.46685256989	5208.16569685566	NA
14	4676.55614632828	-306.847348943601	6	14	13	0.65	-5007.58795022379	762.97997401176	5065.38009629776	5068.55601079938	4989.28867963436	5028.98887348975	NA
15	4434.88849724854	-270.474804958377	6	14	14	0.7	-4833.3529815948	727.45087970448	4887.78946222872	4890.96548434173	4813.28650553751	4852.98815458579	NA
16	4201.77866802883	-235.84008711709	6	14	15	0.75	-4662.19658439421	692.694356825739	4713.37484861062	4716.55098666234	4640.46044503975	4680.16366545207	NA
17	3977.07273009771	-202.904566848311	6	14	16	0.8	-4494.1187586224	658.71040537558	4542.13637121914	4545.31263435489	4470.81062199403	4510.51554177994	NA
18	3760.61675488375	-171.629615580611	6	14	17	0.85	-4329.1195042792	625.499025354	4374.07415495547	4377.25055323748	4304.33717026398	4344.04393074984	NA
19	3552.25681381554	-141.976604742561	6	14	18	0.9	-4167.1988213642	593.060216761	4209.18833476049	4212.36487928011	4141.04023475522	4180.74899228276	NA
20	3351.83897832163	-113.906905762733	6	14	19	0.95	-4008.35670987821	561.39397959656	4047.47905664167	4050.65575964633	3980.91997257678	4020.63090045983	3987.91446205902
21	3159.20931983059	-87.3818900696991	6	14	20	1	-3852.59316982079	530.500313860678	3888.94647882381	3892.12335386562	3823.97655435211	3863.68984513743	4022.56061458341
22	2974.21390977101	-62.3629290920295	6	14	21	1.05	-3699.9082011916	500.379219553392	3733.59077305022	3736.76783515556	3670.21016570247	3709.92603378985	3868.80924042052
23	2796.69881957146	-38.811394258296	6	14	22	1.1	-3550.30180399101	471.03069667467	3581.4121260519	3584.58939191609	3519.62100892979	3559.3396936181	3718.23661329737
24	2626.51012066049	-16.6886569970703	6	14	23	1.15	-3403.7739782194	442.454745224514	3432.4107412102	3435.58822942411	3372.20930493116	3411.93107397117	3570.84315385419
25	2463.49388446669	4.04391126307638	6	14	24	1.2	-3260.324723876	414.651365202934	3286.58684044432	3289.7645717586	3227.97529538214	3267.70044913507	3426.62933652903
26	2307.49618241863	23.4249390935725	6	14	25	1.25	-3119.9540409612	387.620556609922	3143.94066636391	3147.11866399396	3086.91924523512	3126.6481215571	3285.59569870011
27	2158.36308594487	41.4930550658467	6	14	26	1.3	-2982.6619294752	361.362319445484	3004.47248472269	3007.65077470675	2949.04144558567	2988.77442558675	3147.74285178512
28	2015.940666474	58.2868877513275	6	14	27	1.35	-2848.4483894174	335.876653709616	2868.18258722867	2871.36119884819	2814.34221697222	2854.0797318331	3013.07149480323
29	1880.07499543457	73.8450657214436	6	14	28	1.4	-2717.3134207886	311.163559402322	2735.07129477419	2738.25026104613	2682.82191318711	2722.5644522607	2881.58243105759
30	1750.61214425517	88.2062175476234	6	14	29	1.45	-2589.257023588	287.223036523596	2605.13896115152	2608.31831941274	2554.48092569335	2594.22904617473	2753.27658879863
31	1627.39818436436	101.408971801296	6	14	30	1.5	-2464.2791978162	264.055085073452	2478.38597735357	2481.56576995049	2429.31968876208	2469.07402728231	2628.15504699944
32	1510.27918719071	113.491957053889	6	14	31	1.55	-2342.379943473	241.65970505186	2354.81277655578	2357.99305166746	2307.33868547104	2347.0999720628	2506.21906773623
33	1399.10122416281	124.493801876831	6	14	32	1.6	-2223.559260558	220.03689645884	2234.41983991739	2237.6006525385	2188.53845473641	2228.30752973907	2387.47013714723
34	1293.71036670921	134.453134841552	6	14	33	1.65	-2107.817149072	199.18665929442	2117.20770335905	2120.38911647803	2072.91959959024	2112.69743421863	2271.91001757127
35	1193.95268625849	143.408584519479	6	14	34	1.7	-1995.1536090144	179.10899355854	2003.17696550672	2006.35905152933	1960.48279696731	2000.27051847227	2159.54081426219
36	1099.67425423922	151.398779482042	6	14	35	1.75	-1885.5686403854	159.80389925126	1892.32829705122	1895.51113952233	1851.22880932951	1891.02773194815	2050.3650610137
37	1010.72114207997	158.462348300668	6	14	36	1.8	-1779.062243185	141.27137637252	1784.66245181228	1787.84614751302	1745.15849853992	1784.97016179029	1944.38582996234
38	926.939421209315	164.637919546786	6	14	37	1.85	-1675.6344174131	123.51142492236	1680.1802798824	1683.36494139612	1642.27284250592	1682.09905885662	1841.60687128782
39	848.175163055825	169.964121791826	6	14	38	1.9	-1575.2851630698	106.5240449008	1578.88274331246	1582.06850218099	1542.57295525015	1582.41586983242	1742.0327872153
40	774.274439048073	174.479583607215	6	14	39	1.95	-1478.01448015504	90.3092363077803	1480.77093492224	1483.95794555051	1446.06011125119	1485.92227713744	1645.66923846744
41	705.083320614628	178.222933564382	6	14	40	2	-1383.8223686689	74.86699914334	1385.84610097555	1389.0345454895	1352.73577513422	1392.62024886145	1552.52316271916
42	640.447879184062	181.232800234756	6	14	41	2.05	-1292.70882861132	60.1973334074802	1294.10966865989	1297.29976298729	1262.60163810955	1302.5121016826	1462.6029377293
43	580.214186184948	183.547812189765	6	14	42	2.1	-1204.67385998228	46.30023910018	1205.56327957737	1208.75528110627	1175.65966297682	1215.60058067636	1375.91831667657
44	524.228313045855	185.206598000837	6	14	43	2.15	-1119.71746278186	33.1757162214399	1120.2088308014	1123.40304808746	1091.9121400746	1131.88896117137	1292.4797596139
45	472.336331195356	186.247786239402	6	14	44	2.2	-1037.83963700998	20.8237647712997	1038.04852551711	1041.24533066859	1011.36175730756	1051.38117938932	1212.2964856632
46	424.384312062022	186.710005476888	6	14	45	2.25	-959.040382666681	9.24438474972021	959.084935881517	962.284780464141	934.011688393383	974.082000470304	1135.37239279402
47	380.218327074424	186.631884284724	6	14	46	2.3	-883.31969975196	-1.56242384327982	883.321081565564	886.524517161915	859.865704825289	899.997234337927	1061.69954774272
48	339.684447661135	186.052051234337	6	14	47	2.35	-810.67758826578	-11.5966610077402	810.760528555103	813.968233508853	788.928318846798	829.134010742535	991.250704338215
49	302.628745250725	185.009134897157	6	14	48	2.4	-741.1140482082	-20.8583267436001	741.407514290278	744.620328699305	721.204967092585	761.501122169899	923.96270268601
50	268.897291271765	183.541763844613	6	14	49	2.45	-674.629079579199	-29.3474210508799	675.267107251801	678.486078981984	656.702247527455	697.109430760147	859.71250381557
51	238.336157152828	181.688566648132	6	14	50	2.5	-611.22268237874	-37.0639439296201	612.345411833779	615.571857229456	595.428225806386	635.972298155996	798.38630025957
52	210.791414322484	179.488171879143	6	14	51	2.55	-550.89485660688	-44.0078953797797	552.64983297896	555.885417023255	537.392830566303	578.105903395804	739.970889558848
53	186.109134209305	176.979208109075	6	14	52	2.6	-493.64560226358	-50.1792754013604	496.18941979246	499.436261546057	482.608358508249	523.529103614064	684.372955983301
54	164.135388241863	174.200303909357	6	14	53	2.65	-439.47491934884	-55.57808399436	442.975313259276	446.236122913468	431.090104265196	472.262085009165	632.106450140845
55	144.716247848729	171.190087851417	6	14	54	2.7	-388.38280786268	-60.2043211588	393.021329865812	396.299582150621	382.857104212735	424.322452854127	583.021009022305
56	127.697784458474	167.987188506684	6	14	55	2.75	-340.3692678051	-64.05798689466	346.34471867083	349.644859787042	337.93290791861	379.717053639881	536.678844335625
57	112.926069499669	164.630234446586	6	14	56	2.8	-295.4342991761	-67.1390812019598	302.967129164728	306.294791507136	296.34610196632	338.428933695139	492.882107274253
58	100.247174400887	161.157854242551	6	14	57	2.85	-253.57790197564	-69.4476040807001	262.915807974562	266.277946879412	258.12988838133	300.402349819813	451.494918544587
59	89.5071705906986	157.608676466009	6	14	58	2.9	-214.800076203768	-70.9835555308399	226.224971859749	229.629692923753	223.319202925745	265.509535539598	412.382722323234
60	80.5521294976751	154.021329688388	6	14	59	2.95	-179.10082186047	-71.7469355524202	192.93710672719	196.392621782018	191.942658180799	233.502730493705	375.444037969379
61	73.2281225503881	150.434442481116	6	14	60	3	-146.48013894574	-71.7377441454397	163.103448892535	166.614916975618	164.005881473376	204.152351657695	341.145577721645
62	67.381221177409	146.886643415623	6	14	61	3.05	-116.938027459582	-70.9559813098599	136.781773456053	140.343614344355	139.465036823976	177.429677435091	309.568263254954
63	62.8574968073092	143.416561063335	6	14	62	3.1	-90.4744874019961	-69.4016470457603	114.027283942565	117.607369482187	118.196341131377	153.145331290244	280.692520122267
64	59.5030208686602	140.062823995684	6	14	63	3.15	-67.0895187729799	-67.0747413530199	94.8684587034307	98.3820700229983	99.9289668140009	132.323939110322	254.214740895108
65	57.1638647900333	136.864060784096	6	14	64	3.2	-46.783121572538	-63.9752642317598	79.2558824163503	82.5374518659344	84.1483567746763	114.660838655287	228.707639928302
66	55.6861	133.8589	6	14	65	3.25	-29.555295800666	-60.1032156819201	66.9769515965923	69.7777652871347	70.3717953967795	99.2756882009458	207.016051720453
67	54.9157979271318	131.085970214825	6	14	66	3.3	-15.4060414573641	-55.4585957034999	57.5586826707342	59.514319283647	58.5132529038629	85.7669802105789	190.638054846067
68	54.69903	128.5839	6	14	67	3.35	-4.33535854263596	-50.0414042965002	50.2288510485657	50.6893440671657	48.1607741991578	73.855826346639	176.450345989931
69	54.8951374479636	126.415187093919	6	14	68	3.4	3.92214895927196	-43.37425812162	43.5512286859927	42.3615207705608	41.3286752948978	63.2643224765696	162.017753987892
70	55.4165407035315	124.737805902844	6	14	69	3.45	10.4280651113581	-33.5476238215	35.1310063339438	34.4890539417913	37.3790191297749	53.7786451786114	150.332623706231
71	56.18893	123.7336	6	14	70	3.5	15.4477859293699	-20.0841180568801	25.3378351135676	26.543783111181	34.545494928516	46.3188572872938	141.435172860546
72	57.0351546145625	123.399426914626	6	14	71	3.55	16.92449229125	-6.68346170747981	18.1963485268867	23.1430313061485	32.0689235971817	41.0306231141042	134.176097049231
73	57.3667	122.9922	6	14	72	3.6	6.63090770875002	-8.14453829252017	10.5024968955143	24.0686941923841	29.5153115619015	37.8559366304695	127.423508906752
74	56.7137830192141	121.836509825393	6	14	73	3.65	-13.0583396157181	-23.1138034921401	26.5474696608302	26.7294690864713	26.5996781391383	36.1673967810497	120.180203651186
75	55.49291	120.2676	6	14	74	3.7	-24.4174603842819	-31.3781965078599	39.7593207651218	29.648793252572	23.4089335825465	33.0928270024763	112.503736547235
76	54.2492494181241	118.788998412004	6	14	75	3.75	-24.873211637518	-29.5720317599199	38.6417095840036	32.4868400126219	22.265919177808	34.3150498010259	105.201861246322
77	53.1563288763442	117.566717025603	6	14	76	3.8	-21.8584108355981	-24.4456277280202	32.7929693573903	30.0563249721281	23.5479933243456	42.8471759969939	98.8939959541947
78	52.2947657591661	116.682388823999	6	14	77	3.85	-17.231262343562	-17.6865640320798	24.6927306957639	22.7491729727089	27.5510990617811	52.4983421600498	93.8158458500897
79	51.7451774510953	116.217646790393	6	14	78	3.9	-10.9917661614159	-9.29484067212002	14.3948944583607	17.8023692691448	31.0061182672017	58.5259724361856	89.6661176449462
80	51.5881813366377	116.254123907989	6	14	79	3.95	-3.13992228915197	0.729542351919861	3.22356076802627	17.4471933961191	28.8066348751778	67.1625169187574	86.0396625872452
81	51.9043948002988	116.873453159987	6	14	80	4	6.324269273222	12.3865850399599	13.9076910661827	22.6153581109402	34.0846046735358	78.717994063398	82.7696184128519
82	52.7744352265843	118.15726752959	6	14	81	4.05	17.40080852571	25.6762873920601	31.0170899922621	31.9559115622753	53.6254283968061	90.9225166633708	80.5907308834247
83	54.27892	120.1872	6	14	82	4.1	30.0896954683139	40.5986494082001	50.5335542698692	34.8640967776466	75.481372758198	101.701686523261	79.1560190594926
84	56.1583922736409	122.595497041527	6	14	83	4.15	37.589445472818	48.1659408305399	61.0976617150364	50.3668400779269	90.452266733233	108.036468192051	77.6400656657042
85	56.7930982749601	123.21685907291	6	14	84	4.2	12.694120026384	12.42724062766	17.7644868448826	89.8036633974931	110.916100254968	110.346634439183	75.951897415548
86	54.22321	119.4366	6	14	85	4.25	-51.397765499202	-75.6051814582	91.421407567584	128.347387405456	135.170068948988	111.128034291698	74.575574838124
87	47.6147283691266	110.135124458058	6	14	86	4.3	-132.169632617468	-186.02951083884	228.201206590093	148.948621904191	158.297040002396	112.02101169781	73.7206951529363
88	40.63697	100.1732	6	14	87	4.35	-139.555167382532	-199.23848916116	243.252174309683	186.96810373229	175.85227398474	113.77586535354	73.2188698283701
89	36.4367	93.12459	6	14	88	4.4	-84.0053999999999	-140.9722	164.103834208711	219.973297820049	185.0668181169	116.067912813323	72.9182923656426
90	32.4467131400216	83.5279018023043	6	14	89	4.45	-79.799737199568	-191.933763953914	207.86189598538	226.790416607299	191.886634003188	118.300679995879	72.7299251404527
91	27.9696293640828	71.5125422538309	6	14	90	4.5	-89.541675518776	-240.307190969468	256.447378006378	223.357160564025	188.17146390986	119.22037953841	72.5800970080994
92	23.1876200181332	59.3011418042054	6	14	91	4.55	-95.640186918992	-244.22800899251	262.286800526342	221.185014329609	170.416594998815	120.150838652745	72.4686823518923
93	18.2828564481223	49.1163309030533	6	14	92	4.6	-98.095271400218	-203.696218023042	226.085894093314	196.805164274086	152.070357948883	120.456101488516	72.6514361072078
94	13.43751	43.18074	6	14	93	4.65	-96.906928962446	-118.711818061066	153.243103036633	156.369629999672	141.683558893413	119.112734550359	72.525682352219
95	9.189196	42.52823	6	14	94	4.7	-84.96628	-13.0502	85.9626457077631	114.042773390331	125.68525973679	118.81096782862	72.058437969721
96	7.01096670209825	44.1463522979728	6	14	95	4.75	-43.564585958035	32.3624459594559	54.2697066343068	80.7835553337406	103.270690127832	114.836099875222	71.4853978393254
97	6.78596236697569	46.6689634187638	6	14	96	4.8	-4.50008670245118	50.4522224158201	50.6525174796373	62.182103457216	82.0046373030945	104.594214308879	70.7993420529398
98	7.91098426191845	49.4386885558674	6	14	97	4.85	22.5004378988552	55.394502742072	59.7898038103627	54.5653551994935	65.059928992291	93.9393974966905	70.4218651438111
99	9.78283365421267	51.7981529027783	6	14	98	4.9	37.4369878458844	47.1892869382179	60.2358436540102	50.1717502559926	53.1586509838172	87.3106122950995	70.6607112638515
100	11.7983118111445	53.089981652991	6	14	99	4.95	40.3095631386366	25.836575004254	47.8789044191508	49.9665012158581	45.7353016540511	78.297333362148	71.5056795126972
101	13.35422	52.6568	6	14	100	5	31.11816377711	-8.66363305982006	32.3016819168019	49.3363026508415	41.5007358405838	66.4421999528008	72.3772550765985
102	14.048240545237	50.2745211050018	6	14	101	5.05	13.88041090474	-47.6455778999639	49.6262722789648	44.1351985104183	38.7718336189427	54.0148480404138	73.081536711807
103	14.28158	47.45221	6	14	102	5.1	4.66678909525999	-56.446222100036	56.6388109852797	36.9052481086087	35.8084370444982	43.6011856911548	73.5250424856138
104	14.5463440026929	45.7612967714884	6	14	103	5.15	5.29528005385799	-33.8182645702321	34.2303229518946	32.829721425175	32.9376656967862	37.0148965123872	73.898267228118
105	14.8947103040716	45.2895198531125	6	14	104	5.2	6.967326027574	-9.43553836751789	11.7291524101025	27.5771660220273	30.9094069875062	33.7702415002591	75.5153308085271
106	15.26887468298	45.7536947653063	6	14	105	5.25	7.483287578168	9.28349824387595	11.9240484996335	22.2805714381549	29.6137097777693	31.8427613869526	75.4181767980256
107	15.6110329182618	46.8706370285034	6	14	106	5.3	6.84316470563601	22.3388452639421	23.3634952632265	21.7401328831541	26.0250587777332	29.5776724080691	71.9954425897911
108	15.8633807887608	48.3571621631376	6	14	107	5.35	5.04695740997999	29.730502692684	30.1558380659175	24.9135658664037	22.1424423900185	27.0678649340817	68.2570774270064
109	15.968114073321	49.9300856896425	6	14	108	5.4	2.09466569120401	31.458470530098	31.5281301768905	26.3976981303636	20.8711420409571	25.2535097143801	66.5248188457238
110	15.8674285507861	51.3062231284521	6	14	109	5.45	-2.01371045069802	27.522748776192	27.5963173263504	24.4729515334391	21.805181346467	24.7106790295153	63.6927980672655
111	15.50352	52.20239	6	14	110	5.5	-7.27817101572199	17.923337430958	19.3447098194332	22.0043133418822	22.1847869333215	25.5341306147869	59.6071719413406
112	14.8518933724117	52.4199570170298	6	14	111	5.55	-13.032532551766	4.35134034059601	13.7397622786036	20.0021511987602	20.3835111971955	26.0122347708688	55.3035077687411
113	14.0212903098915	52.0985156615242	6	14	112	5.6	-16.612061250404	-6.42882711011197	17.8126471081332	18.6967968265303	18.3272928236653	26.5939834827118	51.7998387629946
114	13.1537616269147	51.4622126077758	6	14	113	5.65	-17.350573659536	-12.7260610749681	21.5173194612806	17.9718757362793	17.569353731974	28.6837999058774	49.97940625012
115	12.3913581379569	50.7351945300773	6	14	114	5.7	-15.248069779156	-14.5403615539699	21.0695454652011	16.2940708609519	18.5119510715245	32.2196937884345	49.6706227133479
116	11.8761306574935	50.1416081027212	6	14	115	5.75	-10.304549609268	-11.871728547122	15.7201043681783	14.6502723054484	21.4545514518045	36.0002537208291	49.9517553060893
117	11.75013	49.9056	6	14	116	5.8	-2.52001314986998	-4.72016205442401	5.3507379019666	15.1365562651877	25.9994107640044	39.3966708707035	50.089794304
118	12.1245110351581	50.2054905617926	6	14	117	5.85	7.487620703162	5.99781123585203	9.59365433061527	18.3271053165186	31.0455245754051	42.5747573573224	49.7367848229202
119	12.9868448534745	51.0362947903229	6	14	118	5.9	17.246676366328	16.6160845706059	23.9487392599775	24.9372271673297	36.4964577707977	45.739025396348	48.9658199235193
120	14.2938066006625	52.347201353401	6	14	119	5.95	26.13923494376	26.218131261562	37.0222907218554	35.7047506670569	42.634206230402	49.0882627723829	48.0763953335186
121	16.002071422435	54.087398918837	6	14	120	6	34.16529643545	34.8039513087201	48.7707136222337	47.4407768453618	49.8157205083367	52.7721439298804	47.852538788156
122	18.0683144645053	56.2060761544409	6	14	121	6.05	41.324860841406	42.3735447120779	59.1883554006025	57.8563592764076	58.4098305442115	56.5921674970684	47.5675547821839
123	20.4492108725863	58.6524217280229	6	14	122	6.1	47.61792816162	48.92691147164	68.27378522214	66.9413071442853	66.8222218909795	59.9984918348345	46.7191073237017
124	23.1014357923912	61.3756243073932	6	14	123	6.15	53.044498396098	54.464051587406	76.0266514152062	74.6942138493438	73.9086970607221	62.9439159878528	47.2626079092806
125	25.9816643696331	64.3248725603618	6	14	124	6.2	57.604571544838	58.9849650593719	82.4470300612441	81.1149104213661	79.6645744732414	65.5710039264368	48.9476715174469
126	29.0465717500251	67.4493551547388	6	14	125	6.25	61.29814760784	62.48965188754	87.5352471475261	86.2036669365972	84.0897364079564	68.0607492252259	50.1071502955718
127	32.2528330792802	70.6982607583343	6	14	126	6.3	64.125226585102	64.9781120719101	91.2918382607141	89.9610348450366	87.1849242301324	70.6019161999309	49.7386450470518
128	35.5571235031116	74.0207780389585	6	14	127	6.35	66.0858084766279	66.4503456124839	93.7175677982955	92.3878418021974	88.9514590942638	72.4057047117587	50.8770590452007
129	38.9161181672323	77.3660956644214	6	14	128	6.4	67.179893282414	66.9063525092579	94.8134909574034	93.4852589665689	89.391374204908	72.6781301326584	50.6961760923698
130	42.2864922173554	80.6834023025332	6	14	129	6.45	67.4074810024621	66.346132762236	94.5810648470482	93.2549380388987	88.5078016224716	71.4421116375219	50.3634806641417
131	45.6249207991942	83.921886621104	6	14	130	6.5	66.768571636776	64.769686371416	93.0223329693836	91.6992512519305	86.305777942115	70.1709469615252	50.3380566614808
132	48.8880790584615	87.0307372879439	6	14	131	6.55	65.263165185346	62.177013336798	90.1402336223626	88.8217135647794	82.7940018556503	69.1228747934989	50.1539924229994
133	52.0326421408705	89.9591429708629	6	14	132	6.6	62.89126164818	58.5681136583801	85.9391338634546	84.6277614427458	77.9891875325379	66.8442311646916	50.0766035187143
134	55.0152851921344	92.6562923376713	6	14	133	6.65	59.652861025278	53.9429873361681	80.425802521648	79.1262969176611	71.4475632045947	65.8414159126838	49.9556066254968
135	57.7926833579662	95.0713740561791	6	14	134	6.7	55.547963316636	48.3016343701559	73.6113042368803	72.3330656724019	63.2196488018023	65.6756492464592	50.1601771521751
136	60.321511784079	97.1535767941964	6	14	135	6.75	50.5765685222561	41.644054760346	65.5150103439598	64.2791238131454	56.252157515094	64.2140468703144	50.2568141904383
137	62.5584456161859	98.8520892195333	6	14	136	6.8	44.738676642138	33.970248506738	56.1740773960669	54.0734128444101	51.0608253568655	60.0806192234002	51.2476557304404
138	64.46016	100.1161	6	14	137	6.85	38.034287676282	25.2802156093341	45.6694245671719	41.8115361608588	44.7370032351193	59.179360733079	51.3538184040018
139	65.62842	101.0081	6	14	138	6.9	23.3652000000001	17.8399999999999	29.3972476779715	33.3780181125269	42.2914576204595	55.6533267883915	51.7436261449348
140	65.29378	101.5242	6	14	139	6.95	-6.69280000000015	10.3219999999999	12.3019208191241	29.7885850413291	42.8434968704469	51.6386985559004	51.4174895787066
141	65.7054396436045	100.431821218894	6	14	140	7	8.23319287209017	-21.8475756221198	23.3474201023	25.1948826570933	42.1223157985139	47.9039693930812	50.6584429855144
142	66.8803752744234	98.9242508975717	6	14	141	7.05	23.4987126163779	-30.1514064264461	38.2269120400779	30.509502396509	37.3672365911501	43.7158173489303	49.4870198129886
143	68.0154	98.93114	6	14	142	7.1	22.700494511532	0.137782048566066	22.7009126459929	43.8754575800349	40.3695339336201	40.1547152025941	49.2826510940557
144	68.5039856466157	101.686676835043	6	14	143	7.15	9.77171293231407	55.1107367008601	55.97034637505	50.8666134845009	39.8590903721883	36.9672972631408	48.2159404070739
145	68.5262389155055	105.643199091156	6	14	144	7.2	0.44506537779597	79.1304451222601	79.1316967367535	44.945888140971	40.0577483099985	34.7493503779135	46.6891446790513
146	68.4589252266425	108.557581801691	6	14	145	7.25	-1.34627377725991	58.2876542106999	58.30319962463	55.5441852101469	39.5557812710685	32.4528791556507	45.9917445409536
147	68.67881	108.1867	6	14	146	7.3	4.39769546714984	-7.41763603381997	8.62328532242873	49.2086783478677	36.3708093409952	31.8933952609499	43.984876169474
148	69.32469	104.4576	6	14	147	7.35	12.9176000000001	-74.5820000000001	75.6923979918724	36.2400390399621	35.572427170069	30.3019320962448	43.4281635949444
149	69.62512	103.2807	6	14	148	7.4	6.00859999999983	-23.5380000000001	24.2928120636537	28.244949057636	31.6431369058221	30.8091221572112	44.484237890512
150	69.0220993479884	102.897595330278	6	14	149	7.45	-12.0604130402319	-7.66209339444003	14.2885001972256	27.7957305410193	26.6552038853801	31.3928675198913	46.521039684134
151	68.1387908455775	102.653603294702	6	14	150	7.5	-17.666170048218	-4.87984071151999	18.3277497129997	15.600669129991	22.7834425127876	31.1459390095037	48.9985329202559
152	67.88324	102.8443	6	14	151	7.55	-5.11101691155005	3.81393410596019	6.37719273934519	14.0775954637764	26.4195539307497	29.8511648324783	51.3737115450044
153	68.38645	103.3812	6	14	152	7.6	10.0641999999999	10.7380000000001	14.7170909367306	17.0703687307981	20.2343302588695	31.7210710234197	53.1058975678055
154	67.6077790215734	103.08284730437	6	14	153	7.65	-15.5734195685318	-5.96705391260002	16.677443732581	17.3219359679391	21.7591539422341	30.590464901464	53.6692495966257
155	66.4756399670581	102.156827039691	6	14	154	7.7	-22.6427810903061	-18.5204052935802	29.2523665323337	25.04337732048	22.7279867297841	27.7026401116434	52.9466838151371
156	66.85497	101.254	6	14	155	7.75	7.58660065883788	-18.0565407938198	19.5855858987052	24.867991387748	22.7360967479389	27.7694422115927	51.9579013227969
157	69.08939	100.9964	6	14	156	7.8	44.6884	-5.15200000000021	44.9843995020496	29.4407124206917	23.3315203239613	27.8891331155477	51.3622879642712
158	69.030446744036	101.685893185418	6	14	157	7.85	-1.17886511927992	13.78986370836	13.8401612730705	28.3856047287701	27.8697148767705	27.6769664568098	50.6760215967179
159	67.381134857765	102.776079716041	6	14	158	7.9	-32.9862377254199	21.80373061246	39.5410488972996	28.1502575279387	29.5377928971059	33.3151489926325	50.7476281038255
160	66.43764	103.5157	6	14	159	7.95	-18.8698971553001	14.79240567918	23.9768280727255	21.6196633274427	28.7500763379067	41.4033808123676	52.0321251156879
161	67.34045	103.695	6	14	160	8	18.0562	3.58599999999996	18.408849894548	30.871438365793	32.7554419103978	50.0930964474306	53.1030120148402
162	67.92534	103.4999	6	14	161	8.05	11.6978	-3.90199999999993	12.3314284995697	29.6348733735201	29.3587123003458	59.0316057410785	52.6769028549618
163	68.83644	100.6364	6	14	162	8.1	18.2219999999998	-57.27	60.0990364648219	29.1145479470434	35.11960265475	66.057079933017	52.5514253815089
164	68.17142	102.166	6	14	163	8.15	-13.3004	30.592	33.3582239359352	37.3606262928569	44.8711440430309	70.3712019301106	51.354094760057
165	67.43201	102.9377	6	14	164	8.2	-14.7881999999998	15.4340000000002	21.3752009403421	37.0977612732489	60.0787748949511	71.1440172523608	49.7641146515126
166	66.53707	105.7822	6	14	165	8.25	-17.8988000000001	56.8899999999999	59.6392416236155	39.3677669437071	77.4500961469223	71.462923489943	48.3918478779268
167	66.09429	106.1099	6	14	166	8.3	-8.85559999999998	6.55399999999986	11.0171034015297	60.1074147125417	94.7316911581956	70.8311806675926	48.7391438866517
168	69.6517	106.4374	6	14	167	8.35	71.1482000000001	6.55000000000001	71.449064817113	91.0430018428587	104.244444989263	71.0501110971909	47.5815768731938
169	76.3439053846667	107.912382055459	6	14	168	8.4	133.844107693334	29.4996411091802	137.056462780108	117.539566000988	111.204610963115	70.6861340504397	47.9440912379245
170	84.823176411696	110.276431570554	6	14	169	8.45	169.585420540586	47.2809903018998	176.053136591927	152.365621043142	113.537958166815	72.6713827114844	48.0505934998495
171	93.9786322339159	113.18415333392	6	14	170	8.5	183.109116444398	58.15443526732	192.122062414261	169.12112303482	110.170405069488	75.0600850201768	47.7519899587914
172	102.699392004155	116.290152134193	6	14	171	8.55	174.415195404782	62.11997600546	185.147378612302	162.301807213689	112.303649034839	75.5026408774453	48.7282232736797
173	109.87457487524	119.249032760008	6	14	172	8.6	143.5036574217	59.1776125163003	155.2265747755	136.032914490771	106.980619539632	73.381779739598	49.0610543055993
174	114.3933	121.7154	6	14	173	8.65	90.3745024951999	49.3273447998399	102.959883674454	102.801244137989	96.5011240578486	72.11772461865	49.7466182304253
175	115.797879828531	123.454456958173	6	14	174	8.7	28.09159657062	34.7811391634599	44.7086729773366	72.2416770265367	85.2639905280178	71.8255891913818	49.6370220977831
176	116.2434	124.6738	6	14	175	8.75	8.91040342937998	24.3868608365401	25.9637106503496	44.8401160444439	72.6700738934313	69.0142535442609	51.1777547376066
177	117.656004811156	125.461695924075	6	14	176	8.8	28.25209622312	15.7579184815	32.3495430550423	30.7004409020082	56.2735905966951	69.5891546577556	53.2291675868751
178	118.4333	124.9867	6	14	177	8.85	15.5459037768802	-9.49991848150006	18.2187698650365	34.4950665652648	42.5191144899326	67.4861872895779	58.0991479647738
179	118.5151	123.3757	6	14	178	8.9	1.63600000000002	-32.2200000000001	32.2615079622761	42.5389036488739	33.0308382741847	62.5730334832165	61.8594249652597
180	121.6526	123.9184	6	14	179	8.95	62.7500000000001	10.8540000000002	63.6818012936193	40.3055041668536	30.1132202159487	54.6978061873315	67.1333918347244
181	118.4809	124.8622	6	14	180	9	-63.434	18.8759999999999	66.1828960683952	40.1981129354213	27.8581020190336	45.4108834701523	67.9382743854738
182	119.4597	124.4576	6	14	181	9.05	19.5759999999999	-8.09200000000004	21.1825456449407	35.3612356463613	26.8746602806717	38.4248408062809	71.6132560102624
183	120.3282	124.6229	6	14	182	9.1	17.3699999999999	3.30600000000004	17.6818137078751	25.7313738666327	27.9917550395239	32.0650286781816	72.7025397630639
184	120.2875	125.0247	6	14	183	9.15	-0.814000000000021	8.03599999999989	8.0771215169761	13.1773003891933	28.6449429085845	29.1220345307401	74.5729348439582
185	120.1993	124.2531	6	14	184	9.2	-1.76400000000001	-15.4319999999998	15.5324923949763	13.4438163944898	24.1316218466452	28.1300269432054	76.6543373064046
186	120.157	124.0878	6	14	185	9.25	-0.845999999999947	-3.30600000000004	3.41252868119818	15.7853971436266	18.1516930468733	30.8925859852703	76.0666324748029
187	119.3206	124.8413	6	14	186	9.3	-16.728	15.0700000000001	22.5151256714236	21.9286501708077	20.5760910158667	35.6271545061575	76.0645151603821
188	118.1398	123.9666	6	14	187	9.35	-23.6160000000001	-17.4940000000001	29.3897174535586	22.5318698266578	21.6109428664307	45.1481848323568	74.4375700926369
189	116.2002	123.9502	6	14	188	9.4	-38.792	-0.328000000000088	38.7933866528819	23.1260857045534	25.2132307872954	53.0327158800797	71.286499112632
190	117.0257	124.3729	6	14	189	9.45	16.5100000000001	8.45400000000012	18.5485906742266	27.7083656372435	26.1468336704621	61.5954009579645	67.8470683473398
191	117.3254	124.2631	6	14	190	9.5	5.99400000000003	-2.19600000000014	6.38360807067609	27.4364885892348	33.927069951507	60.8164637507708	64.2164646250127
192	115.2728	123.2906	6	14	191	9.55	-41.052	-19.4499999999999	45.4265253348745	28.4978114037831	44.3796487316432	67.7238711430795	60.0944299362027
193	116.4137	124.1046	6	14	192	9.6	22.818	16.2800000000001	28.0303322135148	29.7617975142664	62.3046146251896	72.0232997865298	56.6082492301335
194	114.2891	124.6946	6	14	193	9.65	-42.492	11.7999999999998	44.1000007256235	44.7280541984606	77.4204888515749	77.0281450692664	54.2093776435533
195	114.4257	125.9305	6	14	194	9.7	2.73200000000003	24.718	24.8685212266431	61.0509318260429	99.0591800692837	81.4830854214273	53.6361185361191
196	118.3488	124.8822	6	14	195	9.75	78.4619999999998	-20.966	81.2148914916469	97.1727406611444	103.481234454668	83.1190114053448	53.23940400664
197	122.8798	120.4304	6	14	196	9.8	90.6200000000001	-89.0359999999998	127.040913472786	126.343166299367	114.871651270292	82.5398756630086	53.2120951795857
198	131.0901	113.9948	6	14	197	9.85	164.206	-128.712	208.639376389022	168.356562624301	122.435656706629	81.388952895696	53.235287952578
199	139.9495	110.572	6	14	198	9.9	177.188	-68.4559999999999	189.952128916735	162.234414710876	128.843059351237	79.9999647420475	52.7368652202543
200	149.1315	103.2455	6	14	199	9.95	183.64	-146.53	234.935502851314	168.692370714542	136.819337172393	80.996330507348	51.5936226265213
201	151.6617	103.2517	6	14	200	10	50.6040000000002	0.123999999999853	50.6041519245211	147.698572752114	132.310952859183	83.0220457798732	50.6343613354842
202	158.8057	99.72623	6	14	201	10.05	142.88	-70.5094	159.330693491116	131.342952403108	120.700102594374	81.7640190661245	50.9902734114331
203	162.7618	96.37688	6	14	202	10.1	79.1219999999998	-66.987	103.670386576881	105.282111720484	100.473291166202	81.1514697820853	50.8421410480345
204	168.082954972923	95.4076740670323	6	14	203	10.15	106.42309945846	-19.3841186593539	108.174027171707	102.38749100749	82.5794406325202	79.2967207563666	50.8598574286597
205	173.3145	95.42212	6	14	204	10.2	104.63090054154	0.288918659354067	104.631299438196	72.7078344742063	62.9334809454124	79.1422101290328	50.7889436911277
206	175.109	95.21379	6	14	205	10.25	35.89	-4.16660000000007	36.131048359548	53.2480095802913	62.5628571050782	75.5862220280098	51.081025305276
207	174.607	95.4301	6	14	206	10.3	-10.0400000000002	4.32619999999986	10.9324108246993	33.8159288619324	48.6563868619567	70.7970358530139	51.2183658859086
208	174.4846	95.13599	6	14	207	10.35	-2.44799999999998	-5.88219999999978	6.37126210730632	20.5848501703405	39.8672828575417	61.3223910727992	50.5993486084574
209	174.9634	94.86396	6	14	208	10.4	9.57600000000014	-5.44060000000002	11.0136235799124	22.7382232026667	29.7503821614958	52.4410145604289	49.8225956642117
210	173.4609	96.06541	6	14	209	10.45	-30.05	24.0289999999999	38.4759059802364	24.6049392497071	21.4650830856731	41.5918442950781	50.1776731195498
211	175.567	95.03445	6	14	210	10.5	42.122	-20.6191999999999	46.8979135211791	26.486556134792	18.8614911968368	40.4522589201976	51.1400340444369
212	175.5714	96.04774	6	14	211	10.55	0.0880000000000791	20.2658	20.2659910599013	25.6848354610592	20.8939691116537	34.2566756797867	50.5773168819907
213	175.4702	95.26529	6	14	212	10.6	-2.02400000000011	-15.6490000000002	15.7793465327309	22.3453160010056	22.171490979396	29.6609823095392	50.2519758320168
214	175.5657	94.92831	6	14	213	10.65	1.90999999999974	-6.73959999999994	7.00502021124837	14.9847591910069	22.3025884883376	24.6915697880531	49.636003786479
215	174.6655	95.54099	6	14	214	10.7	-18.0039999999997	12.2535999999999	21.7783086799684	17.1829989736004	20.2502076447438	20.0948019608281	50.5707388455594
216	174.3035	95.18923	6	14	215	10.75	-7.2399999999999	-7.03519999999997	10.0951294711855	17.856425824	18.3416607353169	19.0430392052071	51.9400812509736
217	174.322	96.75198	6	14	216	10.8	0.369999999999777	31.2550000000002	31.2571899728688	18.920341515616	19.8569644976167	19.8968561088086	53.3024998250873
218	174.2446	95.79779	6	14	217	10.85	-1.54800000000023	-19.0837999999999	19.146480784729	18.1550992884819	19.4546817615368	19.8097443212187	53.0636137490603
219	174.7953	95.52126	6	14	218	10.9	11.0140000000001	-5.53060000000016	12.3245986693281	21.698562279627	19.6327574146104	19.645226586376	53.0613651162788
220	173.918	95.33142	6	14	219	10.95	-17.5459999999998	-3.79680000000008	17.9520975442981	22.530930021633	18.7245208359832	19.3590157317517	51.1301291471758
221	174.4434	96.61897	6	14	220	11	10.5079999999998	25.7510000000002	27.8124444269109	21.0529376990735	19.2245872135774	19.2580223090005	52.1321752966842
222	174.8133	94.88708	6	14	221	11.05	7.39800000000002	-34.6378000000001	35.4190286828988	20.3451733136048	18.8997431059634	19.3906146978569	49.3796127039023
223	175.1888	95.33934	6	14	222	11.1	7.50999999999976	9.04520000000019	11.7565191719318	19.2939423834845	17.4479976630414	19.3524818819482	47.0931529959166
224	175.1263	95.77416	6	14	223	11.15	-1.25	8.69639999999976	8.7857767419845	16.7506121475277	16.9878646844143	19.9752868165914	46.0317894570864
225	175.3	96.38473	6	14	224	11.2	3.4740000000005	12.2114000000002	12.6959428936967	15.2685561902938	18.4678238187596	21.9992675620859	44.3768554672015
226	176.0047	96.65511	6	14	225	11.25	14.0940000000001	5.40759999999977	15.0957932471268	13.8430576270093	20.1743838826841	28.2939404739374	44.0282337799874
227	174.6479	96.30824	6	14	226	11.3	-27.1360000000004	-6.93739999999991	28.0087488967291	13.6305560552238	18.9242648980971	35.8079637971606	44.6128569467064
228	174.4328	96.22279	6	14	227	11.35	-4.30200000000013	-1.70899999999989	4.62902635550942	17.6417052540346	19.2502820023597	44.8048364253213	44.685125074924
229	174.4767	96.60645	6	14	228	11.4	0.878000000000156	7.67319999999984	7.72326888305708	23.5981556178406	20.3178162185725	53.6817156721287	44.5297795466787
230	174.1842	94.9952	6	14	229	11.45	-5.8499999999998	-32.225	32.7516888877504	22.5799736059004	25.2740142881887	60.6684139992735	46.203927279578
231	174.8617	97.13438	6	14	230	11.5	13.5500000000002	42.7835999999999	44.8780450661568	24.6575063777101	37.3632937342974	63.8120916731709	46.7500269215517
232	173.8871	96.5317	6	14	231	11.55	-19.4920000000002	-12.0535999999998	22.9178388370283	27.0050763819212	52.7161844883579	64.502549728018	47.7968518339451
233	174.1085	97.24915	6	14	232	11.6	4.42799999999977	14.349	15.0166902145579	32.9063233223428	72.1616751876013	64.525323682294	49.5132757060545
234	173.9394	98.2074	6	14	233	11.65	-3.38199999999972	19.1650000000001	19.4611189041125	51.1284318507542	90.3755666598431	67.3720091261197	49.8988699354893
235	176.89672257704	97.2356151474575	6	14	234	11.7	59.1464515408001	-19.4356970508503	62.2579235898583	82.8523953708153	102.869004179788	68.6589089735749	49.7324400018606
236	183.182498900461	94.6430766271831	6	14	235	11.75	125.71552646842	-51.8507704054878	135.988587708214	119.665843997492	107.449799463658	69.0134283547677	49.9911680951386
237	191.624671887365	91.3084826457384	6	14	236	11.8	168.84345973808	-66.6918796288942	181.537656437334	153.746056937765	110.080834557939	69.3288577846042	49.4839979206725
238	201.051184454855	88.1105314096852	6	14	237	11.85	188.5302513498	-63.959024721064	199.083933347943	172.831685037232	109.800365362228	69.5605058286292	49.7321542544962
239	210.289979520032	85.9279211255851	6	14	238	11.9	184.77590130354	-43.6522056820019	189.862183605476	163.771167076561	114.426202033667	69.4143325069815	50.1354387887468
240	218.169	85.63935	6	14	239	11.95	157.58040959936	-5.77142251170216	157.686064087194	137.309273745062	112.043803658961	73.0488388274044	50.2102951032649
241	222.3755	87.33205	6	14	240	12	84.1299999999995	33.854	90.6859979048581	99.9348867269642	100.663562975238	74.2420315341028	50.1261722681055
242	220.164	88.4127	6	14	241	12.05	-44.23	21.6130000000001	49.2281897798406	75.1063471295686	85.9415310808506	76.2030889700334	49.7644137376901
243	220.7623	88.53464	6	14	242	12.1	11.9660000000005	2.4387999999999	12.211998257452	51.2559222806898	66.9593364696572	79.6740695301607	50.3947321508066
244	223.3388	90.57407	6	14	243	12.15	51.5299999999996	40.7886000000002	65.7194856184981	37.5559588739149	48.4530983541198	79.8224530543871	50.7724279278114
245	223.452	92.49243	6	14	244	12.2	2.26400000000012	38.3671999999999	38.4339398428003	34.5737884166387	43.2286734750213	77.4656124416352	51.1571692208982
246	223.4585	93.60172	6	14	245	12.25	0.129999999999768	22.1858	22.1861808709837	33.9837862123502	41.0342636045479	71.6883957163398	52.29098186803
247	224.0667	95.20618	6	14	246	12.3	12.1640000000002	32.0892000000001	34.3173374934596	21.7998495786709	42.3253433821279	63.1600320441844	51.9787054186693
248	224.5212	95.11735	6	14	247	12.35	9.08999999999992	-1.77660000000003	9.26198723600927	35.2014246693529	49.5477736980931	54.659472083671	52.2526529978927
249	224.7607	95.13268	6	14	248	12.4	4.79000000000042	0.306599999999833	4.79980245010187	44.5125683351809	45.2187040751074	46.5891619053649	53.2822342941496
250	224.1562	100.37	6	14	249	12.45	-12.09	104.7464	105.44181529621	50.076898347617	42.8874212243093	39.7521762072562	52.8347398985385
251	225.9984	97.46829	6	14	250	12.5	36.8439999999998	-58.0342000000002	68.741899200124	65.111761183836	42.7132284574416	36.4402528630401	52.5200107947661
252	224.9364	100.3881	6	14	251	12.55	-21.2400000000002	58.3962	62.1389875556402	68.6375585715438	40.3785330075182	35.0262777473622	53.4475025813299
253	226.9447	96.67455	6	14	252	12.6	40.1660000000004	-74.271	84.4363014171039	50.5734177792658	42.3596076976849	36.2641406193192	53.6249921855725
254	225.8354	96.83911	6	14	253	12.65	-22.1860000000004	3.29120000000017	22.4287893886411	40.9138885797023	44.7252254566099	34.1728467295031	54.0430624788314
255	226.5543	96.60501	6	14	254	12.7	14.3780000000004	-4.68200000000024	15.1211113348197	30.6801676674194	36.2756789394911	33.6554294682216	52.8047070564399
256	225.5323	96.62586	6	14	255	12.75	-20.4400000000004	0.417000000000201	20.4442532023064	19.6074542115338	31.8462421215322	35.5685353812924	49.8595744445791
257	225.8769	96.1991	6	14	256	12.8	6.89200000000028	-8.53520000000003	10.9703829942261	20.8128923416761	27.7272121125965	34.6285530527343	45.932936581057
258	226.0707	97.63976	6	14	257	12.85	3.87599999999964	28.8131999999999	29.072734137676	21.9779400997165	22.9805075405453	34.9448001671561	41.9490664356918
259	226.8367	96.44076	6	14	258	12.9	15.3200000000004	-23.98	28.4559800393522	22.7785956633621	23.1269893838989	37.1501360813177	39.0413710730109
260	226.6154	97.46443	6	14	259	12.95	-4.42600000000027	20.4733999999999	20.9463501250218	24.7742565577735	24.4234377121339	32.6206409696725	35.6117917492709
261	226.1973	98.61308	6	14	260	13	-8.36199999999963	22.9730000000001	24.4475310205345	26.3535608695567	28.4238423051432	30.7979900554294	33.6210437906528
262	226.0369	99.64816	6	14	261	13.05	-3.2080000000002	20.7016000000002	20.9486874662831	25.4410864261217	28.8785730979504	30.6919161926263	33.1306099798189
263	226.2298	97.80979	6	14	262	13.1	3.85800000000017	-36.7674	36.969255696592	26.8689353245513	27.5299926366273	27.5759148409843	33.2009899711107
264	225.8558	98.94442	6	14	263	13.15	-7.48000000000047	22.6925999999997	23.8936078221769	34.0690889469242	29.5750467060254	28.2636719032757	32.3740967342678
265	226.5892	97.74687	6	14	264	13.2	14.6680000000003	-23.9509999999999	28.0855946171699	32.9828896381274	28.9656029998539	28.1438016712446	31.9703807977382
266	226.1608	94.75497	6	14	265	13.25	-8.56800000000021	-59.838	60.4482991323991	28.7064244036979	29.7497379893267	28.0307531728185	33.0269292711197
267	226.17	95.5308	6	14	266	13.3	0.183999999999855	15.5166	15.517690922299	33.7090069859292	33.6566202726562	28.7058411179297	33.0926281524036
268	225.9702	96.2841	6	14	267	13.35	-3.99599999999964	15.0659999999999	15.5869295244443	31.0622706751565	32.1713221414233	29.2386607877126	33.1050729706729
269	224.9496	98.50626	6	14	268	13.4	-20.412	44.4432	48.9065207333338	25.4303870317292	33.4003544226524	31.493580240657	33.5212896024344
270	224.4406	99.04697	6	14	269	13.45	-10.1800000000003	10.8142000000001	14.8519130633063	34.3303509071851	31.8641656303553	31.4714072912856	31.3214709411559
271	225.2556	100.4406	6	14	270	13.5	16.3	27.8726	32.2888809152625	35.6362198791488	27.6376640404938	30.8018347182655	29.8484279313769
272	225.8492	97.49902	6	14	271	13.55	11.8720000000002	-58.8316	60.0175102995785	33.0917018593756	28.5331091379089	31.2349422122757	29.3303248871623
273	224.8741	96.97748	6	14	272	13.6	-19.502	-10.4308	22.1162743842628	32.6660605855542	30.947328938798	30.1378393229023	27.9692262357178
274	224.0788	98.6025	6	14	273	13.65	-15.9059999999999	32.5004000000001	36.1839306344682	29.8449410492584	33.4121137752885	30.5753467390326	27.938972476725
275	224.2644	97.99399	6	14	274	13.7	3.71199999999988	-12.1702000000002	12.723706694199	22.7358673686328	33.9772115827172	30.2853321272548	27.6210028734802
276	223.3556	97.96826	6	14	275	13.75	-18.1759999999997	-0.514599999999916	18.1832832337834	26.2584379984472	31.8539314472044	30.485323160947	27.3309094627847
277	224.2846	97.17191	6	14	276	13.8	18.58	-15.9270000000001	24.4721418964504	33.7325256912014	28.8132641518951	31.5567032520728	28.2150424981437
278	224.2256	95.18633	6	14	277	13.85	-1.18000000000052	-39.7116	39.729127533335	35.2883625798803	28.1043565043813	31.2653457741897	28.8707236696204
279	223.3438	98.75677	6	14	278	13.9	-17.636	71.4088000000001	73.5543690982392	33.8629218451504	27.7503390554127	29.8924431235511	28.4015408303777
280	223.4866	97.74162	6	14	279	13.95	2.85600000000045	-20.3030000000001	20.5028911375934	34.8906609351574	28.7064986241542	30.0223009126393	28.7188759693822
281	223.0767	98.11253	6	14	280	14	-8.19800000000043	7.41820000000018	11.0560795601339	29.9502750103154	33.3329822814003	28.8988658073243	28.5291810849499
282	224.3985	97.44556	6	14	281	14.05	26.4360000000005	-13.3394000000001	29.6108373464856	21.7681524196239	34.5802973662367	27.9687335816983	28.8160288501782
283	223.6528	97.53761	6	14	282	14.1	-14.914	1.84100000000001	15.0271979091246	22.1246346684282	31.5833626095814	28.3625376304514	28.190242694616
284	224.2295	96.0107	6	14	283	14.15	11.5339999999998	-30.5382	32.6437561447821	32.8030427176502	26.3727724718137	27.6142730501744	28.40764049592
285	223.3408	95.33854	6	14	284	14.2	-17.774	-13.4432000000001	22.2853023816147	34.2699337973159	26.0673902425614	27.0982040757157	28.2954004397805
286	222.8326	98.52062	6	14	285	14.25	-10.1639999999998	63.6416	64.4481198062441	33.2164502088474	25.9438001674443	26.6310657527509	27.1917834422229
287	222.3996	96.72482	6	14	286	14.3	-8.66000000000042	-35.916	36.945292744814	30.9773925240035	27.1242030115015	27.7242438783578	27.0652479432265
288	222.863	96.87777	6	14	287	14.35	9.26800000000014	3.05900000000008	9.7597799667822	30.0101458166946	28.6207187565215	28.5027865515282	27.3004930765048
289	223.3363	97.8401	6	14	288	14.4	9.46599999999989	19.2466000000002	21.4484677205623	19.0845576172383	27.4782070449362	25.3095014200984	26.50144290453
290	223.1523	96.98727	6	14	289	14.45	-3.67999999999995	-17.0566000000002	17.4490688450704	19.978472225687	25.4899095272772	25.9663446474788	26.4942191377552
291	223.1095	96.49813	6	14	290	14.5	-0.855999999999995	-9.78279999999984	9.82017880896253	24.0249873041955	19.9291492241016	26.2565274516342	25.7719423544401
292	222.6156	98.50911	6	14	291	14.55	-9.87799999999993	40.2196000000001	41.4148657870577	23.9790215658689	20.8681903904789	26.3971154880807	24.5302795507715
293	222.6229	97.00951	6	14	292	14.6	0.145999999999731	-29.992	29.9923553593245	20.9696732378597	25.4222104934749	26.2426460663296	24.7740026442957
294	222.462	98.05817	6	14	293	14.65	-3.21799999999996	20.9732	21.2186390289292	20.7737408309648	24.2462303683831	26.2399342528075	24.2738075135912
295	222.5765	98.09447	6	14	294	14.7	2.29000000000042	0.725999999999942	2.40232720502471	21.7579085552708	25.8652990523961	26.3054687523062	24.477812339742
296	222.385	97.69608	6	14	295	14.75	-3.83000000000038	-7.96780000000012	8.84051677448807	26.8194336827543	26.5692547358241	23.8982437234988	24.3810692497857
297	224.0507	96.08582	6	14	296	14.8	33.3140000000003	-32.2051999999999	46.3357044085877	24.5134391708973	25.6700279646599	22.5737926343802	24.2977190500079
298	222.7617	98.53198	6	14	297	14.85	-25.7800000000003	48.9232000000001	55.299980996742	30.7609248669325	23.8645733761378	23.3356403788199	24.7596698913475
299	222.9409	98.98205	6	14	298	14.9	3.58400000000017	9.00139999999993	9.6886664696438	32.3647686406833	25.0016614606789	23.1104426855089	24.3124096443453
300	222.9846	97.30063	6	14	299	14.95	0.874000000000024	-33.6284000000001	33.6397556852009	29.582147374049	27.1210279773351	22.9661373628712	24.6560427459984
301	222.5233	98.0062	6	14	300	15	-9.22599999999989	14.1114000000002	16.8597356432419	20.9097130695213	27.8673382228961	22.6450189015559	24.9536137273734
302	221.9285	96.49813	6	14	301	15.05	-11.8959999999998	-30.1614000000001	32.4225980754165	25.4898837504605	24.2793948782814	21.0918255198448	24.9585636221407
303	222.3722	96.89739	6	14	302	15.1	8.87399999999957	7.98519999999996	11.9378094741034	23.4811310877378	21.2490702641649	21.1854676581399	25.7058483470982
304	222.0731	98.49918	6	14	303	15.15	-5.98199999999963	32.0357999999999	32.5895198743398	23.3699078051089	21.9746550026348	20.9333419770079	25.3761455277925
305	221.9614	99.67368	6	14	304	15.2	-2.23400000000026	23.4900000000002	23.5959923715874	18.9766423825138	20.0669756733462	21.8574206037682	25.4660376810917
306	221.877	98.86288	6	14	305	15.25	-1.68799999999976	-16.216	16.3036192300973	21.5884274588085	18.7207830672878	22.1310727468205	24.1543553331788
307	222.3979	98.81819	6	14	306	15.3	10.4179999999997	-0.893800000000056	10.4562709624413	18.459426254809	16.5136230750297	20.871194221658	23.7591184222788
308	222.4242	97.56863	6	14	307	15.35	0.526000000000408	-24.9912	24.9967348555767	16.6528202589546	18.5063619401421	21.0165532311669	24.2863186083866
309	222.1178	98.35851	6	14	308	15.4	-6.1280000000005	15.7975999999999	16.9445138543425	14.0716583294667	16.865022493337	23.3153178685923	24.534737498848
310	221.7332	97.74022	6	14	309	15.45	-7.69199999999955	-12.3658	14.5629623923154	14.0506037675455	16.5938132302013	23.345740844518	24.3881582289874
311	221.6295	97.60565	6	14	310	15.5	-2.07400000000007	-2.69139999999993	3.39780958265762	15.4242964214757	16.394807270745	23.6507000031127	24.8338079265146
312	221.888	97.15728	6	14	311	15.55	5.16999999999996	-8.96739999999994	10.3509981528352	15.2706187318649	17.4629935650347	23.5200117562007	23.9649616988922
313	221.0766	98.52845	6	14	312	15.6	-16.2279999999998	27.4234000000001	31.8651981252275	16.5348062014479	20.7840361981689	25.1690506278668	23.6677558857393
314	221.7985	98.89318	6	14	313	15.65	14.4379999999995	7.29459999999989	16.1761254062889	18.7179562120232	24.6559807345498	24.5123568027776	23.3093384744536
315	221.6852	99.93121	6	14	314	15.7	-2.26599999999962	20.7605999999998	20.8838997402303	20.8753833625238	26.6245060156898	24.6266066098771	24.3379164468142
316	222.3649	99.70715	6	14	315	15.75	13.5939999999999	-4.48119999999989	14.3135596355343	26.1437759748622	28.5806169389376	24.4104669428587	24.9076085770122
317	221.8483	100.6292	6	14	316	15.8	-10.3320000000002	18.441	21.1381339053381	34.0413427372347	30.5264004373717	24.9444442101775	24.8004437655643
318	222.4053	97.77264	6	14	317	15.85	11.1400000000003	-57.1312	58.2071611869194	36.7142058299317	31.8317393155916	25.2369968379533	23.5299027691284
319	222.0343	100.531	6	14	318	15.9	-7.42000000000019	55.1672000000002	55.6639592181514	38.443277665852	32.1596911122181	25.959032312187	23.8696133010507
320	221.4708	98.91396	6	14	319	15.95	-11.2700000000001	-32.3408000000001	34.2482152037155	40.1774175122196	32.659399989553	25.8101790951036	24.2533630175588
321	222.3655	98.19473	6	14	320	16	17.894	-14.3845999999999	22.9589188151358	37.519702656321	32.4261266149725	27.0225969514734	24.1509421025706
322	222.1216	96.72438	6	14	321	16.05	-4.87799999999993	-29.4070000000002	29.8088331371762	30.2780394872016	32.4258948553203	26.8380978779396	23.4492702748942
323	222.2339	98.9675	6	14	322	16.1	2.24600000000009	44.8624000000001	44.9185869074263	28.6045941491743	29.6899574777377	26.1500441133387	24.0687771104425
324	221.2952	99.22274	6	14	323	16.15	-18.7740000000002	5.10480000000001	19.4556433725541	26.4089755640929	27.2620838898242	25.6853349718993	23.8574217328439
325	222.5892	99.23405	6	14	324	16.2	25.8800000000002	0.226199999999892	25.8809885135791	24.6743721984209	24.9958521745175	26.8184122898602	23.6692899194175
326	222.8213	98.6818	6	14	325	16.25	4.64200000000005	-11.045	11.980825889729	21.8602122991543	25.4645769640091	27.6841444072039	23.8414563273693
327	221.8091	98.37806	6	14	326	16.3	-20.2440000000001	-6.07479999999981	21.1358163088158	24.2461282924469	23.1497953185074	28.7296933094705	23.7316039164919
328	222.465	96.98208	6	14	327	16.35	13.1180000000001	-27.9196000000002	30.8477874110934	21.3871101998606	20.4683489110859	26.0432523070898	23.7564569702975
329	221.3761	98.11207	6	14	328	16.4	-21.7779999999999	22.5998000000001	31.3852233390174	24.5201783639253	19.2109788315804	24.4239087335091	23.9209572295573
330	221.6603	97.60728	6	14	329	16.45	5.68399999999997	-10.0958	11.5858980506476	21.6252184385939	20.9774245901674	25.1609851905996	24.2357844328208
331	221.4611	98.97516	6	14	330	16.5	-3.98400000000038	27.3576	27.6461667100523	19.0764855230175	22.9421621994353	24.6511842020285	26.21291973882
332	221.5818	99.28557	6	14	331	16.55	2.41399999999999	6.20820000000009	6.66101668215904	14.1758293707139	25.0334917636207	23.3785287935877	26.9420712819613
333	221.7217	100.1799	6	14	332	16.6	2.79800000000023	17.8865999999999	18.1041228332112	20.5677389804742	22.396547136442	22.9685035930181	26.4018032684784
334	221.9384	99.91261	6	14	333	16.65	4.33400000000006	-5.34580000000005	6.88194257749955	21.3641460349453	21.585733577194	23.2024866629102	26.4597303670286
335	222.3422	97.77311	6	14	334	16.7	8.07599999999979	-42.79	43.5454460994487	28.4417650886475	25.3261182066818	22.7119732289579	26.6276624190679
336	222.5273	99.34365	6	14	335	16.75	3.70200000000011	31.4107999999999	31.6282019824079	25.7166087498664	23.8377914400479	23.2724457118799	26.755869753235
337	220.6644	98.36901	6	14	336	16.8	-37.2579999999999	-19.4927999999999	42.0491119506701	28.9956377836741	23.607262268668	22.5187636228063	27.183856584285
338	220.7993	98.19029	6	14	337	16.85	2.69799999999975	-3.57439999999997	4.47834113930576	30.0844974328895	25.4686582749502	22.2759171026418	26.4885600767989
339	221.9576	98.30386	6	14	338	16.9	23.1660000000005	2.27139999999991	23.2770877465379	26.3114368451505	27.1939944942401	21.8828821469275	28.2279467652519
340	222.0625	100.7511	6	14	339	16.95	2.09799999999973	48.9447999999999	48.9897443455259	18.7727594486885	24.4465218677483	22.661389770538	30.3166614059575
341	221.5358	100.3908	6	14	340	17	-10.5340000000001	-7.2059999999999	12.7628990437126	25.220707800034	23.6027292243244	25.4032425261665	31.2721753593873
342	221.5131	100.6074	6	14	341	17.05	-0.453999999999724	4.33199999999999	4.35572496836057	25.3923512048061	20.004035481992	27.046044685983	30.818796718621
343	222.4131	99.00723	6	14	342	17.1	17.9999999999995	-32.0033999999998	36.7180828960333	18.8085463026071	22.1552870688416	26.6535624236181	29.8890550261939
344	221.8381	100.0682	6	14	343	17.15	-11.4999999999998	21.2194	24.1353047703979	20.8940216034984	22.180030716661	27.234125762158	30.1223128432375
345	221.4609	100.7777	6	14	344	17.2	-7.54399999999976	14.1899999999998	16.0707198345311	21.2353115152954	19.9966613343942	26.4369125482755	30.3994020477399
346	220.9941	101.8391	6	14	345	17.25	-9.33600000000013	21.2280000000001	23.1902755481691	19.0898663376491	26.9686936122852	25.8275950992662	31.3462022470286
347	221.1128	102.118	6	14	346	17.3	2.3739999999998	5.57799999999986	6.06217452734557	18.9677102285159	30.4848271032979	25.6380198590996	31.394078044905
348	220.3039	103.1351	6	14	347	17.35	-16.1779999999999	20.342	25.9908570078017	21.1847763661813	27.8384665722859	26.9338678465079	31.4592844061508
349	219.849	104.2198	6	14	348	17.4	-9.09800000000018	21.6940000000002	23.5245242247322	33.043365621072	27.274257030076	32.0319847969947	30.8739042946949
350	219.5771	102.8895	6	14	349	17.45	-5.43799999999976	-26.6060000000002	27.1560505228578	39.7343426913005	28.4273032288027	35.4723376213154	30.8997203807829
351	219.5741	98.76534	6	14	350	17.5	-0.0600000000002865	-82.4832000000001	82.4832218226229	36.5870668069227	28.052460974208	37.893166516746	31.412779966856
352	221.2274	97.6834	6	14	351	17.55	33.066	-21.6387999999998	39.5170598784878	35.580803831636	31.2720042362072	38.2590646436543	32.2664456127408
353	220.7622	97.89898	6	14	352	17.6	-9.30399999999963	4.31159999999977	10.254477585913	35.6698300914242	31.7124486241742	36.8096064593697	33.1983839753461
354	221.3415	97.17828	6	14	353	17.65	11.5859999999998	-14.4139999999999	18.4932093482984	23.0615563273439	41.8839388773284	37.0421390235647	33.3254799004116
355	221.1194	98.54035	6	14	354	17.7	-4.44199999999967	27.2414000000001	27.6011818217989	22.8096657811138	50.9480139082367	38.086830866522	32.493643121221
356	221.8363	97.88383	6	14	355	17.75	14.3379999999996	-13.1304	19.4418530022215	26.8378304414257	48.8176394212068	39.4199587821773	31.9554740493451
357	221.8764	99.79629	6	14	356	17.8	0.801999999999907	38.2491999999999	38.2576071473373	48.1870739230207	46.0333021840106	40.2693924670037	35.2561760059541
358	221.9243	101.3153	6	14	357	17.85	0.95799999999997	30.3801999999999	30.3953008874726	66.2261977250492	45.7807463464535	40.6426517096599	37.1114486725525
359	223.0145	95.14896	6	14	358	17.9	21.8040000000002	-123.3268	125.239426756273	74.5737225150698	46.8100210170535	39.8649264424623	38.8649558455595
360	223.0138	89.25912	6	14	359	17.95	-0.0139999999998963	-117.7968	117.796800831941	69.2569385869073	47.7463585042412	39.1380509910277	38.9193214121288
361	223.4264	86.2281	6	14	360	18	8.25199999999995	-60.6204	61.1794769523244	64.7236622514813	50.7874565901467	37.4223174075455	38.9245851307861
362	223.7748	85.7598	6	14	361	18.05	6.96799999999996	-9.36599999999999	11.6736875065251	45.4329681110863	49.2667806978002	37.4868465394985	39.3559401391283
363	224.1439	85.87428	6	14	362	18.1	7.38200000000006	2.28960000000001	7.72891921034248	29.2665192834333	49.5728547951455	39.7432055270741	38.6198791880748
364	225.0093	87.02435	6	14	363	18.15	17.3079999999999	23.0014	28.7859560542983	27.0011906652236	37.8459140075962	39.4168340386652	38.9356808515487
365	225.1745	85.18352	6	14	364	18.2	3.30399999999997	-36.8165999999999	36.9645566936761	29.2766228086931	27.3280880738187	38.5503736941664	38.7483393704289
366	222.9015	84.16042	6	14	365	18.25	-45.4599999999999	-20.462	49.8528338612761	34.4220473388096	26.0269953938841	38.0833529994241	38.4978927495573
367	223.9819	83.75906	6	14	366	18.3	21.6079999999999	-8.02719999999994	23.0508482238723	30.2588599041061	28.9403908949865	44.8743321528087	38.6925424796842
368	222.4127	84.33861	6	14	367	18.35	-31.3839999999999	11.591	33.4560418609254	25.3896568642042	33.7056647076948	47.2890294985972	38.6791113196972
369	222.4736	83.94479	6	14	368	18.4	1.21800000000007	-7.8764000000001	7.97001888078076	25.0528001225447	32.0236470602769	45.6979268941243	41.6173950143799
370	222.3369	84.56073	6	14	369	18.45	-2.73399999999981	12.3188000000002	12.6185414941666	28.6041589812799	29.3543888840915	42.3663052029422	46.4350999305278
371	222.4086	86.96809	6	14	370	18.5	1.43399999999986	48.1471999999999	48.1685501529784	32.9892820765799	25.3792494087014	39.9560037448262	49.5118552872873
372	221.3234	85.24023	6	14	371	18.55	-21.7040000000003	-34.5572000000001	40.8076425175484	33.7884342164476	40.4818836078173	40.4528156346023	50.2540293064873
373	224.0333	85.80967	6	14	372	18.6	54.1980000000001	11.3888	55.3816573374255	33.3191209039789	45.0052042020489	40.4301519167799	52.6526070661971
374	224.1021	85.21535	6	14	373	18.65	1.3760000000002	-11.8863999999999	11.9657795801192	25.7056986948582	53.5499397806523	40.8292226795328	54.0727880952979
375	224.5386	85.486	6	14	374	18.7	8.7299999999999	5.41300000000007	10.2719749318229	52.3596082343546	57.4045223320656	39.4098478743357	54.3546594947571
376	224.683	85.00201	6	14	375	18.75	2.88799999999981	-9.67980000000011	10.1014391073748	57.0211263275179	53.8850120957683	37.5758267169372	54.7035384227183
377	230.6119	78.62978	6	14	376	18.8	118.578	-127.4446	174.077190215031	73.311445344857	51.9652403742181	37.1156924923648	54.2291140062512
378	232.1837	75.02292	6	14	377	18.85	31.4359999999999	-72.1372	78.6892478032418	81.4899237601524	47.154639125865	36.7155709297345	53.6787913101881
379	233.4699	70.53263	6	14	378	18.9	25.7240000000002	-89.8058	93.4173746668146	82.0643254966785	49.6347982987886	43.3698635862975	51.4455733689814
380	234.8621	68.38641	6	14	379	18.95	27.8440000000001	-42.9244	51.1643670082998	51.5708725140816	49.4653068645799	53.7321488700278	48.8731708093844
381	234.5485	68.95424	6	14	380	19	-6.27200000000016	11.3566	12.9734477900056	37.2881519242122	49.772404025173	61.601393167029	48.632478404691
382	235.6278	69.00507	6	14	381	19.05	21.5860000000004	1.0166000000001	21.6099253020462	25.9581512527203	33.7495013769122	63.0212120734761	53.2070454012442
383	235.2858	69.12906	6	14	382	19.1	-6.84000000000026	2.47979999999984	7.27564485389459	17.4406899690075	28.4259376574201	65.5620086053201	55.9103054223555
384	236.4914	70.51691	6	14	383	19.15	24.1120000000001	27.757	36.7673713093553	17.4804825536674	33.1897873919426	68.7287421519306	56.3358137805153
385	236.5874	70.09894	6	14	384	19.2	1.92000000000007	-8.35939999999994	8.57706058973581	15.9281302397429	50.05977540799	70.1589452953478	61.0931166156745
386	237.2459	70.11154	6	14	385	19.25	13.1700000000001	0.252000000000123	13.1724107133054	19.563723390628	69.3177742382897	71.3237238460125	70.122170330519
387	236.8225	69.56367	6	14	386	19.3	-8.4680000000003	-10.9574000000001	13.8481637324234	40.4214235311649	74.0771837727342	63.5838958596936	83.9879524091492
388	236.9274	68.29532	6	14	387	19.35	2.0980000000003	-25.367	25.4536106083204	82.6788608469725	83.9693780847751	60.068553121779	101.513860668586
389	241.325482882109	62.7818125378855	6	14	388	19.4	87.9616576421796	-110.27014924229	141.05587201204	121.155065922912	87.8226860050726	57.1932198438386	123.348776618374
390	250.1071	56.16865	6	14	389	19.45	175.63234235782	-132.26325075771	219.864247168773	132.226237305725	90.8525837261157	55.3800364158266	148.490229158918
391	259.8779	52.98086	6	14	390	19.5	195.416	-63.7558	205.553436093003	148.375032778922	92.875043666852	57.3089530645557	175.916258496594
392	263.2407	53.79607	6	14	391	19.55	67.2559999999999	16.3042	69.2040206464912	135.22394847898	93.418290342475	65.961275167886	206.450054856564
393	268.4811	54.65224	6	14	392	19.6	104.808	17.1234	106.197587974304	99.026306605259	91.7111685861378	71.3904589279312	239.293574018808
394	272.2118	54.14502	6	14	393	19.65	74.6139999999991	-10.1443999999999	75.3004505123301	64.5950214107921	81.1966522957347	71.8424048814979	275.646840658158
395	273.9593	53.29378	6	14	394	19.7	34.95	-17.0248000000001	38.8760378001669	54.6103433792246	60.7002974236633	82.7763853570133	314.217049771656
396	275.3986	54.14043	6	14	395	19.75	28.7860000000001	16.9330000000001	33.3970101206681	35.0473043933534	45.3001318908217	102.668513944101	354.716348771689
397	275.4434	53.17744	6	14	396	19.8	0.896000000000186	-19.2598000000001	19.2806304886537	27.1693561124891	57.8453665630379	130.860212325934	392.791300436963
398	275.0629	53.00171	6	14	397	19.85	-7.60999999999967	-3.51459999999989	8.3823930449481	22.3742882420675	58.8115397710872	166.312150407437	434.676213996541
399	275.632	51.29875	6	14	398	19.9	11.3819999999998	-34.0592000000001	35.9107091080085	26.0052423708514	55.8621237579231	203.32768965045	477.368406360584
400	275.871	52.00441	6	14	399	19.95	4.77999999999952	14.1132	14.9006984480593	61.0803897468511	74.7001869879108	243.248309447809	522.042630446017
401	278.2035	50.90741	6	14	400	20	46.6500000000008	-21.94	51.5517807645873	82.5757751488211	112.461984221349	290.23112382616	568.34756846061
402	287.4117	54.05968	6	14	401	20.05	184.164	63.0454	194.656367368653	84.5548914033572	168.302134309392	349.878897639652	614.862783857653
403	292.7293	56.35785	6	14	402	20.1	106.352000000001	45.9634	115.859320054798	127.026085733754	240.913132228736	413.025139432296	661.912812443622
404	292.6005	58.64454	6	14	403	20.15	-2.57600000000025	45.7338	45.806290380689	198.918726071847	325.458727005166	482.564939164385	708.15229469663
405	287.0335	68.55022	6	14	404	20.2	-111.34	198.1136	227.256670100043	275.523878871934	425.796321471955	558.275154247964	754.773602465876
406	276.275718108691	86.0603147537512	6	14	405	20.25	-215.15563782618	350.201895075024	411.014982455054	399.250489308651	535.162115761497	638.108973697365	800.707453580115
407	260.647271861805	110.351121248514	6	14	406	20.3	-312.568924937721	485.816129895256	577.682131369083	566.362562606975	641.912428716266	721.998705014232	845.80224630902
408	240.431279979526	141.010724709853	6	14	407	20.35	-404.31983764558	613.19206922678	734.492372238383	724.566557210155	767.238739093504	809.283874871304	889.535209640373
409	215.910861182037	177.627210363332	6	14	408	20.4	-490.40837594978	732.32971306958	881.366656872311	871.405505451147	909.267754570846	897.54359287733	929.056976525827
410	187.369134189523	219.788663434514	6	14	409	20.45	-570.83453985028	843.22906142364	1018.27664311594	1008.3009785606	1041.85012150802	988.705224476207	965.038055789634
411	155.089217722167	267.083169148964	6	14	410	20.5	-645.59832934712	945.890114288999	1145.20972366002	1135.22698887836	1163.75596317338	1079.38618385666	999.557234687754
412	119.354230500155	319.098812732245	6	14	411	20.55	-714.69974444024	1040.31287166562	1262.15949691634	1252.17294653472	1275.69527571907	1163.76429254742	1035.4164869672
413	80.4472912436689	375.423679409922	6	14	412	20.6	-778.138785129722	1126.49733355354	1369.12242382717	1359.13368580588	1377.65461751387	1252.43516595931	1068.03353124959
414	38.6515186728942	435.645854407558	6	14	413	20.65	-835.915451415494	1204.44349995272	1466.09644515411	1456.10642089561	1469.62845874949	1344.46218451176	1098.8573444731
415	-5.74996849198544	499.353422950717	6	14	414	20.7	-888.029743297593	1274.15137086318	1553.08033947176	1543.08957287755	1551.61412748046	1426.77081957474	1127.77845112205
416	-52.4740515307859	566.134470264963	6	14	415	20.75	-934.481660776009	1335.62094628492	1630.07339910868	1620.08224614938	1623.61025195183	1498.74639321613	1153.77657193261
417	-101.237611723323	635.577081575861	6	14	416	20.8	-975.271203850742	1388.85222621796	1697.07525682601	1687.08397096427	1685.61615637857	1560.74428029211	1176.82272147752
418	-151.757530349413	707.269342108973	6	14	417	20.85	-1010.3983725218	1433.84521066224	1754.08579018637	1744.09456915504	1737.63159282512	1612.75826887331	1196.59472265687
419	-203.750688688871	780.799337089864	6	14	418	20.9	-1039.86316678916	1470.59989961782	1801.10506922853	1791.11408300805	1779.65661445268	1654.7862634012	1211.89683241985
420	-256.933968021514	855.755151744098	6	14	419	20.95	-1063.66558665286	1499.11629308468	1838.1333304256	1828.1427398796	1811.69151764146	1686.82780213146	1223.72382627582
421	-311.024249627158	931.724871297238	6	14	420	21	-1081.80563211288	1519.3943910628	1865.17096837374	1855.18093950086	1833.73682325888	1708.88334554935	1230.46917292802
422	-365.738414785617	1008.29658097485	6	14	421	21.05	-1094.28330316918	1531.43419355224	1882.21854118374	1872.22925794108	1845.79328486514	1720.95407629474	1229.61241794329
423	-420.793344776709	1085.05836600249	6	14	422	21.1	-1101.09859982184	1535.2357005528	1889.27678829267	1879.28846612788	1847.86192023275	1723.04192306688	1229.92152081953
424	-475.90592088025	1161.59831160574	6	14	423	21.15	-1102.25152207082	1530.798912065	1886.34666142966	1876.35956350971	1839.94406805292	1715.14974978182	1236.15033999947
425	-530.793024376054	1237.50450301015	6	14	424	21.2	-1097.74206991608	1518.1238280882	1873.4293713596	1863.44382985068	1822.04147678246	1697.28174799614	1242.95828099787
426	-585.171536543938	1312.36502544128	6	14	425	21.25	-1087.57024335768	1497.2104486226	1850.52645528287	1840.54290096464	1794.15643914687	1669.44417016785	1250.65743281146
427	-638.758338663719	1385.7679641247	6	14	426	21.3	-1071.73604239562	1468.0587736684	1817.63987288863	1807.65887816475	1756.29199621091	1631.64673794082	1259.96471909119
428	-691.270312015211	1457.30140428598	6	14	427	21.35	-1050.23946702984	1430.6688032256	1774.77214386244	1764.79448743704	1708.45225330863	1583.90557044243	1271.3943277001
429	-742.424337878231	1526.55343115067	6	14	428	21.4	-1023.0805172604	1385.0405372938	1721.9265474302	1711.95331478402	1650.64288511096	1526.25007196236	1285.45409145244
430	-791.937297532594	1593.11212994435	6	14	429	21.45	-990.259193087261	1331.1739758736	1659.10741772104	1649.14016257113	1582.87197835082	1458.74242807542	1302.64870065636
431	-839.526072258118	1656.56558589257	6	14	430	21.5	-951.77549451048	1269.0691189644	1586.32059201781	1576.36160565262	1505.15151707681	1381.55216199937	1323.48113814742
432	-884.907543334616	1716.5018842209	6	14	431	21.55	-907.629421529959	1198.7259665666	1503.57411182417	1493.62689205717	1417.50019101649	1295.46054333916	1348.45338341393
433	-927.798592041907	1772.50911015491	6	14	432	21.6	-857.82097414582	1120.1445186802	1410.87935926988	1400.94946926461	1319.94922065212	1207.40787567975	1378.06678811157
434	-967.916099659804	1824.17534892015	6	14	433	21.65	-802.35015235794	1033.3247753048	1308.25297945295	1298.3497193696	1212.55607587181	1127.83849548718	1412.82229032997
435	-1004.97694746812	1871.08868574219	6	14	434	21.7	-741.21695616632	938.266736440796	1195.72030375825	1185.86021946185	1095.44337936839	1059.145742421	1453.22054367584
436	-1038.69801674669	1912.8372058466	6	14	435	21.75	-674.4213855714	834.970402088202	1073.32184254276	1063.53683565162	968.947884851871	1002.56847240679	1499.76199849914
437	-1068.7961887753	1949.00899445894	6	14	436	21.8	-601.963440572199	723.435772246798	941.126612285425	931.485259686451	834.629090467404	959.185157890265	1552.94695479246
438	-1094.98834483379	1979.19213680477	6	14	437	21.85	-523.843121169803	603.6628469166	799.262440218715	789.937289472167	706.36349805086	930.030386526887	1613.27559754033
439	-1116.99136620196	2002.97471810966	6	14	438	21.9	-440.060427363401	475.651626097801	647.995099627105	639.54605033414	605.034105863391	916.121919503678	1681.24802073001
440	-1134.52213415964	2019.94482359917	6	14	439	21.95	-350.615359153599	339.402109790199	487.980452686831	483.397961472955	535.419506491178	918.46959918127	1757.36424372742
441	-1147.29752998663	2029.69053849887	6	14	440	22	-255.5079165398	194.914297994001	321.365646852621	349.1901604501	499.98542773676	938.078930745481	1842.1242222772
442	-1155.03443496276	2031.79994803431	6	14	441	22.05	-154.738099522601	42.1881907088027	160.386167979501	278.582952040332	500.870124764037	975.952690533112	1936.02785551183
443	-1157.44973036784	2025.86113743107	6	14	442	22.1	-48.3059081015972	-118.776212064804	128.223435104443	280.901723510189	540.111552401653	1033.09165315627	2039.57498979358
444	-1154.26029748169	2011.4621919147	6	14	443	22.15	63.7886577229983	-287.978910327397	294.959057578263	360.424805139381	619.687763135546	1110.49483087812	2153.26541982417
445	-1145.18301758412	1988.19119671077	6	14	444	22.2	181.545597951399	-465.419904078599	499.574310036118	518.34228805512	741.49581899415	1209.15933935553	2277.59888715229
446	-1129.93477195495	1955.63623704485	6	14	445	22.25	304.9649125834	-651.0991933184	718.981054998581	731.032944353206	907.209976639091	1330.07982683044	2413.07507593031
447	-1108.23244187399	1913.38539814249	6	14	446	22.3	434.046601619202	-845.016778047202	949.973582558196	960.792574230759	1117.27629059882	1474.2471716441	2560.19360546622
448	-1079.79290862106	1861.02676522927	6	14	447	22.35	568.7906650586	-1047.1726582644	1191.67671659487	1202.08991447811	1359.81980826167	1642.64562463822	2719.45401872427
449	-1044.33305347598	1798.14842353075	6	14	448	22.4	709.197102901599	-1257.5668339704	1443.75720696603	1453.9951481388	1615.95555589284	1836.24596949766	2891.35576536286
450	-1001.56975771856	1724.33845827248	6	14	449	22.45	855.2659151484	-1476.1993051654	1706.06101127288	1716.21029314252	1882.89917221989	2055.98605937941	3076.39817701833
451	-951.219902628619	1639.18495468004	6	14	450	22.5	1006.99710179882	-1703.0700718488	1978.50722330203	1988.60667217014	2160.17422592412	2302.69628255504	3275.08043109043
452	-893.000369485972	1542.27599797899	6	14	451	22.55	1164.39066285294	-1938.179134021	2261.04930757679	2271.11853755493	2447.62421852417	2576.5951676845	3487.90149676887
453	-826.628039570435	1433.19967339488	6	14	452	22.6	1327.44659831074	-2181.5264916822	2553.65861173298	2563.70842996166	2745.17969687479	2871.74210390741	3715.3600524634
454	-751.819794161822	1311.5440661533	6	14	453	22.65	1496.16490817226	-2433.1121448316	2856.31653388996	2866.35330370944	3052.80417585978	3178.69234416117	3957.95435502441
455	-668.292514539952	1176.89726147979	6	14	454	22.7	1670.5455924374	-2692.9360934702	3169.01047330655	3179.03814390581	3370.47629976467	3496.05203188358	4216.18202325788
456	-575.76308198464	1028.84734459993	6	14	455	22.75	1850.58865110624	-2960.9983375972	3491.73159204091	3501.75272157944	3698.18258847099	3823.58167945383	4490.53965902238
457	-473.948377775701	866.982400739272	6	14	456	22.8	2036.29408417878	-3237.29887721316	3824.47350855867	3834.48981416462	4035.91404477018	4161.20205304218	4781.52213506425
458	-362.565283192952	690.890515123388	6	14	457	22.85	2227.66189165498	-3521.83771231768	4167.2315001011	4177.24416956768	4383.66439955314	4508.87765092166	5089.6211251678
459	-241.330679516208	500.159772977839	6	14	458	22.9	2424.69207353488	-3814.61484291098	4520.00199681589	4530.01187323255	4741.4291324295	4866.58961122205	5415.32165586557
460	-109.961448025285	294.378259528188	6	14	459	22.95	2627.38462981846	-4115.63026899302	4882.78225032182	4892.78994563454	5109.20489154728	5234.3267548554	5759.09235452906
461	31.82553	73.13406	6	14	460	23	2835.7395605057	-4424.88399056376	5255.57011036524	5265.57607752684	5486.98913298354	5612.08193143537	6121.34816750903
462	184.313373279832	-163.98474038116	6	14	461	23.05	3049.75686559664	-4742.3760076232	5638.36387056866	5648.36845069438	5874.7798875602	5999.85030300463	6502.19815191314
463	347.785200534396	-417.390056389729	6	14	462	23.1	3269.43654509128	-5068.10632017138	6031.16215956257	6041.16561352687	6272.57560496852	6397.62845177053	6898.67182748458
464	522.524130483874	-687.493802800144	6	14	463	23.15	3494.77859898956	-5402.0749282083	6433.96386265358	6443.96639273453	6680.37504658433	6805.4138791707	7306.04667202721
465	708.813281848452	-974.70789438684	6	14	464	23.2	3725.78302729156	-5744.28183173392	6846.76806448431	6856.76982948586	7098.17720994612	7223.20470716022	7723.62562993487
466	906.935773348312	-1279.44424592425	6	14	465	23.25	3962.4498299972	-6094.7270307482	7269.57400640351	7279.5751324102	7525.98127439975	7650.99949121432	8151.28884763693
467	1117.17472370364	-1602.11477218682	6	14	466	23.3	4204.77900710656	-6453.4105252514	7702.38105432531	7712.38164247428	7963.78656123909	8088.79709848439	8588.99661303579
468	1339.81325163462	-1943.13138794898	6	14	467	23.35	4452.7705586196	-6820.3323152432	8145.1886741843	8155.18880636537	8411.59250398792	8536.59662569738	9036.73109227459
469	1575.13447586143	-2302.90600798516	6	14	468	23.4	4706.4244845362	-7195.4924007236	8597.99641297395	8607.99615606497	8869.3986259119	8994.39734223347	9494.48278168861
470	1823.42151510427	-2681.8505470698	6	14	469	23.45	4965.7407848568	-7578.8907816928	9060.80388393979	9070.80329299232	9337.20452277316	9462.1986496787	9962.24602770132
471	2084.95748808331	-3080.37691997734	6	14	470	23.5	5230.71945958081	-7970.5274581508	9533.61075490148	9543.60987556564	9815.0098494451	9940.00005246301	10440.0171985005
472	2360.02551351873	-3498.89704148222	6	14	471	23.55	5501.36050870839	-8370.4024300976	10016.4167389621	10026.4156093495	10302.8143094086	10427.8011361418	10927.7938248421
473	2648.90871013073	-3937.82282635886	6	14	472	23.6	5777.66393224	-8778.51569753279	10509.2215870509	10519.220239181	10800.6176464262	10925.6015510618	11425.5741530376
474	2951.89019663948	-4397.56618938172	6	14	473	23.65	6059.629730175	-9194.86726045719	11012.0250818934	11022.0235428252	11308.4196378826	11433.4009998932	11933.356893751
475	3269.25309176518	-4878.53904532521	6	14	474	23.7	6347.257902514	-9619.45711886981	11524.8270330969	11534.8253258248	11826.2200894113	11951.1992279862	12451.1410720233
476	3601.28051422799	-5381.15330896378	6	14	475	23.75	6640.54844925619	-10052.2852727714	12047.6272731229	12057.6254172868	12354.0188305263	12478.99601582	12978.925933251
477	3948.25558274812	-5905.82089507187	6	14	476	23.8	6939.5013704026	-10493.3517221618	12580.42565396	12590.4236664157	12891.8157110445	13016.7911730294	13516.7108818193
478	4310.46141604574	-6452.95371842391	6	14	477	23.85	7244.11666595241	-10942.6564670408	13123.2220443609	13133.2199396416	13439.6105981356	13564.5845336275	14064.4954396731
479	4688.18113284103	-7022.96369379433	6	14	478	23.9	7554.3943359058	-11400.1995074084	13676.0163275378	13686.0141182273	13997.4033738746	14122.3759521552	14622.2792175301
480	5081.69785185418	-7616.26273595758	6	14	479	23.95	7870.33438026299	-11865.980843265	14238.8083992265	14248.8060962641	14565.1939331991	14690.1653005473	15190.0618943773
481	5491.29469180538	-8233.26275968808	6	14	480	24	8191.93679902401	-12340.00047461	14811.5981660514	14821.5957789843	15142.982182195	15267.9524655657	15767.8432025485
482	5917.25477141481	-8874.37567976028	6	14	481	24.05	8519.2015921886	-12822.258401444	15394.385544144	15404.3830813335	15730.7680366502	15855.7373466795	16355.6229166543
483	6359.86120940265	-9540.01341094861	6	14	482	24.1	8852.1287597568	-13312.7546237666	15987.170457962	15997.1679267567	16328.5514208288	16453.5198543047	16953.4008452331
484	6819.39712448908	-10230.5878680275	6	14	483	24.15	9190.71830172859	-13811.4891415778	16589.9528392835	16599.9502461626	16936.3322664277	17061.2999083313	17561.1768243569
485	7296.1456353943	-10946.5109657714	6	14	484	24.2	9534.97021810441	-14318.461954878	17202.7326263424	17212.7299770363	17554.1105116832	17679.0774368864	18178.9507126701
486	7790.38986083848	-11688.1946189547	6	14	485	24.25	9884.88450888359	-14833.673063666	17825.509763081	17835.5070626733	18181.886100605	18306.8523752876	18806.7223874907
487	8302.41291954181	-12456.050742352	6	14	486	24.3	10240.4611740666	-15357.122467946	18458.2841985125	18468.281451522	18819.6589823145	18944.6246651543	19444.4917417153
488	8832.49793022448	-13250.4912507375	6	14	487	24.35	10601.7002136534	-15888.81016771	19101.0558861468	19111.0530966098	19467.4291104738	19592.3942536488	20092.2586813348
489	9380.92801160666	-14071.9280588858	6	14	488	24.4	10968.6016276436	-16428.736162966	19753.8247835272	19763.8219550475	20125.196442788	20250.1610928267	20750.0231234237
490	9947.98628240854	-14920.7730815712	6	14	489	24.45	11341.1654160376	-16976.900453708	20416.5908517813	20426.5879875927	20792.9609405737	20917.925139076	21417.7849944984
491	10533.9558613503	-15797.4382335683	6	14	490	24.5	11719.3915788352	-17533.303039942	21089.3540552695	21099.3511582743	21470.7225683803	21595.686352634	22095.5442291656
492	11139.1198671521	-16702.3354296514	6	14	491	24.55	12103.280116036	-18097.943921662	21772.1143612387	21782.1114340541	22158.4812936583	22283.4446971669	22783.3007690033
493	11763.7614185342	-17635.8765845951	6	14	492	24.6	12492.831027642	-18670.823098874	22464.8717395551	22474.8687845376	22856.2370864688	22981.2001394044	23481.0545616262
494	12408.1636342168	-18598.4736131736	6	14	493	24.65	12888.044313652	-19251.94057157	23167.6261624259	23177.6231817132	23563.9899192257	23688.9526488206	24188.8055599019
495	13072.6096329199	-19590.5384301615	6	14	494	24.7	13288.919974062	-19841.296339758	23880.3776041988	23890.3745997239	24281.7397664688	24406.702197354	24906.553721288
496	13757.3825333639	-20612.4829503332	6	14	495	24.75	13695.45800888	-20438.890403434	24603.1260411473	24613.1230146633	25009.486604663	25134.4487591614	25634.299007271
497	14462.7654542688	-21664.7190884632	6	14	496	24.8	14107.658418098	-21044.7227626	25335.8714512926	25345.8684043973	25747.2304120193	25872.1923104013	26372.0413828861
498	15189.0415143549	-22747.6587593258	6	14	497	24.85	14525.521201722	-21658.793417252	26078.6138142516	26088.6107483999	26494.971168335	26619.9328290421	27119.7808163065
499	15936.4938323424	-23861.7138776956	6	14	498	24.9	14949.04635975	-22281.102367396	26831.3531110963	26841.3500276129	27252.7088548531	27377.6702946923	27877.5172784892
500	16705.4055269514	-25007.2963583468	6	14	499	24.95	15378.23389218	-22911.649613024	27594.0893242117	27604.0862243146	28020.4434541343	28145.4046884495	28645.2507428692
501	17496.0597169022	-26184.8181160541	6	14	500	25	15813.083799016	-23550.435154146	28366.8224372124	28376.8193220067	28798.1749499425	28923.1359927655	29422.9811850936
502	18308.7395209148	-27394.6910655918	6	14	501	25.05	16253.596080252	-24197.458990754	29149.5524348009	29159.549305309	29585.9033271442	29710.8641913271	30210.7085827906
503	19143.7280577096	-28637.3271217343	6	14	502	25.1	16699.7707358959	-24852.72112285	29942.2793027124	29952.2761598688	30383.6285716155	30508.5892689478	31008.4329153666
504	20001.3084460066	-29913.1381992561	6	14	503	25.15	17151.60776594	-25516.221550436	30745.0030276074	30754.9998722721	31191.3506701589	31316.3112114724	31816.1541638289
505	20881.7638045261	-31222.5362129317	6	14	504	25.2	17609.1071703901	-26187.960273512	31557.7235970107	31567.7204299739	32009.0696104302	32134.0300056896	32633.8723106293
506	21785.3772519882	-32565.9330775354	6	14	505	25.25	18072.268949242	-26867.937292074	32380.4409992291	32390.4378212242	32836.785380868	32961.7456392544	33461.5873395266
507	22712.4319071132	-33943.7407078417	6	14	506	25.3	18541.0931025	-27556.1526061261	33213.15522331	33223.1520350088	33674.4979706349	33799.458100618	34299.2992354635
508	23663.2108886212	-35356.371018625	6	14	507	25.35	19015.57963016	-28252.606215666	34055.866258964	34065.8630609916	34522.2073695606	34647.1673789643	35147.0079844594
509	24637.9973152323	-36804.2359246598	6	14	508	25.4	19495.728532222	-28957.2981206959	34908.5740965304	34918.5708894638	35379.9135680917	35504.8734641517	36004.7135735128
510	25637.0743056669	-38287.7473407205	6	14	509	25.45	19981.539808692	-29670.2283212141	35771.2787269245	35781.2755112959	36247.616557245	36372.5763466623	36872.415990516
511	26660.724978645	-39807.3171815816	6	14	510	25.5	20473.013459562	-30391.396817222	36643.9801415902	36653.976917897	37125.3163285664	37250.2760175532	37750.1152241774
512	27709.2324528869	-41363.3573620174	6	14	511	25.55	20970.149484838	-31120.8036087159	37526.6783324706	37536.6751011745	38013.0128740918	38137.9724684143	38637.8112639531
513	28782.8798471127	-42956.2797968024	6	14	512	25.6	21472.947884516	-31858.4486957001	38419.3732919694	38429.3700534983	38910.7061863131	39035.6656913288	39535.5040999843
514	29881.9502800426	-44586.4964007111	6	14	513	25.65	21981.408658598	-32604.3320781739	39322.0650129177	39332.0617676689	39818.3962581445	39943.3556788371	40443.1937230419
515	31006.7268703969	-46254.4190885179	6	14	514	25.7	22495.5318070859	-33358.453756136	40234.7534885437	40244.7502368876	40736.0830828945	40861.0424239047	41360.8801244759
516	32157.4927368956	-47960.4597749972	6	14	515	25.75	23015.3173299741	-34120.8137295861	41157.4387124432	41167.4354547292	41663.7666542385	41788.7259198917	42288.5632961697
517	33334.530998259	-49705.0303749234	6	14	516	25.8	23540.7652272679	-34891.411998524	42090.1206785641	42100.1174151145	42601.4469661936	42726.4061605257	43226.2432304991
518	34538.1247732073	-51488.5428030711	6	14	517	25.85	24071.8754989661	-35670.2485629539	43032.7993811772	43042.7961122907	43549.1240130969	43674.0831398766	44173.9199202948
519	35768.5571804605	-53311.4089742146	6	14	518	25.9	24608.6481450639	-36457.3234228701	43985.4748148444	43995.4715408081	44506.7977895826	44631.7568523333	45131.5933588085
520	37026.1113387391	-55174.0408031283	6	14	519	25.95	25151.0831655721	-37252.636578274	44948.1469744246	44958.1436954997	45474.4682905643	45599.4272925824	46099.263539682
521	38311.070366763	-57076.8502045868	6	14	520	26	25699.180560478	-38056.18802917	45920.8158550302	45930.8125714646	46452.135511217	46577.0944555893	47076.9304569181
522	39623.7173832525	-59020.2490933643	6	14	521	26.05	26252.94032979	-38867.97777555	46903.4814520219	46913.4781640506	47439.7994469597	47564.7583365791	48064.5941048564
523	40964.3355069278	-61004.6493842355	6	14	522	26.1	26812.3624735059	-39688.005817424	47896.1437610018	47906.140468838	48437.4600934402	48562.4189310208	49062.2544781483
524	42333.207856509	-63030.4629919747	6	14	523	26.15	27377.446991624	-40516.2721547841	48898.8027777748	48908.7994816259	49445.1174465222	49570.0762346114	50069.9115717367
525	43730.6175507164	-65098.1018313563	6	14	524	26.2	27948.1938841481	-41352.776787632	49911.4584983614	49921.4551984197	50462.7715022704	50587.7302432622	NA
526	45156.8477082701	-67207.9778171548	6	14	525	26.25	28524.603151074	-42197.5197159698	50934.1109189698	50944.1076154158	51490.42225694	51615.3809530849	NA
527	46612.1814478904	-69360.5028641446	6	14	526	26.3	29106.674792406	-43050.500939796	51966.7600359909	51976.7567289937	52528.0697069646	52653.0283603801	NA
528	48096.9018882973	-71556.0888871002	6	14	527	26.35	29694.4088081381	-43911.720459112	53009.4058459819	53019.4025357027	53575.7138489447	53700.6724616254	NA
529	49611.2921482111	-73795.147800796	6	14	528	26.4	30287.8051982759	-44781.178273916	54062.0483456644	54072.0450322541	54633.3546796403	54758.3132534654	NA
530	51155.635346352	-76078.0915200063	6	14	529	26.45	30886.863962818	-45658.8743842061	55124.6875319066	55134.6842155095	55700.99219596	55825.9507327016	NA
531	52730.2146014401	-78405.3319595058	6	14	530	26.5	31491.585101762	-46544.8087899899	56197.3234017265	56207.3200824737	56778.6263949528	56903.5848962829	NA
532	54335.3130321957	-80777.2810340688	6	14	531	26.55	32101.968615112	-47438.9814912601	57279.9559522679	57289.9526302869	57866.2572738006	57991.2157412985	NA
533	55971.2137573388	-83194.3506584697	6	14	532	26.6	32718.0145028621	-48341.392488018	58372.585180803	58382.5818562173	58963.8848298106	59088.8432649679	NA
534	57638.1998955898	-85656.9527474829	6	14	533	26.65	33339.72276502	-49252.0417802638	59475.2110847305	59485.2077576514	60071.5090604086	60196.4674646363	NA
535	59336.5545656688	-88165.499215883	6	14	534	26.7	33967.0934015799	-50170.9293680021	60587.8336615587	60597.8303320916	61189.1299631329	NA	NA
536	61066.5608862959	-90720.4019784443	6	14	535	26.75	34600.126412542	-51098.0552512259	61710.4529088972	61720.4495771475	62316.7475356258	NA	NA
537	62828.5019761914	-93322.0729499413	6	14	536	26.8	35238.8217979101	-52033.4194299401	62843.0688244689	62853.0654905303	63454.3617756323	NA	NA
538	64622.6609540754	-95970.9240451484	6	14	537	26.85	35883.17955768	-52977.0219041419	63985.681406082	63995.6780700485	64601.9726809911	NA	NA
539	66449.3209386681	-98667.3671788401	6	14	538	26.9	36533.199691854	-53928.8626738341	65138.2906516446	65148.2873136002	65759.5802496323	NA	NA
540	68308.7650486898	-101411.814265791	6	14	539	26.95	37188.8822004342	-54888.9417390182	66300.89655915	66310.893219173	NA	NA	NA
541	70201.2764028605	-104204.677220775	6	14	540	27	37850.2270834139	-55857.2590996799	67473.4991266555	67483.4957848347	NA	NA	NA
542	72127.1381199005	-107046.367958567	6	14	541	27.05	38517.2343407999	-56833.81475584	68656.0983523331	68666.0950087342	NA	NA	NA
543	74086.6333185299	-109937.298393941	6	14	542	27.1	39189.9039725881	-57818.60870748	69848.6942343904	NA	NA	NA	NA
544	76080.0451174691	-112877.880441672	6	14	543	27.15	39868.2359787839	-58811.6409546198	71051.2867711424	NA	NA	NA	NA
545	NA	NA	6	14	544	27.2	NA	NA	NA	NA	NA	NA	NA
546	NA	NA	6	14	545	27.25	NA	NA	NA	NA	NA	NA	NA
547	NA	NA	6	14	546	27.3	NA	NA	NA	NA	NA	NA	NA
548	NA	NA	6	14	547	27.35	NA	NA	NA	NA	NA	NA	NA
549	NA	NA	6	14	548	27.4	NA	NA	NA	NA	NA	NA	NA
550	NA	NA	6	14	549	27.45	NA	NA	NA	NA	NA	NA	NA
551	NA	NA	6	14	550	27.5	NA	NA	NA	NA	NA	NA	NA
552	NA	NA	6	14	551	27.55	NA	NA	NA	NA	NA	NA	NA
553	NA	NA	6	14	552	27.6	NA	NA	NA	NA	NA	NA	NA
554	NA	NA	6	14	553	27.65	NA	NA	NA	NA	NA	NA	NA
555	NA	NA	6	14	554	27.7	NA	NA	NA	NA	NA	NA	NA
556	NA	NA	6	14	555	27.75	NA	NA	NA	NA	NA	NA	NA
557	NA	NA	6	14	556	27.8	NA	NA	NA	NA	NA	NA	NA
558	NA	NA	6	14	557	27.85	NA	NA	NA	NA	NA	NA	NA
559	NA	NA	6	14	558	27.9	NA	NA	NA	NA	NA	NA	NA
560	NA	NA	6	14	559	27.95	NA	NA	NA	NA	NA	NA	NA
561	NA	NA	6	14	560	28	NA	NA	NA	NA	NA	NA	NA
562	NA	NA	6	14	561	28.05	NA	NA	NA	NA	NA	NA	NA
563	NA	NA	6	14	562	28.1	NA	NA	NA	NA	NA	NA	NA
564	NA	NA	6	14	563	28.15	NA	NA	NA	NA	NA	NA	NA
565	NA	NA	6	14	564	28.2	NA	NA	NA	NA	NA	NA	NA
566	NA	NA	6	14	565	28.25	NA	NA	NA	NA	NA	NA	NA
567	NA	NA	6	14	566	28.3	NA	NA	NA	NA	NA	NA	NA
568	NA	NA	6	14	567	28.35	NA	NA	NA	NA	NA	NA	NA
569	NA	NA	6	14	568	28.4	NA	NA	NA	NA	NA	NA	NA
570	NA	NA	6	14	569	28.45	NA	NA	NA	NA	NA	NA	NA
571	NA	NA	6	14	570	28.5	NA	NA	NA	NA	NA	NA	NA
572	NA	NA	6	14	571	28.55	NA	NA	NA	NA	NA	NA	NA
573	NA	NA	6	14	572	28.6	NA	NA	NA	NA	NA	NA	NA
574	NA	NA	6	14	573	28.65	NA	NA	NA	NA	NA	NA	NA
575	NA	NA	6	14	574	28.7	NA	NA	NA	NA	NA	NA	NA
576	NA	NA	6	14	575	28.75	NA	NA	NA	NA	NA	NA	NA
577	NA	NA	6	14	576	28.8	NA	NA	NA	NA	NA	NA	NA
578	NA	NA	6	14	577	28.85	NA	NA	NA	NA	NA	NA	NA
579	NA	NA	6	14	578	28.9	NA	NA	NA	NA	NA	NA	NA
580	NA	NA	6	14	579	28.95	NA	NA	NA	NA	NA	NA	NA
581	NA	NA	6	14	580	29	NA	NA	NA	NA	NA	NA	NA
582	NA	NA	6	14	581	29.05	NA	NA	NA	NA	NA	NA	NA
583	NA	NA	6	14	582	29.1	NA	NA	NA	NA	NA	NA	NA
584	NA	NA	6	14	583	29.15	NA	NA	NA	NA	NA	NA	NA
585	NA	NA	6	14	584	29.2	NA	NA	NA	NA	NA	NA	NA
586	NA	NA	6	14	585	29.25	NA	NA	NA	NA	NA	NA	NA
587	NA	NA	6	14	586	29.3	NA	NA	NA	NA	NA	NA	NA
588	NA	NA	6	14	587	29.35	NA	NA	NA	NA	NA	NA	NA
589	NA	NA	6	14	588	29.4	NA	NA	NA	NA	NA	NA	NA
590	NA	NA	6	14	589	29.45	NA	NA	NA	NA	NA	NA	NA
591	NA	NA	6	14	590	29.5	NA	NA	NA	NA	NA	NA	NA
592	NA	NA	6	14	591	29.55	NA	NA	NA	NA	NA	NA	NA
593	NA	NA	6	14	592	29.6	NA	NA	NA	NA	NA	NA	NA
594	NA	NA	6	14	593	29.65	NA	NA	NA	NA	NA	NA	NA
595	NA	NA	6	14	594	29.7	NA	NA	NA	NA	NA	NA	NA
596	NA	NA	6	14	595	29.75	NA	NA	NA	NA	NA	NA	NA
597	NA	NA	6	14	596	29.8	NA	NA	NA	NA	NA	NA	NA
598	NA	NA	6	14	597	29.85	NA	NA	NA	NA	NA	NA	NA
599	NA	NA	6	14	598	29.9	NA	NA	NA	NA	NA	NA	NA
600	NA	NA	6	14	599	29.95	NA	NA	NA	NA	NA	NA	NA
601	NA	NA	6	14	600	30	NA	NA	NA	NA	NA	NA	NA
