# Supplementary material for: An automated feeding system for the African killifish reveals the impact of diet on lifespan and allows scalable assessment of associative learning
Source: eLife. 2022 Nov 10;11:e69008. doi: 10.7554/eLife.69008 (PMC9788828; doi:10.7554/eLife.69008)
Supplement: Figure 6—source data 3. [file elife-69008-fig6-data3.zip › Filtered and Interpolated Trajectories with Kinematics/t15_REC006 DLC_likelihood-euclidean-filtered_splines-interpolated_kinematics_02_resnet50_TrainAllTheThingsJun28shuffle1_1030000.csv]

	x2	y2	fishnum	recording_num	bodyparts_coords	seconds	velocity_x	velocity_y	velocity_xy	velocity_xy_5frame	velocity_xy_10frame	velocity_xy_20frame	velocity_xy_40frame
1	134.413	99.12666	15	6	0	0	0	0	0	NA	NA	NA	NA
2	133.789135804561	100.822637513422	15	6	1	0.05	-12.4772839087802	33.9195502684399	36.1416450117247	NA	NA	NA	NA
3	135.2642	100.5046	15	6	2	0.1	29.5012839087798	-6.36075026843997	30.1792129825131	26.0863061911904	NA	NA	NA
4	137.142553390877	99.330075473156	15	6	3	0.15	37.5670678175402	-23.4904905368799	44.306745875441	36.610422147146	NA	NA	NA
5	137.0509	98.34413	15	6	4	0.2	-1.8330678175397	-19.7189094631199	19.803927086273	38.0784911485726	35.8590174187621	NA	NA
6	134.4795	98.9011	15	6	5	0.25	-51.4280000000002	11.1393999999999	52.6205797797784	38.7879769498279	45.5348785095591	NA	NA
7	134.5003	101.0751	15	6	6	0.3	0.416000000000167	43.4800000000001	43.4819900188574	31.552591397457	45.9367060148029	NA	NA
8	135.133	99.51196	15	6	7	0.35	12.654	-31.2628000000001	33.7266419887899	45.6317286463337	48.3254553511328	NA	NA
9	135.4287	99.23304	15	6	8	0.4	5.91399999999965	-5.57839999999999	8.12981811358629	54.4593348719721	44.397675462111	NA	NA
10	133.8784	94.99789	15	6	9	0.45	-31.0059999999999	-84.7030000000001	90.1996133306568	53.7949208810333	47.7968923830686	45.5673971631121	NA
11	133.7893	99.835	15	6	10	0.5	-1.78200000000004	96.7421999999999	96.7586109079703	57.8629337524377	47.7309304874972	46.1577486998256	NA
12	133.9911	97.83717	15	6	11	0.55	4.03599999999983	-39.9565999999999	40.1599200641633	57.2427595267649	54.6772681459442	47.3148105818516	NA
13	133.650676045891	95.15535468772	15	6	12	0.6	-6.8084790821797	-53.6363062455999	54.0667063458119	49.9620561198034	57.7552400164462	48.1182258693116	NA
14	133.454884857474	94.997584031422	15	6	13	0.65	-3.91582376833981	-3.15541312596025	5.02894698522237	41.0025261030223	60.1547495324533	48.6674475853818	NA
15	134.3607	97.53028	15	6	14	0.7	18.1163028505199	50.6539193715602	53.7960962958492	55.559615410855	55.2757769074621	49.5938777350067	NA
16	135.1101	100.0179	15	6	15	0.75	14.9879999999996	49.7523999999999	51.9609608240646	57.6475462804547	46.7806188900921	50.6338714378028	NA
17	131.6971	95.51867	15	6	16	0.8	-68.2599999999996	-89.9845999999999	112.945366603327	63.0667395381417	48.6929151489003	51.6258078257911	NA
18	134.6905	96.7196	15	6	17	0.85	59.8679999999996	24.0186	64.5063606938103	60.5894976951207	47.9109963874903	54.7023803182005	NA
19	134.7243	98.32549	15	6	18	0.9	0.676000000000272	32.1178	32.1249132736573	52.5587116771619	52.9372197086526	58.7943293775459	NA
20	132.845	99.1945	15	6	19	0.95	-37.586	17.3802000000001	41.4098870807444	41.8262148869457	51.3908630869449	58.5235885827724	52.9000346216283
21	132.733	98.61487	15	6	20	1	-2.2399999999999	-11.5926000000002	11.8070307342703	38.1744464945259	53.5368123881084	57.6710065602156	53.7810943646619
22	134.2481	96.0672	15	6	21	1.05	30.3019999999998	-50.9533999999999	59.2828826522461	42.8076998791635	48.574347505638	59.3998310155214	53.6661444538408
23	135.4175	98.06209	15	6	22	1.1	23.3879999999999	39.8978	46.2475187317114	42.1922284787691	51.6495206199548	60.1902191661385	53.6125052295632
24	134.2814	95.54176	15	6	23	1.15	-22.722	-50.4066	55.2911801968451	54.5149130990548	57.4339092226386	63.1949143370781	53.1234798781441
25	134.3682	93.6271	15	6	24	1.2	1.73600000000022	-38.2932	38.3325300787725	55.3224801243303	61.7714002580828	63.5292946516474	53.1715995716055
26	134.6837	97.28454	15	6	25	1.25	6.30999999999972	73.1488000000002	73.4204538356991	65.1245947453837	68.5613942303391	63.7292353915917	52.332426589168
27	137.0252	95.15354	15	6	26	1.3	46.8300000000005	-42.62	63.3207177786232	72.0601185661137	70.1067468821424	60.6596984355816	51.6658881530644
28	139.787603009521	91.2735413190666	15	6	27	1.35	55.2480601904199	-77.5999736186682	95.2580918369787	81.3505720373965	72.4694419447867	59.7980265397496	51.2016332126812
29	142.374473872075	87.5933156113958	15	6	28	1.4	51.7374172510796	-73.604514153416	89.9687993004949	82.6078753616233	73.4526089655037	60.3478241962378	51.3531751639263
30	144.788426218032	84.1084929815102	15	6	29	1.45	48.27904691914	-69.696452597712	84.7847974351866	84.8910136399546	75.6677262163499	60.2326720801445	49.4482010477548
31	147.03207367776	80.8147035339328	15	6	30	1.5	44.8729491945602	-65.8757889515479	79.7069704568331	79.8142891441896	73.9216583950751	61.4044400294983	47.3929725432173
32	149.108029881627	77.7075773731864	15	6	31	1.55	41.5191240773402	-62.1425232149281	74.7364091702795	74.8450993648937	72.7450493655252	60.0174783258298	46.7815446663798
33	151.018908460003	74.7827446037938	15	6	32	1.6	38.2175715675197	-58.4966553878519	69.8744693581539	69.9848803953033	67.9465324595444	59.1067845898149	45.8621139679276
34	152.767323043256	72.0358353302779	15	6	33	1.65	34.9682916650602	-54.9381854703179	65.1228504040154	65.2354414285268	63.261739169837	57.5795121709064	46.2153397961369
35	154.355887261754	69.4624796571615	15	6	34	1.7	31.7712843699599	-51.4671134623282	60.4837025872344	60.5990850910959	58.6939439022062	56.7493214082044	45.4003217459695
36	155.787214745867	67.0583076889674	15	6	35	1.75	28.6265496822602	-48.0834393638818	55.959775622951	56.0787757748992	54.2474858286576	54.0309817405332	44.6843900999273
37	157.063919125962	64.8189495302184	15	6	36	1.8	25.5340876019	-44.78716317498	51.554627483125	51.6783789747803	49.9282097695173	51.7059684803378	42.4980179553334
38	158.188614032409	62.7400352854375	15	6	37	1.85	22.4938981289398	-41.5782848956181	47.2729227771703	47.4030074091091	45.744127234843	47.7008861071619	41.5768697621027
39	159.163913095576	60.8171950591473	15	6	38	1.9	19.50598126334	-38.456804525804	43.1208664034208	43.2595302287883	41.706415376309	43.9120209503067	41.5189850871862
40	159.992429945832	59.0460589558708	15	6	39	1.95	16.5703370051199	-35.4227220655301	39.1068447588787	39.2573344479387	37.8309166000588	40.3728135127372	41.2817667487947
41	160.676778213545	57.4222570801309	15	6	40	2	13.6869653542601	-32.476037514798	35.2423897213467	35.4094786947869	34.1403050859914	37.1149385262191	41.8361823723375
42	161.219571529085	55.9414195364502	15	6	41	2.05	10.8558663107999	-29.616750873614	31.5436485788768	31.7344517778378	30.6668875951503	34.1632583172382	41.2538287519521
43	161.623423522819	54.5991764293517	15	6	42	2.1	8.07703987468017	-26.8448621419699	28.0336440114114	28.2588257910085	27.4552397547794	31.5340087697167	41.0459018330224
44	161.890947825116	53.3911578633582	15	6	43	2.15	5.3504860459401	-24.16037131987	24.7457318186752	25.0210799431945	24.5623027307764	29.2357652551958	40.6587340682782
45	162.024758066346	52.3129939429925	15	6	44	2.2	2.67620482460018	-21.5632784073141	21.7287148247325	22.076440742362	22.0516831232681	27.2713488402917	40.7406140101021
46	162.027467876876	51.3603147727775	15	6	45	2.25	0.0541962105995708	-19.0535834043	19.0536604822763	19.5010008147719	19.9823912237806	25.6395448082629	39.9885531469892
47	161.901690887075	50.5287504572359	15	6	46	2.3	-2.51553979601965	-16.631286310832	16.8204525747147	17.390153683715	18.3983068649591	24.3363374750853	39.5303809193409
48	161.650040727312	49.8139311008907	15	6	47	2.35	-5.03300319526033	-14.2963871269041	15.1564443734607	15.8445404555277	17.3238903045904	23.3557129844559	38.3132829043612
49	161.275131027956	49.2114868082647	15	6	48	2.4	-7.49819398711963	-12.0488858525199	14.1914961633907	14.9437025043667	16.7651151340825	22.6901459781347	37.2660250889168
50	160.779575419375	48.7170476838807	15	6	49	2.45	-9.91111217162029	-9.88878248768003	14.0006486837963	14.7201729875561	16.7117810805245	22.330861417445	36.3840692203164
51	160.165987531937	48.3262438322614	15	6	50	2.5	-12.27175774876	-7.81607703238606	14.5494707264713	15.1467797944089	17.1387845305344	22.2679247151767	35.6628569667876
52	159.436980996012	48.0347053579299	15	6	51	2.55	-14.5801307184996	-5.83076948662992	15.7028049906617	16.14007658445	18.0057873550202	22.4901791780743	35.0978111120309
53	158.595169441969	47.8380623654088	15	6	52	2.6	-16.8362310808601	-3.93285985042198	17.2894784077248	17.5790217055212	19.2561862141324	22.9850190762299	34.6843346033735
54	157.643166500174	47.7319449592211	15	6	53	2.65	-19.0400588359	-2.12234812375399	19.1579801135959	19.3338665567022	20.817989225493	23.73795596565	34.417807164473
55	156.583585800999	47.7119832438895	15	6	54	2.7	-21.1916139835	-0.399234306632081	21.1953742891525	21.2914017224842	22.6100397116218	24.7319066119999	34.2935789223715
56	155.41904097481	47.7738073239369	15	6	55	2.75	-23.29089652378	1.23648160094803	23.323694982376	23.3655926338558	24.5534582065728	25.9461245534452	34.3069601487218
57	154.152145651977	47.9130473038862	15	6	56	2.8	-25.3379064566599	2.78479959898604	25.4904808195718	25.4959018665359	26.5820514911895	27.3547933583439	34.4532057136091
58	152.785513462868	48.1253332882601	15	6	57	2.85	-27.33264378218	4.24571968747799	27.6604329645828	27.6410577177225	28.6461478478694	28.9256797015604	34.7274921000489
59	151.321758037852	48.4062953815815	15	6	58	2.9	-29.2751085003204	5.61924186642798	29.8095262769965	29.7730498564434	30.7107967972176	30.6200292275268	35.1248836710894
60	149.763493007298	48.7515636883732	15	6	59	2.95	-31.1653006110799	6.90536613583404	31.9211535450852	31.8727012598948	32.7520321434753	32.3953249278957	35.6402830644763
61	148.113332001574	49.1567683131581	15	6	60	3	-33.0032201144797	8.10409249569801	33.9836556759809	33.9267030618831	34.753464576356	34.2107754073561	36.2683577021212
62	146.373888651048	49.617539360459	15	6	61	3.05	-34.7888670105203	9.2154209460179	35.9887378368286	35.9256917278992	36.7037993616677	36.0323639068236	37.0034298165913
63	144.547776586091	50.1295069347988	15	6	62	3.1	-36.5222412991398	10.239351486796	37.9304419745241	37.8630065692282	38.5951731889885	37.8346604370302	37.82213400685
64	142.637609437069	50.6883011407002	15	6	63	3.15	-38.2033429804403	11.175884118028	39.8044696070774	39.7338792962685	40.4220692295607	39.5998490737502	38.6315883681655
65	140.646000834352	51.2895520826861	15	6	64	3.2	-39.8321720543396	12.0250188397181	41.60772775173	41.5348974634406	42.1806101441696	41.3158090044514	39.3205384376382
66	138.575564408308	51.9288898652793	15	6	65	3.25	-41.4087285208802	12.786755651864	43.3380193111826	43.263643316094	43.8680926081393	42.9743754891807	39.7761839651016
67	136.428913789307	52.6019445930027	15	6	66	3.3	-42.9330123800202	13.4610945544679	44.993828672689	44.9184467312222	45.4826763224578	44.5700739521329	39.8845338863709
68	134.208662607716	53.3043463703791	15	6	67	3.35	-44.4050236318196	14.048035547528	46.5741712377909	46.4982137191109	47.023173026191	46.0992712156418	39.5865810614732
69	131.917424493904	54.0317253019313	15	6	68	3.4	-45.82476227624	14.547578631044	48.0784866827183	48.0023059200101	48.4889013502829	47.5596213640441	39.840153194344
70	129.55781307824	54.7797114921821	15	6	69	3.45	-47.1922283132801	14.959723805016	49.5065626911738	49.4304551814749	49.8795858654275	48.9497047115076	40.8157103934909
71	127.132441991093	55.5439350456545	15	6	70	3.5	-48.50742174294	15.284471069448	50.8584803156783	50.7827027362879	51.1952864020054	50.2687906890656	42.3852770752639
72	124.643924862831	56.3200260668712	15	6	71	3.55	-49.7703425652401	15.521820424334	52.1345749800132	52.0593559693437	52.436348542598	51.5166804551083	43.5576509964259
73	122.094875323823	57.1036146603551	15	6	72	3.6	-50.9809907801599	15.671771869678	53.3354090118561	53.2609580117442	53.6033692422951	52.6592489374701	43.366340946419
74	119.487907004438	57.890330930629	15	6	73	3.65	-52.1393663877001	15.734325405478	54.4617528479969	54.3882668840007	54.6971734985276	53.525220770681	43.9821169632276
75	116.825633535044	58.6758049822157	15	6	74	3.7	-53.2454693878799	15.7094810317341	55.5145729031762	55.4422419037211	55.7187992788457	53.9091702632764	45.6551311004194
76	114.110668546009	59.4556669196381	15	6	75	3.75	-54.2992997807002	15.5972387484479	56.495024676961	56.4240357483023	56.6694887699919	53.606243376758	48.1810220755787
77	111.345625667703	60.225546847419	15	6	76	3.8	-55.3008575661198	15.397598555618	57.4044500786153	57.3349910277115	57.5506845877589	52.4142744143979	51.4539957331856
78	108.533118530493	60.9810748700812	15	6	77	3.85	-56.2501427442001	15.1105604532441	58.2443782347621	58.1766405459473	58.2953248487492	50.247482421386	55.393456216692
79	105.67576076475	61.7178810921475	15	6	78	3.9	-57.1471553148601	14.736124441326	59.0165292450427	58.9507106559831	58.561540191079	49.0602771611613	59.919404709799
80	102.776166000841	62.4315956181409	15	6	79	3.95	-57.9918952781799	14.2742905198681	59.7228204943552	59.6591272717967	57.9387546611254	49.2360958590861	64.9522559809193
81	99.8369478691346	63.1178485525841	15	6	80	4	-58.7843626341279	13.7250586888639	60.3653752271401	60.1666139491961	56.0172003515106	50.5597787431718	70.4127154583963
82	96.86072	63.77227	15	6	81	4.05	-59.5245573826921	13.088428948318	60.9465331576831	59.7880893544466	52.3922002861978	51.0829380860282	76.2216954794731
83	93.8839869766499	64.3847502590733	15	6	82	4.1	-59.5346604670021	12.249605181466	60.7818116217592	57.7008687763034	46.8915956004769	48.8980214558078	82.3002570521327
84	91.0788171936742	64.9222204051367	15	6	83	4.15	-56.1033956595139	10.749402921268	57.1239062712953	53.0836900470381	43.4233808237949	48.3643848527049	88.5695684662988
85	88.6511699985073	65.3458717076846	15	6	84	4.2	-48.552943903338	8.47302605095791	49.2867176036394	45.125273300599	42.7533924393265	49.9944531963874	94.9508752157554
86	86.8070047385832	65.6168954362115	15	6	85	4.25	-36.8833051984819	5.42047457053798	37.2794815808135	33.6165772517576	44.4500687163517	53.3876686619767	101.365477638036
87	85.7522807613362	65.696482860212	15	6	86	4.3	-21.0944795449402	1.59174848001015	21.1544494254876	27.0586722931433	44.6151915842976	58.3379175142383	107.734713901466
88	85.6929574142005	65.5458252491805	15	6	87	4.35	-1.18646694271376	-3.0131522206301	3.23833137755244	27.8059161023496	39.5007180628663	64.6876412177422	113.979946746239
89	86.8349940446104	65.1261138726117	15	6	88	4.4	22.8407326081978	-8.39422753137598	24.3343814782234	35.8164473856653	38.1672295143307	72.2791880555539	120.022552889246
90	89.38435	64.39854	15	6	89	4.45	50.987119107792	-14.551477452234	53.0229366496712	44.1051098679962	42.0501517316494	80.9548072503309	125.783914332669
91	93.1253987183717	63.4211949202617	15	6	90	4.5	74.820974367434	-19.546901594766	77.332137997392	45.384858873975	50.7581369724428	90.5566402277271	131.185411036911
92	96.15617	62.63977	15	6	91	4.55	60.6154256325661	-15.628498405234	62.597761837142	49.2757867355182	64.2836347422787	100.926710503838	136.148414567863
93	96.6138003974739	62.4889140305613	15	6	92	4.6	9.15260794947784	-3.01711938877403	9.63707640744646	56.2943873609491	82.4836868350076	111.941265166795	140.594282431475
94	94.4781971103673	62.9715054245771	15	6	93	4.65	-42.7120657421318	9.65182788031612	43.7890207859395	65.6998265592202	101.134995287313	123.613916161917	144.444352880705
95	90.18996	63.98248	15	6	94	4.7	-85.7647422073461	20.219491508458	88.1159397768255	84.4621596165613	119.156222061335	135.992580168234	147.619940032333
96	84.1423199016568	65.4278723744865	15	6	95	4.75	-120.952801966864	28.9078474897299	124.359333988748	119.58251479604	136.663211739102	149.124711899315	150.042329173197
97	76.5390315464809	67.2581123645074	15	6	96	4.8	-152.065767103518	36.604799800418	156.409427123847	152.994203839108	157.238229423378	163.055153388535	151.632772184367
98	67.5364806395802	69.4347285862374	15	6	97	4.85	-180.051018138014	43.5323244346	185.238852304841	182.018056761721	184.381812270724	177.712411071093	152.312483142653
99	57.2910528860628	71.919249655851	15	6	98	4.9	-204.908555070348	49.6904213922721	210.847466001277	207.626596918985	209.060602809503	190.98482861733	152.002635099775
100	45.9591339910363	74.6732041895228	15	6	99	4.95	-226.63837790053	55.079090673436	233.235204389895	230.014299230195	229.935008604819	202.331732806251	150.624430754914
101	33.6971096596089	77.6581208034275	15	6	100	5	-245.240486628548	59.6983322780937	252.402034775064	249.181109745409	247.491286826187	211.81104333065	150.131842127523
102	20.6613655968885	80.8355281137395	15	6	101	5.05	-260.714881254408	63.5481462062401	268.347938679897	265.127001779898	261.826672034791	221.213891049698	150.836550502403
103	7.00828750798281	84.1669547366335	15	6	102	5.1	-273.061561778114	66.62853245788	281.072904880911	277.851960447917	272.941135307178	232.290543407142	152.837730951292
104	-7.10573890200006	87.6139292882841	15	6	103	5.15	-282.280528199657	68.939491033012	290.576926173721	287.355976733389	280.834661947347	240.524320908705	156.303238087373
105	-21.5243279279523	91.1379803848658	15	6	104	5.2	-288.371780519045	70.481021931634	296.859997729993	293.639044839386	285.507243551167	245.245426868278	161.418078451858
106	-36.0910938647658	94.7006366425532	15	6	105	5.25	-291.33531873627	71.2531251537482	299.922116202423	296.701160868946	286.958874922197	246.696989684416	168.367027508008
107	-50.6496510073329	98.2634266775209	15	6	106	5.3	-291.171142851342	71.2558006993538	299.763279209884	296.542322114796	285.189552676018	244.927626854495	177.333554364118
108	-65.0436136505455	101.787879105943	15	6	107	5.35	-287.879252864252	70.4890485684422	296.383485028711	293.162526654418	280.199274543559	239.937325067564	188.442960336313
109	-79.1165960892958	105.235522543996	15	6	108	5.4	-281.459648775006	68.9528687610598	289.782732402967	286.561773111005	271.988039007907	231.726082143995	200.800465370198
110	-92.7122126184757	108.567885607852	15	6	109	5.45	-271.912330583598	66.6472612771202	279.961020428103	276.740060512651	260.555845131737	220.294054259497	214.296780977026
111	-105.674077532978	111.746496913686	15	6	110	5.5	-259.237298290046	63.5722261166799	266.918348485361	263.697388218172	245.902692542646	209.707044027319	229.121915133518
112	-117.845805127693	114.732885077674	15	6	111	5.55	-243.4345518943	59.7277632797599	250.654716218111	247.433755901018	228.0285816742	200.746390500968	246.332481404129
113	-129.071009697515	117.48857871599	15	6	112	5.6	-224.50409139644	55.1138727663201	231.170123556318	227.949163609057	206.93351482795	193.734196735789	266.964661644492
114	-139.193305537334	119.975106444808	15	6	113	5.65	-202.44591679638	49.7305545763601	208.464570817199	205.243611974287	182.617502340644	188.992560012829	288.921164231402
115	-148.056306942044	122.153996880303	15	6	114	5.7	-177.2600280942	43.5778087098998	182.538058968296	179.31710283575	155.080864967826	186.843576735482	312.028138920267
116	-155.503628206536	123.98677863865	15	6	115	5.75	-148.94642528984	36.6556351669399	153.390590311511	150.169641437729	132.455213132441	187.609343116701	336.568197950411
117	-161.378883625702	125.434980336023	15	6	116	5.8	-117.50510838332	28.9640339474602	121.022170525426	117.801248780269	116.303228325918	191.611955339701	362.726697968018
118	-165.525687494435	126.460130588596	15	6	117	5.85	-82.93607737466	20.50300505146	85.4328165662106	82.2125663265948	107.269118928018	199.173509601534	390.66467979081
119	-167.787654107626	127.023758012545	15	6	118	5.9	-45.2393322638198	11.27254847898	46.6226075299017	59.6668142905956	105.997081017752	210.616102123066	420.543187824518
120	-168.008397760167	127.087391224044	15	6	119	5.95	-4.41487305081978	1.27266422997991	4.59464669992428	53.2893538160864	113.131308339226	226.2618291478	452.523268070294
121	-166.031532746951	126.612558839267	15	6	120	6	39.5373002643197	-9.49664769554005	40.661830131515	64.3685964183071	129.315993690756	246.432786936387	486.765967346589
122	-161.70067336287	125.560789474389	15	6	121	6.05	86.6171876816202	-21.03538729756	89.1348681528803	94.1929132552347	155.195329005201	271.451071758559	523.432332933741
123	-154.859433902816	123.893611745585	15	6	122	6.1	136.82478920108	-33.3435545760798	140.829029577314	144.050050351858	191.413504375118	301.638779881842	562.683412392667
124	-145.35142866168	121.572554269029	15	6	123	6.15	190.16010482272	-46.4211495311201	195.74419171454	198.965173090916	238.614701905488	337.3180075541	604.680253464415
125	-133.020271934355	118.559145660895	15	6	124	6.2	246.6231345465	-60.26817216268	253.880332183041	257.101304194315	297.442793327774	378.810850972256	649.583904010783
126	-117.709578015734	114.81491453736	15	6	125	6.25	306.21387837242	-74.8846224707	315.237443826806	318.458412331929	360.410360740332	426.439406216406	697.555411977302
127	-99.262961200707	110.301389514596	15	6	126	6.3	368.93233630054	-90.27050045528	379.815523669875	383.036490555741	426.5989151912	480.52576908154	748.755825369092
128	-77.5240357841676	104.980099208778	15	6	127	6.35	434.778508330788	-106.42580611636	447.614570265382	450.835536303689	496.008440835667	541.392034514057	803.34619223443
129	-52.3364160610073	98.8125722360821	15	6	128	6.4	503.752394463206	-123.350539453918	518.634582833604	521.855548389748	568.638934090448	609.360293505041	861.487560653063
130	-23.5437163261183	91.7603372126816	15	6	129	6.45	575.85399469778	-141.04470046801	592.87556092278	596.096526188085	644.490393605285	684.752481881091	923.340978727418
131	9.01044912560728	83.7849227547513	15	6	130	6.5	651.083309034512	-159.508289158606	670.337504257098	673.558469339405	723.562818742056	763.82489066586	989.067494575473
132	45.4824659992774	74.847857478466	15	6	131	6.55	729.440337473402	-178.741305525706	751.020412661563	754.241377625154	805.856209157878	846.118275366514	1058.82815632419
133	86.0287199999999	64.9106700000001	15	6	132	6.6	810.92508001445	-198.743749569318	834.92428602198	838.145250906882	891.370564652996	931.632628049545	1132.78401210234
134	130.805596832883	53.9348889355281	15	6	133	6.65	895.537536657662	-219.51562128944	922.049124262348	925.270089094364	980.105885104595	1020.367946916	1211.09611003086
135	179.969482203034	41.8820429012248	15	6	134	6.7	983.27770740302	-241.056920686066	1012.39492733142	1015.61589212767	1072.06217043441	1112.32423128608	1293.92549820653
136	233.676761815562	28.7136605132648	15	6	135	6.75	1074.14559225056	-263.3676477592	1105.96169519451	1109.18265996659	1167.23942059139	1207.5014808379	1381.43322466868
137	292.083821375573	14.3912703878225	15	6	136	6.8	1168.14119120022	-286.447802508846	1202.7494278281	1205.97039258404	1265.63763554183	1305.89969539848	1473.78033731472
138	355.347046588177	-1.12359885892742	15	6	137	6.85	1265.26450425208	-310.297384934998	1302.75812521656	1305.97908996194	1367.25681526342	1407.51887486733	1571.12788361824
139	423.62282315848	-17.8694186108104	15	6	138	6.9	1365.51553140606	-334.91639503766	1405.98778734959	1409.20875208841	1472.09695974155	1512.35901918306	1673.63690907545
140	497.067536791592	-35.8846602516518	15	6	139	6.95	1468.89427266224	-360.304832816828	1512.43841422092	1515.65937895598	1580.15806896688	1620.42012830704	1781.46838160056
141	575.837573192619	-55.2077951652771	15	6	140	7	1575.40072802054	-386.462698272506	1622.11000582689	1625.33097056026	1691.44014293375	1731.70220221456	1892.75044670645
142	660.08931806667	-75.8772947355117	15	6	141	7.05	1685.03489748102	-413.389991404692	1735.00256216596	1738.22352689907	1805.94318163909	1846.20524088982	2007.25348214784
143	749.979157118853	-97.9316303461811	15	6	142	7.1	1797.79678104366	-441.086712213388	1851.11608323794	1854.33704797183	1923.66718508165	1963.92924432284	2124.97748395918
144	845.663476054275	-121.409273381111	15	6	143	7.15	1913.68637870844	-469.552860698598	1970.45056904365	1973.67153377909	2044.61215326152	2084.87421250762	2245.9224512422
145	947.298660578045	-146.348695224126	15	6	144	7.2	2032.7036904754	-498.7884368603	2093.00601958472	2096.22698432219	2168.77808617966	2209.04014544081	2370.08838365824
146	1055.04109639527	-172.788367259052	15	6	145	7.25	2154.8487163445	-528.79344069852	2218.78243486317	2222.00339960305	2296.16498383773	2336.42704312095	2497.47528104757
147	1169.04716921106	-200.766760869714	15	6	146	7.3	2280.1214563158	-559.56787221324	2347.77981488149	2351.00077962398	2426.77284623782	2467.03490554791	2628.0831433249
148	1289.47326473052	-230.322347439938	15	6	147	7.35	2408.5219103892	-591.11173140448	2479.99815964223	2483.2191243875	2560.60167338226	2600.86373272242	2761.91197044117
149	1416.47576865876	-261.49359835355	15	6	148	7.4	2540.0500785648	-623.42501827224	2615.43746914829	2618.65843389638	2697.65146527368	2737.91352464585	2898.96176236683
150	1550.21106670088	-294.318984994374	15	6	149	7.45	2674.7059608424	-656.50773281648	2754.09774340231	2757.31870815344	2837.92222191473	2878.18428132003	3039.23251908367
151	1690.835544562	-328.836978746236	15	6	150	7.5	2812.4895572224	-690.359875037241	2895.97898240759	2899.19994716147	2981.41394330816	3021.67600274704	3182.7242405804
152	1838.50558794723	-365.086050992961	15	6	151	7.55	2953.4008677046	-724.9814449345	3041.08118616679	3044.30215092338	3128.12662945673	3168.38868892917	3329.43692685017
153	1993.37758256166	-403.104673118376	15	6	152	7.6	3097.4398922886	-760.3724425083	3189.40435468237	3192.62531944196	3278.06028036318	3318.32233986881	3479.37057788897
154	2155.60791411042	-442.931316506305	15	6	153	7.65	3244.6066309752	-796.53286775858	3340.94848795787	3344.16945271993	3431.21489603018	3471.4769555684	3632.52519369476
155	2325.3529682986	-484.604452540573	15	6	154	7.7	3394.9010837636	-833.46272068536	3495.71358599521	3498.93455076003	3587.5904764604	3627.85253603039	3788.90077426679
156	2502.76913083131	-528.162552605007	15	6	155	7.75	3548.3232506542	-871.162001288681	3653.69964879744	3656.9206135649	3747.18702165634	3787.44908125724	3948.49731960523
157	2688.01278741367	-573.644088083431	15	6	156	7.8	3704.8731316472	-909.63070956848	3814.90667636725	3818.12764113697	3910.00453162052	3950.26659125132	4111.31482971082
158	2881.24032375078	-621.087530359671	15	6	157	7.85	3864.5507267422	-948.868845524798	3979.33466870672	3982.55563347884	4076.04300635536	4116.30506601501	4277.35330458476
159	3082.60812554774	-670.531350817553	15	6	158	7.9	4027.3560359392	-988.87640915764	4146.98362581822	4150.20459059276	4245.30244586312	4285.5645055506	4446.61274422852
160	3292.27257850968	-722.014020840901	15	6	159	7.95	4193.2890592388	-1029.65340046696	4317.85354770457	4321.07451248102	4417.78285014605	4458.0449098603	4619.09314864374
161	3510.39006834168	-775.574011813542	15	6	160	8	4362.34979664	-1071.19981945282	4491.94443436702	4495.16539914582	4593.48421920632	4633.74627894624	4794.79451783217
162	3737.11698074887	-831.2497951193	15	6	161	8.05	4534.5382481438	-1113.51566611516	4669.25628580858	4672.47725058927	4772.40655304591	4812.66861281051	4973.71685179565
163	3972.60970143635	-889.079842142001	15	6	162	8.1	4709.8544137496	-1156.60094045402	4849.7891020307	4853.01006681326	4954.54985166685	4994.81191145509	5155.86015053601
164	4217.02461610923	-949.102624265471	15	6	163	8.15	4888.2982934576	-1200.4556424694	5033.54288303548	5036.76384781988	5139.91411507103	5180.17617488191	5341.22441405512
165	4470.51811047261	-1011.35661287353	15	6	164	8.2	5069.8698872676	-1245.07977216118	5220.51762882453	5223.7385936108	5328.4993432602	5368.76140309278	5529.80964235481
166	4733.24657023161	-1075.88027935002	15	6	165	8.25	5254.56919518001	-1290.4733295298	5410.71333940012	5413.93430418788	5520.30553623614	5560.5675960895	5721.61583543683
167	5005.36638109132	-1142.71209507875	15	6	166	8.3	5442.3962171942	-1336.6363145746	5604.13001476316	5607.35097955279	5715.3326940005	5755.59475387373	5916.64299330301
168	5287.03392875687	-1211.89053144354	15	6	167	8.35	5633.350953311	-1383.5687272958	5800.7676549161	5803.98861970713	5913.58081655483	5953.84287644711	6114.89111595496
169	5578.40559893336	-1283.45405982824	15	6	168	8.4	5827.43340352979	-1431.270567694	6000.62625986004	6003.84722465239	6115.04990390069	6155.31196381118	6316.36020339437
170	5879.63777732589	-1357.44115161665	15	6	169	8.45	6024.6435678506	-1479.7418357682	6203.70582959623	6206.9267943902	6319.73995603951	6360.00201596744	6521.05025562284
171	6190.88684963957	-1433.89027819261	15	6	170	8.5	6224.9814462736	-1528.9825315192	6410.00636412643	6413.22732892178	6527.65097297269	6567.9130329173	6728.96127264189
172	6512.30920157952	-1512.83991093995	15	6	171	8.55	6428.447038799	-1578.9926549468	6619.52786345217	6622.7488282486	6738.78295470156	6779.04501466214	6940.09325445299
173	6844.06121885083	-1594.32852124248	15	6	172	8.6	6635.04034542621	-1629.7722060506	6832.27032757403	6835.49129237189	6953.13590122737	6993.39796120321	7154.44620105762
174	7186.29928715863	-1678.39458048403	15	6	173	8.65	6844.761366156	-1681.321184831	7048.23375649412	7051.45472129298	7170.70981255133	7210.97187254184	7372.02011245709
175	7539.179792208	-1765.07656004843	15	6	174	8.7	7057.6101009874	-1733.639591288	7267.41815021268	7270.63911501292	7391.50468867468	7431.76674867923	7592.8149886527
176	7902.85911970408	-1854.4129313195	15	6	175	8.75	7273.58654992158	-1786.7274254214	7489.82350873191	7493.04447353296	7615.52052959847	7655.78258961642	7816.83082964577
177	8277.49365535195	-1946.44216568108	15	6	176	8.8	7492.69071295739	-1840.5846872316	7715.44983205188	7718.67079685407	7842.75733532378	7883.0193953547	8044.0676354375
178	8663.23978485673	-2041.20273451697	15	6	177	8.85	7714.92259009563	-1895.2113767178	7944.29712017422	7947.51808497748	8073.21510585158	8113.47716589491	8274.52540602898
179	9060.25389392352	-2138.73310921102	15	6	178	8.9	7940.28218133579	-1950.607493881	8176.36537309967	8179.58633790395	8306.89384118298	8347.15590123814	8508.20414142139
180	9468.69236825745	-2239.07176114704	15	6	179	8.95	8168.76948667861	-2006.7730387204	8411.65459082972	8414.87555563464	8543.79354131895	8584.05560138538	8745.10384161576
181	9888.7115935636	-2342.25716170886	15	6	180	9	8400.38450612297	-2063.7080112364	8650.16477336427	8653.3857381702	8783.91420626015	8824.17626633753	8985.2245066131
182	10320.4679555471	-2448.32778228031	15	6	181	9.05	8635.12723967	-2121.412411429	8891.89592070532	8895.11688551188	9027.25583600784	9067.51789609547	9228.56613641445
183	10764.117839913	-2557.32209424521	15	6	182	9.1	8872.99768731802	-2179.88623929799	9136.84803285201	9140.06899766043	9273.81843056245	9314.08049066014	9475.1287310207
184	11219.8176323665	-2669.27856898739	15	6	183	9.15	9113.99584906998	-2239.1294948436	9385.02110980808	9388.24207461634	9523.60198992495	9563.86405003227	9724.91229043276
185	11687.7237186127	-2784.23567789067	15	6	184	9.2	9358.12172492402	-2299.1421780656	9636.41515157246	9639.63611638104	9776.60651409608	9816.86857421263	9977.91681465149
186	12167.9924843566	-2902.23189233888	15	6	185	9.25	9605.375314878	-2359.92428896419	9891.03015814383	9894.25112295469	10032.8320030766	10073.094063202	10234.1423036777
187	12660.7803153035	-3023.30568371584	15	6	186	9.3	9855.75661893799	-2421.47582753921	10148.8661295288	10152.087094338	10292.2784568671	10332.5405170013	10493.5887575122
188	13166.2435971583	-3147.49552340538	15	6	187	9.35	10109.265637096	-2483.7967937908	10409.9230657203	10413.1440305317	10554.9458754687	10595.2079356108	10756.2561761558
189	13684.5387156262	-3274.83988279132	15	6	188	9.4	10365.902369358	-2546.8871877188	10674.2009667248	10677.4219315369	10820.8342588816	10861.0963190316	11022.1445596092
190	14215.8220564123	-3405.37723325749	15	6	189	9.45	10625.666815722	-2610.7470093234	10941.699832541	10944.9207973533	11089.9436071063	11130.2056672641	11291.2539078732
191	14760.2500052217	-3539.14604618772	15	6	190	9.5	10888.558976188	-2675.3762586046	11212.4196631695	11215.6406279827	11362.2739201439	11402.5359803089	11563.5842209482
192	15317.9789477595	-3676.18479296582	15	6	191	9.55	11154.578850756	-2740.774935562	11486.3604586108	11489.5814234251	11637.8251979947	11678.0872581668	11839.1354988351
193	15889.1652697309	-3816.53194497563	15	6	192	9.6	11423.726439428	-2806.94304019619	11763.5222188676	11766.7431836809	11916.5974406593	11956.8595008382	12117.9077415345
194	16473.9653568409	-3960.22597360098	15	6	193	9.65	11696.0017422	-2873.88057250701	12043.9049439365	12047.125908751	12198.5906481382	12238.8527083237	12399.9009490468
195	17072.5355947946	-4107.30535022568	15	6	194	9.7	11971.404759074	-2941.587532494	12327.5086338199	12330.7295986361	12483.8048204321	12524.0668806238	12685.1151213729
196	17685.0323692972	-4257.80854623356	15	6	195	9.75	12249.935490052	-3010.06392015761	12614.3332885203	12617.5542533358	12772.2399575412	12812.502017739	12973.5502585131
197	18311.6120660538	-4411.77403300845	15	6	196	9.8	12531.593935132	-3079.30973549779	12904.3789080361	12907.5998728514	13063.8960594664	13104.1581196698	13265.206360468
198	18952.4310707694	-4569.24028193417	15	6	197	9.85	12816.380094312	-3149.3249785144	13197.6454923661	13200.8664571833	13358.7731262077	13399.0351864168	13560.0834272382
199	19607.6457691492	-4730.24576439455	15	6	198	9.9	13104.293967596	-3220.10964920761	13494.1330415145	13497.3540063314	13656.8711577658	13697.1332179803	13858.1814588241
200	20277.4125468983	-4894.82895177341	15	6	199	9.95	13395.335554982	-3291.6637475772	13793.8415554797	13797.0625202966	13958.1901541412	13998.4522143609	14159.5004552262
201	20961.8877897217	-5063.02831545458	15	6	200	10	13689.504856468	-3363.98727362339	14096.7710342603	14099.9919990796	14262.730115334	14302.9921755589	14464.040416445
202	21661.2278833247	-5234.88232682189	15	6	201	10.05	13986.80187206	-3437.08022734621	14402.9214778626	14406.1424426803	14570.4910413449	14610.7531015748	14771.8013424809
203	22375.5892134123	-5410.42945725916	15	6	202	10.1	14287.226601752	-3510.94260874539	14712.292886281	14715.5138510991	14881.4729321743	14921.7349924088	15082.7832333343
204	23105.1281656896	-5589.70817815021	15	6	203	10.15	14590.779045546	-3585.57441782101	15024.8852595179	15028.1062243367	15195.6757878224	15235.9378480614	15396.9860890057
205	23850.0011258617	-5772.75696087887	15	6	204	10.2	14897.459203442	-3660.97565457319	15340.6985975736	15343.9195623932	15513.0996082897	15553.3616685331	15714.4099094954
206	24610.3644796337	-5959.61427682897	15	6	205	10.25	15207.26707544	-3737.146319002	15659.7329004485	15662.9538652689	15833.7443935766	15874.0064538242	16035.0546948039
207	25386.3746127108	-6150.31859738433	15	6	206	10.3	15520.202661542	-3814.0864111072	15981.988168145	15985.2091329645	16157.6101436832	16197.8722039348	16358.9204449314
208	26178.187910798	-6344.90839392877	15	6	207	10.35	15836.265961744	-3891.7959308888	16307.4644006594	16310.6853654804	16484.6968586099	16524.9589188655	16686.0071598785
209	26985.9607596005	-6543.42213784613	15	6	208	10.4	16155.45697605	-3970.27487834719	16636.1615979961	16639.3825628165	16815.004538357	16855.2665986166	17016.3148396453
210	27809.8495448234	-6745.89830052023	15	6	209	10.45	16477.775704458	-4049.523253482	16968.0797601531	16971.3007249731	17148.5331829251	17188.7952431884	17349.8434842323
211	28650.0106521717	-6952.37535333488	15	6	210	10.5	16803.222146966	-4129.541056293	17303.218887129	17306.4398519509	17485.2827923143	17525.5448525811	17686.5930936397
212	29506.6004673506	-7162.89176767393	15	6	211	10.55	17131.796303578	-4210.328286781	17641.5789789281	17644.7999437495	17825.2533665247	17865.5154267951	18026.5636678679
213	30379.7753760652	-7377.48601492119	15	6	212	10.6	17463.498174292	-4291.8849449452	17983.1600355485	17986.3810003697	18168.4449055568	18208.7069658304	18369.7552069172
214	31269.6917640205	-7596.1965664605	15	6	213	10.65	17798.327759106	-4374.21103078621	18327.9620569886	18331.1830218121	18514.8574094109	18555.1194696878	18716.1677107878
215	32176.5060169218	-7819.06189367566	15	6	214	10.7	18136.285058026	-4457.30654430319	18675.9850432545	18679.2060080763	18864.490878087	18904.7529383671	19065.8011794801
216	33100.3745204741	-8046.12046795052	15	6	215	10.75	18477.370071046	-4541.1714854972	19027.2289943407	19030.4499591627	19217.3453115855	19257.6073718688	19418.6556129944
217	34041.4536603825	-8277.41076066889	15	6	216	10.8	18821.5827981681	-4625.80585436741	19381.6939102494	19384.9148750723	19573.420709907	19613.682770193	19774.7310113307
218	34999.8998223521	-8512.9712432146	15	6	217	10.85	19168.9232393919	-4711.20965091421	19739.3797909804	19742.6007558042	19932.717073051	19972.9791333402	20134.0273744896
219	35975.8693920881	-8752.84038697148	15	6	218	10.9	19519.39139472	-4797.38287513759	20100.2866365366	20103.507601359	20295.2344010186	20335.4964613103	20496.5447024711
220	36969.5187552955	-8997.05666332335	15	6	219	10.95	19872.9872641481	-4884.3255270374	20464.414446914	20467.6354117376	20660.9726938091	20701.2347541036	20862.2829952755
221	37981.0042976794	-9245.65854365404	15	6	220	11	20229.7108476779	-4972.03760661381	20831.7632221144	20834.9841869392	21029.9319514233	21070.1940117205	21231.2422529031
222	39010.4824049451	-9498.68449934737	15	6	221	11.05	20589.562145314	-5060.51911386658	21202.3329621425	21205.5539269648	21402.1121738613	21442.3742341611	21603.4224753541
223	40058.1094627974	-9756.17300178717	15	6	222	11.1	20952.5411570461	-5149.77004879602	21576.1236669886	21579.3446318141	21777.5133611236	21817.7754214255	21978.8236626287
224	41124.0418569417	-10018.1625223573	15	6	223	11.15	21318.647882886	-5239.79041140257	21953.1353366645	21956.3563014876	22156.1355132096	22196.3975735142	22357.445814727
225	42208.4359730829	-10284.6915324415	15	6	224	11.2	21687.882322824	-5330.58020168402	22333.3679711603	22336.5889359851	22537.9786301203	22578.2406904271	22739.2889316494
226	43311.4481969262	-10555.7985034236	15	6	225	11.25	22060.2444768659	-5422.13941964201	22716.8215704823	22720.0425353079	22923.0427118554	22963.3047721646	23124.3530133961
227	44433.2349141767	-10831.5219066876	15	6	226	11.3	22435.73434501	-5514.46806527998	23103.4961346298	23106.7170994545	23311.3277584153	23351.5898187266	23512.6380599671
228	45573.9525105396	-11111.9002136171	15	6	227	11.35	22814.3519272581	-5607.56613859001	23493.3916636029	23496.6126284266	23702.8337698001	23743.0958301136	23904.1440713628
229	46733.7573717198	-11396.971895596	15	6	228	11.4	23196.097223604	-5701.43363957799	23886.5081573972	23889.7291222232	24097.5607460098	24137.8228063255	24298.8710475832
230	47912.8058834226	-11686.7754240082	15	6	229	11.45	23580.970234056	-5796.07056824399	24282.8456160208	24286.0665808455	24495.5086870451	24535.7707473627	24696.8189886285
231	49111.2544313529	-11981.3492702375	15	6	230	11.5	23968.9709586059	-5891.47692458602	24682.4040394655	24685.6250042923	24896.6775929058	24936.9396532252	25097.987894499
232	50329.2594012161	-12280.7319056676	15	6	231	11.55	24360.099397264	-5987.652708602	25085.183427741	25088.4043925652	25301.0674635919	25341.3295239131	25502.3777651947
233	51566.977178717	-12584.9618016825	15	6	232	11.6	24754.3555500181	-6084.597920298	25491.183780837	25494.4047456636	25708.6782991036	25748.9403594269	25909.9886007159
234	52824.5641495609	-12894.0774296659	15	6	233	11.65	25151.739416878	-6182.31255966799	25900.4050987617	25903.6260635884	26119.5100994413	26159.7721597663	26320.8204010628
235	54102.1766994529	-13208.1172610017	15	6	234	11.7	25552.25099784	-6280.796626716	26312.8473815128	26316.0683463383	26533.562864605	26573.8249249318	26734.8731662354
236	55399.9712140981	-13527.1197670737	15	6	235	11.75	25955.8902929039	-6380.05012144	26728.5106290895	26731.7315939148	26950.836594595	26991.0986549234	27152.1468962339
237	56718.1040792015	-13851.1234192657	15	6	236	11.8	26362.657302068	-6480.07304383998	27147.3948414904	27150.6158063175	27371.331289411	27411.5933497412	27572.6415910584
238	58056.7316804683	-14180.1666889616	15	6	237	11.85	26772.552025336	-6580.86539391803	27569.5000187198	27572.7209835464	27795.0469490538	27835.3090093853	27996.3572507092
239	59416.0104036036	-14514.2880475451	15	6	238	11.9	27185.574462706	-6682.42717166999	27994.8261607749	27998.0471256016	28221.9835735228	28262.2456338561	28423.2938751862
240	60796.0966343125	-14853.5259664002	15	6	239	11.95	27601.7246141779	-6784.75837710201	28423.3732676572	28426.5942324837	28652.1411628185	28692.4032231533	28853.4514644897
241	62197.1467583001	-15197.9189169106	15	6	240	12	28021.0024797521	-6887.85901020798	28855.1413393657	28858.3623041927	29085.519716941	29125.7817772775	29286.8300186199
242	63619.3171612715	-15547.5053704601	15	6	241	12.05	28443.408059428	-6991.72907099	29290.1303759007	29293.3513407281	29522.1192358906	29562.3812962283	29723.4295375767
243	65062.7642289319	-15902.3237984326	15	6	242	12.1	28868.9413532079	-7096.36855945002	29728.3403772647	29731.5613420906	29961.9397196671	30002.2017800063	30163.2500213604
244	66527.6443469862	-16262.4126722119	15	6	243	12.15	29297.602361086	-7201.77747558599	30169.7713434519	30172.9923082804	30404.9811682709	30445.2432286114	30606.2914699712
245	68014.1139011397	-16627.8104631818	15	6	244	12.2	29729.3910830701	-7307.95581939798	30614.4232744698	30617.6442392974	30851.2435817017	30891.5056420436	31052.5538834089
246	69522.3292770975	-16998.5556427262	15	6	245	12.25	30164.3075191558	-7414.90359088806	31062.296170315	31065.5171351415	31300.7269599599	31340.9890203032	31502.0372616736
247	71052.4468605646	-17374.6866822289	15	6	246	12.3	30602.351669342	-7522.62079005399	31513.3900309858	31516.6109958137	31753.4313030457	31793.6933633902	31954.7416047659
248	72604.6230372462	-17756.2420530736	15	6	247	12.35	31043.5235336321	-7631.10741689401	31967.7048564852	31970.9258213128	32209.3566109589	32249.6186713048	32410.6669126852
249	74179.0141928474	-18143.2602266443	15	6	248	12.4	31487.8231120241	-7740.36347141395	32425.2406468127	32428.4616116395	32668.5028837001	32708.7649440469	32869.8131854326
250	75775.7767130732	-18535.7796743247	15	6	249	12.45	31935.2504045158	-7850.38895360805	32885.9974019652	32889.2183667939	33130.8701212688	33171.1321816168	33332.1804230073
251	77395.0669836288	-18933.8388674988	15	6	250	12.5	32385.8054111121	-7961.18386348193	33349.9751219485	33353.1960867762	33596.4583236654	33636.7203840145	33797.7686254097
252	79037.0413902193	-19337.4762775502	15	6	251	12.55	32839.4881318099	-8072.74820102801	33817.1738067581	33820.3947715865	34065.2674908899	34105.5295512402	34266.5777926398
253	80701.8563185498	-19746.7303758629	15	6	252	12.6	33296.2985666102	-8185.081966254	34287.5934563968	34290.8144212248	34537.2976229425	34577.5596832938	34738.6079246978
254	82389.6681543255	-20161.6396338206	15	6	253	12.65	33756.2367155138	-8298.18515915402	34761.2340708641	34764.4550356913	35012.5487198229	35052.810780176	35213.8590215837
255	84100.6332832513	-20582.2425228072	15	6	254	12.7	34219.3025785161	-8412.05777973199	35238.0956501566	35241.3166149858	35491.020781532	35531.282841886	35692.3310832979
256	85834.9080910325	-21008.5775142065	15	6	255	12.75	34685.496155624	-8526.69982798601	35718.1781942806	35721.3991591088	35972.7138080691	36012.9758684238	36174.0241098405
257	87592.6489633741	-21440.6830794023	15	6	256	12.8	35154.817446832	-8642.11130391603	36201.4817032308	36204.7026680593	36457.6277994347	36497.8898597905	36658.9381012111
258	89374.0122859813	-21878.5976897785	15	6	257	12.85	35627.266452144	-8758.29220752399	36688.0061770115	36691.2271418391	36945.7627556287	36986.024815985	37147.0730574097
259	91179.154444559	-22322.3598167189	15	6	258	12.9	36102.843171554	-8875.24253880802	37177.7516156167	37180.9725804469	37437.118676652	37477.3807370091	37638.4289784373
260	93008.2318248126	-22772.0079316073	15	6	259	12.95	36581.547605072	-8992.96229776795	37670.7180190559	37673.9389838836	37931.6955625033	37971.9576228612	38133.0058642929
261	94861.400812447	-23227.5805058275	15	6	260	13	37063.3797526881	-9111.45148440402	38166.9053873197	38170.1263521487	38429.4934131823	38469.7554735419	38630.8037149776
262	96738.8177931674	-23689.1160107634	15	6	261	13.05	37548.339614408	-9230.71009871797	38666.3137204143	38669.5346852447	38930.5122286912	38970.7742890513	39131.8225304904
263	98640.6391526789	-24156.6529177987	15	6	262	13.1	38036.4271902299	-9350.73814070602	39168.9430183368	39172.1639831674	39434.7520090274	39475.0140693893	39636.0623108322
264	100567.021276687	-24630.2296983174	15	6	263	13.15	38527.642480162	-9471.53561037398	39674.7932810969	39678.0142459177	39942.2127541954	39982.4748145559	40143.5230560027
265	102518.120550896	-25109.8848237032	15	6	264	13.2	39021.98548418	-9593.10250771603	40183.8645086695	40187.0854734987	40452.8944641904	40493.1565245521	40654.2047660023
266	104494.093361011	-25595.65676534	15	6	265	13.25	39519.4562022999	-9715.43883273604	40696.1567010711	40699.3776659062	40966.7971390147	41007.0591993778	41168.1074408306
267	106495.096092738	-26087.5839946116	15	6	266	13.3	40020.05463454	-9838.54458543196	41211.6698583192	41214.8908231461	41483.9207786679	41524.182839032	41685.231080488
268	108521.285131781	-26585.7049829017	15	6	267	13.35	40523.7807808601	-9962.41976580204	41730.4039803744	41733.6249452134	42004.2653831499	42044.5274435146	42205.5756849741
269	110572.816863847	-27090.0582015943	15	6	268	13.4	41030.6346413199	-10087.064373852	42252.3590672961	42255.5800321118	42527.8309524598	42568.0930128277	42729.1412542898
270	112649.847674639	-27600.6821220732	15	6	269	13.45	41540.61621584	-10212.478409578	42777.5351190061	42780.756083837	43054.617486601	43094.879546969	43255.9277884343
271	114752.533949863	-28117.6152157222	15	6	270	13.5	42053.7255044802	-10338.6618729799	43305.9321355629	43309.1531003937	43584.6249855733	43624.8870459406	43785.9352874085
272	116881.032075224	-28640.895953925	15	6	271	13.55	42569.9625072198	-10465.614764056	43837.5501169457	43840.7710817736	44117.8534493728	44158.1155097405	44319.1637512118
273	119035.498436427	-29170.5628080656	15	6	272	13.6	43089.3272240603	-10593.337082812	44372.3890631575	44375.6100279886	44654.3028780017	44694.5649383706	44855.6131798444
274	121216.089419177	-29706.6542495278	15	6	273	13.65	43611.819655	-10721.828829244	44910.4489741959	44913.6699390348	45193.97327146	45234.2353318293	45395.2835733062
275	123422.96140918	-30249.2087496954	15	6	274	13.7	44137.4398000599	-10851.090003352	45451.7298500812	45454.9508149086	45736.8646297475	45777.1266901186	45938.1749315977
276	125656.270792141	-30798.2647799522	15	6	275	13.75	44666.18765922	-10981.1206051359	45996.231690794	45999.4526556098	46282.9769528665	46323.2390132373	46484.2872547189
277	127916.173953764	-31353.860811682	15	6	276	13.8	45198.0632324598	-11111.920634596	46543.9544963145	46547.1754611463	46832.3102408132	46872.5723011854	47033.6205426698
278	130202.827279754	-31916.0353162687	15	6	277	13.85	45733.0665198	-11243.490091734	47094.8982666634	47098.1192315064	47384.8644935912	47425.1265539632	47586.1747954499
279	132516.387155818	-32484.8267650961	15	6	278	13.9	46271.19752128	-11375.828976548	47649.0630018784	47652.2839666982	47940.6397111988	47980.9017715705	48141.9500130598
280	134857.009967659	-33060.2736295479	15	6	279	13.95	46812.4562368199	-11508.937289036	48206.4487018815	48209.6696667177	48499.6358936362	48539.8979540074	48700.9461954998
281	137224.852100984	-33642.4143810082	15	6	280	14	47356.8426665	-11642.8150292061	48767.0553667529	48770.2763315726	49061.8530409012	49102.115101275	49263.1633427691
282	139620.069941496	-34231.2874908606	15	6	281	14.05	47904.3568102404	-11777.462197048	49330.8829964123	49334.1039612514	49627.291152998	49667.5532133724	49828.6014548685
283	142042.819874902	-34826.931430489	15	6	282	14.1	48454.9986681197	-11912.8787925679	49897.9315909376	49901.152555766	50195.9502299246	50236.2122902995	50397.2605317976
284	144493.258286906	-35429.3846712772	15	6	283	14.15	49008.7682400801	-12049.064815764	50468.2011502725	50471.4221151043	50767.8302716809	50808.0923320564	50969.1405735567
285	146971.541563214	-36038.6856846091	15	6	284	14.2	49565.6655261602	-12186.0202666381	51041.6916744547	51044.9126392783	51342.9312782673	51383.1933386432	51544.2415801462
286	149477.82608953	-36654.8729418684	15	6	285	14.25	50125.6905263197	-12323.745145186	51618.4031634442	51621.6241282766	51921.2532496835	51961.5153100599	52122.5635515655
287	152012.26825156	-37277.984914439	15	6	286	14.3	50688.8432406	-12462.239451412	52198.3356172823	52201.5565821105	52502.7961859316	52543.0582463076	52704.1064878147
288	154575.024435008	-37908.0600737048	15	6	287	14.35	51255.1236689603	-12601.503185316	52781.4890359295	52784.7100007686	53087.5600870078	53127.8221473852	53288.8703888939
289	157166.251025581	-38545.1368910494	15	6	288	14.4	51824.53181146	-12741.536346892	53367.8634194419	53371.0843842627	53675.544952914	53715.8070132919	53876.8552548031
290	159786.104408982	-39189.2538378569	15	6	289	14.45	52397.06766802	-12882.33893615	53957.4587677451	53960.6797325849	54266.7507836502	54307.0128440307	54468.0610855428
291	162434.740970918	-39840.449385511	15	6	290	14.5	52972.73123872	-13023.9109530819	54550.2750809148	54553.4960457389	54861.1775792186	54901.4396395976	55062.487881113
292	165112.317097093	-40498.7620053955	15	6	291	14.55	53551.5225235	-13166.2523976901	55146.3123588931	55149.5333237174	55458.8253396172	55499.0873999965	55660.1356415134
293	167818.989173212	-41164.2301688942	15	6	292	14.6	54133.4415223799	-13309.363269974	55745.5706016994	55748.7915665319	56059.6940648458	56099.9561252247	56261.0043667439
294	170554.91358498	-41836.892347391	15	6	293	14.65	54718.4882353601	-13453.243569936	56348.0498093347	56351.2707741745	56663.7837549029	56704.0458152841	56865.0940568047
295	173320.246718103	-42516.7870122697	15	6	294	14.7	55306.66266246	-13597.8932975739	56953.7499818173	56956.9709466495	57271.094409794	57311.3564701738	57472.4047116961
296	176115.144958286	-43203.9526349141	15	6	295	14.75	55897.9648036597	-13743.3124528881	57562.671119128	57565.8920839528	57881.6260295116	57921.8880898938	58082.9363314173
297	178939.764691234	-43898.4276867081	15	6	296	14.8	56492.3946589604	-13889.5010358799	58174.8132212683	58178.0341860884	58495.3786140615	58535.6406744441	58696.6889159693
298	181794.262302651	-44600.2506390354	15	6	297	14.85	57089.95222834	-14036.4590465461	58790.1762882159	58793.3972530562	59112.3521634417	59152.6142238247	59313.6624653526
299	184678.794178243	-45309.45996328	15	6	298	14.9	57690.6375118397	-14184.186484892	59408.7603200124	59411.9812848488	59732.5466776543	59772.8087380358	59933.8569795652
300	187593.516703716	-46026.0941308255	15	6	299	14.95	58294.4505094603	-14332.6833509099	60030.5653166565	60033.7862814734	60355.9621566973	60396.2242170782	60557.2724586088
301	190538.586264773	-46750.191613056	15	6	300	15	58901.3912211399	-14481.94964461	60655.5912780908	60658.8122429306	60982.5986005689	61022.8606609511	61183.9089024828
302	193514.159247121	-47481.7908813551	15	6	301	15.05	59511.4596469596	-14631.985365982	61283.8382043913	61287.0591692202	61612.456009271	61652.7180696545	61813.7663111882
303	196520.392036464	-48220.9304071066	15	6	302	15.1	60124.6557868604	-14782.7905150301	61915.306095502	61918.5270603384	62245.5343828035	62285.7964431884	62446.8446847237
304	199557.441018508	-48967.6486616946	15	6	303	15.15	60740.9796408797	-14934.36509176	62549.9949514605	62553.215916289	62881.8337211686	62922.0957815529	63083.1440230896
305	202625.462578958	-49721.9841165027	15	6	304	15.2	61360.4312089999	-15086.7090961621	63187.9047722476	63191.1257370685	63521.3540243623	63561.616084749	63722.6643262861
306	205724.613103518	-50483.9752429147	15	6	305	15.25	61983.0104912003	-15239.8225282399	63829.0355578438	63832.2565226764	64164.0952923905	64204.3573527746	64365.4055943142
307	208855.048977894	-51253.6605123146	15	6	306	15.3	62608.7174875202	-15393.7053879981	64473.3873082887	64476.608273117	64810.0575252475	64850.3195856309	65011.3678271724
308	212016.92658779	-52031.078396086	15	6	307	15.35	63237.5521979196	-15548.357675428	65120.9600235411	65124.1809883863	65459.2407229351	65499.5027833199	65660.5510248617
309	215210.402318913	-52816.267365613	15	6	308	15.4	63869.5146224601	-15703.77939054	65771.7537036637	65774.974668492	66111.6448854516	66151.9069458385	66312.9551873818
310	218435.632556967	-53609.2658922792	15	6	309	15.45	64504.6047610801	-15859.9705333241	66425.768348594	66428.9893134265	66767.2700128006	66807.5320731869	66968.5803147329
311	221692.773687658	-54410.1124474685	15	6	310	15.5	65142.8226138197	-16016.9311037859	67083.0039583724	67086.2249231939	67426.1161049804	67466.378165368	67627.4264069143
312	224981.98209669	-55218.8455025648	15	6	311	15.55	65784.16818064	-16174.661101926	67743.4605329613	67746.6814977861	68088.1831619909	68128.4452223799	68289.493463927
313	228303.414169768	-56035.5035289518	15	6	312	15.6	66428.64146156	-16333.16052774	68407.1380723782	68410.3590372149	68753.4711838363	68793.7332442226	68954.7814857705
314	231657.226292597	-56860.1249980134	15	6	313	15.65	67076.2424565805	-16492.4293812321	69074.0365766248	69077.2575414688	69421.9801705084	69462.2422308951	69623.2904724452
315	235043.574850884	-57692.7483811334	15	6	314	15.7	67726.9711657398	-16652.4676624	69744.1560457379	69747.3770105553	70093.7101220115	70133.9721823984	70295.0204239507
316	238462.616230332	-58533.4121496956	15	6	315	15.75	68380.8275889599	-16813.2753712439	70417.4964796416	70420.7174444786	70768.6610383455	70808.9230987346	70969.9713402872
317	241914.506816647	-59382.1547750839	15	6	316	15.8	69037.8117262997	-16974.852507766	71094.0578783939	71097.2788432308	71446.8329195123	71487.0949799007	71648.1432214544
318	245399.402995535	-60239.0147286821	15	6	317	15.85	69697.9235777602	-17137.199071964	71773.8402419951	71777.0612068082	72128.22576551	72168.4878258988	72329.5360674531
319	248917.461152699	-61104.030481874	15	6	318	15.9	70361.1631432798	-17300.3150638379	72456.8435703854	72460.0645352222	72812.8395763387	72853.1016367278	73014.1498782832
320	252468.837673845	-61977.2405060434	15	6	319	15.95	71027.5304229202	-17464.2004833881	73143.0678636249	73146.2888284693	73500.6743519963	73540.9364123876	73701.9846539437
321	256053.688944679	-62858.6832725741	15	6	320	16	71697.0254166797	-17628.8553306139	73832.5131217117	73835.7340865414	74191.7300924889	74231.9921528776	74393.0403944357
322	259672.171350906	-63748.3972528501	15	6	321	16.05	72369.6481245401	-17794.2796055201	74525.1793446294	74528.4003094466	74886.0067978106	74926.2688581995	75087.3170997587
323	263324.44127823	-64646.4209182551	15	6	322	16.1	73045.39854648	-17960.4733080999	75221.0665323556	75224.2874971845	75583.5044679613	75623.7665283525	75784.8147699132
324	267010.655112356	-65552.7927401729	15	6	323	16.15	73724.2766825203	-18127.4364383559	75920.1746849113	75923.3956497557	76284.2231029471	76324.4851633374	76485.5334048982
325	270730.96923899	-66467.5511899873	15	6	324	16.2	74406.2825326796	-18295.168996288	76622.5038023144	76625.7247671519	76988.1627027637	77028.4247631525	77189.4730047148
326	274485.540043838	-67390.7347390823	15	6	325	16.25	75091.4160969597	-18463.6709819001	77328.0538845677	77331.2748493812	77695.3232674098	77735.5853277997	77896.6335693625
327	278274.523912603	-68322.3818588415	15	6	326	16.3	75779.6773753001	-18632.9423951841	78036.8249316104	78040.0458964476	78405.7047968868	78445.9668572779	78607.0150988417
328	282098.077230991	-69262.5310206489	15	6	327	16.35	76471.0663677601	-18802.9832361478	78748.8169435022	78752.037908343	79119.3072911949	79159.5693515863	79320.6175931526
329	285956.356384708	-70211.2206958883	15	6	328	16.4	77165.5830743408	-18973.7935047882	79464.0299202434	79467.2508850638	79836.1307503361	79876.3928107278	80037.441052294
330	289849.517759458	-71168.4893559434	15	6	329	16.45	77863.2274949993	-19145.3732011019	80182.4638617914	80185.6848266217	80556.1751743087	80596.4372347005	80757.4854762671
331	293777.717740946	-72134.3754721982	15	6	330	16.5	78563.9996297599	-19317.722325096	80904.1187681717	80907.3397330087	81279.4405631105	81319.7026235035	81480.750865071
332	297741.112714878	-73108.9175160364	15	6	331	16.55	79267.8994786402	-19490.840876764	81628.9946393996	81632.2156042247	82005.9269167452	82046.1889771376	82207.2372187065
333	301739.859066958	-74092.1539588418	15	6	332	16.6	79974.9270416005	-19664.728856108	82357.0914754374	82360.3124402743	82735.6342352114	82775.8962956038	82936.9445371737
334	305774.113182892	-75084.1232719984	15	6	333	16.65	80685.0823186792	-19839.386263132	83088.4092763232	83091.6302411571	83468.5625185085	83508.8245789013	83669.8728204725
335	309844.031448385	-76084.8639268899	15	6	334	16.7	81398.3653098601	-20014.81309783	83822.9480420398	83826.1690068687	84204.7117666373	84244.9738270312	84406.0220686017
336	313949.770249142	-77094.4143949001	15	6	335	16.75	82114.7760151408	-20191.009360204	84560.7077725854	84563.928737414	84944.0819795972	84984.3440399903	85145.3922815632
337	318091.485970868	-78112.8131474128	15	6	336	16.8	82834.314434519	-20367.975050254	85301.6884679579	85304.9094327924	85686.6731573884	85726.9352177827	85887.9834593558
338	322269.334999268	-79140.098655812	15	6	337	16.85	83556.9805680006	-20545.7101679841	86045.8901281638	86049.1110930002	86432.4853000127	86472.7473604063	86633.7956019799
339	326483.473720048	-80176.3093914814	15	6	338	16.9	84282.7744155994	-20724.2147133878	86793.3127532151	86796.5337180373	87181.5184074665	87221.7804678603	87382.8287094357
340	330734.058518912	-81221.4838258048	15	6	339	16.95	85011.6959772806	-20903.488686468	87543.9563430788	87547.177307908	87933.7724797537	87974.0345401466	88135.0827817228
341	335021.245781565	-82275.6604301661	15	6	340	17	85743.7452530605	-21083.532087226	88297.8208977709	88301.0418626114	88689.2475168701	88729.5095772644	88890.5578188412
342	339345.191893713	-83338.8776759491	15	6	341	17.05	86478.92224296	-21264.34491566	89054.9064173113	89058.1273821407	89447.9435188201	89488.2055792134	89649.2538207911
343	343706.053241061	-84411.1740345376	15	6	342	17.1	87217.2269469593	-21445.92717177	89815.2129016809	89818.4338665072	90209.8604856013	90250.1225459948	90411.1707875729
344	348103.986209313	-85492.5879773154	15	6	343	17.15	87958.6593650398	-21628.278855556	90578.7403508615	90581.961315703	90974.998417212	91015.2604776077	91176.3087191859
345	352539.147184176	-86583.1579756664	15	6	344	17.2	88703.2194972609	-21811.39996702	91345.4887649114	91348.7097297322	91743.357313656	91783.619374051	91944.6676156309
346	357011.692551353	-87682.9225009744	15	6	345	17.25	89450.9073435399	-21995.2905061599	92115.4581437498	92118.6791085911	92514.9371749315	92555.1992353267	92716.2474769069
347	361521.778696551	-88791.9200246233	15	6	346	17.3	90201.7229039595	-22179.9504729779	92888.6484874575	92891.8694522834	93289.7380010385	93330.0000614338	93491.0483030147
348	366069.562005474	-89910.1890179967	15	6	347	17.35	90955.6661784602	-22365.3798674681	93665.0597959754	93668.2807608048	94067.759791977	94108.0218523735	94269.0700939545
349	370655.198863827	-91037.7679524787	15	6	348	17.4	91712.7371670597	-22551.5786896399	94444.6920693227	94447.9130341601	94849.0025477489	94889.2646081436	95050.3128497251
350	375278.845657316	-92174.6952994529	15	6	349	17.45	92472.9358697799	-22738.5469394841	95227.5453075188	95230.7662723447	95633.4662683483	95673.728328745	95834.776570328
351	379940.658771645	-93321.0095303033	15	6	350	17.5	93236.2622865802	-22926.2846170081	96013.6195105259	96016.8404753628	96421.1509537832	96461.413014179	96622.4612557622
352	384640.79459252	-94476.7491164136	15	6	351	17.55	94002.7164175001	-23114.791722206	96802.9146783809	96806.1356432144	97212.0566040475	97252.3186644446	97413.3669060285
353	389379.409505646	-95641.9525291677	15	6	352	17.6	94772.2982625198	-23304.0682550819	97595.4308110658	97598.6517758917	98006.1832191457	98046.4452795419	98207.4935211262
354	394156.659896728	-96816.6582399493	15	6	353	17.65	95545.0078216405	-23494.1142156321	98391.1679085806	98394.3888734063	98803.5307990752	98843.7928594705	99004.841101056
355	398972.70215147	-98000.9047201424	15	6	354	17.7	96320.84509484	-23684.9296038618	99190.1259709053	99193.3469357502	99604.0993438341	99644.3614042305	99805.4096458167
356	403827.692655579	-99194.7304411308	15	6	355	17.75	97099.8100821802	-23876.5144197681	99992.304998099	99995.5259629286	100407.888853427	100448.150913823	100609.19915541
357	408721.787794759	-100398.173874298	15	6	356	17.8	97881.9027835992	-24068.8686633439	100797.7049901	100800.925954936	101214.899327851	101255.161388247	101416.209629834
358	413655.143954716	-101611.273491029	15	6	357	17.85	98667.1231991402	-24261.9923346202	101606.325946958	101609.546911776	102025.130767107	102065.392827503	102226.441069091
359	418627.917521154	-102834.067762706	15	6	358	17.9	99455.47132876	-24455.8854335401	102418.167868617	102421.388833447	102838.583171192	102878.84523159	103039.893473178
360	423640.264879778	-104066.595160713	15	6	359	17.95	100246.947172481	-24650.5479601398	103233.230755108	103236.451719951	103655.256540113	103695.518600509	103856.566842098
361	428692.342416294	-105308.894156435	15	6	360	18	101041.550730319	-24845.97991444	104051.51460645	104054.735571285	104475.150873864	104515.41293426	104676.46117585
362	433784.306516407	-106561.003221255	15	6	361	18.05	101839.28200226	-25042.1812964001	104873.019422622	104876.240387449	105298.266172446	105338.528232843	105499.576474433
363	438916.313565822	-107822.960826558	15	6	362	18.1	102640.140988301	-25239.1521060601	105697.745203628	105700.966168449	106124.60243586	106164.864496258	106325.912737848
364	444088.519950243	-109094.805443726	15	6	363	18.15	103444.12768842	-25436.8923433599	106525.691949434	106528.912914281	106954.159664105	106994.421724504	107155.469966096
365	449301.082055377	-110376.575544143	15	6	364	18.2	104251.24210268	-25635.4020083399	107356.859660111	107360.080624941	107786.937857184	107827.199917582	107988.248159174
366	454554.156266928	-111668.309599195	15	6	365	18.25	105061.48423102	-25834.68110104	108191.248335608	108194.469300434	108622.937015094	108663.199075493	108824.247317085
367	459847.898970601	-112970.046080263	15	6	366	18.3	105874.854073459	-26034.72962136	109028.857975921	109032.078940761	109462.157137836	109502.419198234	109663.467439827
368	465182.466552102	-114281.823458733	15	6	367	18.35	106691.351630021	-26235.5475693999	109869.688581096	109872.90954592	110304.598225408	110344.860285808	110505.908527401
369	470558.015397135	-115603.680205987	15	6	368	18.4	107510.97690066	-26437.13494508	110713.74015107	110716.961115906	111150.260277816	111190.522338213	111351.570579808
370	475974.701891406	-116935.654793411	15	6	369	18.45	108333.72988542	-26639.4917484801	111561.012685904	111564.233650732	111999.143295052	112039.405355451	112200.453597046
371	481432.682420619	-118277.785692387	15	6	370	18.5	109159.610584261	-26842.61797952	112411.506185541	112414.727150382	112851.247277121	112891.509337521	113052.557579116
372	486932.113370481	-119630.1113743	15	6	371	18.55	109988.61899724	-27046.5136382601	113265.22065005	113268.441614872	113706.572224023	113746.834284422	113907.882526018
373	492473.151126695	-120992.670310533	15	6	372	18.6	110820.75512428	-27251.1787246598	114122.156079347	114125.377044184	114565.118135756	114605.380196155	114766.428437751
374	498055.952074968	-122365.50097247	15	6	373	18.65	111656.018965461	-27456.6132387402	114982.312473515	114985.533438336	115426.885012321	115467.147072721	115628.195314317
375	503680.672601003	-123748.641831494	15	6	374	18.7	112494.4105207	-27662.8171804798	115845.689832468	115848.910797313	116291.872853717	116332.134914117	116493.183155715
376	509347.469090507	-125142.131358991	15	6	375	18.75	113335.92979008	-27869.7905499401	116712.288156301	116715.509121129	117160.081659948	117200.343720347	117361.391961944
377	515056.497929184	-126546.008026343	15	6	376	18.8	114180.57677354	-28077.53334704	117582.107444935	117585.32840977	118031.511431007	118071.773491408	118232.821733005
378	520807.91550274	-127960.310304935	15	6	377	18.85	115028.35147112	-28286.0455718401	118455.147698425	118458.36866325	118906.162166901	118946.4242273	119107.472468899
379	526601.878196879	-129385.07666615	15	6	378	18.9	115879.253882781	-28495.3272242998	119331.408916722	119334.629881559	119784.033867625	119824.295928026	119985.344169624
380	532438.542397307	-130820.345581372	15	6	379	18.95	116733.284008559	-28705.3783044402	120210.891099866	120214.112064701	120665.126533182	120705.388593582	120866.436835181
381	538318.064489729	-132266.155521985	15	6	380	19	117590.44184844	-28916.1988122598	121093.594247844	121096.815212673	121549.440163572	121589.702223972	121750.75046557
382	544240.60085985	-133722.544959372	15	6	381	19.05	118450.727402419	-29127.78874774	121979.518360646	121982.739325479	122436.974758793	122477.236819192	122638.285060791
383	550206.307893375	-135189.552364918	15	6	382	19.1	119314.140670502	-29340.14811092	122868.663438287	122871.884403115	123327.730318844	123367.992379245	123529.040620845
384	556215.341976009	-136667.216210007	15	6	383	19.15	120180.681652678	-29553.27690178	123761.029480752	123764.250445585	124221.706843731	124261.968904129	124423.01714573
385	562267.859493457	-138155.574966021	15	6	384	19.2	121050.350348961	-29767.17512028	124656.616488045	124659.837452885	125118.904333447	125159.166393847	125320.214635448
386	568364.016831425	-139654.667104346	15	6	385	19.25	121923.14675936	-29981.8427665002	125555.424460194	125558.645425014	126019.322787996	126059.584848395	126220.633089997
387	574503.970375617	-141164.531096364	15	6	386	19.3	122799.07088384	-30197.2798403597	126457.453397146	126460.674361982	126922.962207377	126963.224267776	127124.272509378
388	580687.876511738	-142685.20541346	15	6	387	19.35	123678.12272242	-30413.4863419202	127362.703298934	127365.92426378	127829.822591589	127870.084651989	128031.132893591
389	586915.891625495	-144216.728527018	15	6	388	19.4	124560.30227514	-30630.4622711596	128271.17416559	128274.395130407	128739.903940633	128780.166001035	128941.214242637
390	593188.172102591	-145759.138908421	15	6	389	19.45	125445.60954192	-30848.2076280605	129182.865997034	129186.086961868	129653.206254511	129693.468314912	129854.516556514
391	599504.874328732	-147312.475029053	15	6	390	19.5	126334.04452282	-31066.7224126396	130097.778793329	130100.999758163	130569.729533219	130609.99159362	130771.039835224
392	605866.154689623	-148876.775360298	15	6	391	19.55	127225.60721782	-31286.0066249	131015.912554454	131019.133519283	131489.473776759	131529.735837161	131690.784078765
393	612272.169570969	-150452.07837354	15	6	392	19.6	128120.297626918	-31506.0602648399	131937.267280408	131940.488245243	132412.438985135	132452.701045535	132613.749287139
394	618723.075358475	-152038.422540162	15	6	393	19.65	129018.11575012	-31726.88333244	132861.842971192	132865.063936031	133338.625158339	133378.88721874	133539.935460344
395	625219.028437847	-153635.846331549	15	6	394	19.7	129919.061587441	-31948.47582774	133789.63962683	133792.860591651	134268.032296376	134308.294356778	134469.342598382
396	631760.185194789	-155244.388219084	15	6	395	19.75	130823.135138839	-32170.8377507003	134720.657247271	134723.878212107	135200.660399244	135240.922459647	135401.970701252
397	638346.702015006	-156864.086674152	15	6	396	19.8	131730.33640434	-32393.9691013598	135654.895832552	135658.116797394	136136.509466946	136176.771527348	136337.819768954
398	644978.735284205	-158494.980168135	15	6	397	19.85	132640.665383979	-32617.8698796598	136592.35538269	136595.57634751	137075.579499481	137115.841559883	137276.889801488
399	651656.441388089	-160137.107172418	15	6	398	19.9	133554.122077681	-32842.5400856603	137533.035897628	137536.256862457	138017.870496847	138058.132557248	138219.180798855
400	658379.976712364	-161790.506158384	15	6	399	19.95	134470.706485501	-33067.9797193198	138476.93737741	138480.158342241	138963.382459045	139003.644519446	139164.692761053
401	665149.497642734	-163455.215597418	15	6	400	20	135390.418607399	-33294.1887806798	139424.059822006	139427.280786855	139912.115386074	139952.377446477	140113.425688084
402	671965.160564906	-165131.273960903	15	6	401	20.05	136313.25844344	-33521.1672697001	140374.40323147	140377.6241963	140864.069277937	140904.331338338	141065.379579946
403	678827.121864585	-166818.719720223	15	6	402	20.1	137239.22599358	-33748.9151863998	141327.967605764	141331.188570579	141819.244134631	141859.506195033	142020.554436641
404	685735.537927474	-168517.591346762	15	6	403	20.15	138168.321257781	-33977.4325307802	142284.75294485	142287.973909691	142777.639956156	142817.90201656	142978.950258168
405	692690.56513928	-170227.927311904	15	6	404	20.2	139100.544236121	-34206.7193028401	143244.759248806	143247.980213633	143739.256742515	143779.518802918	143940.567044527
406	699692.359885707	-171949.766087032	15	6	405	20.25	140035.89492854	-34436.7755025602	144207.986517567	144211.207482406	144704.094493709	144744.356554109	144905.404795718
407	706741.078552461	-173683.14614353	15	6	406	20.3	140974.373335079	-34667.6011299598	145174.434751179	145177.655716013	145672.15320973	145712.415270133	145873.463511741
408	713836.877525247	-175428.105952783	15	6	407	20.35	141915.979455721	-34899.1961850598	146144.103949629	146147.324914452	146643.432890584	146683.694950987	146844.743192597
409	720979.913189769	-177184.683986174	15	6	408	20.4	142860.713290439	-35131.5606678202	147116.994112882	147120.215077727	147617.933536273	147658.195596675	147819.243838284
410	728170.341931734	-178952.918715086	15	6	409	20.45	143808.5748393	-35364.6945782402	148093.105241002	148096.326205828	148595.655146791	148635.917207194	148796.965448804
411	735408.320136846	-180732.848610904	15	6	410	20.5	144759.564102241	-35598.59791636	149072.43733394	149075.658298762	149576.597722144	149616.859782547	149777.908024156
412	742694.004190809	-182524.512145012	15	6	411	20.55	145713.681079259	-35833.2706821599	150054.990391686	150058.211356534	150560.761262328	150601.023322731	150762.071564341
413	750027.55047933	-184327.947788793	15	6	412	20.6	146670.925770421	-36068.7128756201	151040.7644143	151043.98537913	151548.145767344	151588.407827747	151749.456069357
414	757409.115388114	-186143.194013631	15	6	413	20.65	147631.29817568	-36304.9244967598	152029.759401743	152032.980366562	152538.751237193	152579.013297595	152740.061539206
415	764838.855302864	-187970.28929091	15	6	414	20.7	148594.798295	-36541.9055455801	153021.975353979	153025.196318829	153532.577671873	153572.839732275	153733.887973887
416	772316.926609288	-189809.272092014	15	6	415	20.75	149561.42612848	-36779.6560220799	154017.412271104	154020.633235926	154529.625071385	154569.887131789	154730.9353734
417	779843.485693089	-191660.180888326	15	6	416	20.8	150531.18167602	-37018.1759262399	155016.070153017	155019.291117852	155529.893435731	155570.155496134	155731.203737746
418	787418.688939973	-193523.054151231	15	6	417	20.85	151504.064937681	-37257.4652580998	156017.948999785	156021.169964617	156533.382764909	156573.644825311	156734.693066923
419	795042.692735645	-195397.930352112	15	6	418	20.9	152480.07591344	-37497.52401762	157023.048811378	157026.269776208	157540.093058917	157580.355119321	157741.403360933
420	802715.65346581	-197284.847962353	15	6	419	20.95	153459.2146033	-37738.3522048203	158031.369587803	158034.590552634	158550.024317759	158590.286378163	158751.334619775
421	810437.727516173	-199183.845453338	15	6	420	21	154441.481007261	-37979.9498197	159042.911329059	159046.132293892	159563.176541434	159603.438601836	159764.48684345
422	818209.071272439	-201094.961296451	15	6	421	21.05	155426.875125319	-38222.3168622598	160057.674035144	160060.894999982	160579.54972994	160619.811790343	160780.860031956
423	826029.841120314	-203018.233963075	15	6	422	21.1	156415.3969575	-38465.4533324804	161075.657706078	161078.878670902	161599.143883279	161639.405943682	161800.454185295
424	833900.193445502	-204953.701924595	15	6	423	21.15	157407.04650376	-38709.3592303997	162096.862341826	162100.083306659	162621.959001449	162662.221061852	162823.269303468
425	841820.284633708	-206901.403652394	15	6	424	21.2	158401.82376412	-38954.0345559799	163121.287942401	163124.508907247	163647.995084452	163688.257144856	163849.305386471
426	849790.271070639	-208861.377617856	15	6	425	21.25	159399.728738621	-39199.4793092401	164148.934507848	164152.155472665	164677.252132287	164717.514192691	164878.562434304
427	857810.309141998	-210833.662292365	15	6	426	21.3	160400.761427179	-39445.6934901804	165179.802038082	165183.023002916	165709.730144956	165749.992205359	165911.040446973
428	865880.555233491	-212818.296147304	15	6	427	21.35	161404.921829861	-39692.6770987798	166213.890533167	166217.111498002	166745.429122455	166785.691182858	166946.739424471
429	874001.165730823	-214815.317654058	15	6	428	21.4	162412.209946639	-39940.4301350797	167251.199993083	167254.420957914	167784.349064788	167824.61112519	167985.659366807
430	882172.297019699	-216824.76528401	15	6	429	21.45	163422.625777521	-40188.9525990403	168291.73041783	168294.951382664	168826.489971953	168866.752032355	169027.800273971
431	890394.105485824	-218846.677508545	15	6	430	21.5	164436.169322501	-40438.2444906997	169335.48180741	169338.702772245	169871.851843948	169912.113904352	170073.162145966
432	898666.747514904	-220881.092799045	15	6	431	21.55	165452.840581599	-40688.3058100002	170382.45416183	170385.675126659	170920.434680778	170960.696741181	171121.744982797
433	906990.379492643	-222928.049626895	15	6	432	21.6	166472.639554781	-40939.1365569999	171432.64748107	171435.868445904	171972.238482438	172012.500542843	172173.548784458
434	915365.157804747	-224987.586463479	15	6	433	21.65	167495.566242079	-41190.7367316802	172486.061765156	172489.282729982	173027.263248932	173067.525309341	173228.573550954
435	923791.23883692	-227059.74178018	15	6	434	21.7	168521.62064346	-41443.1063340197	173542.697014052	173545.917978892	174085.508980258	174125.771040667	174286.819282281
436	932268.778974868	-229144.554048383	15	6	435	21.75	169550.80275896	-41696.2453640602	174602.553227803	174605.774192631	175146.975676418	175187.237736818	175348.285978436
437	940797.934604296	-231242.061739471	15	6	436	21.8	170583.11258856	-41950.1538217603	175665.630406379	175668.851371204	176211.663337407	176251.925397811	176412.973639428
438	949378.862110908	-233352.303324827	15	6	437	21.85	171618.550132241	-42204.8317071196	176731.928549763	176735.149514612	177279.571963231	177319.834023631	177480.882265249
439	958011.717880411	-235475.317275837	15	6	438	21.9	172657.115390059	-42460.2790202003	177801.447658025	177804.668622853	178350.701553893	178390.963614292	178552.011855906
440	966696.658298509	-237611.142063883	15	6	439	21.95	173698.80836196	-42716.4957609196	178874.187731091	178877.408695921	179425.05210938	179465.314169779	179626.362411397
441	975433.839750908	-239759.816160349	15	6	440	22	174743.62904798	-42973.4819293203	179950.148769007	179953.369733831	180502.623629688	180542.885690097	180703.933931714
442	984223.418623311	-241921.37803662	15	6	441	22.05	175791.57744806	-43231.2375254201	181029.33077172	181032.551736582	181583.416114845	181623.67817525	181784.726416869
443	993065.551301426	-244095.866164078	15	6	442	22.1	176842.653562301	-43489.7625491599	182111.733739313	182114.954704149	182667.429564825	182707.691625235	182868.739866851
444	1001960.39417096	-246283.319014109	15	6	443	22.15	177896.857390678	-43749.0570006199	183197.357671782	183200.578636523	183754.663979652	183794.926040055	183955.974281671
445	1010908.10361761	-248483.775058095	15	6	444	22.2	178954.188933	-44009.1208797198	184286.202568922	184289.423533768	184845.1193593	184885.381419705	185046.429661322
446	1019908.83602708	-250697.272767421	15	6	445	22.25	180014.6481894	-44269.9541865202	185378.268430877	185381.489395818	185938.795703776	185979.057764182	186140.1060058
447	1028962.74778509	-252923.85061347	15	6	446	22.3	181078.235160201	-44531.5569209796	186473.555257949	186476.776222721	187035.693013094	187075.955073498	187237.003315115
448	1038069.99527733	-255163.547067626	15	6	447	22.35	182144.949844801	-44793.9290831203	187572.063049561	187575.284014451	188135.811287239	188176.073347641	188337.121589264
449	1047230.73488952	-257416.400601274	15	6	448	22.4	183214.792243799	-45057.0706729603	188673.791806298	188677.01277103	189239.150526216	189279.412586622	189440.460828243
450	1056445.12300735	-259682.449685796	15	6	449	22.45	184287.762356598	-45320.9816904395	189778.741527567	189781.962492419	190345.71073003	190385.972790439	190547.021032055
451	1065713.31601653	-261961.732792577	15	6	450	22.5	185363.8601836	-45585.6621356204	190886.912213772	190890.13317866	191455.491898675	191495.753959076	191656.802200698
452	1075035.47030277	-264254.288393	15	6	451	22.55	186443.0857248	-45851.1120084603	191998.303864897	192001.52482971	192568.494032151	192608.756092558	192769.804334173
453	1084411.74225177	-266560.15495845	15	6	452	22.6	187525.438980004	-46117.3313089996	193112.916480766	193116.13744561	193684.717130457	193724.979190859	193886.027432484
454	1093842.28824924	-268879.37096031	15	6	453	22.65	188610.919949398	-46384.3200371996	194230.750061548	194233.971026321	194804.161193593	194844.423254001	195005.471495624
455	1103327.26468088	-271211.974869963	15	6	454	22.7	189699.528632797	-46652.0781930606	195351.804607065	195355.025571882	195926.826221579	195967.088281977	196128.136523598
456	1112866.82793239	-273558.005158795	15	6	455	22.75	190791.265030201	-46920.6057766394	196476.080117329	196479.301082253	197052.712214375	197092.974274783	197254.022516401
457	1122461.13438949	-275917.500298188	15	6	456	22.8	191886.129141999	-47189.9027878605	197603.576592702	197606.797557475	198181.819172021	198222.081232419	198383.129474039
458	1132110.34043787	-278290.498759527	15	6	457	22.85	192984.120967602	-47459.9692267796	198734.294032623	198737.514997548	199314.147094478	199354.409154896	199515.45739651
459	1141814.60246325	-280677.039014195	15	6	458	22.9	194085.240507601	-47730.8050933597	199868.232437658	199871.453402429	200449.695981785	200489.958042193	200651.006283815
460	1151574.07685133	-283077.159533576	15	6	459	22.95	195189.487761599	-48002.4103876203	201005.391807426	201008.612772161	201588.465833923	201628.727894331	201789.776135949
461	1161388.9199878	-285490.898789054	15	6	460	23	196296.862729401	-48274.7851095605	202145.772141739	202148.993106703	202730.45665089	202770.718711298	202931.766952917
462	1171259.28825839	-287918.295252012	15	6	461	23.05	197407.365411799	-48547.9292591591	203289.373441358	203292.594406095	203875.668432688	203915.930493096	204076.978734719
463	1181185.33804878	-290359.387393835	15	6	462	23.1	198520.995807801	-48821.8428364606	204436.195705333	204439.416670299	205024.101179336	205064.363239734	205225.41148135
464	1191167.2257447	-292814.213685907	15	6	463	23.15	199637.753918399	-49096.5258414403	205586.23893462	205589.459899351	206175.754890794	206216.016951192	206377.065192816
465	1201205.10773184	-295282.812599611	15	6	464	23.2	200757.639742801	-49371.9782740797	206739.503128445	206742.724093215	207330.629567083	207370.891627492	207531.93986911
466	1211299.1403959	-297765.222606331	15	6	465	23.25	201880.653281198	-49648.2001343998	207895.988287001	207899.209251969	208488.725208222	208528.98726862	208690.035510244
467	1221449.4801226	-300261.48217745	15	6	466	23.3	203006.794534	-49925.1914223796	209055.694410678	209058.915375493	209650.041814171	209690.30387458	209851.352116203
468	1231656.28329764	-302771.629784354	15	6	467	23.35	204136.063500801	-50202.9521380807	210218.621499099	210221.842463867	210814.579384989	210854.841445379	211015.889687003
469	1241919.70630672	-305295.703898425	15	6	468	23.4	205268.460181598	-50481.4822814194	211384.769552239	211387.990517092	211982.3379206	212022.599981009	212183.648222628
470	1252239.90553555	-307833.742991047	15	6	469	23.45	206403.984576603	-50760.78185244	212554.138570318	212557.359535127	213153.31742106	213193.579481459	213354.627723088
471	1262617.03736983	-310385.785533605	15	6	470	23.5	207542.6366856	-51040.8508511609	213726.728553125	213729.94951801	214327.51788635	214367.779946759	214528.828188378
472	1273051.25819527	-312951.869997481	15	6	471	23.55	208684.4165088	-51321.6892775195	214902.539500855	214905.760465707	215504.939316471	215545.20137688	215706.249618504
473	1283542.72439758	-315532.03485406	15	6	472	23.6	209829.324046196	-51603.2971315796	216081.571413515	216084.792378253	216685.581711422	216725.84377184	216886.89201346
474	1294091.59236245	-318126.318574726	15	6	473	23.65	210977.359297401	-51885.6744133204	217263.824290722	217267.045255608	217869.445071223	217909.707131631	218070.755373247
475	1304698.0184756	-320734.759630863	15	6	474	23.7	212128.522263002	-52168.8211227395	218449.298133048	218452.519097815	219056.529395835	219096.791456243	219257.839697868
476	1315362.15912272	-323357.396493853	15	6	475	23.75	213282.812942397	-52452.7372598008	219637.992939899	219641.213904834	220246.834685296	220287.096745705	220448.14498733
477	1326084.17068953	-325994.267635082	15	6	476	23.8	214440.231336202	-52737.42282458	220829.908711891	220833.12967674	221440.360939588	221480.622999987	221641.671241612
478	1336864.20956173	-328645.411525933	15	6	477	23.85	215600.777444001	-53022.8778170201	222025.045448608	222028.266413417	222637.108158691	222677.370219109	222838.418460735
479	1347702.43212503	-331310.86663779	15	6	478	23.9	216764.451266001	-53309.1022371396	223223.403150253	223226.624114984	223837.076342663	223877.338403062	224038.386644688
480	1358598.99476512	-333990.671442036	15	6	479	23.95	217931.2528018	-53596.09608492	224424.981816433	224428.202781361	225040.265491427	225080.527551845	225241.575793466
481	1369554.05386772	-336684.864410055	15	6	480	24	219101.182051999	-53883.8593603799	225629.781447735	225633.002412549	226246.67560506	226286.937665458	226447.985907089
482	1380567.76581853	-339393.484013232	15	6	481	24.05	220274.239016199	-54172.3920635402	226837.802043776	226841.023008586	227456.306683503	227496.568743912	227657.616985533
483	1391640.28700325	-342116.56872295	15	6	482	24.1	221450.423694402	-54461.6941943602	228049.04360455	228052.264569437	228669.158726797	228709.420787186	228870.469028817
484	1402771.7738076	-344854.157010593	15	6	483	24.15	222629.736086996	-54751.7657528596	229263.506130439	229266.727095136	229885.231734901	229925.493795301	230086.542036932
485	1413962.38261726	-347606.287347545	15	6	484	24.2	223812.176193204	-55042.6067390398	230481.189620685	230484.410585646	231104.525707855	231144.787768245	231305.836009876
486	1425212.26981796	-350372.998205189	15	6	485	24.25	224997.744013998	-55334.2171528807	231702.094076231	231705.315041044	232327.040645621	232367.30270604	232528.350947656
487	1436521.59179539	-353154.328054909	15	6	486	24.3	226186.4395486	-55626.5969944	232926.219496325	232929.440461215	233552.776548236	233593.038608645	233754.086850267
488	1447890.50493527	-355950.31536809	15	6	487	24.35	227378.262797599	-55919.7462636197	234153.565881542	234156.786846274	234781.733415681	234821.995476091	234983.043717713
489	1459319.16562329	-358760.998616114	15	6	488	24.4	228573.213760401	-56213.6649604805	235384.133231293	235387.354196106	236013.911247938	236054.173308367	236215.221549989
490	1470807.73024516	-361586.416270367	15	6	489	24.45	229771.292437399	-56508.3530850592	236617.921545978	236621.142510826	237249.310045063	237289.572105473	237450.620347095
491	1482356.35518658	-364426.606802231	15	6	490	24.5	230972.498828401	-56803.8106372801	237854.930825391	237858.151790319	238487.92980702	238528.19186742	238689.240109042
492	1493965.19683327	-367281.608683091	15	6	491	24.55	232176.832933798	-57100.0376172003	239095.161069928	239098.382034661	239729.770533787	239770.032594187	239931.080835814
493	1505634.41157092	-370151.46038433	15	6	492	24.6	233384.294753	-57397.0340247802	240338.612279003	240341.833243853	240974.832225384	241015.094285794	241176.142527416
494	1517364.15578524	-373036.200377332	15	6	493	24.65	234594.884286402	-57694.7998600395	241585.284453007	241588.505417934	242223.114881833	242263.376942232	242424.425183859
495	1529154.58586194	-375935.867133481	15	6	494	24.7	235808.601533999	-57993.3351229806	242835.177591935	242838.398556748	243474.618503091	243514.880563509	243675.928805127
496	1541005.85818673	-378850.499124161	15	6	495	24.75	237025.4464958	-58292.6398136001	244088.291695795	244091.51266045	244729.343089218	244769.605149608	244930.653391236
497	1552918.12914529	-381780.134820756	15	6	496	24.8	238245.419171201	-58592.7139318991	245344.626764	245347.847729004	245987.288640137	246027.550700547	246188.598942174
498	1564891.55512335	-384724.812694649	15	6	497	24.85	239468.519561198	-58893.55747786	246604.182797514	246607.403762328	247248.455155906	247288.717216316	247449.765457944
499	1576926.29250661	-387684.571217225	15	6	498	24.9	240694.747665203	-59195.1704515202	247866.959795775	247870.180760503	248512.842636525	248553.104696915	248714.152938543
500	1589022.49768076	-390659.448859866	15	6	499	24.95	241924.103482999	-59497.5528528204	249132.957758557	249136.178723527	249780.451081955	249820.713142345	249981.761383978
501	1601180.32703153	-393649.484093958	15	6	500	25	243156.5870154	-59800.7046818396	250402.17668667	250405.397651362	251051.280492196	251091.542552625	251252.590794243
502	1613399.9369446	-396654.715390883	15	6	501	25.05	244392.1982614	-60104.6259384998	251674.616579118	251677.837544047	252325.330867306	252365.592927716	252526.641169344
503	1625681.48380569	-399675.181222025	15	6	502	25.1	245630.9372218	-60409.3166228407	252950.27743669	252953.498401582	253602.602207247	253642.864267646	253803.912509275
504	1638025.12400051	-402710.92005877	15	6	503	25.15	246872.8038964	-60714.7767348995	254229.159259199	254232.380223889	254883.094511998	254923.356572417	255084.404814036
505	1650431.01391475	-405761.970372499	15	6	504	25.2	248117.7982848	-61021.0062745807	255511.262046234	255514.483011086	256166.8077816	256207.069842009	256368.118083638
506	1662899.30993412	-408828.370634598	15	6	505	25.25	249365.920387399	-61328.0052419798	256796.585798205	256799.806763132	257453.742016031	257494.004076432	257655.052318065
507	1675430.16844433	-411910.159316449	15	6	506	25.3	250617.170204204	-61635.77363702	258085.130515101	258088.351479949	258743.897215294	258784.159275703	258945.207517327
508	1688023.74583109	-415007.374889437	15	6	507	25.35	251871.547735198	-61944.3114597595	259376.89619692	259380.117161617	260037.273379387	260077.535439796	260238.58368142
509	1700680.19848009	-418120.055824946	15	6	508	25.4	253129.052979997	-62253.6187101796	260671.882843284	260675.103808173	261333.87050831	261374.132568719	261535.180810348
510	1713399.68277704	-421248.240594359	15	6	509	25.45	254389.685939001	-62563.6953882605	261970.090454576	261973.311419502	262633.688602064	262673.950662483	262834.998904107
511	1726182.35510766	-424391.96766906	15	6	510	25.5	255653.4466124	-62874.5414940198	263271.519030985	263274.739995642	263936.727660667	263976.989721067	264138.037962701
512	1739028.37185763	-427551.275520433	15	6	511	25.55	256920.334999403	-63186.1570274597	264576.168571745	264579.38953667	265242.987684101	265283.249744501	265444.297986125
513	1751937.88941267	-430726.202619862	15	6	512	25.6	258190.351100797	-63498.5419885803	265884.039077618	265887.26004251	266552.468672346	266592.730732756	266753.77897438
514	1764911.06415849	-433916.787438731	15	6	513	25.65	259463.4949164	-63811.6963773803	267195.130548428	267198.35151316	267865.170625441	267905.432685841	268066.48092747
515	1777948.05248078	-437123.068448423	15	6	514	25.7	260739.766445803	-64125.62019384	268509.442983773	268512.663948699	269181.093543366	269221.355603766	269382.403845396
516	1791049.01076526	-440345.084120322	15	6	515	25.75	262019.165689601	-64440.3134379804	269826.976384237	269830.19734905	270500.237426103	270540.499486522	270701.547728147
517	1804214.09539763	-443582.872925813	15	6	516	25.8	263301.692647398	-64755.77610982	271147.730749439	271150.951714211	271822.602273708	271862.864334108	272023.912575733
518	1817443.46276359	-446836.473336279	15	6	517	25.85	264587.347319201	-65072.0082093193	272471.706079374	272474.927044221	273148.188086125	273188.450146525	273349.498388155
519	1830737.26924885	-450105.923823103	15	6	518	25.9	265876.129705198	-65389.0097364807	273798.90237423	273802.123339045	274476.994863372	274517.256923782	274678.305165401
520	1844095.67123911	-453391.26285767	15	6	519	25.95	267168.0398052	-65706.7806913401	275129.319633827	275132.540598716	275809.022605468	275849.284665869	276010.332907494
521	1857518.82512008	-456692.528911364	15	6	520	26	268463.077619402	-66025.321073879	276462.957858354	276466.178823199	277144.271312377	277184.533372777	277345.581614407
522	1871006.88727747	-460009.760455567	15	6	521	26.05	269761.243147799	-66344.6308840602	277799.817047794	277803.038012533	278482.740984115	278523.003044535	278684.05128616
523	1884560.01409697	-463342.995961665	15	6	522	26.1	271062.53639	-66664.7101219604	279139.897201789	279143.118166715	279824.431620703	279864.693681114	280025.741922744
524	1898178.3619643	-466692.273901041	15	6	523	26.15	272366.957346601	-66985.5587875203	280483.198320901	280486.419285709	281169.343222123	281209.605282523	281370.653524153
525	1911862.08726516	-470057.632745078	15	6	524	26.2	273674.506017198	-67307.1768807399	281829.720404737	281832.941369515	282517.475788372	282557.737848782	282718.786090402
526	1925611.34638525	-473439.110965161	15	6	525	26.25	274985.182401803	-67629.5644016599	283179.463453322	283182.684418208	283868.829319451	283909.091379862	284070.139621487
527	1939426.29571028	-476836.747032674	15	6	526	26.3	276298.986500599	-67952.7213502594	284532.427466826	284535.648431712	285223.403815362	285263.665875762	285424.714117398
528	1953307.09162596	-480250.579418999	15	6	527	26.35	277615.9183136	-68276.6477265011	285888.612445253	285891.833410029	286581.199276103	286621.461336513	286782.509578138
529	1967253.89051799	-483680.646595522	15	6	528	26.4	278935.977840601	-68601.3435304596	287248.018388424	287251.239353194	287942.215701673	287982.477762084	288143.526003719
530	1981266.84877207	-487126.987033626	15	6	529	26.45	280259.165081596	-68926.80876208	288610.645296319	288613.866261209	289306.453092095	289346.715152505	289507.763394131
531	1995346.12277391	-490589.639204694	15	6	530	26.5	281585.480036801	-69253.0434213602	289976.493169147	289979.714133997	290673.911447346	290714.173507747	290875.221749373
532	2009491.86890922	-494068.641580111	15	6	531	26.55	282914.922706201	-69580.0475083396	291345.562006903	291348.782971634	292044.590767409	292084.852827819	NA
533	2023704.24356369	-497564.03263126	15	6	532	26.6	284247.4930894	-69907.8210229799	292717.851809195	292721.072774162	293418.491052322	293458.753112732	NA
534	2037983.40312304	-501075.850829525	15	6	533	26.65	285583.191187	-70236.3639652997	294093.362576609	294096.583541499	294795.612302045	294835.874362466	NA
535	2052329.50397298	-504604.134646291	15	6	534	26.7	286922.0169988	-70565.6763353199	295472.094308956	295475.315273609	296175.954516638	296216.216577039	NA
536	2066742.7024992	-508148.92255294	15	6	535	26.75	288263.970524399	-70895.7581329811	296854.047005833	296857.267970647	297559.517696042	297599.779756452	NA
537	2081223.1550874	-511710.253020857	15	6	536	26.8	289609.051764002	-71226.6093583393	298239.220667453	298242.441632455	298946.301840277	298986.563900687	NA
538	2095771.01812331	-515288.164521425	15	6	537	26.85	290957.260718201	-71558.2300113596	299627.615294382	299630.836259115	300336.306949361	300376.569009752	NA
539	2110386.44799261	-518882.695526028	15	6	538	26.9	292308.597385995	-71890.6200920604	301019.230885651	301022.451850586	301729.533023258	301769.795083657	NA
540	2125069.60108103	-522493.884506051	15	6	539	26.95	293663.061768403	-72223.7796004605	302414.067442255	302417.288406945	303125.980061983	303166.242122393	NA
541	2139820.63377425	-526121.769932877	15	6	540	27	295020.653864397	-72557.7085365204	303812.124963186	303815.345928076	304525.648065559	304565.910125969	NA
542	2154639.70245799	-529766.390277889	15	6	541	27.05	296381.373674804	-72892.4069002387	305213.403449249	305216.62441406	305928.537033965	NA	NA
543	2169526.96351795	-533427.784012472	15	6	542	27.1	297745.221199198	-73227.874691661	306617.902900037	306621.123864851	307334.646967183	NA	NA
544	2184482.57333983	-537105.98960801	15	6	543	27.15	299112.196437605	-73564.1119107604	308025.623315573	308028.844280532	308743.97786527	NA	NA
545	2199506.68830935	-540801.045535885	15	6	544	27.2	300482.299390398	-73901.1185574997	309436.564696208	309439.785660985	310156.529728148	NA	NA
546	2214599.46481221	-544512.990267483	15	6	545	27.25	301855.530057196	-74238.8946319604	310850.727041591	310853.94800629	311572.302555896	NA	NA
547	2229761.0592341	-548241.862274187	15	6	546	27.3	303231.888437802	-74577.4401340797	312268.110351518	312271.33131648	NA	NA	NA
548	2244991.62796074	-551987.70002738	15	6	547	27.35	304611.374532804	-74916.7550638597	313688.714626559	313691.935591445	NA	NA	NA
549	2260291.32737784	-555750.541998447	15	6	548	27.4	305993.988341996	-75256.8394213403	315112.539866523	315115.760831261	NA	NA	NA
550	2275660.31387109	-559530.426658771	15	6	549	27.45	307379.729864998	-75597.6932064793	316539.586071032	NA	NA	NA	NA
551	2291098.74382621	-563327.392479737	15	6	550	27.5	308768.599102404	-75939.3164193211	317969.853240673	NA	NA	NA	NA
552	NA	NA	15	6	551	27.55	NA	NA	NA	NA	NA	NA	NA
553	NA	NA	15	6	552	27.6	NA	NA	NA	NA	NA	NA	NA
554	NA	NA	15	6	553	27.65	NA	NA	NA	NA	NA	NA	NA
555	NA	NA	15	6	554	27.7	NA	NA	NA	NA	NA	NA	NA
556	NA	NA	15	6	555	27.75	NA	NA	NA	NA	NA	NA	NA
557	NA	NA	15	6	556	27.8	NA	NA	NA	NA	NA	NA	NA
558	NA	NA	15	6	557	27.85	NA	NA	NA	NA	NA	NA	NA
559	NA	NA	15	6	558	27.9	NA	NA	NA	NA	NA	NA	NA
560	NA	NA	15	6	559	27.95	NA	NA	NA	NA	NA	NA	NA
561	NA	NA	15	6	560	28	NA	NA	NA	NA	NA	NA	NA
562	NA	NA	15	6	561	28.05	NA	NA	NA	NA	NA	NA	NA
563	NA	NA	15	6	562	28.1	NA	NA	NA	NA	NA	NA	NA
564	NA	NA	15	6	563	28.15	NA	NA	NA	NA	NA	NA	NA
565	NA	NA	15	6	564	28.2	NA	NA	NA	NA	NA	NA	NA
566	NA	NA	15	6	565	28.25	NA	NA	NA	NA	NA	NA	NA
567	NA	NA	15	6	566	28.3	NA	NA	NA	NA	NA	NA	NA
568	NA	NA	15	6	567	28.35	NA	NA	NA	NA	NA	NA	NA
569	NA	NA	15	6	568	28.4	NA	NA	NA	NA	NA	NA	NA
570	NA	NA	15	6	569	28.45	NA	NA	NA	NA	NA	NA	NA
571	NA	NA	15	6	570	28.5	NA	NA	NA	NA	NA	NA	NA
572	NA	NA	15	6	571	28.55	NA	NA	NA	NA	NA	NA	NA
573	NA	NA	15	6	572	28.6	NA	NA	NA	NA	NA	NA	NA
574	NA	NA	15	6	573	28.65	NA	NA	NA	NA	NA	NA	NA
575	NA	NA	15	6	574	28.7	NA	NA	NA	NA	NA	NA	NA
576	NA	NA	15	6	575	28.75	NA	NA	NA	NA	NA	NA	NA
577	NA	NA	15	6	576	28.8	NA	NA	NA	NA	NA	NA	NA
578	NA	NA	15	6	577	28.85	NA	NA	NA	NA	NA	NA	NA
579	NA	NA	15	6	578	28.9	NA	NA	NA	NA	NA	NA	NA
580	NA	NA	15	6	579	28.95	NA	NA	NA	NA	NA	NA	NA
581	NA	NA	15	6	580	29	NA	NA	NA	NA	NA	NA	NA
582	NA	NA	15	6	581	29.05	NA	NA	NA	NA	NA	NA	NA
583	NA	NA	15	6	582	29.1	NA	NA	NA	NA	NA	NA	NA
584	NA	NA	15	6	583	29.15	NA	NA	NA	NA	NA	NA	NA
585	NA	NA	15	6	584	29.2	NA	NA	NA	NA	NA	NA	NA
586	NA	NA	15	6	585	29.25	NA	NA	NA	NA	NA	NA	NA
587	NA	NA	15	6	586	29.3	NA	NA	NA	NA	NA	NA	NA
588	NA	NA	15	6	587	29.35	NA	NA	NA	NA	NA	NA	NA
589	NA	NA	15	6	588	29.4	NA	NA	NA	NA	NA	NA	NA
590	NA	NA	15	6	589	29.45	NA	NA	NA	NA	NA	NA	NA
591	NA	NA	15	6	590	29.5	NA	NA	NA	NA	NA	NA	NA
592	NA	NA	15	6	591	29.55	NA	NA	NA	NA	NA	NA	NA
593	NA	NA	15	6	592	29.6	NA	NA	NA	NA	NA	NA	NA
594	NA	NA	15	6	593	29.65	NA	NA	NA	NA	NA	NA	NA
595	NA	NA	15	6	594	29.7	NA	NA	NA	NA	NA	NA	NA
596	NA	NA	15	6	595	29.75	NA	NA	NA	NA	NA	NA	NA
597	NA	NA	15	6	596	29.8	NA	NA	NA	NA	NA	NA	NA
598	NA	NA	15	6	597	29.85	NA	NA	NA	NA	NA	NA	NA
599	NA	NA	15	6	598	29.9	NA	NA	NA	NA	NA	NA	NA
600	NA	NA	15	6	599	29.95	NA	NA	NA	NA	NA	NA	NA
601	NA	NA	15	6	600	30	NA	NA	NA	NA	NA	NA	NA
