# Supplementary material for: An automated feeding system for the African killifish reveals the impact of diet on lifespan and allows scalable assessment of associative learning
Source: eLife. 2022 Nov 10;11:e69008. doi: 10.7554/eLife.69008 (PMC9788828; doi:10.7554/eLife.69008)
Supplement: Figure 6—source data 3. [file elife-69008-fig6-data3.zip › Filtered and Interpolated Trajectories with Kinematics/t17_REC0014 DLC_likelihood-euclidean-filtered_splines-interpolated_kinematics_02_resnet50_TrainAllTheThingsJun28shuffle1_1030000.csv]

	x2	y2	fishnum	recording_num	bodyparts_coords	seconds	velocity_x	velocity_y	velocity_xy	velocity_xy_5frame	velocity_xy_10frame	velocity_xy_20frame	velocity_xy_40frame
1	NA	NA	17	14	0	0	0	0	0	NA	NA	NA	NA
2	NA	NA	17	14	1	0.05	NA	NA	NA	NA	NA	NA	NA
3	NA	NA	17	14	2	0.1	NA	NA	NA	NA	NA	NA	NA
4	NA	NA	17	14	3	0.15	NA	NA	NA	NA	NA	NA	NA
5	NA	NA	17	14	4	0.2	NA	NA	NA	NA	NA	NA	NA
6	NA	NA	17	14	5	0.25	NA	NA	NA	NA	NA	NA	NA
7	NA	NA	17	14	6	0.3	NA	NA	NA	NA	NA	NA	NA
8	NA	NA	17	14	7	0.35	NA	NA	NA	NA	NA	NA	NA
9	NA	NA	17	14	8	0.4	NA	NA	NA	NA	NA	NA	NA
10	NA	NA	17	14	9	0.45	NA	NA	NA	NA	NA	NA	NA
11	NA	NA	17	14	10	0.5	NA	NA	NA	NA	NA	NA	NA
12	NA	NA	17	14	11	0.55	NA	NA	NA	NA	NA	NA	NA
13	NA	NA	17	14	12	0.6	NA	NA	NA	NA	NA	NA	NA
14	NA	NA	17	14	13	0.65	NA	NA	NA	NA	NA	NA	NA
15	NA	NA	17	14	14	0.7	NA	NA	NA	NA	NA	NA	NA
16	NA	NA	17	14	15	0.75	NA	NA	NA	NA	NA	NA	NA
17	49.8040046691895	303.434387207031	17	14	16	0.8	NA	NA	NA	NA	NA	NA	NA
18	49.158848135812	303.002137102399	17	14	17	0.85	-12.90313066755	-8.64500209264065	15.5314790733411	NA	NA	NA	NA
19	48.5136916024345	302.569886997768	17	14	18	0.9	-12.90313066755	-8.64500209262019	15.5314790733297	NA	NA	NA	NA
20	47.868535069057	302.137636893136	17	14	19	0.95	-12.9031306675499	-8.64500209263952	15.5314790733403	15.5314790733366	NA	NA	NA
21	47.2233785356795	301.705386788504	17	14	20	1	-12.90313066755	-8.64500209264065	15.5314790733411	15.5314790733366	NA	NA	NA
22	46.5782220023019	301.273136683873	17	14	21	1.05	-12.903130667552	-8.64500209261905	15.5314790733307	15.5314790733387	15.5314790733375	NA	NA
23	45.9330654689244	300.840886579241	17	14	22	1.1	-12.90313066755	-8.64500209264065	15.5314790733411	15.5314790733366	15.5314790733375	NA	NA
24	45.2879089355469	300.408636474609	17	14	23	1.15	-12.9031306675499	-8.64500209263952	15.5314790733403	15.5314790733364	15.5314790733375	NA	NA
25	44.6427524021694	299.976386369978	17	14	24	1.2	-12.90313066755	-8.64500209262019	15.5314790733297	15.5314790733385	15.5314790733375	NA	NA
26	43.9975958687919	299.544136265346	17	14	25	1.25	-12.90313066755	-8.64500209263952	15.5314790733404	15.5314790733384	15.5314790733376	NA	NA
27	43.3524393354144	299.111886160714	17	14	26	1.3	-12.9031306675499	-8.64500209264065	15.531479073341	15.5314790733362	15.5314790733375	15.5314790733375	NA
28	42.7072828020369	298.679636056082	17	14	27	1.35	-12.90313066755	-8.64500209263952	15.5314790733404	15.5314790733385	15.5314790733375	15.5314790733369	NA
29	42.0621262686594	298.247385951451	17	14	28	1.4	-12.90313066755	-8.64500209262019	15.5314790733297	15.5314790733388	15.5314790733375	15.5314790733376	NA
30	41.4169697352819	297.815135846819	17	14	29	1.45	-12.9031306675499	-8.64500209264065	15.531479073341	15.5314790733366	15.5314790733375	15.5314790733376	NA
31	40.7718132019043	297.382885742187	17	14	30	1.5	-12.903130667552	-8.64500209263952	15.5314790733421	15.5314790733366	15.5314790733375	15.531479073337	NA
32	40.1266566685268	296.950635637556	17	14	31	1.55	-12.90313066755	-8.64500209262019	15.5314790733297	15.5314790733388	15.5314790733375	15.5314790733375	NA
33	39.4815001351493	296.518385532924	17	14	32	1.6	-12.90313066755	-8.64500209263952	15.5314790733404	15.5314790733366	15.5314790733364	15.5314790733375	NA
34	38.8363436017718	296.086135428292	17	14	33	1.65	-12.9031306675499	-8.64500209264065	15.531479073341	15.5314790733362	15.5314790733377	15.5314790733375	NA
35	38.1911870683943	295.653885323661	17	14	34	1.7	-12.90313066755	-8.64500209262019	15.5314790733297	15.5314790733384	15.5314790733376	15.5314790733375	NA
36	37.5460305350168	295.221635219029	17	14	35	1.75	-12.90313066755	-8.64500209263952	15.5314790733404	15.5314790733362	15.5314790733364	15.5314790733375	NA
37	36.9008740016393	294.789385114397	17	14	36	1.8	-12.9031306675499	-8.64500209263952	15.5314790733403	15.5314790733366	15.5314790733375	15.5314790733375	36.9089199003278
38	36.2557174682618	294.357135009766	17	14	37	1.85	-12.90313066755	-8.64500209262019	15.5314790733297	15.5314790733387	15.5314790733375	15.531479073337	37.787261670759
39	35.6105609348842	293.924884905134	17	14	38	1.9	-12.903130667552	-8.64500209264065	15.5314790733427	15.5314790733365	15.5314790733375	15.5314790733376	38.6656034411904
40	34.9654044015067	293.492634800502	17	14	39	1.95	-12.9031306675499	-8.64500209263952	15.5314790733403	15.5314790733366	15.5314790733375	15.5314790733376	39.5439452116211
41	34.3202478681292	293.060384695871	17	14	40	2	-12.90313066755	-8.64500209262019	15.5314790733297	15.5314790733388	15.5314790733375	15.5314790733369	40.4222869820522
42	33.6750913347517	292.628134591239	17	14	41	2.05	-12.90313066755	-8.64500209263952	15.5314790733404	15.5314790733384	15.5314790733375	15.5314790733375	41.3006287524831
43	33.0299348013742	292.195884486607	17	14	42	2.1	-12.9031306675499	-8.64500209264065	15.531479073341	15.5314790733362	15.5314790733377	27.3679336275518	42.1789705229143
44	32.3847782679967	291.763634381975	17	14	43	2.15	-12.90313066755	-8.64500209263952	15.5314790733404	15.5314790733384	15.5314790733375	39.2043881817652	43.0573122933449
45	31.7396217346192	291.331384277344	17	14	44	2.2	-12.90313066755	-8.64500209262019	15.5314790733297	15.5314790733385	15.5314790733375	51.04084273598	43.9356540637764
46	31.0944652012417	290.899134172712	17	14	45	2.25	-12.90313066755	-8.64500209263952	15.5314790733404	15.5314790733366	15.5314790733375	56.5296771864568	44.813995834207
47	30.4493086678642	290.46688406808	17	14	46	2.3	-12.90313066755	-8.64500209264065	15.531479073341	15.5314790733366	15.5314790733375	58.2863607273181	45.6923376046382
48	29.8041521344866	290.034633963449	17	14	47	2.35	-12.903130667552	-8.64500209262019	15.5314790733313	15.5314790733388	39.2043881817661	60.043044268181	46.5706793750688
49	29.1589956011091	289.602383858817	17	14	48	2.4	-12.90313066755	-8.64500209263952	15.5314790733404	15.5314790733366	62.8772972901929	61.7997278090432	47.4490211455003
50	28.5138390677316	289.170133754185	17	14	49	2.45	-12.90313066755	-8.64500209264065	15.5314790733411	15.5314790733366	86.5502063986225	63.5564113499045	48.3273629159309
51	27.8686825343541	288.737883649554	17	14	50	2.5	-12.90313066755	-8.64500209261905	15.531479073329	62.8772972901957	97.5278752995762	65.3130948907674	49.2057046863615
52	27.2235260009766	288.305633544922	17	14	51	2.55	-12.90313066755	-8.64500209264065	15.531479073341	110.223115507049	101.041242381299	67.0697784316287	50.084046456793
53	30.932741800944	276.250335693359	17	14	52	2.6	74.184315999348	-241.10595703126	252.260570157627	157.568933723906	104.554609463024	68.826461972491	50.9623882272241
54	34.6419576009115	264.195037841797	17	14	53	2.65	74.18431599935	-241.10595703124	252.260570157608	179.524271525816	108.067976544749	70.5831455133524	51.8407299976548
55	38.3511734008789	252.139739990234	17	14	54	2.7	74.1843159993479	-241.10595703126	252.260570157626	186.551005689261	111.581343626472	72.3398290542152	52.7190717680862
56	33.3605728149414	255.927780151367	17	14	55	2.75	-99.81201171875	75.7608032226597	125.308168082877	146.231921635853	115.094710708197	74.0965125950766	53.5974135385169
57	33.3197904733511	253.394850950975	17	14	56	2.8	-0.815646831806021	-50.6585840078395	50.6651498905665	105.912837582449	118.60807778992	75.8531961359389	54.475755308948
58	33.2790081317608	250.861921750582	17	14	57	2.85	-0.815646831806021	-50.65858400786	50.665149890587	65.5937535290368	98.4485357632159	77.6098796768006	55.354097079379
59	33.2382257901705	248.328992550189	17	14	58	2.9	-0.815646831805878	-50.65858400786	50.665149890587	50.6651498905789	78.2889937365118	79.366563217663	56.2324388498101
60	33.1974434485802	245.796063349797	17	14	59	2.95	-0.815646831806021	-50.6585840078401	50.6651498905671	50.665149890579	58.1294517098079	81.1232467585243	57.1107806202408
61	33.1566611069899	243.263134149404	17	14	60	3	-0.815646831806021	-50.65858400786	50.665149890587	50.665149890579	50.6651498905769	82.8799302993861	57.9891223906722
62	33.1158787653996	240.730204949012	17	14	61	3.05	-0.815646831806021	-50.6585840078401	50.6651498905671	50.665149890575	50.665149890579	84.6366138402485	58.8674641611029
63	33.0750964238093	238.197275748619	17	14	62	3.1	-0.815646831806021	-50.65858400786	50.665149890587	50.665149890579	50.665149890577	74.5568428268965	59.745805931534
64	33.034314082219	235.664346548227	17	14	63	3.15	-0.815646831806021	-50.6585840078401	50.6651498905671	50.665149890575	50.665149890577	64.4770718135444	60.6241477019647
65	32.9935317406288	233.131417347834	17	14	64	3.2	-0.815646831804031	-50.65858400786	50.6651498905869	50.665149890579	50.665149890577	54.3973008001924	61.5024894723956
66	32.9527493990385	230.598488147442	17	14	65	3.25	-0.815646831805878	-50.6585840078401	50.6651498905671	50.665149890575	50.665149890575	50.6651498905769	62.3808312428268
67	32.9119670574482	228.065558947049	17	14	66	3.3	-0.815646831806021	-50.65858400786	50.665149890587	50.665149890579	50.665149890577	50.665149890578	63.2591730132574
68	32.8711847158579	225.532629746657	17	14	67	3.35	-0.815646831806021	-50.6585840078401	50.6651498905671	50.665149890575	50.665149890577	50.665149890577	64.1375147836888
69	32.8304023742676	222.999700546264	17	14	68	3.4	-0.815646831806021	-50.65858400786	50.665149890587	50.6651498905749	50.6651498905769	50.665149890577	65.01585655412
70	32.7896200326773	220.466771345872	17	14	69	3.45	-0.815646831806021	-50.6585840078401	50.6651498905671	50.665149890575	50.6651498905769	50.665149890577	65.8941983245506
71	32.748837691087	217.93384214548	17	14	70	3.5	-0.815646831806021	-50.6585840078395	50.6651498905665	50.665149890579	50.6651498905769	50.665149890577	66.7725400949821
72	32.7080553494967	215.400912945087	17	14	71	3.55	-0.815646831805878	-50.6585840078606	50.6651498905875	50.6651498905749	50.6651498905769	50.665149890577	67.6508818654127
73	32.6672730079064	212.867983744694	17	14	72	3.6	-0.815646831806021	-50.65858400786	50.665149890587	50.6651498905789	50.6651498905769	50.665149890577	62.6109963587367
74	32.6264906663161	210.335054544302	17	14	73	3.65	-0.815646831806021	-50.6585840078395	50.6651498905665	50.665149890579	50.6651498905769	50.665149890577	57.5711108520607
75	32.5857083247258	207.802125343909	17	14	74	3.7	-0.815646831806021	-50.65858400786	50.665149890587	50.6651498905789	50.6651498905769	50.665149890576	52.5312253453842
76	32.5449259831355	205.269196143517	17	14	75	3.75	-0.815646831806021	-50.6585840078401	50.6651498905671	50.6651498905749	50.665149890579	50.665149890577	50.665149890577
77	32.5041436415452	202.736266943124	17	14	76	3.8	-0.815646831806021	-50.65858400786	50.665149890587	50.665149890579	50.6651498905769	50.665149890576	50.665149890577
78	32.4633612999549	200.203337742732	17	14	77	3.85	-0.815646831806021	-50.6585840078401	50.6651498905671	50.665149890575	50.6651498905769	50.6651498905769	50.665149890577
79	32.4225789583646	197.670408542339	17	14	78	3.9	-0.815646831805878	-50.65858400786	50.665149890587	50.665149890579	50.665149890577	50.6651498905769	50.6651498905765
80	32.3817966167743	195.137479341947	17	14	79	3.95	-0.815646831806021	-50.6585840078401	50.6651498905671	50.665149890575	50.665149890575	50.6651498905769	50.665149890577
81	32.341014275184	192.604550141554	17	14	80	4	-0.815646831806021	-50.65858400786	50.665149890587	50.665149890579	50.665149890577	50.665149890578	50.6651498905765
82	32.3002319335938	190.071620941162	17	14	81	4.05	-0.815646831804031	-50.6585840078401	50.665149890567	50.665149890575	50.665149890575	50.6651498905769	50.665149890577
83	32.2594495920035	187.538691740769	17	14	82	4.1	-0.815646831806021	-50.65858400786	50.665149890587	50.665149890575	50.6651498905769	50.6651498905769	50.665149890577
84	32.2186672504132	185.005762540377	17	14	83	4.15	-0.815646831806021	-50.6585840078401	50.6651498905671	50.665149890575	50.6651498905769	50.665149890577	50.665149890577
85	32.1778849088229	182.472833339985	17	14	84	4.2	-0.815646831806021	-50.6585840078401	50.6651498905671	50.6651498905749	50.6651498905769	50.665149890576	50.6651498905765
86	32.1371025672326	179.939904139592	17	14	85	4.25	-0.815646831805878	-50.65858400786	50.665149890587	50.6651498905749	50.6651498905769	50.665149890577	50.665149890577
87	32.0963202256423	177.4069749392	17	14	86	4.3	-0.815646831806021	-50.6585840078395	50.6651498905665	50.6651498905789	50.6651498905769	50.665149890576	50.6651498905765
88	32.055537884052	174.874045738807	17	14	87	4.35	-0.815646831806021	-50.65858400786	50.665149890587	50.6651498905789	50.6651498905769	50.665149890577	50.665149890577
89	32.0147555424617	172.341116538414	17	14	88	4.4	-0.815646831806021	-50.65858400786	50.665149890587	50.6651498905789	50.6651498905769	50.665149890576	51.3352696458605
90	31.9739732008714	169.808187338022	17	14	89	4.45	-0.815646831806021	-50.6585840078401	50.6651498905671	50.665149890579	50.6651498905769	50.665149890577	52.0053894011441
91	31.9331908592811	167.275258137629	17	14	90	4.5	-0.81564683180595	-50.65858400786	50.665149890587	50.665149890579	50.6651498905769	50.6651498905759	52.0280720026196
92	31.8924085176908	164.742328937237	17	14	91	4.55	-0.815646831806021	-50.6585840078401	50.6651498905671	50.665149890575	50.665149890577	50.665149890577	52.0507546040945
93	31.8516261761005	162.209399736844	17	14	92	4.6	-0.815646831806021	-50.65858400786	50.665149890587	50.665149890575	50.665149890577	50.665149890577	52.0734372055694
94	31.8108438345102	159.676470536452	17	14	93	4.65	-0.81564683180595	-50.6585840078401	50.6651498905671	50.665149890575	50.665149890575	50.6651498905769	52.0961198070453
95	31.7700614929199	157.14354133606	17	14	94	4.7	-0.815646831806021	-50.6585840078401	50.6651498905671	50.665149890575	50.665149890577	50.6651498905769	52.1188024085202
96	31.7292791513296	154.610612135667	17	14	95	4.75	-0.815646831806021	-50.65858400786	50.665149890587	50.665149890575	50.665149890575	50.6651498905769	52.1414850099957
97	31.6884968097393	152.077682935275	17	14	96	4.8	-0.815646831806021	-50.6585840078401	50.6651498905671	50.665149890575	50.665149890577	50.665149890577	52.1641676114706
98	31.647714468149	149.544753734882	17	14	97	4.85	-0.81564683180595	-50.65858400786	50.665149890587	50.665149890579	50.665149890577	50.665149890577	52.186850212946
99	31.6069321265587	147.01182453449	17	14	98	4.9	-0.815646831806021	-50.6585840078401	50.6651498905671	50.6651498905749	50.6651498905769	52.0053894011441	52.209532814421
100	31.5661497849685	144.478895334097	17	14	99	4.95	-0.815646831804031	-50.65858400786	50.6651498905869	50.665149890579	50.6651498905769	53.3456289117113	52.2322154158964
101	31.5253674433782	141.945966133705	17	14	100	5	-0.81564683180595	-50.6585840078395	50.6651498905665	50.665149890579	50.6651498905769	53.3909941146612	52.2548980173718
102	31.4845851017879	139.413036933312	17	14	101	5.05	-0.815646831806021	-50.6585840078606	50.6651498905875	50.6651498905789	50.6651498905769	53.436359317612	52.2775806188472
103	31.4438027601976	136.880107732919	17	14	102	5.1	-0.815646831806021	-50.65858400786	50.665149890587	50.6651498905749	50.6651498905769	53.4817245205619	52.3002632203221
104	31.4030204186073	134.347178532527	17	14	103	5.15	-0.81564683180595	-50.6585840078395	50.6651498905665	50.665149890579	53.3456289117132	53.5270897235137	52.3229458217976
105	31.362238077017	131.814249332135	17	14	104	5.2	-0.815646831806021	-50.6585840078401	50.6651498905671	50.6651498905749	56.0261079328456	53.5724549264645	54.5844647111221
106	31.3214557354267	129.281320131742	17	14	105	5.25	-0.815646831806021	-50.65858400786	50.665149890587	50.6651498905749	56.1168383387474	53.6178201294144	57.3456332814338
107	31.2806733938364	126.74839093135	17	14	106	5.3	-0.815646831806021	-50.6585840078401	50.6651498905671	56.0261079328474	56.207568744647	53.6631853323652	59.8873824784882
108	31.2398910522461	124.215461730957	17	14	107	5.35	-0.81564683180595	-50.65858400786	50.665149890587	61.3870659751163	56.2982991505467	53.7085505353151	66.1451239023285
109	33.0881233215332	127.619579315186	17	14	108	5.4	36.964645385742	68.08235168458	77.4699401019292	61.5685267869158	56.3890295564504	53.7539157382659	72.4028653261693
110	34.9363555908203	131.023696899414	17	14	109	5.45	36.9646453857419	68.0823516845601	77.4699401019116	61.7499875987192	56.4797599623521	53.7992809412158	78.6606067500101
111	35.4281918661935	133.554979596819	17	14	110	5.5	9.83672550746405	50.6256539481001	51.5724539495841	61.9314484105185	56.5704903682518	53.8446461441676	80.8457273248349
112	35.9200281415667	136.086262294224	17	14	111	5.55	9.83672550746405	50.6256539481001	51.5724539495841	56.7519511800533	56.6612207741535	53.8900113471174	81.625659876568
113	36.4118644169399	138.617544991629	17	14	112	5.6	9.83672550746391	50.6256539480995	51.5724539495835	51.5724539495878	56.7519511800532	53.9353765500673	82.2970790138159
114	36.903700692313	141.148827689035	17	14	113	5.65	9.83672550746206	50.62565394812	51.5724539496033	51.5724539495878	54.1622025648187	53.9807417530182	81.757828049329
115	37.3955369676862	143.68011038644	17	14	114	5.7	9.83672550746391	50.6256539481001	51.5724539495841	51.5724539495878	51.572453949586	58.5037795316672	81.2620744700713
116	37.8873732430594	146.211393083845	17	14	115	5.75	9.83672550746405	50.6256539481001	51.5724539495841	51.5724539495879	51.5724539495879	64.0261166722906	80.7800327292598
117	38.3792095184326	148.74267578125	17	14	116	5.8	9.83672550746405	50.6256539481001	51.5724539495841	51.5724539495841	51.5724539495878	69.1096150663995	80.2081778075921
118	38.8710457938058	151.273958478655	17	14	117	5.85	9.83672550746391	50.6256539481001	51.5724539495841	51.5724539495841	51.5724539495879	81.6250979140801	79.0510298265924
119	39.362882069179	153.80524117606	17	14	118	5.9	9.83672550746405	50.6256539481001	51.5724539495841	51.5724539495879	51.572453949586	92.8003412511946	78.093776063703
120	39.8547183445522	156.336523873465	17	14	119	5.95	9.83672550746391	50.6256539481001	51.5724539495841	51.5724539495878	60.5277991009823	103.975584588309	77.1850423229691
121	40.3465546199253	158.867806570871	17	14	120	6	9.83672550746206	50.62565394812	51.5724539496033	51.5724539495878	71.4817429763293	108.300460535009	76.5734329185175
122	40.8383908952985	161.399089268276	17	14	121	6.05	9.83672550746405	50.6256539480995	51.5724539495836	51.5724539495878	81.5580093586455	109.814960435524	75.7262045428448
123	41.3302271706717	163.930371965681	17	14	122	6.1	9.83672550746391	50.6256539481001	51.5724539495841	69.4831442523804	106.498244648107	111.11243350707	75.2152214888
124	41.8220634460449	166.461654663086	17	14	123	6.15	9.83672550746405	50.6256539481001	51.5724539495841	91.3910320030707	131.43847993757	109.988566375144	74.4593718659978
125	44.2808685302734	173.075698852539	17	14	124	6.2	49.17610168457	132.28088378906	141.125905463547	111.543564767703	156.378715227032	108.951694013678	74.1355185444981
126	43.6808624267578	181.108917236328	17	14	125	6.25	-12.0001220703121	160.66436767578	161.111892703055	161.424035346626	165.028467120429	107.942245329105	73.8755853160332
127	46.3913841247559	188.227066040039	17	14	126	6.3	54.2104339599621	142.36297607422	152.335117772746	211.304505925553	168.05746692146	106.753170282819	73.3477192289464
128	46.1603355407715	203.274032592773	17	14	127	6.35	-4.62097167968807	300.93933105468	300.974806844199	243.274286201683	170.652413064552	104.39350911787	73.026055289476
129	45.9292869567871	218.320999145508	17	14	128	6.4	-4.62097167968793	300.9393310547	300.974806844219	238.665902237788	168.404678800703	102.43363638914	72.345843485605
130	45.6982383728027	233.367965698242	17	14	129	6.45	-4.62097167968807	300.93933105468	300.974806844198	224.571369075217	157.375588926374	100.570803704722	71.2886465212651
131	44.7925148010254	240.211791992188	17	14	130	6.5	-18.114471435546	136.87652587892	138.069972883578	179.880790782478	144.402747681881	99.3022196928673	71.3641141519689
132	48.0324478149414	242.713088989258	17	14	131	6.55	64.79866027832	50.0259399414	81.8624519598924	125.504851675853	131.948331206992	97.5623977385722	71.0243897328742
133	48.6195449829102	246.544464111328	17	14	132	6.6	11.741943359376	76.6275024414	77.521915380501	71.4768916510645	102.288773587632	96.4950664275328	69.8671965546013
134	49.2684707641602	247.846466064453	17	14	133	6.65	12.978515625	26.0400390625	29.0951113110931	50.1395931259744	73.4287928407097	94.9380019789774	68.8645751770423
135	47.9092254638672	248.574096679688	17	14	134	6.7	-27.1849060058599	14.5526123047	30.8350067202578	39.3252933387675	44.7628921824128	89.7672575573289	67.9848421206279
136	49.3078994750977	247.862747192383	17	14	135	6.75	27.9734802246099	-14.2269897461	31.3834802581275	24.6967563927871	33.5759722653053	83.7250539597757	66.9053830064913
137	49.1219139099121	246.485702514648	17	14	136	6.8	-3.71971130371193	-27.5408935547	27.7909530238579	21.3527340055669	27.0673285556841	77.5858233914932	66.0526203712937
138	49.1890830993652	246.694107055664	17	14	137	6.85	1.34338378906193	4.16809082031989	4.37923065059941	18.0488927137611	22.3377197905136	64.4270126648719	65.3834914938497
139	49.5423202514648	246.186096191406	17	14	138	6.9	7.06474304199205	-10.1602172851602	12.3749993749916	17.0123514046363	21.471325157252	51.8913457200155	64.559752501901
140	49.6316833496094	245.47590637207	17	14	139	6.95	1.78726196289205	-14.2037963867199	14.3158002612288	14.8093637726007	22.158926188284	38.6017084542213	63.8042687435029
141	48.3246841430664	245.38671875	17	14	140	7	-26.1399841308601	-1.7837524414	26.2007737125036	19.9786831882401	23.0473602376703	34.4277677689291	64.0379677048902
142	47.9133186340332	246.117721557617	17	14	141	7.05	-8.22731018066392	14.6200561523398	16.7760148636804	21.5899163089372	23.2233155759941	32.2338190302244	63.7076329047997
143	49.3606491088867	246.552734375	17	14	142	7.1	28.9466094970699	8.70025634766023	30.2258277287961	26.2689596628069	26.5652517421113	28.6219596021327	62.6127089904012
144	48.3581771850586	246.749282836914	17	14	143	7.15	-20.0494384765619	3.93096923828011	20.431164978477	29.0823690707043	30.3538985993212	27.7405839789402	61.891206308982
145	46.4760894775391	246.863510131836	17	14	144	7.2	-37.6417541503901	2.28454589843977	37.7110170305772	31.6372673793874	32.4405247260298	27.0179902275777	59.0177068876783
146	48.0686569213867	248.095367431641	17	14	145	7.25	31.851348876952	24.6371459961	40.2678207519908	33.1518202959825	35.279563272553	25.8685206838774	55.7244118744527
147	49.5461196899414	248.081771850586	17	14	146	7.3	29.549255371094	-0.271911621100003	29.550506407096	39.1178808897052	37.4003095047647	25.3520704597685	52.9518431539147
148	47.6781349182129	247.79460144043	17	14	147	7.35	-37.35969543457	-5.74340820311988	37.7985923117713	38.6120897892527	34.9061994137518	26.3734738698296	45.6393675762971
149	49.7895622253418	246.431732177734	17	14	148	7.4	42.228546142578	-27.2573852539199	50.2614679470909	41.4767574744016	34.0098428006283	26.6858686146619	38.6152912707381
150	48.3632621765137	247.461349487305	17	14	149	7.45	-28.5260009765619	20.5923461914199	35.1820615283144	43.163351630142	31.8770542668714	27.0377337822834	31.2590450101656
151	48.7970390319824	244.766479492188	17	14	150	7.5	8.67553710937401	-53.8973999023398	54.5911591777356	36.6605785315212	28.6896811300845	28.773715716913	28.2262515567868
152	49.4275894165039	246.557922363281	17	14	151	7.55	12.61100769043	35.8288574218597	37.9834771857979	28.9018047115514	27.480825343543	29.8528680710272	26.5939801987321
153	49.2872085571289	246.334060668945	17	14	152	7.6	-2.8076171875	-4.47723388671989	5.284726818667	25.1420187444902	26.181695997548	28.7303515532697	25.5062874363353
154	49.1675033569336	245.773315429688	17	14	153	7.65	-2.39410400390597	-11.2149047851398	11.4675988472421	15.9026047857673	23.0178386300025	28.8444106389866	25.0776920054113
155	48.3483581542969	245.768997192383	17	14	154	7.7	-16.3829040527339	-0.0863647461000028	16.3831316930084	11.798299056944	21.634942838537	28.2681562180276	25.2808628534483
156	48.322624206543	246.187911987305	17	14	155	7.75	-0.514678955078125	8.37829589843977	8.39408938412101	15.7028134635749	22.2678681612731	27.7237697891296	24.8371710427969
157	47.8175849914551	246.900115966797	17	14	156	7.8	-10.100784301758	14.2440795898398	17.4619485416814	17.1338725484537	22.3054266372898	28.3178629163361	24.5464209166641
158	47.4836387634277	245.705551147461	17	14	157	7.85	-6.67892456054801	-23.8912963867199	24.8072988518215	18.1278669325838	22.5545036927875	26.8517224877224	25.1896382684347
159	48.3790588378906	245.960998535156	17	14	158	7.9	17.908401489258	5.1089477539	18.6228942716361	28.6331315367789	23.6789784773448	25.3392368214607	25.9899636440046
160	49.4420928955078	246.06022644043	17	14	159	7.95	21.260681152344	1.98455810548012	21.3531036136592	32.8125542176355	24.6592581691837	23.91638156611	26.0792237199425
161	46.9000434875488	244.382064819336	17	14	160	8	-50.84098815918	-33.5632324218801	60.9204124050964	29.4061939220002	26.7578584481748	22.0247353446445	26.7546228313568
162	47.9180717468262	246.007537841797	17	14	161	8.05	20.360565185548	32.5094604492199	38.3590619459645	30.224084406236	29.1549004891292	20.9541413672398	26.7386125040321
163	48.2069549560547	245.747360229492	17	14	162	8.1	5.77766418457003	-5.2035522461	7.7754973736447	31.1906494057837	27.5217489778968	22.3906152705379	26.2238370934511
164	47.2789878845215	245.092758178711	17	14	163	8.15	-18.5593414306641	-13.0920410156199	22.7123466928153	24.8825853595706	27.6606350129189	22.4148000318825	26.0177353433864
165	47.9014434814453	246.24462890625	17	14	164	8.2	12.449111938476	23.0374145507801	26.1859286113974	25.4972467606228	26.197820293683	23.5437354793189	25.8787614883277
166	46.6468849182129	247.008865356445	17	14	165	8.25	-25.091171264648	15.2847290039	29.380092174031	25.6373040337934	21.7816025280159	23.8058214017163	25.5695892193584
167	48.2177848815918	245.658355712891	17	14	166	8.3	31.417999267578	-27.0101928710801	41.4323689512255	25.0971856196019	19.6028560971898	23.7407713735596	25.6956739828016
168	48.0916137695312	246.062927246094	17	14	167	8.35	-2.52342224121193	8.09143066406023	8.47578373949791	21.2049911815823	22.2267268482883	24.0058026670398	25.1056382538648
169	48.5288314819336	246.962936401367	17	14	168	8.4	8.74435424804801	18.0001831054597	20.0117546218574	18.6806196964612	21.1506215864202	25.2940586733474	24.5899926952061
170	48.8006134033203	246.764953613281	17	14	169	8.45	5.43563842773395	-3.95965576171989	6.72495642129966	13.7084654337567	22.4282127894541	25.1207136576015	24.7976336478269
171	48.2402191162109	246.142013549805	17	14	170	8.5	-11.2078857421879	-12.4588012695199	16.7582347484253	18.8161496627833	20.8537843552579	24.7355299458005	23.669236525673
172	47.542236328125	246.588516235352	17	14	171	8.55	-13.959655761718	8.93005371093977	16.5715976377034	17.2040575532385	18.32664225799	23.6243569370369	23.2898246750989
173	49.2347297668457	246.755493164062	17	14	172	8.6	33.8498687744141	3.33953857419999	34.0142048846305	23.6514343973259	20.4898563561829	23.7173226336326	23.4496685369602
174	48.6830978393555	246.525741577148	17	14	173	8.65	-11.0326385498041	-4.59503173827954	11.9512940741336	23.0269490140547	22.9274823337758	23.1910600477861	23.7532688678781
175	47.2122421264648	247.803100585938	17	14	174	8.7	-29.4171142578139	25.5471801758	38.9618406417365	22.9448190822233	24.0436070215201	23.4893667586278	23.9490568699232
176	47.8784408569336	247.94807434082	17	14	175	8.75	13.323974609376	2.89947509763977	13.6358078320696	22.1635630495825	27.6894573635852	23.4154086495873	24.298773189952
177	47.0834159851074	248.092559814453	17	14	176	8.8	-15.900497436524	2.88970947266023	16.1609479785466	28.6509071143131	27.645857776884	23.0734850492672	24.603623916136
178	46.1745071411133	246.892517089844	17	14	177	8.85	-18.178176879882	-24.0008544921801	30.1079247214264	24.4357796457143	25.2079184189768	23.3595540200072	24.398834230453
179	47.4505310058594	248.708419799805	17	14	178	8.9	25.520477294922	36.3180541992199	44.3880143977865	32.3519657131157	25.2314985091521	23.8407485689514	25.0121165739794
180	48.0839576721191	248.077102661133	17	14	179	8.95	12.6685333251939	-12.6263427734398	17.8862032987424	32.3468964715447	24.5505207278016	25.6788857295439	25.3455844666222
181	47.496395111084	245.481948852539	17	14	180	9	-11.751251220702	-51.9030761718801	53.2167381690765	28.252273788371	25.9770329439166	25.3137377067015	25.0051568695205
182	47.8952445983887	246.183242797852	17	14	181	9.05	7.97698974609403	14.0258789062597	16.1356017706917	21.8120899039911	27.8203278405443	25.625507982958	24.6035768012651
183	48.2745780944824	246.480194091797	17	14	182	9.1	7.58666992187401	5.9390258789	9.63481130555817	24.6652618098888	26.2292516838316	24.5087218033825	25.5671900460159
184	47.6709098815918	246.563247680664	17	14	183	9.15	-12.0733642578121	1.66107177734034	12.187094975887	19.6021001747175	24.754014804127	25.0917377038737	26.125297243332
185	48.9714508056641	245.618270874023	17	14	184	9.2	26.010818481446	-18.8995361328199	32.1520628282308	23.2937592095439	27.3141644375677	24.3543782605274	26.1187192151946
186	48.0596008300781	246.674057006836	17	14	185	9.25	-18.23699951172	21.1157226562597	27.9009299932198	24.2062295792921	22.9380180498178	24.7917249781876	27.3988105379646
187	49.6060447692871	245.899230957031	17	14	186	9.3	30.9288787841801	-15.4965209961	34.5938969448236	27.6959397042628	23.605158189032	25.4664764587124	26.8979487485638
188	49.2502555847168	246.513488769531	17	14	187	9.35	-7.11578369140611	12.28515625	14.1971631542994	29.9630670652465	23.8095251877882	24.7918657938662	26.9726224277518
189	50.2198219299316	247.634033203125	17	14	188	9.4	19.391326904296	22.4108886718801	29.6356456007403	26.2739359249182	24.9519768985952	24.7301744746115	26.9160737796258
190	48.2071495056152	248.456893920898	17	14	189	9.45	-40.253448486328	16.4572143554602	43.4876996331494	23.9165571685201	24.1582357932533	25.5704552756429	27.2515297396641
191	48.679443359375	248.435821533203	17	14	190	9.5	9.44587707519602	-0.421447753899997	9.45527429157828	23.4128207962843	23.6064170124585	25.2747837932404	27.1039642674744
192	47.5657653808594	248.190628051758	17	14	191	9.55	-22.2735595703119	-4.9038696289	22.8070031628332	22.2080140929276	23.1126250768806	25.5827966654933	26.9649842700117
193	47.731616973877	247.630752563477	17	14	192	9.6	3.31703186035199	-11.1975097656205	11.6784812931201	18.3534045212601	23.3544799039009	27.4170574583993	27.0571988499859
194	47.968578338623	248.787307739258	17	14	193	9.65	4.73922729491989	23.1311035156205	23.611612083957	20.9388980999989	24.706334145096	29.0595344388779	27.1721503900593
195	47.3592872619629	247.741058349609	17	14	194	9.7	-12.185821533202	-20.9249877929801	24.2146517748122	22.3086929852411	23.8267461137181	28.7480716717614	26.6111588485457
196	47.6418228149414	248.823944091797	17	14	195	9.75	5.65071105957003	21.6577148437597	22.382742185272	23.2961390115175	27.611549536663	31.3822124263419	26.883945400586
197	48.5014762878418	247.615768432617	17	14	196	9.8	17.193069458008	-24.1635131836	29.6559775890443	27.2046541972644	27.5604351419547	30.7224124478604	27.1551152323498
198	49.0532264709473	248.236877441406	17	14	197	9.85	11.0350036621101	12.4221801757801	16.615711424502	29.300087706176	31.0245897290104	30.5856908354964	26.6313565887363
199	51.2102546691895	248.182662963867	17	14	198	9.9	43.140563964844	-1.08428955078011	43.1541880126915	34.2842009733271	33.1670919791606	29.9913989903002	26.146167974877
200	49.5456008911133	248.67024230957	17	14	199	9.95	-33.293075561524	9.75158691406023	34.6918193193701	32.8121772986683	33.3379075502694	28.8241737497843	25.7660734786486
201	51.5647277832031	247.438522338867	17	14	200	10	40.3825378417959	-24.6343994140602	47.3033085210277	38.7530404465032	39.1580078402252	28.8941908282473	24.7486434635695
202	50.9501724243164	248.368621826172	17	14	201	10.05	-12.2911071777339	18.6019897461	22.2958592157502	39.1295297610567	38.3321998188402	28.3044605570655	24.5483250399111
203	48.6591682434082	248.707977294922	17	14	202	10.1	-45.8200836181639	6.787109375	46.3200271636767	37.3757273943628	37.8169017670918	29.6056758965893	25.3304292878313
204	50.9022216796875	248.509338378906	17	14	203	10.15	44.8610687255859	-3.97277832031989	45.0366345854589	44.0318147071232	35.2764638355045	29.252563076245	26.348114139597
205	52.0505638122559	247.908264160156	17	14	204	10.2	22.966842651368	-12.021484375	25.9228074859007	43.8522223390121	33.8216013858506	28.867939436564	26.4994584935661
206	48.25146484375	249.250350952148	17	14	205	10.25	-75.981979370118	26.8417358398403	80.5837450848297	36.8807630876804	30.1768321198316	28.9761658229843	26.2852498291967
207	49.3206558227539	249.211547851562	17	14	206	10.3	21.383819580078	-0.776062011720455	21.3978973751946	31.4233979099522	29.0484859721762	28.8437540059872	25.6591409805063
208	48.8794593811035	249.577377319336	17	14	207	10.35	-8.82392883300795	7.31658935548012	11.4627309070184	30.2674753773383	28.1867620641682	28.4708473836063	25.4153924815108
209	49.2596626281738	250.379302978516	17	14	208	10.4	7.60406494140597	16.0385131836	17.7498086968178	16.32184953254	25.3380341733294	27.5621614751425	24.9982386541013
210	49.8267936706543	249.546997070312	17	14	209	10.45	11.3426208496099	-16.6461181640801	20.143194822831	14.2447496053403	24.3979713228586	25.9616916816544	24.3774971575045
211	49.7125625610352	250.077621459961	17	14	210	10.5	-2.28462219238196	10.6124877929801	10.8556158608379	19.4927610406559	18.7943238057435	24.2225031338985	24.7357432818836
212	49.8130836486816	249.536254882812	17	14	211	10.55	2.01042175292798	-10.8273315429801	11.0123977391964	19.2526704367065	19.3553081931343	23.5138534143288	24.4489578669464
213	51.4617500305176	248.622116088867	17	14	212	10.6	32.97332763672	-18.2827758789	37.7027880835963	18.5284672683788	19.1247930001208	23.2438011172634	24.2702467230948
214	51.3773345947266	249.445266723633	17	14	213	10.65	-1.68830871582003	16.4630126953205	16.5493556770708	21.2667980789471	19.8478591147806	23.6366938403162	23.8381126062615
215	50.708194732666	249.929733276367	17	14	214	10.7	-13.3827972412119	9.68933105467954	16.5221789811927	24.4658667809282	18.1017819774582	24.2508453153708	23.5819169812284
216	51.6308746337891	249.120361328125	17	14	215	10.75	18.4535980224619	-16.1874389648398	24.5472699136793	18.7568249595857	18.2681741479655	21.1882872320515	23.7278090978441
217	50.4753875732422	249.819213867188	17	14	216	10.8	-23.1097412109379	13.9770507812602	27.0077412491021	20.4430477928546	17.9792208564815	20.5958695131521	23.1398232005732
218	50.8747596740723	250.043167114258	17	14	217	10.85	7.98744201660199	4.4790649414	9.15757897688343	17.6750966865376	18.3008401703586	20.2450941275252	23.6248935297373
219	51.3083724975586	248.871826171875	17	14	218	10.9	8.67225646972599	-23.4268188476602	24.9804698434155	15.2695502169838	21.9353535073031	20.0050783179024	23.6341761066753
220	51.376895904541	248.987121582031	17	14	219	10.95	1.37046813964801	2.30590820311988	2.68242344960781	11.4925749320347	24.103719307883	19.9308205652248	23.5091819714479
221	50.9581069946289	249.452377319336	17	14	220	11	-8.37577819824205	9.3051147461	12.5195375659101	17.8448553811316	23.5822506583594	20.5772957355199	22.7756045569861
222	51.1383590698242	249.816329956055	17	14	221	11.05	3.60504150390597	7.27905273438012	8.12286482435669	23.4276592217516	21.83643083317	20.5934551768274	22.46940229365
223	49.6102142333984	248.455932617188	17	14	222	11.1	-30.5628967285159	-27.2079467773398	40.9189812223677	30.5323419292284	21.3653952549296	18.9348175496003	21.6433468090175
224	51.9903144836426	249.60905456543	17	14	223	11.15	47.6020050048839	23.0624389648398	52.8944890465156	31.8949510997351	20.1622975210243	18.4236621362781	20.8922299845422
225	50.0876045227051	249.779083251953	17	14	224	11.2	-38.05419921875	3.40057373046022	38.205836986992	32.1802867343052	21.7598591529913	18.2958945258929	20.5268065789687
226	51.040397644043	249.942047119141	17	14	225	11.25	19.055862426758	3.25927734375966	19.3325834184433	24.8859351287276	22.8864173230744	18.4794523727039	19.1262569993976
227	51.4395065307617	249.679946899414	17	14	226	11.3	7.98217773437401	-5.24200439453978	9.54954299720727	16.8969358202971	23.2076894971733	17.4358923951591	19.405359723771
228	51.3072547912598	249.858703613281	17	14	227	11.35	-2.64503479003793	3.57513427733977	4.44722319447998	12.9873763767541	19.568794928842	18.7789396758683	19.5529113219732
229	51.9503784179688	249.933639526367	17	14	228	11.4	12.86247253418	1.49871826171989	12.9494925043627	13.8778835464136	14.9119707652531	19.7061907382082	19.6690138218522
230	52.8072128295898	250.302612304688	17	14	229	11.45	17.13668823242	7.37945556642046	18.6580397692774	14.2350922600414	12.4880697439028	21.0566722612414	19.5626377181597
231	52.7725677490234	249.113861083984	17	14	230	11.5	-0.692901611327983	-23.7750244140801	23.7851192667408	14.2516547289563	13.3766540870484	21.3287059800736	19.708827051105
232	52.2368354797363	248.928848266602	17	14	231	11.55	-10.714645385742	-3.70025634764033	11.3355865653461	12.9270057102092	13.0353539571482	21.4249511729712	19.632274236645
233	52.4416313171387	249.025604248047	17	14	232	11.6	4.09591674804801	1.9351196289	4.53003553905422	11.9887631110514	16.192484096807	20.0428925007716	19.7248139775313
234	52.3315086364746	248.729080200195	17	14	233	11.65	-2.20245361328196	-5.93048095703978	6.32624741062742	12.8754246276832	19.250083955392	18.1477661287682	20.8262900714053
235	52.2662124633789	249.424362182617	17	14	234	11.7	-1.30592346191406	13.9056396484398	13.9668267734886	11.835615654255	20.3534853694914	16.8027678425667	21.0037942422608
236	51.0798492431641	250.188064575195	17	14	235	11.75	-23.727264404296	15.2740478515602	28.2184268498994	18.1333134646578	19.7709946370729	17.0642267667436	20.8191087882484
237	51.3327178955078	250.361846923828	17	14	236	11.8	5.05737304687401	3.47564697266023	6.13654169820509	25.5731622005749	19.6422128487692	18.21484993439	20.4733545349426
238	52.5177154541016	249.005706787109	17	14	237	11.85	23.699951171876	-27.1228027343801	36.0185245910685	28.7182076279314	20.5169900727013	18.8607285164213	20.6004479390266
239	51.9076080322266	251.094711303711	17	14	238	11.9	-12.2021484375	41.7800903320398	43.5254910902127	26.6665646464626	21.3835614922832	19.3329493258019	20.4805004494908
240	51.2863388061523	249.746353149414	17	14	239	11.95	-12.4253845214859	-26.9671630859398	29.6920539102713	27.4488100432834	21.1174659412306	19.1944548710946	20.6552997806874
241	51.6690788269043	248.933990478516	17	14	240	12	7.65480041503992	-16.2472534179602	17.9602119425556	22.9006666807449	20.7517994464389	18.8403583666901	20.7973474916501
242	51.3980407714844	249.356994628906	17	14	241	12.05	-5.42076110839787	8.46008300779999	10.0477686823088	17.1939607839916	23.3943459116317	18.6710932964626	21.0991084331291
243	52.0465240478516	249.214797973633	17	14	242	12.1	12.9696655273439	-2.84393310545966	13.277807778376	13.5167242545298	21.5289729360356	20.5148104054624	20.837575247355
244	52.7550659179688	248.970123291016	17	14	243	12.15	14.170837402344	-4.89349365234034	14.9919616064466	14.8370342464152	19.4158146962118	23.2289180065324	19.6430736014752
245	52.6508445739746	249.525726318359	17	14	244	12.2	-2.08442687988395	11.1120605468602	11.305871262962	19.3398817799801	18.0354243726977	23.7116939586287	19.4384182207574
246	51.4528121948242	249.795761108398	17	14	245	12.25	-23.9606475830081	5.40069580078011	24.5617619019824	20.1572791913262	17.9097220963074	23.1587652037928	19.1561261161468
247	52.8924598693848	249.035415649414	17	14	246	12.3	28.7929534912121	-15.2069091796801	32.5620063501336	21.637668608432	17.6999737441561	23.5108166747262	18.9749252275694
248	53.1325607299805	248.201034545898	17	14	247	12.35	4.80201721191392	-16.6876220703199	17.3647948351066	22.5541244908657	20.5126307382234	22.4219562021848	19.3536390913256
249	53.6869888305664	249.173828125	17	14	248	12.4	11.088562011718	19.4558715820398	22.3939086919756	20.9824099461996	25.0742745207816	21.2548101607734	19.5148413854802
250	54.0660820007324	248.475708007812	17	14	249	12.45	7.58186340332003	-13.9624023437602	15.8881506751303	16.0600657083321	26.3059219760269	20.2539273001335	19.490987377576
251	53.4137802124023	248.99723815918	17	14	250	12.5	-13.046035766602	10.4306030273602	16.7031891786519	20.8679822851206	25.5657309611467	20.2659890032266	19.041743588666
252	53.6733093261719	249.29833984375	17	14	251	12.55	5.19058227539205	6.0220336914	7.95028516079585	28.5108804331312	23.6272874378206	20.7732656932869	18.9184163048254
253	54.9364433288574	247.658126831055	17	14	252	12.6	25.2626800537099	-32.8042602539	41.4043777190494	30.0577194611881	23.314939468334	21.6322579939384	19.3040611924561
254	52.7738304138184	249.780990600586	17	14	253	12.65	-43.25225830078	42.4572753906199	60.6083994320286	30.1490519760938	23.093805625335	21.1383810741823	19.694390947942
255	53.559871673584	248.8994140625	17	14	254	12.7	15.7208251953119	-17.6315307617199	23.6223458154145	31.1945091673091	22.4724302275693	22.0740685989481	19.7374251866753
256	52.9391937255859	249.491790771484	17	14	255	12.75	-12.4135589599619	11.8475341796801	17.1598517531807	25.7618966515474	22.6222559101458	21.24802546555	19.5894507403327
257	53.250431060791	248.911056518555	17	14	256	12.8	6.22474670410199	-11.6146850585801	13.1775711168725	17.6767308175387	23.8465576424177	19.7350005207489	19.9423839648312
258	53.2181625366211	249.62239074707	17	14	257	12.85	-0.645370483398011	14.2266845703	14.2413151402409	14.8871409939505	22.7518852496534	19.8465496662299	19.2372016357226
259	52.4071578979492	250.222900390625	17	14	258	12.9	-16.2200927734381	12.0101928711	20.1825702619849	15.0954598441977	17.2024876275829	19.6967334451584	18.3292237750357
260	52.406192779541	249.739181518555	17	14	259	12.95	-0.0193023681639204	-9.6743774414	9.67439669747349	16.4986061175262	17.8422152218693	19.7875198840574	17.9713348462577
261	52.6596908569336	248.865127563477	17	14	260	13	5.06996154785199	-17.4810791015602	18.2014460044169	19.7418738477593	16.9303199699534	19.2431288106419	17.839443048897
262	53.4716339111328	248.264984130859	17	14	261	13.05	16.2388610839839	-12.0028686523597	20.1933024835148	16.7282444376271	15.8427136036771	19.1657393131882	17.8759390081093
263	52.49560546875	249.433975219727	17	14	262	13.1	-19.520568847656	23.3798217773597	30.4576537914065	20.797289449788	16.3781598641257	18.0933119794498	18.1748444601105
264	52.592399597168	249.197280883789	17	14	263	13.15	1.93588256835994	-4.73388671875966	5.11442321132393	18.765180095709	16.2996612649818	16.1598638893516	18.2310043328196
265	53.6697425842285	248.152160644531	17	14	264	13.2	21.5468597412101	-20.9024047851602	30.0196217582779	15.1868210898281	17.1026095405456	15.7631564147219	18.1189994879801
266	53.2706718444824	248.200973510742	17	14	265	13.25	-7.98141479492202	0.976257324219887	8.04089923402184	13.0144458804921	15.864001711138	16.0201362768725	18.1452616243325
267	53.2692451477051	248.316040039062	17	14	266	13.3	-0.0285339355460223	2.3013305664	2.30150745411017	15.8710780923365	14.4849209839587	16.3739512549361	18.0436327086351
268	53.1114273071289	249.28303527832	17	14	267	13.35	-3.15635681152401	19.3399047851602	19.5957777447265	13.4079296313031	13.4347387092461	16.0524470692603	17.846085171852
269	52.719841003418	250.170349121094	17	14	268	13.4	-7.83172607421804	17.7462768554801	19.3975842705461	12.9628233265671	15.1172401511204	15.4036373892981	17.8038038575799
270	52.9704818725586	249.321380615234	17	14	269	13.45	5.01281738281207	-16.9793701172	17.703879453111	13.7830208780894	13.6840976075746	15.6887423923819	17.9320554309629
271	52.8440475463867	249.059539794922	17	14	270	13.5	-2.52868652343807	-5.23681640624034	5.81536771034173	13.8550315380002	15.1099525837917	15.4128970945674	18.0093364976608
272	53.1623992919922	249.025894165039	17	14	271	13.55	6.36703491211009	-0.672912597659661	6.40249521172158	14.3634022099043	16.9051889061952	14.9786123229316	18.5046409865887
273	52.1712913513184	248.910598754883	17	14	272	13.6	-19.822158813476	-2.30590820311988	19.9558310442808	13.9602655838461	15.726734274395	14.7174309262825	18.2329210260035
274	52.7241821289062	249.858047485352	17	14	273	13.65	11.057815551756	18.9489746093795	21.9394376300662	17.2570818410163	14.5076135136144	15.323627591457	16.8644052403668
275	52.6793365478516	249.074920654297	17	14	274	13.7	-0.896911621092045	-15.6625366211	15.6881963228202	20.0273569343009	14.2748752442183	14.1639303770121	17.0465731261327
276	53.037956237793	250.130645751953	17	14	275	13.75	7.17239379882798	21.1145019531205	22.2994489961926	17.5984370107897	14.9617924779968	15.0424977831149	17.2677723751571
277	53.3127403259277	249.155944824219	17	14	276	13.8	5.49568176269403	-19.4940185546801	20.253870678145	14.6518248173245	15.4723036619045	16.3522648965212	17.1225595581097
278	53.6408805847168	248.944137573242	17	14	277	13.85	6.56280517578196	-4.23614501954034	7.8112314267244	14.5894849045904	16.0001231433189	15.8456206774742	17.0171909797277
279	53.2910652160645	248.857772827148	17	14	278	13.9	-6.99630737304588	-1.72729492187955	7.20637666274023	12.6665031149773	15.5300150317935	15.9108742700015	17.2278365342444
280	53.8602142333984	248.340896606445	17	14	279	13.95	11.382980346678	-10.3375244140602	15.3764967591499	10.9172503895081	14.6437631464496	16.0765909778684	17.7132468404614
281	54.2478828430176	247.838943481445	17	14	280	14	7.75337219238395	-10.0390625	12.684540048127	14.4018092758482	14.9750429824382	16.7755441846797	17.6886874703549
282	54.1245727539062	247.276931762695	17	14	281	14.05	-2.46620178222798	-11.240234375	11.5076070507989	16.4082052462626	15.7993408868473	17.8435426599892	17.7939687327569
283	54.4081687927246	248.50634765625	17	14	282	14.1	5.67192077636804	24.5883178711	25.2340258584248	14.6980413883088	15.9645070805535	18.3725300725573	17.4397778380123
284	54.1695594787598	247.678115844727	17	14	283	14.15	-4.77218627929602	-16.5646362304602	17.2383565148124	17.2835828498991	17.3141350263886	17.568946591382	17.5191304633868
285	54.1881980895996	248.018890380859	17	14	284	14.2	0.372772216796022	6.81549072264033	6.82567746938071	20.6814313841866	17.8783067115185	18.3299898375434	17.0899799390959
286	53.7414627075195	249.219055175781	17	14	285	14.25	-8.93470764160199	24.0032958984398	25.6122473560786	17.5272048852587	18.5892958913627	18.5154084734417	17.6557385767643
287	54.3465843200684	247.929092407227	17	14	286	14.3	12.102432250978	-25.7992553710801	28.4968497222363	18.2200648065146	20.2147816580739	17.8711678612832	17.8006134015699
288	54.3291702270508	248.401916503906	17	14	287	14.35	-0.348281860351989	9.45648193358011	9.46289336378558	21.0585720347282	20.7449370017956	17.9819348901951	17.4904663016688
289	54.2714729309082	249.435440063477	17	14	288	14.4	-1.15394592285199	20.6704711914199	20.702656121092	19.8950089328263	19.6078781509705	19.0520356791907	17.3728219903507
290	53.9817771911621	248.425247192383	17	14	289	14.45	-5.79391479492202	-20.2038574218795	21.0182136104488	19.7481319319612	22.0162165286372	19.7377512885408	17.3844041419794
291	54.1938400268555	249.391983032227	17	14	290	14.5	4.2412567138679	19.3347167968795	19.794431846569	23.9626691183325	22.0557739644452	19.9644778461424	17.4521869315547
292	54.6067085266113	248.066680908203	17	14	291	14.55	8.25736999511605	-26.5060424804796	27.7624647179106	20.9956914954263	19.9429948357191	20.6093251425822	17.5217142999032
293	54.0032653808594	249.469146728516	17	14	292	14.6	-12.0688629150379	28.0493164062597	30.5355792956421	22.9738610225461	19.9993626998368	20.162124749742	17.2991164510768
294	53.8197174072266	249.240264892578	17	14	293	14.65	-3.67095947265611	-4.57763671875966	5.86776800656096	24.216538996064	20.7899363319927	19.7146333353167	17.0639801497932
295	54.8231239318848	248.064849853516	17	14	294	14.7	20.0681304931641	-23.5083007812403	30.9090612460477	20.1378577394769	21.5971958655632	20.0160295011797	17.531653291369
296	54.0816688537598	249.133148193359	17	14	295	14.75	-14.8291015625	21.3659667968602	26.0078217141589	16.036056281341	21.339659800922	20.2689793704136	17.2432940991381
297	53.867977142334	249.433303833008	17	14	296	14.8	-4.27383422851605	6.00311279298012	7.36905843497505	20.5841811685591	21.0038686270906	19.2489619066185	17.3621764723329
298	54.3458213806152	249.584945678711	17	14	297	14.85	9.55688476562401	3.03283691405966	10.0265720049626	20.2205307085802	19.5793124976883	19.1353119258634	17.6390672082729
299	53.5185966491699	248.417984008789	17	14	298	14.9	-16.544494628906	-23.3392333984398	28.6083924426512	18.46278060578	19.821388519663	18.8347697106999	18.011261239826
300	54.9720039367676	248.360580444336	17	14	299	14.95	29.068145751954	-1.14807128906023	29.0908089461535	21.8698795147043	18.0158424737223	18.6922173060903	17.7677151541892
301	54.2949409484863	247.828765869141	17	14	300	15	-13.541259765626	-10.6362915039	17.2190712001576	23.1225687140356	18.482184776382	18.1288296784297	17.8845287320396
302	53.5180053710938	248.769683837891	17	14	301	15.05	-15.53871154785	18.818359375	24.4045529795966	19.0585958707669	18.554928977518	17.1998859398172	18.4893878212945
303	54.16015625	248.268630981445	17	14	302	15.1	12.843017578124	-10.0210571289199	16.2900180016192	15.8111542388643	18.27126115189	16.2257028295963	18.3401969749325
304	53.9590034484863	248.630966186523	17	14	303	15.15	-4.02305603027401	7.24670410156023	8.28852822630736	18.501588946984	16.8796030894071	16.5590137082044	18.4019864623248
305	53.35302734375	248.84504699707	17	14	304	15.2	-12.119522094726	4.28161621093977	12.8536007866408	15.2399784403317	15.7872387466175	16.7333167451946	18.8105500436119
306	54.8857536315918	248.89567565918	17	14	305	15.25	30.6545257568359	1.01257324220001	30.6712447407558	13.4199535897443	14.9179995559374	15.9711797248344	18.4717105766083
307	54.4843940734863	248.842819213867	17	14	306	15.3	-8.02719116210994	-1.05712890626023	8.09650044633525	14.7006103080474	13.3959032525437	16.8531850833826	18.2240311332196
308	54.4155654907227	249.195663452148	17	14	307	15.35	-1.37657165527202	7.05688476562045	7.18989374868255	15.7633232543707	12.8720931615043	17.2961995263506	18.4574180836726
309	54.5874938964844	248.481475830078	17	14	308	15.4	3.43856811523409	-14.2837524414	14.6918118178224	11.3344101648908	13.2966388967458	16.9704868004613	18.3058451437672
310	54.5525093078613	249.38916015625	17	14	309	15.45	-0.699691772462074	18.1536865234398	18.1671655182577	11.5518280647557	15.4507910166668	15.7976790198376	18.3786381337613
311	54.7805824279785	249.028961181641	17	14	310	15.5	4.56146240234403	-7.20397949218011	8.52667929335622	12.3242327332642	13.4601746732869	15.8045796179369	18.353871538576
312	54.3439254760742	248.886917114258	17	14	311	15.55	-8.73313903808608	-2.84088134765966	9.18358994565979	11.8926674854442	15.1514411892473	16.3694505000067	18.0599573782415
313	54.7237014770508	249.288330078125	17	14	312	15.6	7.5955200195321	8.02825927733977	11.0519170912247	15.1382587789629	16.3211379008112	16.518269200123	17.9331643647331
314	54.148193359375	249.040252685547	17	14	313	15.65	-11.5101623535161	-4.96154785156023	12.5339855787224	15.5859391816829	17.0613705115154	17.0893395893328	18.3289348093162
315	54.8839340209961	247.485824584961	17	14	314	15.7	14.714813232422	-31.0885620117199	34.3951219858516	18.7510543137388	15.8081192930577	17.6050705860441	17.9292583107935
316	55.2673873901367	247.863555908203	17	14	315	15.75	7.66906738281193	7.55462646484034	10.7650813069561	20.3180430683583	16.6911596799365	16.674441782803	17.6596635730955
317	54.1404418945312	248.40544128418	17	14	316	15.8	-22.5389099121099	10.8377075195398	25.0091656059393	22.2300735375867	19.3429977474696	17.1991003598206	18.127258473746
318	55.0697708129883	248.237716674805	17	14	317	15.85	18.586578369142	-3.3544921875	18.886860864322	16.4779798071525	20.1644452387418	17.7795242414818	18.5735648291468
319	54.2106895446777	248.932235717773	17	14	318	15.9	-17.1816253662121	13.8903808593602	22.0941379248647	17.7963801781901	20.8820402819198	17.7769205768345	17.9846800749833
320	54.349796295166	248.687240600586	17	14	319	15.95	2.78213500976605	-4.89990234374034	5.63465333368061	19.9349411812005	19.7593501554213	18.0650589614323	17.6209864878539
321	55.1352729797363	248.31819152832	17	14	320	16	15.709533691406	-7.38098144531989	17.3570831621438	20.0108474091254	19.8887088923191	18.5789133987223	17.5582192635933
322	53.5266075134277	249.091995239258	17	14	321	16.05	-32.173309326172	15.4760742187602	35.7019706209913	19.534007026253	19.2467595303939	18.9200288166659	17.571668267456
323	54.462646484375	248.864364624023	17	14	322	16.1	18.720779418946	-4.55261230470001	19.2663920039466	23.0407205036901	19.2379105821523	19.6406258998699	17.5485642608737
324	54.7859992980957	247.93342590332	17	14	323	16.15	6.46705627441406	-18.6187744140602	19.7099360105025	21.9810376064481	18.4924706421536	20.098855910428	17.9381242672316
325	54.654914855957	249.084396362305	17	14	324	16.2	-2.62168884277401	23.0194091797	23.1682207208664	18.5585778795873	20.3219986298069	19.1251998763924	17.8862932049655
326	54.5317039489746	248.494186401367	17	14	325	16.25	-2.46421813964801	-11.8041992187602	12.0586686759339	18.4649737551792	20.4666671175081	19.3481474213566	17.469285113565
327	55.189697265625	247.837692260742	17	14	326	16.3	13.159866333008	-13.1298828125	18.5896719866871	17.4509342580543	18.4970598858621	19.4013318641094	17.6475721316602
328	55.1480484008789	248.77668762207	17	14	327	16.35	-0.832977294922017	18.7799072265602	18.7983713819061	17.6032767559237	19.116806560998	19.8509301319429	17.6385583908782
329	54.559009552002	249.211242675781	17	14	328	16.4	-11.7807769775379	8.69110107421989	14.6397385248779	18.9522966285681	19.3156715389361	18.9988733495054	17.3635787771422
330	55.4229507446289	248.38346862793	17	14	329	16.45	17.2788238525379	-16.5554809570199	23.9299332102136	18.435541892137	18.4910495973636	19.4442939558701	17.1009552877411
331	54.5156364440918	248.629913330078	17	14	330	16.5	-18.146286010742	4.92889404296022	18.8037680391559	19.7686393668167	18.8075859503941	19.3118589092496	17.4099806818777
332	55.3115653991699	248.713394165039	17	14	331	16.55	15.9185791015621	1.66961669921989	16.0058983045314	21.180408819818	19.5559041978248	18.7738860349053	17.6942841329427
333	55.193920135498	247.445648193359	17	14	332	16.6	-2.35290527343807	-25.3549194336	25.4638587553049	19.3788224388034	20.4639496817336	18.5788593216244	17.7559903393445
334	54.8074150085449	248.459396362305	17	14	333	16.65	-7.73010253906193	20.2749633789199	21.698585789884	18.6628752722202	19.5052760568571	18.7869089451303	18.0804432640606
335	55.5400047302246	248.318054199219	17	14	334	16.7	14.651794433594	-2.82684326171989	14.922001305141	20.6762665035127	18.5665892819333	18.1675158238868	17.476689264806
336	55.2930145263672	249.038070678711	17	14	335	16.75	-4.93980407714801	14.4003295898398	15.2240322062397	21.1592599966504	18.1570507009912	18.264128444327	17.8458480239316
337	56.0650978088379	247.987655639648	17	14	336	16.8	15.4416656494139	-21.0083007812597	26.0728544609938	17.8301432938962	19.0507121839484	18.0960439034997	17.3224566555891
338	54.8653945922852	248.69743347168	17	14	337	16.85	-23.994064331054	14.1955566406398	27.8788262209938	17.7543561250632	18.0409120822508	17.4975925402746	17.0338759850581
339	55.0643653869629	248.853134155273	17	14	338	16.9	3.97941589355398	3.11401367186022	5.05300227611292	17.6512261297621	18.2581463513245	16.9502369774499	16.7694235833248
340	54.4454956054688	248.47135925293	17	14	339	16.95	-12.377395629882	-7.63549804686022	14.5430654609758	17.4251578643842	17.8439820504101	16.1368516140498	16.7759783669065
341	54.7851257324219	247.819061279297	17	14	340	17	6.79260253906207	-13.0459594726602	14.7083822297344	14.9225641678512	17.7206709382598	16.241047965033	16.707136405478
342	54.9985427856445	249.047790527344	17	14	341	17.05	4.26834106445199	24.5745849609403	24.9425131341042	18.6861494087528	16.6361836091746	16.4685394492194	15.9014720629521
343	54.5921936035156	248.395751953125	17	14	342	17.1	-8.12698364257812	-13.0407714843801	15.3658577383286	17.9336079757571	14.5312353988156	15.8713547788191	15.6815183718668
344	54.1127853393555	249.488784790039	17	14	343	17.15	-9.58816528320199	21.8606567382801	23.8709284806208	17.7901157467575	14.3951978980427	16.0620306176933	15.2186596099288
345	54.295654296875	248.981735229492	17	14	344	17.2	3.65737915039006	-10.1409912109403	10.7803582959973	15.8472093539651	13.7071139461663	15.8281786532196	14.7376091842502
346	54.9892578125	248.890747070312	17	14	345	17.25	13.8720703125	-1.8197631836	13.9909210847367	14.13990662978	14.3250452290749	16.3435486265066	14.9439224447125
347	55.0860748291016	248.135528564453	17	14	346	17.3	1.93634033203196	-15.1043701171795	15.227981170142	10.1042463873326	13.8863667144904	15.2435814470688	15.1109870181455
348	55.0704650878906	247.794418334961	17	14	347	17.35	-0.312194824220029	-6.82220458984034	6.8293441174031	9.48061991657545	13.7017974753873	14.2168218381733	15.0953326348388
349	55.0705413818359	247.609786987305	17	14	348	17.4	0.00152587890610789	-3.69262695311988	3.69262726838411	10.8599747113923	13.8659148840621	14.5399738171443	14.8086797993212
350	55.0014572143555	247.232955932617	17	14	349	17.45	-1.3816833496081	-7.53662109376023	7.66222594221131	11.9255240750157	13.812375256029	14.1076627779429	14.4608756908238
351	54.7664184570312	248.250549316406	17	14	350	17.5	-4.70077514648594	20.3518676757801	20.8876950588207	13.2636883209947	14.9664263147535	14.1024139017064	14.1158536267973
352	53.9145965576172	248.825653076172	17	14	351	17.55	-17.03643798828	11.5020751953199	20.5557279882592	17.6275833807915	13.8509792849631	13.0290580909988	14.2048556844171
353	54.5710678100586	248.664306640625	17	14	352	17.6	13.129425048828	-3.22692871093977	13.5201653472981	18.1441305954826	13.902408277531	12.7841774221091	14.0121278001647
354	55.3451309204102	247.650405883789	17	14	353	17.65	15.481262207032	-20.2780151367199	25.5121025673682	19.0728779181147	14.6847497362459	11.6504102747273	13.6868943356031
355	55.8570175170898	247.631164550781	17	14	354	17.7	10.237731933592	-0.384826660160229	10.244962015667	15.7764344949104	14.5082116097195	11.3077025446136	13.8506170414348
356	54.6849899291992	248.137115478516	17	14	355	17.75	-23.4405517578121	10.1190185547	25.5314316719809	14.5411282340673	13.8797825743379	11.6237164450979	14.3018662948828
357	54.5272102355957	248.008316040039	17	14	356	17.8	-3.15559387206989	-2.57598876953978	4.07351087223786	11.7419160917003	12.1717494675072	12.1259301327912	14.3398097555904
358	54.164421081543	247.951690673828	17	14	357	17.85	-7.25578308105412	-1.13250732421989	7.34363404308268	10.8722926239565	11.866557368831	12.6930727294029	14.2223885849565
359	54.6926193237305	248.180938720703	17	14	358	17.9	10.56396484375	4.5849609375	11.516041855533	8.68668723056105	9.43490566539252	12.6671226211924	14.7363358852964
360	54.971866607666	248.086318969727	17	14	359	17.95	5.58494567871008	-1.89239501952045	5.89684467694785	8.56706444010408	8.80302983319813	12.7848997675979	14.6044212562657
361	54.591178894043	248.709396362305	17	14	360	18	-7.61375427246008	12.4615478515602	14.6034047050039	9.19198650359457	8.28100657544237	11.9906592885615	14.5245625596883
362	54.424201965332	248.661285400391	17	14	361	18.05	-3.33953857421989	-0.962219238280113	3.47539691995302	7.12789523908475	10.4008809806194	11.9411719196147	14.4410537868905
363	54.9023017883301	248.448257446289	17	14	362	18.1	9.56199645996193	-4.26055908203978	10.4682443605352	6.73376704243981	11.4837371812749	12.1529008215103	14.2081311436618
364	54.8451232910156	248.430816650391	17	14	363	18.15	-1.14356994629006	-0.348815917960223	1.19558553298385	7.87532592032369	10.649495506139	11.3117580535129	13.7167405337734
365	54.6503067016602	248.454986572266	17	14	364	18.2	-3.89633178710795	0.4833984375	3.92620369372315	12.2346975211348	11.0615879254762	11.8730554296501	13.9935643689585
366	53.7596740722656	247.966995239258	17	14	365	18.25	-17.812652587892	-9.75982666015966	20.3111990944233	13.7754878589552	10.1015360027852	12.260183963259	13.7423371675589
367	53.8578109741211	249.226791381836	17	14	366	18.3	1.96273803711009	25.1959228515597	25.2722549240084	14.1710957731932	11.7105943717222	13.436038064112	13.9122535657188
368	54.5016326904297	248.585647583008	17	14	367	18.35	12.876434326172	-12.8228759765597	18.1721960496373	15.3894088085127	12.4392442741897	14.2279553317398	14.250679563438
369	54.3919486999512	248.470977783203	17	14	368	18.4	-2.19367980957003	-2.2933959961	3.17362510417389	12.3277460852466	13.1886104416334	14.9326979534485	15.0094913392538
370	54.0072593688965	248.150192260742	17	14	369	18.45	-7.69378662109403	-6.41571044922046	10.0177688703205	11.1864912223096	14.9430810261021	15.1011797345885	15.4606502663424
371	53.9594306945801	248.395721435547	17	14	370	18.5	-0.956573486327983	4.9105834961	5.00288547809316	11.1030006894243	16.2393613510757	14.9467112176702	15.4578178732259
372	53.7980995178223	249.360626220703	17	14	371	18.55	-3.22662353515597	19.2980957031205	19.5659806093234	12.2061251100735	16.4711951476045	15.8530494827821	15.373073395998
373	53.5659942626953	248.503768920898	17	14	372	18.6	-4.64210510254006	-17.1371459961	17.7547433852105	14.4967532436915	16.9721734822047	15.6320848652145	15.2925134622677
374	53.7066268920898	248.914840698242	17	14	373	18.65	2.81265258789006	8.22143554687955	8.68924720742017	20.1509766169047	19.2159004007579	15.7830707928195	15.1887807648082
375	54.2929725646973	248.015563964844	17	14	374	18.7	11.72691345215	-17.9855346679597	21.4709095384102	21.7558990728993	19.1407715437008	16.6794261933035	15.3370764888003
376	53.9675407409668	249.647125244141	17	14	375	18.75	-6.50863647461009	32.6312255859398	33.2740023441592	22.841346274985	19.7918864325553	15.8609578900199	15.2748154596652
377	53.632682800293	248.308853149414	17	14	376	18.8	-6.69715881347599	-26.7654418945398	27.5905928892966	26.2256756914424	19.995504593842	15.6985769986465	15.5309600594845
378	54.7837066650391	248.172271728516	17	14	377	18.85	23.020477294922	-2.73162841796022	23.1819793956389	23.7847898437102	18.8249254562393	15.808286397473	15.4748013475254
379	53.6278457641602	248.723434448242	17	14	378	18.9	-23.117218017578	11.0232543945199	25.6108942897068	19.4327962482058	18.3775311440055	17.3518600573153	15.7513267213869
380	54.0623893737793	248.562683105469	17	14	379	18.95	8.69087219238196	-3.21502685545966	9.26648029974946	18.2351101147846	18.4157713605049	18.136400765087	16.1547308954655
381	54.207088470459	249.119903564453	17	14	380	19	2.89398193359403	11.1444091796801	11.5140343666374	14.8085046374937	15.4825544289642	18.9249764578903	16.0136325828124
382	53.8849296569824	248.088958740234	17	14	381	19.05	-6.44317626953196	-20.6188964843801	21.6021622221907	10.5293865965687	14.9259588496884	18.8049748723812	16.4640424847073
383	53.6431121826172	247.907302856445	17	14	382	19.1	-4.83634948730398	-3.63311767578011	6.04895200918402	13.0467528772996	14.6443993127413	18.432126103025	16.3523944891246
384	53.7550163269043	247.728698730469	17	14	383	19.15	2.2380828857419	-3.57208251951988	4.21530408508216	11.5323126097226	15.4878197138726	19.0658034761034	16.6468369551281
385	54.6762542724609	247.141128540039	17	14	384	19.2	18.4247589111321	-11.7514038086	21.8533117034037	11.6168075845922	17.1320299864731	18.8010975479505	17.1834169307855
386	54.7495574951172	247.324081420898	17	14	385	19.25	1.46606445312599	3.65905761718011	3.94183302875241	14.4802939879889	18.0580664832253	18.2894469560714	17.1718956471706
387	54.812858581543	248.423492431641	17	14	386	19.3	1.26602172851591	21.9882202148597	22.0246370965389	20.4462528311764	17.6144451509205	17.625882054857	16.8999370549533
388	53.8997001647949	248.874176025391	17	14	387	19.35	-18.2631683349619	9.013671875	20.3663840261673	21.2173070956466	18.0393267498107	16.7216473633109	16.7242811611636
389	55.3121871948242	247.92414855957	17	14	388	19.4	28.2497406005859	-19.0005493164199	34.0450983010197	24.583820356728	19.7540758082012	16.5699554893253	16.9878274336284
390	54.0339469909668	248.059906005859	17	14	389	19.45	-25.564804077148	2.71514892578011	25.7085830257548	23.6120827172487	19.1864237353962	17.2082820563424	17.1197803038084
391	53.381031036377	248.867767333984	17	14	390	19.5	-13.0583190917959	16.1572265625	20.7743993341592	21.5983595116326	21.0963394831786	17.0805539479547	17.296861571691
392	54.2265396118164	249.015380859375	17	14	391	19.55	16.9101715087879	2.95227050781989	17.1659488991423	19.061898785226	20.3258052600256	17.0750354866325	17.2350277950497
393	53.7290344238281	248.882720947266	17	14	392	19.6	-9.95010375976605	-2.65319824218011	10.2977679980867	17.1555403751457	18.7988954138806	17.0727041130346	17.1426819886542
394	54.6954460144043	248.427780151367	17	14	393	19.65	19.328231811524	-9.09881591798012	21.3627946689869	17.6088586096292	17.652091264778	17.5106031174367	17.4014970001714
395	53.8985824584961	248.566452026367	17	14	394	19.7	-15.9372711181639	2.7734375	16.1767909753532	17.0395278028025	17.2845341262116	17.6874076682676	17.7255778720653
396	54.7253952026367	247.764205932617	17	14	395	19.75	16.5362548828119	-16.044921875	23.0409905065771	15.9994313161286	16.103041412684	18.4828334043212	17.4239909600591
397	54.6834831237793	248.478942871094	17	14	396	19.8	-0.838241577148011	14.2947387695403	14.3192948650085	16.24228374433	16.5356258223446	18.1012971112601	16.9602387952635
398	54.4832305908203	248.3212890625	17	14	397	19.85	-4.00505065917997	-3.15307617188012	5.09728556471737	17.4135278772776	16.1060814762584	17.6402759248542	16.9511356103485
399	55.3142547607422	247.557281494141	17	14	398	19.9	16.6204833984381	-15.2801513671801	22.5770568099939	14.5972242157388	15.2671304266721	16.6237948099416	16.8115401907785
400	54.5216789245605	248.32243347168	17	14	399	19.95	-15.8515167236341	15.3030395507801	22.0330116400911	16.0317238418867	16.188391601139	16.1031598425298	16.7138519387235
401	54.5816650390625	248.766372680664	17	14	400	20	1.19972229004006	8.87878417968011	8.95947219888297	16.2127316363882	15.8693273254637	15.6687466854916	16.7049226543571
402	55.2357215881348	247.913757324219	17	14	401	20.05	13.081130981446	-17.0523071289	21.491792995748	14.2919771090142	15.8767889624946	15.6650807177181	16.2559871488868
403	54.9947853088379	248.092697143555	17	14	402	20.1	-4.81872558593807	3.57879638671989	6.00232453722502	14.9632553250005	16.4816564358279	15.8532378742835	16.3861804951148
404	55.213264465332	248.703460693359	17	14	403	20.15	4.3695831298821	12.2152709960801	12.9732841731239	17.1414304351887	15.5954983551051	15.7371905242395	16.4426700203627
405	54.0702667236328	248.151092529297	17	14	404	20.2	-22.8599548339841	-11.0473632812403	25.3894027200226	15.7218540831026	14.921785558848	16.65005819618	16.0016160019151
406	55.0627593994141	248.158096313477	17	14	405	20.25	19.849853515626	0.140075683600003	19.8503477498241	16.7505812352675	15.2344519582992	16.5585349640467	16.4437651675749
407	54.3503227233887	248.260055541992	17	14	406	20.3	-14.248733520508	2.03918457029999	14.3939112353174	16.899019601196	14.7945356130916	16.2945955356701	16.2052576831027
408	54.8103065490723	247.945419311523	17	14	407	20.35	9.19967651367202	-6.29272460937955	11.1459602980497	14.8803157926954	15.6003942723085	17.180623857386	16.02026362843
409	54.5029144287109	248.558441162109	17	14	408	20.4	-6.14784240722798	12.2604370117199	13.7154760027664	13.3274734814098	16.2072506218068	17.0531248922317	15.8896292702739
410	54.8137893676758	247.859680175781	17	14	409	20.45	6.21749877929801	-13.9752197265602	15.2958836775196	13.8672171430806	17.111724791221	16.2194218211047	15.5420500729622
411	54.2992553710938	248.176605224609	17	14	410	20.5	-10.2906799316401	6.33850097656023	12.0861361933959	14.4502073093495	17.2477426026297	16.3292913607595	15.708526066862
412	54.8103065490723	248.861602783203	17	14	411	20.55	10.22102355957	13.6999511718801	17.0926295436713	15.5154816424177	16.7124021088455	15.436938811141	16.0223585450456
413	54.1530265808105	248.612091064453	17	14	412	20.6	-13.1455993652361	-4.990234375	14.0609111293944	19.3431337897466	17.8795912789442	15.699656877195	16.6840520349021
414	55.0881729125977	248.790924072266	17	14	413	20.65	18.702926635744	3.57666015625966	19.0418476681072	21.1680117238496	18.5107514293583	15.3747369232887	16.2031702474571
415	53.5308265686035	248.056793212891	17	14	414	20.7	-31.1469268798839	-14.6826171875	34.4341444141641	19.5575870746105	17.5170580833615	14.3158243355626	16.4209224809169
416	54.5442237854004	248.369430541992	17	14	415	20.75	20.2679443359379	6.25274658201988	21.2105258639111	21.3089752485389	17.4241307632198	14.4046969308285	16.1154808361255
417	54.9665718078613	248.208343505859	17	14	416	20.8	8.44696044921804	-3.22174072265966	9.04050629747568	21.5060212162989	16.0793420091905	14.3092182549452	15.990636903504
418	54.0907974243164	248.939544677734	17	14	417	20.85	-17.515487670898	14.6240234375	22.8178519990364	15.6909823769763	15.7989194820814	14.4002513320057	16.2359612904899
419	54.5580291748047	248.05387878418	17	14	418	20.9	9.34463500976605	-17.7133178710801	20.0270775069073	13.68024980259	14.5422232247705	15.1554637306063	16.0769716319162
420	54.8022117614746	248.164199829102	17	14	419	20.95	4.88365173339801	2.20642089843977	5.35895021755131	12.6010969437705	11.5199238799042	14.9809403033946	16.0818637509678
421	54.2912902832031	248.388137817383	17	14	420	21	-10.2184295654301	4.47875976562045	11.1568629919793	10.288863715624	11.5616512590274	15.7483054482325	16.2429120055771
422	54.3691558837891	248.223373413086	17	14	421	21.05	1.55731201172003	-3.29528808594034	3.644742003378	7.57842523324206	11.9060344010449	16.3796363723732	15.9752012524995
423	53.813850402832	248.315124511719	17	14	422	21.1	-11.1061096191419	1.83502197266023	11.256685858304	7.34886538283203	10.9209113850672	17.5148661955208	16.2802864173224
424	53.7861328125	248.637680053711	17	14	423	21.15	-0.554351806640057	6.45111083983977	6.47488509499769	9.44305271546473	11.8001760318543	16.6691499706747	16.1813498866107
425	53.8926277160645	248.819320678711	17	14	424	21.2	2.12989807129006	3.6328125	4.21115096550116	11.2109718583194	12.4448225234277	16.1917867656539	15.8112141466739
426	54.9201393127441	248.482238769531	17	14	425	21.25	20.5502319335919	-6.7416381836	21.6277996551428	11.5529590545105	14.0724801332451	15.6724267082042	15.6726290343217
427	54.4757385253906	248.043884277344	17	14	426	21.3	-8.88801574707003	-8.76708984373977	12.4843377176513	16.0219268304666	16.6799307355559	15.6866782713378	15.5317516689422
428	53.9680213928223	247.640701293945	17	14	427	21.35	-10.1543426513659	-8.06365966798012	12.9666218392594	17.5407796640235	19.2308129089601	15.2912987235938	15.9049401829712
429	53.6312370300293	249.041778564453	17	14	428	21.4	-6.73568725586009	28.0215454101602	28.8197239747786	18.7019075510255	18.796076716579	15.1008183716006	16.2531661068582
430	54.1704978942871	249.281814575195	17	14	429	21.45	10.7852172851561	4.80072021483977	11.8054151332853	22.1488896127924	20.8636496514036	15.9443056808309	16.1156950607605
431	53.7456817626953	247.977584838867	17	14	430	21.5	-8.49632263183608	-26.0845947265602	27.4334390901532	26.9086667634098	19.7832021573811	16.1565326503946	16.4585950394806
432	53.2633018493652	249.383071899414	17	14	431	21.55	-9.64759826660199	28.1097412109403	29.7192480264858	21.5702266026913	19.4673221416307	16.513463693858	17.0044282623887
433	54.2538528442383	247.834503173828	17	14	432	21.6	19.8110198974621	-30.9713745117199	36.765507592346	24.1865196387837	19.6616860621204	16.8609159574497	16.9485875421268
434	54.2143898010254	247.735717773438	17	14	433	21.65	-0.789260864258097	-1.97570800779999	2.12752317118626	20.8644967637366	18.4014607113469	16.9879628499327	16.9058987979279
435	53.687370300293	248.862945556641	17	14	434	21.7	-10.540390014648	22.5445556640597	24.8868803137472	16.785754670469	19.4437888382341	17.3066039577853	16.453008548087
436	53.7770957946777	248.32926940918	17	14	435	21.75	1.79450988769403	-10.6735229492199	10.823324714918	12.414705360831	18.2405851675442	16.940561137815	16.3230159462698
437	53.5202293395996	248.718414306641	17	14	436	21.8	-5.13732910156193	7.78289794921989	9.32553756014774	15.2326948200025	16.3469966521602	16.7542850829391	16.3296334265209
438	54.2635078430176	248.660736083984	17	14	437	21.85	14.8655700683599	-1.15356445313978	14.9102610441557	14.7010580376845	14.4910190059394	17.4096290339367	16.1420416799544
439	53.7572364807129	249.294143676758	17	14	438	21.9	-10.125427246094	12.6681518554801	16.2174704670441	15.6166735713517	15.1798489832863	17.3508684831102	15.9062789969392
440	53.7726364135742	248.182815551758	17	14	439	21.95	0.307998657225994	-22.2265625	22.2286964021568	15.9082386338513	13.749558264167	17.2504498181264	15.9246288996969
441	54.2801933288574	248.761947631836	17	14	440	22	10.1511383056641	11.5826416015597	15.401402383254	16.5673326510477	14.0979201182488	17.1688846307287	15.9545192299668
442	54.6549491882324	248.374313354492	17	14	441	22.05	7.4951171875	-7.75268554688012	10.7833628726461	15.1270031465701	14.0412480242475	17.6292201524041	15.9553580475957
443	53.779109954834	248.126266479492	17	14	442	22.1	-17.516784667968	-4.9609375	18.2057311301377	12.7980584906495	15.1575720057531	16.3823088887329	16.1677711750759
444	54.0534362792969	248.483978271484	17	14	443	22.15	5.4865264892581	7.15423583984034	9.01582294465607	12.579166665146	16.3002762548734	17.1426476251811	16.1757970074913
445	53.691650390625	248.097763061523	17	14	444	22.2	-7.23571777343807	-7.72430419921989	10.5839731225534	12.1742574146438	15.0571107980187	16.7142303305201	16.3944492233188
446	54.2516822814941	248.542831420898	17	14	445	22.25	11.200637817382	8.9013671875	14.3069432557367	13.7478113604584	16.0971840939133	16.9736051843353	16.3183765935748
447	54.3035354614258	248.107971191406	17	14	446	22.3	1.03706359863409	-8.69720458984034	8.75881662013492	17.4735493631766	18.9114436526481	16.9725885817039	16.303145678649
448	53.0957069396973	248.598602294922	17	14	447	22.35	-24.15657043457	9.81262207031989	26.0735008592109	17.3161631053879	18.2735987715264	16.992784636315	16.3436774994576
449	54.476879119873	248.652557373047	17	14	448	22.4	27.6234436035139	1.0791015625	27.6445129582473	19.6152015226805	19.1054462670759	16.7117396222779	15.7883842140429
450	54.0049438476562	248.521286010742	17	14	449	22.45	-9.43870544433594	-2.6254272461	9.79704183360983	25.6486298906523	19.6789023968732	15.9049521185629	15.7171903241497
451	52.7954483032227	248.072402954102	17	14	450	22.5	-24.18991088867	-8.97766113279999	25.8021353421996	22.7993861825945	19.8492902504218	15.7525058095389	15.3331309881135
452	54.6292915344238	247.42041015625	17	14	451	22.55	36.676864624022	-13.0398559570398	38.9259584599941	20.7373431709751	19.9039291391602	15.3972524013334	15.0266964193469
453	54.3867149353027	247.959732055664	17	14	452	22.6	-4.85153198242202	10.7864379882801	11.8272823189216	22.0416416883585	18.8279972668769	15.4746263927022	14.5293032245107
454	54.387565612793	248.826446533203	17	14	453	22.65	0.0170135498059665	17.3342895507801	17.3342979001505	20.0833789781632	17.1232029896823	15.36363116505	14.8218750982997
455	53.5854644775391	248.676879882812	17	14	454	22.7	-16.042022705078	-2.99133300782046	16.3185344205267	14.1592283876681	16.7527934391072	15.4822944888524	14.4369822996576
456	54.379566192627	248.575546264648	17	14	455	22.75	15.8820343017581	-2.02667236327954	16.010821791223	14.8566083511593	15.4078275251646	15.6961920493346	14.4808680534529
457	54.2755813598633	249.029037475586	17	14	456	22.8	-2.07969665527401	9.06982421875966	9.30520550751875	13.5090628083896	11.8830611500187	15.8520062743589	14.9380211843518
458	54.3464698791504	248.266616821289	17	14	457	22.85	1.4177703857419	-15.2484130859398	15.3141821363776	11.4639451898559	12.6756540138779	15.2777259649784	15.4498418433347
459	54.5303344726562	247.769714355469	17	14	458	22.9	3.67729187011605	-9.9380493164	10.5965701863018	10.732276072166	11.6218160630241	14.2258999449756	15.4204996084847
460	54.7099113464355	248.015808105469	17	14	459	22.95	3.59153747558594	4.921875	6.0929463278584	9.6068939123693	11.2856865808316	14.1839308301729	15.290032741356
461	55.223258972168	248.359222412109	17	14	460	23	10.26695251465	6.86828613279999	12.3524762027737	10.4946996765965	11.5430938482473	13.4973773454984	15.2730580961794
462	55.3928527832031	248.430374145508	17	14	461	23.05	3.39187622070199	1.42303466798012	3.67829470853504	9.73456931765862	11.8000834095575	12.4241726862897	15.3355568894854
463	54.4056549072266	248.460601806641	17	14	462	23.1	-19.74395751953	0.604553222659661	19.7532109575135	11.1074279718072	11.72745466308	12.6762975602884	15.1990002614532
464	54.5832557678223	248.170913696289	17	14	463	23.15	3.55201721191406	-5.79376220703978	6.79591839161244	12.3539116243286	11.3285969002688	12.5011025714182	15.2285329058471
465	54.8776664733887	247.593811035156	17	14	464	23.2	5.88821411132798	-11.5420532226602	12.9572395986014	13.9932729067457	11.6150682212387	12.1597342687952	15.0925180689038
466	54.677131652832	248.501159667969	17	14	465	23.25	-4.01069641113395	18.1469726562602	18.5848944653807	12.9602096495634	11.5869271658321	11.9881309225705	14.9653634310339
467	55.1601409912109	248.155838012695	17	14	466	23.3	9.66018676757798	-6.90643310548012	11.8751011206204	12.922624482879	12.9652842225607	12.9034537869996	14.8737434946721
468	54.4347763061523	248.07926940918	17	14	467	23.35	-14.507293701172	-1.53137207029999	14.5878946716022	12.1227084706701	12.6769411066989	13.9068990503544	14.4322206158365
469	54.2795906066895	248.370956420898	17	14	468	23.4	-3.10371398925597	5.83374023436022	6.60799255819015	10.8199427073357	13.3803890798123	14.1292595946915	14.0949566923701
470	54.6589241027832	248.609085083008	17	14	469	23.45	7.58666992187401	4.76257324220001	8.95765953755707	11.9372955383758	13.0337819567588	14.675113364149	14.2111458325078
471	54.1754112243652	248.247848510742	17	14	470	23.5	-9.67025756836009	-7.22473144532046	12.0710656487084	12.3936725638344	12.4331679968937	14.79361038282	14.0843955153243
472	55.0297241210938	248.427963256836	17	14	471	23.55	17.086257934572	3.60229492188012	17.4618652758212	13.8381536767456	14.0068241644418	15.2738613776375	13.2080145278912
473	54.2908897399902	248.834899902344	17	14	472	23.6	-14.776687622072	8.13873291016023	16.8697797988955	13.9448554428476	16.0863434376287	14.9233741302042	13.2958078659878
474	54.8741226196289	248.463363647461	17	14	473	23.65	11.664657592774	-7.43072509766023	13.8303981227461	14.0463932864518	16.9299222891142	15.0934346466442	13.3020847058685
475	54.525218963623	248.141693115234	17	14	474	23.7	-6.97807312011804	-6.43341064453978	9.49116836806679	16.0763527905077	17.7351585070594	14.7027416489552	13.1157010459073
476	55.1322326660156	248.306304931641	17	14	475	23.75	12.140274047852	3.29223632813978	12.5787548667295	19.779014311423	18.0002935998078	14.2345348127331	13.0299778285415
477	55.084587097168	246.926544189453	17	14	476	23.8	-0.952911376951988	-27.5952148437597	27.6116627961008	20.0216909014827	17.5824385327142	13.8954807149853	13.2674767100244
478	54.7790374755859	248.66911315918	17	14	477	23.85	-6.1109924316419	34.8513793945398	35.383087403472	21.5254615712712	17.1698071537094	13.5867152666945	13.5044941274629
479	54.2421989440918	248.142242431641	17	14	478	23.9	-10.7367706298821	-10.5374145507801	15.0437810730445	21.9541939131638	16.8064802134762	13.9640134397646	13.8914342055643
480	54.5252113342285	247.340209960938	17	14	479	23.95	5.66024780273409	-16.0406494140597	17.0100217170093	19.0885242749208	16.3717013411516	14.2383608348427	14.4373852350679
481	54.8367500305176	248.00715637207	17	14	480	24	6.23077392578196	13.3389282226398	14.7224165761922	14.5605999959959	16.0359016285726	14.6714136851503	14.6899281733081
482	54.7904777526855	247.344604492188	17	14	481	24.05	-0.925445556642046	-13.2510375976398	13.2833146048858	13.5912695254696	13.7841372655289	13.9918563694928	14.8740321392192
483	54.1815872192383	247.532333374023	17	14	482	24.1	-12.1778106689439	3.75457763669999	12.7434660088475	11.2179411110321	11.0870870957602	13.9153181716873	14.5668364688677
484	54.6482200622559	247.737777709961	17	14	483	24.15	9.33265686035199	4.10888671875966	10.1971287204131	10.1176093439814	10.9981045904151	14.1030668403189	14.7307474552205
485	54.5575675964355	247.978439331055	17	14	484	24.2	-1.8130493164081	4.81323242188012	5.14337964482166	8.47975025613705	10.741563162626	14.0716678230195	15.0129528944861
486	54.1039886474609	247.895843505859	17	14	485	24.25	-9.0715789794919	-1.65191650391989	9.22075774093877	7.61357419552464	11.3425337704928	14.0718247345125	15.2732928266408
487	54.2219200134277	248.121597290039	17	14	486	24.3	2.35862731933594	4.5150756836	5.09401916566417	8.40493965536065	10.4012742062713	13.6314996330491	15.1895786664243
488	54.6121025085449	247.964477539062	17	14	487	24.35	7.80364990234403	-3.14239501954034	8.41258570578547	10.2651852142199	10.6608291896651	13.1020892045715	15.2138903028839
489	54.2128677368164	248.548812866211	17	14	488	24.4	-7.98469543457003	11.6867065429801	14.1539560195932	12.5674581970043	11.3996534671616	13.6536088164371	15.4476025152037
490	54.2673950195312	247.828643798828	17	14	489	24.45	1.09054565429602	-14.4033813476597	14.4446074391177	12.3227981564056	11.7716343048873	14.1996571059868	15.3601636869453
491	54.5976066589355	248.811248779297	17	14	490	24.5	6.60423278808594	19.6520996093795	20.7321226548611	13.7080841838055	12.1077478404524	14.5862459637963	15.6463786015024
492	54.7152557373047	248.657577514648	17	14	491	24.55	2.35298156738409	-3.07342529297955	3.87071896267034	14.3943672789626	13.4788620005693	14.474202900801	15.8256542913628
493	55.2628936767578	248.120635986328	17	14	492	24.6	10.9527587890619	-10.7388305664	15.3390158427854	13.2780833955547	15.1170913133828	14.2102988075311	16.0888812655511
494	54.3855209350586	248.062927246094	17	14	493	24.65	-17.5474548339839	-1.15417480468011	17.5853714953783	11.6480374839004	16.309113042459	14.3680602637967	16.7790687280915
495	53.9592399597168	247.941787719727	17	14	494	24.7	-8.52561950683608	-2.42279052734034	8.8631880220784	14.634925844733	17.6577510493476	15.323164140017	17.2410016116421
496	54.1153373718262	248.551208496094	17	14	495	24.75	3.12194824218807	12.1884155273403	12.5818930965897	16.52609844296	17.8299581570998	16.3120508405485	17.6363863006896
497	54.9126930236816	248.05290222168	17	14	496	24.8	15.947113037108	-9.96612548828011	18.8051607668333	18.2238588059555	18.5471315953306	16.4836766178633	17.3085954464277
498	54.5700988769531	246.861434936523	17	14	497	24.85	-6.85188293457003	-23.8293457031398	24.7948788339205	22.0374187031404	17.7597684253971	16.8410653390734	16.6761621780227
499	55.7417182922363	247.433242797852	17	14	498	24.9	23.4323883056641	11.4361572265796	26.0741733103558	24.0118788302992	17.3364670604318	16.9311915906427	16.7122459482657
500	54.375602722168	247.723205566406	17	14	499	24.95	-27.3223114013661	5.79925537108011	27.930987508003	22.4593373459282	18.8746939751467	16.4819665390479	16.5954109340934
501	54.6633071899414	248.80842590332	17	14	500	25	5.75408935546804	21.7044067382801	22.4541937323835	18.9934384078342	20.5163538406447	16.6213435178546	16.5721563980871
502	54.1112442016602	248.800308227539	17	14	501	25.05	-11.041259765624	-0.162353515619884	11.0424533449783	16.449075314908	19.4884912351572	17.6594522132328	16.6044108867095
503	54.1904144287109	248.435531616211	17	14	502	25.1	1.58340454101406	-7.29553222656023	7.46538414345054	15.711969247153	18.565039364764	18.2624443594148	16.9554569629658
504	54.4980812072754	249.028030395508	17	14	503	25.15	6.15333557128992	11.8499755859403	13.3523578457246	17.0208288509902	17.5532701388263	19.455070615864	17.6310233081282
505	55.2734680175781	248.096160888672	17	14	504	25.2	15.507736206054	-18.6373901367205	24.2454571692283	16.5176451243863	15.3061820287482	20.4103354002648	17.8441526165859
506	54.1510925292969	249.014068603516	17	14	505	25.25	-22.4475097656239	18.3581542968801	28.9984917515694	18.1366403216937	15.4127288786093	21.2009478668667	17.8480063219269
507	54.3125343322754	249.408645629883	17	14	506	25.3	3.22883605956989	7.89154052734034	8.52653471195854	18.6574649627446	16.771772831135	20.9856912598062	17.9042047321541
508	54.7082595825195	248.738784790039	17	14	507	25.35	7.9145050048821	-13.3972167968801	15.5603601299877	14.9003948103434	18.7651202934325	20.2502351514738	18.3047837492614
509	54.4631729125977	247.979537963867	17	14	508	25.4	-4.90173339843608	-15.1849365234403	15.9564810509791	13.8046289062284	21.5736741712963	19.7708830800943	18.2571797467843
510	54.5976104736328	247.741928100586	17	14	509	25.45	2.68875122070199	-4.75219726561988	5.46010640722244	17.0259005378838	21.9459768253828	18.9911647622001	18.2620361704961
511	54.3042678833008	248.880737304688	17	14	510	25.5	-5.86685180663991	22.7761840820403	23.5196622309943	19.3936002651714	21.8855418930887	18.5580668323778	18.1455579419489
512	54.8961410522461	247.800628662109	17	14	511	25.55	11.837463378906	-21.6021728515801	24.6328928702352	24.489883379848	22.4828912844552	18.734618872618	18.983699756618
513	54.8150100708008	249.168167114258	17	14	512	25.6	-1.62261962890597	27.3507690429801	27.3988587664258	28.9915588404222	21.9354309381836	19.7006151184004	19.1727142028282
514	55.2867050170898	247.150680541992	17	14	513	25.65	9.43389892577997	-40.3497314453205	41.437896624362	29.966454879949	21.9884960213624	20.8939863524597	19.0053415547593
515	54.689769744873	248.415298461914	17	14	514	25.7	-11.9387054443361	25.2923583984403	27.9684837100937	27.9398820310267	22.676147495652	20.3651410931549	18.8202436093438
516	54.2752151489258	247.057464599609	17	14	515	25.75	-8.29109191894389	-27.1566772461	28.3941424286282	24.4772616111959	21.7034047861463	19.3839618033052	18.8291620928325
517	54.6758308410645	247.661727905273	17	14	516	25.8	8.01231384277401	12.0852661132801	14.5000286256236	19.4871086628768	20.697464914101	19.3247328464449	18.6039407256966
518	54.7977256774902	248.151062011719	17	14	517	25.85	2.43789672851392	9.78668212891989	10.0857566672719	16.3607361508818	20.6361099433683	19.7685021594494	NA
519	54.0867919921875	248.568359375	17	14	518	25.9	-14.218673706054	8.34594726561988	16.4871318827666	13.4403546923436	20.2142985336231	19.583167902926	NA
520	54.5878028869629	248.208541870117	17	14	519	25.95	10.020217895508	-7.19635009766023	12.3366211501185	13.4550477971753	18.7843053609269	20.0421058019442	NA
521	54.2649040222168	248.817886352539	17	14	520	26	-6.45797729492202	12.1868896484403	13.7922351359376	16.7949582755407	16.8823817135216	19.6697723660432	NA
522	54.5453834533691	248.145355224609	17	14	521	26.05	5.60958862304602	-13.4506225586	14.5734941497819	20.9414884043694	16.1665744084345	20.3079473000031	NA
523	53.4236106872559	248.876968383789	17	14	522	26.1	-22.4354553222639	14.6322631836	26.7853090590987	21.207874570972	17.6015733807152	20.0829840462416	NA
524	55.144947052002	248.169662475586	17	14	523	26.15	34.426727294922	-14.1461181640602	37.2197825269101	20.3244087346996	17.1778397844895	18.5556124936546	NA
525	54.6426696777344	248.633117675781	17	14	524	26.2	-10.045547485352	9.2691040039	13.6685519831318	18.8781010196938	17.4080641082364	17.2301518184229	NA
526	54.1748580932617	248.662689208984	17	14	525	26.25	-9.35623168945412	0.591430664060226	9.37490595457556	18.4081884858897	17.6361399459401	16.4573763187983	NA
527	54.4643096923828	248.888473510742	17	14	526	26.3	5.78903198242202	4.51568603515966	7.34195557475261	13.4141911646097	19.9184296859053	16.222190191587	NA
528	53.2555999755859	249.066757202148	17	14	527	26.35	-24.1741943359379	3.56567382812045	24.4357463900785	13.6082536455009	19.5298581491149	NA	NA
529	53.5387306213379	248.523635864258	17	14	528	26.4	5.66261291503992	-10.8624267578	12.2497959205101	14.9478711571805	16.8969264536861	NA	NA
530	54.1791954040527	248.169311523438	17	14	529	26.45	12.809295654296	-7.0864868164	14.6388643875875	20.9587583521168	15.6759982759188	NA	NA
531	53.9799118041992	248.947860717773	17	14	530	26.5	-3.98567199707003	15.5709838867	16.0729935129738	20.6515278123401	16.0323709240749	NA	NA
532	55.4472541809082	247.788925170898	17	14	531	26.55	29.3468475341801	-23.1787109375	37.3963915494342	20.3796617427625	16.2778059747395	NA	NA
533	54.477481842041	248.39762878418	17	14	532	26.6	-19.395446777344	12.1740722656398	22.8995936911947	17.7437429063368	NA	NA	NA
534	54.0530662536621	248.056488037109	17	14	533	26.65	-8.48831176757798	-6.82281494141989	10.890465572622	17.1168706909693	NA	NA	NA
535	54.0559501647949	248.12939453125	17	14	534	26.7	0.0576782226559658	1.45812988281989	1.45927020545926	11.5968535973621	NA	NA	NA
536	54.6702766418457	247.926605224609	17	14	535	26.75	12.2865295410161	-4.05578613281989	12.9386324361361	NA	NA	NA	NA
537	54.2046203613281	247.774673461914	17	14	536	26.8	-9.31312561035213	-3.0386352539	9.79630608139827	NA	NA	NA	NA
538	NA	NA	17	14	537	26.85	NA	NA	NA	NA	NA	NA	NA
539	NA	NA	17	14	538	26.9	NA	NA	NA	NA	NA	NA	NA
540	NA	NA	17	14	539	26.95	NA	NA	NA	NA	NA	NA	NA
541	NA	NA	17	14	540	27	NA	NA	NA	NA	NA	NA	NA
542	NA	NA	17	14	541	27.05	NA	NA	NA	NA	NA	NA	NA
543	NA	NA	17	14	542	27.1	NA	NA	NA	NA	NA	NA	NA
544	NA	NA	17	14	543	27.15	NA	NA	NA	NA	NA	NA	NA
545	NA	NA	17	14	544	27.2	NA	NA	NA	NA	NA	NA	NA
546	NA	NA	17	14	545	27.25	NA	NA	NA	NA	NA	NA	NA
547	NA	NA	17	14	546	27.3	NA	NA	NA	NA	NA	NA	NA
548	NA	NA	17	14	547	27.35	NA	NA	NA	NA	NA	NA	NA
549	NA	NA	17	14	548	27.4	NA	NA	NA	NA	NA	NA	NA
550	NA	NA	17	14	549	27.45	NA	NA	NA	NA	NA	NA	NA
551	NA	NA	17	14	550	27.5	NA	NA	NA	NA	NA	NA	NA
552	NA	NA	17	14	551	27.55	NA	NA	NA	NA	NA	NA	NA
553	NA	NA	17	14	552	27.6	NA	NA	NA	NA	NA	NA	NA
554	NA	NA	17	14	553	27.65	NA	NA	NA	NA	NA	NA	NA
555	NA	NA	17	14	554	27.7	NA	NA	NA	NA	NA	NA	NA
556	NA	NA	17	14	555	27.75	NA	NA	NA	NA	NA	NA	NA
557	NA	NA	17	14	556	27.8	NA	NA	NA	NA	NA	NA	NA
558	NA	NA	17	14	557	27.85	NA	NA	NA	NA	NA	NA	NA
559	NA	NA	17	14	558	27.9	NA	NA	NA	NA	NA	NA	NA
560	NA	NA	17	14	559	27.95	NA	NA	NA	NA	NA	NA	NA
561	NA	NA	17	14	560	28	NA	NA	NA	NA	NA	NA	NA
562	NA	NA	17	14	561	28.05	NA	NA	NA	NA	NA	NA	NA
563	NA	NA	17	14	562	28.1	NA	NA	NA	NA	NA	NA	NA
564	NA	NA	17	14	563	28.15	NA	NA	NA	NA	NA	NA	NA
565	NA	NA	17	14	564	28.2	NA	NA	NA	NA	NA	NA	NA
566	NA	NA	17	14	565	28.25	NA	NA	NA	NA	NA	NA	NA
567	NA	NA	17	14	566	28.3	NA	NA	NA	NA	NA	NA	NA
568	NA	NA	17	14	567	28.35	NA	NA	NA	NA	NA	NA	NA
569	NA	NA	17	14	568	28.4	NA	NA	NA	NA	NA	NA	NA
570	NA	NA	17	14	569	28.45	NA	NA	NA	NA	NA	NA	NA
571	NA	NA	17	14	570	28.5	NA	NA	NA	NA	NA	NA	NA
572	NA	NA	17	14	571	28.55	NA	NA	NA	NA	NA	NA	NA
573	NA	NA	17	14	572	28.6	NA	NA	NA	NA	NA	NA	NA
574	NA	NA	17	14	573	28.65	NA	NA	NA	NA	NA	NA	NA
575	NA	NA	17	14	574	28.7	NA	NA	NA	NA	NA	NA	NA
576	NA	NA	17	14	575	28.75	NA	NA	NA	NA	NA	NA	NA
577	NA	NA	17	14	576	28.8	NA	NA	NA	NA	NA	NA	NA
578	NA	NA	17	14	577	28.85	NA	NA	NA	NA	NA	NA	NA
579	NA	NA	17	14	578	28.9	NA	NA	NA	NA	NA	NA	NA
580	NA	NA	17	14	579	28.95	NA	NA	NA	NA	NA	NA	NA
581	NA	NA	17	14	580	29	NA	NA	NA	NA	NA	NA	NA
582	NA	NA	17	14	581	29.05	NA	NA	NA	NA	NA	NA	NA
583	NA	NA	17	14	582	29.1	NA	NA	NA	NA	NA	NA	NA
584	NA	NA	17	14	583	29.15	NA	NA	NA	NA	NA	NA	NA
585	NA	NA	17	14	584	29.2	NA	NA	NA	NA	NA	NA	NA
586	NA	NA	17	14	585	29.25	NA	NA	NA	NA	NA	NA	NA
587	NA	NA	17	14	586	29.3	NA	NA	NA	NA	NA	NA	NA
588	NA	NA	17	14	587	29.35	NA	NA	NA	NA	NA	NA	NA
589	NA	NA	17	14	588	29.4	NA	NA	NA	NA	NA	NA	NA
590	NA	NA	17	14	589	29.45	NA	NA	NA	NA	NA	NA	NA
591	NA	NA	17	14	590	29.5	NA	NA	NA	NA	NA	NA	NA
592	NA	NA	17	14	591	29.55	NA	NA	NA	NA	NA	NA	NA
593	NA	NA	17	14	592	29.6	NA	NA	NA	NA	NA	NA	NA
594	NA	NA	17	14	593	29.65	NA	NA	NA	NA	NA	NA	NA
595	NA	NA	17	14	594	29.7	NA	NA	NA	NA	NA	NA	NA
596	NA	NA	17	14	595	29.75	NA	NA	NA	NA	NA	NA	NA
597	NA	NA	17	14	596	29.8	NA	NA	NA	NA	NA	NA	NA
598	NA	NA	17	14	597	29.85	NA	NA	NA	NA	NA	NA	NA
599	NA	NA	17	14	598	29.9	NA	NA	NA	NA	NA	NA	NA
600	NA	NA	17	14	599	29.95	NA	NA	NA	NA	NA	NA	NA
601	NA	NA	17	14	600	30	NA	NA	NA	NA	NA	NA	NA
