# Supplementary material for: An automated feeding system for the African killifish reveals the impact of diet on lifespan and allows scalable assessment of associative learning
Source: eLife. 2022 Nov 10;11:e69008. doi: 10.7554/eLife.69008 (PMC9788828; doi:10.7554/eLife.69008)
Supplement: Figure 6—source data 3. [file elife-69008-fig6-data3.zip › Filtered and Interpolated Trajectories with Kinematics/t14_REC002 DLC_likelihood-euclidean-filtered_splines-interpolated_kinematics_02_resnet50_TrainAllTheThingsJun28shuffle1_1030000.csv]

	x2	y2	fishnum	recording_num	bodyparts_coords	seconds	velocity_x	velocity_y	velocity_xy	velocity_xy_5frame	velocity_xy_10frame	velocity_xy_20frame	velocity_xy_40frame
1	NA	NA	14	2	0	0	0	0	0	NA	NA	NA	NA
2	148.515533447266	290.502380371094	14	2	1	0.05	NA	NA	NA	NA	NA	NA	NA
3	143.576873779297	293.852874755859	14	2	2	0.1	-98.7731933593801	67.0098876953	119.358572274245	NA	NA	NA	NA
4	143.401689969576	293.786353478065	14	2	3	0.15	-3.50367619441954	-1.33042555587963	3.7477698748829	NA	NA	NA	NA
5	143.226506159856	293.71983220027	14	2	4	0.2	-3.50367619440021	-1.33042555590009	3.7477698748721	26.869930354751	NA	NA	NA
6	143.051322350135	293.653310922476	14	2	5	0.25	-3.50367619442011	-1.33042555587963	3.74776987488343	3.74776987487869	NA	NA	NA
7	142.876138540415	293.586789644681	14	2	6	0.3	-3.50367619439965	-1.33042555590009	3.74776987487157	3.74776987487653	15.308850114815	NA	NA
8	142.700954730694	293.520268366887	14	2	7	0.35	-3.50367619442011	-1.33042555587963	3.74776987488343	3.74776987487888	3.74776987487951	NA	NA
9	142.525770920974	293.453747089092	14	2	8	0.4	-3.50367619440021	-1.33042555590009	3.7477698748721	3.74776987488033	3.7477698748777	NA	NA
10	142.350587111253	293.387225811298	14	2	9	0.45	-3.50367619442011	-1.33042555588077	3.74776987488384	3.74776987487888	3.74776987487951	NA	NA
11	142.175403301532	293.320704533503	14	2	10	0.5	-3.50367619442011	-1.33042555590009	3.7477698748907	3.74776987488033	3.74776987487951	NA	NA
12	142.000219491812	293.254183255709	14	2	11	0.55	-3.50367619439965	-1.33042555587963	3.7477698748643	3.74776987487888	3.74776987487888	9.52830999484723	NA
13	141.825035682091	293.187661977914	14	2	12	0.6	-3.50367619442011	-1.33042555590009	3.7477698748907	3.74776987488014	3.7477698748796	3.74776987487915	NA
14	141.649851872371	293.12114070012	14	2	13	0.65	-3.50367619440021	-1.33042555587963	3.74776987486484	3.74776987487869	3.74776987487882	3.7477698748786	NA
15	141.47466806265	293.054619422325	14	2	14	0.7	-3.50367619441954	-1.33042555590009	3.74776987489017	3.74776987487888	3.74776987487951	3.74776987487919	NA
16	141.299484252929	292.988098144531	14	2	15	0.75	-3.50367619442011	-1.33042555587963	3.74776987488343	3.74776987487888	3.74776987487692	3.7477698748786	NA
17	141.124300443209	292.921576866737	14	2	16	0.8	-3.50367619440021	-1.33042555588077	3.74776987486524	3.74776987487877	3.74776987487951	3.74776987487919	NA
18	140.949116633488	292.855055588942	14	2	17	0.85	-3.50367619442011	-1.33042555590009	3.7477698748907	3.74776987487888	3.74776987487878	3.74776987487863	NA
19	140.773932823768	292.788534311148	14	2	18	0.9	-3.50367619439965	-1.33042555587963	3.7477698748643	3.74776987487516	3.74776987487951	3.74776987487919	NA
20	140.598749014047	292.722013033353	14	2	19	0.95	-3.50367619442011	-1.33042555590009	3.7477698748907	3.74776987488014	3.74776987487888	12.5507080102134	NA
21	140.423565204327	292.655491755559	14	2	20	1	-3.50367619440021	-1.33042555587963	3.74776987486484	3.74776987487869	3.74776987487769	21.3536461455479	NA
22	140.248381394606	292.588970477764	14	2	21	1.05	-3.50367619441954	-1.33042555590009	3.74776987489017	3.74776987488025	3.74776987487951	30.1565842808831	27.1340249964829
23	140.073197584885	292.52244919997	14	2	22	1.1	-3.50367619442011	-1.33042555587963	3.74776987488343	3.74776987487888	3.74776987487765	33.3891413556686	25.4842013744532
24	139.898013775165	292.455927922175	14	2	23	1.15	-3.50367619440021	-1.33042555590009	3.7477698748721	3.74776987488022	3.74776987487956	34.1890571297753	25.7707803849785
25	139.722829965444	292.389406644381	14	2	24	1.2	-3.50367619442011	-1.33042555588077	3.74776987488384	3.74776987487888	21.3536461455473	35.8283779220348	26.9455683606237
26	139.547646155724	292.322885366586	14	2	25	1.25	-3.50367619439965	-1.33042555590009	3.74776987487157	3.74776987487661	38.9595224162188	36.7476605899891	27.4465963144288
27	139.372462346003	292.256364088792	14	2	26	1.3	-3.50367619442011	-1.33042555587963	3.74776987488343	3.74776987487888	56.5653986868866	37.1689941307595	27.8268448869448
28	139.197278536283	292.189842810997	14	2	27	1.35	-3.50367619440021	-1.33042555590009	3.7477698748721	38.9595224162158	63.0305128364584	38.7589968565682	28.2610760986562
29	139.022094726562	292.123321533203	14	2	28	1.4	-3.50367619442011	-1.33042555587963	3.74776987488343	74.1712749575574	64.6303443846711	40.557306567404	28.5377840611749
30	144.079274495442	299.556416829427	14	2	29	1.45	101.1435953776	148.66190592448	179.806532581569	109.383027498894	67.9089859691908	42.0293514565297	29.0564968081457
31	149.136454264323	306.989512125651	14	2	30	1.5	101.14359537762	148.66190592448	179.806532581579	122.31325579804	69.7475513051006	43.9591395839217	31.3713069988255
32	154.193634033203	314.422607421875	14	2	31	1.55	101.1435953776	148.66190592448	179.806532581569	125.512918894463	70.5902183866395	44.7397399981185	36.0835826986264
33	156.954177856445	312.403839111328	14	2	32	1.6	55.2108764648398	-40.3753662109398	68.3989113706007	96.8584495221657	73.7702238382588	47.2206328740273	40.7958583984273
34	157.937622070312	312.316619873047	14	2	33	1.65	19.6688842773398	-1.74438476562045	19.7460853569996	65.3238276526438	77.3668432599284	47.7937908950784	44.3625275044572
35	156.954772949219	313.856384277344	14	2	34	1.7	-19.6569824218597	30.7952880859398	36.5341857200804	31.7974092743846	62.705056767512	50.1433668463683	47.9291966104861
36	157.976715087891	313.431701660156	14	2	35	1.75	20.4388427734398	-8.49365234375909	22.1334232339698	25.2271918784774	48.9587567516246	51.145422753979	49.0921775842111
37	158.06022644043	312.828735351562	14	2	36	1.8	1.67022705078011	-12.0593261718807	12.1744406902726	29.2207676253934	32.9140813093503	51.9059198990103	49.6950981301621
38	157.059280395508	311.359985351562	14	2	37	1.85	-20.0189208984398	-29.375	35.5478243910649	28.5516640128582	31.4107529115961	52.7743823224338	49.6922690753301
39	158.476638793945	309.969268798828	14	2	38	1.9	28.3471679687398	-27.8143310546795	39.7139640915794	32.5936858506054	30.9572374054856	53.3277982474706	49.8285114170432
40	157.147064208984	310.962219238281	14	2	39	1.95	-26.5914916992199	19.8590087890602	33.1886676574046	34.0307533443161	32.3777477235458	45.562285606078	50.5255601351135
41	159.157653808594	310.298919677734	14	2	40	2	40.2117919922	-13.2659912109409	42.3435324227056	37.5943139447148	32.5432942028575	41.3889678521031	50.5967993788401
42	158.486251831055	309.601623535156	14	2	41	2.05	-13.4280395507801	-13.9459228515591	19.3597781588259	32.6937071855778	33.2216214113812	42.0105811163697	50.5880064452718
43	156.013320922852	308.599456787109	14	2	42	2.1	-49.4586181640602	-20.0433349609409	53.3656273930588	36.2038314342333	31.7785408066088	48.2025754411861	50.6204730622618
44	156.328826904297	309.291473388672	14	2	43	2.15	6.3101196289	13.8403320312602	15.2109302958944	32.4929025551096	29.2887532350128	54.5359978791392	50.9236810645392
45	157.247375488281	311.656311035156	14	2	44	2.2	18.3709716796801	47.2967529296807	50.739288900682	32.4124894784463	28.419514444644	60.0300152989374	51.2008297271686
46	158.414428710938	311.886016845703	14	2	45	2.25	23.3410644531403	4.59411621093977	23.7888880270868	25.9627676685028	33.8191789525816	61.4366945784331	52.1268877368362
47	158.359436035156	310.939727783203	14	2	46	2.3	-1.09985351564035	-18.92578125	18.9577127755095	25.8837992844477	51.1070809233891	62.2212021295647	52.3848002615895
48	159.130035400391	311.661529541016	14	2	47	2.35	15.4119873047	14.4360351562602	21.1170183433414	20.6351974550548	64.994397970776	60.625541294092	52.6653064909711
49	158.875183105469	310.965942382812	14	2	48	2.4	-5.09704589843977	-13.9117431640807	14.8160883756188	35.1454553500536	78.1147583527928	59.0997162666824	53.4066332241481
50	160.099685668945	310.938323974609	14	2	49	2.45	24.4900512695199	-0.552368164060226	24.4962797537173	69.8016723683318	87.6822828743289	59.0217688136974	49.305077395
51	158.963607788086	306.257202148438	14	2	50	2.5	-22.7215576171801	-93.6224365234193	96.3401775020812	104.026028273049	90.3300949540086	57.2344591737586	45.0838516812376
52	165.505676269531	299.215133666993	14	2	51	2.55	130.8413696289	-140.841369628901	192.2387978669	130.345717421138	91.2207828477482	56.4362728924251	40.8724861943668
53	172.047744750977	292.173065185547	14	2	52	2.6	130.84136962892	-140.84136962892	192.238797866928	154.729368293603	89.4725417815752	54.0203132504964	39.5035603433631
54	175.209754943848	285.570434570312	14	2	53	2.65	63.2402038574202	-132.0526123047	146.414534116062	145.514734557964	88.9106792983521	54.053571234	39.310355234317
55	178.371765136719	278.967803955078	14	2	54	2.7	63.2402038574202	-132.05261230468	146.414534116043	112.639893327165	89.6240231827507	52.2582926079689	38.6894366150074
56	179.387451171875	276.668823242188	14	2	55	2.75	20.3137207031199	-45.9796142578	50.2670088238841	74.9190552901012	80.6497393949356	53.1083527196934	38.3627001907468
57	178.769866943359	275.419952392578	14	2	56	2.8	-12.3516845703199	-24.9774169922	27.8645917129055	47.4756411755663	61.7654648614612	52.8636806241686	38.7110506642376
58	178.590270996094	275.392181396484	14	2	57	2.85	-3.59191894529999	-0.555419921880684	3.63460768161118	24.5186780718983	43.0462285302167	52.5562306595084	38.0342396236565
59	178.615737915039	274.933013916016	14	2	58	2.9	0.509338378899997	-9.18334960935908	9.19746354338717	15.7847442319075	29.9923841152073	53.4854682008256	37.4894041367697
60	177.098510742188	274.486785888672	14	2	59	2.95	-30.3445434570199	-8.92456054688068	31.6297185977034	10.8910363957578	16.8343023416088	53.047869183922	37.4344040781186
61	177.053726196289	274.813598632812	14	2	60	3	-0.895690917980119	6.53625488279999	6.59733962393015	11.1734017703322	15.8866104853781	48.7787355103721	36.939492818251
62	177.199996948242	274.899841308594	14	2	61	3.05	2.92541503905966	1.72485351563978	3.3960525321572	12.5091270548484	14.506578400589	39.7343912723638	37.2045361336849
63	176.95133972168	274.942687988281	14	2	62	3.1	-4.97314453123977	0.856933593740905	5.04643455448317	9.14992661131932	15.6399195374416	30.8045452455401	36.6749651326657
64	177.669769287109	275.280303955078	14	2	63	3.15	14.3685913085801	6.75231933593977	15.876089965968	15.9884767388487	18.0602571032991	24.0847125894949	36.6583089272416
65	177.921493530273	274.582641601562	14	2	64	3.2	5.03448486328011	-13.9532470703205	14.8337163800581	18.1221204054202	16.4717151850934	17.3488579310774	37.5783252260535
66	175.922241210938	274.179443359375	14	2	65	3.25	-39.9850463867	-8.06396484373977	40.7900902615773	20.1064373045511	16.9077316258086	15.2887058030606	40.8999753205163
67	176.555313110352	274.485595703125	14	2	66	3.3	12.6614379882795	6.123046875	14.0642708650145	23.6113871517498	17.7033176832664	15.2008991989104	43.8152498310867
68	176.575134277344	275.233734130859	14	2	67	3.35	0.396423339840339	14.9627685546795	14.9680190501374	23.7935037588674	18.5628619608634	15.4429379532209	46.6602921911797
69	177.956588745117	274.295318603516	14	2	68	3.4	27.6290893554597	-18.7683105468591	33.4008392019619	17.8269865127684	18.1770410637824	15.8790920068569	48.8789228351437
70	177.224197387695	274.583953857422	14	2	69	3.45	-14.6478271484398	5.77270507811932	15.7442994156461	17.2845149611126	17.8634135205459	15.8470393425398	49.8652372497177
71	177.771377563477	274.611541748047	14	2	70	3.5	10.9436035156398	0.5517578125	10.957504031082	17.0192866171758	14.6908011207431	16.6445264627434	48.3614743933799
72	178.275680541992	274.872009277344	14	2	71	3.55	10.0860595703	5.20935058593977	11.3519131067354	12.742694975815	15.8952199972318	17.9727993749447	45.1134185890513
73	177.665298461914	275.176452636719	14	2	72	3.6	-12.2076416015597	6.0888671875	13.6418773304536	11.9333232822244	15.2459563690002	19.3296170148351	41.0950768415179
74	178.224853515625	274.957427978516	14	2	73	3.65	11.1911010742199	-4.38049316405909	12.0178809951578	11.5546157287179	13.6979269104148	19.2630466204831	39.2744910275636
75	177.721450805664	274.65966796875	14	2	74	3.7	-10.0680541992199	-5.95520019532046	11.6974409476934	14.505925033351	15.2223634999863	22.8983578441382	39.1638640280837
76	177.292236328125	274.514190673828	14	2	75	3.75	-8.58428955078011	-2.90954589843977	9.06396626354933	13.4726261208247	16.3813212996781	28.6915979213392	42.3204963395734
77	176.780258178711	275.715026855469	14	2	76	3.8	-10.2395629882801	24.0167236328193	26.1084596299012	14.6531588450146	18.2422810666231	34.7668190380047	44.3291948235545
78	176.811614990234	275.292419433594	14	2	77	3.85	0.627136230460223	-8.4521484375	8.47538276782173	18.5114037177481	20.0963720688068	40.764353722851	47.0384549923502
79	176.311950683594	274.548645019531	14	2	78	3.9	-9.99328613279999	-14.8754882812591	17.9205446161072	21.2080268706384	20.3490521771838	44.2723774694617	48.4254691991334
80	177.730194091797	273.924682617188	14	2	79	3.95	28.3648681640597	-12.4792480468602	30.988665311361	21.9786370998951	27.9333021677304	46.6826053155134	49.0731568604017
81	176.65380859375	273.589538574219	14	2	80	4	-21.5277099609398	-6.70288085938068	22.5470820280008	26.7201180167889	42.6923947219353	47.9442132763876	49.5389123595868
82	175.792098999023	274.814971923828	14	2	81	4.05	-17.2341918945398	24.5086669921807	29.9615107761846	26.0449455093531	53.6384180787777	50.4924459057388	50.0233691568925
83	176.465835571289	273.353668212891	14	2	82	4.1	13.4747314453199	-29.2260742187398	32.1827873522909	37.3552006177128	66.2827510767018	51.3856084374958	50.5433769335547
84	177.089935302734	273.726989746094	14	2	83	4.15	12.4819946289	7.46643066405909	14.544682078928	64.1767625732323	74.8468280285087	54.4642694656324	50.8774727550287
85	180.157852172852	270.605133056641	14	2	84	4.2	61.3583374023597	-62.4371337890591	87.5399408531595	85.2981990576603	78.1428471310406	60.97887012509	54.7018648643867
86	187.107406616211	266.991882324219	14	2	85	4.25	138.99108886718	-72.2650146484409	156.654891805598	105.845384136615	79.5071052530971	69.3522868760862	57.8773476267065
87	192.889236450195	263.453857421875	14	2	86	4.3	115.63659667968	-70.7604980468795	135.568693198325	123.648710547664	82.7426107448546	73.4574904481985	61.7209758739406
88	197.468765258789	258.500518798828	14	2	87	4.35	91.5905761718801	-99.0667724609398	134.918712747063	118.930493644368	82.6748448061848	78.6339720314795	65.5420104165464
89	201.204177856445	254.914566040039	14	2	88	4.4	74.7082519531199	-71.7190551757801	103.561314134176	94.837447932962	88.5794867540809	80.9718463914098	68.9022244553568
90	204.400512695312	254.998733520508	14	2	89	4.45	63.9266967773398	1.68334960938012	63.94885633668	80.1870224320489	94.0244380824496	82.2992743782637	68.6495999675052
91	206.157684326172	254.566787719727	14	2	90	4.5	35.1434326172	-8.63891601562045	36.1896632485662	59.5043054757548	96.012179030237	82.4332982564303	68.5756433812009
92	207.691497802734	251.854629516602	14	2	91	4.55	30.6762695312403	-54.2431640625	62.3165656937591	53.5102629604975	93.2765628176194	82.0739389388402	68.4918265680046
93	209.144287109375	252.463592529297	14	2	92	4.6	29.0557861328199	12.1792602539	31.5051279655931	69.1183825205307	90.9851929862571	81.7571368522743	68.5043142912246
94	212.762252807617	251.793182373047	14	2	93	4.65	72.3593139648398	-13.408203125	73.5911015578889	97.186910127512	87.096864754311	82.4918988895743	68.9983702392176
95	218.467086791992	256.018981933594	14	2	94	4.7	114.0966796875	84.5159912109398	141.989454136846	106.36610320319	86.4557016254868	86.5053718846353	69.6332322754107
96	225.648788452148	261.150482177734	14	2	95	4.75	143.63403320312	102.6300048828	176.532301283472	122.466080496759	85.3594912597634	87.0630973320738	69.8521646444449
97	230.958831787109	262.188903808594	14	2	96	4.8	106.20086669922	20.7684326172	108.212531072148	120.683466548124	81.4052671328259	88.6751327098764	69.4452576914367
98	235.640777587891	265.26171875	14	2	97	4.85	93.6389160156398	61.4562988281205	112.005014433441	103.793020730443	80.8394288983638	90.3196671102417	69.2901187226746
99	238.830322265625	264.727935791016	14	2	98	4.9	63.7908935546801	-10.6756591796795	64.6780318147144	73.5320723920149	76.4043110250678	93.5320714412518	70.3851156916959
100	241.621337890625	264.030395507812	14	2	99	4.95	55.8203125	-13.9508056640807	57.537225048438	56.4444310624619	78.986305686821	90.616594619497	73.0370994265594
101	242.401992797852	265.021179199219	14	2	100	5	15.6130981445398	19.8156738281398	25.227559591333	39.2127772999683	78.1140156339106	89.2070734860142	78.1133719613423
102	243.432022094727	264.535675048828	14	2	101	5.05	20.6005859375	-9.71008300781932	22.7743244243834	32.1251555020112	84.0737026021335	86.4912072302703	81.2643849148034
103	244.371932983398	263.648712158203	14	2	102	5.1	18.7982177734204	-17.7392578125	25.8467456209729	54.1795906431992	89.6541412342263	85.6230201449533	83.3360586196777
104	245.749633789062	264.137969970703	14	2	103	5.15	27.5540161132795	9.78515625	29.2399228249286	82.6959588758063	99.9672781281927	83.5324710128028	83.4744869216074
105	252.893286132812	268.538903808594	14	2	104	5.2	142.873046875	88.0186767578198	167.809400754378	111.702974141805	94.7774876135073	78.2875944257315	82.2385819398465
106	260.036938476562	272.939837646484	14	2	105	5.25	142.873046875	88.0186767578004	167.809400754368	140.095505168484	93.054655712265	70.3520424128037	78.7235433387996
107	267.180590820312	277.340771484375	14	2	106	5.3	142.873046875	88.0186767578198	167.809400754378	167.809400754374	91.5771473277148	65.4330249346749	75.5499084372908
108	274.324243164062	281.741705322265	14	2	107	5.35	142.873046875001	88.0186767577993	167.809400754368	135.375384583815	90.4066113915429	59.9462654138697	72.7706202684173
109	281.467895507812	286.142639160156	14	2	108	5.4	142.873046875	88.0186767578209	167.809400754378	103.413352548724	90.6606310005378	59.7983849919819	70.2452849864735
110	281.729797363281	286.247100830078	14	2	109	5.45	5.23803710938068	2.08923339843977	5.63931990158435	71.4513205136245	77.5888831646419	63.7749244748552	68.8752037224606
111	282.076797485352	286.048202514648	14	2	110	5.5	6.94000244141989	-3.97796630860057	7.99924057890968	40.7177176146015	62.5900691916969	73.7934456662543	68.3651304312772
112	282.423797607422	285.849304199219	14	2	111	5.55	6.94000244139943	-3.97796630858011	7.99924057888175	13.5118612467014	46.7923472672163	80.4548308907666	67.3141307535463
113	283.041870117188	286.192718505859	14	2	112	5.6	12.3614501953205	6.86828613279999	14.1413862592534	19.8023817454685	30.2383895935131	84.9149803870812	66.5616831279329
114	281.609466552734	285.504852294922	14	2	113	5.65	-28.6480712890807	-13.7573242187398	31.7801189148778	21.7667858346701	19.6294918557711	84.4570749536403	65.0451182695792
115	282.598480224609	287.07373046875	14	2	114	5.7	19.7802734375	31.3775634765602	37.0919223954197	22.1333740208082	32.772361336203	77.9717919950577	61.7505005945413
116	283.306549072266	286.532775878906	14	2	115	5.75	14.1613769531409	-10.8190917968795	17.8212610249179	19.7590615724246	54.5322356202437	70.3839893455254	57.806388183739
117	283.691070556641	286.226470947266	14	2	116	5.8	7.6904296875	-6.12609863279999	9.83218150957229	25.7471224648409	69.3325144538184	62.4246841647051	55.4408390860387
118	283.585144042969	286.267211914062	14	2	117	5.85	-2.11853027344091	0.81481933591931	2.26982401733562	45.7423409269376	79.4233493826195	55.2215734265929	52.9504605720507
119	286.501373291016	285.257690429688	14	2	118	5.9	58.3245849609409	-20.1904296874795	61.720423376959	87.2976854058173	78.2535189067429	46.9584985316953	51.4943421979887
120	291.260620117188	280.326293945312	14	2	119	5.95	95.1849365234398	-98.6279296875205	137.068014705903	116.531654886829	78.3547008254736	47.1338128254243	50.3166513380231
121	302.501617431641	281.262298583984	14	2	120	6	224.81994628906	18.7200927734398	225.597983419316	139.087637192814	78.177909499354	47.5231873765402	49.9716360266099
122	310.300262451172	281.413024902344	14	2	121	6.05	155.972900390619	3.01452636720001	156.002028914629	130.759915348645	78.0570210621938	48.1370542768222	49.4879837428769
123	316.052520751953	281.464294433594	14	2	122	6.1	115.04516601562	1.025390625	115.049735547265	110.96706072401	80.2047572596727	47.5003461109124	49.3080007437838
124	317.001800537109	281.137084960938	14	2	123	6.15	18.9855957031193	-6.54418945311932	20.081814156112	69.0581335928906	74.2875052076194	46.5577655263556	49.3898092773394
125	318.827423095703	280.592254638672	14	2	124	6.2	36.5124511718807	-10.8966064453205	38.1037415827261	39.5823872375591	61.4952643146455	45.2134067633512	45.7041824759677
126	318.299102783203	281.196533203125	14	2	125	6.25	-10.56640625	12.0855712890602	16.0533477637219	21.3218773265311	40.5141391328367	45.2607339546743	41.6450616322093
127	318.158935546875	281.604278564453	14	2	126	6.3	-2.80334472656023	8.15490722656023	8.62329713797091	17.8150950665939	26.941594099826	45.4486532374024	37.8254268763472
128	318.73486328125	282.642608642578	14	2	127	6.35	11.5185546875	20.7666015625	23.7471859921245	12.0234679052814	15.5773428392053	45.9546557302317	34.118123291027
129	318.626861572266	282.575042724609	14	2	128	6.4	-2.16003417967954	-1.35131835938068	2.54790285642588	11.9701446727827	14.8620121459683	43.1902994039954	33.2724068823134
130	318.285522460938	282.270751953125	14	2	129	6.45	-6.82678222656023	-6.08581542967954	9.14560577616399	14.3008009620929	12.0721127012288	36.8583782011911	38.0023380525868
131	319.068878173828	282.367736816406	14	2	130	6.5	15.6671142578	1.93969726562045	15.7867316012281	9.83280835187952	12.3435584099946	26.1498263869656	43.7767554566661
132	318.192138671875	281.858642578125	14	2	131	6.55	-17.5347900390602	-10.1818847656205	20.2765785845221	11.9089292253427	12.840285412611	18.5211365949872	48.0709577753642
133	318.184509277344	281.928588867188	14	2	132	6.6	-0.152587890620453	1.39892578126023	1.40722294105751	12.1207574971762	11.7045542007907	13.7010211004865	53.1660383028792
134	318.814422607422	281.783416748047	14	2	133	6.65	12.5982666015602	-2.90344238282046	12.9285072237419	12.7169721472064	12.0930936003714	14.3225436010384	54.7223491999215
135	318.313293457031	281.87939453125	14	2	134	6.7	-10.0225830078193	1.91955566406023	10.2047471353314	11.3797698631292	12.2214920877367	13.4365729568776	58.7843886652305
136	318.983001708984	281.222076416016	14	2	135	6.75	13.3941650390591	-13.1463623046795	18.7678048513792	13.5763000497018	11.7855136410945	12.9061339188932	62.1377300122938
137	319.661071777344	281.266571044922	14	2	136	6.8	13.5614013672	0.889892578119316	13.5905671641358	12.2772579754	10.1006790901484	13.2261695879894	64.5334998671123
138	320.19482421875	281.581024169922	14	2	137	6.85	10.6750488281205	6.2890625	12.3898738739207	12.3222266782972	11.8246993617677	13.0146731554611	65.3489060488489
139	319.945831298828	281.78466796875	14	2	138	6.9	-4.97985839843977	4.07287597656023	6.43329685223312	10.8540551349825	13.7830750561084	19.5863152329314	64.728799921157
140	319.521026611328	282.087127685547	14	2	139	6.95	-8.49609375	6.04919433593977	10.4295906498172	8.82158831716763	14.8010332125265	28.8708632797492	62.0069207335257
141	319.574737548828	281.518310546875	14	2	140	7	1.07421875	-11.3763427734398	11.4269471348058	10.0730986738336	13.4687094277919	40.030323536792	56.970994877788
142	319.62158203125	281.353424072266	14	2	141	7.05	0.936889648439774	-3.29772949217954	3.42823307506131	15.2888921368168	13.6120537633677	48.0048612739062	53.4125749173923
143	319.184448242188	282.176971435547	14	2	142	7.1	-8.74267578123977	16.4709472656193	18.6474256572506	17.2798397467557	14.3247921101315	58.831730494846	51.1024609687601
144	320.768493652344	281.811706542969	14	2	143	7.15	31.6809082031193	-7.30529785156023	32.512264167149	16.0833637206012	27.0795368654915	62.8869328734874	51.8316218700536
145	319.751007080078	281.871063232422	14	2	144	7.2	-20.3497314453193	1.18713378906023	20.3843286995119	18.4025192095679	45.5202344717618	72.3553705671098	53.7672623701028
146	319.677062988281	281.609069824219	14	2	145	7.25	-1.47888183593977	-5.23986816406023	5.44456700403296	18.5764855464294	68.2751334324895	79.0147260699133	61.4768879238334
147	320.405181884766	281.424285888672	14	2	146	7.3	14.5623779297	-3.69567871093977	15.0240105198947	38.8701815941662	85.909043457664	83.6183464968221	69.3722647432072
148	319.770568847656	282.165618896484	14	2	147	7.35	-12.6922607422	14.8266601562398	19.5172573415585	73.7606291967678	105.838761627924	84.743156367466	76.8895443412277
149	324.785430908203	277.723968505859	14	2	148	7.4	100.29724121094	-88.8330078125	133.980744405833	120.466903144378	111.990790690866	86.2673004383185	84.9368060176406
150	333.401885986328	273.178649902344	14	2	149	7.45	172.3291015625	-90.9063720703	194.83656671252	153.41556770576	129.909707921693	87.1554632658604	96.5614218339775
151	345.092498779297	270.708160400391	14	2	150	7.5	233.81225585938	-49.4097900390591	238.975936742083	193.101037709419	144.560742712035	87.7921633686104	108.020009504687
152	353.874389648438	268.792663574219	14	2	151	7.55	175.63781738282	-38.3099365234409	179.767333326806	185.111399787566	153.624639230277	88.3040132397975	113.416362552779
153	364.290496826172	265.590423583984	14	2	152	7.6	208.32214355468	-64.0447998047	217.944607359853	186.058786646618	155.161520624801	88.5039008370337	116.868413728231
154	368.944244384766	266.259704589844	14	2	153	7.65	93.0749511718807	13.3856201172	94.0325547965701	168.654582279692	145.455064011146	89.3407001390689	119.358820296191
155	378.876770019531	267.218292236328	14	2	154	7.7	198.6505126953	19.1717529296807	199.57350100778	153.833710754793	128.790692059959	94.097951783328	123.190134669187
156	386.341979980469	265.805358886719	14	2	155	7.75	149.304199218759	-28.2586669921807	151.954914907448	117.222003540182	107.309193304731	110.047641928774	125.095639385236
157	391.620635986328	265.587524414062	14	2	156	7.8	105.573120117181	-4.35668945313978	105.662975702314	105.798728234725	90.698983021931	125.518359898425	126.729176614053
158	393.353057861328	265.38427734375	14	2	157	7.85	34.6484375	-4.06494140623977	34.8860712867982	71.5225974732995	71.1690400461431	140.764415526994	127.37019441051
159	394.982879638672	264.517852783203	14	2	158	7.9	32.5964355468795	-17.3284912109398	36.9161782692831	45.963804329771	66.6906095872714	150.28729680235	128.089828353328
160	395.582427978516	263.242065429688	14	2	159	7.95	11.9909667968807	-25.5157470703	28.1928472006539	27.564255289069	58.2861956449629	164.251980388206	130.502495283873
161	396.547241210938	263.969055175781	14	2	160	8	19.2962646484398	14.5397949218602	24.1609491898058	25.1160765521042	75.5345411455125	176.009695472583	132.422893436805
162	397.220062255859	263.850067138672	14	2	161	8.05	13.4564208984193	-2.37976074218068	13.6652304988039	27.5824909398181	97.4120805665734	178.827863831652	134.9136443801
163	397.189117431641	264.981903076172	14	2	162	8.1	-0.618896484359084	22.63671875	22.6451776019742	45.0497938166264	126.367310429188	174.905096961617	136.60402625326
164	399.409088134766	263.916442871094	14	2	163	8.15	44.3994140625	-21.3092041015602	49.2482502078528	105.105277961254	155.119529593554	175.830707718894	137.11659829551
165	404.265563964844	260.788787841797	14	2	164	8.2	97.1295166015591	-62.5531005859398	115.529361584695	167.259905844078	199.713268716453	174.024898771265	137.469164793166
166	420.383926391602	258.958751678467	14	2	165	8.25	322.367248535161	-36.6007232665993	324.438369912944	227.618544306272	244.710197640434	171.176552700559	137.856043432038
167	436.502288818359	257.128715515137	14	2	166	8.3	322.367248535139	-36.6007232666004	324.438369912923	282.65656824729	266.956744641373	169.840006731284	139.363285909638
168	452.620651245117	255.298679351807	14	2	167	8.35	322.367248535161	-36.6007232665999	324.438369912944	354.376743616279	278.641153877091	169.997232453554	140.877692093991
169	468.739013671875	253.468643188477	14	2	168	8.4	322.36724853516	-36.6007232666004	324.438369912943	384.315117319614	284.970805850518	169.912356268338	140.554005830556
170	445.037948608398	252.960487365723	14	2	169	8.45	-474.02130126954	-10.1631164550798	474.130238429641	366.653583438668	289.763601897566	173.849527301886	137.882916479104
171	421.336883544922	252.452331542969	14	2	170	8.5	-474.02130126952	-10.1631164550798	474.13023842962	329.66376344791	266.818564255606	177.053623504999	134.236115853479
172	427.431488037109	242.340454101562	14	2	171	8.55	121.89208984374	-202.23754882814	236.130700508191	287.285043453745	242.267932895994	181.523275520403	131.619483010834
173	426.498016357422	235.428741455078	14	2	172	8.6	-18.6694335937398	-138.23425292968	139.489269959154	225.150460178853	213.62715447792	184.704151669486	127.84118557171
174	426.248504638672	229.807037353516	14	2	173	8.65	-4.990234375	-112.43408203124	112.544769942122	149.322011191598	184.705182943122	184.892496451951	126.633972974671
175	423.681945800781	222.047622680664	14	2	174	8.7	-51.3311767578193	-155.18829345704	163.45732205518	117.88228235332	147.985785887319	180.840377803003	122.620909113198
176	421.833801269531	217.672561645508	14	2	175	8.75	-36.962890625	-87.5012207031199	94.9879934933453	97.5905455079312	109.397049369564	165.664444935303	120.316620757895
177	420.52978515625	213.947616577148	14	2	176	8.8	-26.0803222656205	-74.4989013672	78.9320563167995	82.1253224324982	96.0898063994329	153.208211920852	118.59328319678
178	421.1416015625	212.147201538086	14	2	177	8.85	12.236328125	-36.0083007812403	38.0305857322095	70.8211115957849	90.7671494618816	140.990968660989	119.02172314108
179	419.852661132812	210.947402954102	14	2	178	8.9	-25.7788085937602	-23.9959716796801	35.2186545649566	69.4720875475301	84.8141870533846	130.820714858761	120.050497560452
180	423.57373046875	207.107864379883	14	2	179	8.95	74.4213867187602	-76.7907714843795	106.936267871613	74.2973304455458	71.9171537084405	111.513852570001	121.005410968569
181	424.633453369141	202.82487487793	14	2	180	9	21.1944580078205	-85.6597900390602	88.2428732520714	83.9437534158321	64.5103256150002	92.4625362343756	121.562438919524
182	425.531951904297	197.750900268555	14	2	181	9.05	17.9699707031193	-101.4794921875	103.058270806878	87.503051674271	64.1484909457099	84.4111021900169	122.581027973067
183	425.054992675781	193.464218139648	14	2	182	9.1	-9.53918457031932	-85.7336425781398	86.2627005836407	73.0131958210961	68.3547828440568	80.7772741818032	123.08299581792
184	425.831359863281	190.929702758789	14	2	183	9.15	15.52734375	-50.6903076171801	53.0151458571512	59.5485636824702	76.9362467744011	77.4372382304466	123.284128670289
185	425.583770751953	189.223220825195	14	2	184	9.2	-4.95178222656023	-34.1296386718801	34.486988605739	53.9996514458739	75.0419192526838	71.2169194551318	121.96066943456
186	425.880218505859	188.220123291016	14	2	185	9.25	5.92895507811932	-20.0619506835801	20.919712558942	52.7658122722816	75.5280230991871	69.4566888152301	115.101045279494
187	427.167816162109	184.681411743164	14	2	186	9.3	25.751953125	-70.7742309570398	75.3137096238965	66.3694418745312	72.7323979806008	67.3465596622766	107.911446576511
188	426.266906738281	180.779388427734	14	2	187	9.35	-18.0181884765591	-78.0404663086	80.0935047156793	77.0706426842715	70.7873989017248	68.046213828605	101.455539730519
189	425.338012695312	174.799438476562	14	2	188	9.4	-18.5778808593807	-119.59899902344	121.033293868399	91.507482515904	70.0602894075086	70.1886388525659	95.6895315989048
190	424.554718017578	170.470077514648	14	2	189	9.45	-15.6658935546795	-86.5872192382795	87.9929926544406	91.4651445153277	70.5166852018231	68.1612946352517	86.1812267543733
191	424.638061523438	165.815628051758	14	2	190	9.5	1.66687011720001	-93.0889892578	93.1039117171047	88.808985531168	74.40305201546	66.0712543340491	76.6729219098418
192	425.776123046875	162.23713684082	14	2	191	9.55	22.7612304687398	-71.5698242187602	75.102019621015	73.7511369404861	70.5446283788434	63.6387804257311	73.1146055133466
193	426.140869140625	158.916473388672	14	2	192	9.6	7.294921875	-66.4132690429602	66.8127097948809	63.9627277193746	67.7376448131531	61.4618399663536	71.9723248805772
194	426.686462402344	156.695297241211	14	2	193	9.65	10.9118652343795	-44.4235229492199	45.7440509149892	57.298621515016	63.4410309307308	61.6757608886277	71.5036567482337
195	426.514343261719	154.750350952148	14	2	194	9.7	-3.4423828125	-38.8989257812597	39.0509465488833	49.6241122423592	61.2806700178197	63.0809610661158	69.7621748130632
196	425.301940917969	152.018096923828	14	2	195	9.75	-24.248046875	-54.6450805664	59.7833806953115	46.6663040951383	56.6144855689111	64.5376456236849	69.7324260919391
197	424.897888183594	150.226623535156	14	2	196	9.8	-8.0810546875	-35.8294677734403	36.7294732577309	53.1309249209755	54.5451628708615	62.6146812321697	70.1040758002286
198	425.188079833984	147.641677856445	14	2	197	9.85	5.80383300779999	-51.6989135742199	52.0236690587764	58.5986123162647	52.1362810309824	61.920110800049	70.1634222310714
199	425.709930419922	143.773361206055	14	2	198	9.9	10.4370117187602	-77.3663330078	78.0671550441755	55.9303496228063	53.2912323697468	60.5583483390481	70.2930669410954
200	426.546844482422	140.561126708984	14	2	199	9.95	16.73828125	-64.2446899414199	66.3893835253294	59.4662134993638	55.6452369304085	60.8486009387451	70.3034819630233
201	424.500854492188	139.462905883789	14	2	200	10	-40.9197998046795	-21.9644165039	46.4420672280191	57.6062579668265	54.6722392319098	60.883307585308	70.7812318504401
202	424.592742919922	136.744018554688	14	2	201	10.05	1.83776855467954	-54.3777465820199	54.4087926405185	53.4515398185181	54.6847340854959	61.8181088366763	70.8885967989863
203	424.569000244141	134.607955932617	14	2	202	10.1	-0.474853515619316	-42.7212524414205	42.7238913960897	52.6918615445523	56.1025767869449	63.1673755793511	71.4158510031134
204	424.446563720703	131.745895385742	14	2	203	10.15	-2.44873046876023	-57.2412109375	57.2935643026335	53.4141288410134	57.6756657473654	65.5700752660207	72.7742940754033
205	425.275482177734	128.728118896484	14	2	204	10.2	16.5783691406193	-60.3555297851597	62.5909921555006	49.903254671628	60.4165318596705	68.3074301709947	74.5959410789779
206	422.786987304688	128.462127685547	14	2	205	10.25	-49.7698974609193	-5.31982421874034	50.0534037103244	54.5988956070632	65.1521296017048	70.0081633686481	74.2715829106475
207	424.325500488281	127.447929382324	14	2	206	10.3	30.7702636718602	-20.2839660644597	36.8544217935915	61.8997916762127	69.0910548024911	72.8615919381806	72.5873748156939
208	427.538482666016	128.243881225586	14	2	207	10.35	64.2596435547	15.9190368652398	66.2020960732661	68.1412021747888	74.1984701277199	72.2806306335377	76.9951414961968
209	432.149027506511	129.102984958225	14	2	208	10.4	92.2108968098996	17.18207465278	93.7980446483809	76.8901303623963	77.8489181622947	70.3974950296249	80.379413447882
210	436.759572347006	129.962088690864	14	2	209	10.45	92.2108968098996	17.18207465278	93.7980446483809	88.2788549333542	80.9696234115808	72.4456692907948	79.4872069247779
211	441.3701171875	130.821192423503	14	2	210	10.5	92.2108968098803	17.18207465278	93.7980446483619	93.7980446483766	85.3440875053865	75.491209366831	78.8286013651364
212	445.980662027995	131.680296156142	14	2	211	10.55	92.2108968098996	17.18207465278	93.7980446483809	93.7980446483766	91.0384497908654	78.1384131722415	81.8905031928214
213	450.59120686849	132.53939988878	14	2	212	10.6	92.2108968099008	17.1820746527601	93.7980446483784	93.7980446483728	88.4586844801306	81.3698620398732	86.2417146738758
214	455.201751708985	133.398503621419	14	2	213	10.65	92.2108968098996	17.18207465278	93.7980446483809	93.7980446483766	83.1193243118843	83.8728272621789	88.3409763047051
215	459.812296549479	134.257607354058	14	2	214	10.7	92.2108968098803	17.18207465278	93.7980446483619	93.7980446483766	84.4748067219191	86.1109210918401	89.1967806329466
216	464.422841389974	135.116711086697	14	2	215	10.75	92.2108968098996	17.18207465278	93.7980446483809	83.1193243118846	85.8302891319572	84.0055201976102	88.9487109535717
217	469.033386230469	135.975814819336	14	2	216	10.8	92.2108968098996	17.18207465278	93.7980446483809	72.440603975392	87.1857715419919	82.5600683992182	89.0803030582088
218	467.357162475586	134.848175048828	14	2	217	10.85	-33.5244750976597	-22.5527954101597	40.404442965918	75.1515687954653	88.5412539520265	92.0701721923445	88.4949613971873
219	465.680938720703	133.72053527832	14	2	218	10.9	-33.5244750976597	-22.5527954101602	40.4044429659183	77.8625336155378	89.8967363620632	100.200478556716	86.7371421020989
220	460.373219807943	132.920712788899	14	2	219	10.95	-106.154378255201	-15.9964497884198	107.352868748728	80.5734984356072	91.2522187720994	98.1258129108107	86.8456361706222
221	455.065500895182	132.120890299479	14	2	220	11	-106.154378255219	-15.9964497884005	107.352868748743	93.9631835921685	82.6669528898339	96.7738951449648	86.974191943675
222	449.757781982422	131.321067810058	14	2	221	11.05	-106.154378255201	-15.9964497884198	107.352868748728	107.352868748734	74.081687007571	101.962897548967	85.9551870172955
223	444.450063069662	130.521245320638	14	2	222	11.1	-106.1543782552	-15.9964497883999	107.352868748724	107.352868748733	95.6816599045585	109.3160537684	85.5990954066521
224	439.142344156901	129.721422831217	14	2	223	11.15	-106.15437825522	-15.9964497884198	107.352868748747	87.4713721641299	117.281632801548	111.111877343389	85.5952953560502
225	433.834625244141	128.921600341797	14	2	224	11.2	-106.1543782552	-15.9964497884005	107.352868748724	67.5898755795348	111.776819099702	110.086131094898	85.9190668824947
226	433.528106689454	129.174324035644	14	2	225	11.25	-6.13037109374091	5.05447387694005	7.94538582572574	97.4001362169485	107.717501157972	107.889258538495	85.5020974608933
227	433.221588134766	129.427047729492	14	2	226	11.3	-6.13037109375909	5.05447387695995	7.94538582575243	127.210396854361	116.740023555941	105.299014178237	84.8902712790367
228	435.910186767579	141.962165832519	14	2	227	11.35	53.7719726562591	250.70236206054	256.404171935793	116.200769450671	130.090853584774	104.709292160837	85.4217311190789
229	438.598785400391	154.497283935547	14	2	228	11.4	53.7719726562409	250.70236206056	256.404171935808	127.963630151815	132.327018324716	103.076789174573	84.4182986726762
230	438.669769287109	157.111557006836	14	2	229	11.45	1.41967773435908	52.2854614257801	52.3047317302763	165.890171532348	128.920043417698	101.24560305045	83.5818270106481
231	435.765350341797	158.756698608398	14	2	230	11.5	-58.0883789062398	32.9028320312403	66.7596893314438	162.7815709526	133.111564187157	98.4571745205191	81.677623088949
232	438.092315673828	168.357635498047	14	2	231	11.55	46.5393066406205	192.01873779298	197.578092728416	137.443639795071	136.516341348903	93.7719608623494	79.5348601290897
233	436.333129882812	180.271514892578	14	2	232	11.6	-35.1837158203205	238.27758789062	240.861169037056	141.639317384724	113.736924417115	89.8283287734311	77.4244594312558
234	430.676483154297	177.098663330078	14	2	233	11.65	-113.1329345703	-63.45703125	129.71451614816	138.259498222498	88.8719455475985	87.3177634499215	76.0294289818435
235	429.134063720703	173.774963378906	14	2	234	11.7	-30.8483886718795	-66.4739990234403	73.2831196785433	107.142511165458	90.7143870011968	85.7272126731494	74.2354916498426
236	428.035614013672	171.536972045898	14	2	235	11.75	-21.9689941406205	-44.7598266601597	49.8605935203158	64.6922778816305	89.1968478830658	86.9986747241764	72.3280340258352
237	428.346649169922	169.460479736328	14	2	236	11.8	6.220703125	-41.5298461914	41.993157443216	40.3002513001264	70.8038981687577	87.2204741588551	70.3960406267949
238	428.459899902344	168.034469604492	14	2	237	11.85	2.26501464843977	-28.5202026367205	28.6100026179174	39.7894566176695	49.5658039620877	78.7732900458132	70.3122265343354
239	428.275054931641	167.693649291992	14	2	238	11.9	-3.69689941405909	-6.81640625	7.75438324063942	40.1341975436331	42.3085085751273	68.6361187886365	70.9261524286383
240	425.951416015625	165.027709960938	14	2	239	11.95	-46.4727783203205	-53.3187866210795	70.729146266259	34.4652851720571	42.5343819286012	69.0378411104856	69.1102876116069
241	424.141174316406	163.190490722656	14	2	240	12	-36.2048339843795	-36.7443847656403	51.5842981501339	34.4393300425449	40.8857852611963	66.5813510329332	67.0455150204891
242	423.994812011719	162.523941040039	14	2	241	12.05	-2.92724609374091	-13.3309936523398	13.6485955853357	44.3167658501283	37.9246069688073	57.1068227092127	65.8200168742901
243	425.134368896484	163.377883911133	14	2	242	12.1	22.7911376953	17.0788574218801	28.4802269703567	45.2793072395329	43.809655674511	45.5328650941112	63.7569910977741
244	422.502746582031	164.490295410156	14	2	243	12.15	-52.6324462890591	22.2482299804597	57.1415622785562	41.6373729787594	48.4002920296745	40.9469806202975	61.3134522810246
245	424.681182861328	167.575881958008	14	2	244	12.2	43.5687255859398	61.7117309570403	75.5418532132821	41.3839287655576	47.3612952197744	38.3848522047867	60.2261671183306
246	425.884613037109	168.731918334961	14	2	245	12.25	24.0686035156193	23.1207275390597	33.3746268462662	53.1799813064771	43.9658541828006	36.7668095131752	60.1522274920286
247	425.668792724609	169.312149047852	14	2	246	12.3	-4.31640625	11.6046142578199	12.3813745193268	52.4838182092207	43.4097472496678	35.4930670753528	60.6466919543142
248	424.110961914062	173.398284912109	14	2	247	12.35	-31.1566162109398	81.7227172851403	87.4604896749542	49.4432832000159	41.4999262261347	35.9151609078339	55.315247384323
249	423.373443603516	175.977966308594	14	2	248	12.4	-14.7503662109193	51.5936279297	53.6607467922741	46.2943353868419	39.5854526654678	38.7755156827036	49.7696267077624
250	423.109100341797	178.983322143555	14	2	249	12.45	-5.28686523438068	60.1071166992199	60.3391781672583	45.435565733778	34.2353224809721	36.9749721727644	51.4732413819619
251	423.614379882812	178.261016845703	14	2	250	12.5	10.1055908203	-14.4461059570398	17.6298877803959	29.8198711457924	32.6478337651542	35.6338555204592	50.7160905459882
252	423.426147460938	178.618911743164	14	2	251	12.55	-3.76464843747954	7.15789794921989	8.08752625400767	26.6870871217148	33.0615271818982	37.8680728862308	47.3582161160546
253	422.988525390625	178.449966430664	14	2	252	12.6	-8.75244140626023	-3.37890625	9.38201673502599	19.0273617619283	28.0206661411568	37.6856534221171	42.9260589385148
254	423.154144287109	180.342575073242	14	2	253	12.65	3.31237792967954	37.8521728515597	37.9968266718864	19.0013321434666	29.1507393357328	35.3091411121278	42.0292975235416
255	424.118988037109	179.810089111328	14	2	254	12.7	19.296875	-10.6497192382795	22.0405513683258	20.6874886300183	26.5886491257544	34.7251215635118	41.8731937805333
256	424.476196289062	179.011337280273	14	2	255	12.75	7.14416503906023	-15.9750366211	17.4997396880873	26.2214611365211	27.3018568581178	33.3057802598809	41.8688233728306
257	424.964538574219	179.67741394043	14	2	256	12.8	9.76684570313978	13.3215332031398	16.5183086867662	31.6143915497507	32.3263985227939	34.0729097497733	43.0575175849159
258	424.090362548828	181.310791015625	14	2	257	12.85	-17.4835205078193	32.6675415039	37.0518792675401	34.1499364895804	33.8713806180994	31.8572047228329	43.5870781531628
259	423.487091064453	184.502349853516	14	2	258	12.9	-12.0654296875	63.8311767578199	64.9614787380341	35.6023815727689	31.0328295587878	30.9031346268883	44.8432847835083
260	424.964508056641	183.590957641602	14	2	259	12.95	29.5483398437602	-18.2278442382801	34.7182760674742	43.9653084155694	35.2149206460515	33.9086416534383	43.9386704612936
261	425.663116455078	182.568786621094	14	2	260	13	13.9721679687398	-20.4434204101597	24.7619651040302	41.5213000996777	33.9637267546075	34.8508300590433	42.941135169634
262	426.901733398438	179.928207397461	14	2	261	13.05	24.7723388672	-52.8115844726602	58.3329429007685	30.4512675678249	35.0842923176484	37.6096095228964	44.3374791797819
263	427.179870605469	181.138244628906	14	2	262	13.1	5.56274414061932	24.2007446289	24.8318376880815	36.2799048025225	35.693743304509	40.3192527829185	46.2160896822595
264	427.20263671875	181.618270874023	14	2	263	13.15	0.455322265620453	9.60052490234034	9.61131607877021	32.325071936446	32.6555299180439	43.1116144267857	47.8776423246632
265	426.445983886719	184.720397949219	14	2	264	13.2	-15.1330566406205	62.0425415039199	63.8614622409623	26.2032762197274	41.2286341811222	45.3615353562798	48.7740362333719
266	426.226959228516	184.839660644531	14	2	265	13.25	-4.38049316405909	2.38525390623977	4.98780077364769	29.8661865093402	42.3998032599687	46.9708372324859	52.6022385675348
267	426.06884765625	186.216812133789	14	2	266	13.3	-3.16223144532046	27.5430297851602	27.7239643171751	34.8597922682628	42.8928205229989	50.621968094479	52.7308125687786
268	426.551452636719	188.319458007812	14	2	267	13.35	9.65209960937955	42.0529174804597	43.146389136146	46.1773635597219	46.7671249477375	51.2589953984918	53.7974590752117
269	425.599914550781	189.763031005859	14	2	268	13.4	-19.0307617187591	28.8714599609403	34.5793448733831	52.4745345834915	55.1903992947836	50.9110538843129	54.3496249534321
270	423.367736816406	195.356552124023	14	2	269	13.45	-44.6435546875	111.87042236328	120.449318698258	59.5823648262705	55.5081500665082	50.9023687498229	53.4324711904269
271	423.716888427734	197.146499633789	14	2	270	13.5	6.98303222655909	35.7989501953199	36.4736558924953	63.6680633861348	59.9779477103642	50.2484148188088	53.1334561655411
272	424.369323730469	200.241638183594	14	2	271	13.55	13.0487060547	61.9027709961	63.2631155310704	75.5210063213044	66.1596438713097	50.8068854733331	53.5264212259313
273	423.601043701172	203.326141357422	14	2	272	13.6	-15.3656005859398	61.6900634765597	63.5748819354672	64.8389365732945	66.8242474924746	54.7465259424019	53.936372038693
274	427.080291748047	206.474411010742	14	2	273	13.65	69.5849609375	62.9653930664	93.8440595492312	67.481360837237	69.166577850582	60.4461435371986	53.7638510435681
275	428.473571777344	209.523071289062	14	2	274	13.7	27.8656005859398	60.9732055664	67.0389699582086	72.7369229163488	60.5761033185235	62.8229509032321	54.2206112246825
276	430.142364501953	211.363403320312	14	2	275	13.75	33.3758544921807	36.806640625	49.6857772122075	69.9804315988144	58.0970263776488	71.8986968751887	54.9513519971977
277	431.855743408203	215.499618530273	14	2	276	13.8	34.267578125	82.7243041992205	89.5409259266295	62.8121493798596	58.7209504236672	71.3887153877838	55.2681152938867
278	433.566650390625	217.308212280273	14	2	277	13.85	34.2181396484398	36.171875	49.7924253477951	56.3132700637524	62.7259269370662	75.7377134275904	55.6375579690977
279	433.100891113281	220.170700073242	14	2	278	13.9	-9.31518554687955	57.2497558593795	58.0026484544573	48.7126919180607	65.7018877796135	77.796115279976	54.425501625604
280	432.336212158203	221.719436645508	14	2	279	13.95	-15.2935791015602	30.9747314453205	34.5445733776726	44.7049779309855	70.1377517399559	72.9563007274155	54.6637595663373
281	432.200500488281	221.151275634766	14	2	280	14	-2.71423339843977	-11.3632202148403	11.6828864837489	55.4714222753181	83.8194460400132	71.416082272039	54.8140054056696
282	431.722106933594	224.593307495117	14	2	281	14.05	-9.56787109374091	68.8406372070199	69.5023559912538	68.5916261793675	76.617786904258	69.4432329289662	53.9027068885444
283	434.102416992188	229.195404052734	14	2	282	14.1	47.6062011718807	92.0419311523403	103.624647069458	83.9622334161594	84.6511793627063	67.5534912944675	54.3094313906752
284	436.655181884766	234.82373046875	14	2	283	14.15	51.0552978515602	112.56652832032	123.603667974704	118.926200161966	86.4256527093699	64.4160876603506	54.3782996174621
285	440.159606933594	239.15299987793	14	2	284	14.2	70.0885009765591	86.5853881836	111.397609561632	108.53059587753	85.3364981363075	63.0796870930852	52.8654868245436
286	443.4482421875	247.878997802734	14	2	285	14.25	65.7727050781205	174.51995849608	186.502720212781	113.830936450095	84.7351381664292	62.9318667619095	53.3089440158968
287	444.322387695312	247.818786621094	14	2	286	14.3	17.4829101562398	-1.20422363279999	17.524334569077	104.259679239372	80.1655154342652	59.9142624932945	53.67223616321
288	441.584350585938	253.720932006836	14	2	287	14.35	-54.7607421874795	118.04290771484	130.126349932278	86.7107628564556	72.3810556518687	60.0161205397037	53.7645939572257
289	438.093994140625	252.250701904297	14	2	288	14.4	-69.8071289062602	-29.4046020507801	75.7473819210933	50.5440761708926	63.1302875410876	57.9399493668951	53.6077717813928
290	437.4453125	253.23957824707	14	2	289	14.45	-12.9736328125	19.7775268554602	23.6530276470482	51.8004349909999	56.0216224462146	58.4251503828517	52.0365171601204
291	437.188385009766	253.119827270508	14	2	290	14.5	-5.13854980467954	-2.39501953123977	5.66928678496618	30.9311748536429	42.0442874838058	59.3795959925304	53.5766438047133
292	436.462921142578	252.176147460938	14	2	291	14.55	-14.5092773437602	-18.8735961914	23.8061286696133	22.0008958428029	43.2107380823309	56.9985283037558	54.3885228587376
293	435.182067871094	252.031433105469	14	2	292	14.6	-25.6170654296807	-2.89428710938012	25.7800492454934	25.3324820359736	35.3810617167011	53.8723368389486	53.9761901376774
294	433.699554443359	252.5	14	2	293	14.65	-29.6502685547	9.37133789061988	31.0959868668933	33.544498796719	29.4542460244203	48.3104556977256	52.2191609452841
295	434.339050292969	250.588592529297	14	2	294	14.7	12.7899169922	-38.2281494140602	40.3109586129018	34.621041173662	31.5138026293959	42.9080227458552	50.8513205763865
296	434.638854980469	252.905746459961	14	2	295	14.75	5.99609375	46.3430786132801	46.7293705886935	39.8309485797593	34.0240538186315	34.7191911566049	50.5078087975746
297	434.759063720703	254.360229492188	14	2	296	14.8	2.40417480468068	29.0896606445403	29.188840554328	36.9075962060377	33.8315411732464	35.9557569386362	49.2867103480375
298	434.521820068359	256.940826416016	14	2	297	14.85	-4.74487304688068	51.6119384765602	51.82958627598	37.6951232228183	35.3636180260284	31.791474486861	49.0151591967536
299	434.432373046875	256.121734619141	14	2	298	14.9	-1.78894042967954	-16.3818359375	16.4792249982852	34.503608840544	33.4906238543635	29.4194282828097	48.2076739259359
300	435.037658691406	258.249755859375	14	2	299	14.95	12.1057128906205	42.5604248046795	44.2485936968048	33.0420411728308	29.7944230454957	31.1167335928253	47.8312823770015
301	433.7509765625	259.093383789062	14	2	300	15	-25.7336425781205	16.8725585937398	30.771798677322	30.8962874722976	27.394094829404	35.7372053373876	47.6138233562021
302	434.183166503906	260.098449707031	14	2	301	15.05	8.64379882812045	20.1013183593807	21.8810022157622	30.0736515026893	28.7007757949415	39.333812788509	46.9132304121677
303	434.0361328125	262.148223876953	14	2	302	15.1	-2.94067382812045	40.9954833984398	41.1008177733138	21.8937228681732	28.201887257021	40.3988889808874	45.2311669231098
304	433.680816650391	261.642211914062	14	2	303	15.15	-7.10632324217954	-10.1202392578205	12.3660451502439	20.2845808182639	29.3846105411991	40.0222342302176	44.8001906503979
305	433.524230957031	261.582885742188	14	2	304	15.2	-3.13171386720001	-1.18652343747954	3.34895052422413	24.3595104170522	30.7196645562547	38.6229540596878	45.3780371848192
306	434.466583251953	262.217834472656	14	2	305	15.25	18.8470458984398	12.6989746093602	22.7260884277755	25.5074870417444	37.4503568561436	38.0837508332397	42.2353142192707
307	435.042816162109	264.250518798828	14	2	306	15.3	11.5246582031193	40.6536865234398	42.2556502097037	28.6955695797088	44.8360844037715	38.6591582027805	43.3170508948144
308	433.689086914062	262.33935546875	14	2	307	15.35	-27.0745849609398	-38.2232666015602	46.8407008967745	39.5456062443363	45.4341599357463	38.0141978538035	40.5904377602942
309	434.455078125	263.529479980469	14	2	308	15.4	15.3198242187602	23.8024902343795	28.3064578400662	54.6161328940234	46.5538446060717	38.4753984849767	39.282490356536
310	434.889221191406	266.376525878906	14	2	309	15.45	8.68286132812045	56.9409179687409	57.5991338473614	65.3126583904908	47.4514850738799	37.2374143711513	39.4881885965839
311	435.936645507812	271.167297363281	14	2	310	15.5	20.9484863281193	95.8154296875	98.078721676211	65.3608328297482	48.7734068370755	35.8480507198738	39.7335157500961
312	436.512115478516	275.919494628906	14	2	311	15.55	11.5093994140807	95.0439453125	95.7382776920409	64.4121196324345	48.6175406106195	36.8279325205797	39.3807736778799
313	437.728637695312	277.934875488281	14	2	312	15.6	24.3304443359193	40.3076171875	47.0815730930617	55.3573639034234	47.8265084505861	36.589997007271	39.377485387974
314	437.55078125	279.099517822266	14	2	313	15.65	-3.55712890623977	23.2928466797	23.5628918534975	42.9306807801276	47.5661864287543	41.2899256030703	39.4219242987621
315	437.486877441406	279.712463378906	14	2	314	15.7	-1.27807617187955	12.2589111328	12.3253552023061	31.9224228307483	43.7551641860479	47.8480516237832	39.8611746736055
316	436.976470947266	277.989196777344	14	2	315	15.75	-10.2081298828	-34.4653320312409	35.9453060597318	30.2921840714239	34.2457445836039	49.7514372819365	38.9294231012387
317	435.615386962891	276.4765625	14	2	316	15.8	-27.2216796875	-30.2526855468795	40.6969879451444	30.7202532250741	28.8197806373878	50.6783448509925	39.361866274621
318	433.92431640625	277.440521240234	14	2	317	15.85	-33.8214111328205	19.2791748046795	38.9303792964397	32.1529644686724	27.7458340787956	49.3894010337273	38.8305006367409
319	433.332305908203	278.581207275391	14	2	318	15.9	-11.8402099609398	22.8137207031409	25.7032376217483	25.5608083870802	36.026006600069	49.1455524302623	39.3597657484034
320	434.163208007812	279.090270996094	14	2	319	15.95	16.6180419921795	10.1812744140591	19.4889114202979	25.7171384440273	48.2446181736865	47.8596436003426	39.0293464101616
321	434.160430908203	278.941070556641	14	2	320	16	-0.0555419921795419	-2.98400878905909	2.98452565177067	25.1994840861673	50.7294677267975	43.7298261628045	38.3862391353591
322	433.042633056641	277.194152832031	14	2	321	16.05	-22.3559570312398	-34.9383544922	41.4786382298801	41.3317599750639	52.7391490913655	39.4277345672507	38.2470869911471
323	433.032592773438	275.377075195312	14	2	322	16.1	-0.200805664060226	-36.3415527343807	36.3421075071396	64.3362718787006	50.9522936168686	38.3560817950606	37.7524972022573
324	436.948608398438	271.778686523438	14	2	323	16.15	78.3203125	-71.9677734374795	106.364617066231	75.8981270665148	50.7249184317703	38.8216143673066	37.9762767289441
325	436.520660400391	265.066741943359	14	2	324	16.2	-8.55895996093977	-134.238891601581	134.511470938481	79.7611597387037	51.9641230146372	41.0993952875232	38.4254836212816
326	437.850509643555	262.333389282226	14	2	325	16.25	26.596984863279	-54.6670532226597	60.7938015908414	76.7051031475699	53.2139077420052	39.7750953692376	37.9443478791696
327	439.180358886719	259.600036621094	14	2	326	16.3	26.5969848632801	-54.6670532226403	60.7938015908246	60.1180768884766	50.0356884971137	40.0645743464614	36.9749730925087
328	439.585632324219	258.628051757812	14	2	327	16.35	8.10546875	-19.4396972656398	21.0618245514711	39.5919741505738	48.9663295113256	39.6468034196782	35.8909720386717
329	438.930816650391	257.656677246094	14	2	328	16.4	-13.0963134765591	-19.4274902343602	23.4294857707647	30.5296884174956	41.6172221345441	40.2441330118301	35.2703270612519
330	438.594787597656	256.098449707031	14	2	329	16.45	-6.72058105470001	-31.1645507812591	31.8809572489671	20.3102172555237	33.9541724013599	40.8212784491719	33.9173651836502
331	437.988098144531	255.617630004883	14	2	330	16.5	-12.1337890625	-9.61639404296022	15.4823729254506	21.2275558750812	28.8207230116777	40.9244275508445	31.5524136103266
332	437.757720947266	256.044219970703	14	2	331	16.55	-4.60754394529999	8.5317993164	9.69644578096501	23.1163673806116	27.3899996015573	39.6662414617145	29.2459731366079
333	438.228118896484	254.851181030273	14	2	332	16.6	9.40795898435908	-23.8607788086	25.6485176492584	28.3163706521459	28.3413132224878	38.9149973972437	28.8983936987944
334	438.667388916016	253.267288208008	14	2	333	16.65	8.78540039064092	-31.6778564453	32.8735432984172	27.1117576058599	29.7633475918898	34.662627854818	29.1387812919694
335	435.8779296875	254.038284301758	14	2	334	16.7	-55.7891845703205	15.419921875	57.8809736066385	34.4697819475909	29.6784338837066	29.00291561878	29.6601073014246
336	436.304077148438	254.243453979492	14	2	335	16.75	8.52294921876023	4.10339355467954	9.45930769402028	35.4550705698944	28.6349473596837	26.1372584764027	29.5909345394438
337	438.037994384766	252.695541381836	14	2	336	16.8	34.6783447265602	-30.9582519531199	46.48656748962	36.410327803168	29.2967944263154	23.2716013340248	29.4029697303282
338	437.112976074219	251.478408813477	14	2	337	16.85	-18.5003662109409	-24.3426513671801	30.5749607607761	31.0404971152672	28.8636652831619	22.392543043616	30.8053408874527
339	435.302612304688	250.962310791016	14	2	338	16.9	-36.2072753906193	-10.3219604492199	37.6498294647852	30.1581371135076	27.7080335750918	21.3951016922415	31.5165276241384
340	436.791137695312	250.524444580078	14	2	339	16.95	29.7705078124795	-8.75732421875966	31.0318201671346	24.1238069050399	24.0516588362002	19.9750867669578	31.6518323464966
341	436.544097900391	250.576065063477	14	2	340	17	-4.94079589841931	1.03240966797955	5.04750768522196	22.2722599964293	23.4537939411276	19.3750010578487	33.9381455733892
342	435.743713378906	250.418502807617	14	2	341	17.05	-16.0076904297	-3.15124511720001	16.3149164472818	19.0057393470155	19.1532030664924	19.0642117059651	38.5882858112259
343	434.84878540039	249.839569091797	14	2	342	17.1	-17.8985595703205	-11.5786743164	21.3172262177229	17.0628205571332	16.4437728647442	19.4407056025281	40.4311022823975
344	433.953857421875	249.260635375976	14	2	343	17.15	-17.8985595703	-11.5786743164199	21.3172262177165	16.7494507687476	13.0268557925931	19.4559482166322	42.0303930464227
345	433.058929443359	248.681701660156	14	2	344	17.2	-17.8985595703205	-11.5786743164	21.3172262177229	14.1825992279449	10.271739650209	18.2208193153261	39.0561304995789
346	433.225555419922	248.631469726562	14	2	345	17.25	3.33251953126023	-1.00463867188012	3.48065874329385	10.6152857330591	10.1150547560137	19.40677370965	39.131627736902
347	433.392181396484	248.581237792969	14	2	346	17.3	3.33251953123977	-1.00463867185965	3.48065874326836	7.04797223817064	8.83162898561486	18.741365114195	39.1971948029924
348	433.558807373047	248.531005859375	14	2	347	17.35	3.33251953126023	-1.00463867188012	3.48065874329385	3.48065874328484	10.0177459218944	21.9638783552272	40.5339414789657
349	433.725433349609	248.480773925781	14	2	348	17.4	3.33251953123977	-1.00463867188012	3.48065874327426	3.48065874327974	11.2038628581727	22.7889222364468	40.155045189217
350	433.892059326172	248.430541992187	14	2	349	17.45	3.33251953126023	-1.00463867188012	3.48065874329385	3.48065874328484	12.389979794452	22.4823862438212	40.8713722371772
351	434.058685302734	248.380310058594	14	2	350	17.5	3.33251953123977	-1.00463867185965	3.48065874326836	9.4202061107298	15.3597534781725	26.951863595934	40.841446905869
352	434.225311279297	248.330078125	14	2	351	17.55	3.33251953126023	-1.00463867188012	3.48065874329385	15.3597534781748	18.3295271618976	37.5103301607372	42.1161712900149
353	434.449322509766	249.973803710938	14	2	352	17.6	4.48022460937977	32.87451171876	33.1783955805187	21.2993008456192	27.4839838457102	41.9472071675513	43.3006010083654
354	434.673333740235	251.617529296875	14	2	353	17.65	4.48022460938091	32.8745117187401	33.1783955804991	27.2388482130653	32.5509886803004	49.3981582380274	44.2790487616659
355	434.897344970703	253.261254882813	14	2	354	17.7	4.48022460935931	32.87451171876	33.1783955805159	33.1783955805103	34.6930328374334	49.1093453803777	43.3917579337242
356	435.121356201172	254.90498046875	14	2	355	17.75	4.48022460937977	32.8745117187401	33.178395580499	45.5477615806906	43.7886724358543	52.1259969974013	44.1166701531577
357	435.345367431641	256.548706054688	14	2	356	17.8	4.48022460938091	32.87451171876	33.1783955805188	49.7422238824261	66.1890313358596	55.12278827196	43.5050272093911
358	434.637145996094	261.246887207031	14	2	357	17.85	-14.1644287109409	93.9636230468602	95.0252255814201	48.0867648292476	73.8766684132081	58.6753399143154	43.7974212864006
359	432.864105224609	263.293121337891	14	2	358	17.9	-35.4608154297	40.9246826172	54.1507070891766	60.3384966586433	87.5924536178822	58.9149886861926	43.4661105413677
360	432.725128173828	264.530395507812	14	2	359	17.95	-2.77954101561932	24.7454833984193	24.9011003146238	99.1996670912089	85.8287109663034	61.7676577073966	44.0562707275272
361	436.749633789062	267.000061035156	14	2	360	18	80.4901123046795	49.3933105468807	94.4370547274772	102.205575245726	88.8922405166301	62.3078927538892	46.3008594876111
362	425.580963134766	264.847503662109	14	2	361	18.05	-223.373413085919	-43.0511474609409	227.484247743347	125.442683353338	91.9160493820225	65.1681308740647	47.8676075943014
363	425.259613037109	259.354156494141	14	2	362	18.1	-6.42700195314092	-109.866943359359	110.054766354003	123.570657103359	89.8666959829206	67.1604964142026	48.8758262485771
364	428.887817382812	251.648818969727	14	2	363	18.15	72.5640869140602	-154.106750488281	170.33624762724	117.445984374617	85.2789886920847	69.1021493066996	49.4585395240266
365	429.613311767578	251.927139282227	14	2	364	18.2	14.5098876953205	5.56640625	15.5409690647286	84.6324316728361	88.8422825773597	68.5626965521222	49.7052544398351
366	431.683197021484	249.498962402344	14	2	365	18.25	41.3977050781193	-48.5635375976597	63.8136910837655	77.5278167201156	80.8271130719242	68.8265665966654	50.5331427652665
367	434.823944091797	249.063262939453	14	2	366	18.3	62.8149414062602	-8.71398925781989	63.4164842344426	45.1152940308312	64.1472304122698	68.2686893045872	51.4324599767044
368	431.423675537109	250.588256835938	14	2	367	18.35	-68.0053710937602	30.4998779297	74.5316915904009	54.1139080513602	60.4443244151972	65.630964217574	51.6271623259755
369	431.460571289062	251.000289916992	14	2	368	18.4	0.737915039060226	8.24066162107954	8.27363418081828	44.2082417692315	50.611844995517	64.1432988462886	54.4172376676485
370	430.318389892578	253.803207397461	14	2	369	18.45	-22.8436279296795	56.0583496093801	60.5340391673736	43.6620291517036	51.296682137941	65.6301552112331	56.9473480237257
371	429.850189208984	254.342620849609	14	2	370	18.5	-9.36401367188068	10.7882690429602	14.2853596731221	43.3608321102789	48.7608926767007	65.6498553792883	59.1416690222753
372	432.8330078125	253.786209106445	14	2	371	18.55	59.6563720703205	-11.1282348632801	60.6854211468029	56.1083959602029	44.6213292271518	58.2248850278655	60.7728075763759
373	431.5712890625	250.359848022461	14	2	372	18.6	-25.234375	-68.5272216796801	73.0257063832774	48.4794562245218	41.3952324522274	55.804445329603	64.6015963739116
374	428.019805908203	249.767318725586	14	2	373	18.65	-71.0296630859398	-11.8505859375	72.0114534304383	53.3135435841699	43.0076090004925	49.5189208100257	68.4303851714478
375	428.127990722656	248.653091430664	14	2	374	18.7	2.16369628906023	-22.2845458984398	22.3893404889684	45.5806293026001	42.4180278451066	50.3011634992924	68.652174679551
376	426.435455322266	247.740707397461	14	2	375	18.75	-33.8507080078	-18.2476806640602	38.4557964713624	39.4296327941759	50.4725976866524	48.9402885331317	69.1453571248016
377	425.582458496094	247.044509887695	14	2	376	18.8	-17.0599365234409	-13.9239501953199	22.0208497389538	29.9068220407821	52.3025396434612	47.7421316814489	68.8088978036972
378	427.363983154297	248.181701660156	14	2	377	18.85	35.6304931640602	22.7438354492199	42.2707238411567	36.3565994656913	51.1645662440088	44.5789847376356	66.9262677325698
379	426.814208984375	249.270660400391	14	2	378	18.9	-10.9954833984398	21.7791748047	24.3973996634691	47.6316517891349	48.4259966245343	49.9194866491045	66.065500623749
380	429.351104736328	248.25700378418	14	2	379	18.95	50.7379150390602	-20.2731323242199	54.6382276135145	59.0244499843224	49.3056448606437	52.1270383400548	65.9215761327755
381	426.14404296875	251.749435424805	14	2	380	19	-64.1412353515602	69.8486328125	94.8310580885803	62.8994996938417	49.1196843895627	55.9754452906614	63.9849132163868
382	430.092529296875	251.672180175781	14	2	381	19.05	78.9697265625	-1.54510498048012	78.9848407148911	66.9451712082865	50.8629341357459	56.377484278687	58.6407574744392
383	428.328765869141	254.199966430664	14	2	382	19.1	-35.2752685546795	50.5557250976602	61.6459723887535	62.2546902555961	47.7627370230437	62.0426963336205	56.3596039508486
384	426.353729248047	253.161758422852	14	2	383	19.15	-39.5007324218807	-20.7641601562403	44.6257572356931	50.6077169899904	56.8313642977164	67.758621036196	52.2404929725193
385	425.754699707031	251.722122192383	14	2	384	19.2	-11.9805908203193	-28.7927246093795	31.1858228500627	42.7014182871695	61.8360488350031	68.7416528069798	53.2649089233731
386	427.442565917969	251.015502929688	14	2	385	19.25	33.7573242187591	-14.1323852539	36.5961917605517	32.6259743522458	61.4782928946704	69.4641476529377	53.6572521628418
387	428.022491455078	249.130004882812	14	2	386	19.3	11.5985107421807	-37.7099609375205	39.4533472007864	46.7175573871464	60.4524289139128	69.3491063028072	54.0595255735434
388	428.381225585938	248.695526123047	14	2	387	19.35	7.17468261720001	-8.68957519529999	11.268752714135	61.41740741441	72.9208264232322	68.2215712475657	54.4315491410322
389	426.641906738281	243.210510253906	14	2	388	19.4	-34.7863769531398	-109.70031738282	115.083672410196	72.3488687993503	87.0912454478577	67.9877024012093	56.4668773400055
390	425.973541259766	238.019104003906	14	2	389	19.45	-13.3673095703	-103.828125	104.685072986381	78.2034395406561	88.1776607533159	66.2129970543179	56.1677036928298
391	425.279815673828	233.509475708008	14	2	390	19.5	-13.8745117187602	-90.1925659179597	91.2534986852532	113.215678494219	89.8086109163128	62.3199710534853	56.7214499244744
392	428.591827392578	232.593612670898	14	2	391	19.55	66.240234375	-18.3172607422	68.7262009073153	127.464933508569	87.8352784698685	59.0566299210128	55.7417175167235
393	419.277359008789	232.399185180664	14	2	392	19.6	-186.28936767578	-3.88854980468011	186.329947481948	114.937914092222	88.6804054720876	56.9147625720941	55.1867468453426
394	409.962890625	232.20475769043	14	2	393	19.65	-186.28936767578	-3.88854980468011	186.329947481948	107.268353033275	79.1440405047022	54.962065135013	56.1700112419281
395	409.101318359375	230.286895751953	14	2	394	19.7	-17.2314453125	-38.3572387695398	42.0499759046443	97.4671173990808	70.5899452736327	56.2286543474538	56.8559042308889
396	406.542724609375	229.615234375	14	2	395	19.75	-51.171875	-13.4332275390602	52.9056933905208	64.1451324499566	63.1616492123003	58.3742157925519	56.2666808615637
397	405.761322021484	229.013895670573	14	2	396	19.8	-15.6280517578205	-12.0267740885402	19.7200227363433	30.8231475008355	57.6608309281129	60.3769194656379	56.2786921523858
398	404.979919433594	228.412556966146	14	2	397	19.85	-15.6280517578	-12.0267740885396	19.7200227363267	26.2419764550437	40.908698720956	64.2841135444288	55.6227882669975
399	404.198516845703	227.811218261719	14	2	398	19.9	-15.6280517578193	-12.0267740885402	19.7200227363424	19.0549453913254	22.8328848221683	63.0142680309066	55.5482302720741
400	405.102905273438	227.497650146484	14	2	399	19.95	18.0877685547	-6.27136230470001	19.1441206756854	17.854544457145	24.2796479415918	60.2083690456048	55.1362566175704
401	405.026641845703	228.342742919922	14	2	400	20	-1.52526855470001	16.9018554687597	16.9705380719292	17.6722649919553	26.9398206687911	57.4674545582875	53.1837342657081
402	404.681274414062	228.935348510742	14	2	401	20.05	-6.90734863282046	11.8521118164	13.7180180654413	14.8426221435012	32.9185604614074	55.1059507547599	51.4652740139997
403	405.356719970703	228.280990600586	14	2	402	20.1	13.5089111328205	-13.0871582031199	18.8086254103783	22.3173194281399	39.88782161677	48.3307973570648	50.4056193598862
404	405.436706542969	228.014129638672	14	2	403	20.15	1.59973144531932	-5.33721923828011	5.57180849407181	34.8246959462567	46.8844955571109	44.5814014476603	51.3802933653338
405	407.656402587891	226.265258789062	14	2	404	20.2	44.3939208984409	-34.9774169922	56.5176070988791	47.9825764656698	49.8267928175768	44.970155654798	52.8608149750371
406	409.037872314454	222.537643432617	14	2	405	20.25	27.6293945312591	-74.5523071289	79.507420662513	62.1033782415846	51.7732599042747	43.0692140701896	54.206077361978
407	410.419342041016	218.810028076172	14	2	406	20.3	27.6293945312409	-74.5523071289	79.5074206625067	78.9263689707206	52.5510705814069	43.2082780019644	55.4799108629132
408	411.842437744141	214.57194519043	14	2	407	20.35	28.4619140625	-84.7616577148398	89.4126342899525	77.3362662070137	55.7528959931735	43.0240052864292	57.4583592260143
409	415.592712402344	212.113342285156	14	2	408	20.4	75.0054931640591	-49.1720581054801	89.6867621397519	68.7218238622927	66.3299180731522	43.1087581429388	55.3801840837255
410	417.470397949219	210.573471069336	14	2	409	20.45	37.5537109375	-30.7974243164	48.5670932803446	57.1195646971441	65.6606633680042	44.0595161808229	55.1762896342584
411	418.993041992188	209.573287963867	14	2	410	20.5	30.4528808593807	-20.0036621093801	36.435208938908	49.4024137447625	59.1986074715882	44.0474974779309	53.3637348653428
412	418.977355957031	208.498596191406	14	2	411	20.55	-0.313720703139779	-21.4938354492199	21.4961248367635	53.7334671755837	53.4979955425215	43.8739181069866	52.4778574682552
413	420.205078125	206.273483276367	14	2	412	20.6	24.5544433593795	-44.5022583007801	50.8268795280443	53.9850605289946	46.1601889560885	43.8964761476782	48.7374815310041
414	424.443725585938	202.664260864258	14	2	413	20.65	84.7729492187602	-72.1844482421795	111.342029293858	49.6753910808837	39.3330207287667	47.7985215956546	44.9828068065884
415	424.839813232422	200.204696655273	14	2	414	20.7	7.92175292967954	-49.1912841797	49.8250600473987	49.8764263878988	38.2922395440689	49.4929756026204	45.1224042445539
416	425.165557861328	199.535415649414	14	2	415	20.75	6.51489257812045	-13.3856201171801	14.8868616983535	42.9179641674145	36.3217350515871	50.037938931404	44.8409868485316
417	424.690277099609	200.555160522461	14	2	416	20.8	-9.50561523438068	20.3948974609398	22.5013013718393	24.9325742819497	35.1967656325663	50.5829022601885	45.9639534191194
418	424.568756103516	199.7626953125	14	2	417	20.85	-2.43041992185908	-15.8493041992199	16.0345684256228	22.5994185591433	32.040056302183	50.6326049075998	48.6506343079457
419	425.119598388672	200.680892944336	14	2	418	20.9	11.0168457031193	18.3639526367199	21.415079866534	22.9680790222906	29.2671251181569	47.7461001365444	50.1346323129801
420	426.773712158203	199.72998046875	14	2	419	20.95	33.0822753906205	-19.0182495117199	38.1592814333667	20.5171048772337	33.3252878372367	50.144210222912	51.4656139501385
421	426.458862304688	200.504974365234	14	2	420	21	-6.29699707029999	15.4998779296801	16.73016401409	21.1621484369514	40.8772703912199	49.2600151723981	53.2468322914491
422	426.120849609375	200.119979858398	14	2	421	21.05	-6.76025390626023	-7.69989013671989	10.2464306465551	33.6016759543642	47.6678089778556	49.8497641817505	55.5280326939992
423	425.278900146484	200.587387084961	14	2	422	21.1	-16.8389892578205	9.34814453125966	19.2597862242111	44.0511571153301	55.1050208591111	49.1441657049435	56.3997932764685
424	426.055053710938	204.695343017578	14	2	423	21.15	15.5230712890807	82.1591186523403	83.612717453598	58.7864617601492	56.1591795443222	45.3842121655165	58.0605923009662
425	427.768867492676	208.878196716309	14	2	424	21.2	34.2762756347599	83.6570739746196	90.4066872381961	74.8185130784775	61.996180901755	45.2746528343098	58.0355043947329
426	429.482681274415	213.061050415039	14	2	425	21.25	34.2762756347793	83.6570739746003	90.4066872381856	89.0478932812709	62.1982952932091	46.6127596268736	57.3199342094584
427	431.196495056153	217.24390411377	14	2	426	21.3	34.2762756347611	83.6570739746196	90.4066872381966	78.7166831342802	64.5027627309348	48.7196288362744	56.0837832551219
428	432.910308837891	221.4267578125	14	2	427	21.35	34.2762756347599	83.6570739746003	90.4066872381783	79.94120468818	66.2482751077041	54.2772633294623	54.9338717326203
429	433.243041992188	219.863952636719	14	2	428	21.4	6.65466308593977	-31.2561035156199	31.9566667186444	65.610128826269	61.5012992128761	57.1605064830214	53.4447831212899
430	431.236114501953	224.253372192383	14	2	429	21.45	-40.1385498047	87.7883911132801	96.5292950076951	54.1870123833922	57.2240178313829	58.8717117194541	53.2278891590262
431	430.304840087891	224.361801147461	14	2	430	21.5	-18.6254882812398	2.16857910155966	18.7513079286305	43.4486569341373	52.3482488625273	62.4461671049672	53.9494434772571
432	428.971893310547	223.364807128906	14	2	431	21.55	-26.6589355468807	-19.9398803711	33.2911050238126	44.285915291472	49.7714486946932	67.1821472810117	54.6351462064408
433	430.789733886719	223.620574951172	14	2	432	21.6	36.3568115234398	5.11535644531989	36.7149099919038	34.5068309745858	53.4495057998134	68.9031104052587	54.712832500145
434	432.535552978516	224.087371826172	14	2	433	21.65	34.9163818359409	9.3359375	36.1429585053179	39.0863688987856	58.1618334217206	68.3226630062779	53.3482713054355
435	430.214874267578	224.623016357422	14	2	434	21.7	-46.4135742187602	10.712890625	47.6338734232644	45.3558850059943	55.7472425371532	66.5780331868454	53.2684322185727
436	431.512145996094	222.994003295898	14	2	435	21.75	25.9454345703193	-32.5802612304796	41.6489975496291	63.4503546654894	62.6940389167254	64.6019294875127	54.5244590900886
437	430.993408203125	226.184036254883	14	2	436	21.8	-10.3747558593795	63.8006591797	64.6386855598563	72.0377515519692	69.8615318310886	61.5846642500554	56.6849380428055
438	429.930358886719	232.453918457031	14	2	437	21.85	-21.2609863281205	125.39764404296	127.18725828938	76.9876540997206	71.5579457028133	59.2351385576408	57.0665574838779
439	428.463928222656	236.125930786133	14	2	438	21.9	-29.3286132812591	73.4402465820403	79.0799429377167	86.3017089346652	75.1440267996798	59.1434661060354	57.8139589526599
440	428.386077880859	239.744262695312	14	2	439	21.95	-1.55700683594091	72.3666381835795	72.3833861620212	94.3671786561828	75.932048542308	56.3115680951405	57.2139733715122
441	427.662963867188	244.095550537109	14	2	440	22	-14.4622802734193	87.0257568359403	88.2192717243526	79.6655367401371	76.8556101124982	58.6388717821161	57.9881616005124
442	427.756561279297	249.343017578125	14	2	441	22.05	1.87194824217954	104.94934082032	104.966034167444	78.2503020473904	73.3978798054175	59.4205282311311	57.833590833584
443	427.593353271484	252.022003173828	14	2	442	22.1	-3.26416015626023	53.5797119140602	53.679048709151	74.8764429848953	65.0207713154682	60.2814992953465	57.8237762152086
444	429.844940185547	254.83122253418	14	2	443	22.15	45.0317382812602	56.1843872070398	72.0037694739831	67.4095112903312	60.1250987903501	61.3123304453545	57.2204946773583
445	430.289245605469	257.571136474609	14	2	444	22.2	8.88610839843977	54.7982788085795	55.5140908495459	52.4285809546521	56.8758936531278	61.2622116028356	56.7927773195449
446	430.166961669922	260.112426757812	14	2	445	22.25	-2.44567871093977	50.8258056640602	50.8846132515318	50.3760058907993	54.5837046475068	62.4361585533037	58.1586555572698
447	430.345977783203	261.604797363281	14	2	446	22.3	3.58032226562045	29.8474121093807	30.061382489049	41.9998955333099	48.9795246311737	64.6502472493366	58.6912268938433
448	430.616149902344	263.758728027344	14	2	447	22.35	5.40344238281932	43.0786132812591	43.4161733898869	38.8753443213603	49.0050528878797	59.8558516382936	58.0423320436517
449	431.792633056641	264.699157714844	14	2	448	22.4	23.5296630859409	18.80859375	30.1232176865359	41.7578980046824	47.4806340910291	58.4674114222985	59.2130326386156
450	433.786987304688	264.728271484375	14	2	449	22.45	39.8870849609398	0.582275390620453	39.891334789798	45.5304683076952	46.5923746633632	55.5562350235702	58.0578195789803
451	434.899719238281	261.658874511719	14	2	450	22.5	22.2546386718602	-61.3879394531205	65.2973816681423	47.6340998849602	48.0167069941092	53.5301560960576	59.5937809027179
452	436.261566162109	263.690948486328	14	2	451	22.55	27.2369384765591	40.6414794921807	48.924234004113	52.9613726487484	55.9026146932557	48.4850343861564	60.5030932827697
453	435.858825683594	261.024475097656	14	2	452	22.6	-8.05480957029999	-53.3294677734398	53.9343312762117	54.3094050053662	54.6909319611191	46.7444420251585	60.5653545741385
454	436.148559570312	263.847625732422	14	2	453	22.65	5.79467773436022	56.4630126953193	56.7595815054769	54.2755159835359	56.8097240542468	46.1183263484387	61.7429457507251
455	436.755279541016	266.098876953125	14	2	454	22.7	12.1343994140807	45.0250244140602	46.6314965728869	66.2747610788161	54.2365763940126	47.0075214522444	61.3626970990707
456	437.01904296875	269.344573974609	14	2	455	22.75	5.27526855467954	64.9139404296795	65.1279365589911	61.7477640372779	52.4766075446083	51.7153816270269	62.4837977169768
457	439.749114990234	274.056884765625	14	2	456	22.8	54.6014404296795	94.2462158203205	108.920459480514	60.6580754597453	47.9905441411391	55.7977895376312	62.2456426825075
458	440.318054199219	275.514770507812	14	2	457	22.85	11.3787841797	29.1577148437398	31.2993460685209	54.1637477826591	44.4838311624373	56.8495255296627	61.2617777742744
459	441.875152587891	277.553771972656	14	2	458	22.9	31.1419677734409	40.7800292968807	51.3111386178136	50.6776991056807	44.7560186058483	59.2825991711958	60.3155574144911
460	442.532043457031	277.289672851562	14	2	459	22.95	13.1378173828	-5.28198242188068	14.1598581874558	29.7063272034621	47.4226682411256	59.80407106282	59.1354645236325
461	443.820373535156	279.296630859375	14	2	460	23	25.7666015625	40.1391601562602	47.6976931740995	27.2198982875966	55.4140562599445	60.5486900233197	57.3489080854124
462	443.735626220703	279.111968994141	14	2	461	23.05	-1.69494628906023	-3.69323730467954	4.06359996942067	28.8539617519514	55.6929643820067	61.5856583344083	55.7473097926154
463	443.869323730469	280.045806884766	14	2	462	23.1	2.67395019531932	18.6767578125	18.8672014891936	40.6815886995921	59.0081190982063	60.8492098529304	54.7841954361826
464	445.274719238281	282.666870117188	14	2	463	23.15	28.1079101562409	52.4212646484398	59.4814559395874	60.1504134142084	61.7554742881448	62.1735610560958	53.570894457464
465	447.172576904297	285.802093505859	14	2	464	23.2	37.9571533203193	62.7044677734193	73.2979929256594	81.6796015605514	65.3715657316275	61.4631825953057	54.7949637391478
466	449.045593261719	292.808135986328	14	2	465	23.25	37.4603271484398	140.120849609381	145.041816747181	90.7963399088159	68.6207725020311	62.5314368806499	54.4076347074036
467	451.824768066406	297.653106689453	14	2	466	23.3	55.5834960937409	96.8994140625	111.709540701136	94.6569868243383	75.1807725276776	59.8410381156785	54.5124956064901
468	453.999847412109	300.030883789062	14	2	467	23.35	43.5015869140591	47.5555419921795	64.4508932305161	90.0615427636628	77.2145885434236	62.6677039102551	55.1001329414499
469	450.749084472656	302.255767822266	14	2	468	23.4	-65.0152587890591	44.4976806640807	78.784690517199	77.0911315898539	79.5911035063433	62.1637034066836	55.2859008608346
470	451.62353515625	304.614959716797	14	2	469	23.45	17.4890136718795	47.1838378906193	50.3207726222823	68.6819434948038	75.5036969494859	62.7146940236947	56.7036099933568
471	447.906768798828	303.111083984375	14	2	470	23.5	-74.3353271484398	-30.0775146484398	80.1897608781363	63.6328371780313	69.6488175013553	61.1676600747672	57.0955627117826
472	450.336090087891	305.607269287109	14	2	471	23.55	48.5864257812602	49.9237060546795	69.6636002258852	64.5252201883483	63.9891118493502	63.0095851990743	56.0823583812979
473	448.391326904297	305.361206054688	14	2	472	23.6	-38.8952636718807	-4.92126464841931	39.2053616466537	60.945851135309	66.327288722304	62.8239488472066	55.3660509116732
474	450.073883056641	309.168304443359	14	2	473	23.65	33.6511230468807	76.1419677734193	83.2466055687842	62.2065034128567	62.5719325252225	61.0234625664893	54.415250199147
475	448.561614990234	309.752532958984	14	2	474	23.7	-30.2453613281409	11.6845703125	32.4239273570855	59.2962802038967	60.0578223157619	62.5824060260511	54.3045650326192
476	450.323394775391	313.702056884766	14	2	475	23.75	35.2355957031409	78.9904785156409	86.4930222658749	69.0217402665767	53.7145476475032	57.0998877877803	53.6765330550718
477	450.154235839844	316.452484130859	14	2	476	23.8	-3.38317871094091	55.0085449218591	55.1124841810851	60.6186448620966	50.8383978704711	53.227201675349	52.6908393807266
478	450.832183837891	320.791473388672	14	2	477	23.85	13.5589599609409	86.7797851562602	87.8326619600538	59.1697934962148	48.4333091509896	53.3507403532371	54.4422415763719
479	452.197082519531	322.336486816406	14	2	478	23.9	27.2979736328	30.9002685546807	41.2311285463839	45.2225918821497	42.4558216266354	51.2892025504733	54.6804009732681
480	451.199035644531	323.103912353516	14	2	479	23.95	-19.9609375	15.3485107422	25.1796705276764	42.3805155370454	49.6611151026163	53.6031489238937	55.8473423809233
481	451.502075195312	323.885040283203	14	2	480	24	6.06079101561932	15.6225585937398	16.7570141955494	27.8448780354025	44.5509580742053	53.6424354002455	55.2980083649021
482	451.053894042969	321.8896484375	14	2	481	24.05	-8.96362304686022	-39.9078369140602	40.9021024555637	24.2929983911741	42.4652915013477	50.5790584281874	56.3219532503193
483	451.415405273438	322.555572509766	14	2	482	24.1	7.23022460938068	13.3184814453205	15.1544744518389	40.1524367090178	40.3741919841702	49.8828919704159	57.3654078868011
484	450.296203613281	322.90869140625	14	2	483	24.15	-22.3840332031398	7.06237792967954	23.4717303252421	43.8793242662608	40.0064725757242	46.6569393421981	57.1776536482064
485	451.266845703125	328.041564941406	14	2	484	24.2	19.4128417968795	102.65747070312	104.476862116895	42.55006746565	47.1484755320254	47.1459474699327	55.6034045868066
486	451.556182861328	329.787322998047	14	2	485	24.25	5.78674316406023	34.9151611328193	35.3914519817644	52.903505932938	53.5703231529878	44.8216292294936	52.1985429482721
487	450.482177734375	331.121551513672	14	2	486	24.3	-21.4801025390602	26.6845703125	34.2558184525096	55.7199467602743	50.3197189859037	45.5406406457747	49.6269882108882
488	452.607299804688	333.706146240234	14	2	487	24.35	42.5024414062602	51.6918945312398	66.9216667882787	54.144514355033	51.3324747898423	46.2167792424888	48.7786238514307
489	453.644989013672	335.271057128906	14	2	488	24.4	20.7537841796795	31.2982177734409	37.5539344619236	63.2613220397148	50.8580570577609	47.1970985398526	48.5564313174488
490	449.646881103516	332.561096191406	14	2	489	24.45	-79.9621582031193	-54.19921875	96.5997000906889	58.0893705061575	44.6307798372491	48.9799907381519	47.803402190944
491	452.545837402344	335.387512207031	14	2	490	24.5	57.9791259765591	56.5283203125	80.9754904051733	49.7614436467466	45.0923003847819	49.428356655037	45.9900083787717
492	452.544189453125	334.967712402344	14	2	491	24.55	-0.0329589843795475	-8.39599609374091	8.39606078472303	45.9961673552475	48.6159897902016	49.6343213015642	45.3364228976016
493	452.608764648438	336.230163574219	14	2	492	24.6	1.29150390626023	25.2490234375	25.2820324912241	35.1170453194652	52.0593665008073	51.9068669263956	44.9690435683526
494	452.760070800781	335.306091308594	14	2	493	24.65	3.02612304686022	-18.4814453125	18.7275530044282	26.923278729849	54.387724503981	53.3318447299235	43.6302261685301
495	454.760437011719	335.97802734375	14	2	494	24.7	40.0073242187591	13.4387207031205	42.2040899117773	39.1426090742458	50.8115059442783	48.6244031475621	43.5619757239997
496	453.469940185547	334.449645996094	14	2	495	24.75	-25.8099365234398	-30.5676269531205	40.0066574570924	54.357289354868	45.2863901570862	47.2971981087638	46.9225868902022
497	454.044036865234	337.876525878906	14	2	496	24.8	11.4819335937398	68.5375976562409	69.4927125067068	62.7792816527146	48.9489236172247	46.0267747464275	48.6478002497632
498	459.108947753906	338.046783447266	14	2	497	24.85	101.298217773441	3.40515136720001	101.355433894335	66.5059665690914	52.481259062949	44.2065073496244	48.6104197929106
499	460.473159790039	340.765594482422	14	2	498	24.9	27.2842407226597	54.3762207031193	60.8375144936607	63.6495015843233	55.8056324020861	45.8236600844242	48.09227027032
500	461.837371826172	343.484405517578	14	2	499	24.95	27.2842407226597	54.3762207031205	60.8375144936618	58.7552381602035	52.6180264578751	42.0036554579943	50.7371294462342
501	461.443786621094	344.708923339844	14	2	500	25	-7.87170410156023	24.4903564453193	25.7243325332517	50.60522877103	49.5020958327458	38.3375813572979	53.5925550304515
502	460.037506103516	346.466674804688	14	2	501	25.05	-28.1256103515591	35.1550292968807	45.021395386108	48.8319831514577	43.4375597026534	40.0937873670158	56.3209905552438
503	459.045989990234	349.330139160156	14	2	502	25.1	-19.8303222656409	57.2692871093602	60.6053869484678	38.7300863466588	36.3536481984415	40.0551951662893	57.5692809689894
504	456.512176513672	349.906616210938	14	2	503	25.15	-50.6762695312398	11.5295410156398	51.9712863957992	35.3546900811682	37.2595956648674	40.6035129948621	58.8671738606232
505	456.173675537109	350.296600341797	14	2	504	25.2	-6.77001953126023	7.79968261717954	10.3280304696674	28.1198812451033	33.1958049717103	39.9780039780667	57.0518089839518
506	455.742538452148	350.197555541993	14	2	505	25.25	-8.62274169921989	-1.98089599608011	8.84735120579892	22.1020676258529	31.3887725575096	49.0235445509108	56.8635596642798
507	455.311401367188	350.098510742188	14	2	506	25.3	-8.62274169919942	-1.98089599609943	8.84735120578331	25.687208178277	31.2386511168069	51.7549598537517	56.5214959242711
508	454.249603271484	349.002746582031	14	2	507	25.35	-21.2359619140807	-21.9152832031398	30.5163188522159	27.6615235967617	27.6291312696295	51.0040603433325	55.1655858461171
509	450.807220458984	349.606048583984	14	2	508	25.4	-68.84765625	12.0660400390591	69.8969891579197	27.422855033851	25.4013935876382	48.9874420007874	54.578556423142
510	450.327301025391	348.717376708984	14	2	509	25.45	-9.59838867185908	-17.7734375	20.1996075620909	34.3574209885104	27.3379814982583	52.4942681543165	54.8106500403862
511	449.95068359375	348.785339355469	14	2	510	25.5	-7.53234863282046	1.35925292970001	7.65400839124509	33.1561949134062	48.5449932690758	57.7567534058661	56.2553217131137
512	450.811706542969	346.786926269531	14	2	511	25.55	17.2204589843795	-39.9682617187591	43.5201809790805	25.1155789969993	60.0723600048499	63.0076598089234	59.1389428640162
513	450.004577636719	347.709106445312	14	2	512	25.6	-16.142578125	18.4436035156193	24.5101884766946	27.0144393997549	65.6544724882235	63.2316950115833	60.7905541075882
514	448.800186157226	346.840911865234	14	2	513	25.65	-24.0878295898597	-17.3638916015602	29.6939095758853	69.6671315043006	60.7152883367074	64.4025029913229	61.8837973018181
515	447.595794677734	345.972717285156	14	2	514	25.7	-24.0878295898403	-17.3638916015591	29.693909575869	85.7872990211894	71.7927313369226	65.4792148203414	62.8955929436328
516	445.017639160156	335.23193359375	14	2	515	25.75	-51.5631103515591	-214.81567382812	220.917468913974	98.1527500630409	84.1247342542226	66.4299212197959	62.8413853011091
517	447.010223388672	329.354461669922	14	2	516	25.8	39.8516845703193	-117.54943847656	124.121018563525	96.3149976764154	94.7766685010399	67.0162171021147	62.5356107762352
518	444.498962402344	325.843200683594	14	2	517	25.85	-50.2252197265602	-70.2252197265602	86.3374436859519	116.57102327409	98.834258753537	66.1246643426099	60.9825082309966
519	444.643737792969	324.828216552734	14	2	518	25.9	2.8955078125	-20.2996826172	20.5051476427579	98.5823370041446	103.403612395008	63.3334527618599	60.75034556546
520	447.253128051758	318.821838378906	14	2	519	25.95	52.1878051757801	-120.127563476559	130.974037564244	103.76603798089	103.620448142425	67.617644622778	59.8633232030206
521	449.862518310547	312.815460205078	14	2	520	26	52.1878051757801	-120.12756347656	130.974037564245	99.515767444033	84.3148491705159	74.1730620689295	60.4021496035669
522	451.572448730469	305.510955810547	14	2	521	26.05	34.1986083984398	-146.09008789062	150.039523447254	110.4922271136	73.9600741993795	78.1840983610167	NA
523	450.417541503906	302.468475341797	14	2	522	26.1	-23.0981445312591	-60.849609375	65.086091001665	90.6698730107587	66.5948561969962	81.525913048887	NA
524	452.129608154297	299.1103515625	14	2	523	26.15	34.2413330078193	-67.1624755859398	75.3874459905914	70.0473613368873	65.9516171870124	83.164081608774	NA
525	452.884185791016	297.707275390625	14	2	524	26.2	15.0915527343807	-28.0615234375	31.8622670500383	44.1541104178685	63.4425579086334	85.8131819091989	NA
526	454.162078857422	298.261932373047	14	2	525	26.25	25.5578613281193	11.0931396484398	27.8614791948878	33.6739449499594	64.2213898836365	76.6592260513075	NA
527	454.7431640625	299.110748291016	14	2	526	26.3	11.6217041015602	16.9763183593807	20.5732688521603	21.411007260425	61.5915282209934	73.3162616987186	NA
528	454.429382324219	299.661956787109	14	2	527	26.35	-6.27563476562045	11.0241699218591	12.6852636621194	36.2152428065081	64.2175673442371	70.9609561186607	NA
529	454.159912109375	299.011962890625	14	2	528	26.4	-5.38940429687955	-12.9998779296795	14.0727575429193	58.3954184303857	62.9245508225405	72.5132491301326	NA
530	457.096893310547	294.607147216797	14	2	529	26.45	58.7396240234398	-88.0963134765602	105.883444780454	79.0289460241183	68.0059156759732	67.2323782517247	NA
531	458.949890136719	287.921051025391	14	2	530	26.5	37.0599365234398	-133.721923828119	138.762357314276	94.7611897385148	69.003602932099	63.0475458012677	NA
532	460.858825683594	282.035858154297	14	2	531	26.55	38.1787109375	-117.703857421881	123.740906820823	104.438094384656	72.6724491980578	NA	NA
533	456.336669921875	281.395111083984	14	2	532	26.6	-90.4431152343795	-12.8149414062602	91.3464822341022	99.7965885454384	75.3270560403252	NA	NA
534	454.679229736328	278.748382568359	14	2	533	26.65	-33.1488037109398	-52.9345703125	62.4572807736249	79.6117874338123	79.0748810732529	NA	NA
535	451.557922363281	276.0380859375	14	2	534	26.7	-62.4261474609398	-54.2059326171795	82.675915584366	66.3159523719973	71.022198594816	NA	NA
536	450.765869140625	274.319946289062	14	2	535	26.75	-15.8410644531205	-34.3627929687602	37.8383517561454	55.8929223421356	61.873701718899	NA	NA
537	449.341674804688	271.836212158203	14	2	536	26.8	-28.4838867187398	-49.6746826171795	57.261731511748	53.7116677618498	NA	NA	NA
538	447.399505615234	272.111389160156	14	2	537	26.85	-38.8433837890807	5.50354003906023	39.2313320847936	42.2478086441936	NA	NA	NA
539	446.694885253906	269.632019042969	14	2	538	26.9	-14.0924072265591	-49.5874023437409	51.551007872196	44.1356160039857	NA	NA	NA
540	446.254211425781	268.443237304688	14	2	539	26.95	-8.8134765625	-23.7756347656193	25.3566199960851	NA	NA	NA	NA
541	445.327514648438	266.268585205078	14	2	540	27	-18.5339355468602	-43.4930419922	47.2773885551057	NA	NA	NA	NA
542	NA	NA	14	2	541	27.05	NA	NA	NA	NA	NA	NA	NA
543	NA	NA	14	2	542	27.1	NA	NA	NA	NA	NA	NA	NA
544	NA	NA	14	2	543	27.15	NA	NA	NA	NA	NA	NA	NA
545	NA	NA	14	2	544	27.2	NA	NA	NA	NA	NA	NA	NA
546	NA	NA	14	2	545	27.25	NA	NA	NA	NA	NA	NA	NA
547	NA	NA	14	2	546	27.3	NA	NA	NA	NA	NA	NA	NA
548	NA	NA	14	2	547	27.35	NA	NA	NA	NA	NA	NA	NA
549	NA	NA	14	2	548	27.4	NA	NA	NA	NA	NA	NA	NA
550	NA	NA	14	2	549	27.45	NA	NA	NA	NA	NA	NA	NA
551	NA	NA	14	2	550	27.5	NA	NA	NA	NA	NA	NA	NA
552	NA	NA	14	2	551	27.55	NA	NA	NA	NA	NA	NA	NA
553	NA	NA	14	2	552	27.6	NA	NA	NA	NA	NA	NA	NA
554	NA	NA	14	2	553	27.65	NA	NA	NA	NA	NA	NA	NA
555	NA	NA	14	2	554	27.7	NA	NA	NA	NA	NA	NA	NA
556	NA	NA	14	2	555	27.75	NA	NA	NA	NA	NA	NA	NA
557	NA	NA	14	2	556	27.8	NA	NA	NA	NA	NA	NA	NA
558	NA	NA	14	2	557	27.85	NA	NA	NA	NA	NA	NA	NA
559	NA	NA	14	2	558	27.9	NA	NA	NA	NA	NA	NA	NA
560	NA	NA	14	2	559	27.95	NA	NA	NA	NA	NA	NA	NA
561	NA	NA	14	2	560	28	NA	NA	NA	NA	NA	NA	NA
562	NA	NA	14	2	561	28.05	NA	NA	NA	NA	NA	NA	NA
563	NA	NA	14	2	562	28.1	NA	NA	NA	NA	NA	NA	NA
564	NA	NA	14	2	563	28.15	NA	NA	NA	NA	NA	NA	NA
565	NA	NA	14	2	564	28.2	NA	NA	NA	NA	NA	NA	NA
566	NA	NA	14	2	565	28.25	NA	NA	NA	NA	NA	NA	NA
567	NA	NA	14	2	566	28.3	NA	NA	NA	NA	NA	NA	NA
568	NA	NA	14	2	567	28.35	NA	NA	NA	NA	NA	NA	NA
569	NA	NA	14	2	568	28.4	NA	NA	NA	NA	NA	NA	NA
570	NA	NA	14	2	569	28.45	NA	NA	NA	NA	NA	NA	NA
571	NA	NA	14	2	570	28.5	NA	NA	NA	NA	NA	NA	NA
572	NA	NA	14	2	571	28.55	NA	NA	NA	NA	NA	NA	NA
573	NA	NA	14	2	572	28.6	NA	NA	NA	NA	NA	NA	NA
574	NA	NA	14	2	573	28.65	NA	NA	NA	NA	NA	NA	NA
575	NA	NA	14	2	574	28.7	NA	NA	NA	NA	NA	NA	NA
576	NA	NA	14	2	575	28.75	NA	NA	NA	NA	NA	NA	NA
577	NA	NA	14	2	576	28.8	NA	NA	NA	NA	NA	NA	NA
578	NA	NA	14	2	577	28.85	NA	NA	NA	NA	NA	NA	NA
579	NA	NA	14	2	578	28.9	NA	NA	NA	NA	NA	NA	NA
580	NA	NA	14	2	579	28.95	NA	NA	NA	NA	NA	NA	NA
581	NA	NA	14	2	580	29	NA	NA	NA	NA	NA	NA	NA
582	NA	NA	14	2	581	29.05	NA	NA	NA	NA	NA	NA	NA
583	NA	NA	14	2	582	29.1	NA	NA	NA	NA	NA	NA	NA
584	NA	NA	14	2	583	29.15	NA	NA	NA	NA	NA	NA	NA
585	NA	NA	14	2	584	29.2	NA	NA	NA	NA	NA	NA	NA
586	NA	NA	14	2	585	29.25	NA	NA	NA	NA	NA	NA	NA
587	NA	NA	14	2	586	29.3	NA	NA	NA	NA	NA	NA	NA
588	NA	NA	14	2	587	29.35	NA	NA	NA	NA	NA	NA	NA
589	NA	NA	14	2	588	29.4	NA	NA	NA	NA	NA	NA	NA
590	NA	NA	14	2	589	29.45	NA	NA	NA	NA	NA	NA	NA
591	NA	NA	14	2	590	29.5	NA	NA	NA	NA	NA	NA	NA
592	NA	NA	14	2	591	29.55	NA	NA	NA	NA	NA	NA	NA
593	NA	NA	14	2	592	29.6	NA	NA	NA	NA	NA	NA	NA
594	NA	NA	14	2	593	29.65	NA	NA	NA	NA	NA	NA	NA
595	NA	NA	14	2	594	29.7	NA	NA	NA	NA	NA	NA	NA
596	NA	NA	14	2	595	29.75	NA	NA	NA	NA	NA	NA	NA
597	NA	NA	14	2	596	29.8	NA	NA	NA	NA	NA	NA	NA
598	NA	NA	14	2	597	29.85	NA	NA	NA	NA	NA	NA	NA
599	NA	NA	14	2	598	29.9	NA	NA	NA	NA	NA	NA	NA
600	NA	NA	14	2	599	29.95	NA	NA	NA	NA	NA	NA	NA
601	NA	NA	14	2	600	30	NA	NA	NA	NA	NA	NA	NA
