# Supplementary material for: An automated feeding system for the African killifish reveals the impact of diet on lifespan and allows scalable assessment of associative learning
Source: eLife. 2022 Nov 10;11:e69008. doi: 10.7554/eLife.69008 (PMC9788828; doi:10.7554/eLife.69008)
Supplement: Figure 6—source data 3. [file elife-69008-fig6-data3.zip › Filtered and Interpolated Trajectories with Kinematics/t1_REC004 DLC_likelihood-euclidean-filtered_splines-interpolated_kinematics_02_resnet50_TrainAllTheThingsJun28shuffle1_1030000.csv]

	x2	y2	fishnum	recording_num	bodyparts_coords	seconds	velocity_x	velocity_y	velocity_xy	velocity_xy_5frame	velocity_xy_10frame	velocity_xy_20frame	velocity_xy_40frame
1	70.492546081543	288.616241455078	1	4	0	0	0	0	0	NA	NA	NA	NA
2	62.4170115490921	299.189661113334	1	4	1	0.05	-161.510690649018	211.46839316512	266.091308579894	NA	NA	NA	NA
3	57.6097678204544	306.754523173881	1	4	2	0.1	-96.144874572754	151.29724121094	179.261518750266	119.373320277342	NA	NA	NA
4	54.9946136474609	311.437133789062	1	4	3	0.15	-52.30308345987	93.6522123036195	107.267653133516	126.407644669513	NA	NA	NA
5	53.5458106994629	313.109039306641	1	4	4	0.2	-28.9760589599601	33.4381103515807	44.246120923032	81.9728769138608	84.1632316038237	NA	NA
6	52.1619262695312	312.02392578125	1	4	5	0.25	-27.6776885986339	-21.7022705078205	35.1716219608588	48.0404961647473	97.8754015238036	NA	NA
7	49.9784202575684	311.791198730469	1	4	6	0.3	-43.670120239256	-4.65454101562045	43.917469801631	36.6449110984281	84.7126738168859	NA	NA
8	49.5041885375977	311.717132568359	1	4	7	0.35	-9.48463439941406	-1.48132324220001	9.59961500469839	48.9531429303058	79.9688484563029	NA	NA
9	48.4201889038086	313.985961914062	1	4	8	0.4	-21.679992675782	45.3765869140602	50.2897278019202	69.3431583780938	82.1619950078329	NA	NA
10	44.3143081665039	310.651428222656	1	4	9	0.45	-82.117614746094	-66.6906738281193	105.787280082421	87.4524707199109	90.3965148879918	104.761296002462	NA
11	39.5389807918835	305.731860208714	1	4	10	0.5	-95.5065474924079	-98.3913602788402	137.121699199799	111.897200747858	99.2793133475222	110.325000894739	NA
12	34.8399441893574	300.923482682624	1	4	11	0.55	-93.9807320505221	-96.1675505218	134.464031510717	127.679078917238	107.029939296038	102.459145299881	NA
13	30.2180028401076	296.224430517831	1	4	12	0.6	-92.4388269849959	-93.9810432958598	131.823265144436	131.839886845678	117.956322961399	98.8105188498622	NA
14	25.6739612253159	291.632838587779	1	4	13	0.65	-90.880832295834	-91.8318386010401	129.199118648817	129.215468316951	124.559205464825	98.6380546536787	NA
15	21.2086238261644	287.146841765913	1	4	14	0.7	-89.30674798303	-89.7199364373205	126.591319724621	126.607407872164	125.359360401099	101.493861568954	NA
16	16.8227951238351	282.764574925677	1	4	15	0.75	-87.716574046586	-87.6453368047203	123.999606556162	124.015445174941	122.774600265675	104.681311475079	NA
17	12.5172795995098	278.484172940516	1	4	16	0.8	-86.110310486506	-85.6080397032201	121.423729286786	121.439332012413	120.205616782875	107.310110625928	NA
18	8.2928817343705	274.303770683875	1	4	17	0.85	-84.487957302786	-83.6080451328201	118.863451658317	118.878833956521	117.652189243421	111.534170102399	NA
19	4.15040600959923	270.221503029196	1	4	18	0.9	-82.8495144954254	-81.6453530935792	116.318552836179	116.3337322144	115.114114299524	113.603822432634	NA
20	0.0906569063779301	266.235504849926	1	4	19	0.95	-81.194982064426	-79.7199635854008	113.788829445162	113.803825693586	112.591208249917	112.779434456657	96.5666829250608
21	-3.88556109411147	262.343911019509	1	4	20	1	-79.524360009788	-77.8318766083396	111.274097845555	111.288933311902	110.083309602635	110.269912893791	98.1715347729773
22	-7.77744351068699	258.544856411389	1	4	21	1.05	-77.8376483315104	-75.9810921624	108.77419668272	108.788896586636	107.590281955818	107.775627183966	93.0701858168466
23	-11.5841858621667	254.836475899011	1	4	22	1.1	-76.1348470295942	-74.16761024756	106.288989749897	106.303582543313	105.112017243398	105.296516708677	90.0863670334266
24	-15.3049836673685	251.216904355819	1	4	23	1.15	-74.415956104036	-72.3914308638399	103.818369209846	103.83288699087	102.648439400443	102.832559176436	88.8499521487497
25	-18.9390324451107	247.684276655257	1	4	24	1.2	-72.680975554844	-70.6525540112398	101.362259228546	101.376738218049	100.199508512215	100.38377576029	89.1374842666178
26	-22.4855277142111	244.236727670771	1	4	25	1.25	-70.9299053820079	-68.9509796897204	98.9206200833417	98.9351011748932	97.7652255219077	97.9502369653336	89.6012316155078
27	-25.9436649934879	240.872392275805	1	4	26	1.3	-69.162745585536	-67.2867078993198	96.4934528186134	96.5079822142494	95.3456375850557	95.5320693451085	89.7967371666284
28	-29.312639801759	237.589405343802	1	4	27	1.35	-67.379496165422	-65.6597386400597	94.0808045341188	94.095434481117	92.9408441739322	93.1294632063447	90.8017698439925
29	-32.5916476578425	234.385901748208	1	4	28	1.4	-65.58015712167	-64.0700719118803	91.6827744066269	91.6975640529453	90.5510040533468	90.7426814654459	90.7424510461843
30	-35.7798840805564	231.260016362468	1	4	29	1.45	-63.764728454278	-62.5177077147998	89.2995205628841	89.3145369520625	88.1763432706623	88.3720698476599	89.2500816433525
31	-38.8765445887189	228.209884060025	1	4	30	1.5	-61.93321016325	-61.0026460488604	86.9312679424833	86.9465871729712	85.8171643280324	86.0180686512153	86.9304176891907
32	-41.8808247011479	225.233639714324	1	4	31	1.55	-60.08560224858	-59.5248869140198	84.5783173141995	84.5940258924442	83.4738567343994	83.6812263338125	84.6351569511688
33	-44.7919199366614	222.32941819881	1	4	32	1.6	-58.22190471027	-58.0844303102799	82.2410556386622	82.2572520602075	81.1469091692915	81.3622152169911	82.3660193299419
34	-47.6090258140776	219.495354386927	1	4	33	1.65	-56.3421175483239	-56.68127623766	79.9199680039918	79.9367646031194	78.8369235304492	79.0618496438207	80.1250086430723
35	-50.3313378522144	216.729583152119	1	4	34	1.7	-54.4462407627361	-55.31542469616	77.615651401701	77.6331765167363	76.544631183105	76.7811069642812	77.9144420592745
36	-52.9580515698899	214.030239367832	1	4	35	1.75	-52.53427435351	-53.9868756857402	75.3288306570427	75.3472311656118	74.2709117805229	74.5211517559371	75.7369769268997
37	-55.4883624859221	211.395457907509	1	4	36	1.8	-50.606218320644	-52.6956292064597	73.0603768822839	73.0798211684542	72.0168150825693	72.2833637073292	73.5956319865229
38	-57.9214661191291	208.823373644595	1	4	37	1.85	-48.6620726641399	-51.4416852582804	70.8113288830397	70.8320103060024	69.7835862600499	70.0693695855864	71.4937991998864
39	-60.2565579883289	206.312121452535	1	4	38	1.9	-46.701837383996	-50.2250438412	68.5829180182038	68.6050589579263	67.5726952342945	67.8810796597346	69.4352419721808
40	-62.4928336123395	203.859836204773	1	4	39	1.95	-44.725512480212	-49.0457049552401	66.3765970894416	66.4004536484023	65.3858706579001	65.7207288300478	67.4240757165205
41	-64.6294885099791	201.464652774754	1	4	40	2	-42.7330979527919	-47.9036686003798	64.1940739166624	64.219941354488	63.2251391838418	63.59092248459	65.4647278249424
42	-66.6657182000655	199.124706035921	1	4	41	2.05	-40.724593801728	-46.7989347766598	62.0373503346638	62.0655693001348	61.092870680259	61.4946867183721	63.5618763123981
43	-68.600718201417	196.83813086172	1	4	42	2.1	-38.7000000270299	-45.7315034840201	59.9087674134685	59.9397310097978	58.9918300018813	59.4355219512069	61.7203694737194
44	-70.4336840328514	194.603062125596	1	4	43	2.15	-36.6593166286881	-44.7013747224798	57.8110577464378	57.8452194097573	56.92523578902	57.4174581097091	59.9451321835753
45	-72.1638112131869	192.417634700991	1	4	44	2.2	-34.60254360671	-43.7085484921005	55.7474056377565	55.7852877121157	54.8968264769907	55.4451083582593	58.2410670312208
46	-73.7902952612415	190.279983461352	1	4	45	2.25	-32.5296809610919	-42.7530247927797	53.7215159164599	53.7637186492747	52.9109331886572	53.5237168884658	56.6129594627529
47	-75.3123316958333	188.188243280122	1	4	46	2.3	-30.4407286918359	-41.8348036245999	51.7376918464556	51.7849022779051	50.9725583541749	51.6591946279373	55.0653951622556
48	-76.7291160357802	186.140549030747	1	4	47	2.35	-28.335686798938	-40.9538849875003	49.8009220992635	49.8539219441836	49.0874576423638	49.8581351934281	53.6026953886962
49	-78.0398437999003	184.13503558667	1	4	48	2.4	-26.214555282402	-40.1102688815399	47.9169758895899	47.9766469675571	47.2622209851236	48.1278024789157	52.2288727474394
50	-79.2437105070117	182.169837821336	1	4	49	2.45	-24.077334142228	-39.3039553066802	46.092503969149	46.159828996234	45.5043460586186	46.476081585381	50.9476068447332
51	-80.3399116759323	180.243090608189	1	4	50	2.5	-21.924023378412	-38.5349442629399	44.3351410333275	44.411196635453	43.8222945930898	44.9113869986695	49.7622370902594
52	-81.3276428254803	178.352928820674	1	4	51	2.55	-19.7546229909599	-37.8032357502997	42.6536019898402	42.7395396923422	42.2255185756156	43.4425262909836	48.6757687854616
53	-82.2060994744737	176.497487332236	1	4	52	2.6	-17.5691329798681	-37.1088297687601	41.0577602953583	41.1547701730536	40.7244403849749	42.0785237304476	47.690888424962
54	-82.9744771417305	174.674901016319	1	4	53	2.65	-15.367553345136	-36.4517263183399	39.558691174036	39.6679422186225	39.3303691688115	40.8284147233299	46.8099845398423
55	-83.6319713460687	172.883304746367	1	4	54	2.7	-13.1498840867638	-35.8319253990402	38.1686563727059	38.2912081549971	38.0553366937714	39.7010270981604	46.0351711117541
56	-84.1777776063064	171.120833395826	1	4	55	2.75	-10.9161252047542	-35.2494270108201	36.9010012611718	37.0376841344968	36.9118408086819	38.7047671695688	45.3683113500325
57	-84.6110914412617	169.385621838138	1	4	56	2.8	-8.66627669910599	-34.7042311537598	35.7699316717136	35.9211986452808	35.9124942277924	37.8474266171821	44.8110403108542
58	-84.9311083697526	167.67580494675	1	4	57	2.85	-6.40033856981773	-34.1963378277603	34.7901401928565	34.9559032144891	35.0695898185314	37.136021191806	44.3647853876708
59	-85.137023910597	165.989517595105	1	4	58	2.9	-4.11831081688803	-33.7257470328996	33.9762637279562	34.1557393987412	34.3946084615361	36.5766658351442	44.0307841060944
60	-85.2280335826132	164.324894656648	1	4	59	2.95	-1.82019344032398	-33.29245876914	33.3421792187476	33.5337803005877	33.8977081377021	36.1744848594185	43.8100989308901
61	-85.203332904619	162.680071004824	1	4	60	3	0.494013559883797	-32.8964730364805	32.9001821824324	33.1014955025661	33.5872397460478	35.9335516959288	43.7036289640039
62	-85.0621173954326	161.053181513076	1	4	61	3.05	2.82431018372819	-32.5377898349598	32.6601361809457	32.8680182777914	33.4693346587486	35.8568508525511	43.7121185072181
63	-84.8035825738719	159.44236105485	1	4	62	3.1	5.17069643121374	-32.2164091645197	32.6287162027487	32.8395130609151	33.5476019986372	35.9462548987171	43.8361625040681
64	-84.426923958755	157.84574450359	1	4	63	3.15	7.53317230233819	-31.9323310252003	32.8088776040827	33.0187400933544	33.8229625014769	36.2025109699756	44.0762088812225
65	-83.9313370689001	156.26146673274	1	4	64	3.2	9.91173779709783	-31.6855554170002	33.1996531343658	33.4048890169096	34.2936330250656	36.6252338652489	44.4325577937594
66	-83.316017423125	154.687662615745	1	4	65	3.25	12.306392915502	-31.4760823398996	33.7963173446288	33.9937084947082	34.9552625831758	37.2129058115991	44.9053577528471
67	-82.5801605402478	153.12246702605	1	4	66	3.3	14.717137657544	-31.3039117939002	34.5908807987218	34.7779067251623	35.8012074773098	37.9628859937711	45.4945985879559
68	-81.7229619390866	151.564014837098	1	4	67	3.35	17.143972023224	-31.1690437790401	35.5728135917417	35.7477529892161	36.8229199789027	38.8714355819135	46.2001011788441
69	-80.7436171384595	150.010440922335	1	4	68	3.4	19.5868960125421	-31.0714782952601	36.7298687563536	36.8917850729971	38.0104134784151	39.9337657332731	47.0215038965854
70	-79.6413216571844	148.459880155204	1	4	69	3.45	22.0459096255018	-31.0112153426201	38.0488844546348	38.19752593771	39.3527595927957	41.1441162763991	47.9582457326263
71	-78.4152710140794	146.910467409151	1	4	70	3.5	24.5210128621002	-30.9882549210596	39.5164777635338	39.6521314630973	40.8385718771504	42.4958709293382	49.0095461894513
72	-77.0646607279625	145.36033755762	1	4	71	3.55	27.0122057223378	-31.0025970306202	41.119585122286	41.2429202316678	42.4564373287936	43.9817107234525	50.1743821802715
73	-75.5886863176519	143.807625474055	1	4	72	3.6	29.519488206212	-31.0542416713002	42.8458412186785	42.9577661963752	44.1952691651898	45.5938012776886	51.4514624668302
74	-73.9865433019654	142.250466031901	1	4	73	3.65	32.0428603137302	-31.1431888430798	44.6838125992059	44.7853586813037	46.0445689650693	47.3240030391152	52.8392005825617
75	-72.2574271997213	140.686994104603	1	4	74	3.7	34.5823220448818	-31.2694385459599	46.623114278172	46.7153487198771	47.9945995277326	49.1640884893585	54.3356877620183
76	-70.4005335297374	139.115344565604	1	4	75	3.75	37.1378733996781	-31.4329907799799	48.6544401881763	48.7384068672823	50.0364792755007	51.1059483361255	55.9386681187245
77	-68.4150578108319	137.533652288349	1	4	76	3.8	39.7095143781101	-31.6338455451	50.7695353151531	50.8462176984708	52.1622139695953	53.1417705587296	57.6455191214512
78	-66.3001955618227	135.940052146284	1	4	77	3.85	42.2972449801838	-31.8720028413003	52.9611319557045	53.0314328590901	54.3646825764745	55.2641811658821	59.4532411697758
79	-64.055142301528	134.332679012851	1	4	78	3.9	44.9010652058942	-32.1474626686597	55.222866755148	55.2875998696977	56.6375925998152	57.4663419580265	61.3584605192247
80	-61.6790935487657	132.709667761497	1	4	79	3.95	47.5209750552459	-32.46022502708	57.5491900812685	57.6090792193134	58.9754173859212	59.7420066058341	62.9120274508519
81	-59.1712448223539	131.069153265665	1	4	80	4	50.156974528236	-32.8102899166402	59.9352752412141	59.9909582856667	61.3733247951006	62.0855406829738	62.9551897536579
82	-56.5307916411107	129.409270398799	1	4	81	4.05	52.8090636248639	-33.1976573373197	62.3769320632317	62.4289675011597	63.8271037886657	64.4919135079919	63.1262487889894
83	-53.7569295238541	127.728154034345	1	4	82	4.1	55.4772423451321	-33.6223272890803	64.8705272874712	64.9194019127524	66.3330931665744	66.9566700349434	63.493410804173
84	-50.8488539894021	126.023939045746	1	4	83	4.15	58.1615106890399	-34.0842997719798	67.4129128326131	67.4590497205035	68.8881149509838	69.4758901951479	63.0242503417371
85	-47.8057605565727	124.294760306448	1	4	84	4.2	60.861868656588	-34.5835747859601	70.0013621392318	70.0451283580179	71.4894136839356	72.0461416587878	62.8845113133967
86	-44.6268447441841	122.538752689895	1	4	85	4.25	63.5783162477721	-35.1201523310598	72.6335142799697	72.6752280474821	74.134602090447	74.6644304258498	63.2475118722975
87	-41.3113020710541	120.754051069531	1	4	86	4.3	66.3108534625999	-35.6940324072801	75.3073252508039	75.3472624008078	76.8216130463885	77.3281522491314	64.8356467099893
88	-37.858328056001	118.938790318801	1	4	87	4.35	69.059480301062	-36.3052150146001	78.0210257347923	78.0594254551187	79.5486574934123	80.0350467576382	68.1285962323876
89	-34.2671182178427	117.091105311148	1	4	88	4.4	71.824196763166	-36.95370015306	80.7730845992416	80.8101544603905	82.3141877904805	82.7831553051764	70.4479532570708
90	-30.5368680753973	115.209130920019	1	4	89	4.45	74.605002848908	-37.6394878225798	83.5621774107862	83.5980977347592	85.1168659316543	84.6799386253046	69.9745441369482
91	-26.6667731474828	113.291002018857	1	4	90	4.5	77.40189855829	-38.3625780232401	86.3871593063286	86.4220869393423	87.955536056599	83.4145085779776	70.1100557138367
92	-22.6560289529173	111.334853481106	1	4	91	4.55	80.21488389131	-39.1229707550201	89.2470416226471	89.2811131801531	90.8292007095971	82.2707868545262	69.4834506240842
93	-18.5038310105187	109.338820180212	1	4	92	4.6	83.043958847972	-39.92066601788	92.1409717577082	92.1743064081899	93.7370003487019	81.3930203306574	69.2326131007976
94	-14.2093748391052	107.301036989619	1	4	93	4.65	85.88912342827	-40.7556638118598	95.0682158032953	95.1009176528076	96.678195659369	78.7244976443591	69.1108404231551
95	-9.7718559574947	105.21963878277	1	4	94	4.7	88.75037763221	-41.62796413698	98.02814355097	98.060303684435	97.8704635666736	76.604934137435	68.6747503286534
96	-5.19046988450535	103.092760433112	1	4	95	4.75	91.627721459787	-42.53756699316	101.020215529417	101.051913758061	92.6944150655082	75.3890754084695	68.5698784186213
97	-0.464412138955105	100.918536814087	1	4	96	4.8	94.5211549110049	-43.4844723805	104.043971780784	104.075278138585	87.719960662664	76.529522861249	67.868633041334
98	4.40712176033792	98.6951027991414	1	4	97	4.85	97.4306779858605	-44.4686802989122	107.099022125841	103.566620725157	83.2373831679025	80.993011298893	67.7965424390493
99	9.4249362945557	96.4205932617188	1	4	98	4.9	100.356290684356	-45.4901907484518	110.185037705913	90.2879124782089	75.1348074982377	83.429564556115	67.3093761172611
100	13.5371828079224	93.9951400756836	1	4	99	4.95	82.244930267334	-48.5090637207043	95.4848564838319	77.3796176408929	68.0930023432157	80.2070816680622	68.7456626164467
101	13.7004585266113	92.2715225219727	1	4	100	5	3.26551437377798	-34.4723510742179	34.6266742946747	65.4228525777436	62.8226147603399	78.1345707446995	70.695261423451
102	12.8029632568359	94.0309600830078	1	4	101	5.05	-17.949905395508	35.188751220702	39.5024975942046	46.1943368578904	62.2298450129009	74.4749877401765	72.7439905206116
103	10.5366487503052	93.3522567749023	1	4	102	5.1	-45.326290130614	-13.5740661621099	47.315196810094	32.619383961274	68.2490222490842	71.5085561666517	73.9710590029159
104	11.0050811767578	92.8292388916016	1	4	103	5.15	9.36864852905199	-10.4603576660139	14.0424591066467	35.357317042471	70.180933452861	68.7457906511623	73.4780495791833
105	12.3069050830488	92.3698398627237	1	4	104	5.2	26.03647812582	-9.18798057755822	27.6100920007502	47.0800723849088	62.5436997694509	65.303358998519	72.8632318698555
106	14.5131015777588	91.3855285644531	1	4	105	5.25	44.1239298942	-19.6862259654119	48.3163397006596	71.0751919204247	63.5747264238908	62.4753264113929	71.8287714687642
107	18.9092826843262	89.2082366943359	1	4	106	5.3	87.923622131348	-43.545837402344	98.1162743063935	94.1675300478317	61.230014817689	58.4091138335367	70.2300793350096
108	25.9930384458131	84.7600989814954	1	4	107	5.35	141.675115229738	-88.9627542568098	167.290794487674	92.4680155776277	59.7797291654009	55.5580381204604	69.0050078759842
109	30.9372806549072	80.578857421875	1	4	108	5.4	98.8848441818821	-83.6248311924081	129.504149743681	91.7921358053107	62.3567738040869	51.8355969293458	67.132788402373
110	30.426664352417	79.7710876464844	1	4	109	5.45	-10.212326049804	-16.1553955078119	19.1125196497305	75.3799572504692	62.5137156538223	52.8113866075888	65.3505636745128
111	30.1300354003906	81.9982681274414	1	4	110	5.5	-5.93257904052798	44.5436096191401	44.9369408390742	48.4842664103772	62.1280380624458	57.9760142689245	63.8238410937735
112	29.5837497711182	82.5864944458008	1	4	111	5.55	-10.925712585448	11.7645263671878	16.0553815321864	30.5460175603421	54.5883826541725	63.217194186697	62.8007532220096
113	29.9049301147461	84.1953659057617	1	4	112	5.6	6.42360687255803	32.1774291992182	32.8123402872132	32.5594157300169	42.8670539918367	66.5490976751743	64.3126027241551
114	31.4745750427246	82.971076965332	1	4	113	5.65	31.39289855957	-24.485778808594	39.812905493506	32.4639403195809	33.4902604058306	68.2316015140075	64.7404074733157
115	32.4883880615234	84.020263671875	1	4	114	5.7	20.2762603759761	20.9837341308599	29.1795104981045	33.7968080578759	43.0790734457267	69.121529602276	64.1866004309759
116	31.7868633270264	86.1296463012695	1	4	115	5.75	-14.0304946899401	42.1876525878901	44.4595637868945	37.2498415732963	52.3773021139581	68.2684675290588	64.2315813831894
117	32.8555717468262	86.514778137207	1	4	116	5.8	21.374168395996	7.70263671875	22.719720223661	36.4345032513191	65.2043735557049	63.9306358087703	62.3833716054427
118	34.4122695922852	84.5536346435547	1	4	117	5.85	31.13395690918	-39.222869873046	50.0775078643155	53.5987311614366	73.3184661849477	57.0170044530753	61.4012007488084
119	35.1440162658691	82.9235305786133	1	4	118	5.9	14.634933471678	-32.6020812988281	35.7362138836201	72.2906639083352	74.1064292239281	50.8360122486309	59.3795606001077
120	38.8638153076172	78.5387878417969	1	4	119	5.95	74.3959808349621	-87.6948547363278	115.000650048692	96.611939053534	75.7293435507298	50.4940456809633	58.3669394357366
121	44.2786560058594	74.268684387207	1	4	120	6	108.296813964844	-85.402069091798	137.919227521388	109.387090796599	74.4088969956718	49.5131114428474	58.6757898606005
122	49.3962020874023	69.1808776855469	1	4	121	6.05	102.350921630858	-101.756134033202	144.326095949655	111.778355196537	73.2728889633681	51.1265187038426	58.0704342140336
123	53.1695365905762	64.9117660522461	1	4	122	6.1	75.466690063478	-85.3822326660162	113.953266579641	97.859955940023	71.1669549143138	57.1166492816585	57.3378108038737
124	55.4257431030273	64.1397705078125	1	4	123	6.15	45.124130249022	-15.4399108886719	47.6925358833102	76.5271300830085	68.1817640914312	60.7350242954691	61.0736264728919
125	57.6239471435547	64.707893371582	1	4	124	6.2	43.964080810548	11.3624572753901	45.4086537661211	49.9338388732023	57.9090179161999	63.0698418634328	66.1289869915024
126	57.6989288330078	63.1469383239746	1	4	125	6.25	1.49963378906193	-31.219100952148	31.2550982363151	32.9468190320286	46.6489207717368	65.9878363549858	72.2757189528028
127	57.9603843688965	62.6427116394043	1	4	126	6.3	5.22911071777401	-10.0845336914061	11.3596399006238	24.5851729863254	37.0486638519804	66.3576293773486	77.7409963564374
128	58.9192657470703	63.7316017150879	1	4	127	6.35	19.177627563476	21.777801513672	29.0181673737727	17.9580798923768	40.9148323783694	67.2443633771563	80.5036691231627
129	59.0974731445312	63.965705871582	1	4	128	6.4	3.56414794921804	4.6820831298821	5.88430565479409	16.7707114604652	47.3636193670101	66.9235242708695	81.580204681818
130	59.0552558898926	64.5779113769531	1	4	129	6.45	-0.844345092772016	12.2441101074219	12.2731882963784	24.1634888307585	50.4103401761358	63.9224922638844	82.165548448593
131	60.2016220092773	64.040901184082	1	4	130	6.5	22.927322387694	-10.7402038574219	25.3182560767569	48.8828457247102	57.5667757142999	59.3755654522765	81.6361433463608
132	62.6122741699219	64.2041931152344	1	4	131	6.55	48.213043212892	3.26583862304801	48.3235267520903	70.1420657476948	59.4423697913291	52.9236742413703	81.951180339408
133	69.2207336425781	68.0195007324219	1	4	132	6.6	132.169189453124	76.30615234375	152.614951843531	82.8626004598948	63.3217718399988	48.1265239325731	81.4577687611913
134	74.7600936889648	67.1382522583008	1	4	133	6.65	110.787200927734	-17.6249694824222	112.180405769717	98.3628399681345	65.6652844503078	53.9156514317762	80.6917628500016
135	78.3630905151367	65.9502792358398	1	4	134	6.7	72.0599365234381	-23.7594604492199	75.8758618573784	94.7212507518997	69.9359666115689	63.1364443807287	83.1313280331152
136	82.6213684082031	63.0698852539062	1	4	135	6.75	85.1655578613278	-57.607879638672	102.819453617956	77.7606979552874	72.1022101328162	76.2829703765468	85.7010479042644
137	83.9608459472656	63.7577590942383	1	4	136	6.8	26.78955078125	13.757476806642	30.1155806709163	61.1885031529208	68.7986846307603	91.5513569041045	88.374207997215
138	84.84765625	67.0303421020508	1	4	137	6.85	17.7362060546881	65.4516601562499	67.8121878604693	57.009332763243	55.3382154867767	103.99033379325	89.8382551215841
139	86.2863464355469	67.3118438720703	1	4	138	6.9	28.7738037109381	5.63003540039006	29.3194317578844	45.8415802974979	60.4676834965424	112.324397115005	91.6018872778832
140	87.040283203125	69.955436706543	1	4	139	6.95	15.0787353515619	52.871856689454	54.9800099089897	42.8761185096208	75.8625485853215	113.837051216223	89.9456266509338
141	89.3253936767578	69.4111633300781	1	4	140	7	45.702209472656	-10.885467529298	46.9806912892299	32.9157330182661	94.9991650387936	113.759175249874	86.9885012611754
142	89.7371063232422	70.0552291870117	1	4	141	7.05	8.23425292968807	12.8813171386722	15.2882717315309	59.746863840164	123.66034401688	112.775841974973	83.7617245626684
143	88.9354858398438	70.4655075073242	1	4	142	7.1	-16.0324096679679	8.20556640625	18.0102604036957	94.7157644074	144.658895746502	105.798888240724	80.992850380452
144	85.7655181884766	77.9995346069336	1	4	143	7.15	-63.399353027344	150.680541992188	163.475085867374	144.156749780089	158.983509779702	100.648501404534	80.2833616051042
145	88.4523469730965	89.1722342685429	1	4	144	7.2	53.7365756923978	223.453993232186	229.82451274517	204.444569524139	157.738135820876	103.192814202798	79.7785342225446
146	96.8124938702798	101.274750068045	1	4	145	7.25	167.202937943666	242.050315990042	294.185618152677	256.402058474737	155.416140366932	105.414259453543	82.4610249235565
147	107.670892787507	112.802357839721	1	4	146	7.3	217.167978344544	230.55215543352	316.727370451779	258.220155719241	156.752999319186	110.390786617081	85.7515247334655
148	117.852477632257	122.250333417852	1	4	147	7.35	203.631696895	188.95951156262	277.797705156686	220.760507234353	156.259560994671	112.432146866012	87.5849117074279
149	124.182182312012	128.113952636719	1	4	148	7.4	126.5940935951	117.27238437734	172.565572089891	166.675530953775	140.829319312526	116.280250284897	89.9047658685573
150	125.468101501465	129.807357788086	1	4	149	7.45	25.7183837890599	33.8681030273398	42.526270320731	109.061429114234	130.523079820274	115.968761037983	90.4858086335633
151	126.581550598145	130.2216796875	1	4	150	7.5	22.2689819336	8.28643798828011	23.7607367497857	56.1170635146054	115.829353868292	114.601437070074	90.7698986326634
152	127.508041381836	131.314682006836	1	4	151	7.55	18.5298156738199	21.8600463867199	28.6568612540747	23.4384829058113	97.1212292172827	114.599774883966	90.4407529926387
153	128.161041259766	131.346893310547	1	4	152	7.6	13.0599975586	0.644226074219887	13.0758771585444	40.2856524061943	80.2053979855224	113.859176828331	86.8984883623371
154	128.225463867188	131.800979614258	1	4	153	7.65	1.28845214844034	9.08172607422046	9.17266904592094	64.9831767828098	73.5769907900915	106.651071778432	84.6064735415633
155	131.719512939453	137.089004516602	1	4	154	7.7	69.8809814453	105.76049804688	126.762117822646	85.1810293203317	74.1993862550901	96.4206240643605	87.0790432135169
156	136.661224365234	142.546539306641	1	4	155	7.75	98.8342285156199	109.15069580078	147.248358632863	104.293732456439	73.7867337732164	88.6390794705663	89.7800599601611
157	140.056854248047	148.068313598633	1	4	156	7.8	67.9125976562597	110.43548583984	129.646123941684	123.715498674372	72.4465504487464	79.9516925628266	91.5121816273292
158	143.554718017578	152.224182128906	1	4	157	7.85	69.9572753906205	83.1173706054597	108.639392839082	108.113120103986	71.4587926619905	71.1794896216057	92.2589927791968
159	145.143249511719	157.295272827148	1	4	158	7.9	31.7706298828199	101.42181396484	106.281500135582	82.5902907636231	72.4728242443384	67.4851346221096	94.0704462405652
160	146.238723754883	159.472747802734	1	4	159	7.95	21.9094848632801	43.5494995117199	48.7502249707177	59.7120715771611	62.3181683084474	67.134566050904	94.2972766089334
161	146.652053833008	160.363204956055	1	4	160	8	8.2666015625	17.8091430664199	19.6342119310488	38.6238528675416	61.4488050728404	67.7806220154526	93.6512713859874
162	147.028137207031	159.699615478516	1	4	161	8.05	7.52166748045966	-13.2717895507801	15.2550280093745	21.2301498143052	62.7821559083703	68.1056640103041	94.210791164436
163	147.114486694336	159.565017700195	1	4	162	8.1	1.7269897461	-2.69195556641989	3.19829929098476	16.5232165129089	62.1535812576891	67.9980884839502	94.3821293799894
164	147.829147338867	158.915603637695	1	4	163	8.15	14.2932128906199	-12.98828125	19.3129848694003	40.3073193820578	61.3932784541278	68.5644456785924	90.9489867365095
165	149.080642700195	159.068313598633	1	4	164	8.2	25.0299072265602	3.05419921876023	25.215558463736	65.8522402395795	60.0697458467178	70.9652722242362	85.4652221656322
166	155.37646484375	156.177612304688	1	4	165	8.25	125.9164428711	-57.8140258789	138.554726276793	85.6833096478365	61.7745102576889	74.1458604667793	78.5266585121482
167	162.520568847656	155.91357421875	1	4	166	8.3	142.88208007812	-5.28076171876023	142.979632296983	101.55640709395	63.7647775718617	72.6335766375771	71.2889211445898
168	167.190811157227	158.006301879883	1	4	167	8.35	93.4048461914199	41.8545532226602	102.35364633227	103.616275180527	64.53738430591	72.0858386923816	66.2955701664626
169	171.930236816406	159.377960205078	1	4	168	8.4	94.7885131835801	27.4331665039	98.6784720999694	83.2417011333199	64.6560671128464	71.8606421962335	66.5949571814201
170	173.705032348633	159.319900512695	1	4	169	8.45	35.4959106445403	-1.16119384766023	35.5148988966185	61.6773149041439	79.612376140025	72.6257921798836	67.7371901976406
171	175.537872314453	159.387680053711	1	4	170	8.5	36.6567993164	1.35559082031989	36.6818560407589	43.3914589639834	86.8429158607181	72.7011057019006	69.6972171686034
172	177.290405273438	159.524749755859	1	4	171	8.55	35.0506591797	2.74139404296022	35.157701151103	27.7557271317425	82.4849973667838	73.8218074449056	71.2192690993226
173	177.250854492188	158.979965209961	1	4	172	8.6	-0.791015625	-10.8956909179602	10.9243666314672	55.6084770995232	82.0180961270741	74.905081931648	73.1166081100169
174	178.161254882812	158.509033203125	1	4	173	8.65	18.2080078124795	-9.41864013671989	20.4998129387647	90.4441305881163	82.3280059383393	75.2469016945868	74.7718527480011
175	182.378356933594	150.854949951172	1	4	174	8.7	84.3420410156403	-153.08166503906	174.778648735522	103.292679829424	85.1818385130494	74.509820266904	73.434330686788
176	190.548706054688	144.191589355469	1	4	175	8.75	163.40698242188	-133.26721191406	210.860123483724	120.644733290165	83.6277011461123	68.41423755373	70.6155495145657
177	195.480010986328	143.57243347168	1	4	176	8.8	98.6260986328	-12.3831176757801	99.4004473576402	136.900284744936	83.8788373179495	62.6261497263531	67.6879691672409
178	199.86865234375	145.716156005859	1	4	177	8.85	87.7728271484398	42.8744506835801	97.6846339351724	114.755199926576	85.2727795573861	61.4116507113195	65.6678212919539
179	204.920700073242	145.105010986328	1	4	178	8.9	101.04095458984	-12.2229003906199	101.777570212621	76.8112717041084	85.8377362763271	65.7047797407307	63.1508705303955
180	208.063110351562	144.486709594727	1	4	179	8.95	62.8482055664	-12.3660278320204	64.0532246437194	64.4649948064753	69.4072643937829	68.3398143443772	62.1814418330221
181	209.068313598633	144.813613891602	1	4	180	9	20.1040649414205	6.5380859375	21.1404823713885	49.9008258246074	49.985559246742	71.6138123217541	62.3737603764966
182	210.23908996582	146.288970947266	1	4	181	9.05	23.4155273437398	29.5071411132801	37.6690628694749	34.7751878077181	42.7673020859224	74.3328741883412	62.2953972410129
183	211.477203369141	146.40119934082	1	4	182	9.1	24.7622680664199	2.24456787108011	24.8637890258328	24.0593288609903	40.8052052955649	78.2351277360837	62.4283822222919
184	210.453567504883	147.214614868164	1	4	183	9.15	-20.4727172851597	16.2683105468801	26.1493801281752	23.1598467893756	49.081553543122	80.9792598174098	62.0179523167146
185	210.163375854492	146.778671264648	1	4	184	9.2	-5.80383300782046	-8.71887207031989	10.4739299100801	21.0696093653696	51.4977901757051	75.9033891493398	62.2801421146758
186	209.90071105957	147.568283081055	1	4	185	9.25	-5.25329589843977	15.7922363281398	16.6430720133148	31.7095847665225	59.5999234973958	67.085238562352	61.1757735312618
187	210.76220703125	146.514785766602	1	4	186	9.3	17.2299194336	-21.0699462890602	27.2178757494451	63.3879192785259	64.7869110587329	62.7423616969047	62.0773747550553
188	213.32453918457	143.570419311523	1	4	187	9.35	51.2466430664	-58.8873291015796	78.0636660315972	78.9362514904198	71.1974759147813	59.2498038915262	62.7169041054425
189	218.724990844727	136.0888671875	1	4	188	9.4	108.00903320314	-149.63104248046	184.541052688193	96.0400002054161	76.1207833584926	54.4410988645575	64.0848001029117
190	222.723922729492	134.227813720703	1	4	189	9.45	79.9786376953	-37.2210693359398	88.2155909695497	108.504212752096	82.3995139048966	51.7370914861606	66.699938873125
191	227.641967773438	132.847442626953	1	4	190	9.5	98.3609008789205	-27.607421875	102.161815588296	110.68536706304	84.1849178779621	52.0464150510925	67.6577861548324
192	230.931716918945	129.810897827148	1	4	191	9.55	65.7949829101398	-60.7308959961	89.538938482845	88.8536474384592	82.717421307887	50.7689870371201	68.8614754635739
193	234.969650268555	127.944351196289	1	4	192	9.6	80.7586669922	-37.3309326171801	88.9694375863167	85.8627763193733	77.6944024874876	49.9516825129357	69.4009155989414
194	237.84294128418	125.504989624023	1	4	193	9.65	57.4658203125	-48.7872314453202	75.3824545652884	72.3298355505081	59.8006441859929	48.7890029388425	69.5354282521556
195	240.522399902344	123.007286071777	1	4	194	9.7	53.5891723632801	-49.9540710449199	73.2612353741202	56.9306298636778	51.9763927966161	50.0504639624477	65.567554732364
196	242.107040405273	122.326080322266	1	4	195	9.75	31.6928100585801	-13.6241149902202	34.4971117439704	44.7034379119351	44.4929066047892	53.9373095087936	60.8282788172141
197	241.945571899414	122.932083129883	1	4	196	9.8	-3.22937011718011	12.1200561523401	12.5429100486933	30.7476409335267	36.7510630155074	61.5285997837575	58.8088830744356
198	243.334350585938	123.02180480957	1	4	197	9.85	27.7755737304801	1.79443359374005	27.8334778276032	18.0900092738589	28.7058891110902	64.0221574995655	56.6666711601223
199	243.495178222656	122.792388916016	1	4	198	9.9	3.21655273435965	-4.58831787108011	5.60346967324618	16.6559776590703	21.4572225191925	62.4648204650927	54.3155848375815
200	243.484298706055	123.290924072266	1	4	199	9.95	-0.217590332019881	9.970703125	9.97307707578124	16.571496167337	17.7014140199988	65.0600634018727	55.563459250458
201	244.791687011719	123.687965393066	1	4	200	10	26.1477661132801	7.94082641599999	27.3269536700277	12.7083403102454	23.6897011396251	63.7017599879107	60.7527796326726
202	244.229583740234	123.914474487305	1	4	201	10.05	-11.2420654297	4.53018188478012	12.1205025900268	12.1668041048583	40.3397782596281	63.3900767388066	64.4351485621573
203	244.247711181641	124.339973449707	1	4	202	10.1	0.362548828139779	8.50997924804005	8.51769854214493	17.3128187661388	50.3499125116435	60.5667034617991	68.5513705022729
204	244.279220581055	124.198654174805	1	4	203	10.15	0.630187988280113	-2.82638549804005	2.89578864631099	30.7234246201799	65.1289967441924	58.0915966869014	71.0701604634607
205	245.826812744141	123.308853149414	1	4	204	10.2	30.9518432617199	-17.7960205078199	35.7031503821837	64.1080603519191	78.1437340071294	55.2317203153883	73.3171101237291
206	250.112213134766	121.33292388916	1	4	205	10.25	85.7080078125	-39.5185852050801	94.3799829402334	87.9914847130415	82.9106133710321	54.5713190720761	74.6143050942943
207	258.575958251953	118.416313171387	1	4	206	10.3	169.27490234374	-58.3322143554599	179.043681248723	118.091189383526	90.0290904621058	54.8754044519664	75.0500432090651
208	264.620056152344	116.321754455566	1	4	207	10.35	120.881958007819	-41.8911743164202	127.934820347757	138.97464924812	92.4275178125079	54.0835384287184	73.2887067544262
209	271.564697265625	113.066528320312	1	4	208	10.4	138.89282226562	-65.1045227050798	153.394311998736	135.097802121884	94.7259708546103	54.1900708106056	69.4909792389249
210	277.829071044922	109.929336547852	1	4	209	10.45	125.28747558594	-62.7438354492	140.120449705151	115.950120572293	92.7620266107778	59.3898270147554	67.6792332695281
211	280.593811035156	107.396133422852	1	4	210	10.5	55.2947998046807	-50.6640625	74.9957473090549	96.8635509119742	85.452937004527	69.4591442142527	65.5276489116479
212	284.550354003906	106.094139099121	1	4	211	10.55	79.130859375	-26.0398864746202	83.3052735007642	71.3607523256942	69.4110306443048	78.1013100871944	64.0080354604092
213	286.144378662109	105.777862548828	1	4	212	10.6	31.8804931640591	-6.32553100585994	32.5019720461653	46.5494039734356	57.8171643457933	87.15105849161	62.1965141706805
214	287.310638427734	105.217224121094	1	4	213	10.65	23.3251953125	-11.2127685546798	25.8803190673355	35.8080718871698	43.2511448770187	93.3513179880788	60.5422100195992
215	288.070068359375	105.478706359863	1	4	214	10.7	15.1885986328205	5.22964477537982	16.0637079438582	22.871940716317	40.6359200223815	96.5837562850105	58.8713485337032
216	288.245056152344	104.428733825684	1	4	215	10.75	3.49975585937955	-20.9994506835798	21.2890868777259	18.7707777796123	56.0076750574734	95.291300679795	58.1902038731727
217	289.17236328125	104.514129638672	1	4	216	10.8	18.5461425781205	1.70791625975994	18.6246176465001	15.1415374283432	66.1735297122829	88.5714866343726	58.8530883265885
218	288.631774902344	104.254257202148	1	4	217	10.85	-10.8117675781205	-5.19744873048012	11.9961573626418	34.7224360713273	81.8745991707122	82.5552560092869	64.9701177131373
219	288.663818359375	104.639633178711	1	4	218	10.9	0.640869140620453	7.70751953125995	7.73411731098987	76.2072782277769	91.9766651215474	76.5171380127572	72.072319715726
220	289.573852539062	110.264907836914	1	4	219	10.95	18.2006835937398	112.50549316406	113.968201158779	109.475118708249	100.405485959243	70.2984031371835	74.9199432223634
221	299.178466796875	116.471824645996	1	4	220	11	192.09228515626	124.13833618164	228.713297659974	144.978420561812	105.129664355063	67.3535378353851	76.4839421952734
222	308.280944824219	114.836608886719	1	4	221	11.05	182.04956054688	-32.7043151855398	184.96382004886	168.811792814752	107.73194262444	64.6259941820117	76.8374817578102
223	317.375610351562	112.176780700684	1	4	222	11.1	181.89331054686	-53.1965637207	189.512666630458	166.088535847159	107.29334767278	63.826324879562	77.2317030943579
224	323.250122070312	109.778915405273	1	4	223	11.15	117.490234375	-47.9573059082202	126.900978575687	134.052050482349	109.783131148496	62.9928233522969	77.7745428760046
225	327.93212890625	107.974731445312	1	4	224	11.2	93.6401367187602	-36.0836791992199	100.351916320817	105.988766540632	99.9608862519856	62.5109767520182	78.4311628963485
226	331.200408935547	106.945388793945	1	4	225	11.25	65.3656005859398	-20.5868530273401	68.5308708359226	69.608274783749	78.6994006132968	61.8090886742693	79.4122552243828
227	332.861053466797	105.453498840332	1	4	226	11.3	33.212890625	-29.8377990722599	44.6474003402748	50.7544694822398	63.0784586517404	62.8307722012106	80.3583088732211
228	333.199432373047	105.627532958984	1	4	227	11.35	6.767578125	3.48068237304005	7.61020784604273	33.8332366568118	45.7780505884119	75.8566969975563	81.2438652930157
229	333.672485351562	104.066017150879	1	4	228	11.4	9.46105957029999	-31.2303161621	32.6319520681416	23.3467507442446	34.0089815830465	89.9545686208465	81.6129024521879
230	334.038696289062	104.76294708252	1	4	229	11.45	7.32421875	13.9385986328199	15.7457521936775	20.1681507628489	24.6164675447931	90.4500594299714	80.5730949591771
231	333.378112792969	104.303024291992	1	4	230	11.5	-13.2116699218602	-9.19845581055995	16.0984412730864	21.9478263930748	18.4885129934757	83.508740176294	80.7993008870416
232	333.038909912109	105.700157165527	1	4	231	11.55	-6.78405761720001	27.9426574707	28.7544004332964	17.2634936838532	17.9296017779808	75.5736534284261	79.0205110337721
233	333.766754150391	105.310829162598	1	4	232	11.6	14.5568847656409	-7.78656005858011	16.508585997172	15.3996984327743	44.420046322332	67.3123476971058	78.9566048525045
234	334.224548339844	105.360809326172	1	4	233	11.65	9.15588378905909	0.999603271480112	9.21028852203387	13.6302752427068	70.1260060931973	62.1977677639303	78.4516386994029
235	334.473724365234	105.56371307373	1	4	234	11.7	4.98352050779999	4.05807495115994	6.42677593828312	15.6910527931127	80.9392326079573	60.2785695076865	78.4925112866709
236	334.141052246094	105.419548034668	1	4	235	11.75	-6.65344238279999	-2.88330078124005	7.25132532274885	66.8922662515893	88.3180797392912	63.5332097689707	78.6275477181924
237	335.024566650391	107.161178588867	1	4	236	11.8	17.6702880859409	34.8326110839801	39.0582881853258	122.988518502541	88.0688482051118	72.1451311120695	79.3741225428762
238	342.666397487484	118.442269498042	1	4	237	11.85	152.83661674186	225.6218181835	272.514653289555	146.47876678314	88.8466448057998	79.9324745767445	81.4503290550653
239	352.280670166016	129.275955200195	1	4	238	11.9	192.28545357064	216.67371404306	289.691549776794	163.005884235875	90.3865539448141	86.7086668916186	83.3236391334302
240	358.408081054688	130.181076049805	1	4	239	11.95	122.54821777344	18.1024169922	123.878017341278	160.446643617111	95.9406714705799	90.8477867811708	82.9441214832772
241	362.894439697266	130.44889831543	1	4	240	12	89.7271728515602	5.3564453125	89.8869125864248	110.80102336001	108.577906544466	94.2450639386981	78.0514076156198
242	364.107849121094	130.950775146484	1	4	241	12.05	24.2681884765591	10.0375366210801	26.2620850915025	57.784589387087	126.360660446158	93.4150278855326	73.6362186269103
243	365.186798095703	130.393585205078	1	4	242	12.1	21.5789794921807	-11.1437988281199	24.2865520040528	45.4025761580195	115.444902831157	94.086884825447	69.8498987618498
244	366.369659423828	130.732543945312	1	4	243	12.15	23.6572265625	6.77917480467954	24.6093799121769	54.1499288530559	103.29132769004	93.9104540465088	67.5599739822443
245	369.397583007812	131.389617919922	1	4	244	12.2	60.5584716796795	13.1414794922	61.9679511959405	92.2746772752058	100.756340954384	94.4740458213237	65.8168195067474
246	375.86767578125	129.723449707031	1	4	245	12.25	129.40185546876	-33.3233642578199	133.623676061607	120.088782302304	100.172048138105	95.4460067621155	64.5860596989759
247	386.684020996094	130.501480102539	1	4	246	12.3	216.32690429688	15.5606079101602	216.885827202252	148.798065992993	98.7612075659534	95.9174728845418	63.9465025672112
248	394.708068847656	128.975540161133	1	4	247	12.35	160.480957031241	-30.5187988281199	163.357077139542	156.110105750749	99.3271248450942	87.0439611125743	64.1420406290414
249	403.04296875	130.08024597168	1	4	248	12.4	166.69799804688	22.0941162109398	168.155798365623	146.194167423154	97.4343541482035	76.6927096460138	64.1705602742355
250	407.959442138672	130.392944335938	1	4	249	12.45	98.3294677734398	6.25396728516023	98.5281499847216	105.247737856701	93.0074201720675	75.438183536583	64.2665649641543
251	411.784118652344	132.133728027344	1	4	250	12.5	76.4935302734398	34.8156738281199	84.0439844236319	78.5654673878848	82.3141069797653	72.5940750549456	64.009422689086
252	412.263061523438	131.759704589844	1	4	251	12.55	9.57885742188068	-7.48046875	12.1536793699869	46.0706423034143	65.4742853229253	71.6987838253945	63.964804636836
253	413.225189208984	130.612457275391	1	4	252	12.6	19.2425537109193	-22.9449462890602	29.9457247954608	29.9047345933859	58.6430193939917	72.3874498265938	63.8997491798102
254	413.091491699219	130.86311340332	1	4	253	12.65	-2.67395019529999	5.01312255858011	5.68167294327029	18.4340465363767	50.0940916019878	72.9221802005582	64.8169927899354
255	413.647064208984	131.551910400391	1	4	254	12.7	11.1114501953	13.7759399414199	17.6986114345798	25.7008327891495	50.1200261187817	71.3550695058082	65.4308425729014
256	414.233367919922	130.353073120117	1	4	255	12.75	11.7260742187602	-23.9767456054801	26.6905441385856	38.7205714000986	45.0161019717863	65.6389096289812	65.6872994557169
257	416.657135009766	130.407608032227	1	4	256	12.8	48.4753417968807	1.09069824220001	48.487610633851	54.1175409005614	44.6363600848357	55.7478740223529	64.9866667090784
258	421.240966796875	129.153778076172	1	4	257	12.85	91.6766357421795	-25.0765991211	95.0444178502063	70.3353176441776	45.4477748080933	48.3516066813384	58.864298094421
259	425.333190917969	129.735229492188	1	4	258	12.9	81.8444824218795	11.6290283203205	82.6665204455841	71.5981574071959	48.4100062529129	41.6324536568525	53.0776219322826
260	430.272094726562	129.667022705078	1	4	259	12.95	98.7780761718602	-1.36413574220001	98.7874951526607	63.5718873805219	49.702718839549	37.6853431471379	51.3270866680756
261	431.807342529297	130.272247314453	1	4	260	13	30.7049560547	12.1044921875	33.0047429536772	52.174978216088	48.963712278197	33.773781439474	52.1633583443541
262	431.544769287109	129.947250366211	1	4	261	13.05	-5.25146484376023	-6.49993896484034	8.35626050048102	42.7024716052643	46.0214627217806	34.5145813881394	53.526059475519
263	432.822479248047	128.536987304688	1	4	262	13.1	25.5541992187602	-28.2052612304597	38.059872028037	29.0701200349205	38.060193968685	33.7126135341734	56.0335496771722
264	432.726928710938	126.774375915527	1	4	263	13.15	-1.91101074217954	-35.2522277832202	35.3039873914657	26.3292671491981	33.1708157117171	35.723531533362	58.4153590739104
265	434.018829345703	125.952285766602	1	4	264	13.2	25.8380126953	-16.4418029785	30.6257373009418	28.4710380630393	25.250660175494	36.3876393244791	59.2587984875264
266	434.8291015625	125.42813873291	1	4	265	13.25	16.2054443359398	-10.4829406738401	19.3004785250649	23.945409721282	22.5314609071617	35.9285921493184	79.9179859664413
267	433.904327392578	125.19686126709	1	4	266	13.3	-18.4954833984398	-4.6255493164	19.0651150696871	23.6391598181699	24.392802691443	34.055860533615	101.59794283483
268	434.357482910156	125.821357727051	1	4	267	13.35	9.06311035156023	12.4899291992199	15.4317303192508	21.4312003160675	21.9774522602536	30.6846350762677	104.781166368121
269	435.972473144531	126.314613342285	1	4	268	13.4	32.2998046875	9.86511230468011	33.7727378759051	18.7336546651253	23.0370568138111	29.4625342185514	108.731043147843
270	436.896392822266	125.989967346191	1	4	269	13.45	18.4783935547	-6.49291992188012	19.5859397904294	20.3145673198467	23.0725598094091	27.2159897995681	121.887663573987
271	437.160552978516	126.111167907715	1	4	270	13.5	5.283203125	2.42401123048012	5.81275027035426	20.0094947992251	22.8934720204398	31.7326416337626	142.170812444954
272	438.046997070312	127.127349853516	1	4	271	13.55	17.7288818359193	20.3236389160199	26.9696783432941	22.4349538094523	22.0902583454494	35.3533351256434	159.251398009308
273	437.475952148438	127.524055480957	1	4	272	13.6	-11.4208984374795	7.93411254882017	13.9063677161424	24.7139193027508	23.3090761838504	39.6796495277506	160.342897479943
274	438.795318603516	129.401901245117	1	4	273	13.65	26.3873291015602	37.5569152831997	45.9000329270414	27.0532893757542	25.7542527253857	43.9085379472627	162.333476437496
275	439.275177001953	130.874740600586	1	4	274	13.7	9.59716796873977	29.4567871093801	30.9807672569216	23.8659493710521	29.1813194236422	47.1625274692445	164.227808774142
276	438.807403564453	130.134704589844	1	4	275	13.75	-9.35546875	-14.8007202148398	17.5096006353712	26.6086575684756	40.9338223603635	94.1970623039015	165.56966135091
277	438.426849365234	129.735336303711	1	4	276	13.8	-7.61108398438068	-7.98736572266023	11.032978319784	29.073551641319	46.3138675598438	147.448011647306	166.65804644368
278	439.473358154297	130.636428833008	1	4	277	13.85	20.9301757812602	18.0218505859403	27.6199087032599	33.6487195445337	57.3818467952476	161.210726054904	165.911010089263
279	440.729461669922	133.262725830078	1	4	278	13.9	25.1220703125	52.5259399414	58.2245032912583	54.8143553449727	64.7800190807142	175.829632638833	165.753591750044
280	440.007202148438	135.856887817383	1	4	279	13.95	-14.4451904296795	51.8832397461	53.8566067729949	68.7617857486354	71.2524951290799	206.089984000836	164.584105396976
281	441.556274414062	141.826049804688	1	4	280	14	30.9814453124795	119.3832397461	123.337779637567	88.1550360220196	165.500652587363	250.567843450434	165.260058605862
282	442.696838378906	145.700149536133	1	4	281	14.05	22.8112792968807	77.4819946289	80.770130338097	100.486486520109	272.805764949164	283.988214630476	166.624862037181
283	442.77099609375	151.929016113281	1	4	282	14.1	1.48315429687955	124.57733154296	124.586160070181	108.856270713626	299.112375925958	286.973181425712	167.301788123509
284	440.234497070312	157.359970092773	1	4	283	14.15	-50.7299804687602	108.61907958984	119.881755781707	276.186949829754	325.90501255228	288.94342134163	167.66446220007
285	435.790924072266	155.58415222168	1	4	284	14.2	-88.8714599609193	-35.5163574218602	95.7055277405783	476.849744149692	382.99864857803	292.067978223805	167.728667485484
286	390.253000605672	140.409991039173	1	4	285	14.25	-910.75846933188	-303.48322365014	959.991175218205	510.069715829897	460.201864540504	295.210730552502	169.718867336492
287	339.081237792969	122.534126281738	1	4	286	14.3	-1023.43525625406	-357.5172951487	1084.08410193779	551.32353858445	521.662561701109	299.260232353744	174.665574719988
288	326.535292675133	115.196199841874	1	4	287	14.35	-250.918902356719	-146.75852879728	290.686018471207	657.141026442433	516.564516056177	301.137385102258	177.303554026622
289	340.392748236045	123.793112058199	1	4	288	14.4	277.14911121824	171.9382443265	326.150869554474	644.216779251254	513.106823602546	302.044649281536	178.370804176149
290	354.310668945312	151.761077880859	1	4	289	14.45	278.35841418534	559.3593164532	624.792967030494	566.475379252526	512.883461318531	301.952220994384	180.456197725013
291	349.859813380715	196.307774785114	1	4	290	14.5	-89.0171112919393	890.9339380851	895.369939262306	523.059316282456	424.92080851764	298.787475577962	181.595035078751
292	340.265716552734	229.72673034668	1	4	291	14.55	-191.881936559621	668.37911123132	695.377101944146	474.890108620641	325.714699758325	297.896388948719	181.249507014244
293	339.613800048828	233.348815917969	1	4	292	14.6	-13.0383300781193	72.4417114257801	73.6057036208607	368.625896194628	303.162394278558	294.923926719268	182.464734826456
294	338.088226318359	237.331893920898	1	4	293	14.65	-30.5114746093807	79.6615600585801	85.3048312453969	205.624837784027	278.184286010792	291.420386452878	182.312973904373
295	335.6044921875	241.290878295898	1	4	294	14.7	-49.6746826171795	79.1796875	93.4719049004308	84.9540202641241	220.905793410738	288.294807501723	182.71303700977
296	333.534912109375	244.735153198242	1	4	295	14.75	-41.3916015625	68.8854980468795	80.3646472093009	83.2654722746598	137.37308661542	245.240672369082	184.601742484156
297	330.584075927734	248.265472412109	1	4	296	14.8	-59.0167236328205	70.6063842773403	92.023014344631	81.4784634009424	74.1302161963303	201.88313779267	184.926853049091
298	329.164184570312	251.197952270508	1	4	297	14.85	-28.3978271484398	58.6495971679801	65.1629636735393	73.1856906268471	73.2833373823587	193.39638199834	185.319565537634
299	326.808013916016	254.202835083008	1	4	298	14.9	-47.1234130859193	60.09765625	76.3697868768098	69.121335446812	69.7339493032108	180.911975713466	185.511384184104
300	325.538391113281	256.472229003906	1	4	299	14.95	-25.3924560547	45.3878784179602	52.0080410299543	63.3064121285365	63.7061536849155	154.822411449191	184.571129910964
301	325.157196044922	259.450073242188	1	4	300	15	-7.62390136718068	59.5568847656398	60.0428713091254	63.3012024900575	65.5605362205232	112.622226707068	182.200893534811
302	324.039611816406	262.392395019531	1	4	301	15.05	-22.3516845703193	58.8464355468602	62.9483977532536	57.9894352054792	78.0515758270142	78.5107993980114	180.378003652673
303	323.4013671875	265.586090087891	1	4	302	15.1	-12.7648925781205	63.8739013672	65.1369154811444	54.226616742984	83.6303697181212	77.956288227199	177.379276296173
304	324.512939453125	267.814819335938	1	4	303	15.15	22.2314453125	44.5745849609398	49.8109504539184	61.9997369942345	83.6396654161398	75.6825264671152	174.777494867715
305	324.987335205078	269.4052734375	1	4	304	15.2	9.48791503906023	31.8090820312398	33.1939487174781	92.7967395254919	88.7390294876442	73.358095795735	172.844274610255
306	328.47607421875	265.900146484375	1	4	305	15.25	69.7747802734398	-70.1025390625	98.908472565378	103.959536946185	87.871366798717	73.9927544158095	150.187466978506
307	337.234558105469	259.501770019531	1	4	306	15.3	175.16967773438	-127.96752929688	216.93341040954	109.2898956268	82.8913825996925	70.5934737444383	124.690609732223
308	343.206848144531	258.550689697266	1	4	307	15.35	119.445800781241	-19.0216064453	120.95090258461	123.251442232304	82.6292390720394	69.5017459730108	119.110641227685
309	346.923126220703	257.653106689453	1	4	308	15.4	74.3255615234398	-17.9516601562602	76.4627438569954	113.7429966032	81.6311036310196	68.9781190866723	112.2248463398
310	352.037078857422	257.044128417969	1	4	309	15.45	102.27905273438	-12.1795654296807	103.001681744998	72.9860256738932	83.0100379065544	67.1900388275449	97.811336794757
311	354.186431884766	258.450012207031	1	4	310	15.5	42.9870605468807	28.1176757812409	51.3662444198539	61.2989411978938	82.4249726110958	65.6143114916595	77.0513034859821
312	354.808654785156	258.662261962891	1	4	311	15.55	12.4444580078	4.24499511720001	13.1485557630087	53.9723116352388	63.1353716618624	62.8596183566257	61.3848361735397
313	357.898956298828	259.1318359375	1	4	312	15.6	61.8060302734398	9.39147949217954	62.5154802046132	42.7686335808045	55.3731222279004	59.8346258730782	61.2337729956578
314	359.194305419922	257.619201660156	1	4	313	15.65	25.9069824218795	-30.2526855468795	39.8295960437204	51.1069486189921	54.3165727572047	58.1346032825517	60.2736172458449
315	361.523406982422	257.925567626953	1	4	314	15.7	46.58203125	6.12731933593977	46.9832914728264	53.2847176498316	45.6410481674457	57.3937417187863	59.2342012389062
316	365.77197265625	256.028442382812	1	4	315	15.75	84.9713134765602	-37.9425048828205	93.0578196107921	49.447303257907	43.3572561846019	55.1342615879308	58.4221360990988
317	366.951263427734	256.260314941406	1	4	316	15.8	23.5858154296795	4.63745117188068	24.0374009172058	54.6608338791706	42.8278541135589	47.498081671776	57.1303698217516
318	368.775665283203	255.092010498047	1	4	317	15.85	36.4880371093807	-23.3660888671807	43.3284082449901	48.5134627540868	37.0400126741171	44.8249004570309	56.4885875164313
319	371.868896484375	256.226928710938	1	4	318	15.9	61.8646240234398	22.6983642578205	65.8972491500386	35.6075637502117	34.6381029340838	43.537716966134	56.2273669160937
320	372.337097167969	256.890747070312	1	4	319	15.95	9.36401367187955	13.2763671874795	16.2464358474076	32.3709905772863	31.7774455310181	40.800262140323	55.5780577619293
321	373.760681152344	256.980590820312	1	4	320	16	28.4716796875	1.796875	28.5283245914166	24.6327220903272	27.8435505647657	41.480380264896	55.6061674815386
322	373.368194580078	256.994323730469	1	4	321	16.05	-7.84973144531932	0.274658203139779	7.85453505257867	14.615371988997	31.8607916816897	44.258872949068	55.6752297746529
323	373.501892089844	257.183746337891	1	4	322	16.1	2.67395019531932	3.78845214844091	4.6370658101945	15.0414283079495	34.2766786861615	44.5112577641165	55.3740998480367
324	374.284698486328	257.073547363281	1	4	323	16.15	15.6561279296807	-2.20397949220001	15.8104986433877	20.0795373793196	32.7588611750633	44.8647080245747	55.6732261164217
325	375.125518798828	256.703033447266	1	4	324	16.2	16.81640625	-7.41027832029999	18.3767174421698	31.3505927860931	35.9594761132003	45.1103066820773	55.9204449178565
326	377.7900390625	257.041595458984	1	4	325	16.25	53.2904052734398	6.77124023435908	53.7188699482673	43.9206352819957	39.60350434519	42.8515177823881	55.7743644044406
327	380.985137939453	256.727600097656	1	4	326	16.3	63.9019775390602	-6.27990722655909	64.2098120864463	50.9023503611296	45.689891784577	43.6672658990648	51.3890685723278
328	383.627014160156	258.826843261719	1	4	327	16.35	52.8375244140602	41.9848632812591	67.4872782897075	56.8775239184512	51.9825028541159	43.4754290598517	48.9572941800333
329	386.149841308594	258.569152832031	1	4	328	16.4	50.4565429687591	-5.15380859375909	50.7190740390569	59.1274713110604	55.0913131150655	43.4766147455151	48.2055863367556
330	388.155700683594	259.909790039062	1	4	329	16.45	40.1171875	26.8127441406193	48.2525852287779	60.0291907830609	58.4431678331365	43.9660766963137	46.7905059852086
331	390.867095947266	261.698822021484	1	4	330	16.5	54.2279052734409	35.7806396484398	64.9686069113136	60.0443704262362	57.8594850000106	45.5980234714177	46.4460678165879
332	394.203948974609	262.517944335938	1	4	331	16.55	66.7370605468591	16.3824462890807	68.7184094464485	59.2802758690014	55.47374011644	48.4908411926801	46.9150361322497
333	397.453125	263.442504882812	1	4	332	16.6	64.9835205078205	18.4912109374795	67.5631765055839	60.0088117478218	52.674179433542	50.9135738229952	46.0675259087214
334	399.792022705078	263.2744140625	1	4	333	16.65	46.7779541015602	-3.36181640623977	46.8986012528832	56.5914986889607	54.194368315967	53.2118489502917	45.7341779125413
335	402.386016845703	263.211242675781	1	4	334	16.7	51.8798828125	-1.26342773437955	51.8952646228799	50.918289449819	51.972677279427	54.4471481169267	45.3091856845662
336	404.458099365234	262.011993408203	1	4	335	16.75	41.4416503906193	-23.9849853515602	47.8820416170079	45.3039884408479	51.5925425976454	56.4144672209505	43.9888737833056
337	406.058929443359	260.783935546875	1	4	336	16.8	32.0166015625	-24.5611572265602	40.3523632507402	49.1084607629325	51.2917906007831	55.2800554728796	45.0601206702929
338	407.925811767578	260.140716552734	1	4	337	16.85	37.3376464843807	-12.8643798828205	39.4916714607283	43.9365428110321	49.8446447918745	53.0896879030357	45.1476131511087
339	409.931365966797	257.525054931641	1	4	338	16.9	40.1110839843795	-52.3132324218591	65.9209628633062	46.5935865063301	51.3323847855179	52.8734557073771	45.339851193965
340	411.156677246094	257.08544921875	1	4	339	16.95	24.5062255859398	-8.79211425782046	26.0356748633781	51.6652917517472	50.4511284007169	52.7807498300941	45.1349334659645
341	413.910308837891	255.754623413086	1	4	340	17	55.0726318359409	-26.6165161132801	61.1672600934977	54.3853011429011	54.9694494418905	51.4117553682799	45.9998555554383
342	416.646118164062	253.935241699219	1	4	341	17.05	54.7161865234193	-36.3876342773398	65.7108894778259	53.5563088081033	55.0863708293192	49.5711993154315	46.7525177006631
343	419.179443359375	253.14208984375	1	4	342	17.1	50.6665039062602	-15.8630371093801	53.0917184164974	56.9657139904016	53.5051963725294	47.6237940533263	48.2830877968229
344	421.032928466797	250.671203613281	1	4	343	17.15	37.0697021484398	-49.4177246093801	61.7760011893176	63.3453123774508	51.5525430987873	46.603647800508	49.0496043782593
345	422.631622314453	249.227432250977	1	4	344	17.2	31.9738769531205	-28.8754272460801	43.0827007748696	58.5074499068912	53.5888223807613	45.5080646870552	49.8216459187858
346	426.481414794922	246.613632202148	1	4	345	17.25	76.9958496093795	-52.2760009765796	93.0652520287435	52.6250916021577	51.2309681389143	45.1262297842231	50.8064472745149
347	426.060485839844	244.580673217773	1	4	346	17.3	-8.41857910156023	-40.6591796875	41.5215771250279	49.5487773894712	47.8506080300799	46.4529754415209	51.3951640620401
348	426.384033203125	243.441741943359	1	4	347	17.35	6.47094726562045	-22.7786254882801	23.6799268928298	50.2119307711209	45.402943314778	46.8197972423657	50.5616379816427
349	427.70166015625	241.532562255859	1	4	348	17.4	26.3525390625	-38.18359375	46.394430125885	39.1166239003778	41.8749108154981	47.2030876424149	50.4934565212505
350	429.460723876953	240.020034790039	1	4	349	17.45	35.1812744140602	-30.2505493164	46.3984676831181	37.1937661532686	40.5650009733934	46.3037902356154	49.863977900253
351	430.20556640625	238.294494628906	1	4	350	17.5	14.8968505859398	-34.5108032226602	37.5887176750284	38.1807950273983	35.2830101265557	46.4016876394589	48.6103699626022
352	431.386199951172	237.22151184082	1	4	351	17.55	23.6126708984398	-21.4596557617199	31.9072883894815	34.2010442415251	37.8195800537226	45.0141942086461	47.3993131276022
353	432.050567626953	235.954360961914	1	4	352	17.6	13.2873535156205	-25.3430175781199	28.6150712634787	30.918071175666	40.1343981122021	45.6526017706506	46.356496151923
354	432.579528808594	234.739761352539	1	4	353	17.65	10.5792236328193	-24.2919921875	26.4956761965186	31.4493963527336	42.8536321860426	44.8873598062269	45.7603672250689
355	433.202697753906	233.376235961914	1	4	354	17.7	12.4633789062409	-27.2705078125	29.9836023538226	38.4453939541766	39.0187580904695	45.1961437206448	45.5667469522378
356	434.702270507812	232.034408569336	1	4	355	17.75	29.9914550781193	-26.8365478515602	40.2453435603665	42.0880011970059	41.5724071400034	45.1984273280794	45.39777773135
357	435.789367675781	228.871658325195	1	4	356	17.8	21.7419433593807	-63.2550048828199	66.8872763966966	51.5062201305602	42.1777803872123	47.5102726512006	45.5002994982718
358	435.696655273438	226.532089233398	1	4	357	17.85	-1.85424804686022	-46.7913818359398	46.828107477625	47.1194450052731	45.9022602265231	48.0335880602496	45.8010391746078
359	437.133911132812	223.145080566406	1	4	358	17.9	28.7451171874795	-67.7401733398403	73.5867708642902	51.6954179272733	47.8998087969557	48.1134573351239	45.6946141445851
360	437.089599609375	222.745040893555	1	4	359	17.95	-0.886230468739768	-8.00079345701988	8.04972672738739	45.910166820248	49.8272864678963	46.9472059704119	46.4390028717827
361	435.185089111328	220.228134155273	1	4	360	18	-38.0902099609398	-50.3381347656398	63.1252081703671	49.7165192560403	55.113844529603	45.8089845569246	46.6391439782975
362	436.655120849609	219.027465820312	1	4	361	18.05	29.4006347656193	-24.0133666992205	37.9610208615703	44.2933974633513	57.2009652486786	45.2274269397729	46.9763275574818
363	436.884155273438	215.742446899414	1	4	362	18.1	4.58068847658069	-65.7003784179597	65.8598696565866	52.5351279305194	55.9327780082971	45.0891982505198	49.0459543502686
364	436.867950439453	213.4189453125	1	4	363	18.15	-0.324096679700006	-46.4700317382801	46.4711619008451	58.5322711319328	53.3732824842052	44.9170866496297	68.2875599695688
365	438.460296630859	211.540008544922	1	4	364	18.2	31.8469238281193	-37.5787353515602	49.2583790632278	68.4917636771093	54.8756538503542	45.6254292174204	96.6886934380069
366	440.610229492188	207.410614013672	1	4	365	18.25	42.9986572265807	-82.587890625	93.1109241774344	62.1490367605539	50.0455619738458	45.6693256784768	114.152515748177
367	442.974517822266	203.714126586914	1	4	366	18.3	47.2857666015602	-73.9297485351597	87.7584835874525	62.453167505059	48.2770734923336	44.5476235550227	115.892499195109
368	444.2568359375	202.586929321289	1	4	367	18.35	25.6463623046795	-22.5439453125	34.1462350738098	57.216179770189	44.2761362745166	44.7822811068498	117.135852536808
369	441.873840332031	202.86865234375	1	4	368	18.4	-47.6599121093795	5.63446044921989	47.9918156233707	41.5588528157588	41.9343645023037	44.1861406467552	118.857380957575
370	440.724060058594	202.963333129883	1	4	369	18.45	-22.9956054687409	1.89361572266023	23.0734403888777	28.0623833075579	41.4235719669446	46.57421550795	119.570539871126
371	439.986480712891	202.890014648438	1	4	370	18.5	-14.7515869140591	-1.4663696289	14.8242894052835	26.4032357884793	36.2248068273506	46.8766003171361	120.245720684439
372	440.848999023438	203.422805786133	1	4	371	18.55	17.2503662109398	10.6558227539	20.2761360464479	21.4155614995484	31.8942818613668	48.9384609063174	120.607090402096
373	439.588623046875	203.709289550781	1	4	372	18.6	-25.2075195312602	5.72967529295966	25.8504974784165	25.6309641637001	33.6317842054024	52.4393069298866	120.769030641623
374	439.255950927734	204.812911987305	1	4	373	18.65	-6.65344238282046	22.0724487304801	23.0534441787162	30.8907608389424	34.9989988093053	91.6877601329106	120.958036616454
375	437.063812255859	204.552749633789	1	4	374	18.7	-43.8427734375	-5.20324707031989	44.1504537096364	35.7261804151757	38.2727771655457	148.181243155369	120.402891534429
376	435.050537109375	204.970520019531	1	4	375	18.75	-40.2655029296795	8.35540771483977	41.1232727814949	40.8603326223256	43.7076386604263	183.106604168274	119.4962042957
377	432.88623046875	204.464553833008	1	4	376	18.8	-43.2861328125	-10.1193237304597	44.4532339276147	48.5824361190622	49.5998483203013	184.274725739017	118.125569529479
378	430.578521728516	203.319747924805	1	4	377	18.85	-46.1541748046795	-22.8961181640602	51.521258514166	50.9145901673914	60.6024775852566	186.238117013367	117.078873234754
379	427.495361328125	203.334991455078	1	4	378	18.9	-61.6632080078205	0.304870605460223	61.6639616623989	56.5245164819102	141.441155763517	189.601304580027	115.406438805065
380	424.800445556641	202.610656738281	1	4	379	18.95	-53.8983154296795	-14.4866943359403	55.8112239512824	63.4735162254268	254.938914343793	192.19387377184	115.741437491124
381	421.4921875	201.601867675781	1	4	380	19	-66.1651611328205	-20.17578125	69.172904354089	80.3446225481875	329.988401509197	194.682456811953	114.546853398858
382	417.634185791016	200.709274291992	1	4	381	19.05	-77.1600341796795	-17.8518676757801	79.1982326451978	234.299875407973	336.655169616667	195.986753864419	113.994916407808
383	412.346496582031	204.975021362305	1	4	382	19.1	-105.7537841797	85.3149414062602	135.876790127969	458.963238520195	338.844449821331	196.448863032726	112.893725806942
384	370.970070899289	200.947178132104	1	4	383	19.15	-827.52851365484	-80.55686460402	831.440225961325	603.452286536483	344.203610350749	196.998986583279	112.241241316564
385	313.015778318981	190.123255302237	1	4	384	19.2	-1159.08585160616	-216.47845659734	1179.12803951239	609.836823007907	346.114970378134	195.180353851437	113.651975799529
386	274.907104492188	179.428527832031	1	4	385	19.25	-762.17347653586	-213.89454940412	791.618144435529	597.344277094475	345.657274963479	193.323082912923	114.492997037619
387	274.841979980469	173.872863769531	1	4	386	19.3	-1.30249023438068	-111.11328125	111.120915002317	454.107345293524	342.373659408536	191.703515503935	114.279395172654
388	273.799560546875	170.353286743164	1	4	387	19.35	-20.8483886718795	-70.3915405273398	73.4140605608072	233.266702236074	332.295248480196	189.375465362659	114.870687988431
389	272.887176513672	164.663192749023	1	4	388	19.4	-18.2476806640602	-113.80187988282	115.255566956574	87.8622633904742	252.55681740304	186.626736963375	114.752965126961
390	273.064331054688	160.921142578125	1	4	389	19.45	3.54309082032046	-74.8410034179602	74.9248242251403	74.9104958091645	135.42179335908	184.908659474298	115.026550424773
391	275.796997070312	159.199478149414	1	4	390	19.5	54.6533203124795	-34.4332885742199	64.5959502075323	67.2462198659179	56.6577643166499	182.217106480579	116.350440394862
392	277.897918701172	158.219818115234	1	4	391	19.55	42.0184326172	-19.5932006836	46.3620770957687	51.0062895125549	46.7518613912024	179.051371909299	117.066301008053
393	279.005310058594	156.858779907227	1	4	392	19.6	22.1478271484398	-27.2207641601403	35.0926808445742	37.5768844820871	39.9064809039864	173.348144683998	118.388328105024
394	279.850189208984	155.38037109375	1	4	393	19.65	16.8975830078	-29.5681762695398	34.0559151897591	25.4532652428256	29.0498635760014	132.794722500217	119.440675460888
395	279.584289550781	155.096588134766	1	4	394	19.7	-5.31799316405909	-5.67565917968011	7.77779907280114	18.5932269732402	23.7023485704612	79.1227084436897	119.535385046926
396	279.734069824219	155.227447509766	1	4	395	19.75	2.99560546875909	2.6171875	3.9778540112246	12.5667419420548	18.7769379976794	45.8793899069651	119.487977490238
397	280.124450683594	155.687149047852	1	4	396	19.8	7.8076171875	9.19403076171989	12.0618857478421	7.09343763944784	15.7290844100613	44.2840646062907	118.786872463785
398	280.154998779297	155.93327331543	1	4	397	19.85	0.610961914060226	4.92248535156023	4.96025568864722	9.82781265883536	14.4010408877989	43.5032589634957	118.601517426738
399	280.256408691406	155.614547729492	1	4	398	19.9	2.02819824218068	-6.37451171876023	6.6893936767241	12.1006107525333	13.0326275973951	39.904625673895	118.15622692367
400	281.051666259766	156.334121704102	1	4	399	19.95	15.9051513672	14.3914794922	21.4496741697387	12.8649418468824	22.823623528299	37.859227077705	117.351996161572
401	281.520141601562	155.726699829102	1	4	400	20	9.36950683591931	-12.1484375	15.3418444797145	16.235339833543	35.1010154972804	38.0184239777716	116.782925642327
402	282.310821533203	155.652252197266	1	4	401	20.05	15.8135986328205	-1.48895263671989	15.8835412195875	18.9718175553424	41.816267821379	38.1458481516877	115.269117202707
403	283.169830322266	156.32421875	1	4	402	20.1	17.1801757812602	13.4393310546801	21.8122456219503	35.8194343977627	47.100037023005	40.327793177322	112.75726767934
404	284.128509521484	156.668395996094	1	4	403	20.15	19.1735839843591	6.88354492188012	20.3717822857209	58.1014202420274	50.7593877717886	41.8823643384973	93.2695124619714
405	289.210510253906	158.116851806641	1	4	404	20.2	101.640014648441	28.9691162109398	105.68775838184	70.7675937958755	52.0161055849488	43.8904162424157	64.5840774014938
406	295.455841064453	159.194290161133	1	4	405	20.25	124.90661621094	21.5487670898403	126.751773701038	77.9647342124671	57.2599099578637	45.6528720675531	46.0368041759854
407	299.176422119141	157.836135864258	1	4	406	20.3	74.4116210937602	-27.1630859375	79.2144089888282	82.5469579882349	60.5626118933141	45.8702294236344	44.4199725948893
408	302.062408447266	157.986434936523	1	4	407	20.35	57.7197265625	3.00598144529999	57.7979477049078	68.2127767721349	66.2545454668452	47.8275694908178	45.636795053539
409	304.193786621094	158.361602783203	1	4	408	20.4	42.6275634765591	7.5033569336	43.2829011645601	56.4183996737	70.7321010795995	49.685716883965	44.80622223839
410	305.833953857422	157.911361694336	1	4	409	20.45	32.8033447265602	-9.00482177734034	34.0168523013404	50.3576299907527	64.9572089565324	49.7953328488454	43.9049268597409
411	309.074249267578	156.918502807617	1	4	410	20.5	64.8059082031205	-19.8571777343801	67.7798882088635	54.5443567212233	56.2047286378259	51.3487448040757	44.6515898022564
412	310.710083007812	155.100631713867	1	4	411	20.55	32.7166748046795	-36.357421875	48.9105605740916	58.9172441709641	49.9241910258899	51.4868624961155	45.7909837685685
413	314.199615478516	153.278594970703	1	4	412	20.6	69.7906494140807	-36.4407348632795	78.7315813572607	61.7016411409299	48.5551019586305	52.1663906746832	46.3580981873988
414	316.868194580078	151.410675048828	1	4	413	20.65	53.3715820312398	-37.3583984375	65.1473384132641	55.9910576019518	48.6120459961413	53.7443024237253	47.6276472517817
415	318.060791015625	149.331481933594	1	4	414	20.7	23.8519287109398	-41.5838623046801	47.9388371511695	49.490752061027	47.574560112742	50.0454463592979	50.1716336158026
416	319.825744628906	148.476013183594	1	4	415	20.75	35.2990722656205	-17.109375	39.2269705139732	42.5658471960377	45.4375796502878	46.1942184450057	53.0459309141011
417	320.617492675781	148.260894775391	1	4	416	20.8	15.8349609375	-4.30236816406023	16.4090328694677	38.3068478213185	42.4111130989168	44.5558805834879	54.7073094975418
418	322.822845458984	148.261444091797	1	4	417	20.85	44.1070556640591	0.0109863281198841	44.1070570323141	33.4474790845541	38.0782358825212	47.7703311435822	56.3224752867008
419	324.25244140625	146.598968505859	1	4	418	20.9	28.5919189453205	-33.2495117187597	43.8523415396682	34.8841016986238	36.7565037678512	49.7078188028851	57.4319826223919
420	325.366516113281	146.203750610352	1	4	419	20.95	22.2814941406205	-7.90435791014033	23.6419934673475	35.3314741368066	35.1336837620633	49.9506266417768	57.4549274305849
421	327.631286621094	145.698226928711	1	4	420	21	45.2954101562591	-10.1104736328199	46.4100835843213	33.5906245690046	36.1837082521854	51.2847556267412	57.9329688774612
422	328.3076171875	146.339904785156	1	4	421	21.05	13.5266113281205	12.8335571289	18.645895060382	35.2061597143838	39.187570141086	53.4361193854492	59.3379969325514
423	329.807098388672	145.399185180664	1	4	422	21.1	29.9896240234398	-18.8143920898398	35.4028091933042	36.8198884395725	46.9855603285339	52.3884031974756	61.6448665435659
424	332.352081298828	144.884521484375	1	4	423	21.15	50.8996582031205	-10.2932739257801	51.930017266564	37.4833148057471	50.8035916096289	53.3729301650662	62.4100668457786
425	333.741851806641	144.121337890625	1	4	424	21.2	27.7954101562602	-15.263671875	31.710637093291	43.0436661453654	52.3266931708117	56.4528509891894	61.009949317032
426	335.937774658203	142.955184936523	1	4	425	21.25	43.9184570312398	-23.3230590820398	49.7272154151946	60.3804960880632	57.1319316031946	60.4389897606491	59.1633830887456
427	338.131134033203	143.718490600586	1	4	426	21.3	43.8671875	15.2661132812597	46.4476517584733	66.4010235048739	64.4611256719816	63.5443895714491	58.9835287477141
428	344.231506347656	143.938766479492	1	4	427	21.35	122.00744628906	4.40551757811988	122.086958906793	67.8334979020509	66.6985705124301	64.8173810825839	58.5936182189433
429	348.317138671875	144.300704956055	1	4	428	21.4	81.7126464843795	7.23876953126023	82.0326543506175	76.7805484006421	69.9893565622812	65.1782483608189	60.4007517351968
430	350.259887695312	144.359893798828	1	4	429	21.45	38.8549804687398	1.18377685546022	38.8730090791756	85.8785851985979	77.7720182163155	65.1145220123244	62.9651084749433
431	354.879821777344	143.378005981445	1	4	430	21.5	92.3986816406398	-19.6377563476602	94.4624679081505	73.016644936797	84.6942712691128	64.5171929508466	62.6657648377008
432	358.547515869141	140.606826782227	1	4	431	21.55	73.3538818359409	-55.4235839843602	91.9378357482523	73.5776896196885	87.9012090018123	67.1891313689872	63.3985646126475
433	361.268524169922	141.577209472656	1	4	432	21.6	54.4201660156193	19.4076538085801	57.777257597789	87.7105385305802	82.6492018366339	71.1233424124486	62.4285187030484
434	364.130065917969	144.708541870117	1	4	433	21.65	57.2308349609398	62.6266479492199	84.8378777650753	92.6079941375836	79.5529051120089	71.0758312678318	61.9581235186169
435	365.653106689453	149.969375610352	1	4	434	21.7	30.4608154296807	105.2166748047	109.537253633634	89.9238328050267	77.9023508538372	71.9744522747661	61.7886014673457
436	369.158325195312	154.774169921875	1	4	435	21.75	70.1043701171795	96.0958862304602	118.949745943167	92.2817587364708	71.9024542984986	72.1325477324855	61.4841551004268
437	370.648468017578	158.406219482422	1	4	436	21.8	29.8028564453205	72.6409912109398	78.5170290854679	85.5281206043293	69.9171370659928	73.4111769119402	61.7991761754319
438	373.946868896484	159.510498046875	1	4	437	21.85	65.9680175781193	22.0855712890602	69.5668872550096	68.0941631770942	75.5481143124671	69.4169052943044	61.2907536501225
439	376.439697265625	160.063751220703	1	4	438	21.9	49.8565673828205	11.0650634765602	51.0696871043677	51.1969144594136	72.1623059733824	71.0936846675085	60.5542454956685
440	377.553771972656	159.965789794922	1	4	439	21.95	22.2814941406205	-1.95922851562045	22.3674664974584	49.910441326959	66.1768863332166	75.9795903081098	60.6163405131897
441	379.216003417969	160.420013427734	1	4	440	22	33.2446289062591	9.08447265624034	34.4635023547645	58.8144698884633	59.5708241958582	74.0467740486604	60.8393798082634
442	382.374908447266	162.155471801758	1	4	441	22.05	63.1781005859409	34.7091674804801	72.0846634231949	58.7964913424356	58.9211448220681	73.3610098398458	61.1403223133304
443	383.952575683594	167.637313842773	1	4	442	22.1	31.5533447265591	109.6368408203	114.087030062531	64.259609489339	56.1846087519749	72.4686342086212	62.1388691921291
444	385.619171142578	169.565994262695	1	4	443	22.15	33.3319091796807	38.5736083984398	50.9797943742289	67.9447339323027	62.6344642230081	70.5433168721677	62.9213473433318
445	387.587615966797	171.081329345703	1	4	444	22.2	39.3688964843795	30.3067016601602	49.6830572319755	67.9318483171772	74.0568297623824	67.1243519455019	64.4834292351094
446	389.465484619141	172.943252563477	1	4	445	22.25	37.5573730468807	37.2384643554796	52.8891245695831	53.5547476154865	76.1910937988222	62.5293204402045	63.6354934078952
447	391.764373779297	175.714965820312	1	4	446	22.3	45.9777832031193	55.4342651367	72.0202353475674	66.4724371035805	76.8048826136987	60.0539627794147	62.694790922244
448	392.343963623047	177.743881225586	1	4	447	22.35	11.591796875	40.5783081054801	42.2015265540778	83.8540500354259	69.3891541047754	57.764126217661	60.4369657240607
449	391.434387207031	183.450256347656	1	4	448	22.4	-18.1915283203193	114.1275024414	115.568241814699	84.4374536653418	68.9243277709529	55.930242630518	59.3114945011073
450	392.543334960938	190.189178466797	1	4	449	22.45	22.1789550781398	134.77844238282	136.591121891202	85.6779169102201	68.0718175577872	56.118159014055	58.6913253929437
451	394.437683105469	192.237899780273	1	4	450	22.5	37.8869628906193	40.9744262695204	55.8061427191625	85.2235605940642	65.4878166845509	57.1615666656802	56.6532289399977
452	397.871704101562	194.109909057617	1	4	451	22.55	68.6804199218602	37.4401855468795	78.2225515719592	71.3762184383253	61.1867807367613	55.0915132576736	55.5682676247682
453	399.361907958984	195.438537597656	1	4	452	22.6	29.8040771484398	26.5725708007801	39.9297449732981	52.2895850801485	59.3436436833471	53.1543959718096	55.622777605642
454	401.658416748047	195.742797851562	1	4	453	22.65	45.9301757812602	6.08520507811988	46.3315310360044	46.5381797037601	49.226021038028	54.7668634188317	55.4254058638114
455	403.238616943359	197.061096191406	1	4	454	22.7	31.6040039062398	26.3659667968801	41.1579551003181	36.6956445633024	38.1794882657275	56.9924061954528	54.8792582110508
456	404.403198242188	196.373428344727	1	4	455	22.75	23.2916259765807	-13.7533569335801	27.0491158372207	33.46372677263	38.1320395325381	55.1384390833048	52.7827119186066
457	405.614013671875	197.172088623047	1	4	456	22.8	24.2163085937398	15.9732055664	29.0098758696708	27.0758236377308	33.3781439016485	51.9784049325477	51.1494689560057
458	406.240112304688	196.161865234375	1	4	457	22.85	12.5219726562602	-20.2044677734398	23.7701560199359	24.0693914513066	36.9196378388439	51.457026153817	49.7247571446581
459	406.863708496094	196.520965576172	1	4	458	22.9	12.4719238281193	7.18200683593977	14.3920153615085	29.7258993613161	40.6093990667105	47.5293043347061	49.22185909597
460	408.167236328125	196.436065673828	1	4	459	22.95	26.0705566406205	-1.69799804687955	26.1257941681972	30.0606432399947	45.9129948331184	41.4030604777775	48.8606805432689
461	410.808258056641	197.260070800781	1	4	460	23	52.8204345703205	16.4801025390597	55.3316553872684	40.3755489050578	44.7890614820587	39.2596838313351	48.7193506069712
462	411.951171875	198.28352355957	1	4	461	23.05	22.8582763671795	20.4690551757801	30.6835952630634	54.1429744956902	42.7700291283342	37.7755254096907	49.1303919221114
463	412.806488037109	201.952377319336	1	4	462	23.1	17.1063232421795	73.3770751953199	75.3446843452513	67.7565982149302	43.5704086242869	38.7769210026627	47.2600506811449
464	413.04150390625	206.107192993164	1	4	463	23.15	4.70031738282046	83.0963134765602	83.2291433146708	59.8522236028013	45.8325876313842	40.3074948554552	46.2377405656276
465	414.006072998047	210.717056274414	1	4	464	23.2	19.2913818359398	92.197265625	94.193912764397	55.4794150166737	44.6266326898275	42.6341644765997	45.4030671046623
466	414.486297607422	211.344955444336	1	4	465	23.25	9.6044921875	12.5579833984398	15.8097823266242	46.7652683435161	40.387328130132	43.0361033970086	44.6107623103518
467	414.295379638672	210.947448730469	1	4	466	23.3	-3.818359375	-7.95013427733977	8.81955233242499	37.5222007670782	42.1729069177329	42.2449751325968	43.7300344500126
468	415.853149414062	210.635498046875	1	4	467	23.35	31.1553955078	-6.23901367188012	31.7739509794635	21.4966671647247	40.6342041664815	41.6853880716552	43.7386019980359
469	414.998779296875	208.99382019043	1	4	468	23.4	-17.0874023437398	-32.8335571289	37.0138054324813	20.9224326574627	40.0055906441998	42.513475561422	41.2465907705379
470	414.337127685547	208.755355834961	1	4	469	23.45	-13.2330322265602	-4.76928710938012	14.0662447526296	28.8663988187922	39.355334120081	41.6032020724829	38.2877003087079
471	413.780975341797	208.424880981445	1	4	470	23.5	-11.123046875	-6.60949707031989	12.9386097903142	34.503139989447	41.2831453119584	40.2771345482623	37.6561926571218
472	413.916137695312	206.001678466797	1	4	471	23.55	2.70324707029999	-48.4640502929602	48.5393831390724	42.4889805213215	41.7199211368593	43.1692705865492	36.8701515309885
473	415.376342773438	203.383453369141	1	4	472	23.6	29.2041015625205	-52.3645019531199	59.9576568327374	57.2140010754373	39.8003675190235	41.3657053904801	36.3803006303765
474	414.169952392578	199.730346679688	1	4	473	23.65	-24.1278076172	-73.0621337890597	76.9430080918537	61.6438579664541	39.1943634914598	37.7086177124234	36.1889963490312
475	412.757995605469	195.579345703125	1	4	474	23.7	-28.2391357421807	-83.0200195312602	87.6913475232085	54.5734434549265	38.5797714551384	33.8137280138719	36.2484000302223
476	412.478729248047	193.847320556641	1	4	475	23.75	-5.58532714843977	-34.6405029296801	35.0878942453986	45.0975950485999	40.1669409663925	34.0830855373988	36.6353530978145
477	411.820770263672	193.890365600586	1	4	476	23.8	-13.1591796875	0.860900878899997	13.1873105814341	35.8997464615982	44.1656342553655	35.4816639674774	36.958612503216
478	412.2353515625	193.417434692383	1	4	477	23.85	8.29162597656023	-9.45861816405966	12.5784148011046	19.9455418348395	42.0972066144787	36.0201778422548	38.2578260816034
479	413.677612304688	192.855987548828	1	4	478	23.9	28.8452148437602	-11.2289428711	30.953765156845	18.6900239663308	35.411644780647	34.9638772063697	38.4055613908816
480	413.627777099609	192.463119506836	1	4	479	23.95	-0.99670410158069	-7.85736083984034	7.92032438941514	33.7578250558046	28.2721219076628	35.1723401396384	38.1022133810391
481	412.357604980469	191.783599853516	1	4	480	24	-25.4034423828	-13.5903930664	28.8103049028554	39.0968181803575	26.8830257628391	36.0527014829085	37.5983641438765
482	413.67431640625	187.557662963867	1	4	481	24.05	26.3342285156205	-84.5187377929801	88.5263160288027	34.9235430996958	29.2434067980955	35.9647776522862	37.6325524460559
483	415.395690917969	186.612747192383	1	4	482	24.1	34.4274902343795	-18.8983154296795	39.2733804238693	36.5987019804861	32.2399881654862	33.9836802580903	36.6189483918543
484	414.904144287109	186.499740600586	1	4	483	24.15	-9.83093261720001	-2.26013183594034	10.0873897535367	35.0760275593473	30.7333909212795	32.0704978426071	35.0818828013418
485	415.132507324219	185.717590332031	1	4	484	24.2	4.56726074220001	-15.6430053711	16.2961187933663	24.7289885403865	31.7649088241384	29.8626355838449	32.8608088035652
486	415.936767578125	186.407836914062	1	4	485	24.25	16.0852050781205	13.8049316406199	21.1969327971615	25.3831581506148	31.9384619994245	30.2346027986205	33.1418637701174
487	416.162628173828	188.233474731445	1	4	486	24.3	4.51721191406023	36.5127563476602	36.7911209339989	26.5432387428631	27.7639210492069	31.6722498738352	33.5256055981913
488	417.851776123047	189.526458740234	1	4	487	24.35	33.7829589843795	25.8596801757801	42.5442284750106	26.9311156677908	25.8701539017018	34.8302640915516	33.367544321709
489	418.292022705078	190.187698364258	1	4	488	24.4	8.80493164062045	13.2247924804801	15.8877927147783	28.8008964395018	28.7293509045673	34.2976472203411	33.3094873603863
490	418.837768554688	190.918106079102	1	4	489	24.45	10.9149169922	14.6081542968795	18.2355034180046	30.7988535580274	31.4531492600271	34.6012246895952	34.9175222538429
491	420.323150634766	191.2734375	1	4	490	24.5	29.7076416015602	7.10662841796022	30.5458366557165	26.3571496527888	33.5861798344018	34.9195937394908	35.2882186774944
492	420.253143310547	193.611434936523	1	4	491	24.55	-1.40014648438068	46.7599487304602	46.7809065266268	30.9154630662714	34.1010929495748	32.0958343055626	36.2545474968414
493	421.0908203125	194.187759399414	1	4	492	24.6	16.7535400390602	11.5264892578199	20.3357089488179	35.9751828522634	37.4205400176171	31.8721913932285	37.0334494315012
494	422.042175292969	195.871551513672	1	4	493	24.65	19.0270996093795	33.6758422851597	38.6793597821913	38.3714632293019	37.8619035194027	32.4551478902601	35.4428068803305
495	423.970703125	196.880920410156	1	4	494	24.7	38.5705566406205	20.1873779296801	43.5341023479645	37.4033323411222	37.437540555052	31.9078895932585	34.6021776429826
496	424.799102783203	198.839279174805	1	4	495	24.75	16.5679931640602	39.1671752929801	42.527238540909	48.4839303824455	37.900725479557	32.200642002836	34.9286795645897
497	424.159484863281	200.836364746094	1	4	496	24.8	-12.7923583984398	39.9417114257801	41.9402520857282	44.808343972534	36.4277475619184	31.5695472289051	36.4643700580834
498	427.918762207031	201.293212890625	1	4	497	24.85	75.185546875	9.13696289061988	75.7386991554343	38.8998982578407	37.8742288847551	30.7149108011632	37.4362174888162
499	427.894683837891	202.307998657227	1	4	498	24.9	-0.481567382799994	20.2957153320398	20.3014277326343	37.4299877298121	36.1809448759529	31.6550975144029	37.6662451598196
500	428.541229248047	202.575225830078	1	4	499	24.95	12.9309082031193	5.34454345702045	13.9918737744978	35.4521627827145	32.3626299264899	34.6627043680474	38.8398593122243
501	429.883148193359	203.712295532227	1	4	500	25	26.8383789062398	22.7413940429796	35.1776859007661	27.2645273870648	30.8151041712702	34.5237358720804	39.3323730339664
502	428.721832275391	204.816619873047	1	4	501	25.05	-23.2263183593591	22.0864868164	32.0511273502401	27.5535457793718	29.0380015082355	36.5443173413966	39.1130166288948
503	430.434936523438	204.51171875	1	4	502	25.1	34.2620849609398	-6.09802246093977	34.8005221771855	25.8253615951391	24.0092815847092	40.0832186049121	39.3959117716531
504	430.727722167969	205.558883666992	1	4	503	25.15	5.85571289061932	20.9432983398398	21.7465196941695	24.2002206127283	25.448291509403	38.8151159180539	41.2972805178196
505	430.460174560547	205.559020996094	1	4	504	25.2	-5.35095214843977	0.00274658204034495	5.35095285333417	22.6238402337565	31.8878681810427	39.3417197021202	43.1347551244846
506	431.801818847656	205.730819702148	1	4	505	25.25	26.8328857421807	3.43597412108011	27.0519809887124	20.7540357823537	31.1467462646037	39.622756330559	43.8420331810145
507	432.287292480469	206.837478637695	1	4	506	25.3	9.70947265625909	22.1331787109398	24.1692254553811	23.3430372394342	36.6608871208749	41.2564902423316	45.3328249186962
508	432.783721923828	208.009231567383	1	4	507	25.35	9.92858886718068	23.4350585937602	25.4514999201713	37.9503747669464	42.2922083250691	40.0421708860808	46.4410569780007
509	433.506072998047	209.586242675781	1	4	508	25.4	14.4470214843795	31.5402221679597	34.6915269795721	38.0932719164792	41.4492869601549	41.034843099298	48.0132616784091
510	435.584838867188	212.908935546875	1	4	509	25.45	41.5753173828205	66.4538574218801	78.3876404908951	50.6979340079933	46.3208094777506	43.0784939348534	49.132356719363
511	436.117095947266	214.191177368164	1	4	510	25.5	10.6451416015602	25.6448364257801	27.7664667363762	63.8303808677845	48.4304084898477	43.745152328442	49.9843543469872
512	439.097747802734	217.372695922852	1	4	511	25.55	59.6130371093591	63.6303710937597	87.1925359129518	59.5555366808757	53.4749789764277	46.1301989522269	50.0696617961739
513	442.313232421875	220.599914550781	1	4	512	25.6	64.3096923828205	64.5443725585801	91.1137342191274	54.6912441885548	56.0750601874524	46.9196321500778	50.527999065598
514	442.63134765625	221.184875488281	1	4	513	25.65	6.3623046875	11.69921875	13.3173060450279	58.7675450632162	56.621394689193	50.139413145379	51.3194983564481
515	440.418090820312	222.737091064453	1	4	514	25.7	-44.2651367187602	31.0443115234403	54.0661780292906	56.2520239448621	54.269119688664	54.3616206557108	51.6191492848106
516	439.484405517578	224.9560546875	1	4	515	25.75	-18.6737060546795	44.3792724609398	48.1479711096834	48.3197395071202	56.3435583922803	55.4834243591931	51.7942612499122
517	435.753997802734	224.905776977539	1	4	516	25.8	-74.6081542968807	-1.00555419921989	74.6149303211812	53.6872526975104	55.5995107835789	59.0961026084873	51.6790923911688
518	433.181427001953	224.920959472656	1	4	517	25.85	-51.4514160156193	0.303649902339771	51.4523120304182	53.8469951887732	51.5470559750864	62.1672031548382	51.3506510012008
519	431.21630859375	224.50944519043	1	4	518	25.9	-39.3023681640602	-8.23028564451988	40.1548719969785	53.9195717213443	58.8295393306031	64.3714258424153	50.946564311972
520	428.589385986328	225.2998046875	1	4	519	25.95	-52.5384521484398	15.8071899414	54.8648904856047	54.9469976222957	62.402431833671	63.6020090706785	51.8417047501523
521	426.165954589844	225.198623657227	1	4	520	26	-48.4686279296807	-2.02362060546022	48.510853772539	54.7743724430526	62.5364402285385	65.444972821894	51.7610688786617
522	422.239013671875	225.891525268555	1	4	521	26.05	-78.5388183593795	13.8580322265602	79.752059825938	63.9718259636958	64.7172262405468	63.5950062509512	51.7966193698482
523	419.724243164062	225.619323730469	1	4	522	26.1	-50.2954101562602	-5.44403076171989	50.5891861342026	70.9578684785689	68.259346122224	60.9727795262838	51.4358799893834
524	415.534271240234	224.621673583984	1	4	523	26.15	-83.7994384765602	-19.9530029297	86.1421396001946	71.1533087357326	72.1214569956377	63.8238807948422	51.6131684902316
525	411.103607177734	223.895645141602	1	4	524	26.2	-88.61328125	-14.5205688476403	89.7951030599702	74.487454858798	72.9348984526931	63.8965788675011	51.7334490680688
526	408.629241943359	223.909271240234	1	4	525	26.25	-49.4873046875	0.272521972640334	49.4880550583576	81.7443198013954	74.5463872515077	63.9657661692654	51.2953850053783
527	403.808685302734	223.984237670898	1	4	526	26.3	-96.4111328125	1.49932861328011	96.4227904412651	80.2710880275796	71.5905017183235	62.101694540006	51.3075244358747
528	399.468505859375	224.158477783203	1	4	527	26.35	-86.8035888671795	3.4848022461	86.8735108471896	74.9119284268173	70.3985030774813	62.6591311163208	51.2833234985887
529	395.761871337891	225.490768432617	1	4	528	26.4	-74.1326904296795	26.6458129882795	78.7759807311154	77.9394657672828	68.8182222590813	60.8582855246461	51.3099502736428
530	392.683319091797	224.823837280273	1	4	529	26.45	-61.5710449218807	-13.3386230468795	62.9993050561591	68.693548577849	65.3907259013311	60.6049155654512	51.1775590686466
531	389.497894287109	224.281356811523	1	4	530	26.5	-63.7084960937602	-10.849609375	64.625741760685	59.0526863535672	65.3950921099923	59.7769854288814	51.8915609141489
532	386.988525390625	224.319595336914	1	4	531	26.55	-50.1873779296795	0.76477050781989	50.1932044940958	57.3653564905831	59.4861628394652	57.4630397874694	NA
533	385.060119628906	224.45930480957	1	4	532	26.6	-38.5681152343795	2.79418945311988	38.6691997257805	55.8695233758448	57.0589161104176	55.9521278286891	NA
534	381.586669921875	225.010848999023	1	4	533	26.65	-69.4689941406205	11.0308837890602	70.339331416195	52.8507184527018	49.5951140536545	53.0869238350842	NA
535	379.556243896484	223.117813110352	1	4	534	26.7	-40.6085205078205	-37.8607177734204	55.5201394824677	50.2787771010815	48.2749326782093	49.1052774804268	NA
536	377.400939941406	221.897918701172	1	4	535	26.75	-43.1060791015591	-24.3978881836	49.53171714497	55.0651458672681	45.0075836062551	47.1073456515635	NA
537	375.888397216797	220.803985595703	1	4	536	26.8	-30.2508544921807	-21.8786621093795	37.3334977359943	41.8248716167259	43.3355778566154	43.5189462632621	NA
538	372.989044189453	219.624588012695	1	4	537	26.85	-57.9870605468795	-23.5879516601602	62.6010435567134	40.6803419805738	41.5057525798969	40.3994438423392	NA
539	372.880340576172	219.448547363281	1	4	538	26.9	-2.17407226562045	-3.52081298828011	4.13796016348418	37.1644487598084	37.3556254110871	38.2484747048703	NA
540	370.391357421875	219.515167236328	1	4	539	26.95	-49.7796630859398	1.33239746094034	49.7974913017071	36.3923786121493	32.8198290595226	38.7531090666146	NA
541	368.928802490234	218.872283935547	1	4	540	27	-29.2510986328205	-12.8576660156205	31.9522510411431	27.9463592925258	28.8195991931347	38.3381490064037	NA
542	368.202484130859	217.364440917969	1	4	541	27.05	-14.5263671875	-30.1568603515597	33.4731469976987	32.8863792054482	27.551729687059	NA	NA
543	367.188720703125	217.463043212891	1	4	542	27.1	-20.2752685546795	1.97204589843977	20.370946958596	24.9593161384714	23.7399715742607	NA	NA
544	365.965026855469	218.225708007812	1	4	543	27.15	-24.4738769531205	15.2532958984199	28.838059728096	20.474749626461	26.9018353560861	NA	NA
545	366.470062255859	218.169906616211	1	4	544	27.2	10.1007080078	-1.11602783201988	10.1621759668231	18.7110807619686	29.2312854550199	NA	NA
546	366.037231445312	218.369110107422	1	4	545	27.25	-8.65661621093977	3.98406982421989	9.52941848109132	19.5335838559956	31.6687144065523	NA	NA
547	366.574096679688	219.478805541992	1	4	546	27.3	10.7373046875205	22.1939086914	24.6548026752365	20.917291506724	NA	NA	NA
548	365.758544921875	218.565856933594	1	4	547	27.35	-16.3110351562602	-18.2589721679597	24.483462428731	33.5032547715684	NA	NA	NA
549	366.812072753906	220.010299682617	1	4	548	27.4	21.0705566406205	28.8888549804597	35.7565979817379	42.8626791866437	NA	NA	NA
550	367.098327636719	223.653671264648	1	4	549	27.45	5.72509765625909	72.8674316406205	73.0919922910451	NA	NA	NA	NA
551	367.418395996094	226.451751708984	1	4	550	27.5	6.4013671875	55.9616088867199	56.3265405564678	NA	NA	NA	NA
552	NA	NA	1	4	551	27.55	NA	NA	NA	NA	NA	NA	NA
553	NA	NA	1	4	552	27.6	NA	NA	NA	NA	NA	NA	NA
554	NA	NA	1	4	553	27.65	NA	NA	NA	NA	NA	NA	NA
555	NA	NA	1	4	554	27.7	NA	NA	NA	NA	NA	NA	NA
556	NA	NA	1	4	555	27.75	NA	NA	NA	NA	NA	NA	NA
557	NA	NA	1	4	556	27.8	NA	NA	NA	NA	NA	NA	NA
558	NA	NA	1	4	557	27.85	NA	NA	NA	NA	NA	NA	NA
559	NA	NA	1	4	558	27.9	NA	NA	NA	NA	NA	NA	NA
560	NA	NA	1	4	559	27.95	NA	NA	NA	NA	NA	NA	NA
561	NA	NA	1	4	560	28	NA	NA	NA	NA	NA	NA	NA
562	NA	NA	1	4	561	28.05	NA	NA	NA	NA	NA	NA	NA
563	NA	NA	1	4	562	28.1	NA	NA	NA	NA	NA	NA	NA
564	NA	NA	1	4	563	28.15	NA	NA	NA	NA	NA	NA	NA
565	NA	NA	1	4	564	28.2	NA	NA	NA	NA	NA	NA	NA
566	NA	NA	1	4	565	28.25	NA	NA	NA	NA	NA	NA	NA
567	NA	NA	1	4	566	28.3	NA	NA	NA	NA	NA	NA	NA
568	NA	NA	1	4	567	28.35	NA	NA	NA	NA	NA	NA	NA
569	NA	NA	1	4	568	28.4	NA	NA	NA	NA	NA	NA	NA
570	NA	NA	1	4	569	28.45	NA	NA	NA	NA	NA	NA	NA
571	NA	NA	1	4	570	28.5	NA	NA	NA	NA	NA	NA	NA
572	NA	NA	1	4	571	28.55	NA	NA	NA	NA	NA	NA	NA
573	NA	NA	1	4	572	28.6	NA	NA	NA	NA	NA	NA	NA
574	NA	NA	1	4	573	28.65	NA	NA	NA	NA	NA	NA	NA
575	NA	NA	1	4	574	28.7	NA	NA	NA	NA	NA	NA	NA
576	NA	NA	1	4	575	28.75	NA	NA	NA	NA	NA	NA	NA
577	NA	NA	1	4	576	28.8	NA	NA	NA	NA	NA	NA	NA
578	NA	NA	1	4	577	28.85	NA	NA	NA	NA	NA	NA	NA
579	NA	NA	1	4	578	28.9	NA	NA	NA	NA	NA	NA	NA
580	NA	NA	1	4	579	28.95	NA	NA	NA	NA	NA	NA	NA
581	NA	NA	1	4	580	29	NA	NA	NA	NA	NA	NA	NA
582	NA	NA	1	4	581	29.05	NA	NA	NA	NA	NA	NA	NA
583	NA	NA	1	4	582	29.1	NA	NA	NA	NA	NA	NA	NA
584	NA	NA	1	4	583	29.15	NA	NA	NA	NA	NA	NA	NA
585	NA	NA	1	4	584	29.2	NA	NA	NA	NA	NA	NA	NA
586	NA	NA	1	4	585	29.25	NA	NA	NA	NA	NA	NA	NA
587	NA	NA	1	4	586	29.3	NA	NA	NA	NA	NA	NA	NA
588	NA	NA	1	4	587	29.35	NA	NA	NA	NA	NA	NA	NA
589	NA	NA	1	4	588	29.4	NA	NA	NA	NA	NA	NA	NA
590	NA	NA	1	4	589	29.45	NA	NA	NA	NA	NA	NA	NA
591	NA	NA	1	4	590	29.5	NA	NA	NA	NA	NA	NA	NA
592	NA	NA	1	4	591	29.55	NA	NA	NA	NA	NA	NA	NA
593	NA	NA	1	4	592	29.6	NA	NA	NA	NA	NA	NA	NA
594	NA	NA	1	4	593	29.65	NA	NA	NA	NA	NA	NA	NA
595	NA	NA	1	4	594	29.7	NA	NA	NA	NA	NA	NA	NA
596	NA	NA	1	4	595	29.75	NA	NA	NA	NA	NA	NA	NA
597	NA	NA	1	4	596	29.8	NA	NA	NA	NA	NA	NA	NA
598	NA	NA	1	4	597	29.85	NA	NA	NA	NA	NA	NA	NA
599	NA	NA	1	4	598	29.9	NA	NA	NA	NA	NA	NA	NA
600	NA	NA	1	4	599	29.95	NA	NA	NA	NA	NA	NA	NA
601	NA	NA	1	4	600	30	NA	NA	NA	NA	NA	NA	NA
