# Supplementary material for: An automated feeding system for the African killifish reveals the impact of diet on lifespan and allows scalable assessment of associative learning
Source: eLife. 2022 Nov 10;11:e69008. doi: 10.7554/eLife.69008 (PMC9788828; doi:10.7554/eLife.69008)
Supplement: Figure 6—source data 3. [file elife-69008-fig6-data3.zip › Filtered and Interpolated Trajectories with Kinematics/t14_REC0012 DLC_likelihood-euclidean-filtered_splines-interpolated_kinematics_02_resnet50_TrainAllTheThingsJun28shuffle1_1030000.csv]

	x2	y2	fishnum	recording_num	bodyparts_coords	seconds	velocity_x	velocity_y	velocity_xy	velocity_xy_5frame	velocity_xy_10frame	velocity_xy_20frame	velocity_xy_40frame
1	NA	NA	14	12	0	0	0	0	0	NA	NA	NA	NA
2	NA	NA	14	12	1	0.05	NA	NA	NA	NA	NA	NA	NA
3	NA	NA	14	12	2	0.1	NA	NA	NA	NA	NA	NA	NA
4	NA	NA	14	12	3	0.15	NA	NA	NA	NA	NA	NA	NA
5	NA	NA	14	12	4	0.2	NA	NA	NA	NA	NA	NA	NA
6	NA	NA	14	12	5	0.25	NA	NA	NA	NA	NA	NA	NA
7	NA	NA	14	12	6	0.3	NA	NA	NA	NA	NA	NA	NA
8	NA	NA	14	12	7	0.35	NA	NA	NA	NA	NA	NA	NA
9	NA	NA	14	12	8	0.4	NA	NA	NA	NA	NA	NA	NA
10	NA	NA	14	12	9	0.45	NA	NA	NA	NA	NA	NA	NA
11	NA	NA	14	12	10	0.5	NA	NA	NA	NA	NA	NA	NA
12	NA	NA	14	12	11	0.55	NA	NA	NA	NA	NA	NA	NA
13	NA	NA	14	12	12	0.6	NA	NA	NA	NA	NA	NA	NA
14	NA	NA	14	12	13	0.65	NA	NA	NA	NA	NA	NA	NA
15	NA	NA	14	12	14	0.7	NA	NA	NA	NA	NA	NA	NA
16	NA	NA	14	12	15	0.75	NA	NA	NA	NA	NA	NA	NA
17	NA	NA	14	12	16	0.8	NA	NA	NA	NA	NA	NA	NA
18	NA	NA	14	12	17	0.85	NA	NA	NA	NA	NA	NA	NA
19	NA	NA	14	12	18	0.9	NA	NA	NA	NA	NA	NA	NA
20	NA	NA	14	12	19	0.95	NA	NA	NA	NA	NA	NA	NA
21	NA	NA	14	12	20	1	NA	NA	NA	NA	NA	NA	NA
22	NA	NA	14	12	21	1.05	NA	NA	NA	NA	NA	NA	NA
23	NA	NA	14	12	22	1.1	NA	NA	NA	NA	NA	NA	NA
24	NA	NA	14	12	23	1.15	NA	NA	NA	NA	NA	NA	NA
25	NA	NA	14	12	24	1.2	NA	NA	NA	NA	NA	NA	NA
26	NA	NA	14	12	25	1.25	NA	NA	NA	NA	NA	NA	NA
27	76.306266784668	269.442962646484	14	12	26	1.3	NA	NA	NA	NA	NA	NA	NA
28	77.4046325683594	271.318908691406	14	12	27	1.35	21.9673156738281	37.5189208984409	43.476802818251	NA	NA	NA	NA
29	80.1519165039062	273.989929199219	14	12	28	1.4	54.9456787109358	53.4204101562591	76.6339861306218	NA	NA	NA	NA
30	83.5987243652344	275.5283203125	14	12	29	1.45	68.9361572265642	30.7678222656205	75.4907455264179	56.6578096677515	NA	NA	NA
31	85.2316131591797	275.660308837891	14	12	30	1.5	32.657775878906	2.63977050782046	32.7642902210747	52.2373254992258	NA	NA	NA
32	87.7917022705078	276.653961181641	14	12	31	1.55	51.2017822265619	19.873046875	54.9232236423921	41.0766341944969	41.2592240072838	NA	NA
33	88.258415222168	277.615386962891	14	12	32	1.6	9.33425903320398	19.228515625	21.3743819756226	28.8385682234264	54.2185121456515	NA	NA
34	87.7810516357422	278.541076660156	14	12	33	1.65	-9.54727172851591	18.5137939453	20.830529606977	26.4093627063135	54.4208412777083	NA	NA
35	87.4016799926758	277.934997558594	14	12	34	1.7	-7.58743286132812	-12.1215820312409	14.3004156710658	25.860638346816	54.7374944701856	NA	NA
36	87.7852249145508	276.978088378906	14	12	35	1.75	7.6708984375	-19.1381835937591	20.61826263551	56.1996987920772	59.3267931931974	NA	NA
37	89.3593978881836	274.897521972656	14	12	36	1.8	31.483459472656	-41.611328125	52.1796018449048	67.7650483609198	61.7001985740775	64.6788710667749	NA
38	94.4976654052734	267.934692382812	14	12	37	1.85	102.765350341796	-139.256591796881	173.069684201928	80.6364207169447	67.4284881216359	64.8902495294055	NA
39	97.4083921644422	265.289869520399	14	12	38	1.9	58.2145351833762	-52.8964572482596	78.6572774511901	92.2442236800813	73.211162906056	62.7469744381019	NA
40	100.319118923611	262.645046657986	14	12	39	1.95	58.2145351833759	-52.8964572482607	78.6572774511907	97.539758801339	79.6468490840688	59.4410393015571	NA
41	103.22984568278	260.000223795573	14	12	40	2	58.2145351833799	-52.8964572482596	78.6572774511928	78.6572774511947	85.4507505656371	60.611328997282	NA
42	106.140572441949	257.35540093316	14	12	41	2.05	58.2145351833802	-52.8964572482596	78.6572774511931	78.6572774511923	88.0985181262659	60.673672021942	NA
43	109.051299201118	254.710578070746	14	12	42	2.1	58.2145351833799	-52.8964572482801	78.6572774512066	78.6572774511929	75.5619869131594	62.4134571299394	NA
44	111.962025960286	252.065755208333	14	12	43	2.15	58.21453518336	-52.8964572482602	78.6572774511785	78.6572774511929	71.0731075984956	65.3312483702562	NA
45	114.872752719455	249.42093234592	14	12	44	2.2	58.2145351833799	-52.8964572482602	78.6572774511932	78.6572774511929	64.1445841329287	69.111266865231	NA
46	117.783479478624	246.776109483507	14	12	45	2.25	58.2145351833802	-52.8964572482596	78.6572774511931	72.4666963751242	61.8958648013666	72.5753930119844	NA
47	120.694206237793	244.131286621094	14	12	46	2.3	58.2145351833799	-52.8964572482602	78.6572774511932	63.4889377457988	59.6471454698064	74.4614521982673	70.4227372706997
48	118.416969299316	243.421737670898	14	12	47	2.35	-45.5447387695401	-14.1909790039199	47.7043720708631	49.6318908146645	57.398426138243	69.3545503486053	71.8558087711932
49	119.512062072754	242.136611938477	14	12	48	2.4	21.9018554687602	-25.7025146484204	33.7684843045513	45.1344521515403	57.4513338344563	68.5557239959605	72.4372106435229
50	119.706260681152	241.710144042969	14	12	49	2.45	3.88397216795994	-8.52935791015966	9.37204279552172	40.6370134884199	58.5756846463932	68.4983274523196	72.5275475566385
51	122.410677591959	240.952631632487	14	12	50	2.5	54.08833821614	-15.1502482096402	56.1700841355721	42.3301559013617	59.7000354583316	68.4409309086793	73.6032215116476
52	125.115094502767	240.195119222005	14	12	51	2.55	54.0883382161599	-15.1502482096402	56.1700841355913	51.4137299231138	60.8243862702686	68.3835343650383	74.7746892840674
53	127.819511413574	239.437606811523	14	12	52	2.6	54.0883382161402	-15.1502482096396	56.1700841355722	67.519478478122	63.1471137840512	68.0294789515368	79.1157570919525
54	131.758819580078	239.040054321289	14	12	53	2.65	78.7861633300801	-7.95104980468011	79.1863544133114	74.2656187651229	66.0383403934254	67.9768483397099	81.5179759593656
55	136.07996114095	240.278244018555	14	12	54	2.7	86.4228312174396	24.7637939453199	89.9007855705628	81.0117590521174	72.8520707717105	69.8571807169771	86.5352922422897
56	140.401102701823	241.51643371582	14	12	55	2.75	86.42283121746	24.7637939453	89.900785570577	83.9640716667407	74.985997015992	72.7065120945557	90.2189510861462
57	144.722244262695	242.754623413086	14	12	56	2.8	86.4228312174401	24.7637939453199	89.9007855705633	80.662950863737	77.1199232602702	76.1666034746245	93.2227786367046
58	148.211883544922	243.387603759766	14	12	57	2.85	69.7927856445398	12.6596069336	70.9316472086891	78.184663065299	78.6605317648307	78.821368012981	93.1294871223973
59	151.223495483398	244.255004882812	14	12	58	2.9	60.2322387695204	17.3480224609199	62.680750398293	75.7063752668612	78.5023628449636	82.1274468489438	94.5877620760833
60	154.971822102864	245.239532470703	14	12	59	2.95	74.9665323893197	19.6905517578205	77.5093465783729	73.228087468423	81.138676787561	85.6140558117199	95.8288588118561
61	158.720148722331	246.224060058593	14	12	60	3	74.9665323893402	19.6905517578	77.5093465783875	73.3569918629207	85.7129887307798	86.5951140260133	95.8860726554739
62	162.468475341797	247.208587646484	14	12	61	3.05	74.9665323893197	19.6905517578199	77.5093465783727	76.3417748261901	91.5088206789803	88.8757065461928	95.3308519606473
63	165.844482421875	248.396209716797	14	12	62	3.1	67.5201416015602	23.7524414062597	71.5761691811775	84.0926905098229	94.4956222419108	95.8180570539655	94.1604791016385
64	169.658065795898	247.680114746094	14	12	63	3.15	76.2716674804602	-14.3218994140597	77.6046652146399	95.7196021946985	98.2165533044622	97.7047035484751	94.8415316761274
65	175.423263549805	246.934631347656	14	12	64	3.2	115.30395507814	-14.9096679687602	116.263924996537	109.789553889538	98.3760408517292	103.959317619348	97.2349639253472
66	181.745986938477	244.48078918457	14	12	65	3.25	126.45446777344	-49.0768432617199	135.643905002766	115.634252620901	98.2042310360345	107.862509160308	100.179201011969
67	189.025161743164	243.188735961914	14	12	66	3.3	145.58349609374	-25.8410644531199	147.859105052568	120.091331782734	100.631489832115	111.984105075142	103.749993574844
68	194.033218383789	242.622344970703	14	12	67	3.35	100.1611328125	-11.3278198242199	100.799662837994	112.659391193635	112.9755823431	116.904423896189	106.969341797581
69	198.688781738281	240.813812255859	14	12	68	3.4	93.1112670898398	-36.1706542968801	99.890061023807	100.688859877371	116.907044251987	120.619800156206	111.430720082084
70	202.622817993164	240.405090332031	14	12	69	3.45	78.6807250976602	-8.17443847656023	79.1042220510426	91.473425774693	126.779958451136	123.159390171393	116.362233904796
71	206.40852355957	240.234161376953	14	12	70	3.5	75.7141113281199	-3.41857910155966	75.7912484214408	110.3169120653	130.012029589836	123.331214402269	120.660336138506
72	211.372665405273	239.113357543945	14	12	71	3.55	99.2828369140602	-22.4160766601602	101.781934539181	113.722756721239	132.459389471304	122.278169556256	124.674264428981
73	220.0888671875	234.742202758789	14	12	72	3.6	174.32403564454	-87.4230957031199	195.017094291028	140.900525708636	139.313225550468	120.29147925174	125.432966981062
74	225.923782348633	234.382949829102	14	12	73	3.65	116.69830322266	-7.18505859374034	116.919284303503	159.335199302302	143.02304700795	121.706215012545	127.128808655229
75	236.53840637207	232.684478759766	14	12	74	3.7	212.29248046874	-33.9694213867199	214.993066988028	173.445353167914	147.942739491056	124.612747133717	128.797143781469
76	244.162094116211	229.161743164062	14	12	75	3.75	152.47375488282	-70.4547119140801	167.964616389769	168.309539035635	148.458197768503	127.651889929382	130.113777531127
77	252.428436279297	226.729873657227	14	12	76	3.8	165.32684326172	-48.6373901367	172.332703867243	172.323337294661	143.924849280397	131.333383675063	130.773980248491
78	260.832122802734	225.697174072266	14	12	77	3.85	168.07373046874	-20.6539916992199	169.338023629633	154.984953273476	127.60737616038	135.11731558218	131.536768113888
79	266.956024169922	222.62922668457	14	12	78	3.9	122.47802734376	-61.3589477539199	136.988275598633	137.581196234703	126.505385773103	140.733993315225	132.233272448958
80	273.007202148438	220.499389648438	14	12	79	3.95	121.02355957032	-42.5967407226398	128.301146882102	114.40434539288	122.445535816299	147.110411997873	133.811460500663
81	276.931701660156	219.510009765625	14	12	80	4	78.4899902343602	-19.7875976562602	80.9458311959053	86.9052132851249	125.291750268928	154.725558250999	135.222137400282
82	279.461761474609	218.259063720703	14	12	81	4.05	50.6011962890591	-25.0189208984398	56.4484496581286	80.6874342515451	130.207377878823	160.472822311769	136.202480230679
83	281.027404785156	217.969924926758	14	12	82	4.1	31.3128662109409	-5.7827758789	31.8423630908554	89.9061183591219	130.921405613893	155.047876908158	136.902230065979
84	286.181884765625	219.181549072266	14	12	83	4.15	103.08959960938	24.2324829101597	105.899380430734	113.002304303152	138.444939622499	156.552913761983	136.55295677197
85	294.594970703125	216.889465332031	14	12	84	4.2	168.26171875	-45.8416748047	174.394567419986	146.010410364766	146.278084504689	153.63496994359	134.985903994553
86	303.508117675781	212.764602661133	14	12	85	4.25	178.26293945312	-82.4972534179597	196.426760916057	174.937597942661	160.992918733495	152.365045901946	133.100871727315
87	314.072845458984	209.443466186523	14	12	86	4.3	211.294555664059	-66.4227294922	221.488979966196	196.202444993453	177.020795343141	149.56385542184	130.10855748217
88	322.482879638672	206.772735595703	14	12	87	4.35	168.20068359376	-53.4146118164	176.478300980333	202.650050650257	182.488377655935	146.169112331587	128.369924441542
89	331.889739990234	201.862731933594	14	12	88	4.4	188.13720703124	-98.2000732421801	212.223615684695	208.983533163837	186.600441750863	143.84674474171	126.201123492122
90	341.760040283203	198.809906005859	14	12	89	4.45	197.406005859381	-61.0565185547	206.632595704004	208.031180321516	184.82440407088	144.463530829933	124.718500415278
91	353.084777832031	197.461685180664	14	12	90	4.5	226.49475097656	-26.9644165039	228.094173483958	190.039157369209	179.438341534964	147.113060398296	124.193935576984
92	362.717498779297	192.498077392578	14	12	91	4.55	192.654418945319	-99.2721557617199	216.727215754593	176.998438508273	168.920332964857	150.126790905102	122.410584846651
93	367.034240722656	192.216598510742	14	12	92	4.6	86.3348388671807	-5.62957763672046	86.518186218794	166.998757491504	161.416819049282	153.512980880218	119.30178318716
94	374.027984619141	189.95280456543	14	12	93	4.65	139.8748779297	-45.2758789062398	147.020021380018	149.893149906091	149.248549860922	151.399698531394	117.587605004269
95	381.813751220703	190.799865722656	14	12	94	4.7	155.71533203124	16.9412231445199	156.634190620157	129.809485608198	142.648977155177	145.359060855388	114.035442146816
96	388.658538818359	188.809478759766	14	12	95	4.75	136.895751953119	-39.8077392578	142.566135556895	132.794480729354	133.233202063097	138.549853525247	111.12265770615
97	394.419494628906	188.015258789062	14	12	96	4.8	115.219116210941	-15.8843994140801	116.308894265126	121.49866121357	123.232786467062	128.883731289277	108.928556549677
98	399.402740478516	187.069717407227	14	12	97	4.85	99.6649169922	-18.9108276367	101.443161824576	118.29919681885	124.537584104502	121.622533300904	106.949429533232
99	403.850036621094	186.223724365234	14	12	98	4.9	88.9459228515591	-16.9198608398597	90.5409238010951	116.573254220103	116.198955311925	111.668253669019	106.009031692675
100	410.857482910156	186.808975219727	14	12	99	4.95	140.148925781241	11.7050170898597	140.63686864656	116.656087325927	105.893717639896	102.326588832684	107.041359474378
101	417.486053466797	187.762634277344	14	12	100	5	132.571411132819	19.0731811523403	133.936422563159	116.280687479649	97.66136551553	93.6623129029693	109.162104718313
102	422.324310302734	184.498901367188	14	12	101	5.05	96.7651367187398	-65.2746582031199	116.723059794243	110.89924941028	88.8471296136969	84.3483473815333	111.197791374238
103	425.435302734375	180.612350463867	14	12	102	5.1	62.2198486328205	-77.7310180664205	99.5661625931886	93.4882384609415	81.8282475525266	83.5556894661625	112.717154718785
104	427.9423828125	178.653350830078	14	12	103	5.15	50.1416015625	-39.1799926757795	63.6337334542508	78.7494768109568	74.0879574771165	78.6222962465543	111.919717257489
105	429.817901611328	176.740249633789	14	12	104	5.2	37.5103759765602	-38.2620239257801	53.581813899866	61.0381719014672	62.0042005101904	74.4359143500418	110.999277088935
106	427.183197021484	175.280364990234	14	12	105	5.25	-52.6940917968807	-29.1976928711	60.2426143132349	47.3758076254041	54.0914237428414	69.8802695103543	107.11300636836
107	428.064270019531	174.181686401367	14	12	106	5.3	17.6214599609409	-21.9735717773403	28.1665352467955	37.2766655439527	45.4639082960043	68.2932576775141	103.550842721451
108	426.601654052734	173.631378173828	14	12	107	5.35	-29.2523193359409	-11.0061645507795	31.2543412128731	30.5201625594393	42.5737948278233	67.7297467348773	100.412625808371
109	427.014709472656	174.142166137695	14	12	108	5.4	8.26110839844091	10.2157592773398	13.138023046994	29.433370674726	41.0456371811836	68.1713186436397	96.380776027683
110	426.334533691406	173.422866821289	14	12	109	5.45	-13.603515625	-14.3859863281199	19.799298977299	29.8896446905414	42.9781110601876	69.6191881188235	92.4887017465114
111	429.065612792969	173.64909362793	14	12	110	5.5	54.6215820312591	4.52453613281989	54.8086548896683	37.7717820302425	42.0991735051787	71.2111490383294	88.0600880208415
112	429.680938720703	172.256591796875	14	12	111	5.55	12.3065185546807	-27.8500366211	30.4479053258728	44.8146088184145	47.7393857413314	72.268791843375	83.9156482384057
113	428.378662109375	168.972091674805	14	12	112	5.6	-26.0455322265602	-65.6900024414	70.6650279113787	55.436059560936	53.631245917228	71.9213285573516	84.7396898802426
114	429.272491455078	166.725784301758	14	12	113	5.65	17.8765869140602	-44.9261474609398	48.3521569878538	54.7649763356315	62.2546798101628	72.4397359835833	82.1230535342367
115	426.781768798828	164.064071655273	14	12	114	5.7	-49.814453125	-53.2342529297	72.9065526899064	65.5891267921214	77.2341757274565	76.6394933224813	80.6782883645716
116	427.127227783203	161.514709472656	14	12	115	5.75	6.9091796875	-50.9872436523403	51.4532387631457	69.4907098042134	88.3308743338173	75.6761592114736	79.0238089729629
117	426.321960449219	157.363662719727	14	12	116	5.8	-16.1053466796807	-83.0209350585801	84.5686576083225	79.6947508019112	99.0736753907457	78.2179541536244	78.6075193390026
118	428.012329101562	153.183883666992	14	12	117	5.85	33.8073730468602	-83.5955810547	90.1729429718388	99.032291893977	101.26886228688	79.2027183158387	77.4672225161491
119	431.686462402344	149.839050292969	14	12	118	5.9	73.4826660156398	-66.8966674804597	99.3723619763425	121.896772332003	103.833834785983	81.093298386347	77.0749630831834
120	430.375396728516	141.461303710938	14	12	119	5.95	-26.2213134765591	-167.55493164062	169.594258150236	132.55822398937	110.300875584775	82.6508146603391	76.5199852750329
121	427.322387695312	133.755264282227	14	12	120	6	-61.0601806640807	-154.12078857422	165.775640953277	133.047014769546	109.253144917769	82.4578631387137	75.4557006078903
122	428.611419677734	126.983055114746	14	12	121	6.05	25.7806396484398	-135.44418334962	137.875915895156	127.972918770055	108.696522565917	83.482949095278	73.7344074344755
123	427.986053466797	122.394630432129	14	12	122	6.1	-12.5073242187398	-91.7684936523398	92.6168968727208	121.569459275573	104.774190714449	85.9236902943226	72.6309756798832
124	428.320037841797	118.70964050293	14	12	123	6.15	6.6796875	-73.6997985839801	74.0018819788855	96.6095175035338	99.9319169625312	85.623810821919	71.4848819228867
125	430.243927001953	112.105308532715	14	12	124	6.2	38.4777832031205	-132.0866394043	137.576960677825	84.8348211424647	88.0674535932217	86.9206623791015	72.1326038086333
126	429.633728027344	110.149490356445	14	12	125	6.25	-12.2039794921807	-39.1163635254	40.9759320930813	76.5013666593526	76.58485194361	88.1673484355715	71.1327425265232
127	433.122192382812	112.002616882324	14	12	126	6.3	69.7692871093602	37.0625305175801	79.0024340898108	71.8909151550074	67.8922227998104	88.9217810004912	70.5944056422711
128	433.928509521484	114.419125366211	14	12	127	6.35	16.12634277344	48.33016967774	50.9496244571598	54.5654479108705	70.5785183017652	87.204698297421	70.2787193595367
129	434.734826660156	116.835633850098	14	12	128	6.4	16.12634277344	48.33016967774	50.9496244571598	56.5601863836862	67.413786857855	85.9786075227272	70.298039541815
130	435.541143798828	119.252142333984	14	12	129	6.45	16.12634277344	48.3301696777198	50.9496244571407	50.949624457156	63.540449173428	83.4207824312424	70.615843069515
131	436.3474609375	121.668650817871	14	12	130	6.5	16.12634277344	48.33016967774	50.9496244571598	64.6556699441779	67.0815519533746	79.7002521774513	69.3655769516088
132	437.153778076172	124.085159301758	14	12	131	6.55	16.12634277344	48.33016967774	50.9496244571598	62.9366585607025	69.1470394350649	75.2000230255761	69.2065780922795
133	438.620452880859	129.876312255859	14	12	132	6.6	29.3334960937398	115.82305908202	119.479851892269	72.5154504359854	69.6352058803926	73.3406228024148	67.781533894079
134	440.233520507812	131.248458862305	14	12	133	6.65	32.2613525390602	27.4429321289199	42.3545675397829	77.6029175230629	72.0252980829231	70.5300278621901	67.0792996720145
135	440.128845214844	136.189529418945	14	12	134	6.7	-2.09350585936022	98.8214111328	98.8435838335552	87.3444544129739	78.7741112692632	67.6257142947854	65.5397705915199
136	438.693359375	139.728851318359	14	12	135	6.75	-28.7097167968795	70.7864379882801	76.3869598925475	74.6147418166073	82.8156524112926	66.5893258415728	64.5635991215117
137	439.448333740234	144.654190063477	14	12	136	6.8	15.0994873046795	98.5067749023597	99.6573089067146	81.1139376051438	82.5078232513418	62.9708571309177	63.2679808472119
138	441.348022460938	146.699676513672	14	12	137	6.85	37.9937744140807	40.9097290039	55.8312889104361	85.0327721025409	76.1027273030644	61.3547204032346	61.5420743106036
139	441.410583496094	150.441680908203	14	12	138	6.9	1.25122070311932	74.8400878906205	74.8505464824654	88.0283872995223	73.6462688665253	59.502780697283	60.3804497457059
140	440.645355224609	156.313919067383	14	12	139	6.95	-15.3045654297	117.4447631836	118.437756320541	77.6711920897098	71.7109794161428	58.5808714786909	57.4836012193322
141	440.136932373047	160.853790283203	14	12	140	7	-10.1684570312398	90.7974243164	91.3650358774545	77.5907127895215	66.097099729771	56.2732907645038	54.1597300136033
142	439.702301025391	163.207565307617	14	12	141	7.05	-8.69262695311932	47.0755004882795	47.8713328576519	66.1786001279068	56.7946748267705	54.9302070892809	52.2886969619658
143	440.287231445312	165.916580200195	14	12	142	7.1	11.6986083984193	54.1802978515602	55.4288924094948	58.3891867297447	53.0742349260767	49.6393774938354	51.0473991850576
144	440.787384033203	166.652145385742	14	12	143	7.15	10.0030517578205	14.7113037109398	17.7899831743919	44.1658121600197	46.9802633116429	48.5347885221099	49.7110343006125
145	439.00927734375	170.206756591797	14	12	144	7.2	-35.5621337890602	71.0922241211	79.4906893297305	35.9181575638313	38.3876316881186	44.1588788039383	47.3955664413035
146	440.021514892578	170.225341796875	14	12	145	7.25	20.2447509765602	0.371704101560226	20.2481630288294	28.5577570626318	29.730929117715	40.9598498074518	47.477825588139
147	440.116333007812	170.543151855469	14	12	146	7.3	1.89636230467954	6.35620117188012	6.63305987670997	27.781926495379	27.35259092722	37.6141806939327	46.0898533274234
148	440.401123046875	171.429885864258	14	12	147	7.35	5.69580078126023	17.7346801757801	18.6268899034974	18.3860766464925	23.1760276846064	35.8794503237861	45.9119292246507
149	439.713104248047	171.327865600586	14	12	148	7.4	-13.7603759765602	-2.04040527344034	13.9108303381279	15.2960460754104	23.4233081776945	34.7822919686847	44.9187661651569
150	439.819976806641	172.949920654297	14	12	149	7.45	2.13745117188068	32.4411010742199	32.511440085298	18.7870242906088	16.6067781917338	31.546420007422	52.5417106322395
151	439.621124267578	172.815719604492	14	12	150	7.5	-3.97705078126023	-2.6840209961	4.79801017341859	17.794298306581	15.8225998851326	28.6192078497554	60.1646550993216
152	439.755035400391	174.012649536133	14	12	151	7.55	2.67822265626023	23.9385986328205	24.087950952702	19.0646898600099	18.4336865610949	29.3773708983555	68.4478076429365
153	439.124481201172	173.749755859375	14	12	152	7.6	-12.6110839843807	-5.25787353516023	13.6632599833583	14.827479736975	18.6846657214955	28.7541755677004	75.0177045006737
154	439.444030761719	174.711181640625	14	12	153	7.65	6.39099121093977	19.228515625	20.2627881052726	16.3491536948548	22.5843206257265	28.8920407390348	76.1793489940163
155	439.095031738281	175.157119750977	14	12	154	7.7	-6.97998046875909	8.91876220703978	11.3253894701233	18.080348831581	24.7052083267253	27.1654185878217	75.3183233324406
156	439.261993408203	175.754547119141	14	12	155	7.75	3.33923339843977	11.9485473632801	12.4063799628177	19.5750331364101	27.5074865817957	28.3663253347052	74.5810466621995
157	439.524322509766	177.370590209961	14	12	156	7.8	5.24658203126023	32.3208618164	32.7439266363331	26.103951391443	31.402150869491	29.208849523929	72.4461706551366
158	439.879760742188	178.365859985352	14	12	157	7.85	7.10876464843977	19.9053955078199	21.1366815075036	34.5829369164756	34.3323234507943	30.4691380460668	73.2402794110142
159	438.878875732422	180.814575195312	14	12	158	7.9	-20.0177001953205	48.9743041992	52.9073793804372	38.6658194687366	34.3607733003752	30.3347516330308	76.5276821345279
160	438.488220214844	183.472030639648	14	12	159	7.95	-7.81311035156023	53.1491088867205	53.7203170952864	44.7239529074009	37.7240589839096	46.5025497857882	76.1911368557724
161	438.655792236328	185.1044921875	14	12	160	8	3.35144042968068	32.6492309570398	32.8207927241227	49.0896137651786	40.9100507842777	64.0560194341393	77.1789183806877
162	438.031036376953	188.19367980957	14	12	161	8.05	-12.4951171875	61.7837524414	63.0345938296548	42.6175952093074	39.9840124867631	81.9654081965921	77.6149642111022
163	437.608917236328	190.300048828125	14	12	162	8.1	-8.4423828125	42.1273803711	42.9649857963917	40.8651810513436	42.2536103706381	100.396031507512	79.591145783606
164	438.527862548828	190.759414672852	14	12	163	8.15	18.37890625	9.18731689453978	20.5472866010815	43.1542820998188	38.0851826403352	103.823909465923	81.0062707563737
165	436.580535888672	191.882369995117	14	12	164	8.2	-38.9465332031205	22.4591064453	44.9582463054675	35.2440720661252	68.2998912448511	106.477767860943	79.5435192981971
166	435.742156982422	193.930755615234	14	12	165	8.25	-16.767578125	40.9677124023403	44.2662979664987	35.4176069760976	100.604552286483	108.202243516947	80.1552437127301
167	436.688873291016	194.62532043457	14	12	166	8.3	18.9343261718807	13.8912963867199	23.4835436611867	33.5527700713631	132.528665523693	107.27816061634	81.6208524429933
168	437.480377197266	192.581604003906	14	12	167	8.35	15.830078125	-40.8743286132801	43.8326603462534	95.7346014383585	166.45973956423	110.601108498242	83.33452408819
169	437.585083007812	193.132904052734	14	12	168	8.4	2.09411621091931	11.0260009765602	11.223102077409	158.054822473147	173.28704563147	118.273072300371	83.7829360929535
170	455.26252746582	191.105102539062	14	12	169	8.45	353.548889160161	-40.5560302734403	355.867403140445	229.813258981261	175.231476737976	120.835853704123	83.7584428564787
171	472.939971923828	189.077301025391	14	12	170	8.5	353.54888916016	-40.5560302734199	355.867403140441	297.501872152362	175.494436249617	125.73862891162	83.9318388454303
172	454.163360595703	192.651611328125	14	12	171	8.55	-375.5322265625	71.4862060546801	382.275726201757	313.021321191578	174.572308745918	125.852557523849	83.6259204241607
173	435.386749267578	196.225921630859	14	12	172	8.6	-375.5322265625	71.4862060546801	382.275726201757	254.728352037594	178.948606625847	130.428115999512	83.5806192771252
174	435.712188720703	191.796844482422	14	12	173	8.65	6.5087890625	-88.5815429687403	88.8203472734875	192.934050026086	198.460961960407	133.120500773713	83.3703299270415
175	433.234130859375	189.740524291992	14	12	174	8.7	-49.5611572265602	-41.1264038086	64.4025573705257	119.331358510574	173.371816163395	131.921620008572	83.3834755428365
176	432.426147460938	187.539337158203	14	12	175	8.75	-16.1596679687398	-44.0237426757795	46.895893082904	60.3953410993311	150.872705536757	131.944162090755	83.369596396314
177	431.931884765625	187.025299072266	14	12	176	8.8	-9.88525390626023	-10.2807617187403	14.2622686241968	83.900602729236	119.176449524005	134.032855362058	82.8472785829541
178	430.039855957031	183.075271606445	14	12	177	8.85	-37.8405761718795	-79.0005493164199	87.5956391455414	92.0152802891955	94.3964924347937	136.199910130313	82.6151418978146
179	427.769989013672	173.010726928711	14	12	178	8.9	-45.3973388671807	-201.29089355468	206.346655423012	108.811361047428	92.9539559159547	137.231120552876	81.5887377658516
180	430.504333496094	168.530410766602	14	12	179	8.95	54.6868896484398	-89.6063232421801	104.975945170323	119.021540537435	88.6117632791688	121.014335927169	80.5420101910176
181	435.99853515625	164.975799560547	14	12	180	9	109.88403320312	-71.0922241211	130.876296874068	128.397643770256	88.3938879318935	103.807658256721	80.017770725463
182	438.853576660156	163.390472412109	14	12	181	9.05	57.1008300781205	-31.7065429687597	65.3131660742318	102.007309102673	93.4934019781974	85.2864326517294	78.7381862322696
183	445.430480957031	161.992645263672	14	12	182	9.1	131.5380859375	-27.9565429687403	134.476155309646	85.2082462691421	93.4512136347797	66.7652070467384	79.0423638976392
184	449.131256103516	162.367874145508	14	12	183	9.15	74.0155029297	7.50457763672046	74.3949820850976	67.9764148163588	76.0012791453455	62.9167503881603	79.0384385504932
185	448.183715820312	161.917724609375	14	12	184	9.2	-18.9508056640807	-9.00299072266023	20.9806310026667	67.9652634189596	68.6568556909438	60.28918322473	78.8737411276363
186	446.459014892578	163.340560913086	14	12	185	9.25	-34.4940185546795	28.4567260742199	44.7171396101513	58.504783499303	56.7426109766851	58.5369492756808	79.733275037242
187	443.880554199219	165.340026855469	14	12	186	9.3	-51.5692138671807	39.9893188476602	65.2574090872359	49.9952491880175	51.3964157794539	58.4163965495679	80.666107295656
188	439.58349609375	166.070404052734	14	12	187	9.35	-85.9411621093795	14.6075439453	87.1737557113638	52.1054651127454	39.1339216586831	54.6291752973868	82.8563955763142
189	438.563018798828	167.29280090332	14	12	188	9.4	-20.4095458984398	24.4479370117199	31.8473105286701	45.5088071370115	32.8795448603659	44.9044032313322	83.9628797557081
190	440.056793212891	167.79704284668	14	12	189	9.45	29.8754882812602	10.0848388672	31.5317106263061	34.8275681399483	31.9666031702912	40.2481666779123	76.292069980797
191	439.596923828125	168.161361694336	14	12	190	9.5	-9.19738769532046	7.28637695311988	11.7338497314815	19.7630598180632	28.6800106194681	34.2969125393058	68.497938593986
192	439.033366810192	167.978245128285	14	12	191	9.55	-11.2711403586604	-3.66233132101968	11.8512141019199	15.7638405327142	23.3393911209383	31.6238149406902	60.4193530218709
193	438.469809792258	167.795128562234	14	12	192	9.6	-11.2711403586798	-3.66233132102025	11.8512141019385	11.827741227837	15.807136959994	27.6566117957667	52.0176843632166
194	437.906252774325	167.612011996182	14	12	193	9.65	-11.2711403586593	-3.66233132104014	11.8512141019252	11.8512141019247	13.8075273173189	24.9563763272739	50.2302336568698
195	437.342695756392	167.428895430131	14	12	194	9.7	-11.2711403586604	-3.66233132101968	11.8512141019199	11.8512141019284	11.8394776648809	25.8258622467	48.7740742185259
196	436.779138738459	167.24577886408	14	12	195	9.75	-11.2711403586604	-3.66233132102025	11.8512141019201	11.8512141019247	11.8512141019266	27.5223879837289	48.0014959556411
197	436.215581720525	167.062662298029	14	12	196	9.8	-11.2711403586798	-3.66233132101968	11.8512141019383	11.8512141019235	11.8512141019266	27.2993592292544	47.7800319285199
198	435.652024702592	166.879545731978	14	12	197	9.85	-11.2711403586604	-3.66233132102025	11.8512141019201	11.8512141019247	16.1793019328503	29.5128810223154	46.6477009640295
199	435.088467684659	166.696429165927	14	12	198	9.9	-11.2711403586593	-3.66233132102025	11.851214101919	11.8512141019284	17.0332077941818	30.6946389585401	42.1348180885946
200	434.524910666726	166.513312599875	14	12	199	9.95	-11.2711403586604	-3.66233132103957	11.8512141019261	11.8512141019247	19.6851213231088	31.5698040344248	40.924565011792
201	433.961353648792	166.330196033824	14	12	200	10	-11.2711403586798	-3.66233132102025	11.8512141019385	20.5073897637759	26.3647653479897	33.1882189312509	38.6217090317762
202	433.397796630859	166.147079467773	14	12	201	10.05	-11.2711403586604	-3.66233132101968	11.8512141019199	22.2152014864402	31.2593273375704	35.5522733920125	38.4514567245142
203	431.028747558594	167.556503295898	14	12	202	10.1	-47.3809814453	28.1884765625	55.1320924111762	27.5190285442929	43.2186250846368	37.2701616796947	35.7622086437013
204	430.144256591797	168.063537597656	14	12	203	10.15	-17.6898193359398	10.1406860351597	20.3902727152402	40.8783165940511	47.5817505997614	37.5437169255793	34.7865880752609
205	430.159484863281	166.145080566406	14	12	204	10.2	0.304565429680679	-38.369140625	38.3703493911898	50.6674405732161	51.3001304039688	37.2589652123219	35.5791644642019
206	433.658905029297	164.351287841797	14	12	205	10.25	69.9884033203193	-35.8758544921801	78.6476543507291	65.9298604054976	54.5252237605752	37.4660426356014	35.1733137593486
207	433.621520996094	161.311676025391	14	12	206	10.3	-0.747680664060226	-60.7922363281199	60.7968339977452	72.9482997130826	59.2533326820984	37.1436673074719	34.712085563327
208	430.558227539062	155.497024536133	14	12	207	10.35	-61.2658691406398	-116.29302978516	131.444191572583	75.0812322636446	58.3610214265392	38.6662266306722	33.2536433398973
209	433.082824707031	154.34716796875	14	12	208	10.4	50.4919433593807	-22.9971313476602	55.4824692531654	68.1721309270993	58.0542260569767	39.3652329458569	34.6795737865018
210	434.389221191406	152.2724609375	14	12	209	10.45	26.1279296875	-41.494140625	49.0350121439999	67.8392247909806	54.8328091015349	41.6009633456716	43.5005203076882
211	432.229858398438	151.825637817383	14	12	210	10.5	-43.1872558593602	-8.93646240233977	44.1021476680022	50.7921824475807	48.567319923213	42.9465055242465	52.8164133512454
212	433.480407714844	149.146514892578	14	12	211	10.55	25.0109863281193	-53.5824584961	59.1323033171519	43.1601524008709	43.0280072773733	45.2790985083381	63.6578485083663
213	431.220031738281	148.668106079102	14	12	212	10.6	-45.2075195312591	-9.56817626952045	46.2089798555842	34.5843859394252	34.1138281767077	43.8678054916359	74.4992836654872
214	430.829345703125	147.895111083984	14	12	213	10.65	-7.81372070312045	-15.4598999023597	17.3223190196161	28.9625089193267	31.1487152919525	44.616799823248	76.2971108513986
215	430.834259033203	148.202880859375	14	12	214	10.7	0.0982666015602263	6.15539550781989	6.15617983677146	18.2167897637661	31.9017962873745	45.3324666817038	78.6773059574214
216	431.623718261719	148.330062866211	14	12	215	10.75	15.7891845703193	2.54364013671989	15.9927625675098	17.4354739058346	31.3677872879178	42.8242395349683	82.2364260696901
217	431.885650634766	148.396331787109	14	12	216	10.8	5.23864746094091	1.32537841796022	5.40370753934902	19.1372781830341	31.3048643345779	42.1248118973997	83.6868666295908
218	430.836181640625	150.232727050781	14	12	217	10.85	-20.9893798828205	36.7279052734398	42.3024005659267	29.2192066353238	29.3745895567326	36.9944056574793	86.0091984947231
219	430.502471923828	151.480438232422	14	12	218	10.9	-6.67419433593977	24.9542236328199	25.8313404056134	33.773065656509	31.1793735895193	38.6645086144635	87.0353029919555
220	431.685363769531	154.04948425293	14	12	219	10.95	23.6578369140602	51.3809204101602	56.5658220982201	44.3929389053897	35.8321242618728	55.4312365809517	88.2251131681365
221	432.643005371094	155.734466552734	14	12	220	11	19.1528320312591	33.6996459960801	38.7620576734355	41.3137052076306	37.0811591467236	72.4446077712399	88.8225326199508
222	435.52587890625	155.238922119141	14	12	221	11.05	57.6574707031205	-9.91088867186022	58.5030737837526	43.2214689960045	41.2216165174261	91.7634236247201	89.2170948311095
223	434.713226318359	156.311050415039	14	12	222	11.1	-16.2530517578205	21.4425659179602	26.9062320771315	42.4450418884218	39.8749831382508	111.72840565128	88.7797307784789
224	436.140808105469	155.267196655273	14	12	223	11.15	28.5516357422	-20.8770751953199	35.3701593474826	40.3892526369383	46.1803019369746	115.050504777218	89.2503940145606
225	433.529205322266	154.92301940918	14	12	224	11.2	-52.2320556640591	-6.88354492186022	52.6836865603066	38.0502941294625	78.9606768745289	120.095646702521	90.5026835021902
226	434.901794433594	154.543258666992	14	12	225	11.25	27.4517822265591	-7.59521484376023	28.4831114160181	38.436261068871	113.521428254562	127.006809503779	91.1141525959458
227	433.074401855469	156.005508422852	14	12	226	11.3	-36.5478515625	29.2449951172	46.8082812463733	49.1391348779446	152.221982914862	130.23006595171	91.1099846609478
228	433.436889648438	157.401000976562	14	12	227	11.35	7.24975585938068	27.9098510742	28.8360667741744	115.476311860636	194.082221745827	133.352170358774	88.8440589324973
229	435.300018310547	161.435836791992	14	12	228	11.4	37.2625732421795	80.6967163086	88.8845283928506	186.653603872186	198.921635964916	134.705373038054	88.2720592254719
230	454.338317871094	164.061302185058	14	12	229	11.45	380.76599121094	52.5093078613202	384.369571473763	266.393671700262	204.359169143169	134.849262990601	87.6666860027016
231	473.376617431641	166.686767578125	14	12	230	11.5	380.765991210941	52.5093078613401	384.369571473767	349.728182422782	216.932459860834	134.698559715655	87.136288698335
232	451.433639526368	170.520896911621	14	12	231	11.55	-438.859558105461	76.6825866699202	445.508620386755	348.704137051888	219.238515385993	133.155091153881	86.1079746723047
233	429.490661621094	174.355026245117	14	12	232	11.6	-438.85955810548	76.6825866699196	445.508620386774	293.242026425702	226.829357579297	133.691656065322	86.4564670967188
234	425.33984375	174.913467407227	14	12	233	11.65	-83.0163574218795	11.1688232422	83.7643015383807	247.211315849482	223.230444139134	133.883988205873	88.0378016759035
235	422.610260009766	179.518188476562	14	12	234	11.7	-54.5916748046795	92.0944213867	107.059018342833	172.083359071725	190.737849106674	135.672900322677	89.8099223724307
236	414.900115966797	179.417541503906	14	12	235	11.75	-154.202880859381	-2.01293945311988	154.216018592669	103.930532735812	155.875691176748	139.404065656923	90.0392047955777
237	412.086883544922	181.488739013672	14	12	236	11.8	-56.2646484375	41.4239501953199	69.8688364979682	97.7567512263793	114.088199392899	140.095157424496	90.3949548841464
238	406.9150390625	182.313690185547	14	12	237	11.85	-103.43688964844	16.4990234375	104.744488707209	88.2336717876457	73.3010903848174	140.693712207515	90.2030419573042
239	405.014801025391	184.153228759766	14	12	238	11.9	-38.0047607421795	36.7907714843801	52.8953939912181	64.5400665040138	68.84634044683	137.87960983648	89.9968927412181
240	402.330932617188	185.430221557617	14	12	239	11.95	-53.6773681640602	25.5398559570199	59.4436211491644	56.0930397140737	66.9866315021843	119.902135424452	89.3433201571092
241	400.619659423828	185.946304321289	14	12	240	12	-34.2254638672	10.3216552734403	35.7479921745089	42.6716480338231	61.8756714530124	101.82796962543	88.7071683619483
242	399.262542724609	186.205703735352	14	12	241	12.05	-27.1423339843807	5.18798828125966	27.633702548268	39.9359296672808	60.9517994629985	80.4525257198893	87.5834660463667
243	397.386169433594	186.349517822266	14	12	242	12.1	-37.5274658203	2.87628173828011	37.6375303059559	45.7395912167228	54.5580668357339	61.1845285421581	87.5196880386297
244	399.327697753906	186.074996948242	14	12	243	12.15	38.8305664062409	-5.49041748048012	39.2168021585066	59.2112764020111	52.5287755338269	61.0250985745892	87.262336908976
245	395.949249267578	183.220199584961	14	12	244	12.2	-67.5689697265602	-57.0959472656199	88.4619288963747	65.8105592119232	49.0664217422294	59.5241980423406	86.6152660241482
246	390.813720703125	182.768890380859	14	12	245	12.25	-102.71057128906	-9.02618408203978	103.10641810095	66.4444856376447	47.7802480741122	53.0716000873766	86.5778731336122
247	387.833129882812	183.322158813477	14	12	246	12.3	-59.6118164062602	11.0653686523597	60.6301165978287	65.121621400373	46.8168520468793	50.559843816583	87.1677789246577
248	385.923950195312	184.041946411133	14	12	247	12.35	-38.18359375	14.3957519531205	40.807162434563	52.3932522677359	49.0679666994987	47.0539135558346	87.6736032556072
249	386.298278808594	185.628509521484	14	12	248	12.4	7.48657226563978	31.7312622070199	32.6024809721483	36.3492197462133	53.2038567023484	45.2884124443821	85.9246878914634
250	385.158050537109	186.118377685547	14	12	249	12.45	-22.8045654297	9.79736328125966	24.8200832331893	27.8231448818353	52.0617645824969	43.837377323617	77.9191977598021
251	384.722686767578	185.060119628906	14	12	250	12.5	-8.70727539061932	-21.1651611328199	22.8862554933374	31.6914477613527	44.2675287217408	42.7157770082415	69.80841938723
252	384.476287841797	184.194519042969	14	12	251	12.55	-4.92797851562045	-17.3120117187398	17.9997422759383	41.2860920043239	40.1678881701674	42.0118409388526	60.7192110053947
253	383.122772216797	181.508880615234	14	12	252	12.6	-27.0703125	-53.7127685547	60.1486768321501	51.7302768972578	39.5497602759353	41.3477200119375	51.2839280189904
254	381.581268310547	177.786666870117	14	12	253	12.65	-30.830078125	-74.4442749023403	80.5757021870044	52.1858376972682	38.0480493549372	40.6406856120788	50.1602911062606
255	383.263427734375	174.321319580078	14	12	254	12.7	33.6431884765602	-69.3069458007795	77.0410076978589	52.5126314584996	38.6083329050047	37.5576317256198	47.8447483237739
256	382.469085693359	173.345565795898	14	12	255	12.75	-15.8868408203205	-19.5150756836	25.1640594933893	47.4080727905178	37.6513059423708	33.7516806103012	44.2416589794129
257	383.433197021484	173.16064453125	14	12	256	12.8	19.2822265625	-3.69842529296022	19.6337110820952	34.8100067055506	37.206829830826	34.2404004248195	42.8701795054757
258	384.887237548828	174.100402832031	14	12	257	12.85	29.0808105468807	18.7951660156199	34.6258834922415	25.4863889127516	33.6274733243762	34.6534943036989	40.993734707817
259	385.416381835938	173.398178100586	14	12	258	12.9	10.5828857422	-14.0444946289	17.5853717621682	23.1167741874735	28.0775145218091	33.9697659464466	40.312158113383
260	386.925354003906	173.206115722656	14	12	259	12.95	30.1794433593602	-3.8412475586	30.4229187338638	21.9010282031525	23.0534988687427	35.9362600951526	39.2269557838937
261	387.590881347656	173.225143432617	14	12	260	13	13.310546875	0.380554199219887	13.315985866999	19.8468738582347	23.2358324988616	37.7888691490299	38.6854560766964
262	387.241516113281	172.644378662109	14	12	261	13.05	-6.9873046875	-11.6152954101597	13.5549811604899	21.3450223380677	28.3129126794715	40.9858962909001	39.7543117528381
263	386.034118652344	172.485885620117	14	12	262	13.1	-24.1479492187409	-3.16986083984034	24.3551117676525	20.6206088247337	29.7572283314625	41.3833274958228	40.1963293057003
264	387.218902587891	172.075622558594	14	12	263	13.15	23.6956787109409	-8.20526123045966	25.0761141613333	23.3548908102496	29.891482537956	39.295483637932	41.2434928387233
265	386.363616943359	173.107223510742	14	12	264	13.2	-17.1057128906409	20.6320190429597	26.8008511671941	34.7247971557905	33.2641872853006	36.1652986052073	40.181706999334
266	387.284576416016	174.093444824219	14	12	265	13.25	18.4191894531409	19.7244262695403	26.9873957945785	39.6675828046904	37.9264323556889	35.4117178714492	38.4828422976878
267	390.769378662109	174.591583251953	14	12	266	13.3	69.6960449218591	9.96276855468011	70.4045128881943	38.4379427378442	44.7649627509742	35.1805151943684	37.1905864850434
268	393.111175537109	173.85986328125	14	12	267	13.35	46.8359375	-14.6343994140602	49.0690400121518	45.9077657458674	49.1391816672694	34.9335558597995	36.9536181663853
269	394.022705078125	174.114379882812	14	12	268	13.4	18.2305908203205	5.09033203123977	18.9279138271025	52.4979739011282	50.5134527540549	35.3359037823839	36.9459929211272
270	397.226837158203	174.261291503906	14	12	269	13.45	64.0826416015602	2.93823242188012	64.1499662073099	54.8051283461578	49.277098341672	34.6165342441704	37.197777220968
271	400.08349609375	175.167404174805	14	12	270	13.5	57.1331787109398	18.1222534179801	59.9384365708822	58.6107805298484	47.5876032440369	34.6551351451512	37.2913106757984
272	403.933074951172	173.765167236328	14	12	271	13.55	76.9915771484398	-28.0447387695398	81.9402851133426	62.5889627702655	42.0481177092653	37.4967825668236	37.9944497150155
273	407.267364501953	173.07551574707	14	12	272	13.6	66.6857910156205	-13.7930297851602	68.0973009306046	52.6464309374766	40.1098833881364	39.0449385994631	36.9706852544492
274	409.204071044922	172.947372436523	14	12	273	13.65	38.7341308593795	-2.56286621093977	38.818825029188	42.6772325869456	40.7803250268118	41.8463000653678	35.5354253053101
275	409.754943847656	172.480865478516	14	12	274	13.7	11.0174560546807	-9.33013916014033	14.4373070433653	29.2911070723729	35.9688812030403	42.8057822730482	34.0532295833575
276	409.787506103516	171.977294921875	14	12	275	13.75	0.651245117200006	-10.0714111328199	10.0924448182274	21.6089862464244	31.3838379346136	43.2140039850743	33.6661877104154
277	410.327606201172	172.49836730957	14	12	276	13.8	10.8020019531193	10.4214477539	15.0096575404791	18.9716872833582	30.228602382673	40.1407725452674	33.3256424117736
278	411.7255859375	172.997268676758	14	12	277	13.85	27.9595947265602	9.97802734376023	29.6866968008622	19.2913314686041	28.9506955316568	39.2537420290717	32.9695745627847
279	412.214508056641	171.812576293945	14	12	278	13.9	9.77844238282046	-23.6938476562602	25.632330213857	20.0904432822815	33.1791473766808	39.9222198958077	32.7577730963565
280	411.828979492188	172.515579223633	14	12	279	13.95	-7.71057128906023	14.0600585937602	16.0355279695946	31.1660976929732	36.3344662044243	38.4592943467835	32.4844388324635
281	411.66064453125	173.199569702148	14	12	280	14	-3.36669921876023	13.6798095703	14.0880038866147	36.2924048168892	38.8404047261118	36.793752202567	32.4220867343461
282	415.061859130859	174.103942871094	14	12	281	14.05	68.0242919921795	18.0874633789199	70.3879295939373	47.3866074700035	38.2334273812695	35.0030031391309	32.3399533019252
283	417.716156005859	173.326141357422	14	12	282	14.1	53.0859375	-15.5560302734403	55.3182324204425	53.3776009402446	38.397600670007	32.5580430130756	31.9241436098055
284	421.664886474609	172.40315246582	14	12	283	14.15	78.974609375	-18.4597778320398	81.1033434794282	57.5903661699421	39.0641147648036	31.7753669726882	31.6343272406237
285	423.768676757812	171.47477722168	14	12	284	14.2	42.0758056640602	-18.5675048828	45.9904953208004	45.3007570695658	40.9497074905266	31.9411605615076	32.6677428530825
286	425.431396484375	172.044418334961	14	12	285	14.25	33.2543945312602	11.3928222656199	35.1518300351022	40.5027965231247	42.2036664705204	31.9206575493815	34.8747810869431
287	425.070251464844	172.307815551758	14	12	286	14.3	-7.22290039062045	5.26794433594034	8.93988409205573	30.7416220596037	39.7774038955888	31.4707696291788	35.6307659840963
288	426.618469238281	172.545928955078	14	12	287	14.35	30.9643554687409	4.7622680664	31.3284296882368	28.5218140408086	36.1653904944944	31.0055932657698	36.7655471629472
289	427.536712646484	171.217529296875	14	12	288	14.4	18.3648681640591	-26.5679931640602	32.2974711618235	26.8169667710986	30.3715865686957	30.1796424103292	39.8504259159219
290	429.217590332031	171.684631347656	14	12	289	14.45	33.6175537109409	9.34204101561988	34.8914552268248	34.2540507216118	27.5478549185908	30.3523434207565	39.8952491081904
291	430.427673339844	171.129409790039	14	12	290	14.5	24.2016601562591	-11.1044311523398	26.6275936865522	31.8279844658641	25.0009103726513	30.189038323541	39.5352209580295
292	431.127777099609	173.326843261719	14	12	291	14.55	14.0020751953	43.9486694336	46.1253038446218	30.0015510777876	24.7081118770882	27.1831240370269	39.3657617617394
293	430.465240478516	174.021438598633	14	12	292	14.6	-13.2507324218591	13.8919067382801	19.1980984094983	26.5738957963731	23.6135858615327	24.8033486201479	39.063109791067
294	430.144836425781	175.134506225586	14	12	293	14.65	-6.40808105470001	22.2613525390597	23.1653042214408	23.1848539742039	21.2951700558547	21.4223544158795	39.4924197179295
295	431.031036376953	175.083633422852	14	12	294	14.7	17.7239990234398	-1.01745605468011	17.7531788197522	15.1621730325645	19.7549793509864	22.5297034331168	40.0042034962079
296	430.551361083984	175.149078369141	14	12	295	14.75	-9.59350585938068	1.30889892578011	9.68238457570654	15.3991872572014	18.1744101765617	26.5355581888119	40.2991459930373
297	430.255157470703	175.200271606445	14	12	296	14.8	-5.92407226561932	1.02386474608011	6.01189913642483	12.5887890339219	14.588844178465	31.1207594229251	41.8359429186941
298	430.349792480469	176.215026855469	14	12	297	14.85	1.89270019531932	20.2951049804801	20.3831695326824	12.9360629055997	13.4413067458014	34.2773522968227	44.9281316108225
299	430.640197753906	175.863891601562	14	12	298	14.9	5.80810546874091	-7.02270507814035	9.11331310504342	13.1639663789195	12.4731222630634	39.7786319360362	47.4071670608506
300	431.228118896484	175.08674621582	14	12	299	14.95	11.7584228515591	-15.5429077148398	19.4895481781413	14.0155153243654	17.5115519476428	41.3312038695974	48.8321773534371
301	431.070983886719	174.568969726562	14	12	300	15	-3.14270019529999	-10.3555297851602	10.8219019423057	11.4834262344014	28.0702060049725	42.276689713492	49.627697195573
302	431.371826171875	174.152847290039	14	12	301	15.05	6.01684570312045	-8.32244873045966	10.2696438636541	12.357455492205	37.5334069687621	43.7285203843479	49.1291469491873
303	431.72705078125	174.304229736328	14	12	302	15.1	7.1044921875	3.02764892578011	7.7227240828626	22.0870409896858	44.9411187321126	45.5681765690583	48.282024153976
304	431.664825439453	173.632934570312	14	12	303	15.15	-1.24450683593977	-13.4259033203205	13.483459394061	42.9764456310254	58.2620938162176	47.2094724631707	46.8842722340414
305	432.352142333984	170.296112060547	14	12	304	15.2	13.7463378906193	-66.7364501953	68.1374756655457	61.0512986131588	62.9074283882084	48.0672464309082	46.8143240878181
306	434.371337890625	164.89794921875	14	12	305	15.25	40.3839111328205	-107.96325683594	115.268925149004	78.3988112298238	66.3789692504223	48.6776344366931	46.260471758955
307	434.099945068359	159.873077392578	14	12	306	15.3	-5.42785644532046	-100.49743652344	100.643908774321	104.16673214023	72.8681965902309	52.2011162082093	46.7542460643459
308	433.053131103516	155.267532348633	14	12	307	15.35	-20.9362792968591	-92.1109008789	94.4602871661876	103.727815786731	77.6950463923153	58.8506699558751	46.4298610201554
309	432.347839355469	148.186416625977	14	12	308	15.4	-14.1058349609409	-141.62231445312	142.323063946094	89.7814928698192	81.945822663278	64.634691711372	46.1723520937942
310	431.559478759766	144.984909057617	14	12	309	15.45	-15.7672119140591	-64.0301513672	65.9428938980493	84.685094567303	78.6229409141736	67.3120112861178	46.067169978558
311	431.927551269531	142.737991333008	14	12	310	15.5	7.36145019529999	-44.9383544921795	45.5373105644446	76.9912815548068	69.2850628684137	69.066356067605	45.797829912784
312	428.516021728516	144.314300537109	14	12	311	15.55	-68.2305908203	31.5261840820199	75.1619172617397	59.7249131863256	66.8688254476565	71.0751698613476	45.5167298794882
313	425.909790039062	145.336601257324	14	12	312	15.6	-52.1246337890807	20.4460144042997	55.9912221037066	53.5180660416162	72.7602211796375	71.7606996878042	45.4068179001271
314	423.303558349609	146.358901977539	14	12	313	15.65	-52.1246337890602	20.4460144043003	55.9912221036878	48.7886328670082	71.0072896065264	72.3461900522032	45.4667759024158
315	422.092956542969	145.101531982422	14	12	314	15.7	-24.2120361328	-25.1473999023403	34.9086581745022	49.05255632801	71.7165941840271	71.0989447425194	45.3155855059282
316	421.348937988281	145.904266357422	14	12	315	15.75	-14.8803710937591	16.0546875	21.8901446914048	68.5291608044682	71.7537428847876	65.9853853290981	45.9836569787223
317	418.351867675781	148.279373168945	14	12	316	15.8	-59.94140625	47.5021362304602	76.4815345667485	82.2896660267272	69.2821431324644	62.3877327057668	49.136181717892
318	412.757873535156	153.524978637695	14	12	317	15.85	-111.8798828125	104.912109375	153.374244485998	89.915122326438	65.8263529832931	58.582369743488	51.9294246971553
319	407.231475830078	156.421981811523	14	12	318	15.9	-110.52795410156	57.9400634765602	124.793748214982	94.7188529025669	62.7465574411285	52.5660722515522	51.7587026128338
320	404.297790527344	158.596633911133	14	12	319	15.95	-58.6737060546807	43.4930419922	73.0359396730565	89.5117299369189	63.5749485708652	50.8031360875186	51.4335219752306
321	402.132720947266	159.35920715332	14	12	320	16	-43.3013916015591	15.2514648437398	45.9087975720493	63.1235451621179	62.6857077897825	49.318970112076	51.4025098509659
322	402.243041992188	161.879089355469	14	12	321	16.05	2.20642089843977	50.3976440429801	50.4459197385081	43.2034488555298	57.9066399638771	47.3049393746285	51.3624436199092
323	401.799499511719	162.85466003418	14	12	322	16.1	-8.87084960938068	19.5114135742199	21.4333206119934	37.2347748152924	44.4045183073386	45.2454592311958	52.0646667475377
324	400.825500488281	163.653457641602	14	12	323	16.15	-19.4799804687591	15.9759521484398	25.1932666820417	30.652562676998	34.1248548965781	43.7240793416609	52.443208794604
325	400.2236328125	165.727523803711	14	12	324	16.2	-12.0373535156205	41.4813232421801	43.1925694718693	26.3015499908353	29.8896779910101	42.5639245809482	51.3204880344721
326	400.254150390625	166.376693725586	14	12	325	16.25	0.6103515625	12.9833984375	12.9977368805775	25.6854914525592	26.8841973393644	43.2896795207516	49.2439609649359
327	401.420379638672	165.54133605957	14	12	326	16.3	23.3245849609398	-16.7071533203199	28.6908563076945	25.0462609376263	25.3277356167925	46.0712472275748	48.3077923405919
328	400.922027587891	166.311874389648	14	12	327	16.35	-9.96704101561932	15.4107666015602	18.353027920613	22.5445811667279	24.6645654790985	45.0081794384354	46.4575721550941
329	400.349090576172	165.373031616211	14	12	328	16.4	-11.4587402343807	-18.7768554687403	21.9971141073773	23.1158320017309	24.7016012421934	38.8827135142955	43.118646221402
330	400.812286376953	166.835647583008	14	12	329	16.45	9.26391601562045	29.2523193359403	30.6841706173769	24.3539212427498	21.5529005910311	35.5550326643434	42.7581188310918
331	400.441101074219	166.135223388672	14	12	330	16.5	-7.42370605468068	-14.0084838867205	15.8539910555926	23.6436395056377	23.8936512517207	33.7386636343268	41.894160363969
332	401.704711914062	164.933120727539	14	12	331	16.55	25.2722167968602	-24.0420532226597	34.881302512789	24.3569415467605	34.2358544912724	31.6497173784708	40.6043277228743
333	401.840301513672	165.660675048828	14	12	332	16.6	2.71179199220001	14.5510864257801	14.8016192350527	20.5612200153344	45.6118405695323	32.3686338072712	40.4930743642643
334	402.202362060547	166.886505126953	14	12	333	16.65	7.2412109375	24.5166015625	25.563624312991	24.6714705017105	43.640572132013	32.5402275370048	40.4566642096297
335	401.617431640625	166.866333007812	14	12	334	16.7	-11.6986083984398	-0.403442382820458	11.7055629602468	44.1177877397951	41.2203873376767	31.5420313264248	40.5928744420529
336	403.020233154297	165.70637512207	14	12	335	16.75	28.0560302734398	-23.1991577148398	36.4052434874728	67.5800416334269	40.5931299292892	32.5025366007738	40.5262285645686
337	408.380340576172	161.845832824707	14	12	336	16.8	107.2021484375	-77.2108459472599	132.112888703212	62.9242027172655	37.971699140149	34.227851975417	39.9720595767942
338	413.740447998047	157.985290527344	14	12	337	16.85	107.2021484375	-77.2108459472599	132.112888703212	61.8795546600189	40.0727021354439	34.3327745667001	37.1975006732817
339	413.653717041016	158.059616088867	14	12	338	16.9	-1.73461914061932	1.48651123045966	2.28442973218385	56.514789356868	40.3788538318162	33.6712201912518	34.2965157092445
340	413.516082763672	158.353057861328	14	12	339	16.95	-2.75268554688068	5.86883544922046	6.48232267401373	31.8256105405029	41.5311620618185	34.7131015746651	33.0633433206558
341	413.900329589844	158.066940307617	14	12	340	17	7.68493652343977	-5.72235107422046	9.58141697171825	12.5653626374608	41.1114219498268	34.469350615862	33.8338276643273
342	413.578338623047	158.356964111328	14	12	341	17.05	-6.43981933593977	5.80047607422046	8.6669946213868	17.833504946367	34.2198494595616	33.9037160711202	33.6699385565395
343	412.110961914062	159.383117675781	14	12	342	17.1	-29.3475341797	20.5230712890597	35.8116491880015	21.1827694636181	23.0537085638679	35.7406894973329	34.6711904671779
344	413.528930664062	159.188537597656	14	12	343	17.15	28.359375	-3.8916015625	28.6251412767147	25.7080545427857	23.7018682504907	37.1892490775985	35.3495704326781
345	414.392211914062	158.411575317383	14	12	344	17.2	17.265625	-15.5392456054597	23.2286452602691	36.6140883786203	28.2058158116535	38.6218243031577	35.0211330400914
346	414.659118652344	156.823455810547	14	12	345	17.25	5.33813476563978	-31.7623901367205	32.2078423675565	33.542054490275	28.3455713024349	37.7627776083857	35.4015682013853
347	414.875579833984	153.671020507812	14	12	346	17.3	4.32922363279999	-63.0487060547	63.1971638005596	29.5702315546143	29.8357330020913	33.8728719260137	35.1524866082449
348	413.96630859375	154.138870239258	14	12	347	17.35	-18.1854248046795	9.35699462892046	20.4514797462751	35.2288621596889	31.4086768592219	29.386821908128	35.0530558892967
349	413.951904296875	153.700805664062	14	12	348	17.4	-0.2880859375	-8.76129150392046	8.76602659841128	30.983088062084	33.9996443233809	29.7103179041936	35.1541393299162
350	413.67578125	156.262054443359	14	12	349	17.45	-5.5224609375	51.2249755859403	51.5217982856421	23.0573776255623	35.7124865444969	30.5716539769683	35.174487065032
351	414.223266601562	156.22200012207	14	12	350	17.5	10.9497070312398	-0.801086425780113	10.9789718795318	29.2752992281688	34.4141332669446	33.9289916943278	35.1365811696914
352	415.296325683594	156.709075927734	14	12	351	17.55	21.4611816406398	9.74151611328011	23.5686116179513	38.4290570921474	33.5258943924657	35.6901597346082	34.8970564088934
353	417.032745361328	154.80485534668	14	12	352	17.6	34.7283935546807	-38.0844116210801	51.5410877593076	36.1961109293049	35.719935252388	36.9737471270847	34.8801105667466
354	419.526763916016	153.702590942383	14	12	353	17.65	49.8803710937602	-22.0452880859398	54.534815918304	37.8451784718052	35.7187675578965	38.1589133283515	34.7422906159723
355	421.420471191406	153.005737304688	14	12	354	17.7	37.8741455078	-13.9370727539	40.3570674714294	43.9944111593691	32.9374921422831	38.500234753758	34.9022913347491
356	422.367645263672	152.842041015625	14	12	355	17.75	18.9434814453193	-3.27392578126023	19.2243095920337	42.1645712766072	39.5124120862208	38.3005998019968	35.1172319178984
357	424.430267333984	151.075454711914	14	12	356	17.8	41.2524414062398	-35.3317260742199	54.3147750557706	33.0084780236455	41.5445864671251	36.0771212410727	33.3498917250723
358	425.752960205078	149.419204711914	14	12	357	17.85	26.4538574218807	-33.125	42.3918883454983	29.6788733552614	42.5388173949475	35.7733372118932	30.482759368539
359	425.397918701172	149.163192749023	14	12	358	17.9	-7.10083007812045	-5.12023925781989	8.75434965349569	41.1796457006363	42.318182333322	36.6370584685807	30.813243671032
360	426.215698242188	148.304977416992	14	12	359	17.95	16.3555908203205	-17.1643066406205	23.7090441295089	39.0947617748812	41.2879829630191	35.6358725553989	31.7570337592024
361	428.381256103516	145.138214111328	14	12	360	18	43.3111572265602	-63.3352661132795	76.7281713189084	42.9130635132878	42.187066337049	35.8038117235208	31.8274013458131
362	428.479064941406	142.945877075195	14	12	361	18.05	1.95617675779999	-43.8467407226602	43.890355426995	51.6278866429986	38.6283480896797	35.8903967466666	31.7838247197347
363	425.406524658203	143.045959472656	14	12	362	18.1	-61.4508056640602	2.00164794921989	61.4833970375313	52.8970925707768	35.8267391713985	34.0195316361603	31.7506616696778
364	422.996429443359	142.027572631836	14	12	363	18.15	-48.2019042968807	-20.3677368164	52.3284653020493	43.1944869734617	37.5553493792649	32.295332154346	32.4390559606905
365	423.026306152344	143.530029296875	14	12	364	18.2	0.597534179700006	30.0491333007801	30.0550737683999	38.1619344044781	38.3342529685146	31.1827583663406	34.4237807732925
366	421.630615234375	143.735656738281	14	12	365	18.25	-27.9138183593795	4.11254882811988	28.2151433323332	28.7404148295091	32.0952113608207	32.4716862274111	34.6701234272149
367	421.283599853516	144.605361938477	14	12	366	18.3	-6.94030761717954	17.3941040039199	18.7275925820769	23.4828121155312	30.236207026208	32.826911524131	33.9531685575144
368	421.157409667969	145.31298828125	14	12	367	18.35	-2.52380371094091	14.1525268554602	14.3757991626859	23.7714133662524	25.5002458773731	31.5786968289501	33.6563056698767
369	420.384887695312	146.361068725586	14	12	368	18.4	-15.4504394531398	20.9616088867199	26.04045173216	20.9959357481798	22.27248197537	31.9161694378705	33.6920781777553
370	419.1533203125	147.342681884766	14	12	369	18.45	-24.6313476562398	19.6322631836	31.4980800220059	22.3104796479378	21.0775337696621	32.9424135414366	32.525347071276
371	418.599609375	147.79801940918	14	12	370	18.5	-11.07421875	9.10675048828011	14.3377552419701	22.2600769252372	22.7563061177732	29.7258109972983	32.3559021110763
372	418.419555664062	149.050155639648	14	12	371	18.55	-3.60107421876023	25.0427246093602	25.3003120808672	21.0621518352087	27.0254749585824	27.8774897048613	32.0456362507834
373	419.117004394531	149.160919189453	14	12	372	18.6	13.9489746093807	2.2152709961	14.1237855491829	18.3836541730719	27.3306544865018	26.527576212271	31.8047028291373
374	418.78564453125	148.214721679688	14	12	373	18.65	-6.62719726562045	-18.9239501953	20.0508262820175	24.5166764873666	26.2769894964762	26.7191985930295	31.7238750491894
375	419.62841796875	148.545272827148	14	12	374	18.7	16.85546875	6.61102294919999	18.1055917113215	31.740470269227	27.5505741143586	30.3473267928271	33.1737529962357
376	418.961334228516	146.396286010742	14	12	375	18.75	-13.3416748046795	-42.9797363281205	45.002866813444	32.4012320477664	27.3564106337759	31.039647052433	33.5044109822073
377	420.005706787109	149.284210205078	14	12	376	18.8	20.8874511718591	57.7584838867205	61.4192809901691	31.4918271577436	25.5187723835145	31.829215873956	32.2263396709469
378	419.765228271484	148.446670532227	14	12	377	18.85	-4.8095703125	-16.7507934570204	17.4275944418798	36.7174940556452	27.5549065471688	31.5392741278601	31.6685795205628
379	419.205261230469	148.982727050781	14	12	378	18.9	-11.1993408203	10.7211303710801	15.5038018319035	30.1961447801852	31.165915210689	30.7470978869299	32.0058179118384
380	418.857238769531	151.166870117188	14	12	379	18.95	-6.96044921875909	43.6828613281403	44.2339262008299	19.2970744978021	39.617119815992	29.4148215871531	32.8665937689585
381	418.719573974609	151.771194458008	14	12	380	19	-2.75329589844091	12.0864868164	12.3961204361438	22.7085810465712	39.3229879870927	28.9079924986319	32.4789519563512
382	418.570495605469	152.083648681641	14	12	381	19.05	-2.98156738279999	6.24908447265966	6.92392957825344	30.8400032636344	36.6329567893296	28.2008757549002	32.2210094663026
383	419.300262451172	150.521438598633	14	12	382	19.1	14.5953369140602	-31.2442016601597	34.4851271857253	42.5167455763387	35.7478937692184	29.5898740221143	31.2069674309724
384	418.902557373047	147.74169921875	14	12	383	19.15	-7.9541015625	-55.5947875976602	56.1609129172196	48.4498311940002	35.2172062773836	31.1524179440329	30.7142724957802
385	422.098022460938	143.727355957031	14	12	384	19.2	63.9093017578205	-80.2868652343801	102.617637764352	53.9688390808571	31.2790690599476	35.1647476261308	30.0609375747956
386	422.858612060547	141.766632080078	14	12	385	19.25	15.2117919921795	-39.2144775390597	42.0615485244511	48.7872064918656	30.4595743634879	34.5371357370034	30.2663851682008
387	424.252716064453	140.749099731445	14	12	386	19.3	27.8820800781205	-20.3506469726602	34.5189690125381	39.5944092911329	30.8829791262858	31.6257678177628	30.7792987956161
388	424.266723632812	141.177719116211	14	12	387	19.35	0.280151367179542	8.57238769531989	8.5769642407675	20.0413925435565	31.6248414970597	31.7584622121754	32.5577615938777
389	423.859558105469	141.484573364258	14	12	388	19.4	-8.14331054686022	6.13708496094034	10.1969269135561	12.4693175329756	31.1389206773768	32.0954663858063	32.8649429706497
390	424.044219970703	141.327194213867	14	12	389	19.45	3.69323730468068	-3.14758300782046	4.85255402646947	7.79711917171456	30.7123754362696	32.7907739964805	32.8931255585135
391	424.208282470703	141.196014404297	14	12	390	19.5	3.28125	-2.6235961914	4.2011734715468	14.4624765022539	29.7512834869142	35.2320929154041	33.6294061303513
392	423.769775390625	141.540924072266	14	12	391	19.55	-8.77014160156023	6.89819335938012	11.1579772062329	22.6834320636207	26.618578846196	36.564529227744	34.3096662973832
393	424.467407226562	139.565292358398	14	12	392	19.6	13.9526367187398	-39.5126342773597	41.9037508934642	41.3833583289828	27.7690306551324	35.8863586496739	35.0365664230982
394	423.889801025391	137.06608581543	14	12	393	19.65	-11.5521240234193	-49.9841308593602	51.3017047203902	47.0332494408528	28.973726494229	34.709346398531	35.5495387466148
395	425.532104492188	132.430816650391	14	12	394	19.7	32.8460693359398	-92.7053833007801	98.3521853532799	45.4400385206775	34.3024789330134	29.7745483567641	36.2048435650762
396	424.978363037109	130.905700683594	14	12	395	19.75	-11.0748291015807	-30.5023193359398	32.4506290308965	41.0755848080109	40.0046114673204	29.4931232839687	35.6517154525508
397	424.859985351562	131.012741088867	14	12	396	19.8	-2.36755371093977	2.14080810545966	3.1919226053566	35.2640209248373	42.2460793292022	29.7293817172762	34.4383150228389
398	425.861053466797	131.090377807617	14	12	397	19.85	20.0213623047	1.552734375	20.0814823301311	27.221599537044	40.1478758022881	33.5762490598953	34.2788611095628
399	425.467987060547	132.130798339844	14	12	398	19.9	-7.861328125	20.8084106445403	22.2438853045221	32.975973493788	38.2797721196852	34.9827880543694	34.0979018670934
400	424.45068359375	134.853988647461	14	12	399	19.95	-20.3460693359398	54.4638061523398	58.1400784143134	39.052120137727	28.8367212772586	36.3714295298739	33.4502221643436
401	422.326690673828	137.058334350586	14	12	400	20	-42.4798583984398	44.0869140625	61.2224988146168	39.2201667965653	29.2349630810232	38.3508197620707	33.8361156057065
402	421.940246582031	138.691879272461	14	12	401	20.05	-7.72888183593977	32.6708984375	33.5726558250514	41.2955233145332	32.8401845883564	40.4184568398661	34.0013451369681
403	422.984619140625	138.632034301758	14	12	402	20.1	20.8874511718795	-1.19689941405966	20.9217156243227	30.4518430174732	39.3834674646582	40.4832588240822	34.2360330179568
404	423.213684082031	137.017166137695	14	12	403	20.15	4.58129882812045	-32.2973632812602	32.6206678943616	25.4939526682584	40.9918496145098	39.9466595491967	33.6694002718771
405	423.344512939453	137.163223266602	14	12	404	20.2	2.61657714843977	2.92114257813978	3.9216769290137	26.6282490389858	38.4403801267343	37.2449395040216	31.7219290205084
406	423.255126953125	135.343765258789	14	12	405	20.25	-1.78771972656023	-36.3891601562597	36.4330470685427	39.5467681327512	36.697028056821	36.7662951680982	33.2269604962221
407	424.996978759766	134.440322875977	14	12	406	20.3	34.8370361328205	-18.0688476562403	39.2441376786885	40.6881759144865	38.59083435053	37.2508622279149	35.1579742523659
408	420.725494384766	134.250152587891	14	12	407	20.35	-85.4296875	-3.80340576171989	85.5143110931494	46.4289172359954	40.8186418458762	36.7992600069502	37.7375381278039
409	418.813293457031	134.376724243164	14	12	408	20.4	-38.2440185547	2.53143310546022	38.3277068030382	47.9001034453836	41.6135469787082	36.1003373483806	40.2766029364221
410	417.317626953125	135.027893066406	14	12	409	20.45	-29.9133300781205	13.0233764648398	32.6253835365583	50.5534196620742	45.6531577307845	34.1096703322068	42.9492770672176
411	415.856231689453	133.397552490234	14	12	410	20.5	-29.2279052734398	-32.6068115234398	43.7889781154835	42.0905155590013	44.2976272551732	32.4401382960089	44.367903736543
412	414.502044677734	135.646911621094	14	12	411	20.55	-27.0837402343807	44.9871826172	52.5107187621414	42.5389180429299	41.6615398674734	31.4381610461922	45.2171555520576
413	412.996948242188	137.196182250977	14	12	412	20.6	-30.1019287109193	30.9854125976597	43.1997905777849	44.8773982255736	34.2150525492422	32.5857073862397	46.0973931239062
414	411.447967529297	138.505920410156	14	12	413	20.65	-30.9796142578205	26.1947631835801	40.5697192226813	40.6951510649628	31.2088250822513	32.6294541452232	45.6108602297383
415	409.693145751953	139.858978271484	14	12	414	20.7	-35.0964355468795	27.0611572265602	44.3177844497769	32.7696600728726	29.7789605376792	33.6693096842527	44.0756968981928
416	409.800323486328	140.997833251953	14	12	415	20.75	2.1435546875	22.7770996093801	22.8777423124295	26.3395895394831	28.1832485351968	36.9607977084755	45.0554075997063
417	409.171844482422	140.856552124023	14	12	416	20.8	-12.5695800781205	-2.8256225586	12.8832638016906	19.8787321215727	24.2854877418543	40.5865667874556	46.0263202453426
418	408.654052734375	141.049209594727	14	12	417	20.85	-10.3558349609398	3.85314941407955	11.0494379108371	14.6805228497848	24.3527729266032	41.8988271957125	45.8146028598972
419	408.327728271484	140.795623779297	14	12	418	20.9	-6.52648925782046	-5.0717163086	8.26543213312922	15.6713460054307	23.6453613117381	45.5704178184748	45.5488254000924
420	407.478546142578	140.451293945312	14	12	419	20.95	-16.9836425781193	-6.88659667970001	18.3267380908377	15.801315410836	21.685461637721	49.5271246045613	44.3856431125424
421	406.548858642578	141.486770629883	14	12	420	21	-18.59375	20.7095336914205	27.831858090659	22.3659563137233	29.6239681617779	50.3849877110153	43.1454003149856
422	405.982299804688	141.116806030273	14	12	421	21.05	-11.3311767578	-7.39929199220001	13.5331108287172	27.4119905019036	39.5115937074377	50.0158542642491	42.5964035921672
423	403.863098144531	140.550231933594	14	12	422	21.1	-42.3840332031398	-11.3314819335801	43.8726424252735	28.6904004256571	49.5826018421829	51.7115274237303	42.3636803743674
424	403.724517822266	138.881195068359	14	12	423	21.15	-2.77160644529999	-33.3807373047	33.4956030740308	43.576590318125	59.9320105546982	51.2750609102799	42.5683994165008
425	402.739318847656	139.627471923828	14	12	424	21.2	-19.7039794922	14.9255371093801	24.718787709605	63.2218720040394	69.2752886714434	50.906454292364	43.2266946510312
426	398.367218017578	142.278686523438	14	12	425	21.25	-87.4420166015602	53.0242919922	102.262807552999	76.7992473706424	72.5867268868338	53.3445200313145	42.545463133692
427	400.311134338379	147.517642974854	14	12	426	21.3	38.8783264160202	104.77912902832	111.759519258289	92.4520306074929	75.7462207866439	54.8017782627702	42.5865892824923
428	402.25505065918	152.75659942627	14	12	427	21.35	38.878326416019	104.77912902832	111.759519258289	109.86017691723	79.0702819208575	54.8299457128442	45.6980718107359
429	404.19896697998	157.995555877686	14	12	428	21.4	38.8783264160008	104.77912902832	111.759519258283	101.596863455543	78.9047605088217	54.9973134518043	46.9816372487652
430	406.142883300781	163.234512329102	14	12	429	21.45	38.8783264160202	104.77912902832	111.759519258289	88.2705695692484	80.127446947007	54.6616158928781	47.5343343105525
431	406.002960205078	166.278610229492	14	12	430	21.5	-2.79846191406023	60.8819580078	60.9462402445628	81.3413164710725	77.0650719008511	53.8506623339623	49.476899891127
432	404.101745605469	167.49382019043	14	12	431	21.55	-38.0242919921807	24.3041992187602	45.1280498268184	65.3574904101506	70.0919628181028	53.7546461381422	49.6765979753509
433	402.126098632812	170.80485534668	14	12	432	21.6	-39.5129394531398	66.220703125	77.1132537674094	50.3947169767844	60.0772895835054	52.141653362495	51.0754574399151
434	401.401489257812	169.387298583984	14	12	433	21.65	-14.4921875	-28.3511352539199	31.8403889536735	52.5332803461596	50.0626163489103	52.5073446877785	53.3626050434554
435	402.135894775391	171.082321166992	14	12	434	21.7	14.6881103515807	33.9004516601597	36.9456520914577	51.9133560669572	40.0479431143128	52.7840796178096	52.8014783446392
436	401.869140625	174.654327392578	14	12	435	21.75	-5.33508300782046	71.4401245117205	71.639057091439	38.8132626959384	35.1145977810908	48.1301285589085	54.4370168087849
437	403.768249511719	175.553970336914	14	12	436	21.8	37.9821777343795	17.9928588867199	42.0284284308064	34.7677422876699	31.7630714896405	44.5866117775291	55.4316339676808
438	404.102055867513	175.078875223796	14	12	437	21.85	6.67612711588049	-9.50190226236032	11.6127869123154	29.7011692518413	25.2130248041326	49.4973164257593	56.1169062587578
439	404.435862223307	174.603780110677	14	12	438	21.9	6.67612711588049	-9.50190226237964	11.6127869123312	17.695915216022	26.1099288667352	48.3928566790556	57.167899760749
440	404.769668579101	174.128684997559	14	12	439	21.95	6.67612711587935	-9.50190226236032	11.6127869123147	11.6127869123238	25.4407122886123	45.5415440165437	63.8922268605203
441	405.103474934896	173.65358988444	14	12	440	22	6.67612711589982	-9.50190226237964	11.6127869123423	11.6127869123268	19.1951852169659	48.5688120712388	70.3789259602962
442	405.43728129069	173.178494771322	14	12	441	22.05	6.67612711588049	-9.50190226236032	11.6127869123154	17.4521154458005	19.0812607369553	49.3373416864528	79.3964980653363
443	405.771087646484	172.703399658203	14	12	442	22.1	6.67612711587935	-9.50190226237964	11.6127869123305	21.1802553253832	38.9173432680132	50.4393874560999	87.6555818804626
444	406.186187744141	170.705596923828	14	12	443	22.15	8.30200195314092	-39.9560546875	40.8094295796994	20.6944552179099	46.7230970092009	55.4501491766309	87.5165290911692
445	407.490509033203	171.471710205078	14	12	444	22.2	26.0864257812398	15.322265625	30.2534863102286	26.5497345615869	51.0351449187746	54.6965023969145	87.5968966859869
446	407.172760009766	171.803207397461	14	12	445	22.25	-6.35498046873977	6.62994384765966	9.18378637497542	66.2218996236995	62.0230263613869	55.5295135862553	85.7386637847191
447	408.903015136719	172.89225769043	14	12	446	22.3	34.6051025390591	21.7810058593801	40.8891836307005	75.9940785726014	66.911611883265	56.0614896725913	83.6430130908193
448	417.815551757812	167.343475341797	14	12	447	22.35	178.25073242186	-110.97564697266	209.973612222894	80.8900345121661	75.6657501080672	57.4038668046714	81.5473623969194
449	413.453826904297	166.305557250977	14	12	448	22.4	-87.2344970703	-20.7583618164	89.6703243242086	103.351597504864	84.7903694865267	59.3384860696937	79.4517117030202
450	410.804626464844	166.991897583008	14	12	449	22.45	-52.9840087890602	13.7268066406205	54.7332660080521	107.273489204943	83.9522925052167	73.1228378281625	77.3560610091203
451	412.531890869141	161.168060302734	14	12	450	22.5	34.5452880859409	-116.47674560548	121.491601338464	85.1096005924348	91.8638419555448	86.9071895866301	76.5307422905634
452	413.447326660156	158.284973144531	14	12	451	22.55	18.3087158203	-57.6617431640602	60.498642131097	93.586660400452	93.0417186082273	105.03834999253	76.1008783324508
453	412.571990966797	153.405151367188	14	12	452	22.6	-17.5067138671807	-97.5964355468597	99.1541691603518	87.0145504982673	75.8903903413296	123.16951039843	74.8713842758229
454	414.721099853516	147.161911010742	14	12	453	22.65	42.9821777343807	-124.86480712892	132.055623364294	80.3760864062257	71.9538751301865	122.52571349456	74.3429920344707
455	413.993743896484	146.34521484375	14	12	454	22.7	-14.5471191406409	-16.3339233398398	21.8727164971286	78.8099480115115	95.2105307375504	122.409713754164	74.1681720332779
456	410.191223144531	144.101837158203	14	12	455	22.75	-76.0504150390591	-44.8675537109398	88.2992808782564	66.6711800902245	111.791352811873	123.34719901053	72.9566801650193
457	407.618286132812	143.540786743164	14	12	456	22.8	-51.4587402343807	-11.2210083007801	52.667950157526	50.3210898599209	143.165088101796	122.699414404109	72.5705535810305
458	405.757141113281	144.024658203125	14	12	457	22.85	-37.2229003906193	9.67742919921989	38.4603295539167	103.406510976833	170.673270688793	113.59740836808	73.0242085591509
459	403.259033203125	144.317886352539	14	12	458	22.9	-49.9621582031205	5.86456298828011	50.3051722127769	143.206619217521	160.261057502593	110.510566726985	73.7724471852062
460	417.422866821289	141.922309875489	14	12	459	22.95	283.27667236328	-47.9115295410003	287.299822081691	207.52022819208	160.867135003112	109.170578001697	74.7465572417753
461	431.586700439453	139.526733398438	14	12	460	23	283.27667236328	-47.9115295410196	287.299822081694	274.675361287362	154.830556065515	104.492672509888	75.7033727216296
462	412.986068725586	141.563385009766	14	12	461	23.05	-372.01263427734	40.7330322265597	374.235995030323	270.201025145265	152.357110199992	102.864414978449	75.5322622895444
463	394.385437011719	143.600036621094	14	12	462	23.1	-372.01263427734	40.7330322265602	374.235995030323	218.32775902939	151.304426394829	99.303381095546	76.1914507157261
464	394.832461547852	144.923240661621	14	12	463	23.15	8.94049072266057	26.4640808105401	27.9334915022948	166.454492913509	149.067258323783	93.2358348923105	75.3223341968077
465	395.279486083985	146.246444702149	14	12	464	23.2	8.94049072265943	26.4640808105599	27.9334915023133	97.1939922079029	123.130625265843	93.6398416696413	75.6341315931953
466	395.726510620117	147.569648742676	14	12	465	23.25	8.94049072264011	26.4640808105401	27.9334915022882	27.9334915022971	97.1939922079028	90.3838467437833	77.1444459836885
467	396.17353515625	148.892852783203	14	12	466	23.3	8.94049072266057	26.4640808105401	27.9334915022948	27.9334915023009	62.5637418551018	89.0796174894697	78.9147998096264
468	396.620559692383	150.21605682373	14	12	467	23.35	8.94049072265943	26.4640808105401	27.9334915022944	27.9334915022971	27.9334915022989	88.6445503136303	74.7122700620266
469	397.067584228516	151.539260864258	14	12	468	23.4	8.94049072266057	26.4640808105599	27.9334915023136	27.933491502297	26.2106122820278	88.2064083007188	72.947567937707
470	397.514608764649	152.862464904785	14	12	469	23.45	8.94049072265943	26.4640808105401	27.9334915022944	27.9334915023007	26.4125483361711	76.3702766553881	72.1711783182095
471	397.961633300781	154.185668945312	14	12	470	23.5	8.94049072264011	26.4640808105395	27.9334915022877	27.9334915023007	25.9371374220517	64.499555856629	69.8383236473856
472	398.408657836914	155.50887298584	14	12	471	23.55	8.94049072266057	26.4640808105599	27.9334915023136	24.4877330617547	25.8021247789478	46.0261745865583	68.907381041434
473	398.855682373047	156.832077026367	14	12	472	23.6	8.94049072265943	26.4640808105401	27.9334915022944	24.8916051700451	25.9846742324313	29.2133910330222	66.6030138588855
474	398.691589355469	156.322616577148	14	12	473	23.65	-3.28186035156023	-10.1892089843795	10.7046992995835	23.9407833418065	27.3455582776545	28.1189548990554	64.0363263246405
475	399.911590576172	157.191253662109	14	12	474	23.7	24.4000244140602	17.3727416992199	29.9528520437462	23.6707580555948	29.6099280449327	28.8585494322264	65.5438457342774
476	400.651702880859	156.299377441406	14	12	475	23.75	14.8022460937398	-17.8375244140602	23.1793823610947	24.0358569625618	31.8051195053553	30.9416929568471	65.2031135049347
477	399.327423095703	156.185485839844	14	12	476	23.8	-26.4855957031193	-2.27783203123977	26.5833650712553	30.2033834935544	29.4886073180148	35.1301852151432	65.7275413025619
478	397.860504150391	155.93620300293	14	12	477	23.85	-29.3383789062398	-4.98565673828011	29.7589860371292	34.3282509198204	30.4932905637454	35.8271317559736	66.42900765055
479	397.092956542969	154.006103515625	14	12	478	23.9	-15.3509521484409	-38.6019897461	41.5423319545465	39.6694556689041	30.0272975160831	35.3845691484293	65.7349796998399
480	397.216949462891	156.531921386719	14	12	479	23.95	2.47985839844091	50.5163574218801	50.5771891750763	35.3064565804348	31.3045505282818	35.1717786347222	59.5526994212598
481	399.544891357422	157.427505493164	14	12	480	24	46.5588378906193	17.9116821289	49.885406106513	36.9507241649291	35.9462484916425	35.1839747848831	54.0576073858039
482	399.406707763672	157.233215332031	14	12	481	24.05	-2.763671875	-3.88580322266023	4.76836962890909	29.8512115386118	44.4582456513387	34.9503471044192	46.1539004565223
483	399.219390869141	159.122970581055	14	12	482	24.1	-3.74633789061932	37.7951049804801	37.9803239596005	28.2808501367432	45.669589279516	33.9026466222251	37.7332868529721
484	399.071929931641	159.386795043945	14	12	483	24.15	-2.94921875	5.27648925779999	6.04476882296009	32.223041314381	43.4235800192041	34.8368177569706	37.2392943611516
485	401.016540527344	160.271179199219	14	12	484	24.2	38.8922119140591	17.6876831054801	42.7253821657334	53.6100347222425	40.7336292245117	37.4478497989135	37.3939922166307
486	404.486083984375	160.003967285156	14	12	485	24.25	69.3908691406205	-5.34423828126023	69.596361994702	54.3884543941029	38.562830064411	40.0223802660861	37.5486900721105
487	399.021392822266	161.157760620117	14	12	486	24.3	-109.29382324218	23.0758666992199	111.703336668217	56.9959484997964	40.4120868908236	42.3754651156541	37.70338792759
488	401.091796875	160.846832275391	14	12	487	24.35	41.4080810546795	-6.21856689451988	41.8724223189026	53.1864083122802	37.3120026807047	44.2134649874697	37.379312332143
489	400.139556884766	160.90657043457	14	12	488	24.4	-19.0447998046795	1.19476318358011	19.0822393514273	44.902618814441	39.646337997858	43.263551098961	37.6485425088571
490	401.204040527344	161.424697875977	14	12	489	24.45	21.2896728515591	10.3625488281398	23.6776812281522	27.2141390594047	43.5911490695453	42.7351221871315	37.523293495037
491	402.255493164062	162.362442016602	14	12	490	24.5	21.0290527343602	18.7548828125	28.1774145055062	20.2355509673064	44.0985120405297	43.6156589149787	37.3649353208171
492	403.41357421875	162.469802856445	14	12	491	24.55	23.1616210937602	2.14721679686022	23.2609378930351	22.2967274959197	40.2926845799695	46.2816263264862	37.2936446167612
493	403.233947753906	162.768997192383	14	12	492	24.6	-3.59252929687955	5.98388671876023	6.97948185841133	33.9958898268104	42.7573406954234	46.2531826729221	37.3104296860709
494	401.858123779297	163.285003662109	14	12	493	24.65	-27.5164794921807	10.3201293945199	29.3881219944935	43.2944052666184	43.1035221787178	46.3596338232478	37.8109252862012
495	401.295654296875	167.354995727539	14	12	494	24.7	-11.2493896484398	81.3998413086	82.1734928826059	53.3712301005343	44.7366151497514	45.929435001035	37.3954310960617
496	402.732757568359	170.800827026367	14	12	495	24.75	28.7420654296795	68.9166259765597	74.6699917045462	65.2791304235404	48.6684877655465	44.1556871873739	36.981276561472
497	403.243011474609	174.447555541992	14	12	496	24.8	10.205078125	72.9345703125	73.6450620626146	63.910316861516	52.1511657621488	40.2765906400368	36.6981285746454
498	403.837432861328	177.719955444336	14	12	497	24.85	11.8884277343807	65.4479980468801	66.5189834734417	55.4773404726923	55.1943626651395	38.9314929083124	37.054599861999
499	402.966217041016	178.435195922852	14	12	498	24.9	-17.4243164062398	14.3048095703199	22.5440541843714	54.0425702644746	53.0729296486376	39.9125158692849	36.06972440517
500	401.665374755859	179.95491027832	14	12	499	24.95	-26.0168457031409	30.3942871093602	40.0086109384875	50.9311014237633	48.2677209325246	39.8748083553518	34.8589775178284
501	400.039245605469	182.912109375	14	12	500	25	-32.5225830078	59.1439819336	67.4961406634575	45.1095949067386	44.2128623342181	39.5458958567511	33.6655252072003
502	398.244964599609	185.19596862793	14	12	501	25.05	-35.8856201172	45.6771850586	58.0877178590585	42.2355424357593	40.2604967001041	39.6369421291032	34.1076423876554
503	396.50732421875	185.888534545898	14	12	502	25.1	-34.7528076171795	13.8513183593602	37.4114508883182	41.058101392357	35.1056451212014	40.7182127499166	33.7194607098428
504	396.887847900391	186.037628173828	14	12	503	25.15	7.61047363282046	2.9818725586	8.17379182947469	34.3831544039616	36.7215095598519	40.7850328154318	34.129667910447
505	395.245045979818	186.49792989095	14	12	504	25.2	-32.856038411461	9.20603434243958	34.121405721476	29.5898919764449	35.0130015609522	37.3430123932098	33.6228597774811
506	393.602244059245	186.958231608073	14	12	505	25.25	-32.8560384114598	9.20603434246004	34.1214057214804	25.1016953356643	30.4233039479557	33.9401728568578	32.4442771487914
507	391.959442138672	187.418533325195	14	12	506	25.3	-32.8560384114598	9.20603434244015	34.1214057214751	31.2074766839446	27.1227184960575	31.0207920336366	30.430493349026
508	391.211181640625	187.398696899414	14	12	507	25.35	-14.9652099609398	-0.396728515619884	14.9704676844151	28.9679017295475	26.2420628346938	29.8957347365283	29.6851776398215
509	389.646606445312	188.537490844727	14	12	508	25.4	-31.2915039062602	22.7758789062597	38.7026985708762	26.4634534919499	28.4971359822261	28.8758977113791	29.7127591350671
510	389.066955566406	187.548690795898	14	12	509	25.45	-11.5930175781193	-19.7760009765796	22.9235309494907	24.6555450156702	26.4183038538949	26.9828328485252	30.0030714044906
511	389.782440185547	188.357635498047	14	12	510	25.5	14.3096923828193	16.1788940429796	21.5991645334924	27.3824303337233	23.6674833794976	23.7153914994218	30.1992598570898
512	388.540679931641	188.182189941406	14	12	511	25.55	-24.8352050781193	-3.50891113281989	25.0818633400764	25.7867952805075	21.7810873671692	21.9336584488246	29.6715503455776
513	389.960845947266	188.351684570312	14	12	512	25.6	28.4033203125	3.38989257811988	28.6048942746808	23.8687059782423	24.6858243518551	21.1857387467636	30.5087425911369
514	388.552856445312	187.737228393555	14	12	513	25.65	-28.1597900390807	-12.2891235351398	30.7245233047973	20.8715132670452	21.0302858629064	21.8997019976461	30.7750617158444
515	388.915222167969	187.177658081055	14	12	514	25.7	7.24731445313978	-11.19140625	13.3330844381646	18.9066297186682	18.9526641360982	21.3162845539272	30.5135113384632
516	389.236572265625	187.099746704102	14	12	515	25.75	6.42700195312045	-1.55822753906023	6.61320097750702	21.9892183699869	17.0074790508878	20.7328671102089	29.6239221829181
517	389.876098632812	187.515655517578	14	12	516	25.8	12.7905273437398	8.31817626952045	15.2574455981913	16.2737764453052	16.7445984015917	20.5843960580153	28.4402338685559
518	392.027130126953	187.981475830078	14	12	517	25.85	43.0206298828205	9.31640625	44.0178375312743	14.036622293954	16.1294146588334	20.4388623713307	27.173599060902
519	392.007578531901	188.087046305338	14	12	518	25.9	-0.391031901040151	2.11140950519962	2.14731368138853	13.1434448347304	15.3022680130662	19.5130024008493	28.0650173885254
520	391.988026936849	188.192616780599	14	12	519	25.95	-0.391031901040151	2.11140950522008	2.14731368140865	14.5825670845152	16.2142652539595	20.1313344536294	29.1149653836945
521	391.968475341797	188.298187255859	14	12	520	26	-0.391031901040151	2.11140950520019	2.14731368138909	10.2696109476798	17.7982508409203	20.8526238574286	28.1073018132324
522	392.496856689453	189.288723754883	14	12	521	26.05	10.5676269531205	19.8107299804798	22.4530568471155	14.3307595808272	19.3877047488613	19.7061585620519	NA
523	393.025238037109	190.279260253906	14	12	522	26.1	10.5676269531193	19.8107299804599	22.4530568470974	18.391908213965	16.1919003908062	20.2992724323572	NA
524	393.553619384766	191.26979675293	14	12	523	26.15	10.5676269531409	19.8107299804803	22.4530568471256	22.4530568471102	17.9957189387922	20.7650906162569	NA
525	394.082000732422	192.260333251953	14	12	524	26.2	10.5676269531193	19.8107299804599	22.4530568470974	24.1928424132074	21.3100047711606	23.6840102837167	NA
526	394.610382080078	193.250869750977	14	12	525	26.25	10.5676269531205	19.8107299804798	22.4530568471155	22.1141898339325	24.6977686639693	25.3076715089783	NA
527	396.132965087891	193.579284667969	14	12	526	26.3	30.4516601562602	6.56829833984034	31.1519846776015	21.6606782967572	22.6677187225122	25.8596757034752	NA
528	395.684631347656	193.982513427734	14	12	527	26.35	-8.96667480470001	8.06457519529999	12.0597939507228	24.2281013283562	24.4691302058811	24.4514633852757	NA
529	395.042816162109	194.761428833008	14	12	528	26.4	-12.8363037109409	15.5783081054801	20.185499161249	26.9424804808284	26.2279132194476	27.2541370656716	NA
530	396.583831787109	193.901916503906	14	12	529	26.45	30.8203125	-17.1902465820403	35.2901720050924	21.1425950318169	31.1537553134739	31.2470979188638	NA
531	395.751739501953	195.499450683594	14	12	530	26.5	-16.6418457031193	31.9506835937602	36.0249526094763	26.8240705778297	32.8170921770363	32.499212127043	NA
532	395.649749755859	195.465072631836	14	12	531	26.55	-2.03979492188068	-0.687561035160229	2.1525574325441	30.7951481421381	32.331646658089	NA	NA
533	394.464050292969	197.104614257812	14	12	532	26.6	-23.7139892578	32.7908325195199	40.4671716807866	38.0794092985915	32.7110263797452	NA	NA
534	393.704956054688	198.957168579102	14	12	533	26.65	-15.1818847656193	37.0510864258	40.0408869827911	38.6917038732443	36.512555192551	NA	NA
535	393.419250488281	202.531341552734	14	12	534	26.7	-5.71411132813978	71.4834594726403	71.7114777873597	43.5206982843611	41.184191066567	NA	NA
536	393.925079345703	204.419067382812	14	12	535	26.75	10.1165771484398	37.7545166015597	39.0864254827399	38.5979821816608	40.3006555901167	NA	NA
537	394.587066650391	205.555145263672	14	12	536	26.8	13.2397460937602	22.7215576172	26.2975294881283	42.2299622429639	NA	NA	NA
538	394.628509521484	206.346740722656	14	12	537	26.85	0.828857421859084	15.8319091796801	15.8535911672848	44.2889728345425	NA	NA	NA
539	396.368041992188	208.679626464844	14	12	538	26.9	34.7906494140807	46.6577148437602	58.2007872893066	41.9096073069891	NA	NA	NA
540	399.794311523438	210.932037353516	14	12	539	26.95	68.525390625	45.0482177734398	82.0065307452528	NA	NA	NA	NA
541	400.944122314453	211.657379150391	14	12	540	27	22.9962158203	14.5068359375	27.1895978449729	NA	NA	NA	NA
542	NA	NA	14	12	541	27.05	NA	NA	NA	NA	NA	NA	NA
543	NA	NA	14	12	542	27.1	NA	NA	NA	NA	NA	NA	NA
544	NA	NA	14	12	543	27.15	NA	NA	NA	NA	NA	NA	NA
545	NA	NA	14	12	544	27.2	NA	NA	NA	NA	NA	NA	NA
546	NA	NA	14	12	545	27.25	NA	NA	NA	NA	NA	NA	NA
547	NA	NA	14	12	546	27.3	NA	NA	NA	NA	NA	NA	NA
548	NA	NA	14	12	547	27.35	NA	NA	NA	NA	NA	NA	NA
549	NA	NA	14	12	548	27.4	NA	NA	NA	NA	NA	NA	NA
550	NA	NA	14	12	549	27.45	NA	NA	NA	NA	NA	NA	NA
551	NA	NA	14	12	550	27.5	NA	NA	NA	NA	NA	NA	NA
552	NA	NA	14	12	551	27.55	NA	NA	NA	NA	NA	NA	NA
553	NA	NA	14	12	552	27.6	NA	NA	NA	NA	NA	NA	NA
554	NA	NA	14	12	553	27.65	NA	NA	NA	NA	NA	NA	NA
555	NA	NA	14	12	554	27.7	NA	NA	NA	NA	NA	NA	NA
556	NA	NA	14	12	555	27.75	NA	NA	NA	NA	NA	NA	NA
557	NA	NA	14	12	556	27.8	NA	NA	NA	NA	NA	NA	NA
558	NA	NA	14	12	557	27.85	NA	NA	NA	NA	NA	NA	NA
559	NA	NA	14	12	558	27.9	NA	NA	NA	NA	NA	NA	NA
560	NA	NA	14	12	559	27.95	NA	NA	NA	NA	NA	NA	NA
561	NA	NA	14	12	560	28	NA	NA	NA	NA	NA	NA	NA
562	NA	NA	14	12	561	28.05	NA	NA	NA	NA	NA	NA	NA
563	NA	NA	14	12	562	28.1	NA	NA	NA	NA	NA	NA	NA
564	NA	NA	14	12	563	28.15	NA	NA	NA	NA	NA	NA	NA
565	NA	NA	14	12	564	28.2	NA	NA	NA	NA	NA	NA	NA
566	NA	NA	14	12	565	28.25	NA	NA	NA	NA	NA	NA	NA
567	NA	NA	14	12	566	28.3	NA	NA	NA	NA	NA	NA	NA
568	NA	NA	14	12	567	28.35	NA	NA	NA	NA	NA	NA	NA
569	NA	NA	14	12	568	28.4	NA	NA	NA	NA	NA	NA	NA
570	NA	NA	14	12	569	28.45	NA	NA	NA	NA	NA	NA	NA
571	NA	NA	14	12	570	28.5	NA	NA	NA	NA	NA	NA	NA
572	NA	NA	14	12	571	28.55	NA	NA	NA	NA	NA	NA	NA
573	NA	NA	14	12	572	28.6	NA	NA	NA	NA	NA	NA	NA
574	NA	NA	14	12	573	28.65	NA	NA	NA	NA	NA	NA	NA
575	NA	NA	14	12	574	28.7	NA	NA	NA	NA	NA	NA	NA
576	NA	NA	14	12	575	28.75	NA	NA	NA	NA	NA	NA	NA
577	NA	NA	14	12	576	28.8	NA	NA	NA	NA	NA	NA	NA
578	NA	NA	14	12	577	28.85	NA	NA	NA	NA	NA	NA	NA
579	NA	NA	14	12	578	28.9	NA	NA	NA	NA	NA	NA	NA
580	NA	NA	14	12	579	28.95	NA	NA	NA	NA	NA	NA	NA
581	NA	NA	14	12	580	29	NA	NA	NA	NA	NA	NA	NA
582	NA	NA	14	12	581	29.05	NA	NA	NA	NA	NA	NA	NA
583	NA	NA	14	12	582	29.1	NA	NA	NA	NA	NA	NA	NA
584	NA	NA	14	12	583	29.15	NA	NA	NA	NA	NA	NA	NA
585	NA	NA	14	12	584	29.2	NA	NA	NA	NA	NA	NA	NA
586	NA	NA	14	12	585	29.25	NA	NA	NA	NA	NA	NA	NA
587	NA	NA	14	12	586	29.3	NA	NA	NA	NA	NA	NA	NA
588	NA	NA	14	12	587	29.35	NA	NA	NA	NA	NA	NA	NA
589	NA	NA	14	12	588	29.4	NA	NA	NA	NA	NA	NA	NA
590	NA	NA	14	12	589	29.45	NA	NA	NA	NA	NA	NA	NA
591	NA	NA	14	12	590	29.5	NA	NA	NA	NA	NA	NA	NA
592	NA	NA	14	12	591	29.55	NA	NA	NA	NA	NA	NA	NA
593	NA	NA	14	12	592	29.6	NA	NA	NA	NA	NA	NA	NA
594	NA	NA	14	12	593	29.65	NA	NA	NA	NA	NA	NA	NA
595	NA	NA	14	12	594	29.7	NA	NA	NA	NA	NA	NA	NA
596	NA	NA	14	12	595	29.75	NA	NA	NA	NA	NA	NA	NA
597	NA	NA	14	12	596	29.8	NA	NA	NA	NA	NA	NA	NA
598	NA	NA	14	12	597	29.85	NA	NA	NA	NA	NA	NA	NA
599	NA	NA	14	12	598	29.9	NA	NA	NA	NA	NA	NA	NA
600	NA	NA	14	12	599	29.95	NA	NA	NA	NA	NA	NA	NA
601	NA	NA	14	12	600	30	NA	NA	NA	NA	NA	NA	NA
