# Supplementary material for: An automated feeding system for the African killifish reveals the impact of diet on lifespan and allows scalable assessment of associative learning
Source: eLife. 2022 Nov 10;11:e69008. doi: 10.7554/eLife.69008 (PMC9788828; doi:10.7554/eLife.69008)
Supplement: Figure 6—source data 3. [file elife-69008-fig6-data3.zip › Filtered and Interpolated Trajectories with Kinematics/t2_REC008 DLC_likelihood-euclidean-filtered_splines-interpolated_kinematics_02_resnet50_TrainAllTheThingsJun28shuffle1_1030000.csv]

	x2	y2	fishnum	recording_num	bodyparts_coords	seconds	velocity_x	velocity_y	velocity_xy	velocity_xy_5frame	velocity_xy_10frame	velocity_xy_20frame	velocity_xy_40frame
1	248.783	149.1819	2	8	0	0	0	0	0	NA	NA	NA	NA
2	253.2089	152.2653	2	8	1	0.05	88.5180000000003	61.6679999999997	107.881316955254	NA	NA	NA	NA
3	255.2046	151.3867	2	8	2	0.1	39.914	-17.5720000000001	43.6108080640568	37.400320751735	NA	NA	NA
4	256.1974	152.1586	2	8	3	0.15	19.8560000000003	15.4380000000003	25.1513932019684	40.078143927376	NA	NA	NA
5	256.2244	151.6414	2	8	4	0.2	0.539999999999736	-10.3440000000001	10.3580855373954	19.5305651332741	22.3235750652001	NA	NA
6	256.4069	152.2855	2	8	5	0.25	3.65000000000009	12.8820000000002	13.3891158782051	11.8298347516281	23.4818151094052	NA	NA
7	256.6023	152.1183	2	8	6	0.3	3.90800000000013	-3.34400000000016	5.1434229847449	7.57771928178417	12.9398398074511	NA	NA
8	256.7892	151.9443	2	8	7	0.35	3.7379999999996	-3.48000000000013	5.10715615582664	7.24682937866528	9.45952035532087	NA	NA
9	256.9226	151.8027	2	8	8	0.4	2.66799999999989	-2.83200000000022	3.89081585274871	6.88548629143434	7.76798834446507	NA	NA
10	256.861	151.3719	2	8	9	0.45	-1.23199999999997	-8.61599999999953	8.70363602180099	6.34911448162804	8.62625038075117	85.6674495364122	NA
11	257.3242	151.7195	2	8	10	0.5	9.26400000000058	6.952	11.5824004420505	7.08920595901363	22.9035846132676	108.364992234683	NA
12	257.34562284269	151.840699440325	2	8	11	0.55	0.428456853799162	2.42398880650001	2.46156393571339	7.95825740714597	47.8283160359616	113.807287537255	NA
13	256.9587	151.6304	2	8	12	0.6	-7.73845685379911	-4.20598880650005	8.80761354275459	10.0056713828371	73.9142162441221	115.758923324598	NA
14	256.9202	151.2204	2	8	13	0.65	-0.769999999999982	-8.19999999999993	8.23607309341041	38.9216829351008	103.627666037983	126.460490576405	NA
15	256.6939	150.3008	2	8	14	0.7	-4.52600000000075	-18.3920000000001	18.9407059002564	89.3075175902952	149.011324007624	144.179192857167	NA
16	249.003525832021	148.949900841373	2	8	15	0.75	-153.807483359579	-27.0179831725403	156.162458203369	140.739226529231	193.248169359961	165.265502277831	NA
17	236.786535928753	145.409876031967	2	8	16	0.8	-244.33979806536	-70.8004961881198	254.390737211686	199.29707466882	214.674735267059	187.438005499593	NA
18	226.174553061109	137.395463206577	2	8	17	0.85	-212.23965735288	-160.2882565078	265.966158237431	288.016976632412	222.058326293875	207.431760025124	NA
19	223.2992	122.6214	2	8	18	0.9	-57.5070612221799	-295.48126413154	301.025313791356	347.574655784822	245.152992808345	222.485658177278	NA
20	231.346015218709	100.939439924223	2	8	19	0.95	160.93630437418	-433.63920151554	462.540215718216	340.041952943822	279.732135333582	230.412914901933	144.647488525863
21	241.7162	80.7494	2	8	20	1	207.40369562582	-403.80079848446	453.950853965421	303.37742605852	307.627419942395	233.193827652576	145.852914389407
22	245.082693358851	70.4492327467324	2	8	21	1.05	67.3298671770203	-206.003345065352	216.727223006686	291.008910947869	327.047694963225	236.937207845199	144.333383384845
23	240.989722429621	69.8813691696343	2	8	22	1.1	-81.8594185846001	-11.3572715419622	82.6435238109233	271.447294034753	340.949303806127	242.462230411825	149.291617370544
24	231.199336376515	76.7493598953733	2	8	23	1.15	-195.80772106212	137.35981451478	239.182738238101	267.680184099967	341.343650316574	248.928126271713	155.422492959396
25	217.473584363737	88.7567555506174	2	8	24	1.2	-274.51504025556	240.147913104882	364.732131152633	314.053436982627	311.814505796242	254.586367364044	158.418877326225
26	201.574515555493	103.607106762034	2	8	25	1.25	-317.98137616488	297.007024228332	435.115304291494	378.521181553733	273.139485945191	252.90389144798	161.763219526794
27	185.264179115985	119.003964156292	2	8	26	1.3	-326.20672879016	307.93714788516	448.593487419985	391.678389685278	259.19968042334	246.505070004182	165.747881210729
28	170.304624209419	132.650878360058	2	8	27	1.35	-299.19109813132	272.93828407532	404.98224666645	352.181717557731	262.866134529775	237.405153628363	170.326035328999
29	158.4579	142.2514	2	8	28	1.4	-236.93448418838	192.01043279884	304.968778895827	278.598787790416	252.703259735082	224.884536700514	173.867377621948
30	151.067485331677	146.164474127473	2	8	29	1.45	-147.80829336646	78.2614825494602	167.248770514898	204.345923864052	229.440599394507	203.627527515314	177.305457427648
31	147.802577767381	145.370623492574	2	8	30	1.5	-65.2981512859202	-15.87701269798	67.200655454919	147.211087505817	198.180362953565	183.34083654413	181.665689538026
32	147.913804549789	141.50576527009	2	8	31	1.55	2.22453564816021	-77.2971644496801	77.3291677881692	113.728129784885	165.962445045139	174.859479232434	184.69080155249
33	150.651792921579	136.205816634806	2	8	32	1.6	54.7597674357996	-105.99897270568	119.308064875273	106.699481231283	133.8610034506	182.82431141649	189.156440012519
34	155.267170125426	131.106694761506	2	8	33	1.65	92.3075440769401	-101.982437466	137.553990291169	117.761938116715	108.425423084454	184.384495342388	195.451472121058
35	161.010563404007	127.844316824976	2	8	34	1.7	114.86786557162	-65.2475587305997	132.105527746884	127.578966226226	95.4405492343867	172.658561795283	202.355310350798
36	167.1326	128.0546	2	8	35	1.75	122.44073191986	4.20566350047977	122.51293988208	120.510919395383	93.5421871430694	158.260936775758	205.627260609437
37	172.7633	130.9263	2	8	36	1.8	112.614	57.4340000000001	126.414308335726	103.122716384023	90.5192780415286	144.057756921866	205.261146680376
38	176.8076	129.7993	2	8	37	1.85	80.8860000000004	-22.5400000000002	83.9678307210569	84.1816172374905	102.782488303205	133.220310632874	202.920343303199
39	179.241224345681	129.105285807569	2	8	38	1.9	48.6724869136197	-13.8802838486197	50.6129752343678	69.3224361694237	116.065730949694	125.249097066618	198.450447648112
40	180.9453	128.3352	2	8	39	1.95	34.0815130863803	-15.4017161513804	37.4000320142216	53.4595898568308	115.876524196059	124.197999953363	190.015003783484
41	182.3432	126.371	2	8	40	2	27.9579999999999	-39.2839999999998	48.2170345417465	85.0540572110261	118.34151059795	130.137551423475	181.907175590364
42	184.695	126.4938	2	8	41	2.05	47.0359999999999	2.45599999999996	47.1000767727612	129.008745515366	122.153068798592	132.44439525978	179.835971739407
43	196.791595812159	126.39389318121	2	8	42	2.1	241.93191624318	-1.99813637579979	241.940167492034	147.571431154628	132.579617815147	135.850649613212	180.841690525519
44	210.2896	125.635	2	8	43	2.15	269.96008375682	-15.1778636242	270.386416756065	167.360585026476	142.072771048781	141.974817970403	176.512544071995
45	216.6873	124.4274	2	8	44	2.2	127.954	-24.152	130.213460210533	190.846547740353	152.95545067234	150.124253337551	168.901989373422
46	223.87	122.8302	2	8	45	2.25	143.654	-31.944	147.162803900986	180.105178419268	166.73291570388	158.350629770893	158.932215666886
47	232.096	122.9204	2	8	46	2.3	164.52	1.80399999999992	164.52989034215	155.136796582197	174.369512478031	164.017223356569	148.012915014831
48	241.3078	120.9911	2	8	47	2.35	184.236	-38.586	188.233320886606	158.339470190053	168.918810923219	168.435532978034	138.255613285991
49	248.4918	119.83	2	8	48	2.4	143.680000000001	-23.2220000000001	145.544507570709	166.105246381285	167.883904991112	172.016358595711	130.948444920044
50	255.6732	118.4577	2	8	49	2.45	143.628	-27.4459999999999	146.226828249812	157.892477215709	184.371982479043	176.402480051654	127.153846685311
51	263.9779	114.2727	2	8	50	2.5	166.093999999999	-83.7	185.991684857146	157.732443427171	198.359748943837	180.473514636598	125.916944425208
52	269.8698	116.1153	2	8	51	2.55	117.838	36.8520000000001	123.466044514272	180.631013400028	205.881377914546	184.812464246379	124.136428487529
53	279.190077302078	117.095298536451	2	8	52	2.6	186.40554604156	19.5999707290198	187.433151943915	210.404494768034	204.291448140922	178.859069634547	121.668842489089
54	292.076134265841	115.363795120025	2	8	53	2.65	257.72113927526	-34.6300683285199	260.037357434996	230.614251506389	201.95994614264	168.640592801601	118.457152811101
55	306.387074096683	111.772344143586	2	8	54	2.7	286.21879661684	-71.8290195287801	295.094235089841	253.870278613383	199.849509430968	165.145416951561	115.420690968745
56	319.982	107.1725	2	8	55	2.75	271.89851806634	-91.9968828717199	287.040468548922	250.850452854673	194.214113569316	159.603494558015	112.908873391013
57	331.075062325482	102.629423359277	2	8	56	2.8	221.86124650964	-90.86153281446	239.746180049243	223.288878885253	195.255416014727	151.968073107796	110.794038901922
58	339.3006	100.0627	2	8	57	2.85	164.510753490359	-51.3344671855398	172.334023150361	189.294524093902	188.799328345876	143.290915939109	109.110563058514
59	345.3628	100.8372	2	8	58	2.9	121.244	15.4899999999998	122.229487587898	157.813975632243	169.39728061209	136.64779277347	108.298896941136
60	351.5519	101.7505	2	8	59	2.95	123.782	18.2660000000001	125.122461133083	136.64055341607	145.918851424078	130.10969341726	107.666233068934
61	357.0176	98.26611	2	8	60	3	109.314000000001	-69.6878000000001	129.637726240628	126.748203837079	120.847240172194	121.696337426942	106.839999814456
62	363.5766	99.60347	2	8	61	3.05	131.179999999999	26.7472000000001	133.879068968378	115.505682338927	98.0547683010449	115.828461715279	106.210131438523
63	369.6633	98.76916	2	8	62	3.1	121.734	-16.6862	122.872275255405	102.543178754255	82.2903837372971	107.487035364966	101.181520350149
64	372.4623	97.01954	2	8	63	3.15	55.9800000000007	-34.9923999999999	66.0168800971393	83.8805047121451	71.3356394042999	94.9394876517995	96.2116833921358
65	375.1901	95.73411	2	8	64	3.2	54.5559999999989	-25.7086000000001	60.3099432097219	59.4689831860201	60.3698774035515	80.7171285999398	95.4669700064832
66	376.8799	96.39986	2	8	65	3.25	33.796000000001	13.3150000000001	36.3243560300808	37.8325636375156	49.1785612845686	67.4671170111325	94.8524258990778
67	377.4454	96.57184	2	8	66	3.3	11.3099999999997	3.43959999999981	11.8214613377531	27.1655964696729	36.4015074158309	57.5708544472747	94.1876602781338
68	376.7679	96.85556	2	8	67	3.35	-13.5500000000002	5.67440000000005	14.6901775128827	18.1965760528484	26.1747423840566	49.7855931389941	93.1498201147525
69	377.1552	96.35348	2	8	68	3.4	7.74599999999964	-10.0415999999998	12.6820442579259	14.476617856992	20.4816946915089	44.5814352865621	93.246327668503
70	377.9075	96.53222	2	8	69	3.45	15.046000000001	3.57479999999981	15.4648411255993	13.3340316456417	15.5154057758015	38.9299860862139	93.262276060907
71	377.4055	97.26256	2	8	70	3.5	-10.0400000000002	14.6068	17.7245650507989	14.5169211305977	14.086993850071	33.206484992315	92.1289607800388
72	377.454406879765	96.9610745565762	2	8	71	3.55	0.978137595299131	-6.02970886847601	6.10853028100179	13.7977929133449	17.0869405935044	27.6077986306681	92.3818573368195
73	378.004972539557	96.0902968143755	2	8	72	3.6	11.0113131958406	-17.4155548440137	20.6046249376625	12.8342354987546	17.280802540691	23.5039710657505	90.9538227314933
74	378.2666	95.71887	2	8	73	3.65	5.23254920885961	-7.42853628751021	9.08640317166222	13.69736984315	17.8272311688242	23.7827739826705	87.8797841186015
75	378.328	96.24767	2	8	74	3.7	1.22799999999984	10.5760000000001	10.6470540526477	20.8398495413671	17.4900947688764	25.7885230614058	84.0664354754952
76	379.3673	95.88122	2	8	75	3.75	20.7860000000005	-7.32900000000001	22.0402367727759	20.0446839507844	17.2344087000614	30.1013572401402	79.1998610697725
77	377.4884	94.9635	2	8	76	3.8	-37.5779999999997	-18.3544000000001	41.8209287720871	21.8566694243035	18.8140898455054	36.407247448472	74.1400239351783
78	377.8519	95.71127	2	8	77	3.85	7.26999999999975	14.9554000000001	16.628796984749	22.1459540389981	20.8331997474444	43.0087242903955	70.4244142745217
79	377.4471	94.89926	2	8	78	3.9	-8.09600000000046	-16.2402	18.146330539258	20.7714475569727	27.083853273832	49.8448625635357	68.7494524390526
80	377.6842	95.45551	2	8	79	3.95	4.74199999999996	11.1250000000001	12.0934771261206	16.7883301496437	36.0616403470101	56.4148587045544	67.6421108808034
81	378.32656632574	95.8586398086685	2	8	80	4	12.8473265148	8.06259617336991	15.167704362649	21.6217155441044	46.1157206302095	62.5615841331353	66.8173598668295
82	379.403186438231	96.0598837520458	2	8	81	4.05	21.5324022498203	4.02487886754614	21.9053417354417	32.3110371233604	55.7275543034396	68.9352529583603	66.0272448996028
83	381.2741	96.87254	2	8	82	4.1	37.4182712353797	16.2531249590839	40.7957239570527	49.977326655022	68.7366460401001	74.4206100980205	65.3966664846751
84	384.213749934043	98.915168294592	2	8	83	4.15	58.7929986808604	40.8525658918398	71.5929384355382	71.4599937034462	81.8624939582473	80.8200805854036	65.8180555132368
85	388.154192205236	102.027374666652	2	8	84	4.2	78.8088454238596	62.2441274412	100.424924784429	94.6667784572356	95.3396226402325	87.4157423510505	65.771418766703
86	392.941886038928	105.854026719203	2	8	85	4.25	95.7538766738401	76.5330410510202	122.58103960477	115.851576536096	107.888759566209	90.9326051284126	65.5679146997249
87	398.423290660464	110.039992055267	2	8	86	4.3	109.62809243072	83.71930672128	137.939265504389	131.413950793134	119.056416071215	90.709193423082	66.1653682845197
88	404.444865295191	114.230138277867	2	8	87	4.35	120.43149269454	83.8029244519998	146.719714351353	140.701918625443	128.008020448597	91.0632354100493	68.0045921786595
89	410.853069168457	118.069332990027	2	8	88	4.4	128.16407746532	76.7838942431999	149.40480972073	144.317525428972	134.556307896975	92.9174695915431	71.5542271659155
90	417.494361505607	121.202443794767	2	8	89	4.45	132.825846743	62.6622160948003	146.864763945973	143.446053685195	138.769844355091	96.3542356753928	75.1866237055401
91	424.21520153199	123.274338295112	2	8	90	4.5	134.416800527659	41.4378900068999	140.659073622417	140.164464361097	135.749489626616	100.428234741344	76.0650928390385
92	430.862048472952	123.929884094084	2	8	91	4.55	132.93693881924	13.11091597944	133.581906785501	137.698665000816	125.690832542724	104.446691168538	78.594340618012
93	437.28136155384	122.813948794706	2	8	92	4.6	128.38626161776	-22.3187059875602	130.311767730866	136.837770084739	113.389824779999	107.2893619036	80.6805029071614
94	443.3196	119.5714	2	8	93	4.65	120.7647689232	-64.8509758941199	137.075812919324	127.181453824259	103.972445224839	107.853337043803	82.956939330871
95	448.5891	114.7713	2	8	94	4.7	105.39	-96.002	142.560289365587	107.935611400254	97.3688487105531	105.754314472	85.0775550926735
96	452.079109004679	111.745768663921	2	8	95	4.75	69.800180093581	-60.51062672158	92.3774923200166	86.6151851988999	92.9677099164789	101.03447215931	86.7771348240714
97	453.798365065664	111.016235872542	2	8	96	4.8	34.3851212196989	-14.59065582758	37.3526946654761	70.2462254488618	89.8369662658598	95.9234891205673	87.8286448777329
98	454.069009643974	112.170410337778	2	8	97	4.85	5.4128915662011	23.0834893047199	23.7096367240953	57.8999273363672	86.570703358603	93.0004600669234	89.3444581444573
99	453.213184200625	114.796000771546	2	8	98	4.9	-17.1165088669807	52.5118086753602	55.2310141691339	58.7539660086988	81.1503661906313	93.2635917682953	90.655477492574
100	451.553030196638	118.480715885762	2	8	99	4.95	-33.2030800797395	73.6943022843198	80.8287988031141	71.7383211314656	72.7387845889092	93.9583887065258	91.9683228718149
101	449.410689093029	122.812264392341	2	8	100	5	-42.84682207218	86.6309701315802	96.6476856816747	86.526221518306	66.3194546920035	89.5686015449417	93.1020071335073
102	447.108302350818	127.3783550032	2	8	101	5.05	-46.0477348442203	91.3218122171799	102.27447027931	92.0545069324007	66.1561456984102	88.2534282776637	93.934845322337
103	444.968011431022	131.766696430255	2	8	102	5.1	-42.8058183959206	87.7668285410999	97.6491386582973	87.5776418414513	72.6110953538482	86.9403957163023	93.6890138278195
104	443.31195779466	135.564997385422	2	8	103	5.15	-33.1210727272401	75.9660191033402	82.8724412396073	73.8849433753083	82.5547383117516	85.0937980763383	92.6484118040955
105	442.462282902751	138.360966580617	2	8	104	5.2	-16.9934978381798	55.9193839039	58.4444733483669	60.5739702653548	90.5479287024984	82.7393678342964	91.5243051971884
106	442.741128216312	139.742312727756	2	8	105	5.25	5.57690627122042	27.62692294278	28.1841933509597	58.6959691893904	86.1694931734044	82.6216645197301	90.2902110092678
107	444.470635196361	139.296744538756	2	8	106	5.3	34.5901396009799	-8.91136377999999	35.7196047295428	73.0549696911026	86.6698902894675	84.9480963323837	88.1818119250853
108	447.972945303918	136.611970725532	2	8	107	5.35	70.0462021511396	-53.6954762644802	88.2591332784754	93.5182155635455	87.3100880740016	87.6256808788652	85.4145319520203
109	453.5702	131.2757	2	8	108	5.4	111.94509392164	-106.72541451064	154.667443748168	98.4540429715006	89.0372299620454	88.3934853936049	83.5151037835342
110	459.1674	125.5067	2	8	109	5.45	111.944	-115.38	160.760702710581	112.76581031358	92.7399510796836	87.582410068237	81.3094335277849
111	457.3708	127.4454	2	8	110	5.5	-35.9320000000002	38.7740000000002	52.8633303907353	115.924206958613	98.9238743474567	85.7757795256705	79.8376476198595
112	453.835766407588	131.47965302813	2	8	111	5.55	-70.7006718482398	80.6850605625999	107.278441439941	105.019490232988	103.740046966357	83.4229994761365	78.2851126259178
113	450.535421011001	135.50138242944	2	8	112	5.6	-66.0069079317395	80.4345880262002	104.051116503638	91.9616865958216	102.640266403882	80.0886657520393	75.7318028173733
114	447.429870202838	139.429172644978	2	8	113	5.65	-62.11101616326	78.5558043107596	100.143860120045	99.3937057234129	94.2322324754581	77.4434865643877	72.6929346752576
115	444.4792203757	143.181608115788	2	8	114	5.7	-59.0129965427604	75.0487094162003	95.4716845247486	94.714283619134	84.6168914339756	77.2942959223767	69.7817080576434
116	441.643577922187	146.677273282919	2	8	115	5.75	-56.7128490702601	69.9133033426199	90.0234260286915	89.3563258491514	85.3820658779365	79.5459498592259	68.1470746269504
117	438.883049234899	149.834752587416	2	8	116	5.8	-55.21057374576	63.14958608994	83.8813309185468	83.444974717928	80.1761086628054	80.4401347296032	67.6961133707923
118	436.157740706436	152.572630470326	2	8	117	5.85	-54.5061705692592	54.7575576582	77.2613276537251	77.2720962721296	72.867243430077	77.8286038371172	68.0635888371575
119	433.427758729398	154.809491372696	2	8	118	5.9	-54.5996395407599	44.7372180473997	70.5871044639281	71.3704260324602	65.84974316673	73.766615798773	68.1875302303604
120	430.653209696386	156.463919735571	2	8	119	5.95	-55.4909806602404	33.0885672575005	64.6072922957565	65.6379337064767	61.8486407650699	68.660478349044	68.116895801996
121	427.7942	157.4545	2	8	120	6	-57.1801939277202	19.8116052885797	60.5150748303443	56.3781610110026	60.1680253709951	70.1066936947774	66.0359726154213
122	425.046674149262	157.726364880618	2	8	121	6.05	-54.9505170147597	5.43729761236023	55.2188692886297	48.254511615532	57.1402224928493	68.316796974172	65.4470924869097
123	423.549929118884	157.330840186422	2	8	122	6.1	-29.9349006075602	-7.91049388392025	30.9624641763547	46.4251852580102	53.0169412703522	64.5232099184443	74.2569362000373
124	424.6791	156.3458	2	8	123	6.15	22.5834176223202	-19.70080372844	29.9688574865749	48.9656247095301	53.3009991220879	60.2920712741769	81.9630007813336
125	427.1071	155.0062	2	8	124	6.2	48.5599999999999	-26.7919999999998	55.4606605081474	48.6425112792219	52.7040652641124	56.8240482809904	88.1312656236726
126	423.6114	153.919	2	8	125	6.25	-69.914	-21.7439999999999	73.2172720879438	49.6557215297018	54.8313215116182	53.6724847341707	97.9512514181083
127	421.0774	153.046	2	8	126	6.3	-50.6799999999998	-17.4600000000004	53.6033021370885	58.3474866286437	56.4574852855385	50.444130409201	97.6677396690511
128	419.9929	151.6076	2	8	127	6.35	-21.6899999999998	-28.768	36.0285154287544	58.9829452702146	56.1791764068116	48.5014967954499	96.1321130084742
129	419.5963	147.9577	2	8	128	6.4	-7.9320000000007	-72.998	73.4276829812845	60.6970183137063	54.7343993816238	47.9815750671159	92.3943352639953
130	422.0961	149.4897	2	8	129	6.45	49.9959999999999	30.6400000000002	58.6379537160021	64.2724592918552	51.7994557969109	48.6513815357551	89.7249103431061
131	423.2709	145.5727	2	8	130	6.5	23.4960000000001	-78.34	81.7876373054021	62.7026312839214	47.1769440973462	46.2961657051721	90.3846151523726
132	424.018127011062	142.07765936986	2	8	131	6.55	14.9445402212405	-69.9008126028002	71.4805070278329	51.1213121346039	43.7480383255528	47.4711854976829	88.0625638064354
133	424.800394823554	140.90580184318	2	8	132	6.6	15.6453562498393	-23.4371505335997	28.1793753890855	44.6159663236072	43.9860523205476	68.4252066480354	96.1436777518134
134	425.459464733085	141.315542281407	2	8	133	6.65	13.1813981906203	8.19480876454008	15.5210872346969	33.6568698809861	42.662151012144	86.4825149982796	101.549392879072
135	425.837098035264	142.565295545988	2	8	134	6.7	7.55266604357985	24.9950652916198	26.1112246610185	23.2236173592503	44.5986978073977	98.9682353249685	110.050257392207
136	425.775056025699	143.91347649837	2	8	135	6.75	-1.24084019130009	26.9636190476399	26.9921550922966	25.2694733571738	37.7610098987259	116.356552976991	121.260236557812
137	425.1151	144.6185	2	8	136	6.8	-13.1991205139798	14.1004700326005	19.3142444191541	34.2029898896842	38.4848857098272	114.895344608499	123.190105222133
138	423.204	144.8076	2	8	137	6.85	-38.2219999999995	3.78199999999993	38.4086553787029	44.5814292911883	80.6712368892591	114.435622179831	122.371069492584
139	420.6	146.3162	2	8	138	6.9	-52.0799999999997	30.172	60.1886698972487	41.8651499164657	118.230630614935	111.022054729218	121.325808995739
140	424.4998	146.2624	2	8	139	6.95	77.9959999999994	-1.07599999999991	78.0034216685391	53.7461540604041	146.137014853026	110.789342337168	121.216992995058
141	424.1628	145.6827	2	8	140	7	-6.73999999999978	-11.5940000000001	13.4107582186839	136.073000421344	185.536161856635	110.662536609968	120.839580738456
142	420.2318	145.4851	2	8	141	7.05	-78.6199999999997	-3.95200000000045	78.7192651388461	202.258271340186	186.042650891445	107.808330638699	120.216197589234
143	442.713337788437	144.522312677682	2	8	142	7.1	449.63075576874	-19.2557464463596	450.042887183404	247.692600414864	184.885192039115	127.764145585182	120.447700330106
144	462.261	143.9599	2	8	143	7.15	390.95324423126	-11.2482535536401	391.115024491459	329.207173796805	179.381958446291	142.806714483967	120.395996321039
145	447.040407830209	145.038384056909	2	8	144	7.2	-304.41184339582	21.5696811381798	305.175067041926	318.339147722487	176.979986866939	163.276466503423	120.271718622903
146	426.032	146.3479	2	8	145	7.25	-420.16815660418	26.1903188618203	420.983625128388	233.697383656885	183.56406332121	188.847988381454	119.10683112802
147	427.1937	146.7171	2	8	146	7.3	23.2339999999999	7.38399999999956	24.3791347672552	156.505645552396	177.13177556757	195.936080035064	118.497807588968
148	426.0382	147.399	2	8	147	7.35	-23.1099999999992	13.6380000000003	26.834066855398	106.267373319014	174.857054281106	196.240642189719	117.842875194745
149	426.2765	147.4974	2	8	148	7.4	4.76599999999962	1.96799999999996	5.15633396901289	37.9209528456151	167.382798352998	194.670042924363	116.71150867704
150	425.3864	150.0456	2	8	149	7.45	-17.8020000000004	50.9640000000002	53.9837058750141	35.9244034126542	180.41591815382	193.782604454362	115.407461856981
151	424.4761	153.9022	2	8	150	7.5	-18.2060000000001	77.1319999999997	79.2515227613953	116.016724905326	192.159814906273	195.382995771739	114.310925564951
152	423.9874	154.4307	2	8	151	7.55	-9.77399999999989	10.5700000000002	14.3963876024509	178.2599511536	205.829509178683	192.961209680785	113.637299714442
153	440.916759818974	141.398019563938	2	8	152	7.6	338.587196379481	-260.65360872124	427.295674318758	254.564462988626	207.596092340322	172.470194012176	116.583102894072
154	455.6151	135.551	2	8	153	7.65	293.966803620519	-116.94039127876	316.372465210382	346.398676966931	209.958127402434	154.309477643799	119.653189737155
155	446.473171655609	155.314335077634	2	8	154	7.7	-182.83856688782	395.266701552681	435.506265050145	375.734614944711	210.585222041785	141.575201920837	121.472236387979
156	428.2933	175.1698	2	8	155	7.75	-363.59743311218	397.10929844732	538.422592652917	299.175459775318	207.201928222268	121.857109279048	122.416711306517
157	420.4342	173.4096	2	8	156	7.8	-157.182	-35.204	161.076077491352	241.656303651268	208.790643794	122.100270569437	122.839365288719
158	421.7421	175.2096	2	8	157	7.85	26.1580000000004	35.9999999999997	44.4998984717942	166.605981094943	170.083333743247	121.250128209659	122.254046443814
159	421.4156	176.6109	2	8	158	7.9	-6.5300000000002	28.0259999999998	28.7766845901329	68.0051794776059	141.236156934599	122.400962624863	121.113741740261
160	421.0242	179.5981	2	8	159	7.95	-7.82799999999952	59.744	60.2546522685178	41.8466726432882	102.734485687854	120.025581376794	119.840114077961
161	420.0326	181.6411	2	8	160	8	-19.8320000000001	40.8600000000001	45.4185845662325	40.9912077111758	51.5544036518238	117.959314519933	120.447085944421
162	421.1119	182.7031	2	8	161	8.05	21.5859999999998	21.2400000000002	30.2835433197636	40.8160102179306	38.3710319601914	119.466268790185	119.622916051186
163	419.1769	182.155	2	8	162	8.1	-38.7	-10.9620000000001	40.222573811232	38.8629902807646	34.9041640789959	105.402060202961	109.669488690598
164	418.1144	183.059	2	8	163	8.15	-21.25	18.0799999999999	27.9006971239071	35.1036278260416	34.8437978472915	96.4996649903429	101.261910683954
165	418.0373	180.5357	2	8	164	8.2	-1.54199999999946	-50.4660000000001	50.4895525826879	34.8953912770946	29.4659407118036	79.6680062725343	94.9679684416214
166	419.118	179.7586	2	8	165	8.25	21.6139999999996	-15.5419999999998	26.6217722926175	28.8171204468161	28.7167008175987	55.9854342315799	85.6283917407505
167	420.3932	179.0433	2	8	166	8.3	25.5039999999997	-14.3060000000003	29.2423605750287	28.8715854766525	30.1418937863703	49.7426505423745	85.9342360509051
168	420.8766	179.1325	2	8	167	8.35	9.66800000000035	1.78400000000011	9.83121965983911	20.0688911428425	40.7207866626755	48.26745069791	85.7884116743332
169	419.468	179.1445	2	8	168	8.4	-28.1719999999996	0.240000000000009	28.1730222730891	22.3297738091557	51.7631730460864	47.5574405561596	85.7185135154693
170	419.7639	179.013	2	8	169	8.45	5.91799999999921	-2.62999999999977	6.47608091363823	25.388396295646	56.6015268572148	45.8976237015599	84.7699198118594
171	419.4444	177.1438	2	8	170	8.5	-6.3900000000001	-37.3840000000001	37.9261856241833	52.624452878535	60.4164648113359	45.5111761171028	82.8866920791779
172	421.6636	177.3273	2	8	171	8.55	44.384	3.67000000000019	44.5354730074803	74.6547606155204	61.1142691245576	46.284622421587	83.0294934736356
173	428.3247	174.3393	2	8	172	8.6	133.222000000001	-59.76	146.011502574284	93.1341625715872	61.6307373168241	46.8687833690187	73.2701430209218
174	434.457272710055	171.141525404057	2	8	173	8.65	122.6514542011	-63.95549191886	138.324560958016	98.5031558135162	60.2710832650277	48.2143437241097	66.4134911956325
175	438.834891570221	168.84453318083	2	8	174	8.7	87.5523772033193	-45.9398444645399	98.8730906939721	96.8401419534691	62.3293066913163	48.3607349624059	56.5386617634253
176	441.665621868658	167.271249591577	2	8	175	8.75	56.6146059687401	-31.4656717850602	64.7711518338282	70.6370217551131	62.3056514166069	49.3996742024527	43.6185856611381
177	443.157528893528	166.244600897557	2	8	176	8.8	29.8381404974009	-20.5329738803999	36.2204037072452	45.8874059145351	62.4273510568037	49.7682015323731	40.6640969487821
178	443.518677932992	165.587513360029	2	8	177	8.85	7.22298078927906	-13.1417507505603	14.995901582504	31.5244508110454	53.0167800753618	50.3266951390073	40.1504358669776
179	442.95713427521	165.12291324025	2	8	178	8.9	-11.2308731556391	-9.29200239557986	14.5764817551258	26.1081470196977	44.665514402133	49.0360644060757	40.7512559316735
180	441.680963208343	164.67372679948	2	8	179	8.95	-25.523421337341	-8.98372881540013	27.0583151765235	28.0145601601383	40.1199430675968	49.5142582469246	39.6414330462904
181	439.898230020553	164.062880298977	2	8	180	9	-35.6546637557994	-12.2169300100597	37.6896328770899	35.3965383956104	38.3828835935694	47.8140696384223	38.8679389454365
182	437.817	163.1133	2	8	181	9.05	-41.6246004110599	-18.9916059795399	45.7524694094483	43.443622889731	38.4221339401887	46.5927181570862	38.6940046409142
183	435.631516386028	161.713589430584	2	8	182	9.1	-43.7096722794399	-27.9942113883203	51.9057927598645	48.7154353241483	39.0226529611904	41.1382258388824	38.8185186137158
184	433.480734222712	160.015061185871	2	8	183	9.15	-43.0156432663205	-33.9705648942601	54.8119042257289	50.6576201674411	37.8010455471236	36.327317400922	39.3882022351758
185	431.48978650531	158.23470512778	2	8	184	9.2	-39.8189543480396	-35.60712116182	53.41737734861	48.8297077202391	36.6992098025329	33.4093172543163	39.3596870292422
186	429.78380622908	156.589511118229	2	8	185	9.25	-34.1196055245996	-32.9038801910195	47.4005570935538	42.6487675267705	33.3224878602377	31.2517370906964	39.7300432299391
187	428.48792638928	155.296469019136	2	8	186	9.3	-25.9175967960005	-25.8608419818603	36.6129071734382	32.1584682045161	30.7580852573686	31.5855433551897	40.1498195132927
188	427.727279981167	154.57256869242	2	8	187	9.35	-15.2129281622604	-14.4780065343201	21.0010917925214	24.6829842809176	29.2596716024029	32.0334210360453	42.8076242203057
189	427.627	154.6348	2	8	188	9.4	-2.00559962333955	1.24462615160041	2.36040761445717	15.9873555530342	27.989120399711	33.9450713071874	44.004459062419
190	428.0835	155.2942	2	8	189	9.45	9.13000000000011	13.1879999999995	16.0399577306173	12.6864627944982	26.6986914410358	33.385242391021	44.4186592614103
191	428.247195029628	155.186184929116	2	8	190	9.5	3.27390059256004	-2.16030141767988	3.92241345413696	15.8705756780354	24.1205905878234	32.2247017737702	44.7846014304053
192	427.715297729846	154.332979795237	2	8	191	9.55	-10.6379459956406	-17.0641026775797	20.108443380758	23.819772594906	24.7489527701907	31.1033868602414	45.297546751491
193	426.2539	153.205	2	8	192	9.6	-29.22795459692	-22.5595959047399	36.9216562102078	28.7143986011541	25.0441891109001	30.768253858413	42.1271223056375
194	424.1934	152.7729	2	8	193	9.65	-41.2099999999998	-8.64200000000039	42.1063921988098	32.2538256226126	30.0890970672512	30.5620607462419	39.1901857418674
195	422.9515	154.3732	2	8	194	9.7	-24.8379999999997	32.0060000000001	40.5130877618578	36.8114427458832	30.071274979509	30.3586390960786	37.2118498776854
196	421.9079	154.655	2	8	195	9.75	-20.8720000000005	5.63600000000008	21.6195485614298	34.2178025437647	31.1269156873027	30.0604122574254	35.9012392288844
197	423.9684	154.0595	2	8	196	9.8	41.2099999999998	-11.9099999999997	42.8965289971109	36.3584215395964	31.4486884631142	30.5314374942124	35.3935127080108
198	422.8032	154.3365	2	8	197	9.85	-23.3039999999994	5.53999999999974	23.9534551996151	31.4281513578639	32.2768361144231	35.2885533016041	36.3945770728991
199	420.5204	155.6635	2	8	198	9.9	-45.6560000000002	26.54	52.8094871779685	30.0000057519927	33.1350010927727	38.9728537187624	36.9768877682641
200	419.7709	155.4042	2	8	199	9.95	-14.9900000000002	-5.18599999999992	15.8617368531951	26.0859341803452	34.0185867511214	39.3230602758959	37.3457918512831
201	420.4939	155.4411	2	8	200	10	14.4600000000003	0.738000000000056	14.478820532074	30.3358696850814	36.0002339270275	41.7551332223884	37.8113900298091
202	420.9566	154.3705	2	8	201	10.05	9.25399999999968	-21.4120000000003	23.3261711388733	29.9115806459489	36.313922218234	44.0023753458959	37.8450067633321
203	418.9157	155.3416	2	8	202	10.1	-40.8179999999993	19.4220000000001	45.2031327232964	36.609022144379	45.5329174923081	43.1160187723927	37.523410262459
204	421.3111	154.5138	2	8	203	10.15	47.9079999999999	-16.5559999999999	50.6880419823057	42.0004621020622	47.8566103702736	42.0530540828128	36.9473229096412
205	421.2035	156.9789	2	8	204	10.2	-2.15199999999982	49.3020000000001	49.3489443453456	46.5419102561229	48.5748455722829	41.0143825010545	36.2347704238148
206	419.1799	156.5346	2	8	205	10.25	-40.4720000000009	-8.88599999999997	41.4360203204901	60.7299652995347	52.3833507574741	40.5507413670724	35.5071788365388
207	417.3192	157.8894	2	8	206	10.3	-37.213999999999	27.0959999999997	46.0334119091765	65.8016400945983	56.5560622286776	39.201482060832	34.9033721845651
208	422.0963	154.5875	2	8	207	10.35	95.5419999999992	-66.0379999999998	116.143407940355	60.5406690001868	53.9552014303623	40.7557331097529	34.6457380563344
209	418.3159	154.9952	2	8	208	10.4	-75.6079999999997	8.15400000000011	76.0464159576239	62.766239412886	50.971107072853	40.0087042293407	34.9993844631449
210	419.2581	155.6584	2	8	209	10.45	18.8440000000003	13.2639999999998	23.0440888732882	66.5702142012323	48.0101782509875	41.3063413115453	35.2467058512861
211	421.647	154.5627	2	8	210	10.5	47.7779999999996	-21.9139999999999	52.5638723839859	47.1804375611899	45.1012488071173	43.3980782858481	35.9891200541231
212	418.7742	156.0881	2	8	211	10.55	-57.4559999999997	30.5079999999998	65.053285850908	36.1405740511077	42.08904190343	44.5866266664228	36.4452560935006
213	419.6341	156.5143	2	8	212	10.6	17.1979999999996	8.52399999999989	19.1945247401436	35.4796875017882	35.9785487271978	44.2785666665049	36.4781585866025
214	420.6764	156.5036	2	8	213	10.65	20.8460000000002	-0.213999999999714	20.8470984072127	27.4362582013485	32.1607980884079	43.3325850730405	36.0810841322494
215	420.0105	155.7751	2	8	214	10.7	-13.3180000000004	-14.5699999999999	19.739656126691	17.6078696056276	34.0378370508076	42.1109017515509	35.4430373598886
216	419.3952	155.8252	2	8	215	10.75	-12.3059999999998	1.00199999999973	12.3467258817872	24.7766598932056	34.4128058142221	40.9539454156522	36.2068382796526
217	420.1504	155.575	2	8	216	10.8	15.104	-5.00400000000013	15.9113428723035	28.181022125708	32.6171911041681	39.2753068749179	36.8939609054537
218	422.662	156.6997	2	8	217	10.85	50.2319999999997	22.4940000000004	55.0384761780338	32.5959865998271	34.6019319026475	34.0029228110647	36.7665983105246
219	421.2253	155.4664	2	8	218	10.9	-28.7339999999995	-24.6660000000003	37.8689095697247	41.3893534270958	35.694063073228	31.0259152075274	37.4916054600004
220	421.1226	157.5546	2	8	219	10.95	-2.05400000000054	41.764	41.8144784972861	47.6265126027086	36.2116252521143	31.1703514266762	38.6185537665772
221	421.835825678243	160.278448699301	2	8	220	11	14.2645135648604	54.4769739860203	56.3135600181308	44.4272039120894	36.8066420241872	30.2231068858577	40.6332515568044
222	422.669319908641	162.480865227588	2	8	221	11.05	16.6698846079601	44.0483305657398	47.0971387503677	43.2071040207479	36.4615718464059	28.8881368411053	43.9660903950273
223	423.538125560459	164.228966487989	2	8	222	11.1	17.3761130363596	34.96202520802	39.0419327249378	39.8272639044015	32.0272968949316	29.8402984008123	46.4841414092191
224	424.357285502961	165.589869383633	2	8	223	11.15	16.3831988500408	27.2180579128798	31.7684101130172	32.2239306212786	29.8910323266469	30.109114181686	47.2777040027074
225	425.041842605412	166.630690817649	2	8	224	11.2	13.6911420490196	20.8164286803202	24.915277915554	25.2966310901033	28.3028658025449	29.8716922187227	47.6686812003588
226	425.506839737077	167.418547693165	2	8	225	11.25	9.29994263329945	15.7571375103203	18.2968936025163	19.6273898777737	26.0334079574933	31.8629351922329	48.4754299536422
227	425.66731976722	168.02055691331	2	8	226	11.3	3.20960060286097	12.0401844028999	12.460641094491	16.5749606325459	25.1590825780425	34.5864397500754	48.4354626560429
228	425.438325565106	168.503835381212	2	8	227	11.35	-4.5798840422799	9.66556935804022	10.6957266632902	16.7784677006882	25.078664898977	32.7774635112962	45.9365376490403
229	424.7349	168.9355	2	8	228	11.4	-14.0685113021209	8.63329237575954	16.5062638868779	19.842885293708	24.5241652901439	34.9745066906601	44.6764984686812
230	423.511653947856	169.365553606397	2	8	229	11.45	-24.4649210428793	8.60107212793991	25.9328132562655	25.0215340659816	23.5317591853311	35.930766221609	45.0129642497945
231	421.881470311388	169.775542771499	2	8	230	11.5	-32.6036727293604	8.19978330204037	33.6189815676153	30.5299399201804	26.9192283602787	37.8684248277607	44.0513617983058
232	419.9968	170.1299	2	8	231	11.55	-37.6934062277599	7.08714457001975	38.3538849558592	32.473369947742	32.7113076537449	43.3455541236317	43.7387593854638
233	418.109106888825	170.433099052187	2	8	232	11.6	-37.7538622234999	6.06398104374023	38.2377559342838	30.285050669974	33.5276301276609	48.6897161519333	45.236751252874
234	416.865906715913	170.849778710734	2	8	233	11.65	-24.8640034582399	8.33359317093993	26.2234140246861	33.9955714268494	40.0579810546732	51.2228229323743	46.3382544904583
235	417.013728185045	171.584619013915	2	8	234	11.7	2.95642938263995	14.6968060636198	14.9912168674257	40.4010812415081	43.5586666406732	53.2264606491667	46.4822411002816
236	419.2991	172.8423	2	8	235	11.75	45.7074362991	25.1536197217001	52.171585351992	36.5253203351415	49.7034416980282	55.9969144916322	46.3558405360603
237	422.4599	174.3893	2	8	236	11.8	63.2159999999999	30.9399999999999	70.3814340291528	47.6425921616044	61.5320256692209	57.5956184371678	46.7853913571932
238	422.4343	175.3319	2	8	237	11.85	-0.511999999999944	18.852	18.8589514024507	56.8322826113725	72.3007674048896	57.8701524870159	47.0813284583644
239	425.8882	177.5234	2	8	238	11.9	69.0779999999995	43.8300000000004	81.809773157001	65.411311969207	77.9214805746047	58.327081729835	46.6986352507063
240	422.9255	178.2351	2	8	239	11.95	-59.2539999999997	14.2339999999996	60.9396691162657	82.6629700969337	82.9211621130023	58.8555770729128	48.7823542527907
241	426.8368	175.534	2	8	240	12	78.2259999999997	-54.0219999999999	95.0667321411646	108.076214474638	85.0746006229856	57.8796167107538	49.3219387986327
242	421.1778	180.9484	2	8	241	12.05	-113.18	108.288	156.639724667787	108.200368987605	82.4799292205907	58.5893819298223	48.4798553419326
243	414.6283	184.1639	2	8	242	12.1	-130.989999999999	64.3100000000004	145.925173290971	109.010041614632	82.2126748463709	60.6332041049357	49.2395690940454
244	414.0134	188.2393	2	8	243	12.15	-12.2980000000007	81.5079999999995	82.4305457218374	104.737889276764	76.5961824049968	62.5673947992306	50.8305337933985
245	411.672508165997	190.492927356346	2	8	244	12.2	-46.8178366800601	45.0725471269203	64.9880322514017	82.2968883442477	74.1524875051524	63.0927899818405	51.0364207291558
246	408.08	191.3147	2	8	245	12.25	-71.8501633199401	16.4354528730797	73.7059704518249	56.349135218104	66.0557917234795	60.8487458798877	53.2989582851272
247	406.069123203783	192.259414435842	2	8	246	12.3	-40.2175359243392	18.89428871684	44.4347200052034	44.9919958223886	55.6467381904237	58.984342964311	56.9572845953627
248	405.896618531406	193.050136650256	2	8	247	12.35	-3.45009344754089	15.8144442882804	16.1864076602527	39.2949333956726	48.9656408049819	61.3851934054326	60.9317431193285
249	407.1751	192.952	2	8	248	12.4	25.5696293718802	-1.96273300512019	25.6448487432604	27.3736941701947	47.2133090238565	58.4227638107525	63.9881706096844
250	408.8363	192.196	2	8	249	12.45	33.2240000000002	-15.12	36.5027201178215	28.9965880365997	43.2644178506788	61.6339422839724	65.6180601352708
251	409.0488	192.8682	2	8	250	12.5	4.25000000000068	13.4440000000001	14.0997743244354	41.5821463918597	36.6228911367898	60.7754527695046	66.632364863271
252	411.5103	191.9492	2	8	251	12.55	49.2299999999989	-18.3800000000002	52.5491893372286	49.4346222253244	35.4887567080313	53.6141565602334	66.2122923327806
253	415.42617120188	191.389205257611	2	8	252	12.6	78.3174240376002	-11.1998948477799	79.1141994365525	47.2339023056849	40.5577119644942	49.7894220361574	65.4515491836537
254	418.6635	191.6174	2	8	253	12.65	64.7465759624004	4.56389484778015	64.9072279105838	45.8720881033849	40.2493452165083	50.4382446544227	65.5520486910386
255	419.822901600745	192.14777797501	2	8	254	12.7	23.1880320149003	10.6075595002	25.4991205196242	41.9809253794628	49.1153970627924	48.8463808091448	66.0133305786338
256	420.145889084464	192.316789727128	2	8	255	12.75	6.45974967437951	3.38023504235991	7.29070331293519	39.5332775371288	55.4951138155296	50.6010020786223	66.2758836977929
257	421.5342	191.4165	2	8	256	12.8	27.7662183107202	-18.0057945425597	33.0933757176183	31.0640682076922	51.5815749300432	56.3189507535575	66.3695295198906
258	424.3025	189.541	2	8	257	12.85	55.3660000000002	-37.5100000000003	66.8759602248824	50.9968918198998	50.6132032673329	63.9933337516411	66.6591299526294
259	423.21	189.26	2	8	258	12.9	-21.8500000000006	-5.62000000000012	22.5611812634008	65.1181395276744	53.6631802849888	69.6492594895338	67.0915591453775
260	417.1288	190.7377	2	8	259	12.95	-121.623999999999	29.554	125.163238580662	61.1822244806236	54.4283437676108	72.3805431976287	65.8805867968699
261	413.619883413689	192.428066310884	2	8	260	13	-70.1783317262198	33.80732621768	77.8969418518082	61.6931289975371	64.5791130204548	75.3851130157881	64.5132119157409
262	413.898992069017	193.037921594515	2	8	261	13.05	5.58217310656005	12.1971056726204	13.4138004823641	76.2622923622855	77.1491447990838	73.835202735739	62.7460879254706
263	416.9634	191.4067	2	8	262	13.1	61.288158619659	-32.6244318903002	69.43048280945	57.8597957153218	87.428955538788	70.2698942623716	60.2287595526936
264	420.3109	188.0081	2	8	263	13.15	66.9500000000005	-67.9719999999998	95.4069980871426	64.0400865132351	99.0491737625594	68.5367025828466	58.584400631643
265	418.6962	188.3825	2	8	264	13.2	-32.2940000000006	7.4879999999996	33.1507553458444	93.1160651175441	95.645689332465	68.933871175427	56.9785510852628
266	416.789544234603	193.477339657577	2	8	265	13.25	-38.1331153079395	101.89679315154	108.798395841374	113.164782080039	95.2751122160466	71.7030215156982	55.3685546823206
267	416.098645611884	201.386906765495	2	8	266	13.3	-13.8179724543795	158.19134215836	158.793693503909	121.836055162833	96.0888305414348	73.7547160754702	59.5020522632457
268	416.526874183223	209.859795490665	2	8	267	13.35	8.56457142677982	169.4577745034	169.674067621925	133.431582949608	89.9265852574103	71.9330664998263	67.4004596851339
269	417.9776	216.6446	2	8	268	13.4	29.0145163355396	135.6960901867	138.763363501114	126.510137918858	83.4102248807043	75.7603544800024	73.9730437820159
270	420.0682	220.6931	2	8	269	13.45	41.8119999999999	80.9699999999998	91.1283942797192	99.0615959653256	83.4393985832432	70.1272313097675	75.410646774569
271	421.6748	224.0367	2	8	270	13.5	32.1320000000003	66.8720000000002	74.1911706876232	66.6883884347816	78.8269300109416	68.2509710619772	79.7653152182422
272	422.6713	224.4467	2	8	271	13.55	19.9299999999994	8.19999999999993	21.5509837362468	44.9843945985754	70.3602873518567	71.8780192907078	79.6711482855725
273	422.56	224.0725	2	8	272	13.6	-2.22599999999943	-7.48400000000004	7.80802996920465	33.4472142168781	56.4371774608645	70.6680970692299	81.1415141053786
274	422.7658	225.5706	2	8	273	13.65	4.11600000000021	29.9620000000004	30.243394320083	31.1437221030252	52.4715351974455	66.7305566088634	87.0606892091332
275	424.1723	226.4749	2	8	274	13.7	28.1299999999999	18.0859999999996	33.442492371233	41.6589787383877	44.6087732870699	65.1107213613809	96.1221433345888
276	424.2146	229.6083	2	8	275	13.75	0.846000000000231	62.6680000000005	62.6737101183587	46.1859664869474	41.2268299079079	60.1361072860189	97.0920197748806
277	426.092	232.804	2	8	276	13.8	37.5479999999993	63.9139999999998	74.1272669130592	59.9586757963156	47.6672080399808	62.6851537729338	96.894475595027
278	425.0225	233.8871	2	8	277	13.85	-21.3900000000001	21.662	30.4429687120032	55.7703323572617	51.4096088810495	70.8075856186267	96.152261973016
279	420.6929	236.2975	2	8	278	13.9	-86.5919999999994	48.2080000000002	99.1069408669237	51.3099377127905	50.0508883370224	78.296828074498	96.8694187169194
280	421.2872	236.1039	2	8	279	13.95	11.8859999999995	-3.87200000000007	12.5007751759636	53.6754373415739	46.7820441395185	78.4407503515092	94.6146605889455
281	423.1385	235.2993	2	8	280	14	37.0260000000007	-16.0920000000004	40.3717368960027	56.6332512751516	41.4452845610962	84.1455174206963	92.7093417929761
282	427.2357	236.5968	2	8	281	14.05	81.9439999999997	25.9500000000003	85.9547650569762	40.1431008777293	55.010020194011	85.5070938354059	93.2936957982591
283	427.3597	238.855	2	8	282	14.1	2.47999999999934	45.1639999999998	45.2320383798915	37.7937559217754	85.1779937763889	92.0131339483856	92.2719204961075
284	427.2791	238.0261	2	8	283	14.15	-1.61199999999894	-16.5779999999995	16.6561888798122	31.5806314094019	104.12212095155	105.58467583542	90.5202520875094
285	427.2423	238.0179	2	8	284	14.2	-0.736000000000558	-0.164000000000328	0.754050396194399	56.3446030464481	112.272727415948	123.310415493751	90.6740616970366
286	427.3644	237.5689	2	8	285	14.25	2.44199999999978	-8.97999999999968	9.30611433413501	113.722736277626	127.064204933485	122.481018034063	89.0776683412254
287	436.697890116559	232.78356368631	2	8	286	14.3	186.66980233118	-95.7067262738002	209.774623242207	168.101141025372	123.346979630831	120.034235114584	86.7402711918346
288	451.824793954542	225.932249400217	2	8	287	14.35	302.53807675966	-137.02628572186	332.122704535782	186.751698910122	132.616659015722	120.371457446206	83.1351963558439
289	465.376875815255	220.983385414016	2	8	288	14.4	271.041637214261	-98.9772797240198	288.548212618539	222.547778457567	161.118463333817	117.978482953836	80.316426017594
290	469.9859	221.9054	2	8	289	14.45	92.1804836949002	18.4402917196797	94.0068398199442	190.349356215214	199.838786847983	119.102089868123	79.0661187167804
291	463.1263	228.3533	2	8	290	14.5	-137.192	128.958	188.286512071364	151.510581753817	203.51675150703	117.167712523975	79.0926863348026
292	460.767	228.9722	2	8	291	14.55	-47.1860000000004	12.3779999999999	48.7825120304401	154.135785642263	185.058450035157	114.70937230581	79.5671593049267
293	467.6611	229.1519	2	8	292	14.6	137.882	3.59400000000051	137.928832228798	212.925874785844	155.564921116022	113.875743922985	80.8294700822376
294	452.739639885599	226.94545857137	2	8	293	14.65	-298.42920228802	-44.1288285726	301.674232060767	184.485724556492	131.834844956122	114.309947566155	81.183101702666
295	433.4564	224.8398	2	8	294	14.7	-385.66479771198	-42.1131714274003	387.957285537849	179.767543855099	125.931452320298	116.237402032692	80.5436898065553
296	431.1942	225.2782	2	8	295	14.75	-45.243999999999	8.76800000000003	46.0857609246057	159.619260478228	107.271220114465	118.019229396432	79.4711431704109
297	430.0984	224.6571	2	8	296	14.8	-21.9159999999999	-12.4219999999997	25.1916085234744	109.533904269982	106.07176498079	110.795388610735	78.4953947810475
298	431.5131	225.8637	2	8	297	14.85	28.2939999999996	24.1319999999996	37.1874153444409	38.9370298547531	95.1348288302486	95.462807093061	78.6986900644307
299	431.1534	228.4007	2	8	298	14.9	-7.19400000000064	50.7400000000001	51.2474510195387	30.0567156724385	67.5014317984937	82.33602396069	77.1292415476222
300	429.4939	228.9519	2	8	299	14.95	-33.1899999999996	11.0239999999999	34.9729134617059	32.3759861064803	32.6360172174021	79.6914870820515	78.800502532883
301	429.4221	228.9079	2	8	300	15	-1.43599999999992	-0.879999999999654	1.68419001303272	30.6503971822696	32.521707285834	74.0398552489089	80.500718708639
302	428.8118	230.6431	2	8	301	15.05	-12.2059999999999	34.7039999999998	36.7879606936833	25.4689593270057	36.5323271863142	73.6272247744475	78.8877789898795
303	427.4769	231.1502	2	8	302	15.1	-26.6980000000001	10.1420000000002	28.5594707233872	26.3350045800511	35.3606930700997	69.6458062160896	79.4260936121323
304	427.423388623222	232.416082575752	2	8	303	15.15	-1.07022753555952	25.3176515150398	25.3402617432193	34.9866988992294	32.8372029652578	56.7815275699121	81.0886487869104
305	427.585994445269	234.374500643383	2	8	304	15.2	3.25211644093997	39.1683613526197	39.3031397269331	40.6886682661482	33.4515218438045	37.77696411936	81.5396568869276
306	425.9826	235.9489	2	8	305	15.25	-32.0678889053806	31.4879871323404	44.9426616089242	40.0709889579298	40.8084903833526	36.4612683067588	82.2267573808522
307	422.7952	236.656	2	8	306	15.3	-63.7479999999994	14.1419999999999	65.2978075282771	40.2054466035099	41.1826845681053	36.9565544475113	79.1043309653953
308	423.838	237.3871	2	8	307	15.35	20.856	14.622	25.4710741822955	40.5680391075579	44.1567836019307	37.0259226826557	72.8881218336664
309	425.1347	237.4881	2	8	308	15.4	25.9339999999997	2.01999999999998	26.0125499711195	46.6302818674757	46.0616233413305	36.2800001414081	66.6756390334312
310	424.1732	239.3052	2	8	309	15.45	-19.23	36.3420000000002	41.1161022471734	41.6767008700624	42.9179110213178	38.4989151976425	66.9060197236192
311	427.8136	238.3537	2	8	310	15.5	72.808	-19.0300000000002	75.2538754085131	48.2425782459316	40.4008293276835	43.833724893303	67.3183792605553
312	427.3689	240.3308	2	8	311	15.55	-8.89400000000023	39.5420000000001	40.5299025412104	51.9178000791511	37.3807817087083	43.0661856739485	72.0837736832534
313	428.8091	237.7964	2	8	312	15.6	28.8040000000001	-50.6880000000001	58.3004610616418	45.2677829350778	38.6911522952118	44.9764433012794	71.3837648894605
314	429.3768	239.942	2	8	313	15.65	11.354	42.912	44.3886591372166	34.1713767878914	39.7227973175584	47.8673500076653	65.5282949230929
315	429.0283	239.7597	2	8	314	15.7	-6.97000000000003	-3.64599999999996	7.86601652680695	33.0848625473542	43.5463085514805	46.8419117411629	56.3085585301412
316	429.796093920395	239.13695840014	2	8	315	15.75	15.3558784078996	-12.4548319972001	19.7718446725812	29.1397263444919	46.8589594032535	46.4342853652725	55.7629415715499
317	431.5192	238.8046	2	8	316	15.8	34.4621215921006	-6.64716800280019	35.0973313385246	27.5277945559657	44.9496867797918	47.4132733200552	55.586519183744
318	433.321407316386	238.117517087962	2	8	317	15.85	36.0441463277198	-13.7416582407599	38.5747800473304	41.8248341678832	45.7961030006281	50.3134365742718	56.7371859247744
319	433.916791542468	236.401414450828	2	8	318	15.9	11.9076845216398	-34.3220527426797	36.3290001945854	59.5465420186157	49.6730766740002	51.0152541061724	57.0531620256592
320	431.917	232.9747	2	8	319	15.95	-39.9958308493603	-68.53428901656	79.3512145863945	56.8145110122294	50.7659124610079	54.1205523651869	57.7655346210476
321	428.4066	228.8464	2	8	320	16	-70.2079999999989	-82.5660000000005	108.380383926243	62.4524796567643	52.4677414028614	60.5969032722017	59.5489148992861
322	429.393	229.2658	2	8	321	16.05	19.7279999999989	8.38800000000049	21.4371763065933	71.8183587920347	57.4457649314021	70.5403225920594	61.1741992328923
323	427.125816453614	231.716037961497	2	8	322	16.1	-45.3436709277196	49.0047592299396	66.7646232700049	59.7069907541326	61.9357208533318	73.1217235628313	64.054324573521
324	423.4644	233.6864	2	8	323	16.15	-73.2283290722796	39.40724077006	83.1583958709375	45.3889407871072	62.3077108947863	74.2750622762737	65.3624770345034
325	422.650026536863	234.155299919987	2	8	324	16.2	-16.2874692627406	9.37799839973991	18.7943743968839	58.0770188505748	64.6947961788934	74.8401529409223	64.7888380539722
326	423.8731	235.5293	2	8	325	16.25	24.4614692627408	27.4800016002604	36.7901340911164	61.4189620498993	74.3348471411498	75.0646148363411	64.881255086829
327	424.5911	239.712	2	8	326	16.3	14.3599999999992	83.6539999999997	84.8775666239314	52.797062997538	96.1309584043269	74.2164839199768	64.5560860936168
328	423.2351	243.6593	2	8	327	16.35	-27.1199999999999	78.9460000000003	83.4743392666275	69.6826016036541	100.447344125035	76.4484491668931	65.0484365137721
329	423.744	245.596	2	8	328	16.4	10.1780000000008	38.734	40.0489006091306	103.280753495192	98.8770478785473	77.8263239099102	65.0902110897821
330	419.3464	248.2975	2	8	329	16.45	-87.9520000000002	54.0300000000002	103.222067427465	134.184897958079	98.9143934208367	77.0321540444527	65.6784596782981
331	423.43350877612	257.685448538354	2	8	330	16.5	81.7421755223995	187.75897076708	204.780893548808	139.47572620017	97.6614882698208	75.2641049052691	65.3955231963287
332	428.8977	268.3354	2	8	331	16.55	109.2838244776	212.999029232919	239.398288938365	144.957032759557	90.9872029085515	79.2822127918361	65.6276615742098
333	427.8854	273.7378	2	8	332	16.6	-20.2459999999996	108.048	109.928480477081	128.146185238019	90.9611774804544	83.1322058457626	65.2995673842196
334	430.7561	275.5083	2	8	333	16.65	57.414	35.4100000000005	67.4554334060648	92.0422230444492	93.3449369250341	82.8576040613415	65.3889526732092
335	430.0965	276.2036	2	8	334	16.7	-13.1920000000002	13.9059999999995	19.1678298197786	47.7895078590239	89.3695119100121	82.7357643667816	66.5335803763287
336	430.7249	277.2412	2	8	335	16.75	12.568	20.752	24.2610825809566	42.446628760739	76.1933626693884	83.3282248083854	67.513226165684
337	430.5826	276.3457	2	8	336	16.8	-2.84599999999955	-17.9099999999994	18.1347130112383	41.7328410905117	62.4334671793454	81.6988988671784	68.1926399814263
338	429.0875	272.4629	2	8	337	16.85	-29.9020000000007	-77.6560000000006	83.214084985657	50.5928385820047	65.8170675664907	79.7834364532723	68.8000354605162
339	429.548422322291	269.302004361289	2	8	338	16.9	9.21844644582052	-63.2179127742199	63.886495054928	60.3445022943276	66.8381602441357	79.1651680733919	69.4025236690406
340	431.541563145529	266.832632126573	2	8	339	16.95	39.8628164647596	-49.3874446943198	63.4678172772438	77.0774264996669	66.5571353127264	77.2363669914093	68.7987560518131
341	433.452572396003	263.72174382857	2	8	340	17	38.2201850094805	-62.2177659600595	73.0194011425707	89.1875063722424	68.9949613469501	70.1941431204558	67.3039012330784
342	433.6671	258.6363	2	8	341	17.05	4.29055207993997	-101.7088765714	101.799334037935	91.9434793977596	72.4105948258054	60.7150005563601	67.7920370147577
343	431.6527	251.7361	2	8	342	17.1	-40.2880000000005	-138.004	143.764484348535	82.5214320434481	68.6056954260902	57.4774112056079	66.9329686779293
344	430.6703	247.9791	2	8	343	17.15	-19.6479999999997	-75.1400000000001	77.666360182514	77.6454203995727	64.9853992217496	56.5028430701447	65.4318862464079
345	431.35	247.5242	2	8	344	17.2	13.5940000000005	-9.09799999999962	16.3575805056862	67.7437631519439	65.1032220728065	58.227007811735	65.3120919828043
346	430.3512	245.3068	2	8	345	17.25	-19.9760000000003	-44.348	48.6393429231935	48.023884479938	64.1949235715232	59.9618374950269	64.651004965667
347	431.335	242.8844	2	8	346	17.3	19.6759999999995	-48.4480000000002	52.2910477997907	38.0273190457395	58.9965339333749	62.1687960428759	62.9941852616374
348	431.679	240.6525	2	8	347	17.35	6.87999999999988	-44.6379999999999	45.1650909885056	47.6850121021648	49.137754844725	61.1516217541393	61.6975914632772
349	432.9	241.3045	2	8	348	17.4	24.4200000000001	13.0399999999997	27.6835330115214	50.7444267434738	46.1675258961538	60.9787234281709	61.8580605805373
350	431.21	244.0598	2	8	349	17.45	-33.8	55.1060000000001	64.646045787813	50.2493047148059	49.8968803107436	60.5653580591735	60.8439762230936
351	429.696750905188	246.875779482496	2	8	350	17.5	-30.2649818962391	56.3195896499201	63.9364161297383	50.2516252095121	50.9287136431038	59.3436975608877	57.7255124453393
352	429.364511132358	249.344293469819	2	8	351	17.55	-6.64479545660015	49.3702797464601	49.8154376564513	54.307732746568	51.9269972599464	56.3018612376793	54.2046975011756
353	430.030653375106	251.502669848682	2	8	352	17.6	13.3228448549596	43.1675275772596	45.1766934620363	52.1087485193223	53.6975480821884	50.7337315100959	54.4116017556824
354	431.512550327025	253.388236505794	2	8	353	17.65	29.63793903838	37.7113331422402	47.9640706968012	51.1130005427337	56.9720476345923	48.0061684314742	55.9629858469273
355	433.62757468171	255.038321327868	2	8	354	17.7	42.3004870936995	33.0016964414801	53.6511246515844	53.6046898050868	56.0274940455405	47.8884195988269	58.3630814772095
356	436.193099132756	256.490252201615	2	8	355	17.75	51.3104890209206	29.0386174749403	58.9576762467953	57.1434709548648	54.4924715502521	45.9737851229485	61.830006748128
357	439.026496373757	257.781357013745	2	8	356	17.8	56.6679448200205	25.8220962425992	62.2738839682169	59.6363625226166	53.6071885419837	44.2894716560963	66.2617926320082
358	441.945139098306	258.948963650969	2	8	357	17.85	58.3728544909798	23.3521327444805	62.8705992109264	59.9462395717586	52.3297081754667	43.611746473282	67.6860350408901
359	444.7664	260.0304	2	8	358	17.9	56.4252180338792	21.6287269806196	60.42852853556	57.8719425577706	49.8448109667947	44.5509530876828	66.9612441664393
360	447.329326163963	261.054680337787	2	8	359	17.95	51.2585232792605	20.4856067557398	55.2005098972945	53.6096872788805	45.8799588869103	44.4515854547779	65.8799198656318
361	449.55966224145	262.017564502235	2	8	360	18	44.6067215497396	19.2576832889608	48.5861911768553	47.5159453960686	41.0188566027933	45.2568817702228	64.9555187246718
362	451.404827275246	262.90649872149	2	8	361	18.05	36.9033006759207	17.7786843850993	40.9626075737664	40.0532594109729	36.6519460522463	47.6943944459911	62.9234585672915
363	452.812240308136	263.708929223697	2	8	362	18.1	28.1482606577993	16.0486100441403	32.4018897968667	31.813678202062	33.5259448643757	51.345792305757	59.8001789473679
364	453.729320382906	264.412302237001	2	8	363	18.15	18.3416014954003	14.0674602660795	23.1150986100815	24.165770647816	32.1298585407733	55.4231286237099	58.9295808946187
365	454.10348654234	265.004063989547	2	8	364	18.2	7.48332318868052	11.8352350509201	14.0026038527401	19.694204825612	32.8756768640154	58.499155142684	59.4241993726446
366	453.882157829225	265.471660709479	2	8	365	18.25	-4.42657426230085	9.35193439864065	10.3466534056255	19.5359443326827	36.0212919901935	63.6981760012291	58.7133193731019
367	453.012753286346	265.802538624942	2	8	366	18.3	-17.3880908575791	6.61755830925927	18.6047784627464	24.2064576705736	41.7816003499986	70.3547892211405	57.9547753372704
368	451.442691956488	265.984143964082	2	8	367	18.35	-31.401226597161	3.63210678280097	31.6105873322202	33.9376755259689	50.3618764360473	74.2204483276409	56.9127676642556
369	449.119392882436	266.003922955043	2	8	368	18.4	-46.4659814810398	0.395579819219165	46.467665299536	47.876813332571	61.0014462806252	72.9437649047077	57.2531815629361
370	445.990275106976	265.849321825971	2	8	369	18.45	-62.5823555091995	-3.09202258143955	62.6586931297163	63.8689958743851	71.1183513984578	71.1944816720902	56.3929712509122
371	442.002757672893	265.507786805009	2	8	370	18.5	-79.7503486816606	-6.83070041923997	80.0423424386359	81.1878085394118	86.3774953996649	70.567339888456	55.4642450661629
372	437.104259622972	264.966764120304	2	8	371	18.55	-97.9699609984198	-10.8204536941003	98.5656911718173	97.7964348906767	104.057632390035	69.5450558969037	54.6234870062674
373	431.2422	264.2137	2	8	372	18.6	-117.241192459439	-15.0612824060795	118.204650657354	108.299027270947	114.914951790906	68.8666263846399	54.2235136240406
374	424.916438821006	262.829011626595	2	8	373	18.65	-126.51522357988	-27.6937674681005	129.510797055861	124.878177466759	113.757671268642	69.8529933577632	54.5849854827273
375	420.8366	258.765	2	8	374	18.7	-81.5967764201207	-81.2802325319001	115.171655031066	144.246268905684	109.513286480165	70.9599791464622	54.2558643132597
376	421.202760774591	250.626327995082	2	8	375	18.75	7.32321549182075	-162.77344009836	162.938093417696	148.6420950424	105.113387786718	71.4528536232552	54.1286120743851
377	423.967047779799	241.255222169121	2	8	376	18.8	55.2857401041592	-187.42211651922	195.406148366444	129.718907646608	97.3085114438087	71.6200790184444	53.2591786570337
378	426.0196	234.5533	2	8	377	18.85	41.051044404021	-134.03844338242	140.183781340935	110.727545689383	87.3713763332326	70.2137888552292	52.1306291802123
379	425.349111916708	232.942531897625	2	8	378	18.9	-13.4097616658403	-32.2153620475001	34.894860076896	85.3485981066781	78.7045404349012	69.9554100381895	51.3225170004832
380	424.3385	232.9263	2	8	379	18.95	-20.21223833416	-0.324637952500098	20.2148452449454	50.3707539819333	70.8016068944666	68.3343570470466	50.2590542806926
381	424.8922	231.2113	2	8	380	19	11.0739999999998	-34.3000000000001	36.0433555041703	26.1006576240647	56.5282118468455	65.6716083621029	50.3023778894004
382	424.4402	230.2904	2	8	381	19.05	-9.03999999999996	-18.4179999999998	20.5169277427199	27.6901732231949	39.1825256468542	61.5525795665437	49.5653821559375
383	425.3279	229.9762	2	8	382	19.1	17.7539999999999	-6.28399999999999	18.833299551592	30.8756680995498	25.5126259195523	57.1012349423242	49.633704031887
384	427.1499	228.8497	2	8	383	19.15	36.4400000000001	-22.5299999999999	42.8424380725467	27.7078255870129	26.1531488077368	53.7468423417447	51.0985511105958
385	426.205	230.3901	2	8	384	19.2	-18.8980000000004	30.8079999999995	36.1423196267199	27.9942973117751	27.1554276139281	50.0125734838353	53.261382157177
386	425.4332	231.0419	2	8	385	19.25	-15.4359999999997	13.0360000000002	20.2041429414859	24.9245942150398	26.2298289374874	44.5590481475412	56.2266880435358
387	424.3849	230.7171	2	8	386	19.3	-20.9659999999997	-6.49600000000021	21.9492863665311	24.6161243922787	25.7966476892787	36.1635680929269	57.041112525136
388	424.4462	230.554	2	8	387	19.35	1.2259999999992	-3.26199999999972	3.48478406791528	23.4351871283064	26.8310935514159	30.0408100327836	57.2600559100701
389	423.4021	232.3356	2	8	388	19.4	-20.8819999999992	35.6319999999999	41.3000889587415	24.7518322879618	28.7891442485882	29.7012690962587	57.200666250727
390	422.2042	233.258	2	8	389	19.45	-23.9580000000001	18.4480000000002	30.2376333068581	23.5989980667822	29.2235400732041	29.323626889295	56.2848973799127
391	420.8776	233.0735	2	8	390	19.5	-26.5320000000008	-3.69000000000028	26.7873687397633	28.737592887792	32.5898844482368	30.0374158903448	55.1533086645999
392	420.0984	233.292	2	8	391	19.55	-15.5839999999989	4.37000000000012	16.1851152606328	32.9621641048977	33.1446105389995	29.5857084149714	53.2284650456032
393	421.5516	233.1633	2	8	392	19.6	29.0639999999996	-2.57400000000018	29.1777581729642	35.0118930181019	34.568994146015	30.4007816791342	50.7210538215801
394	423.8925	231.0989	2	8	393	19.65	46.8179999999995	-41.2880000000001	62.4229450442701	40.4279366085118	33.2493893847806	32.3441088634285	48.0163149097597
395	423.885	229.0746	2	8	394	19.7	-0.149999999999864	-40.4859999999996	40.486277872879	42.6902230112169	31.4918261646619	35.5627851678918	45.6103441441407
396	424.4332	226.4376	2	8	395	19.75	10.9640000000002	-52.74	53.8675866918131	40.4003954042381	33.8450028432022	41.0005224638164	43.4148308126331
397	424.8304	225.1214	2	8	396	19.8	7.94399999999996	-26.3240000000002	27.4965472741581	33.5366146646635	33.3747691406642	42.4621460318275	39.5932608965979
398	424.2216	224.4771	2	8	397	19.85	-12.1759999999995	-12.8859999999997	17.72862013807	27.9717593112219	33.9704698068525	44.3063229649111	36.9373791015792
399	424.1183	223.0757	2	8	398	19.9	-2.06600000000094	-28.0279999999999	28.1040413463971	27.2620690778925	35.8990734782688	44.4459224632646	36.7388393071327
400	424.6195	222.6889	2	8	399	19.95	10.0240000000008	-7.73600000000044	12.6620011056714	24.0593152701115	41.9020302625795	44.2354377127789	36.7017268278245
401	423.8914	220.2806	2	8	400	20	-14.5620000000008	-48.1659999999999	50.3191355251659	27.5405442094669	49.411160479396	44.6350089670969	36.3587104003001
402	424.3479	219.9324	2	8	401	20.05	9.13000000000011	-6.96399999999983	11.482778235253	38.2615322918741	51.7796815246555	44.9043505246627	36.9024533188508
403	423.9378	218.2242	2	8	402	20.1	-8.202	-34.1640000000001	35.1347648348471	55.8323012139371	54.0436517838071	44.340872700836	36.9501424062755
404	422.6534	214.3459	2	8	403	20.15	-25.6880000000001	-77.5659999999999	81.7089817584333	71.5602518808994	55.6424555417485	42.2857874777746	36.2502563593248
405	422.2773	209.3342	2	8	404	20.2	-7.52199999999903	-100.234	100.515845715986	79.5000477791995	56.9790492608959	41.208114804446	37.2957175694344
406	422.8518	202.9119	2	8	405	20.25	11.49	-128.446	128.958888859978	80.5467593581473	55.4250150909916	42.2706134777251	39.4288509663948
407	420.8803	201.2803	2	8	406	20.3	-39.430000000001	-32.6319999999998	51.1817577267533	73.0233787916229	56.4339319086612	43.0229537002689	42.2098946679315
408	422.688	200.3824	2	8	407	20.35	36.1540000000002	-17.9580000000004	40.3683227295863	58.1257973078548	54.7112755948195	43.8339481703747	43.0361175786571
409	423.354	198.2808	2	8	408	20.4	13.3199999999999	-42.0319999999998	44.0920789258114	39.2897783010838	48.6725014772804	43.7764095180068	43.011144045347
410	422.2213	198.9216	2	8	409	20.45	-22.654	12.8160000000003	26.0279382971454	33.367816038123	40.5141993463125	44.0798267663541	43.1481080970278
411	420.8414	197.8634	2	8	410	20.5	-27.5979999999993	-21.164	34.7787938261228	28.8757918314916	35.1300664760542	42.6800049102555	43.9538150342954
412	421.8781	197.5657	2	8	411	20.55	20.7339999999999	-5.95400000000041	21.5719464119491	24.3216241629379	34.2662258758824	44.2191982227302	44.4790662591692
413	421.1662	197.0226	2	8	412	20.6	-14.2380000000003	-10.8619999999996	17.9082016964295	22.9026013847702	33.6242445569422	43.4995031334169	44.4122023000155
414	421.4627	195.9986	2	8	413	20.65	5.92999999999961	-20.48	21.3212405830429	30.9703546510247	31.9103634942651	40.1564038552211	43.6002177684727
415	422.2191	195.4294	2	8	414	20.7	15.1280000000008	-11.3840000000005	18.9328244063065	35.1646357136418	31.1806042718123	39.0286499709771	43.0880458839276
416	425.8535	194.4819	2	8	415	20.75	72.6879999999994	-18.9499999999998	75.1175601573953	38.3726972823929	29.9349947295194	37.8571794689732	42.0079368095118
417	427.317	192.9382	2	8	416	20.8	29.2700000000002	-30.874	42.5433517250347	39.4991028255922	32.0044645367992	41.9576433040355	41.6689231312457
418	425.6196	192.9289	2	8	417	20.85	-33.9480000000003	-0.185999999999922	33.9485095401848	39.4586071588543	32.2877306720143	41.7659121924031	41.5487485269073
419	425.0424	191.7111	2	8	418	20.9	-11.5440000000001	-24.3560000000002	26.9532682990396	28.8996348080141	31.6403062331617	41.5763656274295	41.5146695048521
420	425.7403	192.3356	2	8	419	20.95	13.9580000000001	12.4900000000002	18.7303460726172	28.8442933599565	37.5431005956417	42.0607784812766	41.5388245402781
421	424.6299	192.4486	2	8	420	21	-22.2079999999994	2.25999999999999	22.3226984031943	26.2027640616358	40.5842924618922	43.2726211014939	41.2954989067897
422	426.1264	193.9408	2	8	421	21.05	29.9299999999994	29.8439999999999	42.2666444847466	23.7815096407311	49.6490607321885	44.0537819936758	42.3922298068123
423	426.2739	192.9143	2	8	422	21.1	2.95000000000073	-20.53	20.7408630485813	35.627594032429	49.9075798278639	44.4835318991951	43.9988770988648
424	426.9507	192.6093	2	8	423	21.15	13.5359999999991	-6.10000000000014	14.8469961945162	52.2689501157703	51.2423677605939	44.9146480591707	45.5804344734362
425	429.0424	189.32	2	8	424	21.2	41.8340000000001	-65.7859999999999	77.9607680311065	70.4538281044205	52.9409526907409	44.9679769634092	45.5073003419836
426	430.0941	184.1494	2	8	425	21.25	21.0340000000008	-103.412	105.529478819901	73.612395594092	56.6102474734685	41.7452601412985	47.9519708526556
427	431.5929	177.6607	2	8	426	21.3	29.9759999999992	-129.774	133.191034427998	78.7032258804567	56.1030994505524	40.3148925622224	47.4891706345928
428	432.2966	175.975	2	8	427	21.35	14.0740000000005	-33.7139999999999	36.5337004969386	70.2543113490529	56.6793331263759	39.26354888344	47.2925805977799
429	431.3982	174.1713	2	8	428	21.4	-17.9680000000008	-36.0739999999998	40.3011476263396	60.9515448311666	58.1889898851798	39.2529294916974	47.7608034923142
430	429.6144	174.256	2	8	429	21.45	-35.6759999999997	1.69399999999996	35.7161953740873	41.7523707966842	52.3928533311767	38.997822314202	47.980056082359
431	428.7604	171.4315	2	8	430	21.5	-17.0799999999997	-56.49	59.01564623047	39.7462706586597	42.9062278207047	39.9109929033238	47.7318619987472
432	428.7969	169.5721	2	8	431	21.55	0.729999999999791	-37.1879999999999	37.1951642555856	37.674753889903	30.9807243922563	40.5652613908944	47.5093951629232
433	430.0267	169.0785	2	8	432	21.6	24.5960000000002	-9.8720000000003	26.5031998068161	34.5313953133005	28.6195179390161	44.4982510643127	47.6343251700859
434	430.988	167.9307	2	8	433	21.65	19.2259999999999	-22.9559999999998	29.9435637825558	24.8609108102427	27.2634912228009	51.0044650916514	47.311538114995
435	431.8428	167.4118	2	8	434	21.7	17.0960000000002	-10.378	19.9994024910748	20.2090779878283	25.0546919376632	51.9859507129901	47.3228547145107
436	431.3114	167.3685	2	8	435	21.75	-10.6280000000004	-0.865999999999758	10.6632237151814	17.4927652193724	23.2117383331791	58.046762236338	45.5494452877299
437	431.7294	166.811	2	8	436	21.8	8.36000000000013	-11.1500000000001	13.9360001435134	16.8522285556989	25.0274233312365	53.02069796515	45.2554143030584
438	431.8414	166.1747	2	8	437	21.85	2.24000000000046	-12.7260000000001	12.9216359645366	15.5779885620259	32.3171690022496	52.8192490031568	44.6827473442716
439	431.5818	164.8631	2	8	438	21.9	-5.19200000000069	-26.232	26.7408804641883	21.5625658561155	43.8199402981231	53.945241357199	44.378179935774
440	431.4228	164.2005	2	8	439	21.95	-3.17999999999984	-13.252	13.6282025227099	29.8457686746447	51.5790480948036	53.8993336834413	44.5300301010221
441	432.6061	162.5519	2	8	440	22	23.6660000000006	-32.9720000000003	40.5861101856294	47.1415727851267	73.1872966519712	52.1911028960005	44.9011863196118
442	434.136	160.2456	2	8	441	22.05	30.598	-46.1259999999999	55.3520142361593	70.7876520405472	75.0606715380438	50.9650083321707	44.3495731972872
443	433.6958	155.2951	2	8	442	22.1	-8.80400000000009	-99.0100000000001	99.4006565169467	87.5801076275813	77.0189800672975	50.7851184409768	44.0340275124983
444	433.8511	148.0482	2	8	443	22.15	3.10599999999909	-144.938	144.971276741291	124.812027447827	80.626991491597	49.7084281708193	44.1306054937836
445	431.8349	143.6047	2	8	444	22.2	-40.3239999999994	-88.87	97.5904804578805	120.275574401443	82.7439754292195	49.6777324656123	42.865634544228
446	436.2622	133.1676	2	8	445	22.25	88.546	-208.742	226.745709286858	106.896387349468	81.1704674588218	49.3536304341613	41.703481504271
447	434.7747	132.4926	2	8	446	22.3	-29.7500000000002	-13.4999999999997	32.6697490042394	90.4663309426468	76.9025933331049	50.1959360438944	39.2863984738815
448	435.8746	131.2961	2	8	447	22.35	21.9979999999998	-23.9300000000003	32.5047212570729	77.9078432308577	69.253067879704	50.1019458051031	39.4086175530594
449	434.4686	128.4873	2	8	448	22.4	-28.1200000000001	-56.1759999999998	62.8209947071836	37.5289074698166	55.5969160435156	49.5034303798505	38.4570697743263
450	436.1275	127.9626	2	8	449	22.45	33.1780000000003	-10.4940000000002	34.7980418989349	33.5296122647667	47.7764168364211	50.0622378878422	38.477657655408
451	436.1025	129.2049	2	8	450	22.5	-0.499999999999545	24.8460000000003	24.8510304816523	31.6097484099398	25.5199642163514	49.8913797358997	37.7964617464213
452	435.4904	129.3688	2	8	451	22.55	-12.242	3.27799999999968	12.67327297899	20.7275011443844	25.331200549745	48.13388500368	37.4612151021458
453	436.4282	130.0262	2	8	452	22.6	18.7559999999996	13.1479999999999	22.9054019829381	17.6449904419844	23.1849115429088	43.5698039606838	37.8238960457125
454	436.5202	130.4365	2	8	453	22.65	1.83999999999969	8.20600000000013	8.40975837940669	13.5110209628862	18.379869268104	37.2567458959158	37.8004568270363
455	436.7029	129.4846	2	8	454	22.7	3.65400000000022	-19.0379999999999	19.3854883869352	17.1327888347233	17.380500346465	33.7453183754659	38.2042337425501
456	436.9112	129.4668	2	8	455	22.75	4.16600000000017	-0.355999999999881	4.1811830861613	14.7600746758779	18.6122920129776	25.3602007722041	38.7600091857036
457	435.4233	129.8605	2	8	456	22.8	-29.7580000000005	7.87399999999991	30.782112338175	16.0322373918237	19.3651766742552	25.552098982613	38.5686146119581
458	435.458	130.4115	2	8	457	22.85	0.694000000000869	11.0199999999998	11.0418311887112	17.1160102509455	17.8865400416637	25.9979861029621	38.3276522880029
459	435.5085	131.1483	2	8	458	22.9	1.00999999999999	14.7360000000003	14.7705719591358	23.713563063069	18.9165757483159	22.9688981914537	38.3681474341596
460	434.5032	130.422	2	8	459	22.95	-20.1060000000007	-14.5260000000002	24.8043526825441	21.5975645137872	19.7142199145108	23.0559816273747	38.5865259985574
461	436.3609	130.4747	2	8	460	23	37.1540000000005	1.05400000000031	37.1689471467788	21.0130054074494	25.2004373280568	23.4018205968421	38.0357526247906
462	435.3981	130.1692	2	8	461	23.05	-19.2560000000003	-6.11000000000047	20.2021195917661	21.8009141048082	25.7729974154809	23.957421872121	37.1439241206671
463	435.3395	130.5709	2	8	462	23.1	-1.17200000000025	8.03400000000011	8.11903565702247	22.3124295780761	28.8110606630154	24.8626736504482	35.6511370158041
464	436.1284	130.0681	2	8	463	23.15	15.7780000000002	-10.0560000000002	18.7101154459295	26.6873115930447	27.5579271148034	25.8924854832534	33.2994343015049
465	437.3294	129.4129	2	8	464	23.2	24.0200000000004	-13.1039999999996	27.3619300488838	29.9484303171746	28.7314629082845	26.7307350194878	32.1537361469784
466	437.5766	126.4711	2	8	465	23.25	4.94399999999928	-58.836	59.0433572216214	36.6091159185814	28.1913491807066	28.1663879372458	27.5846173826178
467	437.4591	124.6495	2	8	466	23.3	-2.35000000000014	-36.4320000000001	36.5077132124159	33.3149401247987	28.5496670699868	26.9412931800219	27.6446987386074
468	438.8373	123.1035	2	8	467	23.35	27.564000000001	-30.9200000000001	41.4224636640563	35.1504962384928	31.8388072592328	26.5533587709027	27.5050177112381
469	438.9456	123.0751	2	8	468	23.4	2.16599999999971	-0.567999999999813	2.23923647701589	29.6953867683685	32.8683952181908	27.2328644884687	26.422418525898
470	439.1194	121.2564	2	8	469	23.45	3.47599999999943	-36.3740000000001	36.5397106173545	27.1509038227989	33.7472501244648	27.1108141092725	25.8745368693912
471	438.885	122.8274	2	8	470	23.5	-4.68799999999987	31.42	31.7678098709999	27.0684985998842	31.1323385464348	26.1801255136815	25.4299322821826
472	438.4491	121.7209	2	8	471	23.55	-8.71800000000007	-22.1299999999999	23.7852984845681	32.4218503115829	28.1095889445628	26.1539632376541	25.177072910084
473	440.1017	122.9348	2	8	472	23.6	33.0520000000001	24.2779999999999	41.0104375494825	32.3440040104369	24.29565687879	27.7324700709243	24.6944884747246
474	439.6261	124.3049	2	8	473	23.65	-9.51199999999972	27.4020000000002	29.0059950355095	32.5692903245012	26.9078018621339	29.342122707094	24.6608114080526
475	437.9714	125.0323	2	8	474	23.7	-33.0939999999998	14.5480000000001	36.1504791116244	29.0682740663267	25.4901653102606	30.5621539184909	24.4279243247547
476	439.205	126.1201	2	8	475	23.75	24.6719999999993	21.7559999999997	32.8942414413216	21.5228151576959	24.1689018466564	29.8090339930314	24.634800296967
477	438.8919	126.144	2	8	476	23.8	-6.26199999999926	0.478000000000236	6.28021719369569	21.3937534126849	23.7582594053215	29.7372984946018	24.220763177367
478	438.7833	126.0209	2	8	477	23.85	-2.17200000000048	-2.46200000000016	3.28314300632837	18.6363266100842	23.6261328826159	29.0120493195141	24.3297289553659
479	438.4727	124.6373	2	8	478	23.9	-6.21200000000044	-27.672	28.3606863104546	15.7685133688115	25.8158501959972	29.8759388603422	24.3620550527039
480	439.5827	124.5024	2	8	479	23.95	22.2000000000003	-2.69800000000004	22.3633450986209	18.4482447443163	27.377057712517	28.6930921114077	24.1499417402418
481	440.4591	124.8068	2	8	480	24	17.5279999999998	6.08800000000002	18.5551752349578	25.7294506075359	28.485729439628	27.4580439675231	23.6292625286342
482	440.107492298499	125.72577618904	2	8	481	24.05	-7.03215403001991	18.3795237808002	19.6788740712197	30.2379469793094	31.3650080446409	26.396723948047	23.5339777188619
483	438.777839376005	127.198901813283	2	8	482	24.1	-26.5930584498801	29.4625124848599	39.6891723224265	36.1177888149499	33.7284417602382	24.5263032990009	23.7431708597612
484	436.92651676551	128.945451530885	2	8	483	24.15	-37.0264522099001	34.9309943520402	50.903168169322	41.2029455104445	32.8440758585504	23.4291373328518	23.6564634241822
485	435.0099	130.6847	2	8	484	24.2	-38.3323353101991	34.7849693822997	51.7625542768232	44.2817713449654	31.8960189125549	22.1251136300216	23.2701104441223
486	433.402613258764	132.18551349761	2	8	485	24.25	-32.1457348247202	30.0162699522002	43.9809587124313	41.7274329129406	30.7471860883899	21.1032126566882	21.9525734332465
487	432.152275306284	133.415124775999	2	8	486	24.3	-25.0067590495996	24.59222556778	35.0730032438242	35.4502047377915	29.0351884907724	21.500233174712	21.1037698523029
488	431.224753553338	134.390358206277	2	8	487	24.35	-18.5504350589201	19.5046686055599	26.9174801623021	27.6742490101599	25.426473715386	22.1060991398291	20.5031900616965
489	430.585915410707	135.128038159553	2	8	488	24.4	-12.7767628526203	14.75359906552	19.5170272935765	20.2914266663352	21.0424244697064	21.4912456169391	21.3547061061345
490	430.201628289171	135.644989006938	2	8	489	24.45	-7.68574243071953	10.3390169477001	12.8827756386655	13.7886056365794	16.8731695475261	21.1890693712111	21.4004240013112
491	430.03775959951	135.958035119541	2	8	490	24.5	-3.27737379322002	6.2609222520598	7.06684699330776	9.1255145178314	13.7206958737483	21.078399543587	21.0840315266031
492	430.060176752503	136.084000868472	2	8	491	24.55	0.448343059860008	2.51931497862017	2.55889809504494	6.63464420162133	11.6354583047832	20.9139922000696	21.1771435536256
493	430.234747158931	136.039710624841	2	8	492	24.6	3.49140812855921	-0.885804872619929	3.60202456856232	6.07209008489232	10.4837565194199	19.753871648598	21.4971436639047
494	430.527338229572	135.841988759758	2	8	493	24.65	5.85182141282075	-3.95443730165994	7.06267571252617	7.14996508116137	10.1384153753277	17.9708041412704	21.1805448160416
495	430.903817375208	135.507659644332	2	8	494	24.7	7.52958291271966	-6.68658230852031	10.0700050550204	9.48231097298703	10.4821198298673	15.9780669697537	21.4375396493186
496	431.330052006618	135.053547649675	2	8	495	24.75	8.52469262820023	-9.08223989313967	12.456221974653	11.8419985210084	11.4096129987841	14.0961128734616	21.1475348348634
497	431.771909534581	134.496477146894	2	8	496	24.8	8.83715055926018	-11.1414100556203	14.2206275541732	13.642186549034	12.7927959093668	12.4702412100039	22.8018353737905
498	432.195257369878	133.853272507101	2	8	497	24.85	8.46695670593931	-12.86409279586	15.4004623086694	14.8921495748423	14.08126958181	11.9943308038789	23.4795354127693
499	432.565962923289	133.140758101405	2	8	498	24.9	7.41411106822056	-14.25028811392	16.0636158526541	15.6692609164069	14.8991838128343	12.8334733519267	24.5563201659152
500	432.849893605593	132.375758300917	2	8	499	24.95	5.67861364608007	-15.29999600976	16.319820184062	16.1032808457466	15.0829643919813	14.1077558912147	24.4451106725543
501	433.01291682757	131.575097476745	2	8	500	25	3.26046443953942	-16.0132164834403	16.3417786824759	16.3205406426115	14.471529873175	14.7100190856831	25.2250525087369
502	433.0209	130.7556	2	8	501	25.05	0.159663448599758	-16.3899495349	16.3907272008714	16.1561810766347	13.3050241152246	15.9575631592043	25.9637861889701
503	432.860035839759	129.947110070081	2	8	502	25.1	-3.21728320481952	-16.1697985983795	16.4867612929942	15.2737792091202	13.5049050883378	18.4679840288084	26.2398555336723
504	432.597818288108	129.231551199544	2	8	503	25.15	-5.24435103302039	-14.3111774107405	15.2418180227698	13.273798829943	15.5285313285258	18.9319522992314	25.1648123798577
505	432.322066592403	128.703866729235	2	8	504	25.2	-5.51503391409938	-10.55368940618	11.9078108464899	10.5067673847027	17.7333919525621	20.7499656686157	25.311541111237
506	432.1206	128.459	2	8	505	25.25	-4.02933184805988	-4.89733458469971	6.34187678658972	10.6892695340641	18.0104251725821	21.1918570130386	25.0429791115692
507	432.14747536894	128.583920211667	2	8	506	25.3	0.537507378799091	2.49840423333978	2.55556997466976	14.900881580417	19.1223304090417	24.1034375728689	24.8939940025828
508	432.8217	129.1337	2	8	507	25.35	13.4844926212008	10.9955957666602	17.3992720398015	20.193004696004	22.8546984758069	24.8529716857095	25.3526020705397
509	434.387351783161	130.051816222011	2	8	508	25.4	31.31303566322	18.3623244402202	36.2998782545341	22.7470515152211	22.9647207856285	27.6213947148913	27.2920401722375
510	436.123840522489	130.867259183783	2	8	509	25.45	34.7297747865593	16.3088592354399	38.3684264244251	27.7378934333808	26.4169669452501	27.7011519738975	30.1669118390447
511	437.069409000573	131.005397553663	2	8	510	25.5	18.91136956168	2.76276739759965	19.1121108826753	35.0201274175496	27.9121841529022	29.3717054738868	31.5338410881822
512	436.2623	129.8916	2	8	511	25.55	-16.1421800114601	-22.2759510732595	27.5097795654679	31.02855999084	34.9018510305131	31.0135801778706	31.9499303697729
513	434.1119	128.2746	2	8	512	25.6	-43.0079999999998	-32.3400000000004	53.8104419606456	32.6409291944961	36.2010382830812	32.7258394187467	32.4534337578406
514	434.4455	129.0205	2	8	513	25.65	6.6719999999998	14.9180000000001	16.3420411209861	33.0773167905832	39.7142581012568	32.358820618445	32.7738821617493
515	435.103248098593	126.79411437829	2	8	514	25.7	13.1549619718601	-44.5277124341999	46.4302724427058	42.0658086276455	37.6689119952329	34.6450152527203	34.2917688300297
516	435.4922	125.803	2	8	515	25.75	7.7790380281408	-19.8222875658001	21.2940488631105	37.3819491486127	40.7329857751915	35.9898453496767	35.0125813123795
517	436.1357	129.368	2	8	516	25.8	12.8699999999992	71.3	72.4522387507796	48.3999562116736	42.9048299466994	37.3177467951617	35.2673839216287
518	437.1696	128.2544	2	8	517	25.85	20.6780000000003	-22.2719999999998	30.3911445654817	42.6968947959697	42.5969803616865	38.7108733372004	35.2173048384498
519	436.0377	124.8669	2	8	518	25.9	-22.6380000000006	-67.7500000000001	71.4320764362904	48.3886547597999	41.7529204512614	41.7506069925483	35.0735358555629
520	435.9757	125.7605	2	8	519	25.95	-1.2399999999991	17.8719999999998	17.9149653641862	43.7438512657533	42.8730635601906	46.2260677868746	35.1899711592145
521	437.4655	127.7527	2	8	520	26	29.796	39.8440000000002	49.7528486822616	47.8120115747602	44.0675065464513	48.3576630906814	35.7872114560748
522	436.909943553353	130.150595214705	2	8	521	26.05	-11.1111289329403	47.9579042940998	49.2282212805465	35.1058846908493	39.7336425598103	47.9422975803415	37.3824411775481
523	435.264034522472	132.080701261653	2	8	522	26.1	-32.91818061762	38.60212093896	50.7319461105164	43.0492323244114	41.2207083913197	46.4388834868728	40.1327025752881
524	434.909	132.254	2	8	523	26.15	-7.10069044944021	3.46597476694001	7.90144201673569	39.7463583331027	43.7869558838398	46.6158120242672	42.4460114745585
525	436.9702	130.2403	2	8	524	26.2	41.2239999999997	-40.274	57.6317035319968	35.7234338538674	54.7832235785164	47.8335719914437	43.2506756660944
526	438.1411	129.0609	2	8	525	26.25	23.4180000000003	-23.5879999999997	33.2384787257179	34.6294052078792	55.9823404061712	48.8333056117205	44.4674704585143
527	437.926	130.5006	2	8	526	26.3	-4.30200000000013	28.7939999999998	29.1135988843699	52.4680270768304	52.9797652139836	46.4313302703886	NA
528	440.107	131.1046	2	8	527	26.35	43.6200000000008	12.0800000000003	45.2618028805755	66.5172148326213	50.2807866120592	45.5816379911901	NA
529	439.925403737323	135.955929978223	2	8	528	26.4	-3.63192525354066	97.0265995644598	97.0945513614917	72.2183224792397	51.478703597273	42.5256769962345	NA
530	438.3887	142.1624	2	8	529	26.45	-30.7340747464605	124.12940043554	127.877642310951	70.2360965740998	52.7940804226969	42.6787903445316	NA
531	438.072097517882	145.233323630415	2	8	530	26.5	-6.33204964235915	61.4184726082999	61.7440169588098	65.9321680162391	53.5991046769897	42.2027174382627	NA
532	438.9401	145.6437	2	8	531	26.55	17.3600496423592	8.20752739170018	19.2024693586706	50.4893801177156	53.1290179809669	43.7513021772257	NA
533	440.02635619115	145.164875500118	2	8	532	26.6	21.7251238230006	-9.5764899976399	23.7421600912723	39.0709460127724	49.9425675910604	47.5395657318295	NA
534	439.2518	145.7879	2	8	533	26.65	-15.491123823	12.4604899976401	19.8806118688738	34.9798868747397	41.2643981086292	52.5332023306721	NA
535	436.7343	148.2756	2	8	534	26.7	-50.3499999999997	49.7539999999998	70.7854717862355	36.021939387834	30.5743571105468	51.8563360794684	NA
536	438.5698	149.2205	2	8	535	26.75	36.7099999999994	18.8979999999998	41.2887212686461	33.9529671658817	28.4230944703542	52.9450955673518	NA
537	439.5941	148.5566	2	8	536	26.8	20.4860000000008	-13.2779999999997	24.412731924142	32.0394160995427	34.5228391404678	NA	NA
538	439.0629	148.9647	2	8	537	26.85	-10.6240000000003	8.16199999999981	13.3972989815112	22.0777682083211	44.7983448515999	NA	NA
539	439.429313291029	149.327506870178	2	8	538	26.9	7.3282658205801	7.25613740356039	10.3128565371788	21.8663020659688	53.5877010640713	NA	NA
540	440.240260410677	149.992695159097	2	8	539	26.95	16.2189423929601	13.3037657783797	20.9772323301275	33.0237388931017	50.91859173624	NA	NA
541	440.1848	152.0035	2	8	540	27	-1.10920821354057	40.2160968180601	40.2313905568844	55.6437225373181	52.291086457714	NA	NA
542	439.8001	155.995	2	8	541	27.05	-7.69400000000019	79.83	80.1999160598065	75.1359860285998	NA	NA	NA
543	443.6644	161.0021	2	8	542	27.1	77.2860000000003	100.142	126.497217202593	79.7594152641589	NA	NA	NA
544	446.672	165.4734	2	8	543	27.15	60.1520000000005	89.4259999999997	107.774173993587	82.7158708494592	NA	NA	NA
545	448.1143	167.1409	2	8	544	27.2	28.8459999999998	33.3499999999998	44.0943785079229	NA	NA	NA	NA
546	450.1244	165.2632	2	8	545	27.25	40.2019999999993	-37.5539999999995	55.0136684833861	NA	NA	NA	NA
547	NA	NA	2	8	546	27.3	NA	NA	NA	NA	NA	NA	NA
548	NA	NA	2	8	547	27.35	NA	NA	NA	NA	NA	NA	NA
549	NA	NA	2	8	548	27.4	NA	NA	NA	NA	NA	NA	NA
550	NA	NA	2	8	549	27.45	NA	NA	NA	NA	NA	NA	NA
551	NA	NA	2	8	550	27.5	NA	NA	NA	NA	NA	NA	NA
552	NA	NA	2	8	551	27.55	NA	NA	NA	NA	NA	NA	NA
553	NA	NA	2	8	552	27.6	NA	NA	NA	NA	NA	NA	NA
554	NA	NA	2	8	553	27.65	NA	NA	NA	NA	NA	NA	NA
555	NA	NA	2	8	554	27.7	NA	NA	NA	NA	NA	NA	NA
556	NA	NA	2	8	555	27.75	NA	NA	NA	NA	NA	NA	NA
557	NA	NA	2	8	556	27.8	NA	NA	NA	NA	NA	NA	NA
558	NA	NA	2	8	557	27.85	NA	NA	NA	NA	NA	NA	NA
559	NA	NA	2	8	558	27.9	NA	NA	NA	NA	NA	NA	NA
560	NA	NA	2	8	559	27.95	NA	NA	NA	NA	NA	NA	NA
561	NA	NA	2	8	560	28	NA	NA	NA	NA	NA	NA	NA
562	NA	NA	2	8	561	28.05	NA	NA	NA	NA	NA	NA	NA
563	NA	NA	2	8	562	28.1	NA	NA	NA	NA	NA	NA	NA
564	NA	NA	2	8	563	28.15	NA	NA	NA	NA	NA	NA	NA
565	NA	NA	2	8	564	28.2	NA	NA	NA	NA	NA	NA	NA
566	NA	NA	2	8	565	28.25	NA	NA	NA	NA	NA	NA	NA
567	NA	NA	2	8	566	28.3	NA	NA	NA	NA	NA	NA	NA
568	NA	NA	2	8	567	28.35	NA	NA	NA	NA	NA	NA	NA
569	NA	NA	2	8	568	28.4	NA	NA	NA	NA	NA	NA	NA
570	NA	NA	2	8	569	28.45	NA	NA	NA	NA	NA	NA	NA
571	NA	NA	2	8	570	28.5	NA	NA	NA	NA	NA	NA	NA
572	NA	NA	2	8	571	28.55	NA	NA	NA	NA	NA	NA	NA
573	NA	NA	2	8	572	28.6	NA	NA	NA	NA	NA	NA	NA
574	NA	NA	2	8	573	28.65	NA	NA	NA	NA	NA	NA	NA
575	NA	NA	2	8	574	28.7	NA	NA	NA	NA	NA	NA	NA
576	NA	NA	2	8	575	28.75	NA	NA	NA	NA	NA	NA	NA
577	NA	NA	2	8	576	28.8	NA	NA	NA	NA	NA	NA	NA
578	NA	NA	2	8	577	28.85	NA	NA	NA	NA	NA	NA	NA
579	NA	NA	2	8	578	28.9	NA	NA	NA	NA	NA	NA	NA
580	NA	NA	2	8	579	28.95	NA	NA	NA	NA	NA	NA	NA
581	NA	NA	2	8	580	29	NA	NA	NA	NA	NA	NA	NA
582	NA	NA	2	8	581	29.05	NA	NA	NA	NA	NA	NA	NA
583	NA	NA	2	8	582	29.1	NA	NA	NA	NA	NA	NA	NA
584	NA	NA	2	8	583	29.15	NA	NA	NA	NA	NA	NA	NA
585	NA	NA	2	8	584	29.2	NA	NA	NA	NA	NA	NA	NA
586	NA	NA	2	8	585	29.25	NA	NA	NA	NA	NA	NA	NA
587	NA	NA	2	8	586	29.3	NA	NA	NA	NA	NA	NA	NA
588	NA	NA	2	8	587	29.35	NA	NA	NA	NA	NA	NA	NA
589	NA	NA	2	8	588	29.4	NA	NA	NA	NA	NA	NA	NA
590	NA	NA	2	8	589	29.45	NA	NA	NA	NA	NA	NA	NA
591	NA	NA	2	8	590	29.5	NA	NA	NA	NA	NA	NA	NA
592	NA	NA	2	8	591	29.55	NA	NA	NA	NA	NA	NA	NA
593	NA	NA	2	8	592	29.6	NA	NA	NA	NA	NA	NA	NA
594	NA	NA	2	8	593	29.65	NA	NA	NA	NA	NA	NA	NA
595	NA	NA	2	8	594	29.7	NA	NA	NA	NA	NA	NA	NA
596	NA	NA	2	8	595	29.75	NA	NA	NA	NA	NA	NA	NA
597	NA	NA	2	8	596	29.8	NA	NA	NA	NA	NA	NA	NA
598	NA	NA	2	8	597	29.85	NA	NA	NA	NA	NA	NA	NA
599	NA	NA	2	8	598	29.9	NA	NA	NA	NA	NA	NA	NA
600	NA	NA	2	8	599	29.95	NA	NA	NA	NA	NA	NA	NA
601	NA	NA	2	8	600	30	NA	NA	NA	NA	NA	NA	NA
