# Supplementary material for: An automated feeding system for the African killifish reveals the impact of diet on lifespan and allows scalable assessment of associative learning
Source: eLife. 2022 Nov 10;11:e69008. doi: 10.7554/eLife.69008 (PMC9788828; doi:10.7554/eLife.69008)
Supplement: Figure 6—source data 3. [file elife-69008-fig6-data3.zip › Filtered and Interpolated Trajectories with Kinematics/t24_REC004 DLC_likelihood-euclidean-filtered_splines-interpolated_kinematics_02_resnet50_TrainAllTheThingsJun28shuffle1_1030000.csv]

	x2	y2	fishnum	recording_num	bodyparts_coords	seconds	velocity_x	velocity_y	velocity_xy	velocity_xy_5frame	velocity_xy_10frame	velocity_xy_20frame	velocity_xy_40frame
1	NA	NA	24	4	0	0	0	0	0	NA	NA	NA	NA
2	NA	NA	24	4	1	0.05	NA	NA	NA	NA	NA	NA	NA
3	NA	NA	24	4	2	0.1	NA	NA	NA	NA	NA	NA	NA
4	NA	NA	24	4	3	0.15	NA	NA	NA	NA	NA	NA	NA
5	NA	NA	24	4	4	0.2	NA	NA	NA	NA	NA	NA	NA
6	NA	NA	24	4	5	0.25	NA	NA	NA	NA	NA	NA	NA
7	NA	NA	24	4	6	0.3	NA	NA	NA	NA	NA	NA	NA
8	NA	NA	24	4	7	0.35	NA	NA	NA	NA	NA	NA	NA
9	NA	NA	24	4	8	0.4	NA	NA	NA	NA	NA	NA	NA
10	NA	NA	24	4	9	0.45	NA	NA	NA	NA	NA	NA	NA
11	NA	NA	24	4	10	0.5	NA	NA	NA	NA	NA	NA	NA
12	NA	NA	24	4	11	0.55	NA	NA	NA	NA	NA	NA	NA
13	NA	NA	24	4	12	0.6	NA	NA	NA	NA	NA	NA	NA
14	NA	NA	24	4	13	0.65	NA	NA	NA	NA	NA	NA	NA
15	NA	NA	24	4	14	0.7	NA	NA	NA	NA	NA	NA	NA
16	NA	NA	24	4	15	0.75	NA	NA	NA	NA	NA	NA	NA
17	NA	NA	24	4	16	0.8	NA	NA	NA	NA	NA	NA	NA
18	NA	NA	24	4	17	0.85	NA	NA	NA	NA	NA	NA	NA
19	293.00537109375	285.178558349609	24	4	18	0.9	NA	NA	NA	NA	NA	NA	NA
20	279.528198242188	293.642280578613	24	4	19	0.95	-269.54345703124	169.27444458008	318.288411375982	NA	NA	NA	NA
21	266.051025390625	302.106002807617	24	4	20	1	-269.54345703126	169.27444458008	318.288411376	NA	NA	NA	NA
22	252.573852539062	310.569725036621	24	4	21	1.05	-269.54345703126	169.274444580079	318.288411375999	282.794343957129	NA	NA	NA
23	239.0966796875	319.033447265625	24	4	22	1.1	-269.54345703124	169.27444458008	318.288411375982	286.71238443528	NA	NA	NA
24	232.154891967773	320.210693359375	24	4	23	1.15	-138.83575439454	23.544921875	140.81807428168	290.630424913428	310.336478861936	NA	NA
25	215.264948527018	320.577714708116	24	4	24	1.2	-337.7988688151	7.34042697481982	337.87861376674	294.548465391577	312.295499101012	NA	NA
26	198.375005086263	320.944736056858	24	4	25	1.25	-337.7988688151	7.34042697484028	337.87861376674	298.466505869732	314.254519340086	NA	NA
27	181.485061645508	321.311757405599	24	4	26	1.3	-337.7988688151	7.34042697481982	337.87861376674	337.878613766744	316.213539579161	NA	NA
28	164.595118204752	321.67877875434	24	4	27	1.35	-337.79886881512	7.34042697481982	337.87861376676	337.878613766744	318.172559818237	NA	NA
29	147.705174763997	322.045800103082	24	4	28	1.4	-337.7988688151	7.34042697484028	337.87861376674	337.878613766744	309.059783048442	243.444133218488	NA
30	130.815231323242	322.412821451823	24	4	29	1.45	-337.7988688151	7.34042697481982	337.87861376674	337.878613766745	280.240952330141	231.462497743638	NA
31	113.925287882487	322.779842800564	24	4	30	1.5	-337.7988688151	7.34042697481982	337.87861376674	337.878613766742	254.318661141367	219.480862268788	NA
32	97.0353444417318	323.146864149306	24	4	31	1.55	-337.798868815104	7.34042697484028	337.878613766744	280.240952330141	228.396369952592	207.499226793937	NA
33	80.1454010009766	323.513885498047	24	4	32	1.6	-337.798868815104	7.34042697481982	337.878613766744	222.603290893539	202.474078763814	195.517591319088	NA
34	77.7383041381836	322.898498535156	24	4	33	1.65	-48.1419372558602	-12.3077392578193	49.6903065837357	170.758708515989	176.551787575039	192.409472698953	NA
35	75.3312072753906	322.283111572266	24	4	34	1.7	-48.1419372558599	-12.3077392578	49.6903065837307	118.914126138438	150.629496386265	179.448327104565	NA
36	79.263400777181	322.214899698894	24	4	35	1.75	78.6438700358082	-1.36423746744072	78.6557018789907	67.0695437608872	124.70720519749	166.487181510179	NA
37	83.1955942789714	322.146687825521	24	4	36	1.8	78.6438700358079	-1.36423746746004	78.6557018789907	72.8626228199383	98.7849140087137	153.526035915791	NA
38	87.1277877807617	322.078475952149	24	4	37	1.85	78.6438700358059	-1.36423746743958	78.6557018789884	78.6557018789902	72.8626228199395	140.564890321403	NA
39	91.0599812825521	322.010264078776	24	4	38	1.9	78.6438700358082	-1.36423746746004	78.655701878991	78.6557018789902	75.7591623494642	127.603744727015	161.049917548739
40	94.9921747843425	321.942052205404	24	4	39	1.95	78.6438700358079	-1.36423746743958	78.6557018789904	78.655701878989	78.6557018789894	114.642599132627	155.059099811314
41	98.9243682861329	321.873840332032	24	4	40	2	78.6438700358082	-1.36423746744072	78.6557018789907	78.6557018789919	78.6557018789906	101.68145353824	149.068282073889
42	102.856561787923	321.805628458659	24	4	41	2.05	78.6438700358019	-1.36423746746004	78.6557018789847	78.6557018789902	78.6557018789898	88.7203079438521	143.077464336464
43	106.788755289714	321.737416585287	24	4	42	2.1	78.6438700358201	-1.36423746743958	78.6557018790026	78.6557018789886	78.6557018789912	75.7591623494641	137.086646599039
44	110.720948791504	321.669204711914	24	4	43	2.15	78.6438700357999	-1.36423746746004	78.6557018789828	78.655701878991	78.6557018789904	77.2074321142274	135.532587288972
45	114.653142293294	321.600992838542	24	4	44	2.2	78.6438700357999	-1.36423746743958	78.6557018789824	78.6557018789906	78.6557018789896	78.65570187899	129.052014491778
46	118.585335795085	321.53278096517	24	4	45	2.25	78.6438700358201	-1.36423746744072	78.6557018790026	78.6557018789906	78.6557018789908	78.6557018789906	123.021458398195
47	122.517529296875	321.464569091797	24	4	46	2.3	78.6438700357999	-1.36423746746004	78.6557018789828	78.6557018789906	78.6557018789906	78.6557018789902	116.990902304611
48	126.449722798666	321.396357218425	24	4	47	2.35	78.6438700358201	-1.36423746743958	78.6557018790026	78.6557018789907	78.6557018789886	78.6557018789899	112.299617855151
49	130.381916300456	321.328145345052	24	4	48	2.4	78.6438700357999	-1.36423746746004	78.6557018789828	78.6557018789907	78.6557018789906	78.6557018789905	105.553551459946
50	134.314109802246	321.25993347168	24	4	49	2.45	78.6438700358002	-1.36423746744072	78.6557018789827	78.6557018789906	78.6557018789906	78.6557018789901	99.6512841987641
51	138.246303304037	321.191721598308	24	4	50	2.5	78.6438700358201	-1.36423746743958	78.6557018790026	78.6557018789866	78.6557018789906	78.6557018789897	94.1389340743098
52	142.178496805827	321.123509724935	24	4	51	2.55	78.6438700357996	-1.36423746746004	78.6557018789825	78.6557018789907	78.6557018789906	78.6557018789906	91.6453229423372
53	146.110690307617	321.055297851563	24	4	52	2.6	78.6438700358002	-1.36423746743958	78.6557018789827	78.6557018789906	78.6557018789886	78.6557018789896	88.0441739829521
54	150.042883809408	320.98708597819	24	4	53	2.65	78.6438700358201	-1.36423746746004	78.6557018790029	78.6557018789906	78.6557018789906	78.6557018789906	104.138481008636
55	153.975077311198	320.918874104818	24	4	54	2.7	78.6438700357996	-1.36423746744072	78.6557018789821	78.6557018789907	78.6557018789906	78.6557018789906	120.232788034319
56	157.907270812989	320.850662231446	24	4	55	2.75	78.6438700358201	-1.36423746743958	78.6557018790026	78.6557018789906	78.6557018789886	79.5557352862105	135.602960177621
57	161.839464314779	320.782450358073	24	4	56	2.8	78.6438700358002	-1.36423746746004	78.655701878983	78.6557018789906	78.6557018789906	80.4557686934316	150.973132320923
58	165.771657816569	320.714238484701	24	4	57	2.85	78.6438700357996	-1.36423746743958	78.6557018789821	78.6557018789907	78.6557018789906	84.0343453888994	166.343304464226
59	169.70385131836	320.646026611328	24	4	58	2.9	78.6438700358201	-1.36423746746004	78.6557018790029	78.6557018789866	78.6557018789906	83.5033581928766	181.713476607528
60	173.63604482015	320.577814737956	24	4	59	2.95	78.6438700358002	-1.36423746744072	78.6557018789827	78.6557018789906	78.6557018789906	84.6599692649011	184.915668026909
61	177.56823832194	320.509602864584	24	4	60	3	78.6438700357996	-1.36423746743958	78.6557018789821	78.6557018789907	80.4557686934304	86.5964146103793	185.632289701587
62	181.500431823731	320.441390991211	24	4	61	3.05	78.6438700358201	-1.36423746746004	78.6557018790029	78.6557018789907	82.2558355078725	94.5703379408222	187.472415768509
63	185.432625325521	320.373179117839	24	4	62	3.1	78.6438700358002	-1.36423746743958	78.6557018789827	78.6557018789906	89.4129888988102	100.32918561644	187.143760810278
64	189.364818827312	320.304967244466	24	4	63	3.15	78.6438700358201	-1.36423746746004	78.6557018790029	82.2558355078742	88.3510145067627	131.069529903044	187.709207492783
65	193.297012329102	320.236755371094	24	4	64	3.2	78.6438700357996	-1.36423746744072	78.6557018789821	85.8559691367545	90.6642366508116	161.809874189648	187.065791068112
66	198.008674621582	321.312103271484	24	4	65	3.25	94.2332458496003	21.5069580078	96.6563700234003	100.17027591863	94.53712734177	192.550218476252	186.009118414385
67	202.720336914062	322.387451171875	24	4	66	3.3	94.2332458495997	21.5069580078205	96.6563700234043	98.0463271345347	110.484974002654	223.290562762857	184.422709402085
68	210.135681152344	323.584625244141	24	4	67	3.35	148.30688476564	23.9434814453205	150.227235788359	102.672771422633	122.00266935389	254.030907049462	183.143795446041
69	212.554748535156	325.976348876953	24	4	68	3.4	48.3813476562398	47.8344726562398	68.0359579585272	106.818419175666	183.483357927098	284.771251336065	182.328901166737
70	216.076431274414	329.650543212891	24	4	69	3.45	70.4336547851602	73.4838867187602	101.787923319472	135.113978868553	244.964046500306	291.175634174828	181.514006887433
71	221.637664794922	327.774230957031	24	4	70	3.5	111.22467041016	-37.5262451172	117.384608788567	143.83506278915	304.644668259073	292.608877524185	180.699112608128
72	229.496719360352	336.718780517578	24	4	71	3.55	157.1810913086	178.89099121094	238.13416848784	268.920388719661	364.325290017841	296.289129658028	179.884218328824
73	238.829437255859	334.105712890625	24	4	72	3.6	186.65435791014	-52.2613525390602	193.832655391342	387.25532157798	418.648825200113	295.631819741565	179.0773981641
74	273.500910441081	334.44460550944	24	4	73	3.65	693.429463704439	6.77785237630019	693.462587611085	502.470917342479	481.191488165367	296.762713106575	177.844892126644
75	308.172383626302	334.783498128255	24	4	74	3.7	693.429463704421	6.77785237630019	693.462587611066	593.536601167129	491.687031698844	295.475880257234	176.824333215708
76	342.843856811523	335.122390747071	24	4	75	3.75	693.42946370442	6.77785237631952	693.462587611065	693.462587611077	490.6806277066	292.462501542559	175.764631222515
77	377.515329996745	335.461283365886	24	4	76	3.8	693.42946370444	6.77785237630019	693.462587611085	693.462587611073	482.093285313402	288.389650110738	174.779064005447
78	412.186803181967	335.800175984701	24	4	77	3.85	693.42946370444	6.77785237630019	693.462587611085	596.118741819707	469.260970129241	282.253245503183	173.253052952386
79	446.858276367188	336.139068603516	24	4	78	3.9	693.429463704421	6.77785237630019	693.462587611066	478.89033807072	410.042068286053	281.154444140597	171.64339915376
80	436.523468017578	336.359924316406	24	4	79	3.95	-206.6961669922	4.41711425779999	206.743358654236	370.649969459675	345.987714014161	278.368044509965	170.965915372994
81	431.166107177734	336.664794921875	24	4	80	4	-107.147216796881	6.09741210937955	107.320568866128	245.059352647405	280.280334826045	274.801810605877	171.090479083205
82	423.553070068359	336.666137695312	24	4	81	4.05	-152.2607421875	0.0268554687397682	152.260744555859	126.621548961033	212.454010203635	265.198098716827	171.215042793415
83	420.554290771484	337.983734130859	24	4	82	4.1	-59.9755859375	26.3519287109398	65.5095035497362	95.8566862086146	145.857665806252	257.82561071176	171.339606503627
84	415.503143310547	337.627716064453	24	4	83	4.15	-101.02294921874	-7.12036132811932	101.273569179204	81.6703315813695	81.1174001158266	224.620254350243	171.464170213837
85	412.940765380859	338.287475585938	24	4	84	4.2	-51.2475585937602	13.1951904297	52.9190448921457	54.2580509475958	65.0490573210868	191.838792241768	172.273677270578
86	411.839141845703	339.735504150391	24	4	85	4.25	-22.0324707031193	28.9605712890602	36.3887957299022	46.6559789650995	58.9229935051549	158.979043968777	172.633167623708
87	412.224792480469	339.080657958984	24	4	86	4.3	7.71301269531932	-13.0969238281409	15.1993413869905	35.6132512706206	48.3029121202515	126.267565248038	172.992657976838
88	411.063385009766	339.816619873047	24	4	87	4.35	-23.2281494140591	14.7192382812602	27.4991436372548	34.2414284335589	46.3902512942783	92.4751988553094	171.194075150056
89	409.162284851075	338.51676940918	24	4	88	4.4	-38.0220031738202	-25.9970092773403	46.0599307068097	36.1756554289403	39.198440414433	58.5155469714541	173.505420413666
90	407.261184692383	337.216918945312	24	4	89	4.45	-38.0220031738406	-25.9970092773597	46.0599307068375	42.3477732929073	37.6898704693757	50.7561965711609	174.972966543254
91	405.360084533692	335.917068481445	24	4	90	4.5	-38.0220031738202	-25.9970092773392	46.0599307068091	46.1245236234571	37.6777531115102	49.5720806422253	172.935903818508
92	403.458984375	334.617218017578	24	4	91	4.55	-38.0220031738395	-25.9970092773403	46.0599307068256	42.7836295582454	40.0811202924398	46.1409559288031	167.880102101281
93	405.766143798828	334.852691650391	24	4	92	4.6	46.1431884765602	4.70947265626023	46.3828952900034	41.1383125051925	39.0927319043667	47.0473932656881	163.143711027478
94	404.615600585938	333.941314697266	24	4	93	4.65	-23.0108642578	-18.2275390625	29.3554603807513	39.1798507940802	35.9136938270815	46.1656273210986	145.916571648182
95	406.380706787109	333.261016845703	24	4	94	4.7	35.3021240234193	-13.6059570312602	37.8333454415728	37.8144672919723	36.463335821235	49.0714742839222	130.86796212498
96	404.590606689453	333.550659179688	24	4	95	4.75	-35.8020019531193	5.79284667970001	36.2676221512477	32.0609401852763	40.2211677792956	52.8038337048571	115.401055339563
97	402.791107177734	334.331604003906	24	4	96	4.8	-35.9899902343807	15.6188964843602	39.2330131962863	29.0437580959177	43.9789997373547	57.5956658429384	99.0313005235504
98	401.926818847656	334.162048339844	24	4	97	4.85	-17.2857666015591	-3.39111328124091	17.6152597565232	31.7883591372775	47.7045352370978	60.1349047969284	82.4251033244185
99	401.21630859375	334.097045898438	24	4	98	4.9	-14.2102050781205	-1.30004882811932	14.2695499339585	41.2624847645111	53.1328142277642	65.8563966867357	65.8189061252871
100	403.781524658203	334.351623535156	24	4	99	4.95	51.3043212890602	5.09155273436022	51.556350648372	50.1435321827371	60.4530780984687	71.5778885765426	62.2602384529124
101	403.351501464844	330.191879272461	24	4	100	5	-8.60046386718068	-83.1948852539006	83.6382502874155	63.3481302889194	67.929914298204	71.0699970311395	61.1871405252404
102	402.921478271484	326.032135009766	24	4	101	5.05	-8.60046386720001	-83.1948852538994	83.6382502874164	77.2218703596108	75.110211393437	70.5621054857351	74.6584895022557
103	402.491455078125	321.87239074707	24	4	102	5.1	-8.60046386717954	-83.1948852539199	83.6382502874346	89.1177970596599	81.1770776894901	68.4618113431964	90.2986195044236
104	402.061431884766	317.712646484375	24	4	103	5.15	-8.60046386717954	-83.1948852539006	83.6382502874154	94.5973438318969	95.7990995463899	67.2128889461201	90.2282341850476
105	406.914642333985	320.408721923828	24	4	104	5.2	97.0642089843795	53.9215087890602	111.035984148617	100.076890604137	106.69244133185	69.8971320081907	91.3667119728481
106	411.767852783203	323.104797363281	24	4	105	5.25	97.0642089843602	53.9215087890602	111.0359841486	99.0060250900609	101.918826282983	71.8230667103486	92.9184459897046
107	416.621063232422	325.800872802734	24	4	106	5.3	97.0642089843795	53.9215087890591	111.035984148617	114.376328733169	97.1452112341155	71.7950357990632	94.4599793795396
108	420.020843505859	327.740570068359	24	4	107	5.35	67.9956054687398	38.7939453125	78.2839227170545	124.267085604041	89.2190874492951	72.3750077935275	107.584879349993
109	428.044631958007	327.634582519531	24	4	108	5.4	160.475769042961	-2.11975097655909	160.489768502956	109.24030873407	81.2929636644759	73.1222652791202	120.245759643708
110	436.068420410156	327.528594970703	24	4	109	5.45	160.47576904298	-2.11975097656023	160.489768502975	94.213531864094	79.3411859179127	73.7642803346639	120.720977163718
111	437.547134399414	326.510848999023	24	4	110	5.5	29.5742797851597	-20.3549194336006	35.9020997987482	79.4321498085292	75.7162191224932	72.8022004082555	122.393036278324
112	439.025848388672	325.493103027344	24	4	111	5.55	29.5742797851597	-20.3549194335801	35.9020997987366	48.2095985957828	68.4798602046894	103.176023075708	124.888435986538
113	439.088516235352	325.702789306641	24	4	112	5.6	1.25335693360057	4.19372558594091	4.37701243923067	34.415286231785	63.5729378975649	133.549845743159	125.721288275342
114	439.151184082031	325.912475585938	24	4	113	5.65	1.25335693358011	4.19372558593977	4.37701243922373	42.1921295109164	50.4454310118505	134.290841048997	127.883806520021
115	443.631713867188	326.841888427734	24	4	114	5.7	89.6105957031398	18.5882568359193	91.5182066829856	42.7461885452848	40.8361193374777	133.661949661774	128.850132392955
116	447.193237304688	327.981201171875	24	4	115	5.75	71.23046875	22.7862548828205	74.7863161944054	47.7137259866006	43.6855745335276	133.033058274552	128.858445784004
117	446.797546386719	329.873901367188	24	4	116	5.8	-7.91381835938068	37.8540039062602	38.6723949705786	52.6812634279182	109.206834917301	131.324292916141	129.129665509795
118	445.940277099609	328.691177368165	24	4	117	5.85	-17.1453857422	-23.6544799804608	29.2146996458094	47.2569524431704	177.880604037023	155.034853903057	129.78391761937
119	445.0830078125	327.508453369141	24	4	118	5.9	-17.1453857421795	-23.654479980479	29.2146996458121	45.1790195561387	187.288718433517	174.635122600679	130.186135494898
120	448.299560546875	327.363159179688	24	4	119	5.95	64.3310546875	-2.90588378906023	64.3966517592463	175.667481289317	187.982713405635	169.864065750893	129.2996793547
121	451.51611328125	327.217864990234	24	4	120	6	64.3310546875	-2.90588378908069	64.3966517592472	308.047482087446	190.349897426611	173.716075525508	127.292434184142
122	417.409286499023	332.769729614257	24	4	121	6.05	-682.13653564454	111.037292480461	691.114703636471	321.896173439116	194.168725627592	179.214766487341	126.252115970806
123	383.302459716797	338.321594238281	24	4	122	6.1	-682.13653564452	111.03729248048	691.114703636454	328.7084743681	246.49676990855	182.980765207488	125.670171192764
124	388.168192545573	337.573486328125	24	4	123	6.15	97.3146565755201	-14.9621582031205	98.458156404163	335.520775297083	298.824814189508	188.554724093922	125.095878762353
125	393.033925374349	336.825378417968	24	4	124	6.2	97.3146565755201	-14.9621582031398	98.4581564041659	212.669969965867	298.892012164308	187.803132777718	123.519335203184
126	397.899658203125	336.077270507812	24	4	125	6.25	97.3146565755201	-14.9621582031205	98.458156404163	184.946057729653	303.746576517488	185.893824857659	121.961814365129
127	395.145111083984	338.757080078125	24	4	126	6.3	-55.0909423828205	53.5961914062602	76.8606769803892	275.7534549399	249.222698057381	186.464295220527	119.891489198158
128	415.320617675781	319.887100219727	24	4	127	6.35	403.510131835941	-377.39959716796	552.495142455385	269.075549960516	188.080926377952	187.192827445212	118.635821645382
129	435.496124267578	301.017120361328	24	4	128	6.4	403.51013183594	-377.39959716798	552.495142455399	271.972377737893	189.820729754327	187.250005710676	114.936444593698
130	437.435577392578	298.404968261719	24	4	129	6.45	38.7890625	-52.2430419921807	65.0686315072452	285.775426148894	187.623552149801	184.835078374735	111.101704355353
131	437.45947265625	292.757904052734	24	4	130	6.5	0.477905273439774	-112.9412841797	112.942295291047	191.21579502625	181.437752288707	181.782667960028	111.029727302302
132	436.519714355469	285.52490234375	24	4	131	6.55	-18.7951660156205	-144.66003417968	145.875919035394	103.888004568754	178.759864813463	149.328208865903	111.515613581139
133	437.101165771484	281.582702636719	24	4	132	6.6	11.6290283203	-78.8439941406205	79.696986842167	106.171554339087	127.888884981875	117.790496642368	112.602856961795
134	438.900177001953	276.076324462891	24	4	133	6.65	35.9802246093807	-110.127563476559	115.856190167919	90.9031268395199	75.6751972318431	115.900916475709	113.180206188769
135	439.596588134766	272.315948486328	24	4	134	6.7	13.9282226562602	-75.2075195312602	76.486380358906	71.7443034780317	70.7781445851628	113.376720744594	111.155815034487
136	439.616912841797	270.486053466797	24	4	135	6.75	0.406494140619316	-36.5979003906205	36.6001577932136	64.5619749375002	59.8187594025681	110.890570455706	110.249361546616
137	440.278991699219	268.071075439453	24	4	136	6.8	13.2415771484398	-48.2995605468795	50.0818022279527	47.4623898949317	49.4337196744251	108.458685480175	110.183843048983
138	441.672119140625	266.382263183594	24	4	137	6.85	27.8625488281205	-33.7762451171807	43.7853441395094	35.3847348312389	47.5000669067844	82.2367893877071	109.699014326688
139	440.167022705078	266.185424804688	24	4	138	6.9	-30.1019287109398	-3.93676757811932	30.3582649550766	28.7343919656163	41.9811031970905	55.2377665867157	109.929587581961
140	440.115478515625	265.382171630859	24	4	139	6.95	-1.03088378906023	-16.0650634765807	16.0981050404423	27.1231358708185	39.129889339386	52.3393429598141	108.912584944583
141	440.159729003906	265.220703125	24	4	140	7	0.885009765620453	-3.22937011717954	3.34844346510073	30.4381588760687	40.343388622705	48.3433790790959	108.471509629901
142	438.460144042969	266.456329345703	24	4	141	7.05	-33.9916992187409	24.7125244140602	42.0255217539637	36.4998164992493	38.1575061468876	43.8164606749366	92.3129547783584
143	436.951385498047	263.842498779297	24	4	142	7.1	-30.1751708984398	-52.2766113281205	60.3604591657603	42.875043847533	36.584693793539	42.2249487161021	76.1509765907907
144	436.170959472656	260.911285400391	24	4	143	7.15	-15.6085205078193	-58.6242675781193	60.6665530709793	51.9523852797937	34.8003359415884	37.8056882836152	76.3363704859558
145	434.4150390625	259.277099609375	24	4	144	7.2	-35.1184082031205	-32.6837158203205	47.9742417818611	49.1918764229567	33.9005413344653	34.5084972912561	76.0462275051219
146	435.041595458984	256.922271728516	24	4	145	7.25	12.5311279296795	-47.0965576171795	48.7351506264042	42.7312287110093	36.8679987556237	34.6048982355731	74.6811969719132
147	435.331604003906	255.541244506836	24	4	146	7.3	5.80017089844091	-27.6205444336006	28.2229774697785	33.1008553839275	38.199201675448	33.9033908774392	73.1987123889206
148	435.049438476562	256.915435791016	24	4	147	7.35	-5.64331054688068	27.4838256836006	28.0572206060236	24.9260388213976	36.9498305254198	32.2052012081637	59.6010719088191
149	434.427032470703	256.850982666016	24	4	148	7.4	-12.4481201171795	-1.2890625	12.5146864355699	21.7836122314536	33.6302733701399	32.6091694532465	46.1081898242326
150	434.722229003906	257.048187255859	24	4	149	7.45	5.90393066406023	3.94409179685908	7.10015896921201	27.2065269279394	29.8871052431262	32.9900915144304	44.9363720198464
151	436.164978027344	256.245208740234	24	4	150	7.5	28.8549804687591	-16.0595703125	33.0230176766842	31.1684323398303	28.8664078484412	35.1603512997748	43.2028200435665
152	434.367401123047	254.141799926758	24	4	151	7.55	-35.9515380859398	-42.0681762695193	55.3375509522072	34.1596913563524	29.6492756079909	35.2977006908141	43.7879517227824
153	432.497039794922	252.648544311523	24	4	152	7.6	-37.4072265625	-29.8651123047	47.8667476654781	34.8481716648547	27.8257086227884	34.5114565392133	48.1081813100166
154	431.134307861328	252.820587158203	24	4	153	7.65	-27.2546386718795	3.4408569336	27.4709815181805	35.9492034654288	30.4180029649046	36.7718244962025	51.5244308141065
155	431.204864501953	252.298202514648	24	4	154	7.7	1.4111328125	-10.4476928711	10.5425605117233	32.0920242880423	32.0796416943956	38.7157342656501	55.9249255634222
156	430.032257080078	253.826614379883	24	4	155	7.75	-23.4521484375	30.5682373047	38.5281766795548	24.4829849057466	33.452703843926	38.4718234881205	56.3507600655411
157	428.860076904297	255.196029663086	24	4	156	7.8	-23.4436035156205	27.3883056640597	36.0516550652751	26.6763145734568	32.3961997061801	37.938739297666	56.8621096565705
158	428.393768310547	255.350021362305	24	4	157	7.85	-9.326171875	3.07983398438012	9.82155075399927	29.3111117239365	32.0730825530069	36.965354429931	56.9600216059117
159	427.346435546875	256.961456298828	24	4	158	7.9	-20.9466552734398	32.2286987304602	38.4376298567314	30.9562042224231	39.9133756222652	36.9786130617494	57.0401464192769
160	426.22314453125	257.341461181641	24	4	159	7.95	-22.4658203125	7.60009765626023	23.7165462641218	32.7003751243179	47.544363288174	37.5334010798788	58.668455906017
161	424.060363769531	258.228668212891	24	4	160	8	-43.2556152343795	17.744140625	46.7536391719881	39.6631802002671	48.0772391277999	38.062261008037	59.184735493177
162	422.515960693359	259.849243164062	24	4	161	8.05	-30.8880615234409	32.4114990234193	44.7725095747489	53.1504366710736	46.2282029873411	43.7594427706282	58.4883324103796
163	424.008697509766	261.508331298828	24	4	162	8.1	29.8547363281409	33.1817626953205	44.6355761337453	65.7776148524116	46.1050002370735	53.991413903931	57.8221598528412
164	429.068359375	263.06494140625	24	4	163	8.15	101.19323730468	31.1322021484398	105.873912210764	65.1982740331766	43.5392231585942	65.2431733445977	56.9555023478251
165	432.215057373047	260.072174072266	24	4	164	8.2	62.9339599609398	-59.8553466796795	86.8524371708117	59.7560308503643	42.987160465362	77.3413538355883	58.6613781021378
166	431.261383056641	258.097564697266	24	4	165	8.25	-19.0734863281193	-39.4921875	43.8569350758134	52.5468202738799	42.6718181721481	78.0966218955091	58.7104419690213
167	430.558258056641	257.571624755859	24	4	166	8.3	-14.0625	-10.5187988281409	17.5612936606874	33.9280096461148	55.1226858350762	79.8208284357017	59.1092296330685
168	430.982482910156	257.504669189453	24	4	167	8.35	8.48449707029999	-1.33911132811932	8.58952325132348	20.1967060783125	75.9097452548552	81.7148420036597	59.109235743995
169	430.913177490234	258.139892578125	24	4	168	8.4	-1.38610839844091	12.7044677734398	12.7798590719381	20.1453623111196	90.5729710669303	81.4711233853074	59.4978052091821
170	430.017578125	257.979797363281	24	4	169	8.45	-17.9119873046795	-3.20190429687955	18.1959193318001	50.4893408197881	107.138344383003	84.3468202976036	60.0217378610289
171	429.048034667969	259.932342529297	24	4	170	8.5	-19.3908691406205	39.0509033203193	43.600216239849	99.2726702358305	108.116004663218	83.2091196865791	59.6535479239681
172	424.152404785156	266.8369140625	24	4	171	8.55	-97.9125976562591	138.09143066406	169.28118620403	147.217932487746	113.413453884062	81.678964129945	59.4291797626597
173	422.0048828125	279.278238932292	24	4	172	8.6	-42.9504394531205	248.826497395841	252.506170331535	194.079982687693	117.324683770246	81.132863166469	59.391581683519
174	419.857360839844	291.719563802083	24	4	173	8.65	-42.9504394531205	248.826497395819	252.506170331514	196.086647015317	119.403023612021	77.1391801994476	62.7841397894041
175	417.709838867188	304.160888671875	24	4	174	8.7	-42.9504394531193	248.826497395841	252.506170331535	176.337566948337	125.706480129845	78.6070219386255	66.5999084204501
176	417.828582763672	306.839935302734	24	4	175	8.75	2.37487792967954	53.5809326171795	53.6335378779697	135.376697304661	123.74642120101	78.9490604499221	69.7160366473008
177	420.703369140625	308.882934570312	24	4	176	8.8	57.4957275390602	40.8599853515602	70.5357858691286	91.5881147362955	108.235242424814	80.279719968471	69.9923244168387
178	422.8603515625	309.900817871094	24	4	177	8.85	43.1396484375	20.3576660156398	47.7018221131586	57.3329775719977	86.3559810780828	81.253117058059	70.3797055615277
179	424.383209228516	310.605895996094	24	4	178	8.9	30.4571533203205	14.1015625	33.5632574896853	51.4061953867032	63.7053893319648	82.0169973566149	69.5996367106162
180	420.329742431641	310.350189208984	24	4	179	8.95	-81.0693359375	-5.11413574220001	81.2304845100463	40.1329179012911	50.0756994942484	82.510074642179	69.3636691695746
181	420.652496337891	311.505950927734	24	4	180	9	6.455078125	23.115234375	23.9996269514973	37.3352648515043	49.7821162366258	81.2448348398991	68.8571185658189
182	420.636199951172	310.797668457031	24	4	181	9.05	-0.325927734380684	-14.1656494140591	14.1693984420677	35.8226639276342	47.1459860528797	75.0989167546913	68.8139904359988
183	418.962036132812	310.994354248047	24	4	182	9.1	-33.4832763672	3.93371582031932	33.7135568642249	42.8184214164991	45.1815503458721	64.7917494631071	67.9892244612904
184	420.146789550781	310.459197998047	24	4	183	9.15	23.6950683593807	-10.703125	26.0002528703347	48.1580370865485	44.6309711012092	60.3251062342105	65.5904982076858
185	416.938323974609	305.614898681641	24	4	184	9.2	-64.1693115234409	-96.8859863281193	116.209271954371	54.1590542044684	39.3136691545127	55.8584630053119	63.7118565443932
186	417.748443603516	308.016845703125	24	4	185	9.25	16.2023925781409	48.0389404296795	50.6977053017441	53.0278358402398	38.7432484787881	61.3354513990925	63.3389055056959
187	416.404083251953	309.769317626953	24	4	186	9.3	-26.8872070312602	35.0494384765602	44.1744840316673	53.4392782747841	41.9625910845688	60.1638203979757	63.5278876045054
188	417.368092854818	310.788503011068	24	4	187	9.35	19.2801920572992	20.3837076822992	28.057465043082	35.8089168925264	43.2275178481313	59.0445691193958	63.6507621818399
189	418.332102457682	311.807688395182	24	4	188	9.4	19.2801920572811	20.3837076822811	28.0574650430563	29.3284598710277	56.9448231364561	57.728150035925	64.7012064468435
190	419.296112060547	312.826873779297	24	4	189	9.45	19.2801920572992	20.3837076822992	28.057465043082	29.7661279646692	61.6412265163755	54.3805180415456	65.1734608925123
191	418.563720703125	312.278778076172	24	4	190	9.5	-14.6478271484398	-10.9619140625	18.2954201942509	33.4271998560228	72.8887865615592	54.5051174450587	65.0106079154798
192	416.340454101562	311.622375488281	24	4	191	9.55	-44.4653320312602	-13.1280517578193	46.3628244998749	60.450367998128	73.1816547430718	55.9490167420527	61.7057306893428
193	414.1171875	310.965972900391	24	4	192	9.6	-44.4653320312398	-13.1280517578	46.3628244998498	87.4735361402246	72.9075878929195	54.8455857561118	56.0710466640517
194	418.443868001302	304.049062093099	24	4	193	9.65	86.5336100260402	-138.338216145841	163.173305753582	116.449113252091	70.8253289706408	54.041816215924	50.255578705441
195	422.770548502604	297.132151285808	24	4	194	9.7	86.5336100260402	-138.33821614582	163.173305753565	116.597181521474	69.4473669285784	48.8166911501608	44.3325873412745
196	427.097229003906	290.215240478516	24	4	195	9.75	86.5336100260402	-138.338216145839	163.173305753581	112.387975929816	70.2669864113294	47.7287505614697	43.4894795113862
197	426.935211181641	287.865661621094	24	4	196	9.8	-3.24035644529999	-46.9915771484409	47.1031658467928	81.2002899431536	69.9354423995365	46.7760552405397	42.935913710093
198	425.77294921875	287.364166259766	24	4	197	9.85	-23.2452392578205	-10.0299072265591	25.3167965415591	51.4211977169322	66.4636536640923	46.0484073056209	43.536052355549
199	425.446166992188	287.519317626953	24	4	198	9.9	-6.53564453123977	3.10302734373977	7.23487582026955	24.084859570568	51.138809295392	47.3854155370721	44.8455421644199
200	425.470703125	288.232788085938	24	4	199	9.95	0.490722656239768	14.2694091797	14.277844622458	23.2737032775987	35.9921557839462	47.8368471428455	45.095839564928
201	426.780364990234	288.431030273438	24	4	200	10	26.1932373046795	3.96484375	26.4916150217606	20.5393313983684	22.5687145613802	48.7763809910605	45.3212583413407
202	424.853454589844	289.390045166016	24	4	201	10.05	-38.5382080078	19.1802978515602	43.0473843819462	21.0773286476304	20.3704557380076	48.3125446239942	61.5331736683426
203	424.712188720703	288.8251953125	24	4	202	10.1	-2.82531738281932	-11.2969970703205	11.6449371454074	20.5631138509602	19.1892267183223	47.3503438649964	77.2564850347908
204	424.945190429688	289.263336181641	24	4	203	10.15	4.66003417970001	8.76281738282046	9.9248620665797	21.0525695521925	23.9455021035035	40.1860511766716	95.4873001444986
205	425.416595458984	289.610321044922	24	4	204	10.2	9.42810058591931	6.93969726561932	11.7067706391069	17.4672081984166	26.2263273571126	32.806711677237	111.462889777105
206	424.532592773438	290.755828857422	24	4	205	10.25	-17.6800537109193	22.91015625	28.938893527922	17.8391220382763	27.2857755707916	25.6435076236799	110.703444484815
207	425.773895263672	290.564056396484	24	4	206	10.3	24.8260498046795	-3.83544921876023	25.1205776130669	26.8136755593766	26.6896468484519	25.7080070222102	109.966636380017
208	425.113159179688	290.703186035156	24	4	207	10.35	-13.2147216796795	2.78259277344091	13.5045063447058	31.8895408632651	28.2370340659005	28.0275355917022	109.487363386574
209	424.050811767578	293.228729248047	24	4	208	10.4	-21.2469482422	50.5108642578193	54.7976296720814	33.5189815893906	29.2332930579513	31.9629342929148	109.288613183696
210	422.803690592448	291.856455485026	24	4	209	10.45	-24.9424235026004	-27.4454752604197	37.0860971585496	35.9120854984872	29.6212675705279	35.8111610883104	109.232187632985
211	421.556569417318	290.484181722005	24	4	210	10.5	-24.9424235026004	-27.4454752604197	37.0860971585496	38.6349460935247	28.7183006859796	36.1373992376227	110.212997992051
212	420.309448242188	289.111907958984	24	4	211	10.55	-24.9424235025992	-27.4454752604208	37.0860971585497	31.6529105565259	31.0455583064127	67.1173305946326	110.23885709118
213	418.971923828125	288.889190673828	24	4	212	10.6	-26.7504882812602	-4.45434570311932	27.1188093198934	27.3529942777906	36.865844465082	99.6673843134698	110.179347191714
214	419.306823730469	287.952911376953	24	4	213	10.65	6.69799804687955	-18.7255859375	19.8874519870872	23.9176197825686	39.9803664823262	136.932784073073	107.760232329064
215	418.553894042969	288.154022216797	24	4	214	10.7	-15.05859375	4.02221679687955	15.5865157648731	26.1790311143382	45.3959948195081	174.10908840405	107.559478156214
216	417.575286865234	288.33642578125	24	4	215	10.75	-19.5721435547	3.64807128906023	19.9092246824393	35.0967428366392	44.9890229044539	173.678138408159	107.805381789746
217	417.489074707031	285.918304443359	24	4	216	10.8	-1.72424316405909	-48.3624267578205	48.3931538173981	48.3078224081265	107.545014340813	173.157217519495	119.588929100855
218	417.241973876953	282.341461181641	24	4	217	10.85	-4.94201660156023	-71.5368652343591	71.7073679313984	63.4389953612257	171.097734561039	172.926319467526	131.917135644595
219	418.245910644531	278.163238525391	24	4	218	10.9	20.0787353515602	-83.564453125	85.9428498445235	66.0604260263393	244.632275088195	171.191810830319	132.743197917767
220	416.042694091797	274.168395996094	24	4	219	10.95	-44.0643310546807	-79.8968505859409	91.242380530369	188.910997567288	318.596909237572	170.627528123124	145.546409051147
221	416.775146484375	272.68896484375	24	4	220	11	14.6490478515602	-29.5886230468795	33.0163780080074	307.098726285439	318.637976130339	171.649614993041	158.044275924545
222	401.217956542969	301.941711425781	24	4	221	11.05	-311.14379882812	585.05493164062	662.646011522144	440.956727768264	315.268876732577	172.165169558367	171.715236535746
223	385.660766601562	331.194458007812	24	4	222	11.1	-311.14379882814	585.054931640619	662.646011522152	573.754823113918	308.986794469971	173.008350518432	186.171258327861
224	403.417449951172	297.8681640625	24	4	223	11.15	355.1336669922	-666.52587890624	755.232857258649	571.215526234339	302.403255178312	175.334413481456	200.691439769322
225	421.174133300781	264.541870117188	24	4	224	11.2	355.133666992181	-666.52587890624	755.232857258639	441.626755897866	295.85906142674	182.312244635191	215.16707349647
226	421.877471923828	263.808685302734	24	4	225	11.25	14.0667724609398	-14.6636962890807	20.3198936101116	310.874862654503	298.310207081628	189.967255955812	215.496320325795
227	422.224212646484	263.160491943359	24	4	226	11.3	6.93481445311932	-12.9638671875	14.7021598397763	163.84978258836	236.78532477592	213.4698511795	230.840627736246
228	421.882720947266	263.444763183594	24	4	227	11.35	-6.82983398435908	5.68542480470001	8.88654530533685	17.9632997395625	174.918966475826	235.806735697488	246.475336928407
229	422.813934326172	263.065795898438	24	4	228	11.4	18.6242675781193	-7.57934570311932	20.1074569279355	25.4048879289163	106.036551874717	233.523461542619	253.16497027308
230	422.194366455078	264.197296142578	24	4	229	11.45	-12.3913574218795	22.6300048828	25.8004430146523	31.9438936539741	46.0275800328105	255.281657013984	260.297391930591
231	420.078186035156	266.145477294922	24	4	230	11.5	-42.3236083984398	38.9636230468795	57.5278345568804	38.9630702971487	61.2965357812845	279.951152611467	267.429813588103
232	417.726470947266	266.438171386719	24	4	231	11.55	-47.0343017578	5.85388183593977	47.3971884650654	48.2233211610742	111.670825626423	276.31314247686	274.562235245614
233	418.6962890625	264.464447021484	24	4	232	11.6	19.3963623046795	-39.4744873047	43.9824285212096	74.0918603260585	162.626676925006	272.675132342252	287.380600477679
234	415.425384521484	265.035827636719	24	4	233	11.65	-65.4180908203205	11.4276123047	66.4087112475632	97.1881836336526	164.643667906926	264.450095465572	300.379749643064
235	411.275787353516	271.589782714844	24	4	234	11.7	-82.9919433593591	131.0791015625	155.143138839574	191.397757598872	214.704252601227	256.22505858889	301.438438230759
236	406.339904785156	278.69384765625	24	4	235	11.75	-98.7176513672	142.08129882812	173.009451094851	286.290283552863	261.592098141307	257.31450224343	301.981146238459
237	431.77815246582	273.707992553711	24	4	236	11.8	508.76495361328	-99.7171020507801	518.445058291164	281.064014652778	315.8409601778	288.524037952998	302.803765719862
238	457.216400146484	268.722137451172	24	4	237	11.85	508.764953613279	-99.7171020507801	518.445058291163	355.316644876395	370.431298208679	320.024354389288	302.603214122124
239	459.224853515625	268.869720458984	24	4	238	11.9	40.1690673828205	2.95166015623977	40.2773667471386	425.996012648961	422.863639056426	335.138129715841	302.046775476557
240	433.113922119141	272.183059692382	24	4	239	11.95	-522.21862792968	66.2667846679608	526.406289957659	440.284162756728	466.42253714497	349.967255738059	301.357848563845
241	407.002990722656	275.496398925781	24	4	240	12	-522.2186279297	66.2667846679801	526.406289957682	454.572312864496	453.332468705575	363.210012183165	302.124571714191
242	436.123611450195	270.816375732422	24	4	241	12.05	582.41241455078	-93.6004638671807	589.885808829998	564.663263460074	465.377250279572	376.959300932862	287.150554026684
243	465.244232177734	266.136352539062	24	4	242	12.1	582.412414550779	-93.6004638672	589.88580883	577.528429413545	477.42203185357	401.752850436926	271.310485050619
244	436.184249877929	271.421096801757	24	4	243	12.15	-581.199645996099	105.694885253901	590.732119725029	480.668924762189	505.632591524756	425.425085804673	253.742028341413
245	407.124267578125	276.705841064453	24	4	244	12.2	-581.19964599608	105.69488525392	590.732119725014	490.470337802416	485.23025887489	420.564631826326	234.8976039335
246	407.825073242188	274.720458984375	24	4	245	12.25	14.0161132812602	-39.7076416015602	42.108766700903	500.271750842644	464.827926225024	413.995036521105	235.363092663507
247	438.674209594727	266.426422119141	24	4	246	12.3	616.98272705078	-165.88073730468	638.892874031133	446.601919589438	438.077641687924	392.137680260224	236.020722225761
248	469.523345947266	258.132385253906	24	4	247	12.35	616.98272705078	-165.8807373047	638.892874031138	392.932088336236	433.074402665173	369.399692546759	237.760172473714
249	454.254043579102	263.297203063965	24	4	248	12.4	-305.38604736328	103.29635620118	322.382963459003	448.986927687858	427.986532552919	370.570089410495	239.99063819321
250	438.984741210938	268.462020874024	24	4	249	12.45	-305.38604736328	103.29635620118	322.382963459003	385.684945573432	374.706726507682	347.434040113706	240.300611870956
251	423.715438842773	273.626838684082	24	4	250	12.5	-305.386047363301	103.296356201159	322.382963459015	365.877054487703	374.657604336635	324.297990816914	239.843298369009
252	408.446136474609	278.791656494141	24	4	251	12.55	-305.38604736328	103.296356201181	322.382963459003	409.371145516401	318.898110240876	297.987965576507	239.312537688569
253	427.360107421875	259.53377532959	24	4	252	12.6	378.27941894532	-385.15762329102	539.853418602491	356.481364679128	261.377353239948	269.945837758985	239.452895955871
254	446.274078369141	240.275894165039	24	4	253	12.65	378.27941894532	-385.15762329102	539.853418602491	300.328280985412	235.507587296233	243.033961217255	240.939603775307
255	447.196228027344	237.529891967773	24	4	254	12.7	18.4429931640591	-54.9200439453199	57.9340592726368	252.11127490832	209.637821352521	213.57014927811	239.894619108961
256	448.529510498047	235.932266235352	24	4	255	12.75	26.6656494140602	-31.9525146484204	41.6175449904376	156.877651992194	183.768055408804	213.411683083585	238.402976636234
257	452.154174804688	234.092376708984	24	4	256	12.8	72.4932861328205	-36.7977905273597	81.2979330735439	61.6440290760658	157.89828946509	183.517406498524	228.275443983598
258	449.144750976563	235.1330078125	24	4	257	12.85	-60.1884765625005	20.8126220703201	63.6853040218593	62.7942780259142	106.817272852796	155.49599055814	218.147911330963
259	446.135327148438	236.173638916015	24	4	258	12.9	-60.1884765624993	20.8126220702997	63.6853040218515	67.207829832197	58.0813898815913	144.84314667058	231.988733222458
260	443.125903320312	237.214270019531	24	4	259	12.95	-60.1884765625209	20.8126220703201	63.6853040218786	63.68530402186	52.4335720485378	130.633968003854	233.67633203369
261	440.116479492187	238.254901123046	24	4	260	13	-60.1884765624993	20.8126220703002	63.6853040218517	56.7568937133979	52.1657618305347	116.476584554853	221.334310155604
262	437.107055664062	239.295532226562	24	4	261	13.05	-60.1884765625005	20.8126220703195	63.6853040218591	54.5187506871169	48.136702756171	101.665774444276	208.037430424607
263	436.269165039062	238.109481811523	24	4	262	13.1	-16.7578125	-23.7210083007795	29.0432524795486	42.0728660711614	49.6146278763326	77.1529414748152	193.973550771945
264	438.875915527344	238.416168212891	24	4	263	13.15	52.1350097656398	6.13372802735967	52.4945888904464	37.1236938288725	54.1787060449262	56.4541217459407	179.62815067501
265	438.913665771484	238.478408813477	24	4	264	13.2	0.755004882799994	1.24481201171989	1.45588094210136	32.5881014904821	51.6301146551866	59.2246063915967	179.301497486923
266	437.280548095703	239.538421630859	24	4	265	13.25	-32.6623535156193	21.2002563476403	38.939442810407	42.4723620392673	49.185113700902	62.8109167513628	192.690428124438
267	435.238189697266	239.719467163086	24	4	266	13.3	-40.8471679687398	3.62091064453978	41.007342329907	53.8386614027355	45.4332594234612	64.4132077069725	177.226131669148
268	439.030334472656	238.713806152344	24	4	267	13.35	75.8428955078	-20.1132202148398	78.4645552234747	61.1873632392118	47.4886100968345	66.8961301151674	161.757119372981
269	433.768157958984	240.193664550781	24	4	268	13.4	-105.243530273441	29.5971679687398	109.326085707787	61.2465335729315	54.82685361029	93.4073770344213	153.985229911201
270	435.43310546875	241.129577636719	24	4	269	13.45	33.2989501953205	18.7182617187602	38.1993901244828	58.2784173564404	66.0156407346556	119.918623953674	147.143354922999
271	433.604705810547	240.418609619141	24	4	270	13.5	-36.5679931640602	-14.2193603515602	39.2352944790055	52.5048581544018	73.4560716721908	118.370629494294	139.269224475793
272	434.427032470703	241.436218261719	24	4	271	13.55	16.4465332031205	20.3521728515602	26.1667612474515	55.8150458178446	80.6897126577739	118.086895272706	132.262309784312
273	434.256072998047	238.962280273438	24	4	272	13.6	-3.41918945312045	-49.4787597656199	49.5967592132818	70.8439182300995	84.1776323540023	118.001263784906	121.053395110932
274	440.515960693359	238.309310913086	24	4	273	13.65	125.19775390624	-13.0593872070403	125.877024025001	85.6656097714502	132.636048023916	116.222340132764	109.370121385843
275	440.852592468261	232.652130126953	24	4	274	13.7	6.73263549804005	-113.14361572266	113.343752185757	103.101007959107	188.207133252161	145.032845695735	110.966073273604
276	441.189224243164	226.99494934082	24	4	275	13.75	6.73263549806052	-113.14361572266	113.343752185759	115.850406553603	187.556145287687	171.969173165292	114.935483982795
277	441.525856018066	221.337768554688	24	4	276	13.8	6.73263549804005	-113.14361572264	113.343752185737	209.457050229988	190.740531121951	170.934856839772	113.873669456994
278	441.862487792969	215.680587768555	24	4	277	13.85	6.73263549805938	-113.14361572266	113.343752185759	305.570348274222	188.513917472978	168.018248187821	113.252170657484
279	430.371780395508	243.062828063965	24	4	278	13.9	-229.81414794922	547.6448059082	593.910242406928	289.446680803923	177.617826655238	163.127313151822	112.630671857975
280	418.881072998047	270.445068359375	24	4	279	13.95	-229.81414794922	547.6448059082	593.910242406928	278.380054284794	224.050050656815	163.652741842144	112.009173058465
281	418.980621337891	272.078308105469	24	4	280	14	1.99096679688068	32.6647949218795	32.725414834265	261.177428392353	270.482274658393	162.061864396733	111.387674258956
282	417.974548339844	274.798767089844	24	4	281	14.05	-20.1214599609409	54.4091796875	58.0106195900924	145.778603080488	261.18000102177	162.858845124349	111.318406932213
283	417.419403076172	276.047454833984	24	4	282	14.1	-11.1029052734398	24.9737548828	27.3306227235523	142.529753039408	251.85886402164	164.953848747048	112.115190894028
284	417.408355712891	276.893188476562	24	4	283	14.15	-0.220947265619316	16.9146728515602	16.9161158476021	251.517868512862	193.618578279727	162.286121025746	112.325691445571
285	430.38673400879	251.089958190918	24	4	284	14.2	259.567565917979	-516.06460571288	577.665992201527	243.979947758746	139.098350432127	162.707540155611	113.812159695822
286	443.365112304688	225.286727905273	24	4	285	14.25	259.567565917961	-516.0646057129	577.665992201536	242.540299650928	136.567583505778	167.060051214228	114.361538899366
287	444.376190185547	225.387130737305	24	4	286	14.3	20.2215576171795	2.00805664063978	20.3210158195138	241.458553478967	134.977159126748	163.334131207015	114.859220614922
288	445.144805908203	226.037139892578	24	4	287	14.35	15.3723144531205	13.0001831054602	20.1323821844587	135.666947824847	141.393780021118	159.608211199801	117.268636639071
289	445.718811035156	225.997543334961	24	4	288	14.4	11.4801025390602	-0.791931152340339	11.5073849877974	21.6172984986944	146.954415396254	131.853966681529	117.820411414072
290	447.832000732422	224.786926269531	24	4	289	14.45	42.2637939453193	-24.2123413086	48.7079639309276	25.9743704947489	101.365029654406	104.099722163256	117.065093924229
291	447.523864746094	224.580505371094	24	4	290	14.5	-6.16271972656023	-4.12841796873977	7.41774557077472	40.2472603913081	63.6378277700627	104.404719023617	116.630797277884
292	447.788238525391	222.491851806641	24	4	291	14.55	5.28747558594091	-41.7730712890602	42.1063757997863	52.450277313541	65.4882613922602	104.549918591721	116.599761936822
293	451.153137207031	219.392395019531	24	4	292	14.6	67.2979736328	-61.9891357422	91.4968316672547	67.0631114839659	67.3575583779614	106.22911800315	118.898739030355
294	451.448120117188	215.778289794922	24	4	293	14.65	5.89965820313978	-72.2821044921801	72.5224695989617	105.658357041431	70.0893550833306	108.429042758378	117.273260955147
295	452.592376708984	209.79817199707	24	4	294	14.7	22.8851318359193	-119.60235595704	121.772134783052	105.002152289772	69.1010938943849	82.5914736959092	114.740977936549
296	445.054473876953	216.399261474609	24	4	295	14.75	-150.758056640619	132.02178955078	200.393973358099	94.4678563646146	72.2418545414564	56.7539046334393	112.336043448946
297	444.415411376953	218.23232421875	24	4	296	14.8	-12.7812500000005	36.6612548828198	38.8253520414894	87.7284328531203	74.1226780566936	58.7835843900716	110.451422771397
298	443.776348876953	220.06538696289	24	4	297	14.85	-12.7812499999993	36.6612548827999	38.8253520414703	71.139076304804	71.064455985182	66.519025090321	108.618034782676
299	443.137286376953	221.898449707031	24	4	298	14.9	-12.7812500000005	36.6612548828203	38.82535204149	38.8253520414819	69.9036701205015	72.5135096763229	94.4897666269728
300	442.498223876953	223.731512451171	24	4	299	14.95	-12.7812500000005	36.6612548827999	38.8253520414707	43.2432038236156	63.817917737412	70.4774460063137	80.3854277786079
301	441.859161376953	225.564575195312	24	4	300	15	-12.7812499999993	36.6612548828198	38.8253520414891	47.6610556057494	49.869981496816	71.1997301590364	81.2066503557721
302	441.461959838867	222.54485575358	24	4	301	15.05	-7.94403076171989	-60.3943888346396	60.9146109521582	52.0789073878826	52.0789073878829	70.3406787492945	81.6152926078842
303	441.064758300781	219.525136311849	24	4	302	15.1	-7.94403076171989	-60.3943888346203	60.914610952139	56.4967591700201	65.6804918026807	72.8436293136631	81.9434078181871
304	440.667556762696	216.505416870117	24	4	303	15.15	-7.94403076170056	-60.3943888346402	60.9146109521562	60.9146109521501	74.9376642693152	72.2604008845487	82.9343405550448
305	440.27035522461	213.485697428385	24	4	304	15.2	-7.94403076171989	-60.3943888346396	60.9146109521582	60.9146109521502	71.8537981182425	66.7744157174875	71.6531901606799
306	439.873153686524	210.465977986654	24	4	305	15.25	-7.94403076171989	-60.3943888346203	60.914610952139	83.6999279996119	70.1576057766164	57.6120356836651	60.7786748351669
307	439.475952148438	207.446258544922	24	4	306	15.3	-7.94403076171989	-60.3943888346402	60.9146109521588	97.7964211507478	66.5586794418953	57.5687143357779	61.5730001412569
308	440.650054931641	198.783401489258	24	4	307	15.35	23.4820556640602	-173.25714111328	174.841196189448	87.2108370664649	74.6228026421441	57.6278583655502	61.5467047503255
309	442.84912109375	192.592514038086	24	4	308	15.4	43.9813232421795	-123.81774902344	131.397076707835	79.4006006010828	74.617131648596	57.1255665724166	62.0413357874611
310	443.001373291016	192.961685180664	24	4	309	15.45	3.04504394532046	7.38342285156023	7.98669053074391	72.2027479316404	69.730913697563	56.6711333939598	63.4094610810933
311	444.094543457031	192.960021972656	24	4	310	15.5	21.8634033203	-0.033264160160229	21.8634286252284	65.5456772846763	65.3540898705141	58.0085816879269	64.2909706515648
312	444.410675048828	191.754516601562	24	4	311	15.55	6.32263183593977	-24.1101074218801	24.925347604947	51.4378421464443	63.0585212836728	58.6806666240478	63.908473554766
313	447.130462646484	185.220153808594	24	4	312	15.6	54.3957519531193	-130.68725585936	141.555842954627	52.2509903286611	49.5752249284197	57.6576976332243	62.2839744827525
314	448.812316894531	182.684295654297	24	4	313	15.65	33.6370849609409	-50.7171630859403	60.8579010166751	51.3075791399455	39.3134688755179	57.4396383517119	62.2235558204933
315	448.387054443359	182.25732421875	24	4	314	15.7	-8.50524902344091	-8.53942871093977	12.052431441828	53.9142946357052	41.488468669677	60.7149066254507	59.6879030571272
316	448.012329101562	183.028411865234	24	4	315	15.75	-7.49450683593977	15.4217529296801	17.1463726816503	33.6047725721631	45.8595575992373	64.8034450368945	55.453068043042
317	447.427429199219	184.833984375	24	4	316	15.8	-11.6979980468602	36.1114501953199	37.9589250837456	27.1890956045916	50.8026538062003	64.3624158924422	55.5433650124404
318	447.013885498047	186.79118347168	24	4	317	15.85	-8.27087402343977	39.1439819336	40.0082326369163	30.7259470106929	40.6925926243044	56.5743844103301	56.8674685240931
319	447.142547607422	185.357971191406	24	4	318	15.9	2.5732421875	-28.6642456054801	28.7795161788175	40.4115360585291	40.2621450548277	51.5691618985993	57.9905095430822
320	448.182769775391	184.295608520508	24	4	319	15.95	20.8044433593807	-21.2472534179597	29.7366884723346	47.6910129766954	51.6988995533384	56.3414761558728	57.9755803052248
321	449.473510742188	181.281646728516	24	4	320	16	25.8148193359398	-60.2792358398403	65.5743179208316	47.7804126764457	64.2528002032749	57.3822111440933	59.0820139522904
322	450.631805419922	177.748870849609	24	4	321	16.05	23.1658935546795	-70.6555175781398	74.3563096745768	53.3351945050639	65.6663105012115	57.4762683602376	58.3462518643775
323	450.733215332031	175.728652954102	24	4	322	16.1	2.02819824218068	-40.4043579101403	40.4552311356678	72.6718520959838	63.5735438922404	51.724319651842	57.4351482149917
324	451.173797607422	172.935516357422	24	4	323	16.15	8.81164550781932	-55.8627319336	56.5534253219089	88.0940643480207	63.8248549216807	52.1867107564378	56.4130817478911
325	444.891723632812	173.635925292969	24	4	324	16.2	-125.6414794922	14.0081787109403	126.419976426934	83.6416080257277	71.1944836420687	52.601390396767	55.9785990071224
326	438.966857910156	177.610061645508	24	4	325	16.25	-118.497314453119	79.4827270507801	142.685379181016	79.3666751080352	68.9048646889492	53.2941004024188	56.9302380028341
327	437.890869140625	179.982131958008	24	4	326	16.3	-21.5197753906205	47.44140625	52.0940280631119	74.3145153382975	64.1498829142749	53.5180156891028	56.4347056733368
328	437.465362548828	180.836013793945	24	4	327	16.35	-8.51013183593977	17.0776367187398	19.0805665472052	69.7171151881535	62.7560466793796	56.107078682636	54.1321653409248
329	437.937683105469	182.327651977539	24	4	328	16.4	9.44641113281932	29.8327636718801	31.2926264732205	49.7156650298777	64.1112764580478	58.8554525137479	52.2851439915778
330	435.887451171875	187.075546264648	24	4	329	16.45	-41.0046386718795	94.9578857421801	103.432975676214	44.6581578028221	53.5038812401956	59.2800272164898	53.9802603009193
331	435.400512695312	189.15315246582	24	4	330	16.5	-9.73876953126023	41.5521240234398	42.6781283896368	46.145418250724	42.3354006015628	60.1554462166539	55.2475793881015
332	435.868957519531	190.408950805664	24	4	331	16.55	9.36889648438068	25.1159667968801	26.8064919278339	53.9080375777981	41.3697208769942	58.0118371047072	56.4383505007911
333	434.576446533203	190.704376220703	24	4	332	16.6	-25.8502197265602	5.90850830078011	26.5168687867144	37.2906472922376	48.6406134730315	57.2125987967591	53.648792491287
334	435.894897460938	187.456497192383	24	4	333	16.65	26.3690185547	-64.9575805664	70.1057231085912	34.9551361732478	53.8860501058151	55.3865251440703	54.1090404652039
335	436.3291015625	186.536514282227	24	4	334	16.7	8.68408203123977	-18.3996582031205	20.3460242484118	38.0812839511662	47.365570790911	51.2422913887942	57.1569499567404
336	437.421966552734	185.437316894531	24	4	335	16.75	21.8572998046795	-21.9839477539199	31.0005727946876	51.1358086953391	51.4060277443585	49.0570309687737	58.710875304405
337	438.592956542969	183.667831420898	24	4	336	16.8	23.4197998047	-35.3897094726597	42.4372308174259	53.864062633832	51.8737912951395	48.5069954542314	60.1698631060312
338	441.132171630859	179.844787597656	24	4	337	16.85	50.7843017578	-76.4608764648403	91.7894925075788	57.4404942895843	51.6691509141387	51.6899462715195	60.4101145101635
339	442.993957519531	176.094100952148	24	4	338	16.9	37.2357177734409	-75.0137329101597	83.7469928010559	67.8569193154693	46.6617738300928	53.0011260845563	61.8648374777186
340	444.019287109375	174.480972290039	24	4	339	16.95	20.5065917968795	-32.2625732421801	38.2281825271734	65.6662986391128	48.9807015373928	51.6190444459657	64.1327722135318
341	447.484222412109	172.189453125	24	4	340	17	69.2987060546795	-45.8303833007801	83.0826979241124	52.2024931329383	55.7786613359847	53.1129476321098	64.8732218140823
342	446.182708740234	171.303909301758	24	4	341	17.05	-26.0302734375	-17.7108764648398	31.4841274356434	39.4594850263536	55.6442700314687	55.4004326413446	65.4175595024009
343	446.791290283203	170.242477416992	24	4	342	17.1	12.1716308593807	-21.2286376953205	24.4704649767063	40.5209087852013	54.7392790700074	55.5732653307321	84.0668948490339
344	447.784057617188	170.375183105469	24	4	343	17.15	19.8553466797	2.65411376954034	20.0319522681325	43.7004033565001	52.1162020632976	56.0313701739701	102.313775341011
345	448.739532470703	168.419326782227	24	4	344	17.2	19.1094970703	-39.1171264648403	43.5353013214118	45.6222414238247	55.8725181010205	61.7125095167139	101.359675688867
346	450.973968505859	164.003448486328	24	4	345	17.25	44.6887207031193	-88.3175659179796	98.9801707806067	57.2760650070765	54.819867519861	64.1276502063911	115.913682097682
347	451.714569091797	162.086898803711	24	4	346	17.3	14.8120117187602	-38.3309936523403	41.0933177722662	64.7729191002417	58.9270739875497	66.8217105229595	132.732472284445
348	453.005737304688	158.15657043457	24	4	347	17.35	25.8233642578205	-78.6065673828199	82.7395828929653	71.2241274168397	59.4773797473255	64.713150337691	132.688016459341
349	454.027191162109	155.468276977539	24	4	348	17.4	20.4290771484193	-53.7658691406199	57.5162227339585	65.939331683222	65.4009665178474	64.8742224416893	133.36215085728
350	452.122161865234	152.192352294922	24	4	349	17.45	-38.1005859375	-65.5184936523403	75.7913429044016	72.2319065512748	74.444317496035	68.9855172105738	131.912767303831
351	449.122848510742	154.233215332031	24	4	350	17.5	-59.9862670898392	40.8172607421801	72.5561921125182	61.6786944875744	72.4766390767975	69.5909974115108	131.241481247011
352	446.12353515625	156.274078369141	24	4	351	17.55	-59.9862670898403	40.8172607422	72.5561921125303	66.0290139354531	77.9991510144503	72.8232819000947	131.061653165439
353	447.559173583984	155.843994140625	24	4	352	17.6	28.7127685546795	-8.60168457031989	29.9735225744635	77.6645075752303	74.6870216053746	110.921190901309	131.873908768472
354	446.377960205078	159.62727355957	24	4	353	17.65	-23.6242675781193	75.6655883789	79.2678199733518	79.013946470373	77.6322428200809	149.241025537951	131.323408509332
355	446.378173828125	166.325714111328	24	4	354	17.7	0.00427246093977374	133.96881103516	133.968811103288	83.7663954776258	82.0985163201272	151.47705998894	131.094531665811
356	444.940582275391	170.021102905273	24	4	355	17.75	-28.7518310546795	73.9077758789	79.3033865882318	87.6953487231748	84.3621273031605	182.770333226591	131.20990081661
357	443.301879882812	174.549652099609	24	4	356	17.8	-32.7740478515807	90.5709838867199	96.318437148794	89.2354717047088	86.7194898126396	216.957949114659	131.322906386204
358	443.568298339844	177.016220092773	24	4	357	17.85	5.32836914063978	49.3313598632801	49.6182888022085	86.5325250650242	162.365002055292	213.686086647163	130.977635177025
359	443.520568847656	181.364379882812	24	4	358	17.9	-0.954589843759095	86.9631958007795	86.9684348810218	89.710308135948	233.081084558055	213.723175630003	130.641856972902
360	444.053436279297	187.363464355469	24	4	359	17.95	10.6573486328193	119.98168945314	120.454077904865	89.6725841476534	228.509802481844	212.206490161696	131.543530757482
361	443.090667724609	192.024688720703	24	4	360	18	-19.2553710937602	93.2244873046801	95.1923019428508	237.034655387409	293.064027376384	209.370014861912	130.98013409321
362	442.353851318359	196.774368286133	24	4	361	18.05	-14.736328125	94.9935913086	96.1298172073212	376.926697411401	355.916747214868	206.722873689533	133.350416330029
363	430.87158203125	234.381980895996	24	4	362	18.1	-229.64538574218	752.15225219726	786.428645000985	370.487079898664	352.685151688952	208.174552206212	134.042357639031
364	419.389312744141	271.989593505859	24	4	363	18.15	-229.64538574218	752.152252197259	786.428645000984	496.417746616821	349.814108439926	206.615446844694	135.044003146883
365	417.935943603516	276.156188964844	24	4	364	18.2	-29.0673828125	83.3319091797	88.2559903411785	622.160910282082	342.314464003266	200.476553814909	135.205005605625
366	430.554290771484	242.181488037109	24	4	365	18.25	252.366943359359	-679.494018554699	724.845635533636	468.335647990496	334.377902420664	198.292151426829	133.688036659664
367	443.172637939453	208.206787109375	24	4	366	18.3	252.366943359381	-679.49401855468	724.845635533625	322.701519468451	326.726257566427	195.824102249448	133.345722410644
368	442.696228027344	208.928909301758	24	4	367	18.35	-9.52819824218068	14.4424438476602	17.3023335430546	314.141848107868	253.984102357133	197.242120016359	132.29099985053
369	440.890319824219	211.214447021484	24	4	368	18.4	-36.1181640625	45.7107543945199	58.2580023907599	172.338058224508	180.149809131334	196.409491504114	131.203563735511
370	440.433502197266	213.440948486328	24	4	369	18.45	-9.13635253905909	44.5300292968801	45.4576335382626	31.2916048507722	172.443305147974	194.10154430439	130.337052243441
371	439.660339355469	213.272338867188	24	4	370	18.5	-15.4632568359409	-3.37219238279999	15.8266861168372	39.6325567237707	103.520275477273	192.36927077491	128.928231544272
372	440.173095703125	212.436401367188	24	4	371	18.55	10.2551269531205	-16.71875	19.6133686649468	37.5980987942167	35.731457284029	193.877550759963	128.072348066316
373	441.593017578125	209.850204467773	24	4	372	18.6	28.3984375	-51.7239379883	59.0070929080472	30.7447621880805	41.799088343765	157.163524376754	127.381359825307
374	442.622436523438	207.677444458008	24	4	373	18.65	20.5883789062602	-43.4552001953	48.0857127429899	34.7024927300373	43.0048745683024	120.846980755814	125.541781945845
375	442.180999755859	207.333602905273	24	4	374	18.7	-8.82873535158069	-6.87683105470001	11.1909505075814	40.1713097172857	45.8886246055147	118.93295122231	122.369671705458
376	443.028167724609	205.76725769043	24	4	375	18.75	16.943359375	-31.3269042968602	35.6153388266213	43.9656199637593	50.3606391291557	84.6057400927371	121.55521569979
377	443.568115234375	203.482315063477	24	4	376	18.8	10.7989501953205	-45.6988525390602	46.9574536011886	48.4116503423881	61.0288439534988	49.7334957066292	121.433010015604
378	446.445922851562	200.851745605469	24	4	377	18.85	57.5561523437398	-52.6113891601597	77.9786441404154	61.0324870229488	60.3429463963747	50.8959130538971	122.961379200836
379	447.982696533203	197.689605712891	24	4	378	18.9	30.7354736328205	-63.2427978515602	70.315864636134	66.0187855282741	61.5441523802951	48.6839518410177	123.086755114388
380	447.970581054688	193.974868774414	24	4	379	18.95	-0.242309570299994	-74.2947387695398	74.2951339103848	81.886378189712	65.4225972966457	48.4676143251865	122.941389962745
381	445.081604003906	194.879638671875	24	4	380	19	-57.7795410156398	18.0953979492199	60.5468313532478	76.72027282899	65.6912047082016	48.4864482266323	121.690093130336
382	440.2412109375	198.935119628906	24	4	381	19.05	-96.8078613281205	81.1096191406199	126.295416908378	74.6766544182019	63.7355341292294	49.4218224430984	120.479602676549
383	438.993408203125	201.224563598633	24	4	382	19.1	-24.9560546875	45.7888793945403	52.1481173368057	69.8127075703426	59.9927377640291	46.5881674444018	101.006551519402
384	436.621643066406	203.069580078125	24	4	383	19.15	-47.4353027343795	36.9003295898398	60.0977725821934	65.3636238881291	54.363029113733	44.4681170469957	81.6200098371451
385	434.804931640625	204.785217285156	24	4	384	19.2	-36.3342285156205	34.3127441406199	49.9753996710879	45.5846900687468	51.0466040448583	44.2627895960077	80.093244024473
386	433.832061767578	206.434768676758	24	4	385	19.25	-19.4573974609398	32.9910278320403	38.3014129421807	43.2652026990681	46.612257324109	44.8182799727524	62.4470653535905
387	433.661468505859	207.794143676758	24	4	386	19.3	-3.41186523438068	27.1875	27.4007478114663	34.0494038092641	37.8148009326979	47.0419177817604	45.6936967604001
388	432.742462158203	209.601440429688	24	4	387	19.35	-18.3801269531193	36.1459350586	40.5506804884124	32.280500519374	32.8333884924288	48.680638385314	47.1965201182082
389	432.968170166016	210.265045166016	24	4	388	19.4	4.51416015626023	13.2720947265597	14.0187781331734	27.8608907600888	27.3920817136963	49.7640187246613	46.0490543342884
390	433.279235839844	212.297927856445	24	4	389	19.45	6.22131347655909	40.6576538085801	41.1308832216373	30.044911796649	23.1029818953697	51.7812356210998	46.0081197895987
391	433.005767822266	213.060546875	24	4	390	19.5	-5.46936035155909	15.2523803711	16.2033641457545	22.4015742857895	23.9453552373032	51.0109154857616	47.4915490813122
392	432.167541503906	214.783508300781	24	4	391	19.55	-16.7645263672	34.4592285156199	38.3208529942674	20.7347596181284	30.3483014342915	47.0816545931349	47.7331725882598
393	432.180999755859	214.899429321289	24	4	392	19.6	0.269165039059089	2.31842041016023	2.3339929341151	13.9254632713654	37.3685390065989	44.8495786620497	48.2412783561326
394	431.918151855469	215.007598876953	24	4	393	19.65	-5.25695800779999	2.16339111328011	5.6847047948677	20.0298197145176	45.1650083355896	42.3930389184757	48.1916808364746
395	431.633972167969	214.796142578125	24	4	394	19.7	-5.68359375	-4.22912597656023	7.08440148782207	30.6516910719339	52.5158671973414	41.253536826636	49.4619194771017
396	432.980865478516	212.887222290039	24	4	395	19.75	26.9378662109409	-38.1784057617199	46.7251463615159	52.3355037274083	55.4095736474142	40.2883906144439	50.9091579276171
397	435.442321777344	209.034957885742	24	4	396	19.8	49.2291259765591	-77.0452880859403	91.4302097813489	69.5952570530508	56.348508253572	41.653897814171	52.0464992832524
398	439.007476806641	204.797592163086	24	4	397	19.85	71.3031005859409	-84.7473144531199	110.753056211487	91.1062711233173	56.8657688316705	43.4971271825192	50.9013901789465
399	441.161499023438	200.734024047852	24	4	398	19.9	43.0804443359398	-81.2713623046801	91.9834714230801	90.7893275803107	57.3939961232552	43.4141568275591	51.837645543884
400	444.416534423828	196.01594543457	24	4	399	19.95	65.1007080078	-94.3615722656398	114.639471839155	82.04532543521	59.4040917579024	43.548625254011	51.204315120882
401	443.403381347656	193.999099731445	24	4	400	20	-20.2630615234398	-40.3369140625	45.1404286464829	61.3960339359328	56.6314259915845	46.4966499359921	50.3927709007146
402	444.676574707031	191.98176574707	24	4	401	20.05	25.4638671875	-40.3466796875	47.7101990558451	45.1927351934596	52.9594941940505	46.0445227334212	47.8204616888839
403	444.706176757812	191.607604980469	24	4	402	20.1	0.592041015619316	-7.48321533201988	7.5065987151008	27.7019123924874	49.6257153584396	49.8943892678634	46.8554540930367
404	444.206634521484	191.381454467773	24	4	403	20.15	-9.99084472656023	-4.52301025391989	10.9669777107141	22.4735244028583	41.6633053195286	51.9152446259535	46.3796882681427
405	445.509521484375	190.994033813477	24	4	404	20.2	26.0577392578205	-7.74841308592045	27.1853578342942	23.8736629528911	34.5813833106806	54.6610493581956	45.289370792465
406	445.911712646484	190.133453369141	24	4	405	20.25	8.04382324217954	-17.2116088867199	18.9984886983371	37.8553967809464	37.5837262245699	57.0000358824818	44.4324100380628
407	447.533020019531	187.930145263672	24	4	406	20.3	32.4261474609409	-44.0661621093801	54.7108918060093	38.1338754455977	35.7405372132704	57.0510807847444	44.358599623128
408	449.502319335938	184.597778320312	24	4	407	20.35	39.3859863281398	-66.6473388672	77.4152678553772	41.4608542288738	42.9230097040563	53.122141972579	43.7822789996411
409	449.716125488281	184.017974853516	24	4	408	20.4	4.27612304686022	-11.5960693359199	12.3593710339706	52.6939280462816	46.4364931286519	53.9112723631067	44.2500982043871
410	450.776580810547	182.100692749023	24	4	409	20.45	21.2091064453193	-38.3456420898597	43.8202517506746	47.6074114736497	49.9180069584889	50.6273946206643	43.6708544060214
411	453.597015380859	179.616912841797	24	4	410	20.5	56.4086914062398	-49.6755981445204	75.1638577853763	47.9906226271662	57.368645773379	49.7746263156677	43.6742289709634
412	453.416625976562	178.164154052734	24	4	411	20.55	-3.60778808593977	-29.0551757812597	29.2783089428496	54.7391108117061	61.1426673754382	48.5592687846329	43.699539561981
413	455.263519287109	174.653793334961	24	4	412	20.6	36.9378662109398	-70.2072143554602	79.3313236229601	58.375159688104	56.6185685867185	48.8613295240237	47.1596375876386
414	455.610412597656	172.374954223633	24	4	413	20.65	6.93786621094091	-45.5767822265597	46.10181195667	62.0433635004764	66.1592394066848	50.3663376178096	55.632371970775
415	456.505615234375	169.406997680664	24	4	414	20.7	17.9040527343795	-59.3591308593801	62.0004961326638	74.6779232772268	66.6734059306479	49.325204758294	64.0701139365875
416	458.8935546875	165.387588500977	24	4	415	20.75	47.7587890625	-80.3881835937403	93.5048768472387	65.2465145462707	61.9655264067654	48.5764294616818	71.5168372805578
417	461.178924560547	161.369491577148	24	4	416	20.8	45.7073974609398	-80.3619384765796	92.4511078266014	77.5793680016634	61.3780003559955	47.063301432085	72.9244107517302
418	460.918029785156	159.782073974609	24	4	417	20.85	-5.21789550781932	-31.7483520507801	32.1742799681795	74.9716521731919	54.7996493439911	44.0674308167629	72.2316792680795
419	455.565399169922	160.401077270508	24	4	418	20.9	-107.052612304681	12.3800659179801	107.766079233634	61.8876893130544	54.2961821069674	45.086039581215	70.8139266411354
420	453.162322998047	160.868408203125	24	4	419	20.95	-48.0615234375	9.34661865233977	48.9619169903061	48.0780774347642	48.7324025580991	43.7930835580318	69.2264939757443
421	451.777984619141	161.104064941406	24	4	420	21	-27.6867675781193	4.71313476561988	28.0850625465512	44.3527841417116	39.7842131499845	40.8518080059347	68.7798995895005
422	450.700103759766	161.559509277344	24	4	421	21.05	-21.5576171875	9.10888671876023	23.4030484351505	31.0129962122713	32.9839354887317	41.3545563905408	67.773399595478
423	451.057739257812	160.984222412109	24	4	422	21.1	7.15270996091931	-11.5057373047	13.5478135029162	22.4931529430064	31.5162930468074	44.4248859074138	67.8266874248885
424	449.903778076172	162.682647705078	24	4	423	21.15	-23.0792236328	33.9685058593801	41.0671395864325	17.6807369869146	24.0128397557453	59.3494993155965	68.2117395655936
425	450.132568359375	162.903701782227	24	4	424	21.2	4.57580566406023	4.42108154297955	6.3627006439813	17.8897935426993	20.9127611854157	73.4791785149795	72.7934655941224
426	450.287567138672	163.03190612793	24	4	425	21.25	3.09997558593977	2.56408691406023	4.02298276609253	18.6798019519033	19.738089605104	86.0336386786337	78.3136027014096
427	450.350219726562	164.252716064453	24	4	426	21.3	1.25305175779999	24.4161987304602	24.4483312140738	17.0126832992192	21.3311124250861	88.7977407187161	81.4862556311764
428	450.497741699219	165.115081787109	24	4	427	21.35	2.95043945313978	17.2473144531199	17.4978555489363	19.3323694278251	34.0501224708365	91.34121656358	82.3851570570897
429	449.239715576172	166.161865234375	24	4	428	21.4	-25.1605224609398	20.9356689453199	32.7315463230121	21.7954422232934	64.4028165242257	87.716580919164	84.3994388919024
430	449.205780029297	167.059280395508	24	4	429	21.45	-0.6787109375	17.9483032226602	17.9611312870108	24.7724313074729	98.2259544718598	87.8255933308244	84.3461478415569
431	450.007659912109	166.903259277344	24	4	430	21.5	16.0375976562398	-3.12042236328011	16.3383467434342	49.4204429897698	132.283064207283	87.7851728633333	87.7160256257503
432	449.457214355469	168.791320800781	24	4	431	21.55	-11.0089111328	37.7612304687398	39.3332766349712	111.792949749232	144.611545948701	86.987530406323	92.6889213545245
433	447.182830810547	175.450531005859	24	4	432	21.6	-45.4876708984398	133.18420410156	140.737913960421	177.119539515895	151.166140080353	86.7920453257533	95.7791781422238
434	447.747182210287	192.670989990234	24	4	433	21.65	11.2870279948004	344.4091796875	344.594080120324	242.770686191272	151.420322082583	86.0571415133775	99.7001727215804
435	448.311533610026	209.891448974609	24	4	434	21.7	11.2870279947799	344.4091796875	344.594080120323	264.450660589928	154.738425476233	96.2617264299508	103.223700196537
436	448.875885009766	227.111907958984	24	4	435	21.75	11.2870279948004	344.4091796875	344.594080120324	252.911837170935	155.832256121562	108.050775941137	105.959618153629
437	449.211517333984	234.490936279297	24	4	436	21.8	6.71264648435908	147.58056640626	147.733148628249	191.047694415933	152.64394838756	115.909209830268	108.721880336237
438	449.279907226562	238.642562866211	24	4	437	21.85	1.36779785156023	83.0325317382801	83.0437968654567	132.357311436572	139.53396818067	120.702883297416	112.515512552876
439	450.121063232422	240.192718505859	24	4	438	21.9	16.8231201172	31.0031127929602	35.2733663453143	68.8938260518525	107.711466502529	123.71283820259	114.419349787878
440	451.698455810547	242.205337524414	24	4	439	21.95	31.5478515625	40.2523803711	51.1421652235144	40.8372361851916	94.2974983880418	124.899212125082	115.998835392993
441	450.871337890625	243.289733886719	24	4	440	22	-16.5423583984398	21.6879272461	27.2766531967277	26.1560991904048	83.818487674992	134.580243245566	117.855665282612
442	451.109436035156	243.576217651367	24	4	441	22.05	4.76196289062045	5.72967529295966	7.45019929494498	24.3752385891254	87.2068737118351	144.023286318508	119.191530936862
443	451.289031982422	243.129028320312	24	4	442	22.1	3.59191894531932	-8.9437866211	9.6381118915227	56.2376853395119	90.2396265144804	147.133470377034	119.135730577493
444	451.422241210938	244.440734863281	24	4	443	22.15	2.66418457032046	26.2341308593801	26.3690633389169	98.7431492981315	96.005354322597	140.050846127564	118.500598105343
445	445.530792236328	253.159591674805	24	4	444	22.2	-117.8289794922	174.37713623048	210.454398975447	133.576511238479	95.0599987739309	132.968221878094	119.59693264821
446	441.284118652344	264.37255859375	24	4	445	22.25	-84.9334716796807	224.2593383789	239.803972989826	154.323153838556	113.328230369569	125.885597628624	120.155404697236
447	439.385955810547	273.252807617188	24	4	446	22.3	-37.9632568359398	177.60498046876	181.61700899668	167.635470056069	135.402624249457	128.646019953758	120.465476773361
448	438.953002929688	278.904815673828	24	4	447	22.35	-8.65905761717954	113.0401611328	113.37132489191	133.88231220835	154.732972573398	133.689808542171	120.260422989033
449	438.194458007812	283.489013671875	24	4	448	22.4	-15.1708984375205	91.6839599609398	92.9306444264795	127.913311441007	172.390225752599	141.122118656591	120.315004293615
450	436.141723632812	283.851135253906	24	4	449	22.45	-41.0546875	7.24243164062045	41.688609736854	137.228737260435	171.638945368146	144.172077455161	121.484727080647
451	434.552856445312	273.47412109375	24	4	450	22.5	-31.77734375	-207.54028320312	209.958969153111	155.142791308239	167.952707582257	147.926157701891	123.764810116442
452	432.934020996094	262.179840087891	24	4	451	22.55	-32.3767089843602	-225.88562011718	228.194138093818	177.14498144913	170.085166195682	151.395531467401	125.774261346334
453	433.046447753906	252.033383178711	24	4	452	22.6	2.24853515624091	-202.9291381836	202.941595130933	209.395578527942	177.139990569862	151.479415829234	124.894094310945
454	433.158874511719	241.886926269531	24	4	453	22.65	2.24853515625909	-202.9291381836	202.941595130933	207.992103723506	186.238882990585	150.944054697309	116.66368678259
455	433.271301269531	231.740469360352	24	4	454	22.7	2.24853515624091	-202.92913818358	202.941595130913	202.941595130929	193.284156136391	142.932138866469	108.834244317845
456	433.383728027344	221.594012451172	24	4	455	22.75	2.24853515625909	-202.9291381836	202.941595130933	199.137189831485	182.524085034212	132.260033453334	100.530385306411
457	433.496154785156	211.447555541992	24	4	456	22.8	2.24853515624091	-202.9291381836	202.941595130933	195.332784532041	167.388438685346	125.021743716454	97.9021547252502
458	440.730422973632	205.770286560058	24	4	457	22.85	144.68536376952	-113.54537963868	183.919568633711	177.172733744841	148.225859085069	119.81796268065	96.3964619370565
459	447.964691162109	200.093017578125	24	4	458	22.9	144.685363769539	-113.54537963866	183.919568633714	157.056066344918	129.497883642019	116.91717038464	96.7939915147337
460	446.779998779297	194.612533569336	24	4	459	22.95	-23.6938476562398	-109.60968017578	112.141341194913	131.835282239762	114.225332364792	118.070242036213	96.4608352846618
461	446.789184570312	189.49462890625	24	4	460	23	0.183715820299994	-102.35809326172	102.358258131318	97.3145283386542	96.5673593244116	112.949376987318	96.9685787557458
462	447.483489990234	185.716003417969	24	4	461	23.05	13.8861083984398	-75.5725097656199	76.8376746051566	63.6629827519973	79.9583212372263	107.525236374161	97.6137395714705
463	448.023040771484	185.545700073242	24	4	462	23.1	10.791015625	-3.40606689454034	11.3157991281693	51.2779309847435	62.495934791439	102.654718244856	98.4848635182238
464	447.643249511719	184.860870361328	24	4	463	23.15	-7.59582519529999	-13.6965942382795	15.6618407004294	36.0786523039054	47.5954577786955	93.2765274376159	98.406931089863
465	450.062103271484	184.187606811523	24	4	464	23.2	48.3770751953	-13.4652709961	50.2160823586441	28.0813602346902	42.8563279360346	84.7002667575967	93.7618404365498
466	449.024871826172	183.374267578125	24	4	465	23.25	-20.7446289062398	-16.2667846679602	26.3618647271278	27.6773412442239	43.3746689404238	75.1751729841977	88.7382273184601
467	447.897613525391	184.831771850586	24	4	466	23.3	-22.5451660156193	29.1500854492199	36.8512142590805	31.5279328053937	47.6620340629757	67.1582894967419	84.352962338614
468	447.724975585938	185.263305664062	24	4	467	23.35	-3.45275878906023	8.63067626951988	9.29570417583769	34.4347248873256	57.0835774046434	59.1031153319418	82.0378207000644
469	448.985687255859	184.055740356445	24	4	468	23.4	25.2142333984193	-24.1513061523398	34.9147985062782	50.6706855769421	57.0551712332127	52.4658643728762	80.0879138966594
470	448.630889892578	180.837738037109	24	4	469	23.45	-7.09594726561932	-64.3600463867199	64.7500427683039	67.2427078912611	55.1752011504013	48.7495931141626	79.1853133746142
471	446.710296630859	175.815353393555	24	4	470	23.5	-38.4118652343807	-100.44769287108	107.54166817521	86.489813565063	53.7829866439838	46.010999809601	74.463587464972
472	447.5810546875	169.893463134766	24	4	471	23.55	17.4151611328205	-118.43780517578	119.711325830675	82.5824096610318	54.3582577562574	43.8319476755399	68.8524087240805
473	449.812744140625	165.112075805664	24	4	472	23.6	44.6337890625	-95.6277465820398	105.531232544847	75.9156774134769	55.7102958724447	45.4903112072141	64.2582689298832
474	450.566558837891	165.263580322266	24	4	473	23.65	15.0762939453205	3.03009033203978	15.3777789861224	56.8952877110256	57.3362709670569	45.8698074824168	59.4621765120351
475	452.128234863281	165.094345092773	24	4	474	23.7	31.2335205078	-3.38470458985967	31.4163815305293	41.4738076212536	54.6428582922905	44.5915420066307	59.6199076383979
476	451.579315185547	165.386840820312	24	4	475	23.75	-10.9783935546807	5.84991455077954	12.4397196629537	24.9307781798263	48.6473306787781	45.2164211835861	65.7675440922276
477	453.479064941406	166.350524902344	24	4	476	23.8	37.9949951171807	19.2736816406403	42.6039253818159	32.0901322730821	40.0018612881041	43.6841809607739	71.9151805460572
478	453.8310546875	167.435668945312	24	4	477	23.85	7.03979492187955	21.7028808593597	22.8160853377103	33.3700391711041	33.8970450097847	44.2576787194783	71.380708863066
479	451.796417236328	165.88410949707	24	4	478	23.9	-40.6927490234398	-31.0311889648398	51.1745494524012	40.3993736465307	34.6844437316208	43.2586574086785	70.5567293189306
480	450.878265380859	164.231201171875	24	4	479	23.95	-18.3630371093807	-33.0581665039	37.8159160206396	38.5299149549545	34.0078828628601	40.3003847130154	71.6862086983122
481	448.550109863281	163.740432739258	24	4	480	24	-46.5631103515591	-9.81536865233977	47.5863920400865	42.8633118397432	36.6498557231883	35.977797942626	73.3469683588195
482	447.852355957031	165.249786376953	24	4	481	24.05	-13.955078125	30.1870727539	33.2566319239352	37.2787551901595	33.0101041652903	30.1795810740003	74.4794216599926
483	446.480804443359	167.000701904297	24	4	482	24.1	-27.4310302734409	35.0183105468795	44.4830697616534	34.6457265546161	32.805061566512	25.86181961491	78.0977234221818
484	445.321868896484	167.092788696289	24	4	483	24.15	-23.1787109375	1.84173583984034	23.2517662044829	32.9003377998459	29.1810438503	25.6478255864544	82.4741739936611
485	444.09765625	167.235809326172	24	4	484	24.2	-24.4842529296795	2.86041259765966	24.6507728429226	27.4902933756261	25.9579111337402	34.5395485191991	85.939106243139
486	442.318603515625	168.016906738281	24	4	485	24.25	-35.5810546875	15.6219482421801	38.8594482662353	22.7468112932808	23.3082652064739	56.3599152002574	90.1168679174589
487	442.058471679688	167.847702026367	24	4	486	24.3	-5.20263671873977	-3.38409423828011	6.20640980283609	21.0833325104404	20.3573008598966	76.6720715953726	94.0143702460038
488	441.150421142578	168.351165771484	24	4	487	24.35	-18.1610107422	10.0692749023403	20.7656593499269	17.2700957128644	17.8265942200353	83.6583023941901	96.6603020947221
489	440.407684326172	168.428176879883	24	4	488	24.4	-14.8547363281205	1.54022216798012	14.9343722902812	13.7161926131019	16.611207441288	88.647594264985	98.9737271098326
490	440.598175048828	168.632339477539	24	4	489	24.45	3.80981445312045	4.08325195311988	5.58458885504232	13.2243083441671	35.0712141755381	94.6228242824619	100.282984859009
491	439.873260498047	169.398147583008	24	4	490	24.5	-14.4982910156205	15.3161621093801	21.0899327674232	12.9063771467898	76.0699746773266	100.682936908038	100.304187212928
492	439.689880371094	169.359786987305	24	4	491	24.55	-3.66760253906023	-0.767211914060226	3.7469884581617	12.1390823721356	120.334039025455	105.126895644445	99.3496535660379
493	438.956665039062	169.977600097656	24	4	492	24.6	-14.6643066406398	12.3562622070199	19.1760033630405	52.8723326382119	134.511543221868	110.705135637149	97.3824610122727
494	439.067932128906	169.433975219727	24	4	493	24.65	2.22534179688068	-10.8724975585801	11.0978984170101	138.423756741551	148.11414467967	119.078540504905	97.6714664093837
495	433.270965576172	178.143737792969	24	4	494	24.7	-115.939331054681	174.19525146484	209.250840185424	227.443769706743	163.287737431184	127.286670479647	98.3291622240986
496	437.718063354492	200.141067504883	24	4	495	24.75	88.9419555664006	439.94659423828	448.84705328412	256.116709296947	178.057608609602	135.017314651332	101.10182384945
497	442.165161132812	222.138397216797	24	4	496	24.8	88.9419555663994	439.94659423828	448.847053284119	284.089206987205	189.896490428994	144.344559531234	101.969136007734
498	444.013031005859	230.05256652832	24	4	497	24.85	36.9573974609398	158.28338623046	162.540701314061	273.703142224155	203.583677054264	149.062925469966	102.113625511111
499	446.161285400391	237.288421630859	24	4	498	24.9	42.9650878906409	144.71710205078	150.960386868299	217.691460477653	221.545873568523	154.688796810987	105.87992428738
500	449.610412597656	244.357925415039	24	4	499	24.95	68.9825439453	141.3900756836	157.320516370178	152.349211151245	219.502126783757	160.265585005003	108.356856383916
501	454.133483886719	251.482940673828	24	4	500	25	90.4614257812591	142.50030517578	168.788644551607	151.050644811581	193.964654625337	164.63057648323	112.056314717691
502	454.941253662109	257.536071777344	24	4	501	25.05	16.1553955078	121.062622070319	122.135806652081	159.002540149841	168.355080037013	168.519726058075	114.256933865514
503	454.628234863281	265.332183837891	24	4	502	25.1	-6.26037597655909	155.922241210941	156.047869615739	165.301111343358	163.614307718063	168.903102409635	116.833505442128
504	453.502899169922	274.801544189453	24	4	503	25.15	-22.5067138671807	189.38720703124	190.719863559601	170.237848773021	161.263448942304	169.695107232313	117.389758014966
505	452.434112548828	284.181518554688	24	4	504	25.2	-21.3757324218795	187.5994873047	188.813372337761	184.36094892278	157.243432578823	162.118775928998	117.911035421844
506	452.040832519531	293.847137451172	24	4	505	25.25	-7.86560058593977	193.31237792968	193.472331699922	176.177970624546	151.203544356858	145.843732498643	118.077095943139
507	449.690765380859	303.193786621094	24	4	506	25.3	-47.0013427734409	186.93298339844	192.751307400878	163.524357734766	147.142961687157	127.266200420096	119.059482426018
508	450.696624755859	308.861877441406	24	4	507	25.35	20.1171875	113.361816406241	115.132978124569	149.185753814288	134.222527765007	120.568948628033	119.677887670221
509	450.752502441406	315.234222412109	24	4	508	25.4	1.11755371094091	127.446899414059	127.4517991107	132.169239940694	117.844340896103	123.112254309775	120.442075090914
510	448.678405761719	320.710632324219	24	4	509	25.45	-41.4819335937409	109.5281982422	117.120352735373	109.924974451534	104.73542507424	122.09088848537	121.440007097489
511	443.923706054688	318.109924316406	24	4	510	25.5	-95.0939941406193	-52.0141601562591	108.389762331952	92.2670849054675	97.7228103719496	123.429692527343	121.733477908262
512	440.203491210938	316.443237304688	24	4	511	25.55	-74.404296875	-33.3337402343602	81.529979955075	72.1643240574405	86.1773208031796	123.386972086583	125.620983920571
513	439.541137695312	315.27587890625	24	4	512	25.6	-13.2470703125205	-23.3471679687602	26.8435303942377	60.2850963341909	77.523589538002	122.961875247106	129.122764560258
514	440.88525390625	315.362426757812	24	4	513	25.65	26.8823242187602	1.73095703123977	26.9379948705642	63.2763808032048	84.9610596772472	115.700975525027	132.826497823596
515	442.077575683594	317.990844726562	24	4	514	25.7	23.8464355468795	52.568359375	57.7242141191254	62.4296671548255	86.938344391916	108.535400364041	142.104941490566
516	440.333374023438	323.906372070312	24	4	515	25.75	-34.8840332031193	118.310546875	123.346184677022	62.7800941705365	95.655840697829	101.136877234946	145.393479830068
517	439.666168212891	320.099578857422	24	4	516	25.8	-13.3441162109398	-76.1358642578	77.2964117131786	97.757795297054	99.6309824860084	93.7744053208028	136.707869775946
518	439.286041259766	321.477905273438	24	4	517	25.85	-7.6025390625	27.5665283203205	28.5956654727927	113.591592449641	111.701222729206	90.2928498704755	136.865140633629
519	430.463165283203	316.579772949219	24	4	518	25.9	-176.45751953126	-97.9626464843807	201.826500503152	128.035300592453	113.557610153952	86.1953533708418	141.959700095654
520	424.868072509766	312.637145996094	24	4	519	25.95	-111.90185546874	-78.8525390625	136.893199882061	136.832297817191	112.335375653841	82.6144291899743	146.895256320133
521	425.804046630859	302.90380859375	24	4	520	26	18.7194824218591	-194.66674804688	195.564725391083	160.622351287875	104.550944097942	78.8363793332945	151.544109340075
522	421.772491455078	298.373962402344	24	4	521	26.05	-80.6311035156193	-90.5969238281205	121.281397836869	129.357425010849	101.371489838426	82.7222417830674	152.777261396839
523	422.059692382812	291.002258300781	24	4	522	26.1	5.74401855467954	-147.434082031259	147.54593282621	111.079158858042	103.062110202949	89.3424267108812	152.88469408933
524	419.832388741629	290.538395472935	24	4	523	26.15	-44.5460728236594	-9.27725655692029	45.5018691180229	81.0665876034297	87.4296470644363	95.9578884148796	153.80573405678
525	417.605085100446	290.074532645089	24	4	524	26.2	-44.5460728236606	-9.27725655692029	45.501869118024	65.9106818596608	78.2905139880325	122.091107052133	NA
526	415.377781459263	289.610669817243	24	4	525	26.25	-44.5460728236594	-9.27725655692029	45.5018691180229	45.5018691180233	62.01691796876	144.943227161492	NA
527	413.15047781808	289.146806989397	24	4	526	26.3	-44.5460728236606	-9.27725655691916	45.5018691180238	45.5018691180235	65.8135010801264	146.149539131797	NA
528	410.923174176897	288.682944161551	24	4	527	26.35	-44.5460728236594	-9.27725655692029	45.5018691180229	45.5018691180233	66.9836306925568	153.161332639225	NA
529	408.695870535714	288.219081333705	24	4	528	26.4	-44.5460728236606	-9.27725655692029	45.501869118024	42.9672483340902	78.3581666758078	160.807145881533	NA
530	406.468566894531	287.755218505859	24	4	529	26.45	-44.5460728236594	-9.27725655692029	45.5018691180229	65.716320300592	131.846838450425	171.699624154896	NA
531	406.720764160156	286.133270263672	24	4	530	26.5	5.0439453125	-32.4389648437398	32.8287651983573	88.4653922670902	185.335510225042	179.658526152808	NA
532	406.962890625	278.174591064453	24	4	531	26.55	4.84252929687955	-159.17358398438	159.247228950533	111.214464233592	190.927588425167	182.167550707096	NA
533	407.205017089844	270.215911865235	24	4	532	26.6	4.84252929687955	-159.17358398436	159.247228950514	218.191807782826	203.260555075502	182.807512931554	NA
534	407.447143554688	262.257232666016	24	4	533	26.65	4.84252929688068	-159.17358398438	159.247228950533	327.703772115994	234.18464469863	191.910492588532	NA
535	435.626098632813	255.323707580567	24	4	534	26.7	563.5791015625	-138.67050170898	580.388586864193	316.138856549742	265.10873432176	NA	NA
536	463.805053710938	248.390182495117	24	4	535	26.75	563.5791015625	-138.670501709	580.388586864198	318.055717883913	297.300134336855	NA	NA
537	467.969665527344	245.496673583984	24	4	536	26.8	83.2922363281193	-57.8701782226597	101.422651119273	357.154825163668	298.521600334065	NA	NA
538	470.014862060547	237.306594848633	24	4	537	26.85	40.9039306640602	-163.80157470702	168.831535621369	312.025660860695	298.631395170552	NA	NA
539	452.811197916667	232.989186604818	24	4	538	26.9	-344.073282877599	-86.3481648763002	354.742765349307	266.896496557716	305.462818501256	NA	NA
540	435.607533772786	228.671778361003	24	4	539	26.95	-344.073282877621	-86.3481648763002	354.742765349327	280.904344118389	NA	NA	NA
541	418.403869628906	224.354370117188	24	4	540	27	-344.073282877599	-86.3481648762996	354.742765349306	279.207072457191	NA	NA	NA
542	423.014770507812	217.126815795898	24	4	541	27.05	92.2180175781193	-144.5510864258	171.461888922633	253.770811838844	NA	NA	NA
543	424.775604248047	209.305313110352	24	4	542	27.1	35.2166748047	-156.43005371092	160.345177315382	NA	NA	NA	NA
544	426.5810546875	198.071395874023	24	4	543	27.15	36.1090087890602	-224.67834472658	227.561462257572	NA	NA	NA	NA
545	NA	NA	24	4	544	27.2	NA	NA	NA	NA	NA	NA	NA
546	NA	NA	24	4	545	27.25	NA	NA	NA	NA	NA	NA	NA
547	NA	NA	24	4	546	27.3	NA	NA	NA	NA	NA	NA	NA
548	NA	NA	24	4	547	27.35	NA	NA	NA	NA	NA	NA	NA
549	NA	NA	24	4	548	27.4	NA	NA	NA	NA	NA	NA	NA
550	NA	NA	24	4	549	27.45	NA	NA	NA	NA	NA	NA	NA
551	NA	NA	24	4	550	27.5	NA	NA	NA	NA	NA	NA	NA
552	NA	NA	24	4	551	27.55	NA	NA	NA	NA	NA	NA	NA
553	NA	NA	24	4	552	27.6	NA	NA	NA	NA	NA	NA	NA
554	NA	NA	24	4	553	27.65	NA	NA	NA	NA	NA	NA	NA
555	NA	NA	24	4	554	27.7	NA	NA	NA	NA	NA	NA	NA
556	NA	NA	24	4	555	27.75	NA	NA	NA	NA	NA	NA	NA
557	NA	NA	24	4	556	27.8	NA	NA	NA	NA	NA	NA	NA
558	NA	NA	24	4	557	27.85	NA	NA	NA	NA	NA	NA	NA
559	NA	NA	24	4	558	27.9	NA	NA	NA	NA	NA	NA	NA
560	NA	NA	24	4	559	27.95	NA	NA	NA	NA	NA	NA	NA
561	NA	NA	24	4	560	28	NA	NA	NA	NA	NA	NA	NA
562	NA	NA	24	4	561	28.05	NA	NA	NA	NA	NA	NA	NA
563	NA	NA	24	4	562	28.1	NA	NA	NA	NA	NA	NA	NA
564	NA	NA	24	4	563	28.15	NA	NA	NA	NA	NA	NA	NA
565	NA	NA	24	4	564	28.2	NA	NA	NA	NA	NA	NA	NA
566	NA	NA	24	4	565	28.25	NA	NA	NA	NA	NA	NA	NA
567	NA	NA	24	4	566	28.3	NA	NA	NA	NA	NA	NA	NA
568	NA	NA	24	4	567	28.35	NA	NA	NA	NA	NA	NA	NA
569	NA	NA	24	4	568	28.4	NA	NA	NA	NA	NA	NA	NA
570	NA	NA	24	4	569	28.45	NA	NA	NA	NA	NA	NA	NA
571	NA	NA	24	4	570	28.5	NA	NA	NA	NA	NA	NA	NA
572	NA	NA	24	4	571	28.55	NA	NA	NA	NA	NA	NA	NA
573	NA	NA	24	4	572	28.6	NA	NA	NA	NA	NA	NA	NA
574	NA	NA	24	4	573	28.65	NA	NA	NA	NA	NA	NA	NA
575	NA	NA	24	4	574	28.7	NA	NA	NA	NA	NA	NA	NA
576	NA	NA	24	4	575	28.75	NA	NA	NA	NA	NA	NA	NA
577	NA	NA	24	4	576	28.8	NA	NA	NA	NA	NA	NA	NA
578	NA	NA	24	4	577	28.85	NA	NA	NA	NA	NA	NA	NA
579	NA	NA	24	4	578	28.9	NA	NA	NA	NA	NA	NA	NA
580	NA	NA	24	4	579	28.95	NA	NA	NA	NA	NA	NA	NA
581	NA	NA	24	4	580	29	NA	NA	NA	NA	NA	NA	NA
582	NA	NA	24	4	581	29.05	NA	NA	NA	NA	NA	NA	NA
583	NA	NA	24	4	582	29.1	NA	NA	NA	NA	NA	NA	NA
584	NA	NA	24	4	583	29.15	NA	NA	NA	NA	NA	NA	NA
585	NA	NA	24	4	584	29.2	NA	NA	NA	NA	NA	NA	NA
586	NA	NA	24	4	585	29.25	NA	NA	NA	NA	NA	NA	NA
587	NA	NA	24	4	586	29.3	NA	NA	NA	NA	NA	NA	NA
588	NA	NA	24	4	587	29.35	NA	NA	NA	NA	NA	NA	NA
589	NA	NA	24	4	588	29.4	NA	NA	NA	NA	NA	NA	NA
590	NA	NA	24	4	589	29.45	NA	NA	NA	NA	NA	NA	NA
591	NA	NA	24	4	590	29.5	NA	NA	NA	NA	NA	NA	NA
592	NA	NA	24	4	591	29.55	NA	NA	NA	NA	NA	NA	NA
593	NA	NA	24	4	592	29.6	NA	NA	NA	NA	NA	NA	NA
594	NA	NA	24	4	593	29.65	NA	NA	NA	NA	NA	NA	NA
595	NA	NA	24	4	594	29.7	NA	NA	NA	NA	NA	NA	NA
596	NA	NA	24	4	595	29.75	NA	NA	NA	NA	NA	NA	NA
597	NA	NA	24	4	596	29.8	NA	NA	NA	NA	NA	NA	NA
598	NA	NA	24	4	597	29.85	NA	NA	NA	NA	NA	NA	NA
599	NA	NA	24	4	598	29.9	NA	NA	NA	NA	NA	NA	NA
600	NA	NA	24	4	599	29.95	NA	NA	NA	NA	NA	NA	NA
601	NA	NA	24	4	600	30	NA	NA	NA	NA	NA	NA	NA
