# Supplementary material for: An automated feeding system for the African killifish reveals the impact of diet on lifespan and allows scalable assessment of associative learning
Source: eLife. 2022 Nov 10;11:e69008. doi: 10.7554/eLife.69008 (PMC9788828; doi:10.7554/eLife.69008)
Supplement: Figure 6—source data 3. [file elife-69008-fig6-data3.zip › Filtered and Interpolated Trajectories with Kinematics/t25_REC000 DLC_likelihood-euclidean-filtered_splines-interpolated_kinematics_02_resnet50_TrainAllTheThingsJun28shuffle1_1030000.csv]

	x2	y2	fishnum	recording_num	bodyparts_coords	seconds	velocity_x	velocity_y	velocity_xy	velocity_xy_5frame	velocity_xy_10frame	velocity_xy_20frame	velocity_xy_40frame
1	30.48831	237.2217	25	0	0	0	0	0	0	NA	NA	NA	NA
2	30.51083	235.4586	25	0	1	0.05	0.450400000000002	-35.2620000000002	35.2648763525411	NA	NA	NA	NA
3	32.2598	232.7951	25	0	2	0.1	34.9794	-53.27	63.7279477494764	30.0583752648603	NA	NA	NA
4	32.51267	231.9839	25	0	3	0.15	5.05740000000003	-16.2239999999997	16.9939833694161	36.3205155851023	NA	NA	NA
5	32.60982	230.2714	25	0	4	0.2	1.94299999999998	-34.2500000000001	34.3050688528679	34.9703563472572	28.4475497335309	NA	NA
6	33.07669	228.7771	25	0	5	0.25	9.3374	-29.8860000000002	31.31070160121	28.4677796122134	30.5542584272044	NA	NA
7	33.84636	227.577	25	0	6	0.3	15.3934	-24.0019999999998	28.5140801633156	28.0922813225457	29.1486393616642	NA	NA
8	32.73409	226.4821	25	0	7	0.35	-22.2453999999999	-21.8979999999999	31.2150640742573	26.8367242022014	24.7507456804425	NA	NA
9	32.95799	225.7602	25	0	8	0.4	4.47800000000001	-14.4380000000001	15.1164919210776	24.7880012693066	28.6766112484212	NA	NA
10	32.3438	224.5006	25	0	9	0.45	-12.2838	-25.1920000000001	28.0272832511467	23.3269223760711	32.8544209238724	28.4500419026936	NA
11	32.3545	223.4473	25	0	10	0.5	0.213999999999999	-21.0659999999996	21.0670869367358	21.0337117486716	30.3754945850056	28.8693281439418	NA
12	31.47235	224.0358	25	0	11	0.55	-17.6430000000001	11.7699999999996	21.2086856971382	29.2609411742968	30.5581520804915	27.7074327335629	NA
13	31.7797	223.0974	25	0	12	0.6	6.14699999999999	-18.768	19.7490109372596	38.8721176455434	29.5068079859292	25.0167684848846	NA
14	33.1938	225.5287	25	0	13	0.65	28.2820000000001	48.6259999999999	56.2526390492037	35.9629879007046	29.0361580962227	26.0413432269188	NA
15	34.16119	229.2078	25	0	14	0.7	19.3477999999999	73.5820000000001	76.08316560738	37.7893817849119	28.4525340718564	27.0902464621973	NA
16	33.87172	229.3579	25	0	15	0.75	-5.78939999999989	3.00200000000018	6.52143821254175	37.9799042231868	27.1843978606791	26.9825050619489	NA
17	34.12107	230.8543	25	0	16	0.8	4.98699999999999	29.9279999999999	30.3406551181742	28.8113750181486	26.2662261054617	26.7084096982887	NA
18	34.88255	231.5554	25	0	17	0.85	15.2296	14.0219999999999	20.7016231286341	18.0329504981693	25.2827912893267	26.1950053537546	NA
19	34.80118	231.0413	25	0	18	0.9	-1.62739999999999	-10.2819999999997	10.4099930240127	18.4058078206535	23.4060752054165	27.7125647692365	NA
20	35.00106	232.1327	25	0	19	0.95	3.99760000000001	21.8279999999999	22.1910430074838	14.7430704260116	21.3260720005222	28.5118559843492	29.3166120244863
21	35.06617	231.7185	25	0	20	1	1.30219999999994	-8.28399999999988	8.38572482496283	12.5856783554666	23.5895155388922	28.5430025132564	30.28889310653
22	35.05854	232.3198	25	0	21	1.05	-0.152599999999978	12.0259999999996	12.0269681449645	18.0007753926844	22.8586673160859	28.1032049665684	30.0573014451665
23	35.25347	232.7756	25	0	22	1.1	3.89859999999999	9.11600000000021	9.91466277590941	24.6191935028751	22.88320272158	28.771088333724	29.5846841632534
24	36.20851	234.3883	25	0	23	1.15	19.1007999999999	32.2539999999998	37.4854782101014	28.7732232571308	26.3889714422504	28.3067398552294	29.6367953517499
25	34.492	236.5549	25	0	24	1.2	-34.3302	43.3320000000003	55.2831335584374	30.9742642061603	28.571177896842	25.4342026148225	29.5967719761283
26	35.94473	236.6763	25	0	25	1.25	29.0546000000001	2.42799999999988	29.1558735962413	33.1807270876934	29.9016071658337	26.8994384306623	29.4919320580645
27	34.87374	236.253	25	0	26	1.3	-21.4198	-8.46600000000024	23.0321728901119	34.7771674918165	29.940183827675	26.6352238199366	28.9794301010151
28	34.6826004575864	237.282759830324	25	0	27	1.35	-3.82279084827189	20.5951966064805	20.9469771835751	32.523162290809	32.2593853781212	26.7779623374788	28.2717505091169
29	35.9394149278289	239.177144229356	25	0	28	1.4	25.1362894048499	37.8876879806398	45.4676802307165	31.0299910745366	33.2074045050423	27.1985933641864	28.2991119279777
30	37.52412	240.7041	25	0	29	1.45	31.6941014434221	30.5391154128802	44.0131075533999	28.9061034491898	29.5423332291227	30.183182146279	28.2511063647576
31	38.5255487249697	241.120372336692	25	0	30	1.5	20.028574499394	8.3254467338395	21.6900175148794	31.338043668549	30.2093613224324	31.7084580691182	30.4978336048038
32	38.86812	241.6379	25	0	31	1.55	6.8514255006059	10.3505532661603	12.4127347633781	31.6376415182682	30.4117803237873	32.4071701567701	31.326585183465
33	38.31475	243.198	25	0	32	1.6	-11.0674	31.2020000000001	33.1066782803713	26.5615041674365	30.6727219533776	34.1525998416223	34.4919206468927
34	36.24596	244.3091	25	0	33	1.65	-41.3758	22.2219999999999	46.9656694793122	29.3887315703282	28.0082152861225	33.232247476581	34.8113531667434
35	35.58635	244.967	25	0	34	1.7	-13.1921999999999	13.1580000000002	18.6324207992414	31.9174571983849	31.7951863957161	32.1032974900593	34.2570603903792
36	37.37182	245.1115	25	0	35	1.75	35.7093999999999	2.88999999999987	35.8261545293378	30.0074002382063	33.5153089724028	32.00135905418	34.9177331821359
37	38.61425	245.2725	25	0	36	1.8	24.8486	3.22000000000003	25.0563629036618	24.3787890539768	34.8741564858653	31.2504505037414	35.8678206157482
38	38.74713	246.4428	25	0	37	1.85	2.6576	23.4059999999999	23.5563934794781	37.0288686239957	36.0458143051233	30.3484956644792	36.2119600437556
39	39.57886	246.0024	25	0	38	1.9	16.6346	-8.80800000000022	18.8226135581647	37.6418863744774	33.2570904481196	28.8856590867189	36.6679847339836
40	40.29343	250.0337	25	0	39	1.95	14.2914	80.6260000000003	81.882818649336	37.8308557733456	34.6642617509959	27.9903567451659	36.190701846239
41	42.13393	249.4061	25	0	40	2	36.81	-12.552	38.8912432817466	42.0842283720403	33.7933567859277	32.4526646963512	36.6955775066137
42	41.46191	250.519	25	0	41	2.05	-13.4403999999999	22.2579999999999	26.0012098980027	42.1353918422625	32.0891206836955	34.5499654003616	37.0242885809593
43	39.7068	249.1253	25	0	42	2.1	-35.1022	-27.8739999999999	44.8232564729516	32.2996548779962	30.0242693755808	40.2127529600615	37.2765451645199
44	39.67237	248.172	25	0	43	2.15	-0.688600000000008	-19.0660000000003	19.0784309092758	29.944827197378	29.7631028873153	41.3159664782574	36.9258887075791
45	38.13681	248.7341	25	0	44	2.2	-30.7112000000001	11.2420000000003	32.7041338280042	26.3473855940453	24.1855270946157	43.079918165936	36.4499771760549
46	39.03486	247.7183	25	0	45	2.25	17.9610000000001	-20.3160000000003	27.1171048786557	17.9643103791212	31.3900204202996	42.9360279336095	36.1342387374007
47	39.4108931260786	247.579881599934	25	0	46	2.3	7.52066252157192	-2.76836800132003	8.01400188133926	17.390813932368	34.2257743148578	45.1004174115597	36.6307435116308
48	39.38527	247.723	25	0	47	2.35	-0.51246252157199	2.86236800132031	2.90788039833112	16.0713993112353	44.3796916149997	45.6459577500324	36.706178881014
49	39.98759	247.1806	25	0	48	2.4	12.0464	-10.8480000000003	16.2109486755096	32.8352136432211	49.3748425083951	46.1373761037807	35.9592694865823
50	39.15942	246.1716	25	0	49	2.45	-16.5634	-20.1799999999997	26.1070607223408	42.1041630356704	51.495574580876	42.1982215461989	34.9827737674683
51	35.47777	242.0228	25	0	50	2.5	-73.633	-82.9760000000005	110.936176538585	70.7950728508782	52.0786990812913	41.6826969441091	34.7942095599263
52	37.88663	243.2816	25	0	51	2.55	48.1771999999999	25.1760000000002	54.3587488435854	81.3588710844223	58.1117141394239	41.6414070051484	34.5976720126001
53	38.81184	236.0222	25	0	52	2.6	18.5042	-145.188	146.36242947437	86.9197498505168	61.267646124484	40.4004904874175	34.3638132127637
54	38.93497	232.5729	25	0	53	2.65	2.46260000000007	-68.9859999999999	69.0299398432302	71.3221845193615	62.5116493202461	40.6195299385772	33.5035570425485
55	40.01167	230.1017	25	0	54	2.7	21.534	-49.4240000000002	53.911454552813	74.1192652431774	60.2109159977821	40.7966568620504	33.3673830753039
56	39.78827	228.4695	25	0	55	2.75	-4.4680000000001	-32.6439999999997	32.9483498828087	51.7402193980898	51.9753734679187	40.2671184206214	32.521784753472
57	37.80613	225.6859	25	0	56	2.8	-39.6427999999999	-55.6720000000001	68.3441524626651	43.6644275560699	49.057039695439	42.0110365195202	32.8820547890636
58	37.69698	223.966	25	0	57	2.85	-2.18299999999999	-34.3979999999999	34.4672002489322	33.5020821450474	36.4212893598353	43.0638620975489	32.628765990638
59	38.62089	222.8712	25	0	58	2.9	18.4782	-21.8960000000004	28.6509806331305	32.6285624164759	31.8642173687593	43.0328798864456	32.3872240000569
60	38.75947	222.8018	25	0	59	2.95	2.77159999999995	-1.38800000000003	3.09972749770037	23.9948141477006	30.0977391432248	41.9751907897707	31.1143381689235
61	38.93991	221.3842	25	0	60	3	3.60879999999995	-28.3519999999999	28.5807512399515	21.1023593215808	28.4555377599514	37.1357544235014	30.5510307120686
62	40.18856	221.5435	25	0	61	3.05	24.9730000000001	3.18600000000004	25.1754111187882	20.0640071814488	25.9103588996165	34.6453786248387	30.7354225185577
63	40.27031	220.5466	25	0	62	3.1	1.63499999999999	-19.9379999999996	20.0049261183336	26.6933961414023	24.8600780706138	28.5148734654659	30.1238057997382
64	39.15945	220.17	25	0	63	3.15	-22.2172	-7.53200000000049	23.4592199324703	24.2825131034269	23.5541104526452	25.6911476068395	30.1851789717841
65	37.47349	220.8349	25	0	64	3.2	-33.7192	13.2980000000003	36.2466722974677	27.8259036515325	23.7394655817594	23.6548479846719	29.8918689153076
66	37.9334	220.1484	25	0	65	3.25	9.19820000000001	-13.7299999999999	16.5263360500747	28.6177968196467	22.296135379084	22.1075415733345	29.5931309851843
67	35.81084	220.4552	25	0	66	3.3	-42.4512	6.13599999999963	42.8923638593164	27.0442137238416	20.2337175542385	20.6636921665674	29.5370242936303
68	36.97477	220.7398	25	0	67	3.35	23.2786	5.69200000000023	23.9643919589044	20.7855350221166	20.6084575710965	19.6115742312435	29.9436659418512
69	37.51885	221.2981	25	0	68	3.4	10.8816	11.1660000000001	15.5913044534446	20.3097576547411	19.5180778449197	18.6370718963331	29.87939322016
70	37.75272	221.2166	25	0	69	3.45	4.67739999999992	-1.63000000000011	4.95327878884276	12.6415314569444	17.2119568261189	20.0304547916482	29.5771565562847
71	37.12131	220.8977	25	0	70	3.5	-12.6281999999999	-6.37800000000027	14.1474492131974	12.5991183225462	15.7595453867176	19.419364480028	26.942846350913
72	37.17677	220.677	25	0	71	3.55	1.10919999999993	-4.41399999999987	4.55123287033291	11.9919419659979	15.4170254335183	19.8294380319669	26.3441604986459
73	36.01376	220.9175	25	0	72	3.6	-23.2602	4.80999999999995	23.7523262869134	13.6383786301213	14.3630703918733	19.8471211120589	23.9379391190967
74	36.59645	220.6839	25	0	73	3.65	11.6538	-4.67199999999991	12.5554226707028	11.209333118694	13.720033340021	19.7508280049909	23.350705379453
75	37.11619	220.2783	25	0	74	3.7	10.3948000000001	-8.11199999999985	13.1854621094598	18.1925194100922	16.3214440015369	18.9870809685649	23.3078137037302
76	37.03202	220.3325	25	0	75	3.75	-1.68340000000001	1.08400000000017	2.00222165606119	16.1270224612003	16.5425935809721	18.9191435497472	22.8401174492778
77	38.94401	220.8208	25	0	76	3.8	38.2397999999999	9.76599999999962	39.4671643273239	15.4481247140441	19.4251585096953	17.0630120677404	23.304104794694
78	38.95782	220.1497	25	0	77	3.85	0.276199999999989	-13.4219999999999	13.424841542454	19.0045093729526	19.0857846530213	16.8234697861536	26.3352845301934
79	39.0489	219.7008	25	0	78	3.9	1.8216000000001	-8.97800000000018	9.1609339349219	21.8758540432501	19.983578165062	16.7259065538743	27.3633142723789
80	38.05803	218.511	25	0	79	3.95	-19.8174	-23.7959999999998	30.9673854040019	20.6577976092983	20.7622051110108	17.1791223227987	28.0855733887155
81	38.16441	219.322	25	0	80	4	2.12759999999989	16.2200000000001	16.3589450075487	22.0445468448422	22.0787417127768	16.7499382783247	28.0370380159935
82	38.36783	217.6656	25	0	81	4.05	4.06840000000003	-33.1279999999998	33.3768821575651	24.5190316160799	18.7089987019626	18.0429423724531	27.7007580059738
83	37.98476	218.6087	25	0	82	4.1	-7.66139999999993	18.8619999999997	20.3585877201732	22.5199008490691	19.2838691804338	19.3610047727275	27.9704736799136
84	38.59938	217.7247	25	0	83	4.15	12.2923999999999	-17.6799999999997	21.5333577911107	22.2816293823034	19.7317797677276	21.0102631520665	28.0174904804122
85	38.77893	218.7578	25	0	84	4.2	3.59100000000012	20.6619999999998	20.9717315689476	16.7601997946268	18.0368006440605	22.9607794227885	27.8003328370111
86	39.40029	219.1926	25	0	85	4.25	12.4271999999999	8.69599999999991	15.1675876737204	16.5231915160255	16.9572829756774	23.5726933252212	27.5787559539832
87	39.59197	218.977	25	0	86	4.3	3.8336000000001	-4.3119999999999	5.76973421918202	14.9445279193753	16.6607262352109	25.9445174228206	27.1902047185154
88	38.6966	218.6344	25	0	87	4.35	-17.9074000000001	-6.85200000000009	19.1735463271667	13.5537004390519	19.6362248924337	33.0589948291433	27.4831299973424
89	38.89103	217.9807	25	0	88	4.4	3.88860000000008	-13.0739999999997	13.6400398078596	11.6329365690513	22.036948139071	36.0895566484247	27.6304066998628
90	39.39069	218.4722	25	0	89	4.45	9.99319999999997	9.82999999999947	14.0175941673309	16.561252675795	25.1593537345661	36.1406919857829	28.7037407123785
91	39.12826	218.3799	25	0	90	4.5	-5.24860000000004	-1.84599999999989	5.5637683237173	22.7492582688419	25.0666449376656	36.654711551959	31.7539652052793
92	37.60821	218.3403	25	0	91	4.55	-30.401	-0.791999999999575	30.4113147529007	29.1293683587667	33.1800361436787	35.5720779799806	32.6018474445252
93	35.36518	217.2235	25	0	92	4.6	-44.8605999999999	-22.3360000000002	50.1135742924011	36.7650070300803	46.8341204778527	36.0938262477684	33.7273165435635
94	36.31993	215.1563	25	0	93	4.65	19.0949999999999	-41.3440000000003	45.5405902574837	38.5003533062799	52.4473335291219	36.2841529558335	35.5179417575001
95	36.52902	212.5549	25	0	94	4.7	4.18180000000007	-52.0279999999997	52.1957875238986	49.7988196115624	54.2445833275052	36.6135847054573	35.9777296489158
96	35.82138	212.476	25	0	95	4.75	-14.1528000000001	-1.57800000000009	14.2404997047155	70.9189826868635	56.3521401282407	36.2383683582192	36.0446716105859
97	39.40992	210.0259	25	0	96	4.8	71.7708	-49.0019999999998	86.9036462793132	75.765298699477	54.4834297247504	37.3173973692904	36.8234181649556
98	47.17899	209.517	25	0	97	4.85	155.3814	-10.1780000000002	155.714389668906	71.7241596249301	52.5514276031031	38.1427902085313	38.1019345024762
99	50.66308	209.6945	25	0	98	4.9	69.6818	3.55000000000018	69.7721703205512	74.2039269502015	50.5313577725961	38.5349068458513	38.7996715584252
100	51.79522	210.8244	25	0	99	4.95	22.6428	22.5979999999998	31.9900921511644	59.1680398379383	48.0678156763485	40.2283591019584	38.5073558159799
101	51.20874	209.6285	25	0	100	5	-11.7296	-23.9179999999999	26.6393363310724	34.1838725193427	47.4100917787728	46.7579921322339	38.6130046187895
102	50.79592	210.0447	25	0	101	5.05	-8.25639999999993	8.32400000000007	11.7242107179972	25.2974168457152	41.4547585949021	47.1607525165973	38.5470444193836
103	49.59066	209.0866	25	0	102	5.1	-24.1052000000001	-19.162	30.7935530759281	24.4114717277669	29.45145993921	48.0936283143996	39.0062208350097
104	48.39218	208.6756	25	0	103	5.15	-23.9695999999999	-8.22000000000003	25.3398919524136	20.6162566073441	24.6224801625808	50.0256203629337	39.5296820422486
105	48.62563	207.3175	25	0	104	5.2	4.66899999999995	-27.1620000000001	27.5603665614231	23.7414773518658	26.2121348764115	48.9946798750432	40.0433797421323
106	48.31498	207.0932	25	0	105	5.25	-6.21300000000005	-4.48599999999999	7.6632607289587	24.7190473590772	37.1638441362271	48.5166498959507	40.5575976924741
107	48.57638	208.4355	25	0	106	5.3	5.22800000000004	26.8459999999999	27.3503144406055	23.9475434794464	39.8380753084443	47.7023189070907	41.0416617300168
108	47.42287	207.0745	25	0	107	5.35	-23.0701999999999	-27.2199999999998	35.6814031119852	28.0127980250562	43.6358290256961	43.1448741758092	40.8203621505797
109	46.52145	207.6586	25	0	108	5.4	-18.0284	11.6820000000001	21.4823725542596	53.71143166511	49.5198829532714	41.5097864684256	41.890692052976
110	47.39676	209.8872	25	0	109	5.45	17.5062	44.572	47.886639289472	55.9346732650227	49.9215440737378	40.874019646177	47.8698006344517
111	49.92613	216.2077	25	0	110	5.5	50.5874	126.41	136.156428929228	62.552610692315	49.6232080131286	40.57129768562	53.7036292559443
112	48.71759	217.7039	25	0	111	5.55	-24.1708	29.9240000000003	38.4665224401689	75.0922224270964	53.9498792192792	41.5220108587866	54.1237150403823
113	47.31816	220.8448	25	0	112	5.6	-27.9886	62.8179999999998	68.7710902484465	71.8302901224195	56.8382884124085	41.9186154222509	54.0378653912103
114	45.88828	224.8035	25	0	113	5.65	-28.5975999999999	79.1740000000004	84.1804312281665	45.5349843611472	58.3970927742704	42.7752111286636	53.8342636082766
115	44.35639	225.1857	25	0	114	5.7	-30.6378000000001	7.64399999999966	31.5769777660877	51.9650851735358	55.5359044159424	43.4731747788072	52.7716436487416
116	44.24862	225.3934	25	0	115	5.75	-2.1553999999999	4.15400000000034	4.67990012286613	51.123966132502	43.9787512350129	44.876827026729	52.7598855273378
117	40.92142	226.5752	25	0	116	5.8	-66.5440000000001	23.6359999999996	70.6170265021121	41.7019631214444	43.2059464091289	44.7659260907431	51.003070026238
118	37.9416496177032	227.817265354257	25	0	117	5.85	-59.595407645936	24.8413070851399	64.5654950432776	39.2415187094653	40.2014018188058	43.497934092628	47.5394745568756
119	36.4292542437296	228.888806123831	25	0	118	5.9	-30.2479074794719	21.43081539148	37.0704161728782	42.4225181088787	36.0305393040558	45.2464772601006	46.3123847985861
120	36.1340727189729	229.806225540606	25	0	119	5.95	-5.903630495134	18.3483883355001	19.2747557061923	34.4468076447221	37.0248054838766	55.511242166945	46.0227353104481
121	36.8059438843272	230.585926836463	25	0	120	6	13.4374233070859	15.5940259171399	20.5848971199335	29.2788375051096	40.1304460403293	60.6492663796547	45.9139092380289
122	38.1947065806863	231.244313243288	25	0	121	6.05	27.775253927182	13.1677281365	30.7384741813288	30.3591154866672	35.581972962207	61.0866775641673	46.3174489299402
123	40.050199648944	231.797787992963	25	0	122	6.1	37.109861365154	11.0694949935004	38.725644345215	34.8080922582879	30.1575797728476	59.982102468021	45.6918372129243
124	42.1222619299944	232.26275431737	25	0	123	6.15	41.441245621008	9.29932648813974	42.4718060806664	37.8383739717799	32.0958617459308	57.6429068536195	45.5216965181729
125	44.1607322647313	232.655615448395	25	0	124	6.2	40.769406694738	7.85722262050001	41.5196395642959	36.717138279692	55.4865799179477	56.54860742244	45.3540168012243
126	45.9154494940486	232.992774617919	25	0	125	6.25	35.094344586346	6.74318339048	35.7363056873936	31.0363220405856	77.3197815242965	57.0031211587248	46.0389075960827
127	47.1362524588402	233.290635057826	25	0	126	6.3	24.4160592958319	5.95720879813996	25.132295720889	33.8326080051945	78.9674087192057	54.3038211453853	46.6024403126797
128	47.57298	233.5656	25	0	127	6.35	8.73455082319609	5.49929884347989	10.321563149683	76.1650675776074	79.7628031172362	51.934074937942	46.0605123273889
129	46.87108	236.2996	25	0	128	6.4	-14.038	54.6800000000002	56.4532359037108	116.801189076813	79.2552744031832	51.1149831287466	46.1121334233475
130	44.87752243097	248.800738420815	25	0	129	6.45	-39.8711513806001	250.0227684163	253.181937426361	121.217679158719	76.0724093610033	51.1714509747192	45.3113889891186
131	43.81123	260.6989	25	0	130	6.5	-21.3258486193999	237.963231583699	238.916913183422	128.489284193887	73.8757962771203	51.2565207904378	42.4605380839908
132	45.37175	262.4703	25	0	131	6.55	31.2103999999999	35.4280000000006	47.2147461304203	124.677940801172	73.0256693285636	51.1128870010938	42.3616633919392
133	47.02509	264.1177	25	0	132	6.6	33.0668	32.9480000000001	46.6795883255198	75.9797511443993	73.7105701030364	49.4650590035977	42.2717099216589
134	47.14148	265.9839	25	0	133	6.65	2.32780000000005	37.3239999999998	37.3965189401365	30.9504034774275	70.1341045115623	48.2681819076822	43.2046202486915
135	46.9234	266.4166	25	0	134	6.7	-4.36160000000001	8.65400000000022	9.69098914249748	24.8336594984079	46.8563220314907	47.2348588236414	46.1387735463389
136	46.56868	265.8265	25	0	135	6.75	-7.09440000000001	-11.8020000000001	13.7701748485632	18.9318560121861	25.1932600565791	47.2009881654364	47.6071146264727
137	46.80589	266.6235	25	0	136	6.8	4.74419999999995	15.9399999999994	16.6310262353223	15.5902682219528	23.2583652829819	48.4389545346163	47.0336153033386
138	47.10778	265.8198	25	0	137	6.85	6.0378	-16.0739999999998	17.170570894411	17.7328929185822	19.1673148899592	48.6230905621498	45.8426551667497
139	46.64935	266.7471	25	0	138	6.9	-9.1686	18.546	20.6885799889698	19.4361166357308	17.2810894121813	46.9777895865943	45.9113352816955
140	45.78534	266.2046	25	0	139	6.95	-17.2802	-10.8499999999992	20.4041126256445	21.683071067556	18.3973082862794	35.1115358112921	47.058245420125
141	46.89958	266.1917	25	0	140	7	22.2848	-0.258000000000038	22.2862934343063	19.4027737677323	20.5261800537526	24.2718097883268	47.7927195854292
142	46.1236	265.0345	25	0	141	7.05	-15.5195999999999	-23.1440000000009	27.8657983944484	18.9719106024098	23.8522397406689	23.6366492197111	48.3809831517531
143	46.09673	265.3217	25	0	142	7.1	-0.537400000000048	5.74400000000082	5.76908439529268	19.0617236539766	23.5356110212632	24.5613173752968	47.7596948638191
144	45.82474	264.4358	25	0	143	7.15	-5.43980000000005	-17.718000000001	18.5342641623571	21.6162434717744	23.8214746616263	28.7663336437635	47.4534235834471
145	45.2741	265.3212	25	0	144	7.2	-11.0128	17.7080000000001	20.8531778834787	26.0214084137817	23.3667495910935	35.7289396702378	47.299035463634
146	43.92578	264.201	25	0	145	7.25	-26.9663999999999	-22.4039999999991	35.058892523295	27.668448274794	23.3503595200744	38.2111080942206	47.4560865416757
147	43.07028	261.8577	25	0	146	7.3	-17.1100000000001	-46.866	49.8916231044852	28.6710387208429	24.0149331564403	39.7634094612918	48.8430830178069
148	42.38935	261.6945	25	0	147	7.35	-13.6185999999999	-3.26400000000035	14.004283700354	27.6717755282105	29.9553198606343	39.7512353955575	49.398719496474
149	41.95121	260.6017	25	0	148	7.4	-8.76279999999994	-21.8560000000002	23.5472163926017	25.0844755683745	40.2515778753458	40.7076874346444	49.0270433356087
150	41.67914	259.857	25	0	149	7.45	-5.44140000000013	-14.8939999999993	15.8568619203164	22.0084578990988	53.0605710541961	42.9450398655308	43.4594778591424
151	41.21278	260.86	25	0	150	7.5	-9.32719999999989	20.0599999999997	22.1223927241152	32.2421914464747	55.8960361346886	44.3289183804206	38.4766611751796
152	39.73806	259.964	25	0	151	7.55	-29.4944000000001	-17.9200000000003	34.5115347581068	51.8321170298487	55.6745791819148	45.6490793024125	37.7825894979533
153	40.3318	256.7599	25	0	152	7.6	11.8748000000001	-64.0819999999997	65.1729514372332	78.4493665801818	55.9668597698518	46.0543307240405	37.3550364186754
154	42.08253	250.9428	25	0	153	7.65	35.0145999999999	-116.342	121.496844309472	86.7075967010027	57.5939002076625	46.638665259212	37.6356888711775
155	37.40166	245.1506	25	0	154	7.7	-93.6174	-115.844	148.943109671982	89.3407004647307	62.5233301399682	47.3632121036266	38.1538088697305
156	34.6266	243.6169	25	0	155	7.75	-55.5011999999999	-30.6740000000002	63.4135433282198	79.6915280932289	65.3074772407668	47.7111849179149	39.1318590386659
157	35.56098	241.4238	25	0	156	7.8	18.6875999999999	-43.8619999999997	47.6770535767467	63.3556833854763	67.2832254483846	49.2472115009976	39.1966694866446
158	34.77219	241.117	25	0	157	7.85	-15.7758	-6.13600000000019	16.927089579724	46.5972936997545	62.1533415874466	50.1743484307981	39.2344176232201
159	35.29833	239.1969	25	0	158	7.9	10.5228	-38.4019999999998	39.8176207707089	43.9073577805308	53.0257526430783	51.0762970846231	39.0395715433589
160	32.41761	240.7178	25	0	159	7.95	-57.6143999999999	30.4180000000002	65.1511612433731	45.2257504320386	41.665853153057	51.8074199069926	39.1908429471277
161	30.09487	241.6375	25	0	160	8	-46.4548000000001	18.3939999999996	49.9638637321013	44.6151550816644	39.5263337011412	52.6815125620324	39.4048027570397
162	32.05035	239.7563	25	0	161	8.05	39.1096	-37.6239999999996	54.2690168342856	42.6958219006803	42.8198438200805	51.9285297761954	38.8617418221453
163	31.64898	240.3221	25	0	162	8.1	-8.0274	11.3159999999999	13.8741128278531	36.7344126063595	44.3818370917445	50.148755462054	39.1511955100855
164	32.36133	238.9895	25	0	163	8.15	14.247	-26.6520000000003	30.2209548657883	35.1453096217517	44.5586939615838	46.5050440985914	39.2797478134819
165	32.17168	240.7465	25	0	164	8.2	-3.79300000000001	35.1400000000001	35.3441147717694	40.4139372081225	41.091509674017	40.5786780692233	39.1589085610627
166	30.68314	242.2291	25	0	165	8.25	-29.7708	29.6519999999998	42.0183488090618	44.1485191018246	40.0555478832981	40.0526099831113	38.5585154721624
167	32.05765	246.0181	25	0	166	8.3	27.4902	75.7800000000003	80.6121547661396	46.4215660224872	36.5738341040063	38.6299295119974	37.6789544386449
168	32.10368	247.6448	25	0	167	8.35	0.920599999999894	32.534	32.5470222963637	45.4486067416745	38.1441693366614	38.7175998508828	37.8350482253332
169	31.6106	249.6648	25	0	168	8.4	-9.86159999999991	40.4000000000002	41.5861894691016	44.9657861448445	39.9843355541046	37.3714556520735	37.6005616134946
170	31.82008	251.1743	25	0	169	8.45	4.18959999999998	30.1899999999995	30.4793183677058	32.73373099989	39.4915029853895	35.4366460287245	38.9149048400028
171	31.88936	253.1533	25	0	170	8.5	1.38559999999998	39.5800000000003	39.6042458249115	32.1398195714982	40.5788862650813	34.4806871336589	39.9980715962165
172	32.4432	252.3538	25	0	171	8.55	11.0767999999999	-15.9899999999999	19.4518790413676	33.547105085722	34.4400152039144	32.0744043418782	41.4253195604691
173	32.69488	253.8111	25	0	172	8.6	5.03360000000001	29.1460000000001	29.5774651544044	33.5343992291045	33.0533626100211	32.2480602961306	41.5195519738033
174	32.97274	256.2263	25	0	173	8.65	5.55720000000008	48.3039999999994	48.6226170402205	36.1919863853182	30.1842173425632	31.9208303677518	40.4807865850499
175	31.66853	255.4441	25	0	174	8.7	-26.0842	-15.6439999999998	30.4157890846184	36.1462994079387	29.781782383432	30.9546050184988	39.3780876732853
176	33.45029	257.3984	25	0	175	8.75	35.6352	39.0859999999998	52.8921816059802	33.966905648544	28.9058263840197	29.40584602641	39.5291585470412
177	33.12652	258.3034	25	0	176	8.8	-6.47540000000006	18.1000000000006	19.2234441544699	26.8213295994044	27.5749745797501	26.1106973762921	39.9165909063433
178	32.1925	258.3004	25	0	177	8.85	-18.6803999999999	-0.0599999999997181	18.6804963574311	26.0291655377596	26.3519512555998	25.4957480198682	41.6417990904648
179	32.15595	257.6567	25	0	178	8.9	-0.731000000000108	-12.8740000000005	12.8947367945225	21.6196663827212	23.8573251813991	24.1248261423661	43.0528056758724
180	32.16727	258.9794	25	0	179	8.95	0.226400000000098	26.454	26.4549687763943	19.0036497515614	22.4177070516082	26.022389773013	42.8030254717364
181	31.71037	260.4524	25	0	180	9	-9.13800000000002	29.4600000000003	30.844685830788	18.7369968626555	18.2328057877386	27.3146306304007	42.4599707234941
182	31.61784	260.7453	25	0	181	9.05	-1.8506	5.85799999999949	6.14336099867117	20.8933207633938	17.7813795486698	30.9221093447427	41.8758394410595
183	31.52708	261.6079	25	0	182	9.1	-1.81519999999999	17.2519999999997	17.3472319129016	18.8062485654568	17.9381334297154	32.8903484855526	42.4812705979797
184	31.71191	260.4386	25	0	183	9.15	3.69659999999996	-23.3859999999993	23.6763562982138	14.845945192756	18.065434942169	34.4565290715084	43.351777775731
185	32.5092	260.5154	25	0	184	9.2	15.9458	1.53599999999983	16.0196077867094	16.5591093457782	22.2629971625939	38.1774972773473	44.756841031197
186	32.63081	261.054	25	0	185	9.25	2.43219999999994	10.7719999999995	11.0431689672842	17.1392699967753	25.7234348767817	39.005707110971	44.6117665305148
187	32.61129	260.3188	25	0	186	9.3	-0.3904	-14.7039999999993	14.7091817637821	15.2375491209443	34.2692441097354	41.2032523006891	43.9240772101292
188	33.30327	261.0578	25	0	187	9.35	13.8396	14.7799999999995	20.2480351678869	25.719745759731	39.4287457155055	44.5659983300469	44.036726828023
189	32.81846	260.5413	25	0	188	9.4	-9.69619999999992	-10.3300000000002	14.1677519190591	36.6009245608074	45.0557329616177	48.7341556996713	43.1961952597742
190	31.67189	263.765	25	0	189	9.45	-22.9314	64.4740000000002	68.4305909806427	51.9793788736927	53.9372875030863	50.1694049147483	43.3674401071218
191	30.03839	266.6006	25	0	190	9.5	-32.67	56.712	65.449062972666	61.7182214342357	59.7786084342035	50.4392543133292	42.6188821089252
192	30.22425	271.1769	25	0	191	9.55	3.71720000000003	91.5260000000001	91.6014533282088	74.873916802291	64.6251250527085	51.6772745402409	42.9860571993495
193	29.99984	274.6167	25	0	192	9.6	-4.48820000000005	68.7959999999998	68.942247970602	82.1548292464417	71.1938632303784	52.7144808998288	43.2346908234194
194	30.51173	278.5811	25	0	193	9.65	10.2378	79.2880000000002	79.9462287593357	82.9562923075996	79.4028764571736	54.7827251837102	42.8000496824121
195	28.82836	283.5452	25	0	194	9.7	-33.6674	99.2820000000006	104.835153201396	77.2708712317242	78.0758126669028	58.5590770438952	43.1125377136281
196	31.01719	286.2414	25	0	195	9.75	43.7766	53.9239999999995	69.4563782784558	80.6695050265211	75.1550737498768	59.8176870346197	42.3074307241302
197	30.20382	289.2936	25	0	196	9.8	-16.2674	61.0440000000006	63.1743479488318	83.9318361120562	69.0853049707464	61.7374570439663	42.3033742073877
198	29.16138	293.462	25	0	197	9.85	-20.8488	83.3679999999993	85.9354169445862	73.9967960873639	66.0002160841521	62.5777056361777	43.097454021735
199	29.42986	298.2674	25	0	198	9.9	5.36960000000001	96.1080000000004	96.2578841870113	67.353855192154	64.5097174058026	62.2675643771822	43.1744059831449
200	28.94869	300.9831	25	0	199	9.95	-9.62340000000005	54.3139999999994	55.1599530779345	60.8997387097686	63.180866584704	60.7124904412307	43.0409739918481
201	30.14359	302.3454	25	0	200	10	23.898	27.2460000000001	36.2416738024061	51.3309271417831	59.8567656350359	57.9231335874497	43.0971556505211
202	30.31812	303.8807	25	0	201	10.05	3.49060000000001	30.7060000000001	30.9037655369052	45.0875986995491	58.8497890352241	55.0500050539563	43.6321846494515
203	29.25643	305.4619	25	0	202	10.1	-21.2338	31.6240000000005	38.0913591046582	52.364937082044	53.9615480419771	53.5790331612861	43.694428840799
204	30.66455	308.3933	25	0	203	10.15	28.1623999999999	58.6279999999999	65.0412419758417	52.3596760779179	45.1322522971909	51.1435702933158	43.3672221013201
205	30.6094	312.9703	25	0	204	10.2	-1.10299999999995	91.54	91.5466449904091	56.7998393606795	43.3491682155586	48.047578149909	43.1602406439964
206	28.9447	313.6828	25	0	205	10.25	-33.294	14.2499999999995	36.2153687817753	56.5921689421711	40.6911934250226	45.6091543372894	43.3935292212001
207	30.15568	316.0458	25	0	206	10.3	24.2196	47.26	53.104581950713	45.1769058948326	41.0147051371662	43.4034961140862	43.7380723950321
208	29.40964	314.35	25	0	207	10.35	-14.9208	-33.9159999999993	37.0530070121164	34.3333993490732	41.1578502384201	41.6289097134231	43.3543500668072
209	29.21457	314.0028	25	0	208	10.4	-3.90140000000002	-6.94400000000087	7.9649267391491	29.0227107721273	37.7774231808289	37.6146562666185	44.6431708004235
210	29.04791	315.8618	25	0	209	10.45	-3.33319999999993	37.1800000000007	37.3291122616123	25.229570913653	32.914289715114	35.9125430689479	44.7082025282597
211	28.5714	315.9413	25	0	210	10.5	-9.53020000000002	1.58999999999992	9.66192589704559	25.7235315346691	31.3615430395428	35.7550569877129	43.7344960813729
212	30.05463	315.0965	25	0	211	10.55	29.6646	-16.8960000000004	34.1388826583415	30.3779404668251	27.9572031929484	35.587094758662	43.0526180518942
213	29.2078	316.882	25	0	212	10.6	-16.9366	35.7100000000003	39.5228101171971	31.4951800811547	29.296271384869	34.6743767817692	45.7189332732777
214	29.63496	315.3797	25	0	213	10.65	8.54320000000001	-30.0459999999998	31.2369713999291	33.7003753069584	30.0970602360461	31.95171901893	49.1888624391941
215	30.56341	317.3142	25	0	214	10.7	18.569	38.6900000000003	42.9153103332601	30.6848354722438	28.4759179223372	27.7614042440976	50.8843242129661
216	30.75657	316.298	25	0	215	10.75	3.86319999999998	-20.3240000000005	20.687902026064	32.8690112350689	30.8189205504032	26.9693714077806	51.4507383648
217	30.99443	315.3751	25	0	216	10.8	4.75720000000003	-18.4580000000005	19.0611834847687	29.816180005267	30.1594843801577	25.738687746098	51.7240168639407
218	30.88028	317.8947	25	0	217	10.85	-2.28300000000004	50.3920000000005	50.4436889313227	25.4566557635196	28.1909033251182	24.1309944974367	49.7750208806182
219	30.51752	317.1832	25	0	218	10.9	-7.25519999999996	-14.23	15.9728152509193	27.9374657938481	26.1260148570311	27.0187772236648	48.5234442109268
220	31.13709	318.0382	25	0	219	10.95	12.3914	17.1000000000004	21.1176891245234	29.6341332880716	22.6085187730813	28.7039146152888	48.6626794652799
221	31.9969187634735	319.451843429169	25	0	220	11	17.19657526947	28.2728685833797	33.0919521777064	23.5127954151675	22.5771997760183	29.5458585752962	48.4636687450827
222	32.7740663155415	320.588854101519	25	0	221	11.05	15.5429510413601	22.7402134470003	27.5445209558861	22.4358497087952	23.5201722992476	31.055231049832	47.8577153387756
223	33.4164364357161	321.344583555914	25	0	222	11.1	12.8474024034919	15.1145890879002	19.8369995668025	19.7603817826429	18.9657176100044	37.8588333852694	47.0858157410954
224	33.8719329035094	321.614383331217	25	0	223	11.15	9.10992935586606	5.39599550605999	10.5880867190579	17.2169337581886	23.9404942112836	47.2341545850725	46.4717662828857
225	34.0884594984333	321.293604966291	25	0	224	11.2	4.33053189847797	-6.41556729852027	7.74034949376176	17.4062113104236	28.9319113082404	53.7210702760233	44.8298998319813
226	34.01392	320.2776	25	0	225	11.25	-1.49078996866606	-20.3200993258201	20.3747120554346	14.4186398048413	28.2727966001891	57.2923223923107	44.2336761016654
227	33.7123409575828	318.88534291886	25	0	226	11.3	-6.03158084834391	-27.8451416228006	28.4909087170615	25.445138713772	31.9509777195062	60.0445376137952	44.4162062297415
228	33.71224	319.1303	25	0	227	11.35	-0.00201915165604305	4.89914162280002	4.89914203889058	38.1034408338379	47.5267634454206	57.9211320478133	44.3458566388012
229	34.29245	322.3647	25	0	228	11.4	11.6042	64.688000000001	65.7205812637117	39.3286594421897	68.3422943131139	59.4322321552352	45.057615105004
230	34.548479158754	325.907052599747	25	0	229	11.45	5.12058317507993	70.847051994939	71.0318600940909	46.4957441285889	84.8336217789654	61.4128158616118	46.7036124649429
231	34.3296498800939	327.213898200344	25	0	230	11.5	-4.37658557320191	26.13691201194	26.5008050971938	80.6348870859999	92.0074450086031	61.1722805024524	46.8030049546151
232	33.76519	324.0475	25	0	231	11.55	-11.2891976018781	-63.3279640068793	64.3263321490573	111.239449912456	96.5689029283429	60.1283359188892	46.4926637699199
233	32.9187764244183	315.308651768203	25	0	232	11.6	-16.928271511634	-174.77696463594	175.594856825946	131.563802724093	96.8765464856222	59.4972547004216	46.4979134858947
234	31.5918823391594	304.45226955957	25	0	233	11.65	-26.5378817051779	-217.127644172659	218.743395395991	144.686230575016	94.9239700991868	60.9918135468414	46.7791379509428
235	29.52043	296.0718	25	0	234	11.7	-41.429046783188	-167.609391191401	172.653624152276	146.642061728097	93.8937204149832	61.8983954198649	46.2209044815693
236	26.8477	292.321	25	0	235	11.75	-53.4546	-75.0159999999994	92.1129443518114	113.118205885245	94.0717644047157	61.4979807955502	47.4111850677031
237	25.23644	288.9844	25	0	236	11.8	-32.2252	-66.7320000000007	74.1054879144594	78.6084902859179	88.3056941182721	63.0937247133849	48.6645302703479
238	25.5131	288.6972	25	0	237	11.85	5.53319999999999	-5.74399999999969	7.97557761168408	56.2236381058735	71.4677459554227	64.5607187801657	47.6177422890107
239	25.57902	286.3884	25	0	238	11.9	1.31839999999997	-46.1760000000004	46.1948173993581	43.457298234415	53.6413327805689	63.0964529863431	48.0224079796625
240	24.72127	289.3012	25	0	239	11.95	-17.155	58.2560000000001	60.7293632520547	29.9693265084474	38.9631690607645	64.703310314597	48.7915727518592
241	24.34146	287.9391	25	0	240	12	-7.59619999999998	-27.242	28.2812449945189	29.8172860256009	30.9885165824973	64.060151333934	49.3231095045007
242	24.04334	287.7901	25	0	241	12.05	-5.96240000000002	-2.98000000000002	6.66562928462124	28.6741752752199	29.618546498427	61.9300964900077	49.3361411862037
243	23.72725	287.6162	25	0	242	12.1	-6.32179999999998	-3.47800000000007	7.21537519745164	21.7027000156555	32.2448910747092	55.13699358652	49.1561042806135
244	23.44581	289.6205	25	0	243	12.15	-5.6288	40.086	40.4792636474529	18.5197349305796	31.2689358734993	46.3241213168131	49.396864207383
245	22.17313	289.8522	25	0	244	12.2	-25.4536	4.63399999999979	25.8719869542329	29.2677664884066	35.5129002142109	38.7207386871154	50.5381093362439
246	22.74431	289.6154	25	0	245	12.25	11.4236	-4.73599999999919	12.3664195691393	34.6724961238176	34.0485382631522	37.5300477430955	50.4638199519152
247	20.50461	291.6417	25	0	246	12.3	-44.794	40.5259999999998	60.4057870737563	33.8636964717788	35.5544988617434	37.2845229269005	50.6484884503323
248	20.11832	289.9739	25	0	247	12.35	-7.72579999999998	-33.356	34.2390233745065	49.3231004127662	38.8062412176174	37.3143525302081	50.7913977337464
249	19.05968	291.4565	25	0	248	12.4	-21.1728	29.6519999999998	36.4352653872589	49.5773415957248	39.0069098530574	36.6125838040897	49.5372473219721
250	17.38342	296.335	25	0	249	12.45	-33.5252	97.5699999999995	103.16900665917	41.8412312350801	38.4783083134662	36.1703296421066	48.117209805882
251	16.84781	295.913	25	0	250	12.5	-10.7122	-8.43999999999937	13.637625483932	42.9399863114172	44.0715789036937	37.473938506549	48.4960023021732
252	16.24298	295.0107	25	0	251	12.55	-12.0966	-18.0460000000005	21.7252352705332	44.150123234336	44.950499355374	38.5439464535183	47.7435497488219
253	14.56453	296.0735	25	0	252	12.6	-33.569	21.2560000000008	39.7327987561917	27.6335162141662	42.3838139857069	38.8149538608053	43.7437483968536
254	15.5122	297.9747	25	0	253	12.65	18.9534	38.0239999999992	42.4859500018528	38.5658162116627	41.95623173468	37.8019148679246	38.7217169024067
255	14.88665	298.7921	25	0	254	12.7	-12.511	16.3480000000004	20.5859715583213	48.059767475668	36.8277590700022	39.1778232526228	34.9105942081358
256	11.85513	300.3643	25	0	255	12.75	-60.6304	31.4440000000002	68.2991254714144	41.8276416599967	40.8993387499459	39.4296591082802	34.4230060532204
257	8.555992	301.4062	25	0	256	12.8	-65.98276	20.838	69.1949915905595	39.7623402350241	41.5333940452932	38.2032521872797	33.8347152111179
258	8.152084	301.5496	25	0	257	12.85	-8.07815999999999	2.86799999999971	8.57216967783525	46.0220019258383	38.8236665039932	37.022076687327	34.5578975462299
259	7.967998	303.147	25	0	258	12.9	-3.68172000000001	31.9479999999999	32.1594428769901	43.2328612882291	36.5969198827918	35.9780416576011	33.9204298293063
260	5.68350684532568	304.376246291524	25	0	259	12.95	-45.6898230934864	24.5849258304804	51.8842800123921	35.0070206149185	39.8773381917793	31.5311092971669	33.3680526130651
261	3.150564	305.3611	25	0	260	13	-50.6588569065136	19.6970741695202	54.3534222833687	35.8196913479898	34.7877393128667	32.9318532704125	33.1660437367737
262	2.50761244305656	306.608430937246	25	0	261	13.05	-12.8590311388688	24.9466187449195	28.0657882240063	33.4314995305595	31.4560050191853	33.5570030076361	33.8584183511037
263	3.131887	306.7055	25	0	262	13.1	12.4854911388688	1.94138125507948	12.6355233431918	33.7326744577204	31.660339388947	32.3505032071871	33.934717740814
264	3.736757	305.8955	25	0	263	13.15	12.0974	-16.1999999999989	20.2184837898386	26.3426173375043	29.9998515805222	31.1193124880002	33.4994880306218
265	3.333671	308.5344	25	0	264	13.2	-8.06172	52.7779999999996	53.3901546481966	27.9049894234522	26.2344595243315	31.1004497291563	32.9500293819096
266	2.539805	308.1781	25	0	265	13.25	-15.87732	-7.12600000000066	17.4031366822883	27.5009874299043	24.9643677908791	31.3159643633452	32.6915148917827
267	3.582257	309.638	25	0	266	13.3	20.84904	29.1980000000001	35.8776486537455	26.5682036304849	25.5806119699789	30.3849074953352	31.5475276564909
268	3.841426	310.1012	25	0	267	13.35	5.18338	9.26400000000058	10.6155133754525	18.7362445909426	25.8773399103809	31.8014425622516	31.4787218984561
269	4.515399	309.7131	25	0	268	13.4	13.47946	-7.76200000000017	15.5545647927418	23.586118244254	25.6417050932087	31.2282758545228	31.638679957244
270	4.619914	310.4169	25	0	269	13.45	2.09029999999998	14.076	14.2303594504847	23.2562345165056	22.3235612665333	30.5657755840237	30.0744088029462
271	3.198136	308.8951	25	0	270	13.5	-28.43556	-30.4359999999997	41.6525049488453	24.2536923908575	27.8441894138237	28.8581489669983	30.6960573829965
272	3.886206	310.4621	25	0	271	13.55	13.7614	31.3400000000001	34.2282300150038	24.7152065559324	29.3138099714851	29.1728902486891	31.0668262962694
273	3.274117	309.9784	25	0	272	13.6	-12.24178	-9.67399999999998	15.6028027472118	25.9108779421241	31.9425457355562	29.0544816208228	30.9425488815518
274	3.379227	310.8653	25	0	273	13.65	2.10220000000001	17.7379999999994	17.8621356181163	32.1022605833934	32.4567001285235	29.1970611933191	30.7085703289065
275	2.465135	311.2959	25	0	274	13.7	-18.28184	8.61200000000053	20.2087163814432	35.3713854264645	34.8970916437159	26.7222355111964	30.9853436609912
276	5.288668	313.578	25	0	275	13.75	56.47066	45.6419999999991	72.609418155192	39.6313990802549	32.7519301431175	25.9533706752852	30.0367815280405
277	2.85639	314.2696	25	0	276	13.8	-48.64556	13.832000000001	50.5738542303593	40.1981937011145	32.7651685273993	24.8918031257022	29.0376369500894
278	4.479357	313.3918	25	0	277	13.85	32.45934	-17.5560000000007	36.9028710161638	43.8833053453077	32.2316233312647	25.9353671095852	29.5302283412977
279	3.957532	314.2854	25	0	278	13.9	-10.4365	17.8719999999998	20.6961087224143	33.4015997028415	32.7524172934295	27.2993182568868	29.4136233975951
280	4.401088	312.4053	25	0	279	13.95	8.87111999999999	-37.6019999999994	38.6342746024091	30.1589516283342	31.1209097558594	28.6177083087256	28.7886015114892
281	3.818791	313.2306	25	0	280	14	-11.64594	16.5059999999994	20.2008899428609	24.8318475822744	24.0625519367467	28.4602614955804	28.090597627096
282	5.429945	313.8271	25	0	281	14.05	32.22308	11.9299999999998	34.3606138578227	25.3066408857445	20.4697962799193	28.5766495849027	28.0423257911253
283	4.930465	313.9457	25	0	282	14.1	-9.9896	2.3720000000003	10.2673507858649	18.3585141664111	19.9281884836142	29.5345945559166	28.3758350465124
284	4.190876	313.0605	25	0	283	14.15	-14.79178	-17.704	23.0700752397646	14.7235041706519	22.1419363852502	30.2978281698127	28.5189169053223
285	4.362928	313.1516	25	0	284	14.2	3.44104	1.82199999999966	3.89364100574241	10.7806409315044	22.3383249737353	30.8702375928261	27.8345815429636
286	4.340598	313.2504	25	0	285	14.25	-0.446600000000004	1.97600000000079	2.02583996406507	15.0245293849541	24.1685928480434	28.7575986927358	28.0541141234887
287	3.656602	312.9888	25	0	286	14.3	-13.67992	-5.23199999999974	14.646297662085	18.977231884756	24.388130642406	27.6903664048436	27.817884397697
288	5.01722	313.7808	25	0	287	14.35	27.21236	15.8399999999995	31.4867930531133	26.3181357810594	26.8375657805686	27.2590141203438	28.2208196094615
289	6.84848757712681	314.891317742948	25	0	288	14.4	36.6253515425362	22.2103548589598	42.8335877387743	33.6136815254349	27.8432390461959	27.5989709406673	28.5090266994398
290	8.53437452583086	316.021942253368	25	0	289	14.45	33.717738974081	22.6124902084007	40.5981604872595	37.9956203533075	30.6195654297928	27.0114274389547	28.8398777570568
291	10.0786104796249	317.171571464415	25	0	290	14.5	30.8847190758808	22.99258422094	38.5035686859425	38.6506021761831	33.4526454487249	27.3230462871937	28.4951903266787
292	11.4849250720218	318.33910330924	25	0	291	14.55	28.126291847938	23.3506368964993	36.5559918014481	36.7092462076357	34.9109365297679	26.9117613335616	28.3463192185465
293	12.7570479365342	319.523435720997	25	0	292	14.6	25.442457290248	23.68664823514	34.761702167491	34.9209950785261	34.5898397570734	27.6971884722021	28.6732369874571
294	13.898708706675	320.723466632838	25	0	293	14.65	22.833215402816	24.0006182368199	33.1268078960374	33.2916093720148	33.0560054960844	27.8407726173256	28.9535473688992
295	14.9136370159568	321.938093977916	25	0	294	14.7	20.298566185636	24.2925469015609	31.6569048417115	31.8262527062283	31.6845299041741	28.9469275747309	29.1845979491298
296	15.8055624978926	323.166215689384	25	0	295	14.75	17.838509638716	24.5624342293593	30.3566401533859	30.5290773379636	30.477499726344	30.1548575716921	28.1143948511589
297	16.578214785995	324.406729700395	25	0	296	14.8	15.453045762048	24.8102802202197	29.2292084725156	29.4027647845332	29.4353920247172	30.7439656696919	27.6030558065592
298	17.2353235137768	325.658533944102	25	0	297	14.85	13.142174555636	25.03608487414	28.2758253261677	28.4480647298221	28.5568111638355	30.5062721093377	27.4405482881807
299	17.7806183147507	326.920526353657	25	0	298	14.9	10.905896019478	25.2398481911007	27.495245128885	27.6633900806732	27.8383061884553	29.7187351419927	27.6892362166701
300	18.2178288224297	328.191604862213	25	0	299	14.95	8.74421015357996	25.42157017112	26.883404568156	27.044531343206	27.2742897196691	29.0620472053879	27.4943676682794
301	18.5506846703264	329.470667402923	25	0	300	15	6.65711695793405	25.5812508142003	26.4332669076419	26.5845449897074	26.8570696946594	28.530119157777	27.7640169894874
302	18.7829154919536	330.756611908941	25	0	301	15.05	4.64461643254396	25.7188901203597	26.1349147851795	26.2738475923774	26.5769948096158	28.1159888521904	27.6820671387683
303	18.918250920824	332.048336313418	25	0	302	15.1	2.70670857740804	25.8344880895402	25.9758935586749	26.1005147095161	26.422704461602	27.8118794189977	28.203487885591
304	18.9604205904505	333.344738549508	25	0	303	15.15	0.84339339252999	25.9280447217998	25.9417581422349	26.0507493086455	26.3814647879009	27.6092665679858	28.4044671361886
305	18.9131541343459	334.644716550364	25	0	304	15.2	-0.945329122092033	25.9995600171203	26.0167401538493	26.1094582760256	26.4395645066018	27.4989583054334	29.0830209528454
306	18.7801811860228	335.947168249137	25	0	305	15.25	-2.65945896646194	26.0490339754597	26.1844399032889	26.2608639334966	26.5827385892099	27.471191009582	29.8049261821251
307	18.5652313789941	337.250991578982	25	0	306	15.3	-4.29899614057405	26.0764665968998	26.4284596220797	26.4890819834244	26.7965856796637	27.5157452082748	30.2064299089396
308	18.2720343467725	338.555084473051	25	0	307	15.35	-5.86394064443198	26.0818578813803	26.7329218460299	26.7786143036875	27.0669476741598	27.6220824560177	30.1804502500369
309	17.9043197228708	339.858344864497	25	0	308	15.4	-7.35429247803403	26.0652078289195	27.082848391874	27.1147278697743	27.3802269475162	27.7795014926728	29.8627183515558
310	17.4658171408018	341.159670686473	25	0	309	15.45	-8.77005164137998	26.0265164395207	27.4644017551651	27.4837130833018	27.7236268911978	27.977307897604	29.591151547937
311	16.9602562340782	342.45795987213	25	0	310	15.5	-10.111218134472	25.9657837131397	27.8650077337227	27.873031414823	28.0853123245047	28.2049876917811	29.3605670874542
312	16.3913666362129	343.752110354624	25	0	311	15.55	-11.377791957306	25.8830096498798	28.2733856897173	28.2713719116081	28.4544956069339	28.4523729439749	29.1656069446688
313	15.7628779807185	345.041020067105	25	0	312	15.6	-12.569773109888	25.7781942496206	28.6795135036359	28.668639478708	28.8214604504333	28.70978729898	29.0007381014711
314	15.0785199011079	346.323586942728	25	0	313	15.65	-13.687161592212	25.6513375124598	29.0745508757995	29.0558967792351	29.1775381974447	28.9681616550516	28.8602590555843
315	14.3420220308938	347.598708914644	25	0	314	15.7	-14.729957404282	25.5024394383202	29.4507395906648	29.425278130566	29.5150512886062	29.2191143309598	28.7383148924464
316	13.5571140035891	348.865283916007	25	0	315	15.75	-15.698160546094	25.3315000272596	29.8012942363582	29.7698894860436	29.8272367943523	29.4549947925582	28.6289231973675
317	12.7275254527064	350.122209879969	25	0	316	15.8	-16.591771017654	25.1385192792395	30.1202924463718	30.0837044832812	30.1081602082862	29.6688941481874	28.5260125682169
318	11.8569860117586	351.368384739684	25	0	317	15.85	-17.410788818956	24.9234971943008	30.402570281024	30.3614630985045	30.3526269238001	29.8546283907361	28.4234743931229
319	10.9492253142584	352.602706428304	25	0	318	15.9	-18.155213950004	24.6864337723991	30.6436258619875	30.5985768094695	30.556096362587	30.0067015611189	28.3152269026208
320	10.0079729937185	353.824072878982	25	0	319	15.95	-18.825046410798	24.4273290135607	30.8395326667808	30.7910422860064	30.7146017707218	30.1202558904861	28.1952885366534
321	9.03695868365185	355.03138202487	25	0	320	16	-19.420286201333	24.1461829177604	30.9868627911834	30.9353643615566	30.8246772606116	30.1910150171314	28.057855862312
322	8.03991201757113	356.223531799123	25	0	321	16.05	-19.9409333216144	23.8429954850596	31.0826198290563	31.0284882418927	30.8832926894409	30.2152250371471	27.8973802311434
323	7.02056262898909	357.399420134892	25	0	322	16.1	-20.3869877716408	23.51776671538	31.1241806587751	31.0677404429392	30.8877963310389	30.1895967839445	27.7086375621627
324	5.98264015141854	358.55794496533	25	0	323	16.15	-20.758449551411	23.1704966087602	31.1092452636679	31.0507777117538	30.8358649247932	30.1112515431828	27.4867872635941
325	4.92987421837224	359.698004223591	25	0	324	16.2	-21.055318660926	22.8011851652195	31.035793672013	30.9755430928755	30.7254604923659	29.9776714794594	27.2274192389439
326	3.86599446336294	360.818495842826	25	0	325	16.25	-21.277595100186	22.4098323846999	30.9020491352565	30.8402283005211	30.5547932399105	29.7866553851529	26.9265920131647
327	2.79473051990345	361.91831775619	25	0	326	16.3	-21.4252788691898	21.9964382672799	30.7064467346648	30.6432416076937	30.322289866008	29.536279928159	26.5808707256533
328	1.71981202150651	362.996367896834	25	0	327	16.35	-21.4983699679388	21.5610028128799	30.4476066970031	30.3831805417927	30.0265666440889	29.2248663302281	26.1873834302453
329	0.6449686016849	364.051544197911	25	0	328	16.4	-21.4968683964322	21.1035260215408	30.1243117995312	30.0588087680672	29.6664067237785	28.8509523125689	25.743935485636
330	-0.426070106048588	365.082744592575	25	0	329	16.45	-21.4207741546698	20.6240078932797	29.735488342508	29.6690366391406	29.240741188197	28.4132691757028	25.2492791412823
331	-1.48957446818121	366.088867013978	25	0	330	16.5	-21.2700872426524	20.1224484280601	29.2801902666288	29.2129049876566	28.7486335096943	27.9107240328429	24.7038112482391
332	-2.5418148512002	367.068809395273	25	0	331	16.55	-21.0448076603798	19.5988476258992	28.7575860900319	28.6895718398633	28.189267166877	27.3423875183119	24.1115370638557
333	-3.57906162159274	368.021469669613	25	0	332	16.6	-20.7449354078508	19.0532054868004	28.1669484395833	28.0983018346013	27.5619363294173	26.7074878253455	23.4852849166046
334	-4.59758514584611	368.945745770151	25	0	333	16.65	-20.3704704850674	18.4855220107602	27.5076460605647	27.4384582513213	26.8660397003445	26.0054128721366	22.8520045461529
335	-5.59365579044753	369.840535630039	25	0	334	16.7	-19.9214128920284	17.8957971977604	26.7791383161977	26.7094976946134	26.1010778590396	25.235724146928	22.2394460832921
336	-6.56354392188419	370.704737182431	25	0	335	16.75	-19.3977626287332	17.2840310478398	25.9809723502291	25.910967671178	25.2666548257754	24.3981892337712	21.6632332033057
337	-7.50351990664336	371.537248360478	25	0	336	16.8	-18.7995196951834	16.6502235609391	25.1127833064924	25.0425075608257	24.3624851706157	23.4928473031192	21.1315766792204
338	-8.40985411121227	372.336967097335	25	0	337	16.85	-18.1266840913782	15.9943747371403	24.1742983224063	24.103853883478	23.388409006602	22.5201384697545	20.6498397620795
339	-9.27881690207812	373.102791326154	25	0	338	16.9	-17.379255817317	15.3164845763797	23.1653455088031	23.0948514002295	22.3444190204947	21.481169410153	20.2222841728012
340	-10.1066786457281	373.833618980087	25	0	339	16.95	-16.5572348729996	14.6165530786607	22.085869929459	22.015472646618	21.230707105659	20.3783023920784	19.8527116587875
341	-10.8897097086496	374.528347992288	25	0	340	17	-15.66062125843	13.8945802440196	20.9359599339865	20.8658503420261	20.0477449578482	19.2166074793467	19.544723734665
342	-11.6241804573297	375.185876295909	25	0	341	17.05	-14.689414973602	13.1505660724201	19.715889538435	19.6463304801637	18.7964274393614	18.0078490905643	19.301837178733
343	-12.3063612582556	375.805101824104	25	0	342	17.1	-13.643616018518	12.3845105638998	18.4261867994468	18.3575603278401	17.4783406100918	16.7809730492646	19.1275390026572
344	-12.9325224779146	376.384922510024	25	0	343	17.15	-12.52322439318	11.5964137184005	17.0677461994912	17.000638515467	16.0962991199615	15.592757549123	19.0253136737254
345	-13.498934482794	376.924236286824	25	0	344	17.2	-11.328240097588	10.7862755359997	15.642019167841	15.5773822321048	14.6555269251172	14.5012206871248	18.9986567102682
346	-14.0018676393809	377.421941087655	25	0	345	17.25	-10.058663131738	9.95409601662004	14.1513508721209	14.0908308781575	13.166560132918	13.5398110214584	19.051081233632
347	-14.4375923141626	377.87693484567	25	0	346	17.3	-8.71449349563402	9.09987516030014	12.5996081216241	12.5462677597593	11.6532130105128	12.7268734302817	19.1861207476026
348	-14.8023788736263	378.288115494023	25	0	347	17.35	-7.29573118927398	8.22361296705935	10.9934300297101	10.9534935223943	10.1735370919272	12.0748131939308	19.4073298537858
349	-15.0924976842593	378.654380965866	25	0	348	17.4	-5.80237621266001	7.32530943686015	9.34493060750026	9.3324817503691	8.84109607775126	11.5936160330336	19.7182838297471
350	-15.3042191125487	378.974629194353	25	0	349	17.45	-4.23442856578802	6.40496456974006	7.67814798101646	7.7290437889209	7.7717342685906	11.2921541418722	20.122577585802
351	-15.4338135249818	379.247758112635	25	0	350	17.5	-2.59188824866197	5.46257836563996	6.0462920119946	6.25624330569693	7.03187708506851	11.178723436487	20.6238242909766
352	-15.4775512880458	379.472665653865	25	0	351	17.55	-0.874755261280029	4.49815082460077	4.5824183143831	5.13592439574325	6.65731942120207	11.2612868391542	21.225653830193
353	-15.431702768228	379.648249751198	25	0	352	17.6	0.916970396356014	3.51168194666002	3.62942761359022	4.58997501478684	6.67128577776991	11.5475901799689	21.9317111784942
354	-15.2925383320155	379.773408337785	25	0	353	17.65	2.78328872425	2.50317173173926	3.74333605773189	4.73127241976793	7.09093294610577	12.0452144753141	22.745654730441
355	-15.0563283458957	379.847039346779	25	0	354	17.7	4.72419972239599	1.47262017988055	4.94840107623441	5.58559505348324	7.92878135862716	12.7615892736084	23.6711545904075
356	-14.7193431763557	379.868040711332	25	0	355	17.75	6.7397033908	0.420027291060023	6.75277903690001	7.08632824984289	9.19088674005604	13.7039732334928	24.7118908042919
357	-14.2778531898828	379.835310364599	25	0	356	17.8	8.82979972945801	-0.654606934659796	8.85403148295969	9.04594149646828	10.8693606677955	14.879394192086	25.8715514894194
358	-13.7281287529642	379.747746239732	25	0	357	17.85	10.994488738372	-1.7512824973403	11.1330935953885	11.2675877024675	12.9216432680106	16.294521237817	27.1538307920901
359	-13.0664402320871	379.604246269883	25	0	358	17.9	13.233770417542	-2.86999939698035	13.5414022908588	13.6505010603442	15.249332872877	17.9553982493412	28.5624265654098
360	-12.2890579937387	379.403708388206	25	0	359	17.95	15.547644766968	-4.01075763354015	16.0566321062304	16.1531262821078	17.7514442786261	19.8668527795256	30.1010376051624
361	-11.3922524044063	379.145030527852	25	0	360	18	17.936111786648	-5.17355720707997	18.6673458262835	18.7569582861783	20.3760693819171	22.0310411026065	31.7733601943946
362	-10.3722938305772	378.827110621976	25	0	361	18.05	20.399171476582	-6.35839811752021	21.3671575917781	21.4527242492858	23.10146896297	24.4434585698217	33.5830835626905
363	-9.22545263873848	378.44884660373	25	0	362	18.1	22.9368238367744	-7.56528036492	24.1522536157409	24.2353008547848	25.9177566978641	27.0824493077237	35.2887249257063
364	-7.94799919537743	378.009136406266	25	0	363	18.15	25.549068867221	-8.79420394927934	27.0202321063961	27.1016377034901	28.8198635525767	29.8985519117591	36.4073705338341
365	-6.53620386698125	377.506877962738	25	0	364	18.2	28.2359065679236	-10.0451688705607	29.9695151337254	30.0498116438322	31.8049242004241	32.8410884936903	36.9468482893655
366	-4.98633702003723	376.940969206299	25	0	365	18.25	30.9973369388804	-11.31817512878	32.9990300698098	33.0785551095499	34.8711954651569	35.8839705871254	36.7903275916539
367	-3.29466902103254	376.3103080701	25	0	366	18.3	33.8333599800938	-12.6132227239793	36.1080272934887	36.1870028558676	38.0175564718478	39.0162295485571	58.2117165779488
368	-1.45747023645446	375.613792487296	25	0	367	18.35	36.7439756915616	-13.9303116560802	39.2959709443296	39.3745475460634	41.2432553474368	42.2328483902494	74.3273205372675
369	0.528988967209864	374.850320391039	25	0	368	18.4	39.7291840732865	-15.2694419251395	42.5624708379846	42.6407532268237	44.5477709506412	45.5312370977859	91.0295432583767
370	2.6684382234731	374.018789714481	25	0	369	18.45	42.7889851252647	-16.6306135311606	45.9072385847041	45.9853012998635	47.9307327087544	48.9099210684525	112.834029327586
371	4.96460716584809	373.118098390776	25	0	370	18.5	45.9233788474998	-18.0138264740992	49.3300584736117	49.4079555853237	51.3918717923337	52.3679969523021	113.203862512348
372	7.42122542784761	372.147144353076	25	0	371	18.55	49.1323652399904	-19.4190807540008	52.8307676586875	52.9085390454147	54.9309901341442	55.9048802862269	113.45294682291
373	10.0420226429844	371.104825534535	25	0	372	18.6	52.4159443027358	-20.8463763708198	56.4092423716307	56.4869178714455	58.5479400826348	59.0298596714437	113.920903296825
374	12.8307284447712	369.990039868304	25	0	373	18.65	55.774116035736	-22.29571332462	60.0653881384395	60.1429903578437	62.2426106429951	60.769526592354	114.56513488542
375	15.7910724667208	368.801685287538	25	0	374	18.7	59.206880438992	-23.7670916153195	63.7991327148582	63.8766789684249	66.014917936481	61.1321073051227	114.998794596121
376	18.9267843423461	367.538659725388	25	0	375	18.75	62.714237512506	-25.2605112430001	67.6104209056026	67.6879245799458	69.8647984394473	59.876681949815	115.107393087758
377	22.2415937051597	366.199861115008	25	0	376	18.8	66.296187256272	-26.7759722076005	71.4992107115937	71.5766822405756	73.7922041006059	101.544038963812	115.546571378867
378	25.7392301886743	364.78418738955	25	0	377	18.85	69.9527296702919	-28.3134745091593	75.4654704292351	75.5429180015164	76.8164639954506	132.360119836718	115.754534962299
379	29.423423426403	363.290536482168	25	0	378	18.9	73.6838647545741	-29.8730181476401	79.5091764415882	79.586606521051	76.9912822340669	164.103688267412	116.123670107682
380	33.2979030518583	361.717806326013	25	0	379	18.95	77.4895925091059	-31.4546031231009	83.6303115195626	83.7077292327869	74.3334819014909	205.801205875647	116.660769427653
381	37.366398698553	360.06489485424	25	0	380	19	81.369912933894	-33.0582294354599	87.8288635032755	85.9450034109555	68.3614921072964	204.37668392209	119.346475039484
382	41.63264	358.3307	25	0	381	19.05	85.3248260289401	-34.6838970848	92.1048242702731	82.4058822275583	148.157087793479	202.462435075997	121.514473579223
383	45.56262	356.5068	25	0	382	19.1	78.5996	-36.4779999999996	86.651841320078	73.1240458014654	206.172299590801	200.759357285926	123.131652104627
384	47.99757	354.6033	25	0	383	19.15	48.699	-38.0700000000002	61.8135705246026	57.1363776935418	265.964765891829	199.23171785908	125.622376017654
385	49.72342	355.2997	25	0	384	19.2	34.5169999999999	13.9279999999997	37.2211293890981	212.606446354171	345.587493814812	197.156500698551	125.716961373999
386	49.50538	355.6285	25	0	385	19.25	-4.3607999999999	6.57600000000002	7.89052296365706	326.399595770647	338.888569404732	194.330815588391	125.093422847277
387	70.9566010880514	317.816784422922	25	0	386	19.3	429.024421761028	-756.234311541559	869.455167573418	449.5236495561	331.132666051389	192.076913209177	124.753363399409
388	87.43659	289.4796	25	0	387	19.35	329.599778238972	-566.74368845844	655.61758840246	618.050941828159	324.702250576401	189.276221534348	126.448046695204
389	71.0161421360006	319.10493390583	25	0	388	19.4	-328.408957279988	592.5066781166	677.433839451867	620.640761115922	321.472153484094	186.716103117577	127.579096886803
390	49.80716	357.6478	25	0	389	19.45	-424.179642720012	770.8573218834	879.857590749392	449.658885748607	319.979519495612	184.411617786854	127.181940822772
391	50.84305	357.7603	25	0	390	19.5	20.7177999999999	2.24999999999909	20.8396194024745	323.004905382155	320.300139069485	186.324953126666	127.069252219007
392	51.29653	358.3289	25	0	391	19.55	9.06959999999998	11.3720000000001	14.5457907368421	193.420657412087	235.996738624874	187.12406687222	127.238031110089
393	52.02229	357.4793	25	0	392	19.6	14.5152	-16.9919999999991	22.3476865702016	21.9080971630644	172.380143477894	187.23344453781	127.032901473128
394	52.2157	356.0164	25	0	393	19.65	3.8682	-29.2580000000009	29.5125996015271	19.9595170230478	107.467440343325	190.475225442954	126.71294530367
395	51.30694	355.3708	25	0	394	19.7	-18.1752	-12.912	22.2947895042766	22.3345915011416	23.2357417588951	190.301815442876	125.895405815611
396	51.76251	355.6875	25	0	395	19.75	9.11140000000003	6.33400000000051	11.0967187023916	21.7553815736332	33.7613368485992	190.310163744739	124.66075402434
397	53.04656	355.377	25	0	396	19.8	25.681	-6.20999999999981	26.4211631273114	21.5142232745634	43.1154676930505	147.962687835007	123.926690512885
398	52.17484	354.9457	25	0	397	19.85	-17.4343999999999	-8.62600000000043	19.4516369326595	24.5633863547258	49.7646384992189	120.535973553689	124.810123001035
399	53.51011	354.4764	25	0	398	19.9	26.7053999999999	-9.38599999999951	28.306808106178	47.5631566741507	59.4782974018146	91.0545055061936	124.512143064836
400	52.50257	356.0601	25	0	399	19.95	-20.1508	31.6739999999993	37.5406049050885	63.8963438849594	60.6241113901405	48.5626757698965	123.779802618281
401	54.77684	361.9404	25	0	400	20	45.4854	117.606000000001	126.095570299516	77.7738954248046	60.3201884199936	49.7618205159253	122.999428337067
402	57.3849	366.6738	25	0	401	20.05	52.1612	94.6680000000003	108.087099181355	97.4423715290657	59.9286370451392	52.0136271441808	122.184005612671
403	59.19798	370.7289	25	0	402	20.1	36.2616	81.1019999999996	88.8393946318858	96.6848364255553	68.6918036294842	53.3064456603293	121.583773426805
404	62.50588	376.1287	25	0	403	20.15	66.1579999999999	107.995999999999	126.649188627483	73.0772201658366	74.6415706690618	54.1941727482602	121.685056458732
405	63.33754	377.5972	25	0	404	20.2	16.6332	29.3700000000001	33.7529293875362	55.9609302053191	73.8896097808979	54.6343109326711	122.480244967235
406	63.42619	377.2042	25	0	405	20.25	1.77300000000002	-7.85999999999945	8.05748900092277	59.6097118341638	65.7623041832513	54.9906924602902	124.084875782437
407	63.32926	376.0831	25	0	406	20.3	-1.93860000000001	-22.4220000000003	22.5056493787674	51.8407698090579	60.9117865953112	55.7764678165924	104.223530636188
408	63.07032	370.7352	25	0	407	20.35	-5.17879999999991	-106.958	107.083302776109	51.0943831362406	56.8482528214396	60.3440244677229	89.7791796369172
409	62.74697	366.3569	25	0	408	20.4	-6.4670000000001	-87.5660000000005	87.8044785019539	58.4473882006659	48.9100480947058	62.3081830120957	74.8602295824798
410	63.51413	365.0667	25	0	409	20.45	15.3432000000001	-25.8039999999994	30.0209960234495	65.8626429853033	48.6445104752017	63.1479874497086	54.9538257610165
411	61.64129	366.2976	25	0	410	20.5	-37.4568000000001	24.6179999999993	44.8225143230494	54.0867938087153	49.6611965005868	59.6739035474677	56.6015284958973
412	63.41382	363.9032	25	0	411	20.55	35.4506000000001	-47.8879999999992	59.581923301954	45.9793263803538	51.6242985880456	57.2439443531226	58.4943825892422
413	65.355	365.3318	25	0	412	20.6	38.8236000000001	28.5719999999992	48.2040568931699	46.1946378141628	51.9962453059615	55.9341023158005	60.2930301592847
414	63.18797	366.2749	25	0	413	20.65	-43.3406000000001	18.8620000000003	47.2671413601459	40.8750048005078	49.9747953551296	52.8948874745098	62.030352074699
415	63.32755	367.8235	25	0	414	20.7	2.79160000000005	30.9720000000004	31.0975531924945	37.385954190788	52.4063651185193	54.6586744915941	63.7575556103151
416	63.01517	368.6795	25	0	415	20.75	-6.24760000000009	17.1199999999999	18.2243492547744	49.9056968032076	53.5855029116842	57.8595878201355	64.7834010269279
417	63.67966	366.6802	25	0	416	20.8	13.2898	-39.9860000000001	42.1366702533554	53.9702643299054	53.576102110934	60.4843734373686	65.9439587364972
418	61.73654	361.492	25	0	417	20.85	-38.8624	-103.764	110.802769955268	58.6180924228758	55.0199518101615	59.0223857201452	67.1516483150897
419	59.52557	358.9361	25	0	418	20.9	-44.2193999999999	-51.1180000000002	67.5899789936349	66.2960010228606	56.8797268543137	58.665953658766	67.7659738146477
420	57.5997587738787	357.01973839128	25	0	419	20.95	-38.5162245224261	-38.3272321744005	54.3366936573467	69.76625003108	60.6728385079866	61.3449757521366	67.9022801731802
421	55.8224412965047	354.816564640713	25	0	420	21	-35.54634954748	-44.0634750113395	56.6138922546981	60.1342068171154	66.0579791396841	63.4412364758694	65.7382955894164
422	54.1504193366107	352.356610834067	25	0	421	21.05	-33.4404391978799	-49.1990761329203	59.4879152944528	59.789189378722	69.3444482866915	64.9751380343036	64.0887777085229
423	52.5404946629292	349.669909057111	25	0	422	21.1	-32.1984934736301	-53.73403553912	62.6425538854444	62.7275845930973	66.0485261343289	67.2796146582402	63.0738782807341
424	50.949469044193	346.786491395613	25	0	423	21.15	-31.8205123747239	-57.6683532299603	65.864891801668	65.8199572565077	67.3571119624024	69.8665314011378	61.2980415519576
425	49.3341442491346	343.736389935344	25	0	424	21.2	-32.306495901168	-61.0020292053798	69.0286697292233	68.9226465423029	70.2835863857539	72.8808002879591	62.0261556505398
426	47.6513220464867	340.54963676207	25	0	425	21.25	-33.6564440529581	-63.7350634654797	72.0757555717498	71.9628454515425	73.2969700400547	74.5761095935656	63.5584749833773
427	45.857804204982	337.256263961562	25	0	426	21.3	-35.8703568300939	-65.8674560101599	75.0013617234288	74.9250345460828	76.3741739576732	76.1114496564019	64.8630502881815
428	43.9103924933531	333.886303619587	25	0	427	21.35	-38.948234232578	-67.3992068395	77.8435484316425	77.8395881784104	79.5392775063189	73.9592721624566	64.153686853783
429	41.7658886803327	330.469787821915	25	0	428	21.4	-42.890076260408	-68.3303159534398	80.6758372743694	80.7739828236018	82.8533359479618	73.2237646171997	63.9913052483171
430	39.3810945346534	327.036748654314	25	0	429	21.45	-47.695882913586	-68.6607833520202	83.6014378908614	83.8257013730434	85.0887620679317	72.6565728966519	65.3016494837668
431	36.7128118250478	323.617218202553	25	0	430	21.5	-53.365654192112	-68.3906090352207	86.7477287977068	87.1157095610954	83.094240047447	71.8026876313651	66.2325716134833
432	33.7178423202486	320.241228552402	25	0	431	21.55	-59.899390095984	-67.5197930030197	90.2599544706372	90.7816373498409	82.8784510261123	70.9336110639232	66.7475107462406
433	30.3529877889885	316.938811789628	25	0	432	21.6	-67.297090625202	-66.0483352554797	94.2935893719022	92.3379359574529	81.8700181905842	70.2136542456677	67.4627502988731
434	26.57505	313.74	25	0	433	21.65	-75.55875577977	-63.9762357925599	99.0054762180969	85.4144972712923	79.090417271997	69.7011956294054	68.0813074755497
435	22.97878	310.9215	25	0	434	21.7	-71.9254	-56.3700000000006	91.3829309289217	81.9312006791811	75.0295594075499	69.3936368094855	68.8942301002815
436	20.99599	309.2296	25	0	435	21.75	-39.6558	-33.8379999999995	52.1305353669034	76.624326820073	70.3084052226754	69.2573621466191	69.5692743280987
437	17.57478	307.9803	25	0	436	21.8	-68.4242	-24.9860000000001	72.8434715100811	67.3991971941531	65.4930481701732	69.2417271389945	69.1579696727192
438	14.236779628335	307.400616222276	25	0	437	21.85	-66.7600074333	-11.5936755544794	67.7592200763616	57.7211828576468	60.8880309850164	69.2849879874207	66.7304486793495
439	11.5974462936753	307.557492272796	25	0	438	21.9	-52.786666693194	3.13752101039995	52.8798280884976	55.2023131740585	56.549055310849	69.3166568378682	65.6560092806311
440	9.61137377438204	308.379976809768	25	0	439	21.95	-39.7214503858652	16.4496907394391	42.9928592463905	49.0548956611654	53.6985115510393	69.258323215397	65.386072801769
441	8.23315584881634	309.797118491396	25	0	440	22	-27.564358511314	28.3428336325608	39.5361869489619	45.1517351499598	55.4204842457911	69.0239067510972	65.5607309921968
442	7.41738629533938	311.737965975888	25	0	441	22.05	-16.3153910695392	38.8169496898399	42.1063839456152	45.698913427545	55.6050032518767	68.5198834581776	65.6444223740422
443	7.11865889231232	314.131567921447	25	0	442	22.1	-5.9745480605412	47.87203891118	48.2434175203338	49.6758402444318	56.6999577842573	67.645885939506	64.6786983865065
444	7.29156741809632	316.906972986282	25	0	443	22.15	3.45817051568	55.5081012967003	55.6157194764237	55.6386553175237	59.5428964037394	66.2960835499616	63.8771936787911
445	7.89070565105254	319.993229828596	25	0	444	22.2	11.9827646591244	61.7251368462792	62.8774933308243	62.155110842588	63.4870870232441	64.907659912604	62.4317662412539
446	8.87066736954214	323.319387106596	25	0	445	22.25	19.599234369792	66.5231455600008	69.3502623144216	68.2481804185549	67.7394082795191	64.5624390626318	62.3492130955302
447	10.1860463519263	326.814493478489	25	0	446	22.3	26.3075796476832	69.9021274378595	74.6886615709369	73.3868793799337	71.546718746182	62.2044896890366	60.6954073070255
448	11.7914363765661	330.407597602479	25	0	447	22.35	32.107800492796	71.8620824797995	78.7087654001681	77.2983338020565	74.4037408939957	59.5016251962424	59.582011338502
449	13.6414312218229	334.027748136773	25	0	448	22.4	36.999896905136	72.4030106858811	81.3092142833179	79.8401612415145	76.0431117890742	58.0882539440626	59.0344499169314
450	15.6906246660576	337.603993739576	25	0	449	22.45	40.983868884694	71.52491205606	82.434765441438	80.9383266497759	76.1168082741686	58.1155727068862	58.4948634594933
451	17.8936104876315	341.065383069094	25	0	450	22.5	44.059716431478	69.22778659036	82.0593995117115	80.5593013694364	73.7043938794725	59.3187743530285	57.5146028145102
452	20.2049824649058	344.340964783534	25	0	451	22.55	46.227439545486	65.5116342887993	80.1794886122439	78.6993441982147	68.8039761261965	60.3552336841612	55.9232697403492
453	22.5793343762416	347.359787541101	25	0	452	22.6	47.487038226716	60.3764551513405	76.8136389984709	74.9352827462808	62.3032926082274	59.1437425273453	54.0369233333929
454	24.97126	350.0509	25	0	453	22.65	47.838512475168	53.82224917798	72.0094284272093	67.5686265174306	56.6336114843858	58.0531917281768	52.4188419060164
455	27.18864	352.3313	25	0	454	22.7	44.3476	45.6079999999997	63.6144581817685	56.6696256026171	52.7440583905282	55.4698956730222	50.40711202542
456	28.6125665522225	354.087983702419	25	0	455	22.75	28.47853104445	35.1336740483805	45.2261183674605	44.0472838470183	50.898140426538	55.4410640444413	49.2631661885599
457	29.1176745994305	355.268702831346	25	0	456	22.8	10.10216094416	23.6143825785393	25.6844840381763	34.5678787705569	49.1637486221405	52.1490874750566	48.0956909154622
458	28.7386630547182	355.839410706175	25	0	457	22.85	-7.58023089424604	11.4141574965799	13.7019302204768	30.5528340347757	43.8837441606949	49.8790346895833	48.5534543413708
459	27.5102308311796	355.766060646299	25	0	458	22.9	-24.5686444707719	-1.46700119751927	24.6124030449023	34.2276543356454	40.0632716672794	48.7522429959946	50.6919047075129
460	25.4670768419088	355.014605971109	25	0	459	22.95	-40.863079785416	-15.0290935038004	43.5392345028625	41.657871641664	34.8229830718758	47.7314037035897	54.9602604799401
461	22.6439	353.551	25	0	460	23	-56.463536838176	-29.2721194221804	63.600219871809	43.7202044743716	37.17773420941	46.0052988779232	62.164538736056
462	20.06094	351.7624	25	0	461	23.05	-51.6592	-35.7719999999995	62.8355705682694	45.5586645640019	35.4941988239168	43.3266560225207	73.1750972393857
463	20.70235	350.7474	25	0	462	23.1	12.8282	-20.2999999999997	24.0135943840148	39.0931321089759	37.4547767709392	40.4279607272798	88.9159617731904
464	21.5421188530222	349.280538309476	25	0	463	23.15	16.795377060444	-29.3372338104803	33.8047034930537	40.1278140831746	40.8708745076033	38.5416002620712	110.355609610672
465	21.24516	349.756	25	0	464	23.2	-5.93917706044401	9.50923381047915	11.2115722277326	29.3305260061695	42.7187490166511	35.906564138236	138.485932658076
466	20.06576	352.9861	25	0	465	23.25	-23.588	64.602000000001	68.7736297428028	31.1893490675068	41.1124573293085	33.963893314488	174.309049643611
467	20.48731	353.1205	25	0	466	23.3	8.431	2.68799999999942	8.84913018324382	36.1830844512048	37.4895634229009	33.9868921418879	218.831318327105
468	21.8027	354.1419	25	0	467	23.35	26.3078	20.4280000000006	33.3077096907011	46.3443659243263	36.9721772938646	37.6052834864993	273.060771745216
469	20.00505	351.8172	25	0	468	23.4	-35.953	-46.4940000000001	58.7733804115436	42.0971005754423	37.019928856863	43.2955554709632	338.005982021389
470	22.85394	353.0417	25	0	469	23.45	56.9778	24.4899999999996	62.0179795933403	45.6486008396323	36.9901452045962	51.8049482529939	414.675504348852
471	21.47897	351.1029	25	0	470	23.5	-27.4994	-38.7760000000003	47.5373029983825	42.7550055202224	30.750052419566	65.0103031190834	504.077540174057
472	22.66167	350.4938	25	0	471	23.55	23.654	-12.1819999999991	26.6066315041942	37.8567732625212	32.479585459859	85.9949607946101	607.21964389083
473	21.88443	349.9616	25	0	472	23.6	-15.5448000000001	-10.6440000000009	18.8397330936513	27.635924484866	37.7557902020593	118.688181019035	725.108351730307
474	22.47653	348.353	25	0	473	23.65	11.842	-32.1719999999993	34.2822191230375	19.4030042636897	45.720236434323	162.658027493168	858.748588424105
475	22.07879	348.7266	25	0	474	23.7	-7.95479999999998	7.47200000000021	10.9137357050646	19.3105700800857	60.8911474893368	221.501969643129	1009.19876132946
476	22.3187063121644	348.93628663926	25	0	475	23.75	4.798326243288	4.1937327851997	6.37270189250095	32.7565748838962	88.9081489088583	293.177035242781	1177.67708547599
477	21.81959	347.7281	25	0	476	23.8	-9.982326243288	-24.1637327852004	26.144460586174	53.5836996061249	134.500358166319	385.513549179153	1365.18056869106
478	19.06765	344.4195	25	0	477	23.85	-55.0388	-66.1719999999991	86.0697571127042	94.1463704938075	200.404184744206	496.242508800848	1572.48824382126
479	16.648577911247	337.93514666313	25	0	478	23.9	-48.38144177506	-129.6870667374	138.417842734181	158.413293554027	288.296126129472	627.259721046784	1799.99566006559
480	16.63563	327.2488	25	0	479	23.95	-0.258958224940002	-213.7269332626	213.727090143477	249.690146252553	406.013794081662	781.619604994115	2048.47017221371
481	20.6921142662589	311.373500010609	25	0	480	24	81.129685325178	-317.50599978782	327.707317193598	368.051794604516	555.604018065996	962.149781470191	2318.85109791289
482	30.4813387100238	289.322286694957	25	0	481	24.05	195.784488875298	-441.024266313041	482.528724078803	523.00855265282	738.547512898448	1171.11263175914	2612.62667229493
483	47.6666113312946	260.108200053045	25	0	482	24.1	343.705452425416	-584.28173283824	677.877998872523	717.881217669517	954.729227399637	1409.78874273333	2931.71585766732
484	73.9112401300714	222.744280084871	25	0	483	24.15	524.892575975536	-747.278399363479	913.201632975696	952.794742577965	1208.79920565924	1678.95557658614	3275.87080073129
485	110.878533106354	176.243566790437	25	0	484	24.2	739.345859525652	-930.01426588868	1188.09041522697	1227.40487954434	1502.34806249889	1982.49095852069	3646.86853407489
486	160.231798260143	119.619100169741	25	0	485	24.25	987.06530307578	-1132.48933241392	1502.27494173584	1541.40666019476	1835.39141403152	2321.3902776375	4043.6725639412
487	223.634343591438	51.8839202227852	25	0	486	24.3	1268.0509066259	-1354.70359893912	1855.57940891069	1894.58985866567	2207.72490535196	2696.37424524024	4470.18740511915
488	302.749477100238	-27.9489330504322	25	0	487	24.35	1582.302670176	-1596.65706546435	2247.8869021246	2286.81490732827	2619.17330072246	3107.37120415601	4925.27080100578
489	399.240506786545	-120.866419649911	25	0	488	24.4	1929.82059372614	-1858.34973198958	2679.11762533026	2717.98808548508	3069.6150270428	3556.69576466021	5409.86486808667
490	514.770740650357	-227.85549957565	25	0	489	24.45	2310.60467727624	-2139.78159851478	3149.21565853996	3188.04493115958	3558.96812295971	4045.13539617443	5925.49240359178
491	651.003486691676	-349.903132827651	25	0	490	24.5	2724.65492082638	-2440.95266504002	3658.1408325199	3696.93994125017	4087.17653720901	4572.69189270669	6473.56378932569
492	809.6020529105	-487.996279405913	25	0	491	24.55	3171.97132437648	-2761.86293156524	4205.86363728317	4244.64019541994	4654.20097758203	5139.25838379526	7055.20750692761
493	992.229747306831	-643.121899310436	25	0	492	24.6	3652.55388792662	-3102.51239809046	4792.36195257755	4831.12133859115	5260.01318091238	5744.74353431561	7671.06167774501
494	1200.54987788067	-816.26695254122	25	0	493	24.65	4166.40261147678	-3462.90106461568	5417.61889617911	5456.36498893293	5904.59232366118	6389.08357396942	8321.51326851883
495	1436.22575263201	-1008.41839909827	25	0	494	24.7	4713.5174950268	-3843.028931141	6081.62137439601	6120.35702400447	6587.92272984998	7072.23509850665	9008.49974204799
496	1700.92067956086	-1220.56319898157	25	0	495	24.75	5293.898538577	-4242.895997666	6784.3590842288	6823.0864205746	7309.99237138185	7794.16809263963	9732.51758919982
497	1996.29796666721	-1453.68831219114	25	0	496	24.8	5907.545742127	-4662.5022641914	7525.8238126409	7564.54445190241	8070.79186223855	8554.86126105914	10493.9261569781
498	2324.02092195107	-1708.78069872697	25	0	497	24.85	6554.4591056772	-5101.8477307166	8306.00893542818	8344.7241211088	8870.31376790876	9354.29909321071	11292.6887644831
499	2685.75285341244	-1986.82731858906	25	0	498	24.9	7234.6386292274	-5560.9323972418	9124.90905281816	9163.61975383078	9708.55212089604	10192.4700151266	12129.9619911602
500	3083.15706905131	-2288.81513177742	25	0	499	24.95	7948.0843127774	-6039.7562637672	9982.51972042797	10021.2267004726	10585.5020740536	11069.3652021894	13006.1389495557
501	3517.89687686769	-2615.73109829203	25	0	500	25	8694.7961563276	-6538.3193302922	10878.8372478387	10917.5411152429	11501.1596480702	11984.9777971812	NA
502	3991.63558486157	-2968.56217813291	25	0	501	25.05	9474.7741598776	-7056.6215968176	11813.8585458502	11852.5597898897	12455.5215445362	12939.3023820961	NA
503	4506.03650103296	-3348.29533130005	25	0	502	25.1	10288.0183234278	-7594.6630633428	12787.5810092796	12826.2800269984	13448.585005509	13932.3346127567	NA
504	5062.76293338186	-3755.91751779345	25	0	503	25.15	11134.528646978	-8152.443729868	13800.0024260519	13838.6995423097	14480.3477065919	14964.0709604515	NA
505	5663.47818990826	-4192.41569761311	25	0	504	25.2	12014.305130528	-8729.9635963932	14851.1209059714	14889.8163885999	15550.8076745289	16034.5085255753	NA
506	6309.84557861217	-4658.77683075903	25	0	505	25.25	12927.3477740782	-9327.22266291841	15940.9348243955	15979.6288957752	16659.9632229805	17143.6449007621	NA
507	7003.52840749358	-5155.98787723121	25	0	506	25.3	13873.6565776282	-9944.2209294436	17069.4427773009	17108.1356232942	17807.8129019536	18291.478068716	NA
508	7746.1899845525	-5685.03579702966	25	0	507	25.35	14853.2315411784	-10580.958395969	18236.6435451561	18275.3353220595	18994.3554576046	19478.0063248101	NA
509	8539.49361778893	-6246.90755015437	25	0	508	25.4	15866.0726647286	-11237.4350624942	19442.5360636472	19481.2269036513	20219.589800007	20703.2282176602	NA
510	9385.10261520286	-6842.59009660534	25	0	509	25.45	16912.1799482786	-11913.6509290194	20687.1193997976	20725.8094153073	21483.514977097	21967.142502937	NA
511	10284.6802847943	-7473.07039638258	25	0	510	25.5	17991.5533918288	-12609.6059955448	21970.3927323547	22009.0820194341	22786.130153454	NA	NA
512	11239.8899345632	-8139.33540948607	25	0	511	25.55	19104.192995378	-13325.3002620698	23292.355335581	23331.0439767198	24127.4345928957	NA	NA
513	12252.3948725097	-8842.37209591583	25	0	512	25.6	20250.09875893	-14060.7337285952	24653.0065657898	24691.6946321345	25507.4276441112	NA	NA
514	13323.8584066337	-9583.16741567185	25	0	513	25.65	21429.27068248	-14815.9063951204	26052.3458500759	26091.0334032568	26926.1087287285	NA	NA
515	14455.9438449351	-10362.7083287541	25	0	514	25.7	22641.708766028	-15590.818261645	27490.3726768713	27529.0597704841	28383.4773313451	NA	NA
516	15650.3144954141	-11181.9817951627	25	0	515	25.75	23887.41300958	-16385.469328172	28967.086587966	29005.7732687884	NA	NA	NA
517	16908.6336660706	-12041.9747748975	25	0	516	25.8	25166.38341313	-17199.859594696	30482.4871717175	30521.1734807373	NA	NA	NA
518	18232.5646649045	-12943.6742279586	25	0	517	25.85	26478.619976678	-18033.989061222	32036.5740573115	32075.2600305556	NA	NA	NA
519	19623.770799916	-13888.0671143459	25	0	518	25.9	27824.12270023	-18887.857727746	33629.3469098201	NA	NA	NA	NA
520	21083.915379105	-14876.1403940595	25	0	519	25.95	29202.89158378	-19761.465594272	35260.8054259627	NA	NA	NA	NA
521	NA	NA	25	0	520	26	NA	NA	NA	NA	NA	NA	NA
522	NA	NA	25	0	521	26.05	NA	NA	NA	NA	NA	NA	NA
523	NA	NA	25	0	522	26.1	NA	NA	NA	NA	NA	NA	NA
524	NA	NA	25	0	523	26.15	NA	NA	NA	NA	NA	NA	NA
525	NA	NA	25	0	524	26.2	NA	NA	NA	NA	NA	NA	NA
526	NA	NA	25	0	525	26.25	NA	NA	NA	NA	NA	NA	NA
527	NA	NA	25	0	526	26.3	NA	NA	NA	NA	NA	NA	NA
528	NA	NA	25	0	527	26.35	NA	NA	NA	NA	NA	NA	NA
529	NA	NA	25	0	528	26.4	NA	NA	NA	NA	NA	NA	NA
530	NA	NA	25	0	529	26.45	NA	NA	NA	NA	NA	NA	NA
531	NA	NA	25	0	530	26.5	NA	NA	NA	NA	NA	NA	NA
532	NA	NA	25	0	531	26.55	NA	NA	NA	NA	NA	NA	NA
533	NA	NA	25	0	532	26.6	NA	NA	NA	NA	NA	NA	NA
534	NA	NA	25	0	533	26.65	NA	NA	NA	NA	NA	NA	NA
535	NA	NA	25	0	534	26.7	NA	NA	NA	NA	NA	NA	NA
536	NA	NA	25	0	535	26.75	NA	NA	NA	NA	NA	NA	NA
537	NA	NA	25	0	536	26.8	NA	NA	NA	NA	NA	NA	NA
538	NA	NA	25	0	537	26.85	NA	NA	NA	NA	NA	NA	NA
539	NA	NA	25	0	538	26.9	NA	NA	NA	NA	NA	NA	NA
540	NA	NA	25	0	539	26.95	NA	NA	NA	NA	NA	NA	NA
541	NA	NA	25	0	540	27	NA	NA	NA	NA	NA	NA	NA
542	NA	NA	25	0	541	27.05	NA	NA	NA	NA	NA	NA	NA
543	NA	NA	25	0	542	27.1	NA	NA	NA	NA	NA	NA	NA
544	NA	NA	25	0	543	27.15	NA	NA	NA	NA	NA	NA	NA
545	NA	NA	25	0	544	27.2	NA	NA	NA	NA	NA	NA	NA
546	NA	NA	25	0	545	27.25	NA	NA	NA	NA	NA	NA	NA
547	NA	NA	25	0	546	27.3	NA	NA	NA	NA	NA	NA	NA
548	NA	NA	25	0	547	27.35	NA	NA	NA	NA	NA	NA	NA
549	NA	NA	25	0	548	27.4	NA	NA	NA	NA	NA	NA	NA
550	NA	NA	25	0	549	27.45	NA	NA	NA	NA	NA	NA	NA
551	NA	NA	25	0	550	27.5	NA	NA	NA	NA	NA	NA	NA
552	NA	NA	25	0	551	27.55	NA	NA	NA	NA	NA	NA	NA
553	NA	NA	25	0	552	27.6	NA	NA	NA	NA	NA	NA	NA
554	NA	NA	25	0	553	27.65	NA	NA	NA	NA	NA	NA	NA
555	NA	NA	25	0	554	27.7	NA	NA	NA	NA	NA	NA	NA
556	NA	NA	25	0	555	27.75	NA	NA	NA	NA	NA	NA	NA
557	NA	NA	25	0	556	27.8	NA	NA	NA	NA	NA	NA	NA
558	NA	NA	25	0	557	27.85	NA	NA	NA	NA	NA	NA	NA
559	NA	NA	25	0	558	27.9	NA	NA	NA	NA	NA	NA	NA
560	NA	NA	25	0	559	27.95	NA	NA	NA	NA	NA	NA	NA
561	NA	NA	25	0	560	28	NA	NA	NA	NA	NA	NA	NA
562	NA	NA	25	0	561	28.05	NA	NA	NA	NA	NA	NA	NA
563	NA	NA	25	0	562	28.1	NA	NA	NA	NA	NA	NA	NA
564	NA	NA	25	0	563	28.15	NA	NA	NA	NA	NA	NA	NA
565	NA	NA	25	0	564	28.2	NA	NA	NA	NA	NA	NA	NA
566	NA	NA	25	0	565	28.25	NA	NA	NA	NA	NA	NA	NA
567	NA	NA	25	0	566	28.3	NA	NA	NA	NA	NA	NA	NA
568	NA	NA	25	0	567	28.35	NA	NA	NA	NA	NA	NA	NA
569	NA	NA	25	0	568	28.4	NA	NA	NA	NA	NA	NA	NA
570	NA	NA	25	0	569	28.45	NA	NA	NA	NA	NA	NA	NA
571	NA	NA	25	0	570	28.5	NA	NA	NA	NA	NA	NA	NA
572	NA	NA	25	0	571	28.55	NA	NA	NA	NA	NA	NA	NA
573	NA	NA	25	0	572	28.6	NA	NA	NA	NA	NA	NA	NA
574	NA	NA	25	0	573	28.65	NA	NA	NA	NA	NA	NA	NA
575	NA	NA	25	0	574	28.7	NA	NA	NA	NA	NA	NA	NA
576	NA	NA	25	0	575	28.75	NA	NA	NA	NA	NA	NA	NA
577	NA	NA	25	0	576	28.8	NA	NA	NA	NA	NA	NA	NA
578	NA	NA	25	0	577	28.85	NA	NA	NA	NA	NA	NA	NA
579	NA	NA	25	0	578	28.9	NA	NA	NA	NA	NA	NA	NA
580	NA	NA	25	0	579	28.95	NA	NA	NA	NA	NA	NA	NA
581	NA	NA	25	0	580	29	NA	NA	NA	NA	NA	NA	NA
582	NA	NA	25	0	581	29.05	NA	NA	NA	NA	NA	NA	NA
583	NA	NA	25	0	582	29.1	NA	NA	NA	NA	NA	NA	NA
584	NA	NA	25	0	583	29.15	NA	NA	NA	NA	NA	NA	NA
585	NA	NA	25	0	584	29.2	NA	NA	NA	NA	NA	NA	NA
586	NA	NA	25	0	585	29.25	NA	NA	NA	NA	NA	NA	NA
587	NA	NA	25	0	586	29.3	NA	NA	NA	NA	NA	NA	NA
588	NA	NA	25	0	587	29.35	NA	NA	NA	NA	NA	NA	NA
589	NA	NA	25	0	588	29.4	NA	NA	NA	NA	NA	NA	NA
590	NA	NA	25	0	589	29.45	NA	NA	NA	NA	NA	NA	NA
591	NA	NA	25	0	590	29.5	NA	NA	NA	NA	NA	NA	NA
592	NA	NA	25	0	591	29.55	NA	NA	NA	NA	NA	NA	NA
593	NA	NA	25	0	592	29.6	NA	NA	NA	NA	NA	NA	NA
594	NA	NA	25	0	593	29.65	NA	NA	NA	NA	NA	NA	NA
595	NA	NA	25	0	594	29.7	NA	NA	NA	NA	NA	NA	NA
596	NA	NA	25	0	595	29.75	NA	NA	NA	NA	NA	NA	NA
597	NA	NA	25	0	596	29.8	NA	NA	NA	NA	NA	NA	NA
598	NA	NA	25	0	597	29.85	NA	NA	NA	NA	NA	NA	NA
599	NA	NA	25	0	598	29.9	NA	NA	NA	NA	NA	NA	NA
600	NA	NA	25	0	599	29.95	NA	NA	NA	NA	NA	NA	NA
601	NA	NA	25	0	600	30	NA	NA	NA	NA	NA	NA	NA
