# Supplementary material for: An automated feeding system for the African killifish reveals the impact of diet on lifespan and allows scalable assessment of associative learning
Source: eLife. 2022 Nov 10;11:e69008. doi: 10.7554/eLife.69008 (PMC9788828; doi:10.7554/eLife.69008)
Supplement: Figure 6—source data 3. [file elife-69008-fig6-data3.zip › Filtered and Interpolated Trajectories with Kinematics/t26_REC0017 DLC_likelihood-euclidean-filtered_splines-interpolated_kinematics_02_resnet50_TrainAllTheThingsJun28shuffle1_1030000.csv]

	x2	y2	fishnum	recording_num	bodyparts_coords	seconds	velocity_x	velocity_y	velocity_xy	velocity_xy_5frame	velocity_xy_10frame	velocity_xy_20frame	velocity_xy_40frame
1	34.1874585474777	187.874912607339	26	17	0	0	0	0	0	NA	NA	NA	NA
2	53.0491456983184	145.299485071559	26	17	1	0.05	377.233743016814	-851.5085507156	931.328142392496	NA	NA	NA	NA
3	66.6054654189911	112.234383042936	26	17	2	0.1	271.126394413454	-661.30204057246	714.723660314208	507.407881979184	NA	NA	NA
4	75.6429577094955	87.5395075214678	26	17	3	0.15	180.749845810088	-493.897510429364	525.932750043857	553.875295633271	NA	NA	NA
5	80.9481625698319	70.0747595071559	26	17	4	0.2	106.104097206728	-349.294960286238	365.05485714536	393.321307042293	303.324174466633	NA	NA
6	83.30762	58.70004	26	17	5	0.25	47.1891486033621	-227.494390143118	232.337068270432	262.042332500427	305.620629385148	NA	NA
7	83.50787	52.27525	26	17	6	0.3	4.00499999999994	-128.4958	128.558199437609	164.404100838534	214.066005744907	NA	NA
8	82.3202071682956	49.6115916779128	26	17	7	0.35	-23.753256634088	-53.273166441744	58.3287876048749	99.240466954082	149.073095830044	NA	NA
9	80.4549444972057	49.3254718875229	26	17	8	0.4	-37.3052534217979	-5.72239580779794	37.7415917343939	57.3659631370247	101.403008572599	NA	NA
10	78.607149577513	49.9845986533715	26	17	9	0.45	-36.9558983938541	13.182535316972	39.2366877231001	34.8107044475207	69.4528065076613	181.232386296378	NA
11	77.47189	50.15668	26	17	10	0.5	-22.7051915502599	3.44162693257005	22.9645491851459	36.1038591596616	52.622001227417	189.123555019464	NA
12	78.18635	49.82169	26	17	11	0.55	14.2892000000001	-6.6998000000001	15.7819059900889	38.4019163066635	46.2812889382387	148.209672151958	NA
13	80.89531	51.59859	26	17	12	0.6	54.1791999999998	35.5380000000001	64.7945611655792	39.6651460612406	51.746908051097	116.298498246302	NA
14	78.7480440503034	50.3949732257818	26	17	13	0.65	-42.9453189939318	-24.0723354843641	49.2318774694032	47.8780393178093	55.5759079991018	96.555002759975	NA
15	76.55639	49.77505	26	17	14	0.7	-43.8330810060683	-12.3984645156359	45.5528364959859	57.7518734289566	59.1405981261235	80.7042579014572	NA
16	79.11502	51.69929	26	17	15	0.75	51.1726000000002	38.4848	64.0290154679893	67.3899569425324	72.6264806537795	73.8514307602918	NA
17	78.45898	48.50848	26	17	16	0.8	-13.1208000000001	-63.8162	65.1510765458254	72.7498996915401	82.3533385590098	70.0514991775538	NA
18	74.31116	52.34379	26	17	17	0.85	-82.9563999999999	76.7062	112.984978733458	78.6160501910063	83.5239006625609	70.7146027188634	NA
19	77.87658	51.02478	26	17	18	0.9	71.3084000000001	-26.3802	76.031591214442	97.3749219897498	91.7069969473513	72.3126670629774	NA
20	76.98906	47.38731	26	17	19	0.95	-17.7504000000002	-72.7494	74.8835889933169	106.954803689063	91.9557092952531	73.7426255417318	127.211189341505
21	70.43247	51.7784	26	17	20	1	-131.1318	87.8218	157.823374461706	99.6578443825894	95.0808602931666	75.8938919721965	128.42898590117
22	73.72119	47.18108	26	17	21	1.05	65.7744000000002	-91.9463999999999	113.050485042392	110.664094203162	93.821709416869	78.3130481951311	106.323420343199
23	77.16241	48.85102	26	17	22	1.1	68.8243999999997	33.3987999999999	76.50018220109	105.2953683995	89.6822973866298	78.1913908050119	89.5933804316821
24	73.6729	54.39782	26	17	23	1.15	-69.7901999999999	110.936	131.062840317307	92.7867985965834	89.049426126853	78.7587535927334	77.5441057963388
25	72.35046	52.39264	26	17	24	1.2	-26.4488	-40.1036000000001	48.0399599750042	80.688615144675	88.3446529573401	79.4220270794838	69.4783574398022
26	70.0302	48.23183	26	17	25	1.25	-46.4052000000001	-83.2162	95.2805254471238	79.7067503906703	79.1613032906135	79.0745292635289	64.6927275480116
27	67.93463	49.81766	26	17	26	1.3	-41.9113999999999	31.7165999999999	52.5595677828498	67.4347580505437	74.2727578312523	78.585051960877	62.4643472068219
28	66.0970496934789	52.8895366486186	26	17	27	1.35	-36.7516061304221	61.4375329723721	71.5908584310664	71.3939375151803	72.8588809474629	75.6190966179195	61.955094459993
29	64.3254946906867	55.8908398806678	26	17	28	1.4	-35.431100055844	60.0260646409839	69.7028786166741	65.5358079846437	65.8105102381155	74.4171295336383	61.9245399916756
30	62.6192048456217	58.8221934593202	26	17	29	1.45	-34.1257969012999	58.627071573048	67.8358572981875	67.8569005178297	66.8883448637146	73.1899923866308	61.8212656105298
31	60.9774200122823	61.6842211477484	26	17	30	1.5	-32.835696666788	57.2405537685641	65.9898777944405	66.0110115042555	63.0681982338912	67.7344167828774	62.0901059168446
32	59.3993800446667	64.477546709125	26	17	31	1.55	-31.560799352312	55.8665112275318	64.1650304487798	64.1862624256872	63.348394504885	64.4371685344404	62.5044937408506
33	57.8843247967733	67.2027939066227	26	17	32	1.6	-30.301104957868	54.5049439499542	62.3614133631958	62.3827522122488	61.5558958492092	62.8882626170618	61.6602354301589
34	56.4314941226003	69.8605865034141	26	17	33	1.65	-29.05661348346	53.1558519358279	60.5791332238325	60.6005884831388	59.7848329404236	58.5332088327026	61.1724242870987
35	55.0401278761461	72.4515482626718	26	17	34	1.7	-27.8273249290839	51.8192351851542	58.8183062309953	58.8398884919403	58.0353318159215	58.2524569781471	60.7447028908934
36	53.7094659114088	74.9763029475685	26	17	35	1.75	-26.6132392947461	50.4950936979338	57.0790591488904	57.1007801941629	56.3075302751412	55.5340243357315	59.8239514167224
37	52.4387480823869	77.4354743212766	26	17	36	1.8	-25.414356580438	49.183427474162	55.3615304927872	55.3834034551599	54.6015792376284	54.87719523609	58.8448141982635
38	51.2272142430786	79.829686146969	26	17	37	1.85	-24.230676786166	47.8842365138479	53.6658718743092	53.6879114195942	52.9176442866606	53.1955862011226	56.6403215323746
39	50.0741042474822	82.1595621878181	26	17	38	1.9	-23.062199911928	46.597520816982	51.9922495288173	52.0144720671436	51.2559074272898	51.5364129203737	55.3310217549363
40	48.9786579495961	84.4257262069966	26	17	39	1.95	-21.908925957722	45.3232803835701	50.3408460531669	50.3632699833165	49.6165690925797	49.8999056793279	54.0226915911494
41	47.9401152034184	86.6288019676772	26	17	40	2	-20.7708549235539	44.0615152136121	48.7118623866374	48.7345083791582	47.9998504375717	48.2863198614927	50.6140991809027
42	46.9577158629476	88.7694132330324	26	17	41	2.05	-19.647986809416	42.8122253071038	47.1055200736517	47.1284113994198	46.4059959672951	46.6959392865701	48.2990826505971
43	46.0306997821818	90.8481837662349	26	17	42	2.1	-18.5403216153161	41.57541066405	45.5220638535179	45.5452267655651	44.8352765530359	45.1290800553059	46.8731646753825
44	45.1583068151195	92.8657373304573	26	17	43	2.15	-17.4478593412459	40.3510712844482	43.9617646301252	43.9852288079998	43.2879929003239	43.586094981464	44.0596829398959
45	44.3397768157588	94.8226976888722	26	17	44	2.2	-16.370599987214	39.1392071682978	42.4249228838934	42.4487219512737	41.7644795427342	42.067378702303	43.2995206794665
46	43.5743496380982	96.7196886046522	26	17	45	2.25	-15.3085435532121	37.9398183156002	40.911872598811	40.9360447269136	40.2651094478442	40.573373569916	41.3374283285355
47	42.8612651361358	98.55733384097	26	17	46	2.3	-14.261690039248	36.752904726356	39.4229857900208	39.4475744012281	38.7902993355119	39.10457643565	40.4238805514291
48	42.19976316387	100.336257160998	26	17	47	2.35	-13.2300394453159	35.57846640056	37.9586777317176	37.9837323199033	37.3405158239512	37.6615464468296	39.0166145385941
49	41.5890835752991	102.057082327909	26	17	48	2.4	-12.2135917714181	34.41650333822	36.5194130016976	36.5449900876886	35.9162825356382	36.2449139762343	37.6402665229326
50	41.0284662244214	103.720433104876	26	17	49	2.45	-11.212347017554	33.2670155393399	35.1057124772697	35.1318767197502	34.5181883120262	34.8553907956679	36.2960783773047
51	40.5171509652351	105.326933255071	26	17	50	2.5	-10.2263051837259	32.1300030039001	33.7181614377375	33.7449869209887	33.1468967022602	33.4937815789281	34.9853959988546
52	40.0543776517386	106.877206541667	26	17	51	2.55	-9.25546626993011	31.0054657319199	32.3574189503284	32.3849906700482	31.8031569040049	32.1609967667538	33.709656846366
53	39.6393861379302	108.371876727836	26	17	52	2.6	-8.29983027616791	29.8934037233801	31.0242287379104	31.0526443041492	30.4878163406234	30.8580667337033	32.4703694177866
54	39.2714162778081	109.811567576752	26	17	53	2.65	-7.35939720244204	28.79381697832	29.7194317469951	29.7488033168318	29.2018350521446	29.5861570470891	31.2690845667483
55	38.9497079253707	111.196902851586	26	17	54	2.7	-6.43416704874795	27.7067054966801	28.4439806477743	28.4744370882597	27.9463020486016	28.3465843807858	30.107359827021
56	38.6735009346162	112.528506315511	26	17	55	2.75	-5.52413981509005	26.6320692784998	27.1989565011505	27.230645760258	26.722453710012	27.1408323213396	28.9867192714757
57	38.442035159543	113.807001731701	26	17	56	2.8	-4.62931550146394	25.5699083238002	25.9855878074683	26.0186794342409	25.5316941979958	25.9705658667681	27.908612472786
58	38.2545504541494	115.033012863327	26	17	57	2.85	-3.74969410787202	24.5202226325199	24.8052720979019	24.8399597930541	24.3756176434555	24.8376428760656	26.8743764813716
59	38.1102866724336	116.207163473562	26	17	58	2.9	-2.885275634316	23.4830122047001	23.6596001169096	23.6961041031922	23.2560315585401	23.7441201254914	25.8852042380691
60	38.0084836683939	117.330077325579	26	17	59	2.95	-2.03606008079404	22.4582770403399	22.5503824418403	22.5889513077319	22.1749804495454	22.6922510752815	24.9421216539037
61	37.9483812960287	118.402378182551	26	17	60	3	-1.20204744730401	21.4460171394401	21.4796780518408	21.520589526653	21.134767940419	21.6844721362164	24.0459741093981
62	37.9292194093361	119.424689807649	26	17	61	3.05	-0.383237733852013	20.44623250196	20.4498238301667	20.4933836828393	20.1379748295313	20.7233744061619	23.1974217804956
63	37.9502378623147	120.397635964047	26	17	62	3.1	0.420369059572039	19.4589231279599	19.4634631925076	19.5100011060367	19.1874694115078	19.8116587802673	22.3969422756949
64	38.0106765089625	121.321840414918	26	17	63	3.15	1.20877293295592	18.48408901742	18.5235708978414	18.5734317776458	18.2864051988383	18.9520741520326	21.6448386500142
65	38.109775203278	122.197926923433	26	17	64	3.2	1.98197388631002	17.5217301703	17.6334695578272	17.6869983513307	17.4382001019614	18.1473409517391	20.9412508627727
66	38.2467737992594	123.026519252766	26	17	65	3.25	2.73997191962806	16.5718465866598	16.7968314098862	16.8543492963626	16.6464905624209	17.4000649730354	20.2861690118406
67	38.420912150905	123.80824116609	26	17	66	3.3	3.48276703291191	15.6344382664801	16.017656698591	16.0794267148372	15.9150546143281	16.7126485099219	19.6794470552073
68	38.6314301122131	124.543716426576	26	17	67	3.35	4.21035922616213	14.70950520972	15.3002179176673	15.3663990978861	15.2476999170792	16.0872065159136	19.1208161129942
69	38.877567537182	125.233568797397	26	17	68	3.4	4.922748499378	13.79704741642	14.6489579902145	14.7195493471959	14.6481167455251	15.525494499904	18.6098967701317
70	39.1585642798101	125.878422041727	26	17	69	3.45	5.61993485256195	12.8970648866002	14.0683314730715	14.1431108773255	14.1197014539327	15.0288525121395	18.1462100505841
71	39.4736601940955	126.478899922737	26	17	70	3.5	6.30191828570801	12.0095576201999	13.5625826564354	13.6410505377957	13.6653620056519	14.5981666398682	17.7291869099109
72	39.8220951340366	127.0356262036	26	17	71	3.55	6.968698798822	11.1345256172601	13.1354643492388	13.216806776213	13.2873221903126	14.2338467942374	17.3581762063712
73	40.2031089536318	127.549224647489	26	17	72	3.6	7.62027639190393	10.2719688777799	12.7899162200183	12.8730038099794	12.9869436203193	13.9358178176865	17.0324511768017
74	40.6159415068792	128.020319017577	26	17	73	3.65	8.2566510649481	9.42188740176022	12.5277391823009	12.6111746641079	12.7645838009698	13.7035202529392	16.7512144760221
75	41.0598326477772	128.449533077036	26	17	74	3.7	8.87782281795992	8.58428118917971	12.3493166419035	12.4315335032996	12.6195049223176	13.5359173447595	16.5136018488735
76	41.534022230324	128.837490589038	26	17	75	3.75	9.48379165093598	7.75915024004007	12.2534369270779	12.3328367028429	12.5498427173155	13.4315057023416	16.3186845006126
77	42.0377501085181	129.184815316757	26	17	76	3.8	10.074557563882	6.94649455438025	12.2372585451974	12.3123608257266	12.5526389741467	13.3883282436464	16.1654702206244
78	42.5702561363576	129.492131023365	26	17	77	3.85	10.6501205567901	6.14631413215989	12.296432217735	12.3660060346558	12.6239357182938	13.4039893499228	16.0529033008674
79	43.1307801678409	129.760061472035	26	17	78	3.9	11.2104806296661	5.35860897340001	12.425359796719	12.4885107705231	12.7589237603533	13.475673414772	15.979863278025
80	43.7185620569663	129.989230425939	26	17	79	3.95	11.7556377825079	4.58337907808016	12.61754268655	12.6737444449938	12.9521332355862	13.6001690258867	15.9451625206788
81	44.332841657732	130.18026164825	26	17	80	4	12.285592015314	3.82062444621965	12.865960606414	12.9150347337447	13.1976493990313	13.7739016836053	15.9475426840472
82	44.9728588241364	130.33377890214	26	17	81	4.05	12.8003433280881	3.07034507780031	13.1634269175508	13.2054866949801	13.4893342969803	13.9929780065805	15.9856700702202
83	45.6378534101778	130.450405950782	26	17	82	4.1	13.2998917208279	2.33254097283975	13.5028836614896	13.5382604365166	13.8210350795262	14.253243573336	16.0581299680982
84	46.3270652698544	130.530766557349	26	17	83	4.15	13.7842371935321	1.60721213134025	13.8776196028959	13.9067880275396	14.1867630285742	14.5503548000116	16.1634201130614
85	47.0397342571646	130.575484485013	26	17	84	4.2	14.253379746204	0.894358553279631	14.2814113942329	14.3049241489668	14.5808331294559	14.8798627460079	16.2999435118046
86	47.7751002261066	130.585183496948	26	17	85	4.25	14.70731937884	0.193980238699965	14.7085985615288	14.7270354253078	14.9979606498951	15.2373040281898	16.4660010329099
87	48.5324030306787	130.560487356325	26	17	86	4.3	15.146056091442	-0.493922812459573	15.154107524687	15.1680393621684	15.4333170390143	15.6182919313269	16.6597843752659
88	49.3108825248793	130.502019826317	26	17	87	4.35	15.5695898840119	-1.16935060016033	15.6134400431942	15.6234058223951	15.8825514283781	16.0186000858213	16.8793702910126
89	50.1097785627066	130.410404670097	26	17	88	4.4	15.9779207565461	-1.83230312440003	16.0826392871989	16.0891332722507	16.3417858396699	16.4342320561461	17.1227172342917
90	50.928330998159	130.286265650837	26	17	89	4.45	16.3710487090479	-2.4827803851997	16.5582436953667	16.5617099290618	16.8075922564296	16.861472529218	17.387665877
91	51.7657796852346	130.13022653171	26	17	90	4.5	16.748973741512	-3.12078238254003	17.0372358108066	17.0380674314485	17.2769586573483	17.2969187282263	17.6719450835161
92	52.6213644779319	129.94291107589	26	17	91	4.55	17.111695853946	-3.74630911639997	17.5169908087426	17.5155323171714	17.7472495656736	17.7374933462031	17.9731848395378
93	53.4943252302492	129.724943046547	26	17	92	4.6	17.4592150463461	-4.35936058686025	17.9952275551277	17.991778690464	18.2161650921165	18.1804421185098	18.2889371566796
94	54.3839017961846	129.476946206855	26	17	93	4.65	17.791531318708	-4.95993679384014	18.4699637158132	18.4647840424458	18.6817010837179	18.6233199731836	18.6167050607962
95	55.2893340297366	129.199544319987	26	17	94	4.7	18.10864467104	-5.54803773735955	18.9394755618298	18.9327892022853	19.1421119289801	19.0639696788497	18.9539785003271
96	56.2098617849033	128.893361149115	26	17	95	4.75	18.410555103334	-6.12366341744007	19.4022625707156	19.3942627527844	19.5958768065574	19.5004963634783	19.2982746519053
97	57.1447249156832	128.559020457412	26	17	96	4.8	18.6972626155979	-6.6868138340601	19.8570166079402	19.8478698502644	20.0416696533919	19.9312405068854	19.6471790584993
98	58.0931632760745	128.19714600805	26	17	97	4.85	18.968767207826	-7.23748898724011	20.302595307623	20.2924451674963	20.4783328086415	20.3547512321024	19.9983836858489
99	59.0544167200755	127.808361564203	26	17	98	4.9	19.22506888002	-7.77568887694002	20.7379992032135	20.7269695706689	20.9048541066974	20.7697610538115	20.3497184797462
100	60.0277251016844	127.393290889042	26	17	99	4.95	19.466167632178	-8.30141350321981	21.162352147989	21.1505501044984	21.3203471012698	21.1751627281133	20.6991741906184
101	61.0123282748997	126.95255774574	26	17	100	5	19.692063464306	-8.81466286604024	21.574884586579	21.5624028644986	21.7240340696083	21.5699884834268	21.044915710559
102	62.0074660937195	126.48678589747	26	17	101	5.05	19.902756376396	-9.3154369653999	21.9749192770875	21.9618383631303	22.1152314480973	21.953391672495	21.3852865119923
103	63.0123784121423	125.996599107404	26	17	102	5.1	20.0982463684559	-9.8037358013201	22.3618591076242	22.3482490350434	22.4933373720883	22.3246307400232	21.718805698236
104	64.0263050841662	125.482621138716	26	17	103	5.15	20.278533440478	-10.2795593737599	22.7351766963716	22.7210985685476	22.8578210239051	22.6830553215808	22.0441595936347
105	65.0484859637896	124.945475754578	26	17	104	5.2	20.4436175924681	-10.74290768276	23.0944055075548	23.0799127916962	23.2082135272465	23.0280942546462	22.3601897978592
106	66.0781609050107	124.385786718162	26	17	105	5.25	20.5934988244221	-11.1937807283201	23.4391322540998	23.424271879678	23.5441001602963	23.3592452756208	22.6658793613351
107	67.114569761828	123.80417779264	26	17	106	5.3	20.7281771363458	-11.6321785104398	23.7689903928304	23.7538036846799	23.8651136915981	23.6760661856717	22.960338358356
108	68.1569523882396	123.201272741187	26	17	107	5.35	20.8476525282322	-12.0581010290601	24.0836545475334	24.0681780194495	24.1709286714049	23.9781672858765	23.2427897496206
109	69.2045486382439	122.577695326974	26	17	108	5.4	20.9519250000861	-12.4715482842601	24.3828357213812	24.367101752045	24.4612565364642	24.2652049033464	23.5125560959268
110	70.2565983658391	121.934069313173	26	17	109	5.45	21.0409945519038	-12.8725202760199	24.6662771814027	24.6503145915001	24.7358414080226	24.5368758520187	23.769047430757
111	71.3123414250236	121.271018462958	26	17	110	5.5	21.1148611836902	-13.2610170043	24.933750917077	24.9175854631318	24.9944564816332	24.7929126928917	24.0117504197937
112	72.3710176697956	120.589166539501	26	17	111	5.55	21.17352489544	-13.6370384691401	25.1850545901061	25.1687093882484	25.2369009232462	25.0330796777816	24.240218817662
113	73.4318669541535	119.889137305975	26	17	112	5.6	21.216985687158	-14.0005846705199	25.4200089056921	25.4035047965956	25.4629971996646	25.2571692779622	24.4540651613973
114	74.4941291320955	119.171554525552	26	17	113	5.65	21.2452435588398	-14.35165560846	25.638455346964	25.6218112112215	25.6725887827877	25.4649992140858	24.6529536023403
115	75.55704405762	118.437041961406	26	17	114	5.7	21.2582985104902	-14.69025128292	25.8402542231388	25.8234872549923	25.865538176791	25.6564099168687	24.8365937623025
116	76.6198515847252	117.686223376707	26	17	115	5.75	21.2561505421039	-15.0163716939798	26.0252829902067	26.0084089361975	26.0417252254872	25.8312623591919	25.0047354976499
117	77.6817915674094	116.91972253463	26	17	116	5.8	21.2387996536842	-15.3300168415402	26.19343480896	26.1764681773269	26.201045663965	25.9894362098266	25.1571644607619
118	78.742103859671	116.138163198347	26	17	117	5.85	21.206245845232	-15.6311867256599	26.3446173117179	26.3275715569865	26.3434098845195	26.1308282671388	25.2936983582883
119	79.8000283155082	115.34216913103	26	17	118	5.9	21.1584891167439	-15.9198813463399	26.4787515526113	26.4616392397529	26.4687418917075	26.255351138042	25.4141838174254
120	80.8548047889193	114.532364095853	26	17	119	5.95	21.0955294682219	-16.1961007035401	26.5957711214364	26.5786040729377	26.5769784257149	26.3629321334007	25.5184937835868
121	81.9056731339027	113.709371855986	26	17	120	6	21.017366899668	-16.4598447973398	26.6956214040388	26.6784108328415	26.6680682367506	26.4535123561605	25.6065253845808
122	82.9518732044565	112.873816174605	26	17	121	6.05	20.9240014110762	-16.7111136276202	26.7782589748839	26.761015606088	26.741971496407	26.527045962829	25.6781982073289
123	83.9926448545792	112.02632081488	26	17	122	6.1	20.8154330024539	-16.9499071945	26.8436511112369	26.8263852944433	26.7986593346129	26.5834995827715	25.7334529431261
124	85.027227938269	111.167509539985	26	17	123	6.15	20.6916616737959	-17.1762254978998	26.8917754188439	26.8744972337483	26.8381134932964	26.6228518830999	25.7722503664729
125	86.0548623095242	110.298006113092	26	17	124	6.2	20.5526874251041	-17.3900685378601	26.9226195632131	26.9053389198763	26.8603260900104	26.6450932699588	25.794570620656
126	87.074787822343	109.418434297373	26	17	125	6.25	20.398510256376	-17.5914363143801	26.9361811005638	26.9189078363843	26.8652994868339	26.650225719679	25.8004127907147
127	88.0862443307239	108.529417856002	26	17	126	6.3	20.2291301676181	-17.78032882742	26.9324674055241	26.9152113805049	26.853046261693	26.6382627358521	25.7897947512861
128	89.0884716886651	107.631580552152	26	17	127	6.35	20.0445471588239	-17.9567460769999	26.9114956937768	26.8942668855776	26.8235892810235	26.6092294307	25.7627532832896
129	90.0807097501649	106.725546148993	26	17	128	6.4	19.8447612299961	-18.12068806318	26.8732931394466	26.8561017399194	26.7769618744922	26.5631627315044	25.7193444596114
130	91.0621983692215	105.8119384097	26	17	129	6.45	19.6297723811321	-18.27215478586	26.8178970885766	26.8007536035097	26.7132081142028	26.5001117151549	25.659644306047
131	92.0321773998334	104.891381097445	26	17	130	6.5	19.3995806122379	-18.4111462451	26.7453553722731	26.7282707256626	26.6323832026075	26.42013807627	25.5837497498895
132	92.9898866959987	103.964497975401	26	17	131	6.55	19.1541859233061	-18.5376624408801	26.6557267234753	26.6387123684796	26.5345539752972	26.3233167368762	25.4917798748167
133	93.9345661117158	103.031912806739	26	17	132	6.6	18.8935883143418	-18.65170337324	26.5490813045417	26.5321493428281	26.4197995267871	26.20973660829	25.3838775072759
134	94.865455500983	102.094249354634	26	17	133	6.65	18.6177877853441	-18.7532690421	26.4255013535315	26.4086646652955	26.2882119697124	26.0795015188601	25.2602111663769
135	95.7817947177985	101.152131382256	26	17	134	6.7	18.32678433631	-18.84235944756	26.2850819603187	26.2683543470848	26.1398973402993	25.9327313244433	25.1209774164761
136	96.6828236161607	100.20618265278	26	17	135	6.75	18.020577967244	-18.91897458952	26.1279319846103	26.1113283279116	25.974976665706	25.7695632222376	24.9664036690097
137	97.5677820500678	99.2570269293775	26	17	136	6.8	17.699168678142	-18.98311446805	25.9541751324216	25.9377115709452	25.7935872120593	25.5901532927457	24.7967514875698
138	98.4359098735183	98.3052879752211	26	17	137	6.85	17.3625564690099	-19.0347790831279	25.7639512086761	25.7476453377705	25.5958839355564	25.3946782994404	24.6123204572509
139	99.2864469405103	97.3515895534835	26	17	138	6.9	17.0107413398401	-19.073968434752	25.5574175686993	25.5412886661166	25.3820411632279	25.1833377811807	24.4134526852818
140	100.118633105042	96.3965554273374	26	17	139	6.95	16.6437232906338	-19.1006825229221	25.3347507944453	25.3188200770339	25.1522545346839	24.9563564786934	24.2005380037401
141	100.931708221112	95.4408093599554	26	17	140	7	16.2615023214002	-19.1149213476402	25.0961486263405	25.0804395432012	24.9067432418677	24.7139871436185	23.9740199450481
142	101.724912142719	94.4849751145101	26	17	141	7.05	15.86407843214	-19.1166849089058	24.8418321870082	24.8263707555106	24.6457526101941	24.4565137868045	23.7344025544713
143	102.49748472386	93.5296764541742	26	17	142	7.1	15.4514516228198	-19.1059732067183	24.5720485395129	24.5568637315973	24.3695570720937	24.1842554317803	23.4822580874418
144	103.248665818534	92.5755371421202	26	17	143	7.15	15.0236218934799	-19.0827862410799	24.2870736302462	24.2721978176188	24.0784635926489	23.8975704496539	23.2182356085903
145	103.977695280739	91.6231809415209	26	17	144	7.2	14.5805892441001	-19.0471240119859	23.9872156748786	23.9726851433544	23.7728156170874	23.5968615629934	22.9430704578318
146	104.683812964474	90.6732316155487	26	17	145	7.25	14.1223536747	-18.998986519444	23.672819056448	23.6586746009862	23.4529976215311	23.2825816183403	22.6575944699851
147	105.366258723738	89.7263129273763	26	17	146	7.3	13.64891518528	-18.9383737634481	23.3442688156863	23.3305564297873	23.1194403615496	22.9552402392875	22.3627467212911
148	106.024272412527	88.7830486401763	26	17	147	7.35	13.16027377578	-18.8652857439999	23.0019958276722	22.9887675025776	22.7726269280042	22.6154114838017	22.0595844241291
149	106.657093884841	87.8440625171215	26	17	148	7.4	12.6564294462801	-18.7797224610961	22.6464827742513	22.6337974254434	22.4130997360799	22.2637426390592	21.7492934010199
150	107.263962994677	86.9099783213844	26	17	149	7.45	12.13738219672	-18.681683914742	22.2782710388303	22.2661955797449	22.0414685913028	21.9009642923253	21.4331973520488
151	107.844119596035	85.9814198161374	26	17	150	7.5	11.60313202716	-18.5711701049399	21.8979686707768	21.8865792550221	21.6584199948129	21.5279018138263	21.1127649140471
152	108.396803542912	85.0590107645535	26	17	151	7.55	11.0536789375399	-18.448181031678	21.5062595871941	21.4956430423725	21.2647278683809	21.1454883720665	20.7877478958754
153	108.921254689307	84.143374929805	26	17	152	7.6	10.4890229279002	-18.31271669497	21.1039142040582	21.094169680028	20.8612658955097	20.7547795665937	20.4503180373851
154	109.416712889218	83.2351360750649	26	17	153	7.65	9.90916399821998	-18.1647770948021	20.691801711003	20.6830425641825	20.4490216854694	20.3569696983205	20.0926313933318
155	109.882417996643	82.3349179635054	26	17	154	7.7	9.3141021484999	-18.0043622311899	20.2709042271081	20.2632601570169	20.0291129675631	19.9534095912202	19.7155490746366
156	110.317609865581	81.4433443582993	26	17	155	7.75	8.70383737876011	-17.8314721041221	19.8423330915491	19.8359525359973	19.6028060061216	19.5456257177327	19.3221336446802
157	110.72152835003	80.5610390226194	26	17	156	7.8	8.07836968897988	-17.646106713598	19.4073475513662	19.4024003285664	19.1715363825833	19.1353401498365	18.9154143583416
158	111.093413303987	79.688625719638	26	17	157	7.85	7.43769907914015	-17.448266059628	18.9673760989602	18.9640562550981	18.7369322051832	18.7244905488177	18.4983425066313
159	111.432504581453	78.826728212528	26	17	158	7.9	6.78182554931993	-17.2379501422	18.5240406738482	18.5225694480606	18.3008396605612	18.3152490208592	18.0737373828519
160	111.738042036424	77.9759702644617	26	17	159	7.95	6.11074909942005	-17.0151589613261	18.0791838597669	18.0798126081498	17.8653505911376	17.9100382254043	17.6442277302397
161	112.009265522899	77.1369756386121	26	17	160	8	5.42446972949989	-16.7798925169919	17.6348990563615	17.637911874369	17.4328314406525	17.5115426844756	17.2121960839473
162	112.245414894877	76.3103680981515	26	17	161	8.05	4.72298743956003	-16.532150809212	17.1935633518119	17.1992789925559	17.0059524312921	17.1189820049464	16.7797343273041
163	112.445730006355	75.4967714062527	26	17	162	8.1	4.00630222956011	-16.2719338379759	16.7578724300564	16.7666449271771	16.5877152021256	16.7163806429899	16.3486173476397
164	112.609450711332	74.6968093260883	26	17	163	8.15	3.27441409953991	-15.9992416032881	16.3308762647829	16.3430934332444	16.181476356249	16.2876923370098	15.9202983455631
165	112.735816863806	73.9111056208308	26	17	164	8.2	2.52732304947983	-15.7140741051501	15.9160135328725	15.9320922544345	15.7909634832455	15.8342365862799	15.4959255149544
166	112.824068317776	73.1402840536531	26	17	165	8.25	1.76502907940005	-15.4164313435538	15.5171415866981	15.5375185298823	15.4202793628297	15.36168567102	15.0763769325135
167	112.87344492724	72.3849683877274	26	17	166	8.3	0.987532189280103	-15.1063133185141	15.1385574577627	15.163673719942	15.0664276273095	14.8755884773957	14.6623093139086
168	112.883186546196	71.6457823862268	26	17	167	8.35	0.194832379119987	-14.783720030012	14.7850038072951	14.815282039314	14.6958290807967	14.3812735294608	14.2542166649906
169	112.852533028643	70.9233498123235	26	17	168	8.4	-0.613070351060117	-14.4486514780661	14.4616522150815	14.497465292415	14.2745450134584	13.8837321266446	13.8524961253692
170	112.780724228578	70.2182944291904	26	17	169	8.45	-1.4361760013	-14.101107662662	14.1740551297325	14.2007630001844	13.8031225814222	13.3874911681541	13.4575197344054
171	112.667	69.53124	26	17	170	8.5	-2.27448457155987	-13.7410885838079	13.9280578522033	13.8541396317111	13.2905399013876	12.8964903540682	13.0697118387344
172	112.512717112745	68.8661479059077	26	17	171	8.55	-3.08565774510015	-13.301841881846	13.6550459966098	13.3854163069747	12.7452245234993	12.4139802825417	12.6896318972404
173	112.3277	68.24033	26	17	172	8.6	-3.70034225490002	-12.5163581181539	13.0518869649287	12.7909631235304	12.174831856796	11.9424551286858	12.318061022765
174	112.122157072272	67.670357131043	26	17	173	8.65	-4.1108585545598	-11.3994573791399	12.1180355913995	12.0836145103602	11.5859878970403	11.4836269928056	11.9560873021638
175	111.899364986005	67.1564856585904	26	17	174	8.7	-4.45584172534012	-10.2774294490521	11.2017892125109	11.2896860468143	10.9840188530627	11.0384414386886	11.6051798698708
176	111.660867459125	66.6948933198923	26	17	175	8.75	-4.76995053759993	-9.23184677396193	10.3913147863522	10.4955240818809	10.3727013453068	10.6071281472942	11.2672364555334
177	111.408208209559	66.2817578521993	26	17	176	8.8	-5.05318499131988	-8.26270935385992	9.68540367888013	9.78655948710576	9.76153293777389	10.1892784779806	10.9384225435749
178	111.142930955234	65.9132569927617	26	17	177	8.85	-5.30554508650027	-7.37001718875206	9.08107714026194	9.1770745825949	9.18908117657491	9.78394278116356	10.5912147893303
179	110.866579414076	65.58556847883	26	17	178	8.9	-5.52703082315986	-6.55377027863409	8.57321261752365	8.66178818025329	8.69270897215286	9.38974322987911	10.2001104525723
180	110.580697304013	65.2948700476544	26	17	179	8.95	-5.71764220125999	-5.81396862351198	8.1543646899566	8.2333798287335	8.27376029595493	9.0050012434065	9.82926391125165
181	110.28682834297	65.0373394364854	26	17	180	9	-5.87737922086006	-5.15061222338005	7.81488277464414	7.8826382712689	7.92371639320079	8.62788099299318	9.58182038653405
182	109.986516248875	64.8091543825733	26	17	181	9.05	-6.00624188189983	-4.56370107824199	7.54336192128116	7.59885845719997	7.63333243246185	8.2602817895344	9.43105215534694
183	109.681304739654	64.6064926231686	26	17	182	9.1	-6.1042301844202	-4.05323518809382	7.32736935293893	7.37044600931496	7.39305370553109	7.91974140254015	9.32599338282162
184	109.372737533234	64.4255318955216	26	17	183	9.15	-6.17134412839988	-3.61921455294009	7.15431354717901	7.18564460614829	7.19349856271798	7.62448226731785	9.21475378464517
185	109.062358347542	64.2624499368827	26	17	184	9.2	-6.20758371383999	-3.26163917277796	7.01230245053158	7.03328503619021	7.02598363375033	7.37612315346175	9.04633524803753
186	108.751710900504	64.1134244845023	26	17	185	9.25	-6.21294894076016	-2.980509047608	6.89087575881077	6.90346913979329	6.88306064067961	7.17278724004682	8.78814330722766
187	108.442338910047	63.9746332756308	26	17	186	9.3	-6.1874398091399	-2.77582417743005	6.78156407149077	6.78813866823599	6.7590306412949	7.00125660975411	8.48875463018341
188	108.135786094099	63.8422540475186	26	17	187	9.35	-6.13105631895991	-2.64758456224399	6.67828987095431	6.68152125818569	6.65040162850539	6.80115604919985	8.23701319475744
189	107.833596170585	63.7124645374159	26	17	188	9.4	-6.04379847028014	-2.59579020205408	6.57766118939251	6.58047667521093	6.55625556248284	6.51648877850004	8.04742429160317
190	107.537312857432	63.5814424825734	26	17	189	9.45	-5.92566626305995	-2.62044109684993	6.47921540028011	6.48477624639959	6.47848601096856	6.27103665434921	7.90626982622642
191	107.248479872567	63.4453656202412	26	17	190	9.5	-5.77665969729992	-2.72153724664406	6.38565284393696	6.3973341172175	6.42185808689285	6.26715041899987	7.79496710551821
192	106.968640933917	63.3004116876698	26	17	191	9.55	-5.59677877300004	-2.89907865142794	6.30306192743408	6.3243724567297	6.36918078704636	6.4481240281522	7.6955045582677
193	106.699339759409	63.1427584221096	26	17	192	9.6	-5.38602349016003	-3.15306531120399	6.24107922504382	6.27545076375143	6.2092583928686	6.70953163695743	7.59721734997624
194	106.442120066969	62.968583560811	26	17	193	9.65	-5.14439384880006	-3.48349722597206	6.21285288695354	6.26323949857476	5.8394789942821	6.94588057648473	7.48980132485643
195	106.198525574524	62.7740648410243	26	17	194	9.7	-4.87188984889997	-3.890374395734	6.23460693538873	6.25358532769313	5.51608967494809	7.05422905738649	7.35588590563374
196	105.9701	62.55538	26	17	195	9.75	-4.56851149047992	-4.37369682048597	6.32459651805364	6.02118266851971	5.65124019732014	6.96915846716112	7.18456512055845
197	105.766851729455	62.317690772355	26	17	196	9.8	-4.06496541090007	-4.75378455289999	6.2547910730259	5.35458553183451	6.1372174150095	6.78823078238623	7.02310374180221
198	105.632647821468	62.1020948821731	26	17	197	9.85	-2.68407815974001	-4.31191780363804	5.07906592917674	4.75672858614475	6.76866164540947	6.69008360835132	6.96531841441324
199	105.619820002746	61.9586740509047	26	17	198	9.9	-0.256556374440038	-2.86841662536801	2.87986720352752	5.03924089606552	7.33550559048662	6.70510535332722	7.03432946426482
200	105.7807	61.93751	26	17	199	9.95	3.21759994508	-0.423281018093888	3.24532220693992	6.02084950232588	7.62997210380441	6.80753840904635	7.18587692387284
201	106.143572118652	62.0716101972959	26	17	200	10	7.25744237304013	2.68200394591787	7.73715806765749	7.51614062229924	7.51645884742939	6.96205321804323	7.36031335521362
202	106.640530978983	62.3256850961749	26	17	201	10.05	9.93917720661983	5.08149797758009	11.1628341043277	9.31642564913872	7.20728077772609	7.130727327001	7.49837208069544
203	107.179623779988	62.6473708964059	26	17	202	10.1	10.7818560201002	6.43371600462004	12.5555215290435	10.5032156214641	7.17090882383404	7.27469329741233	7.54363570610846
204	107.668897720662	62.984303797758	26	17	203	10.15	9.78547881347993	6.73865802704199	11.881292337725	9.99367679879326	7.57073171237233	7.35512038239501	7.46618562812259
205	108.0164	63.28412	26	17	204	10.2	6.95004558676004	5.99632404483998	9.1792720685667	8.3937120531263	8.09898714314461	7.33564865780574	7.48838917929389
206	108.15172315883	63.5055110183743	26	17	205	10.25	2.70646317659981	4.42782036748596	5.1894639543034	6.82567702536885	8.27286623876633	7.19634300107008	7.78236070032599
207	108.090641105313	63.6513896300168	26	17	206	10.3	-1.22164107033996	2.91757223285003	3.16301037599292	5.82503777560594	8.1242372389925	7.04495087385031	8.35084252828535
208	107.870473089443	63.7357239275364	26	17	207	10.35	-4.40336031740003	1.68668595039193	4.71534639025627	5.69475866482515	7.78072494941518	7.12948077962664	8.92665681614371
209	107.528538361214	63.7724820035426	26	17	208	10.4	-6.83869456457984	0.735161520124024	6.87809608891043	6.5520556787394	7.3747351743034	7.55217015002959	9.17874624796348
210	107.102156170619	63.7756319506443	26	17	209	10.45	-8.52764381190013	0.0629989420340848	8.52787651466272	7.85476242485869	7.04132521180707	8.10071719339647	9.30329417131841
211	106.628645767654	63.7591418614508	26	17	210	10.5	-9.47020805929981	-0.329801783870067	9.47594902387465	8.73577287346151	6.87622715471078	8.45347629142736	10.4207558655132
212	106.145326402311	63.7369798285712	26	17	211	10.55	-9.66638730686014	-0.443240657591986	9.67654410658937	8.92443257300085	6.88262096997453	8.54862013323867	12.5972126547285
213	105.689517324586	63.7231139446148	26	17	212	10.6	-9.11618155449986	-0.277317679127975	9.12039863327039	8.387891758789	7.08805273541923	8.37773977525949	14.9779111155545
214	105.298537784471	63.7315123021906	26	17	213	10.65	-7.81959080230024	0.167967151515995	7.8213945866071	7.20039863068216	7.53360858768685	7.98649067976045	17.3355598642897
215	105.009707031961	63.7761429939079	26	17	214	10.7	-5.77661505019989	0.892613834345894	5.84517244360349	5.91047951509037	8.10244724364833	7.9225493012013	19.6704614327487
216	104.86034431705	63.8709741123757	26	17	215	10.75	-2.98725429822014	1.89662236935604	3.53848338334044	5.44033259737695	8.6340863440884	8.59556293349086	21.9823813585394
217	104.887768889731	64.0299737502034	26	17	216	10.8	0.548491453620272	3.17999275655396	3.22694852863043	6.14278460237284	8.97300302748484	9.91345427418447	24.2767031038666
218	105.1293	64.26711	26	17	217	10.85	4.83062220537988	4.74272499593212	6.76966404470329	7.81700272850765	8.9747546011038	11.1632300239361	26.582378576142
219	105.598858080985	64.5843552138623	26	17	218	10.9	9.39116161969991	6.34490427724586	11.3336546115866	10.0677740574946	8.5982461852175	11.6523871425997	28.9262124243352
220	106.216768298359	64.9356987818374	26	17	219	10.95	12.3582043474801	7.02687135950214	14.2162630742775	12.0355265398793	8.80377339059552	11.7990499335905	31.2452189733749
221	106.879957000929	65.26313435346	26	17	220	11	13.2637740513999	6.54871143245202	14.7923400282754	12.5091766048306	10.314898712271	13.8794585129831	33.4372815851962
222	107.485350537503	65.5086555782649	26	17	221	11.05	12.10787073148	4.91042449609779	13.0657109405538	11.0537077680622	12.9442875783944	18.063697982456	35.5300090912979
223	107.92987525689	65.6142561057866	26	17	222	11.1	8.89049438774009	2.11201055043404	9.13791436945995	9.79054405268339	15.2384073124529	22.6811289336967	37.5750930973359
224	108.110457507896	65.5219295855599	26	17	223	11.15	3.61164502012002	-1.84653040453384	4.05631042774412	10.5620233670473	15.7711656975127	27.3159993461844	39.6249859097747
225	107.92402363933	65.1736696671195	26	17	224	11.2	-3.72867737131998	-6.9651983688081	7.90044449738372	13.8530486169095	15.4956526235326	32.0052742076917	41.7310749642955
226	107.2675	64.51147	26	17	225	11.25	-13.1304727866001	-13.2439933423899	18.6497366000947	17.9676380200753	19.1248306818779	36.7684197160087	43.9261619449986
227	106.149434079112	63.5478164483928	26	17	226	11.3	-22.36131841776	-19.273071032144	29.5208371898651	20.4886236269632	27.1543929374271	41.508455333883	46.1616856340207
228	105.024857927468	62.5771637351152	26	17	227	11.35	-22.4915230328799	-19.413054265552	29.7108613852886	21.2007611943818	36.3875032662897	46.0352763726573	48.3486161608671
229	104.460424736267	61.9644587976412	26	17	228	11.4	-11.2886638240201	-12.25409874948	16.6612384621836	27.6876379967084	46.0337525071514	50.3002546986408	50.4720520514755
230	105.022787696711	62.0746485734448	26	17	229	11.45	11.2472592088801	2.20379551607195	11.4611323344771	40.4557372579447	55.2067750247879	54.3897207533533	52.5450973591751
231	107.2786	63.27268	26	17	230	11.5	45.1162460657798	23.9606285311041	51.0841206117278	54.8073685125041	63.2219407197464	58.421086878965	54.5854976632199
232	111.305	65.63466	26	17	231	11.55	80.5280000000002	47.2395999999999	93.3613334960465	71.5788813873396	70.0726230893715	62.511398049357	56.6120680714963
233	115.616426630717	68.3088896590208	26	17	232	11.6	86.2285326143399	53.4845931804162	101.469017658086	89.212788855194	76.8321454328617	66.7724464194124	58.6437828913107
234	119.819243706721	71.0650469358806	26	17	233	11.65	84.0563415200799	55.1231455371959	100.518802836361	98.7562434427844	84.829343699769	71.263481139789	60.6991994074555
235	123.915174972056	73.9003640114033	26	17	234	11.7	81.9186253066999	56.7063415104539	99.6306696737492	99.6895089207983	93.2837888831739	75.5396006273896	62.7951663795909
236	127.905944170766	76.8120730664128	26	17	235	11.75	79.8153839742002	58.2341811001899	98.8013935496799	98.8569223532192	97.7173430760522	79.2567609565064	64.9397987686311
237	131.793275046896	79.7974062817331	26	17	236	11.8	77.7466175226002	59.7066643064062	98.027660886116	98.0798060121985	97.8684031612869	82.409916993857	67.0830084987147
238	135.578891344489	82.8535958381879	26	17	237	11.85	75.7123259518596	61.1237911290959	97.3060848201899	97.3547889111539	97.1573895725351	85.5340022977981	69.128170092857
239	139.264516807589	85.9778739166014	26	17	238	11.9	73.7125092619999	62.4855615682699	96.6332211312573	96.67844270932	96.4932097724266	89.2917169603513	71.0494249594995
240	142.851875180242	89.1674726977973	26	17	239	11.95	71.74716745306	63.7919756239179	96.0055841685262	96.0472974017756	95.8724262299913	93.2911447847597	72.8884259140542
241	146.342690206491	92.4196243625996	26	17	240	12	69.8163005249802	65.0430332960462	95.4196625405106	95.457856791851	95.2915811932663	95.2915368134566	74.702401927456
242	149.73868563038	95.7315610918322	26	17	241	12.05	67.9199084777798	66.238734584652	94.8719343483939	94.9066135326546	94.7472108983425	95.1604381605366	76.5484361555107
243	153.041585195954	99.100515066319	26	17	242	12.1	66.0579913114805	67.379079489736	94.3588817705667	94.3900635488288	94.2358591627346	94.6064368489246	78.4810254653689
244	156.253112647256	102.523718466884	26	17	243	12.15	64.2305490260395	68.4640680113	93.8770048352757	93.9047196772127	93.7540902209336	94.0823994687266	80.5284371983645
245	159.374991728332	105.998403474351	26	17	244	12.2	62.4375816215201	69.4937001493398	93.4228342493971	93.4471243949093	93.2985006863455	93.5850585514901	82.4669067846457
246	162.408946183224	109.521802269544	26	17	245	12.25	60.6790890978402	70.4679759038601	92.9929431824299	93.0138615336181	92.865730550861	93.1111778212535	84.1231430661885
247	165.356699755978	113.091147033287	26	17	246	12.3	58.9550714550802	71.3868952748601	92.5839579368772	92.6015669092126	92.4524731597862	92.6575616635463	85.4933996668166
248	168.219976190637	116.703669946403	26	17	247	12.35	57.2655286931797	72.2504582623199	92.1925674641108	92.2069378238622	92.0554841253142	92.2210638130568	86.8439654484573
249	171.000499231246	120.356603189717	26	17	248	12.4	55.6104608121802	73.0586648662802	91.8155317132482	91.8267414245094	91.6715891650267	91.7985952203583	88.5050586733677
250	173.699992621848	124.047178944053	26	17	249	12.45	53.9898678120397	73.8115150867199	91.449688822645	91.4578219246631	91.2976908729889	91.3871310747551	90.2796355997767
251	176.320180106489	127.772629390235	26	17	250	12.5	52.4037496928202	74.5090089236399	91.0919611856656	91.0971067170102	90.9307744492406	90.983716975947	91.046282049554
252	178.862785429212	131.530186709085	26	17	251	12.55	50.8521064544601	75.1511463770001	90.739360437646	90.7416114208407	90.5679124287502	90.5854742616644	90.7377764558104
253	181.329532334061	135.317083081429	26	17	252	12.6	49.3349380969801	75.7379274468798	90.3889914258461	90.3884439221155	90.2062684633791	90.1896045113254	90.2074637706564
254	183.72214456508	139.130550688091	26	17	253	12.65	47.8522446203795	76.2693521332403	90.0380552324007	90.0348074739718	89.8431002197829	89.7933932569401	89.6808726706033
255	186.042345866315	142.967821709893	26	17	254	12.7	46.4040260247003	76.7454204360399	89.6838513290191	89.6780029328374	89.4757614631647	89.3942129419017	89.1555085351322
256	188.291859981808	146.826128327661	26	17	255	12.75	44.9902823098597	77.1661323553599	89.3237789449472	89.3154302097479	89.101703401033	88.9895251758706	88.6289353059341
257	190.472410655605	150.702702722217	26	17	256	12.8	43.61101347594	77.53148789112	88.9553377319738	88.9445890187251	88.7184753635425	88.5768823397762	88.0987794234532
258	192.585721631749	154.594777074387	26	17	257	12.85	42.2662195228804	77.8414870434	88.5761278103989	88.5630790042139	88.3237248973367	88.1539285991166	87.5627333662179
259	194.633516654284	158.499583564993	26	17	258	12.9	40.9559004506997	78.0961298121201	88.1838492772863	88.1685993280941	87.9151973488536	87.7184003863841	87.0185587976549
260	196.617519467255	162.41435437486	26	17	259	12.95	39.68005625942	78.2954161973402	87.7763012564636	87.7589477942477	87.4907350108146	87.2681264147937	86.4640893330409
261	198.539453814706	166.336321684812	26	17	260	13	38.4386869490203	78.4393461990396	87.3513805643481	87.3320195849254	87.0482759025006	86.8010272856513	85.8972329471802
262	200.401043440681	170.262717675672	26	17	261	13.05	37.2317925195	78.5279198172003	86.9070800627414	86.8858056789822	86.5858522508021	86.3151147510843	85.3159740511646
263	202.204012089225	174.190774528265	26	17	262	13.1	36.0593729708796	78.5611370518598	86.4414867637878	86.4183910174153	86.1015887348541	85.8084906923882	84.7183752742542
264	203.950083504381	178.117724423414	26	17	263	13.15	34.9214283031205	78.5389979029799	85.9527797475699	85.9279524769071	85.5937005529854	85.2793458724801	84.1025789944929
265	205.640981430193	182.040799541944	26	17	264	13.2	33.8179585162396	78.4615023706004	85.4392279486293	85.4127567073566	85.0604913664226	84.7259585187742	83.4668086692534
266	207.278429610706	185.957232064677	26	17	265	13.25	32.7489636102604	78.3286504546595	84.899187861807	84.8711578847827	84.5003511702697	84.1466927906148	82.8093700248075
267	208.864151789964	189.864254172439	26	17	266	13.3	31.71444358516	78.1404421552401	84.331101214989	84.3015954269887	83.911754138626	83.53999718336	82.1286521723709
268	210.399871712012	193.759098046053	26	17	267	13.35	30.7143984409595	77.8968774722802	83.7334926509186	83.7025917154299	83.2932564874397	82.9044029193791	81.4231287274683
269	211.887313120893	197.638995866342	26	17	268	13.4	29.7488281776202	77.5979564057798	83.1049674585994	83.0727498636323	82.6434943961066	82.2385223749515	80.6913590203016
270	213.328199760651	201.501179814132	26	17	269	13.45	28.8177327951598	77.2436789558003	82.4442093908358	82.4107515698954	81.9611820267338	81.5410475913266	79.9319894979073
271	214.724255375331	205.342882070245	26	17	270	13.5	27.9211122936005	76.8340451222599	81.7499786028187	81.7153550900967	81.245109678729	80.8107489184134	79.1437554350735
272	216.077203708977	209.161334815506	26	17	271	13.55	27.05896667292	76.36905490522	81.0211097463044	80.9853933652245	80.494142115918	80.0464738406649	78.3254830915799
273	217.388768505634	212.953770230739	26	17	272	13.6	26.2312959331399	75.84870830466	80.2565102519251	80.2197723380376	79.7072171039041	79.247146037183	77.4760924797303
274	218.660673509344	216.717420496767	26	17	273	13.65	25.4381000742001	75.2730053205602	79.4551588342387	79.4174694938258	78.8833441969177	78.4117647320457	76.5946009405966
275	219.894642464153	220.449517794415	26	17	274	13.7	24.67937909618	74.6419459529596	78.6161042549013	78.5775326619405	78.0216038162306	77.5394043966051	75.680127772411
276	221.092399114105	224.147294304506	26	17	275	13.75	23.95513299904	73.9555302018204	77.7384643817593	77.6990791177115	77.1211466665572	76.6292148737444	74.731900213862
277	222.255667203244	227.807982207864	26	17	276	13.8	23.2653617827799	73.2137580671599	76.8214255868782	76.7812950286108	76.1811935427039	75.6804220049655	73.7492611633152
278	223.386170475613	231.428813685313	26	17	277	13.85	22.61006544738	72.41662954898	75.86424253078	75.8234352944235	75.2010355869263	74.69232885582	72.7316791184367
279	224.485632675258	235.007020917678	26	17	278	13.9	21.9892439928998	71.5641446473001	74.8662383887354	74.8248238392886	74.1800350679848	73.6643176542191	71.6787609574807
280	225.555777546223	238.539836085781	26	17	279	13.95	21.4028974193002	70.6563033620597	73.8268055839645	73.7848544234672	73.1176267664765	72.595852581021	70.5902683638203
281	226.598328832551	242.024491370447	26	17	280	14	20.8510257265601	69.6931056933204	72.7454071060847	72.7029920561411	72.0133200687598	71.4864835844956	69.466138931708
282	227.615010278287	245.458218952501	26	17	281	14.05	20.33362891472	68.6745516410798	71.6215785077715	71.5787751073587	70.8667018940131	70.3358514320755	68.3065132974455
283	228.607545627475	248.838251012764	26	17	282	14.1	19.8507069837598	67.6006412052601	70.4549306941494	70.4118182385295	69.6774406077359	69.1436942670724	67.1117700285532
284	229.577658624159	252.161819732063	26	17	283	14.15	19.4022599336802	66.4713743859801	69.2451536448235	69.201816298231	68.4452911115205	67.9098560087131	65.8825704777238
285	230.527073012383	255.42615729122	26	17	284	14.2	18.98828776448	65.2867511831397	67.9920212398182	67.9485493645591	67.1701013458114	66.6342970260477	64.6199163470172
286	231.457512536192	258.628495871059	26	17	285	14.25	18.6087904761803	64.0467715967799	66.6953974045921	66.6518891593308	65.8518205024341	65.3171076371092	63.3252232312867
287	232.37070093963	261.766067652405	26	17	286	14.3	18.26376806876	62.7514356269205	65.355243839412	65.3118071156822	64.490509321447	63.9585251432703	62.0004137162063
288	233.268361966741	264.836104816082	26	17	287	14.35	17.9532205422197	61.40074327354	63.9716296680079	63.9283844530933	63.0863529472185	62.5589553174943	60.6480332611152
289	234.152219361569	267.835839542912	26	17	288	14.4	17.67714789656	59.9946945366003	62.5447434265808	62.5018247066372	61.6396769494414	61.11899954001	59.2713902740272
290	235.023996868158	270.762504013721	26	17	289	14.45	17.4355501317802	58.5332894161797	61.0749079268735	61.032469278335	60.150967285619	59.6394891363139	57.8747171241876
291	235.885418230553	273.613330409331	26	17	290	14.5	17.2284272478998	57.0165279122	59.5625986723116	59.5208167351062	58.6208952054586	58.1215289450025	56.4633395658107
292	236.738207192797	276.385550910568	26	17	291	14.55	17.0557792448801	55.4444100247395	58.0084666979012	57.9675467832007	57.0503483925274	56.566552754226	55.0438269920539
293	237.584087498936	279.076397698254	26	17	292	14.6	16.9176061227796	53.8169357537208	56.4133669518637	56.3735501181447	55.4404700272526	54.9763940199234	53.6240772246895
294	238.424782893012	281.683102953214	26	17	293	14.65	16.8139078815204	52.1341050991998	54.7783936670533	54.7399657042801	53.7927079684994	53.3533762234019	52.2132765713814
295	239.262017119071	284.202898856272	26	17	294	14.7	16.7446845211799	50.3959180611594	53.1049246015935	53.0682275067198	52.1088769268164	51.7004282974293	50.82168585702
296	240.097513921156	286.633017588252	26	17	295	14.75	16.7099360417001	48.6023746396006	51.3946766029888	51.360123319399	50.3912373875709	50.021231588829	49.4602494739333
297	240.932997043312	288.970691329977	26	17	296	14.8	16.7096624431201	46.7534748344997	49.6497757100998	49.6178691537982	48.642596187005	48.320405427447	48.1400945606044
298	241.770190229582	291.213152262271	26	17	297	14.85	16.7438637253997	44.8492186458805	47.8728460152595	47.8442037354882	46.8664350926283	46.6037376664103	46.8720374445594
299	242.610817224012	293.357632565959	26	17	298	14.9	16.8125398886002	42.88960607376	46.0671228390496	46.0425090708618	45.0670754973624	44.8784628938353	45.6662060372084
300	243.456601770645	295.401364421864	26	17	299	14.95	16.9156909326597	40.8746371180996	44.2365975100435	44.2169648672902	43.2498893092397	43.1535816673542	44.5318286038836
301	244.309267613525	297.34158001081	26	17	300	15	17.0533168576003	38.8043117789198	42.3862032798566	42.3727468658576	41.4215679721994	41.4401955471259	43.4771759499991
302	245.170538496697	299.175511513621	26	17	301	15.05	17.2254176634397	36.6786300562205	40.5220546922416	40.5162818409265	39.5904624623666	39.7518025520324	42.5096096398158
303	246.042138164204	300.900391111122	26	17	302	15.1	17.4319933501403	34.49759195002	38.6517560080965	38.6555748829911	37.767005305568	38.1044601823067	41.6356857112511
304	246.925790360092	302.513450984135	26	17	303	15.15	17.6730439177601	32.2611974602592	36.7847977143943	36.8006268735371	35.9642178191712	36.5166971340496	40.8612764099178
305	247.823218828403	304.011923313485	26	17	304	15.2	17.9485693662195	29.9694465870004	34.9330627203666	34.9639600574431	34.1982864078919	35.0090746879922	40.1916880067423
306	248.736147313183	305.393040279996	26	17	305	15.25	18.2585696956005	27.62233933022	33.1114632325864	33.1612637452784	32.4891537066808	33.6033913107574	39.631764538432
307	249.666299558475	306.654034064491	26	17	306	15.3	18.6030449058399	25.2198756898997	31.3387206117718	31.4121537974159	30.8610089170598	32.3216639779384	39.1859744164379
308	250.615399308325	307.792136847795	26	17	307	15.35	18.9819949970001	22.7620556660804	29.6382744472731	29.7409979327926	29.342485271985	31.1851195716245	38.6104310312666
309	251.585170306775	308.804580810731	26	17	308	15.4	19.395419969	20.2488792587201	28.0392479750815	28.1776805398246	27.9663187707368	30.2134125344069	38.3902245584699
310	252.57733629787	309.688598134124	26	17	309	15.45	19.8433198218999	17.6803464678596	26.5772833972504	26.7580577766765	26.7682600667447	29.4241680714533	37.7406319474257
311	253.593621025654	310.441420998797	26	17	310	15.5	20.3256945556797	15.0564572934604	25.2948762677461	25.5237067986917	25.7852146493153	28.8328229549957	36.9102750373591
312	254.635748234172	311.060281585574	26	17	311	15.55	20.8425441703605	12.3772117355395	24.2406067960314	24.5204837440578	25.0528654935102	28.4526665254057	36.4880551562228
313	255.705441667467	311.54241207528	26	17	312	15.6	21.3938686658997	9.64260979412074	23.4665195573489	23.7955222006969	24.603233837681	28.2949774025788	36.3264986216024
314	256.804425069585	311.885044648737	26	17	313	15.65	21.9796680423605	6.85265146913935	23.0231327019122	23.392748758806	24.4626072496425	28.3691765964337	35.9782556968953
315	257.934422184568	312.085411486771	26	17	314	15.7	22.5999422996597	4.00733676068057	22.9524756804457	23.347673210344	24.6500497350148	28.6829477160554	35.400447146085
316	259.097156756461	312.140744770204	26	17	315	15.75	23.2546914378599	1.10666566865916	23.2810090582918	23.6827608766704	25.1764922033106	29.242297488035	34.8849863191429
317	260.294352529309	312.048276679861	26	17	316	15.8	23.9439154569595	-1.84936180686009	24.0152290537213	24.4047307552273	26.0443241337515	30.0515434054287	34.1663462655006
318	261.527733247156	311.805239396566	26	17	317	15.85	24.6676143569402	-4.86074566589991	25.1419578889809	25.5045772693327	27.2474695331726	30.6171243961229	33.4131605172231
319	262.799022654045	311.408865101142	26	17	318	15.9	25.4257881377805	-7.92748590847964	26.6329820946968	26.9602356478151	28.7720344221307	31.9019862231046	33.3926238719758
320	264.109944494021	310.856385974414	26	17	319	15.95	26.2184367995201	-11.0495825345595	28.4517082509727	28.7409750571591	30.597635365366	32.3276822274971	33.5204860504414
321	265.462222511128	310.145034197205	26	17	320	16	27.0455603421397	-14.2270355441804	30.5593009507038	30.8121781896748	32.6993803267546	32.3803545275922	33.3355268790812
322	266.857580449411	309.27204195034	26	17	321	16.05	27.9071587656597	-17.4598449373002	32.9189261004411	33.139338089034	35.0502213173472	33.2243077604133	32.5837910731681
323	268.297742052913	308.234641414642	26	17	322	16.1	28.8032320700404	-20.74801071396	35.4979735515593	35.6906934613993	36.6310149545648	34.5485370608981	32.1545553137096
324	269.784431065679	307.030064770935	26	17	323	16.15	29.7337802553193	-24.0915328741403	38.2687815914931	38.4385250056942	39.3413651965666	35.439814259741	31.897649988917
325	271.319371231752	305.655544200043	26	17	324	16.2	30.69880332146	-27.4904114178401	41.2084851127992	41.3594675775353	40.0053147199795	35.7918196041778	31.7686679782198
326	272.904286295178	304.10831188279	26	17	325	16.25	31.6983012685205	-30.9446463450593	44.2984586721782	42.4498517194549	39.5842168518739	36.1665813275285	31.7030761494207
327	274.5409	302.3856	26	17	326	16.3	32.7322740964405	-34.4542376558002	47.5236389596469	45.5433923040992	40.4042913870751	36.0110285530628	31.8486232160815
328	276.3033	301.3434	26	17	327	16.35	35.2479999999991	-20.8440000000007	40.9498942611574	44.3199359785597	41.8496045886237	35.6412014628218	32.8662166989331
329	278.2714	303.1725	26	17	328	16.4	39.362000000001	36.5820000000008	53.7364845147144	40.7299086980537	42.1075940973514	36.5718352095447	32.2979473396457
330	279.76007082995	304.101122940239	26	17	329	16.45	29.7734165989993	18.5724588047799	35.0912034851017	39.4491151966148	40.9860038429897	37.6168040294295	32.4902358057111
331	280.989	304.5758	26	17	330	16.5	24.5785834009996	9.49354119522013	26.3483222696481	41.2493574577924	39.6337823283024	37.8382308031668	32.8977671565371
332	282.370959612421	306.098053618991	26	17	331	16.55	27.6391922484208	30.4450723798197	41.1196714524524	38.6717958906036	36.9718357887783	36.7149156209305	32.761881862309
333	283.902613869846	308.07082263845	26	17	332	16.6	30.6330851484995	39.4553803891802	49.9511055670455	37.6520717074196	34.6513879710787	36.0141332248404	32.5585485291548
334	285.4766	309.3724	26	17	333	16.65	31.4797226030805	26.0315472310003	40.8486766787701	38.5376559585511	33.8023052225228	35.4261233814002	32.7283766812596
335	286.969921086013	309.234996735876	26	17	334	16.7	29.86642172026	-2.74806528248064	29.9925825691818	34.4945563809419	35.2282933388795	34.8543882403842	32.7145582534961
336	288.19704363263	308.306496240773	26	17	335	16.75	24.5424509323402	-18.5700099020596	30.7762435253057	28.053418484365	36.0922447544596	34.1638548108064	33.2281871341821
337	288.9568	307.5887	26	17	336	16.8	15.1951273473992	-14.35592481546	20.9041735644062	28.9328145544421	33.025539854786	33.6457030267342	33.4535007353598
338	289.398	308.3585	26	17	337	16.85	8.82400000000075	15.3959999999995	17.7454160841609	32.8045149703395	30.1786618610571	35.1153090017432	34.3109990930687
339	290.1749	310.4832	26	17	338	16.9	15.5379999999991	42.4940000000004	45.2456570291559	33.6468335503681	28.744652665449	32.6939084561869	34.4902636632204
340	289.6316	308.0762	26	17	339	16.95	-10.8659999999998	-48.1400000000008	49.3510846486688	31.5565233286301	28.7227726377788	32.6527893839251	35.5772977442148
341	288.670313061682	306.614591582347	26	17	340	17	-19.2257387663597	-29.2321683530599	34.9878364254485	32.3039052377492	28.6939272933104	33.4151797854821	38.3139519958747
342	288.237769700803	306.907933586608	26	17	341	17.05	-8.65086721757962	5.8668400852207	10.4526224557164	28.5564907764558	30.3195702646901	32.2994559642048	42.2055190685611
343	289.0624	307.5962	26	17	342	17.1	16.4926059839399	13.76532826784	21.4823256297564	24.6410303052182	35.5792300324076	30.5685599974115	46.6551809286546
344	290.3745	307.7837	26	17	343	17.15	26.2419999999997	3.75	26.5085847226891	23.7410210362528	31.585511689851	30.0169391027782	51.0596807728205
345	288.9423	308.1899	26	17	344	17.2	-28.6440000000005	8.12400000000025	29.7737822924806	29.0826172007501	30.0772854289707	29.6372969028143	54.8353392569143
346	290.4623	308.0743	26	17	345	17.25	30.4000000000008	-2.31200000000058	30.4877900806216	38.8545548270661	30.7381148165045	30.2897929408356	57.4725805172168
347	291.2076	306.3723	26	17	346	17.3	14.9059999999997	-34.04	37.160603278203	34.6145326032462	31.5733720736236	30.8959729176568	58.8103382728504
348	291.1426	309.8888	26	17	347	17.35	-1.29999999999995	70.3300000000002	70.3420137613363	35.5135405527233	30.9584581337659	32.9807967233157	60.2486331194529
349	291.1728	309.6251	26	17	348	17.4	0.603999999999587	-5.27400000000057	5.30847360358941	37.7352085967562	31.2892255401075	32.408692116896	61.4571138984
350	290.0148	308.3622	26	17	349	17.45	-23.1600000000003	-25.258	34.2688220398662	34.0641269464971	30.5518211678498	33.537791459	63.015339623896
351	291.5513	306.9605	26	17	350	17.5	30.7300000000009	-28.033999999999	41.5961303007864	23.0623614404656	31.8856585883608	38.7896731885826	64.6795118741013
352	290.8499	307.5867	26	17	351	17.55	-14.0280000000007	12.5239999999997	18.8051950269071	27.9639184769688	31.4723755706236	47.6961225161917	65.8656905277224
353	290.3452	307.0096	26	17	352	17.6	-10.0940000000003	-11.5420000000006	15.3331862311791	25.5901017829762	30.3823634142238	57.2962286324688	66.7264616556753
354	291.1921	308.2365	26	17	353	17.65	16.9380000000001	24.538	29.8162587861053	26.0361085799654	33.231872543941	66.6932381642408	67.7144526305037
355	291.2517	309.3549	26	17	354	17.7	1.19200000000092	22.3680000000002	22.3997385699032	28.8806241947501	36.9982974890293	74.8162902734444	68.8779997898851
356	290.9229	307.1884	26	17	355	17.75	-6.57600000000002	-43.3299999999997	43.826164285732	37.7023653879819	46.8412315606607	80.7813062236271	69.9308398833298
357	292.1694	308.2716	26	17	356	17.8	24.9299999999994	21.6639999999995	33.0277731008306	38.4998266109132	63.8188729587598	83.9749735189667	71.144354530579
358	289.692	309.9135	26	17	357	17.85	-49.5479999999998	32.8380000000004	59.4418921973384	48.4064931950825	83.6339991311718	85.3819572371626	72.3559772061238
359	288.8465	308.45	26	17	358	17.9	-16.9100000000003	-29.2700000000002	33.8035649007619	67.6463545413561	102.097250788374	90.2203193406131	72.8047938679528
360	285.326589233207	307.710983674708	26	17	359	17.95	-70.3982153358595	-14.7803265058394	71.9330714907494	98.7571217227696	119.080759379039	93.3778898638668	73.0815409845665
361	278.36284355846	308.434915654485	26	17	360	18	-139.274913494941	14.4786395955396	140.0254710171	129.565632874362	129.676953858893	95.9438439627206	73.6541080817981
362	269.070673039277	310.035891976123	26	17	361	18.05	-185.84341038366	32.0195264327606	188.581609007898	165.694674965835	136.47757146731	99.4319250912399	74.7832617545564
363	258.565487739178	311.928008676417	26	17	362	18.1	-210.103706001979	37.8423340058794	213.484447955299	189.755025562996	140.381551060101	102.884363313939	75.5866130315969
364	247.962697721681	313.525361792158	26	17	363	18.15	-212.055800349941	31.9470623148197	214.448775358128	191.707553176431	147.208766137285	105.411966158229	76.221200434354
365	238.377713050307	314.24204736014	26	17	364	18.2	-191.69969342748	14.3337113596408	192.234824476554	174.19802121185	149.757482238704	108.118702676956	76.7381519932624
366	230.925943788573	313.492161417157	26	17	365	18.25	-149.03538523468	-14.9977188596608	149.788109084276	151.197469245841	145.04645636478	109.571886825824	77.2084080365339
367	226.7228	310.6898	26	17	366	18.3	-84.0628757714597	-56.0472283431397	101.033949184994	128.722857308736	135.04497722372	111.392736143501	77.4901112839749
368	225.9496	305.8268	26	17	367	18.35	-15.4640000000001	-97.26	98.481688125255	109.759938914413	122.134727496706	111.731157688932	76.9274950546289
369	225.799915468056	300.725209672849	26	17	368	18.4	-2.9936906388798	-102.031806543019	102.0757156726	98.38535955313	108.726681528084	113.20089561901	77.9825988565165
370	225.527707761525	295.861809913648	26	17	369	18.45	-5.4441541306204	-97.26799518402	97.4202325049396	95.8919332355902	97.1566459748726	112.625290510133	78.3118495277793
371	225.135558594262	291.232629563714	26	17	370	18.5	-7.84298334526	-92.5836069986804	92.9152122778618	93.0719857475715	89.4668197927546	108.518542975013	78.46186365005
372	224.626049680121	286.833697464364	26	17	371	18.55	-10.1901782828196	-87.9786419870004	88.5668175972945	88.7305057474329	86.3079008196924	101.870400992921	79.1908360579211
373	224.001762732955	282.661042456916	26	17	372	18.6	-12.4857389433203	-83.4531001489597	84.3819506851616	84.5533530353323	83.0807643177623	93.8769974307251	80.0204381953773
374	223.265279466618	278.710693382688	26	17	373	18.65	-14.7296653267398	-79.0069814845594	80.3683156719069	80.5482800323791	79.1930251007341	85.7491627044673	80.5058265167713
375	222.419181594963	274.978679082997	26	17	374	18.7	-16.9219574331004	-74.64028599382	76.5344689444365	76.7238684037946	75.4930987815618	78.6600137130803	81.1979183085339
376	221.466050831845	271.461028399161	26	17	375	18.75	-19.0626152623599	-70.3530136767199	72.8898472630962	73.0895428879532	71.9906295852466	73.6355098494408	81.3784838353299
377	220.408468891118	268.153770172497	26	17	376	18.8	-21.1516388145401	-66.1451645332806	69.4447594543715	69.6555444540353	68.6958247621221	71.0052490489832	81.8554386067428
378	219.249017486634	265.052933244323	26	17	377	18.85	-23.1890280896801	-62.0167385634795	66.2103231059548	66.4328445277913	65.6192673647437	68.4730328720952	81.7002583741049
379	217.990278332248	262.154546455957	26	17	378	18.9	-25.1747830877196	-57.9677357673199	63.1983235023173	63.4329791381139	62.7716438808503	65.7448783724198	82.2155820520559
380	216.634833141814	259.454638648716	26	17	379	18.95	-27.1089038086802	-53.9981561448201	60.4209693132165	60.6677811204496	60.1633814512881	63.2458091916917	81.808127208851
381	215.185263629185	256.949238663918	26	17	380	19	-28.9913902525802	-50.1079996959606	57.8905203147095	58.1489918415343	57.8041999061269	60.9798833373795	79.7293655220276
382	213.644151508216	254.63437534288	26	17	381	19.05	-30.8222424193798	-46.2972664207598	55.6187693660497	55.8877433076654	55.7025972782741	58.9497470246023	76.4679202425578
383	212.014078492759	252.50607752692	26	17	382	19.1	-32.6014603091397	-42.5659563191999	53.6163767113785	53.8939183747849	53.865301426428	57.1565130768155	72.6150518823349
384	210.297626296669	250.560374057355	26	17	383	19.15	-34.3290439218003	-38.9140693912998	51.8920808329729	52.1754206741399	52.2967316441056	55.5996868753134	68.7688973970795
385	208.497376633799	248.793293775504	26	17	384	19.2	-36.0049932573997	-35.3416056370202	50.4518446488139	50.7374134360986	50.9985196018217	54.277133940112	65.5083650442585
386	206.615911218004	247.200865522683	26	17	385	19.25	-37.6293083159004	-31.8485650564202	49.2980318114843	49.5816110113216	49.9691370895124	53.1850808448358	63.3385297416144
387	204.655811763136	245.77911814021	26	17	386	19.3	-39.2019890973597	-28.43494764946	48.4287331758435	48.7057199805458	49.2036692870826	52.3181410699846	62.4161619275045
388	202.61965998305	244.524080469403	26	17	387	19.35	-40.7230356017197	-25.1007534161397	47.8373645874936	48.1031208288585	48.6937587888872	51.669359059278	61.5851479594725
389	200.5100375916	243.43178135158	26	17	388	19.4	-42.1924478290003	-21.8459823564598	47.5126256790936	47.7628535048849	48.4277298697765	51.2302684851021	60.6906322343851
390	198.329526302639	242.498249628057	26	17	389	19.45	-43.6102257792197	-18.6706344704601	47.4388488903773	47.6699251380666	48.3908864289359	50.990963907569	59.9375378170736
391	196.080707830021	241.719514140153	26	17	390	19.5	-44.9763694523602	-15.5747097580803	47.5966951916165	47.8059065664527	48.5659617835447	50.9401880690417	59.3206859380652
392	193.7661638876	241.091603729185	26	17	391	19.55	-46.2908788484202	-12.5582082193597	47.9640913417518	48.1497397590073	48.9336848616951	51.0654394921945	58.8346532848178
393	191.388476189229	240.610547236471	26	17	392	19.6	-47.5537539674195	-9.62112985428007	48.5172717294242	48.6786520290133	49.4734166921279	51.3531063339447	58.4737639613779
394	188.950226448763	240.272373503328	26	17	393	19.65	-48.7649948093201	-6.76347466286018	49.2317916418666	49.3690700622045	50.1638053260986	51.7886320896917	58.2320785387706
395	186.453996380055	240.073111371074	26	17	394	19.7	-49.92460137416	-3.98524264508012	50.0834102404074	50.1974445853237	50.9834082133164	52.3567163754367	58.1033806802895
396	183.902367696959	240.008789681027	26	17	395	19.75	-51.03257366192	-1.2864338009399	51.0487853575723	51.1409268178032	51.911239048571	53.0415496337881	58.0811620581458
397	181.297922113328	240.075437274503	26	17	396	19.8	-52.0889116726198	1.33295186952012	52.105963957348	52.1778708931899	52.9272096973064	53.8270748060258	58.1586066105867
398	178.643241343017	240.269082992821	26	17	397	19.85	-53.0936154062204	3.87291436636019	53.2346828918216	53.2881643976195	54.0124538790021	54.6972630468498	58.3285756335114
399	175.940907099879	240.585755677299	26	17	398	19.9	-54.0466848627597	6.33345368955986	54.4165120188004	54.4534080349376	55.1495343096068	55.6363860963503	58.5835957527684
400	173.193501097768	241.021484169253	26	17	399	19.95	-54.9481200422201	8.7145698390799	55.634877762555	55.656974809289	56.3225463219376	56.6292664424556	58.9158524459564
401	170.403605050538	241.572297310002	26	17	400	20	-55.7979209446	11.01626281498	56.8750035441629	56.8839809402011	57.5171374840316	57.661488538751	59.3171923880747
402	167.573800672042	242.234223940862	26	17	401	20.05	-56.5960875699199	13.2385326171999	58.1237978291053	58.1211977260236	58.7204647503564	58.7195595450332	59.7791383291229
403	164.706669676135	243.003292903152	26	17	402	20.1	-57.3426199181404	15.3813792457998	59.3697135463818	59.3569282462557	59.9211094015717	59.7910148459403	60.2929202509187
404	161.80479377667	243.875533038189	26	17	403	20.15	-58.0375179892997	17.4448027007401	60.6025959479132	60.5808669331256	61.1089668666021	60.8644702022278	60.8495259370092
405	158.8707546875	244.846973187291	26	17	404	20.2	-58.6807817834	19.4288029820405	61.8135303637153	61.7839546914237	62.2751246715947	61.9296274204671	61.4397726131501
406	155.90713412248	245.913642191775	26	17	405	20.25	-59.2724113004004	21.33338008968	62.9946969785124	62.9582378629423	63.411738028931	62.9772432714557	62.0543989413307
407	152.916513795463	247.071568892959	26	17	406	20.3	-59.8124065403397	23.1585340236796	64.1392366205959	64.0967360071805	64.5119093927601	63.9990721511887	62.684173643915
408	149.901475420304	248.316782132161	26	17	407	20.35	-60.3007675031802	24.90426478404	65.2411294039747	65.1933210969338	65.5695758128785	64.9877922077448	63.3200140016691
409	146.864600710855	249.645310750697	26	17	408	20.4	-60.7374941889799	26.5705723707202	66.2950866691043	66.2426091247364	66.5794060948488	65.9369230204347	63.9531052239123
410	143.808471380971	251.053183589886	26	17	409	20.45	-61.1225865976797	28.1574567837799	67.2964558124816	67.2398640940965	67.5367085189966	66.8407409843438	64.575010955816
411	140.735669144506	252.536429491046	26	17	410	20.5	-61.4560447293002	29.6649180231998	68.2411371175254	68.1809137628147	68.4373490588798	67.6941967071076	65.1777662735328
412	137.648775715312	254.091077295493	26	17	411	20.55	-61.7378685838798	31.09295608894	69.1255114673965	69.0620761825171	69.277679552021	68.4928371660513	65.7539471451462
413	134.550372807245	255.713155844545	26	17	412	20.6	-61.9680581613403	32.4415709810404	69.9463777475656	69.8800959410594	70.054475013918	69.2327341678928	66.2967137576857
414	131.443042134157	257.398693979521	26	17	413	20.65	-62.14661346176	33.7107626995197	70.7008987676164	70.6320889930233	70.7648791742673	69.9104197843268	66.799828438162
415	128.329365409903	259.143720541737	26	17	414	20.7	-62.2735344850798	34.9005312443205	71.3865546051931	71.3154950099456	71.4063572970929	70.5228288508636	67.2576514387759
416	125.211924348336	260.944264372511	26	17	415	20.75	-62.3488212313401	36.0108766154792	72.0011023773448	71.9280362650213	71.9766553852842	71.0672482488732	67.6651193031174
417	122.09330066331	262.796354313161	26	17	416	20.8	-62.3724737005199	37.0417988129998	72.5425415520079	72.4676821660175	72.4737649393425	71.5412724818043	68.0177109340384
418	118.976076068679	264.696019205004	26	17	417	20.85	-62.3444918926199	37.9932978368606	73.0090840229444	72.9326186531263	72.895892522907	71.9427649564884	68.3114061183963
419	115.862832278297	266.639287889358	26	17	418	20.9	-62.26487580764	38.8653736870799	73.3991282725973	73.3212217775452	73.2414334738048	72.2698243514743	68.5426404631107
420	112.756151006016	268.62218920754	26	17	419	20.95	-62.1336254456202	39.6580263636395	73.7112370407372	73.6320348687395	73.5089491827305	72.5207554691765	68.7082597464144
421	109.658613965692	270.640752000868	26	17	420	21	-61.95074080648	40.3712558665609	73.9441179994392	73.8637487807927	73.6971474388666	72.6940440083146	68.8054757798521
422	106.572802871178	272.69100511066	26	17	421	21.05	-61.71622189028	41.0050621958396	74.0966070079795	74.0151847815921	73.8048654115875	72.7883347452592	68.8318251113476
423	103.501299436328	274.768977378233	26	17	422	21.1	-61.430068697	41.5594453514598	74.1676535832105	74.0852797123348	73.8310548990588	72.8024126694312	68.7851313107984
424	100.446685374995	276.870697644905	26	17	423	21.15	-61.09228122666	42.0344053334406	74.1563082765943	74.073073100188	73.7747695286814	72.7351866740961	68.6634711601378
425	97.4115424010327	278.992194751994	26	17	424	21.2	-60.7028594792459	42.42994214178	74.0617116944503	73.9776959544355	73.6351536412602	72.5856754570847	68.4651447937781
426	94.3984522282958	281.129497540816	26	17	425	21.25	-60.2618034547382	42.7460557764391	73.8830849387053	73.7983610173249	73.411432631345	72.352995334779	68.1886496722572
427	91.4099965706376	283.278634852689	26	17	426	21.3	-59.7691131531639	42.9827462374601	73.619721279217	73.5343542757706	73.1029045511759	72.036349716888	67.8326581942361
428	88.4487571419119	285.435635528932	26	17	427	21.35	-59.2247885745141	43.14001352486	73.2709788976577	73.1850275701856	72.7089328159553	71.6350200290477	67.3959987389452
429	85.5173156559725	287.596528410862	26	17	428	21.4	-58.628829718788	43.2178576386002	72.8362745688229	72.749792162502	72.2289398743874	71.1483579057867	66.877639970145
430	82.618253826673	289.757342339796	26	17	429	21.45	-57.98123658599	43.2162785786807	72.3150781665254	72.2281131479162	71.6624017314388	70.5757785084851	66.2766783206785
431	79.7541533678674	291.914106157051	26	17	430	21.5	-57.2820091761119	43.1352763450991	71.7069079002869	71.6195046145857	71.0088432306915	69.9167548525966	65.5923287225812
432	76.9275959934094	294.062848703946	26	17	431	21.55	-56.5311474891601	42.9748509378999	71.0113262062883	70.9235254730042	70.2678340221885	69.1708130566439	64.8239188779455
433	74.1411634171527	296.199598821798	26	17	432	21.6	-55.728651525134	42.7350023570409	70.2279362310051	70.139775892692	69.4389851590366	68.3375284537042	63.9708877367868
434	71.3974373529511	298.320385351925	26	17	433	21.65	-54.8745212840319	42.4157306025393	69.3563788609156	69.267894298881	68.521946282892	67.4165225359488	63.0327894740714
435	68.6989995146584	300.421237135644	26	17	434	21.7	-53.9687567658541	42.0170356743802	68.3963302649642	68.3075548964608	67.51640337571	66.4074607366926	62.0093053722433
436	66.0484316161283	302.498183014272	26	17	435	21.75	-53.011357970602	41.5389175725602	67.3474999312317	67.2584657034875	66.4220770738482	65.3100510956412	60.9002681151784
437	63.4483153712146	304.547251829128	26	17	436	21.8	-52.002324898274	40.9813762971203	66.2096291941876	66.1203670927798	65.2387215621119	64.1240439066679	59.705707204308
438	60.9012324937712	306.564472421529	26	17	437	21.85	-50.941657548868	40.3444118480195	64.9824902661383	64.893030858728	63.966124091453	62.849232521402	58.4259332114406
439	58.4097646976517	308.545873632792	26	17	438	21.9	-49.8293559223899	39.6280242252601	63.6658858073774	63.5762598488154	62.6041051975101	61.4854555888157	57.0616993761818
440	55.9764936967099	310.487484304236	26	17	439	21.95	-48.665420018836	38.8322134288796	62.2596490947049	62.169888227763	61.1525197419465	60.0326011721804	55.6145313490444
441	53.6040012047996	312.385333277177	26	17	440	22	-47.449849838206	37.9569794588201	60.7636448816691	60.6737824794185	59.6112589605909	58.4906134368478	54.0914958501642
442	51.2948689357745	314.235449392933	26	17	441	22.05	-46.182645380502	37.0023223151202	59.1777710889253	59.0878433022404	57.9802537911472	56.8595030106318	52.5215814151542
443	49.0516786034885	316.033861492822	26	17	442	22.1	-44.8638066457201	35.9682419977798	57.501961524416	57.412008625165	56.2594798837675	55.1393628041425	50.9493881725528
444	46.8770119217953	317.776598418162	26	17	443	22.15	-43.4933336338639	34.8547385068002	55.7361899214866	55.6462580723664	54.4489648947394	53.3303922740467	49.4242460299925
445	44.7734506045487	319.45968901027	26	17	444	22.2	-42.071226344932	33.6618118421598	53.8804757093279	53.7906193545314	52.5487989686509	51.432935287402	47.9884055237778
446	42.7435763656024	321.079162110463	26	17	445	22.25	-40.597484778926	32.3894620038607	51.9348921176762	51.8451772881164	50.5591497998473	49.4475408955777	46.6441350256294
447	40.7899709188102	322.631046560059	26	17	446	22.3	-39.0721089358441	31.03768899192	49.8995774997506	49.8100864872385	48.4802844591518	47.3750646917281	45.2850434912804
448	38.9152159780258	324.111371200376	26	17	447	22.35	-37.495098815688	29.6064928063402	47.7747511923409	47.6855893121369	46.3126015168321	45.2168463938335	43.9683959174202
449	37.1218932571032	325.516164872732	26	17	448	22.4	-35.8664544184519	28.0958734471199	45.5607359170971	45.4720415273283	44.0566793505833	42.975040846577	42.7723252307093
450	35.4125844698959	326.841456418443	26	17	449	22.45	-34.1861757441461	26.5058309142194	43.2579898338195	43.1699495637721	41.7133508328575	40.6532841896038	41.2504091045622
451	33.7898713302578	328.083274678828	26	17	450	22.5	-32.4542627927619	24.8363652077001	40.8671531936334	40.7800257455477	39.2838228305645	38.2662368477318	40.450048527751
452	32.2563355520427	329.237648495204	26	17	451	22.55	-30.6707155643021	23.0874763275199	38.3891176819696	38.3032722139281	36.7698755923089	35.8723497736645	40.0192751418333
453	30.8145588491042	330.300606708888	26	17	452	22.6	-28.83553405877	21.25916427368	35.8251321012191	35.7411123535782	34.1742129038996	33.5612478914015	39.7930673362251
454	29.4671229352963	331.268178161199	26	17	453	22.65	-26.948718276158	19.3514290462201	33.1769682589989	33.0956041338007	31.5011167984145	31.4319695240362	39.6562273578782
455	28.2166095244727	332.136391693454	26	17	454	22.7	-25.0102682164719	17.3642706451005	30.4471905320699	30.3698016208458	28.7577694105567	29.569350310863	39.4927373582519
456	27.065600330487	332.90127614697	26	17	455	22.75	-23.020183879714	15.2976890703201	27.6396120947461	27.5684000622515	25.9733238956162	27.9782189556175	39.1862465163212
457	26.0166770671931	333.558860363065	26	17	456	22.8	-20.978465265878	13.1516843218992	24.7601051171949	24.6989613829008	23.2644150881773	26.4460430758929	38.6203026218007
458	25.0724214484448	334.105173183057	26	17	457	22.85	-18.885112374966	10.9262563998402	21.8181243082476	21.7744264675351	20.8098942659709	25.0875593134383	37.6786844304436
459	24.2354151880959	334.536243448262	26	17	458	22.9	-16.740125206978	8.62140530409988	18.8297748622458	18.8510436574317	18.8072596974891	24.0591948726029	36.2503687509876
460	23.50824	334.8481	26	17	459	22.95	-14.543503761918	6.23713103476007	15.8245159552414	16.1590285555089	17.4253497888685	22.468217036944	35.1868198165984
461	22.8844474369854	335.034806987565	26	17	460	23	-12.475851260292	3.73413975130006	13.0226980442291	14.0513884696903	16.6726150806705	22.4094836186543	34.923175810216
462	22.3214684077779	335.082569792163	26	17	461	23.05	-11.25958058415	0.955256091959882	11.3000296075804	12.9155580120773	16.1222105594768	23.1790472730349	35.5832208349117
463	21.7677036600777	334.975629102978	26	17	462	23.1	-11.075294954004	-2.13881378369933	11.2799238791549	13.0762731102018	16.0009057229769	24.4467718683076	37.2946844982973
464	21.171553941585	334.698225609196	26	17	463	23.15	-11.922994369854	-5.54806987564007	13.1506225741809	14.4941865039093	16.6172729467914	25.9820624417096	40.1863082652308
465	20.48142	334.2346	26	17	464	23.2	-13.8026788317	-9.2725121839203	16.6280914458638	16.0853925634447	16.1786646633313	27.5525394291019	44.3867590176992
466	19.6635044232565	333.649559728583	26	17	465	23.25	-16.35831153487	-11.7008054283406	20.1122650127663	17.9504229762636	18.8456433416923	28.9249521370646	50.0246736600695
467	18.7552171602226	333.330179304171	26	17	466	23.3	-18.165745260678	-6.38760848823949	19.2560599052578	20.3189878815054	23.0936794578924	29.8655405518733	57.2286733329441
468	17.81177	333.7441	26	17	467	23.35	-18.868943204452	8.27841391658012	20.6050759432491	19.2810562164609	28.0836494706442	30.1405224670536	66.1273678720204
469	17.01934	334.7104	26	17	468	23.4	-15.8486	19.3259999999998	24.99344710039	23.1971001794753	33.1568651859301	29.5256966553982	76.8493561860007
470	16.8690328819254	334.158582864624	26	17	469	23.45	-3.00614236149201	-11.0363427075197	11.4384331206411	30.1019663523401	37.6797290693353	29.7203554435931	89.5232243280737
471	17.10719	332.1883	26	17	470	23.5	4.763142361492	-39.4056572924796	39.6924848278386	38.2168759650249	41.1772891934587	31.5801147727002	104.277541696685
472	17.3415018973706	329.509508478983	26	17	471	23.55	4.68623794741198	-53.5758304203409	53.7803907695816	45.9947424903548	43.6088705442698	35.2940918961588	121.240855150502
473	17.5007855086648	326.454677106359	26	17	472	23.6	3.18567222588406	-61.0966274524799	61.1796240066731	56.0784019222098	44.2801392111302	41.0281211051932	140.541680296288
474	17.5941393663804	323.2619026199	26	17	473	23.65	1.86707715431197	-63.8554897291795	63.8827797270399	59.1574782074421	42.4341203640051	48.9406470064254	162.308488528837
475	17.6306620030151	320.169281757376	26	17	474	23.7	0.730452732694005	-61.8524172504806	61.8567302799158	57.1157747361995	43.2620462238548	59.2041677245355	186.669687275545
476	17.6194519510668	317.414911256557	26	17	475	23.75	-0.224201038966001	-55.0874100163799	55.0878662540003	50.3434024572356	44.3145862037081	72.0711283645214	213.753588803428
477	17.569607743033	315.236887855213	26	17	476	23.8	-0.996884160676004	-43.5604680268796	43.5718734133684	38.8734982376554	47.4945043344252	88.0113035899953	243.688358753031
478	17.4902279114117	313.873308291115	26	17	477	23.85	-1.58759663242598	-27.2715912819604	27.3177626118536	30.4456905254999	53.9725927397421	107.167176430602	276.601926573573
479	17.3904109887006	313.562269302034	26	17	478	23.9	-1.99633845422198	-6.22077978161997	6.53325862913885	29.4716941999741	64.7244288269207	129.639517499398	312.62181925384
480	17.2792555073974	314.541867625738	26	17	479	23.95	-2.223109626064	19.5919664740802	19.7176917191385	37.8732339326508	80.7286063797357	156.578231619203	351.874827462823
481	17.16586	317.0502	26	17	480	24	-2.26791014794806	50.1666474852402	50.2178846263712	57.6017830222486	102.964967535584	186.145599774716	394.482233256646
482	17.05725	321.3278	26	17	481	24.05	-2.17219999999998	85.5520000000001	85.5795720767522	90.5753594161861	132.413736635721	219.302663027969	440.543426116692
483	16.952159044865	327.624948550565	26	17	482	24.1	-2.10181910270002	125.9429710113	125.960508059842	131.011522233971	170.054213650075	256.636588724269	490.142210319653
484	16.8472476730566	336.194363413933	26	17	483	24.15	-2.09822743616797	171.388297267359	171.401140598826	176.458240871194	216.844914634792	298.634914615964	543.357684214939
485	16.7391764230363	347.288762352341	26	17	484	24.2	-2.16142500040597	221.88797876816	221.898505808065	226.954239338791	269.894417014552	345.786835121989	600.276047113929
486	16.6246058332656	361.160863128027	26	17	485	24.25	-2.29141179541401	277.44201551372	277.451477812485	282.506644277901	327.976613345724	398.582225469792	661.023500061745
487	16.5001964422061	378.063383503229	26	17	486	24.3	-2.48818782119002	338.050407504039	338.059564414735	343.114469853398	391.110821721512	457.511176954188	725.834921276157
488	16.3626087883193	398.249041240186	26	17	487	24.35	-2.75175307773601	403.71315473914	403.722532755394	408.777311795132	459.300584708797	523.063330680093	794.781549060266
489	16.2085034100668	421.970554101133	26	17	488	24.4	-3.08210756504998	474.430257218941	474.440268476309	479.494985820253	532.545400405007	595.717941852282	867.913768441772
490	16.03454084591	449.48063984831	26	17	489	24.45	-3.47925128313598	550.201714943539	550.212715516738	555.267404104233	610.845063864242	674.029299482054	945.80653302247
491	15.8373816343106	481.032016243954	26	17	490	24.5	-3.94318423198804	631.02752791288	631.03984793809	636.094525139692	694.199483403999	757.384351740592	1027.54098519561
492	15.6136863137301	516.877401050303	26	17	491	24.55	-4.47390641161	716.90769612698	716.921655834634	721.976330956616	782.608617272655	845.792760337226	1113.59764769765
493	15.3601154226299	557.269512029594	26	17	492	24.6	-5.07141782200399	807.842219585821	807.858137932688	812.912815933351	876.072447710111	939.256299534113	1204.27010649083
494	15.0733294994717	602.461066944066	26	17	493	24.65	-5.73571846316398	903.83109828944	903.849297560929	908.903980987745	974.590969069773	1037.77472142345	1299.80213270575
495	14.749989082717	652.704783555955	26	17	494	24.7	-6.466808335094	1004.87433223778	1004.89514040041	1009.94983044108	1078.16418194956	1141.34792650332	1400.43832570853
496	14.3867547108273	708.253379627501	26	17	495	24.75	-7.264687437794	1110.97192143092	1110.99567321006	1116.05037028053	1186.79209013546	1249.97587175897	1506.42362514142
497	13.9802869222642	769.35957292094	26	17	496	24.8	-8.12935577126201	1222.12386586878	1222.15090310129	1227.20560718293	1300.47469895294	1363.65853896232	1618.00307854019
498	13.5272462554892	836.276081198511	26	17	497	24.85	-9.06081333550002	1338.33016555142	1338.36083712995	1343.41554796576	1419.21201435943	1482.39592168993	1735.4215082041
499	13.0242932489638	909.25562222245	26	17	498	24.9	-10.059060130508	1459.59082047878	1459.62548207293	1464.68019928317	1543.0040424419	1606.18801938415	1858.91854334512
500	12.4680884411496	988.550913754997	26	17	499	24.95	-11.124096156284	1585.90583065094	1585.94484431456	1590.9995674648	1671.8507891424	1735.03483442574	1987.77132994872
501	11.8552923705081	1074.41467355839	26	17	500	25	-12.25592141283	1717.27519606786	1717.31892979714	1722.37365843833	1805.75226011394	1868.9363706165	2121.67334345948
502	11.1825655755008	1167.09961939486	26	17	501	25.05	-13.454535900146	1853.6989167294	1853.74774400943	1858.80247770086	1944.70846065198	2007.89263236733	2260.6294159795
503	10.4465685945894	1266.85846902666	26	17	502	25.1	-14.719939618228	1995.176992636	1995.2312919976	2000.28603031904	2088.71939566975	2151.90362425739	2404.64043578508
504	9.64396196623526	1373.94394021601	26	17	503	25.15	-16.0521325670828	2141.709423787	2141.76957838559	2146.8243209447	2237.78506969852	2300.96935079553	2553.7062799742
505	8.77140622890001	1488.60875072516	26	17	504	25.2	-17.451114746705	2293.296210183	2293.36260740547	2298.41735383917	2391.90548690192	2455.08981629508	2707.82689976272
506	7.82556192104516	1611.10561831634	26	17	505	25.25	-18.916886157097	2449.9373518236	2450.01038292541	2455.06513290117	2551.08065109754	2614.26502481305	2867.00227453276
507	6.80308958113226	1741.68726075179	26	17	506	25.3	-20.449446798258	2611.632848709	2611.71290848176	2616.76766169617	2715.31056578173	2778.49498012619	3031.23239598941
508	5.70064974762285	1880.60639579375	26	17	507	25.35	-22.0487966701882	2778.3827008392	2778.4701873076	2783.52494348479	2884.59523415534	2947.7796857281	3200.5172616762
509	4.51490295897846	2028.11574120446	26	17	508	25.4	-23.7149357728878	2950.1869082142	2950.28222236063	2955.33698125039	3058.93465914916	3122.11914483795	3374.85687201142
510	3.24250975366063	2184.46801474615	26	17	509	25.45	-25.4478641063566	3127.0454708338	3127.14901634856	3132.20377772429	3238.32884344776	3301.51336041539	3554.25122882967
511	1.8801306701309	2349.91593418107	26	17	510	25.5	-27.2475816705946	3308.9583886984	3309.07057175341	3314.12533540952	3422.77778951217	3485.96233517837	3738.70033462797
512	0.42442624685081	2524.71221727144	26	17	511	25.55	-29.1140884656018	3495.9256618074	3496.04689085125	3501.10165660215	3612.2814996004	3675.46607162177	3928.20419216401
513	-1.1279429777181	2709.10958177951	26	17	512	25.6	-31.0473844913782	3687.9472901614	3688.07797573378	3693.13274341072	3806.83997578645	3870.02457203605	4122.76280423958
514	-2.7803164651143	2903.36074546752	26	17	513	25.65	-33.047469747924	3885.0232737602	3885.16382832374	3890.21859777395	4006.45321997738	4069.63783852494	4322.37617358479
515	-4.53603367687625	3107.7184260977	26	17	514	25.7	-35.114344235239	4087.15361260361	4087.30445039145	4092.35922147651	4211.12123392887	4274.30587302212	4527.04430279858
516	-6.3984340745424	3322.4353414323	26	17	515	25.75	-37.248007953323	4294.338306692	4294.49984356954	4299.55461616338	4420.84401925919	4484.02867730655	4736.76719432112
517	-8.37085711965122	3547.76420923354	26	17	516	25.8	-39.4484609021764	4506.5773560248	4506.75000936407	4511.80478335261	4635.62157746182	4698.80625301651	4951.54485042452
518	-10.4566422737412	3783.95774726367	26	17	517	25.85	-41.7157030817996	4723.8707606026	4724.05494916812	4729.10972444701	4855.45390991675	4918.63860166248	5171.37727321346
519	-12.6591289983507	4031.26867328492	26	17	518	25.9	-44.04973449219	4946.218520425	4946.41466426988	4951.46944074444	5080.34101790073	5143.52572463869	5396.26446463189
520	-14.9816567550183	4289.94970505953	26	17	519	25.95	-46.450555133352	5173.6206354922	5173.82915586347	5178.88393344712	5310.28290259649	5373.46762323361	5626.20642647217
521	-17.4275650052824	4560.25356034975	26	17	520	26	-48.918165005282	5406.0771058044	5406.29842505664	5411.35320367011	5545.27956510093	5608.46429863945	5861.20316038598
522	-20.0001932106815	4842.4329569178	26	17	521	26.05	-51.452564107982	5643.587931361	5643.82247287747	5648.87725244885	5785.33100643262	5848.51575196069	6101.2546678948
523	-22.702880832754	5136.74061252593	26	17	522	26.1	-54.0537524414501	5886.15311216261	5886.4013002831	5891.45608074596	6030.4372275385	6093.62198422178	6346.36095040105
524	-25.5389673330384	5443.42924493637	26	17	523	26.15	-56.721730005688	6133.7726482088	6134.03490816356	6139.08968945743	6280.5982293	6343.78299637406	6596.5220091979
525	-28.5117921730732	5762.75157191136	26	17	524	26.2	-59.456496800696	6386.44653949979	6386.72329734902	6391.77807941811	6535.81401253835	6598.99878930208	6851.73784547909
526	-31.6246948143968	6094.96031121315	26	17	525	26.25	-62.258052826472	6644.1747860358	6644.46646861399	6649.52125140689	6796.0845780197	6859.26936382918	7112.00846034738
527	-34.8810147185477	6440.30818060395	26	17	526	26.3	-65.1263980830181	6906.957387816	6907.2644226809	6912.31920615115	7061.40992645957	7124.59472072284	7377.33385482272
528	-38.2840913470644	6799.04789784602	26	17	527	26.35	-68.0615325703339	7174.79434484139	7175.11716022699	7180.17194433073	7331.79005852681	7394.97486069882	7647.71402984966
529	-41.8372641614852	7171.4321807016	26	17	528	26.4	-71.0634562884161	7447.68565711162	7448.02468188484	7453.07946658197	7607.22497484738	7670.40978442583	7923.14898630375
530	-45.5438726233487	7557.71374693291	26	17	529	26.45	-74.1321692372699	7725.63132462619	7725.98698824696	7731.04177350103	7887.71467600768	7950.89949252895	8203.6387249976
531	-49.4072561941934	7958.1453143022	26	17	530	26.5	-77.2676714168941	8008.6313473858	8009.00407987015	8014.05886564672	8173.25916255743	8236.44398559359	NA
532	-53.4307543355576	8372.97960057171	26	17	531	26.55	-80.469962827284	8296.68572539022	8297.07595727623	8302.13074354362	8463.85843501307	8527.04326416783	NA
533	-57.6177065089799	8802.46932350367	26	17	532	26.6	-83.739043468446	8589.79445863919	8590.20262095543	8595.25740768462	8759.51249385913	8822.69732876604	NA
534	-61.9714521759986	9246.86720086032	26	17	533	26.65	-87.074913340374	8887.95754713301	8888.38407136932	8893.43885853289	9060.22133955167	9123.40617987086	NA
535	-66.4953307981525	9706.4259504039	26	17	534	26.7	-90.4775724430779	9191.17499087159	9191.62030895198	9196.6750965251	9365.98497251955	9429.16981793607	NA
536	-71.1926818369797	10181.3982898966	26	17	535	26.75	-93.9470207765442	9499.44678985401	9499.91133411152	9504.96612207155	9676.80339316749	9739.9882433882	NA
537	-76.0668447540188	10672.0369371008	26	17	536	26.8	-97.483258340782	9812.77294408399	9813.25714723728	9818.31193555972	9992.67660187609	10055.8614566289	NA
538	-81.1211590108082	11178.5946097786	26	17	537	26.85	-101.086285135788	10131.153453556	10131.6577486876	10136.7125373545	10313.6045990053	10376.7894580368	NA
539	-86.3589640688865	11701.3240256923	26	17	538	26.9	-104.756101161566	10454.588318274	10455.1131388102	10460.1679278021	10639.5873848943	10702.7722479688	NA
540	-91.7835993897921	12240.477902604	26	17	539	26.95	-108.492706418112	10783.077538234	10783.6233179258	10788.6781072271	10970.6249598645	11033.8098267616	NA
541	-97.3984044350634	12796.3089582762	26	17	540	27	-112.296100905426	11116.621113444	11117.1882863496	11122.243075939	11306.717324219	NA	NA
542	-103.206718666239	13369.0699104709	26	17	541	27.05	-116.166284623512	11455.219043894	11455.8080443623	11460.8628342289	11647.8644782448	NA	NA
543	-109.211881544857	13959.0134769505	26	17	542	27.1	-120.10325757236	11798.871329592	11799.4825922473	11804.5373823744	11994.0664222145	NA	NA
544	-115.417232532456	14566.3923754771	26	17	543	27.15	-124.10701975198	12147.577970532	12148.2119302598	12153.2667206359	12345.323156386	NA	NA
545	-121.826111090575	15191.4593238131	26	17	544	27.2	-128.17757116238	12501.33896672	12501.9960586532	12507.0508492625	12701.6346810036	NA	NA
546	-128.441856680752	15834.4670397206	26	17	545	27.25	-132.31491180354	12860.15431815	12860.8349776567	12865.8897684901	NA	NA	NA
547	-135.267808764526	16495.6682409618	26	17	546	27.3	-136.51904167548	13224.024024824	13224.7286874954	13229.783478543	NA	NA	NA
548	-142.307306803434	17175.3156452991	26	17	547	27.35	-140.78996077816	13592.948086746	13593.6771883853	13598.7319796328	NA	NA	NA
549	-149.563690259016	17873.6619704947	26	17	548	27.4	-145.12766911164	13966.926503912	13967.6804805244	NA	NA	NA	NA
550	-157.04029859281	18590.9599343107	26	17	549	27.45	-149.53216667588	14345.95927632	14346.7385641024	NA	NA	NA	NA
551	NA	NA	26	17	550	27.5	NA	NA	NA	NA	NA	NA	NA
552	NA	NA	26	17	551	27.55	NA	NA	NA	NA	NA	NA	NA
553	NA	NA	26	17	552	27.6	NA	NA	NA	NA	NA	NA	NA
554	NA	NA	26	17	553	27.65	NA	NA	NA	NA	NA	NA	NA
555	NA	NA	26	17	554	27.7	NA	NA	NA	NA	NA	NA	NA
556	NA	NA	26	17	555	27.75	NA	NA	NA	NA	NA	NA	NA
557	NA	NA	26	17	556	27.8	NA	NA	NA	NA	NA	NA	NA
558	NA	NA	26	17	557	27.85	NA	NA	NA	NA	NA	NA	NA
559	NA	NA	26	17	558	27.9	NA	NA	NA	NA	NA	NA	NA
560	NA	NA	26	17	559	27.95	NA	NA	NA	NA	NA	NA	NA
561	NA	NA	26	17	560	28	NA	NA	NA	NA	NA	NA	NA
562	NA	NA	26	17	561	28.05	NA	NA	NA	NA	NA	NA	NA
563	NA	NA	26	17	562	28.1	NA	NA	NA	NA	NA	NA	NA
564	NA	NA	26	17	563	28.15	NA	NA	NA	NA	NA	NA	NA
565	NA	NA	26	17	564	28.2	NA	NA	NA	NA	NA	NA	NA
566	NA	NA	26	17	565	28.25	NA	NA	NA	NA	NA	NA	NA
567	NA	NA	26	17	566	28.3	NA	NA	NA	NA	NA	NA	NA
568	NA	NA	26	17	567	28.35	NA	NA	NA	NA	NA	NA	NA
569	NA	NA	26	17	568	28.4	NA	NA	NA	NA	NA	NA	NA
570	NA	NA	26	17	569	28.45	NA	NA	NA	NA	NA	NA	NA
571	NA	NA	26	17	570	28.5	NA	NA	NA	NA	NA	NA	NA
572	NA	NA	26	17	571	28.55	NA	NA	NA	NA	NA	NA	NA
573	NA	NA	26	17	572	28.6	NA	NA	NA	NA	NA	NA	NA
574	NA	NA	26	17	573	28.65	NA	NA	NA	NA	NA	NA	NA
575	NA	NA	26	17	574	28.7	NA	NA	NA	NA	NA	NA	NA
576	NA	NA	26	17	575	28.75	NA	NA	NA	NA	NA	NA	NA
577	NA	NA	26	17	576	28.8	NA	NA	NA	NA	NA	NA	NA
578	NA	NA	26	17	577	28.85	NA	NA	NA	NA	NA	NA	NA
579	NA	NA	26	17	578	28.9	NA	NA	NA	NA	NA	NA	NA
580	NA	NA	26	17	579	28.95	NA	NA	NA	NA	NA	NA	NA
581	NA	NA	26	17	580	29	NA	NA	NA	NA	NA	NA	NA
582	NA	NA	26	17	581	29.05	NA	NA	NA	NA	NA	NA	NA
583	NA	NA	26	17	582	29.1	NA	NA	NA	NA	NA	NA	NA
584	NA	NA	26	17	583	29.15	NA	NA	NA	NA	NA	NA	NA
585	NA	NA	26	17	584	29.2	NA	NA	NA	NA	NA	NA	NA
586	NA	NA	26	17	585	29.25	NA	NA	NA	NA	NA	NA	NA
587	NA	NA	26	17	586	29.3	NA	NA	NA	NA	NA	NA	NA
588	NA	NA	26	17	587	29.35	NA	NA	NA	NA	NA	NA	NA
589	NA	NA	26	17	588	29.4	NA	NA	NA	NA	NA	NA	NA
590	NA	NA	26	17	589	29.45	NA	NA	NA	NA	NA	NA	NA
591	NA	NA	26	17	590	29.5	NA	NA	NA	NA	NA	NA	NA
592	NA	NA	26	17	591	29.55	NA	NA	NA	NA	NA	NA	NA
593	NA	NA	26	17	592	29.6	NA	NA	NA	NA	NA	NA	NA
594	NA	NA	26	17	593	29.65	NA	NA	NA	NA	NA	NA	NA
595	NA	NA	26	17	594	29.7	NA	NA	NA	NA	NA	NA	NA
596	NA	NA	26	17	595	29.75	NA	NA	NA	NA	NA	NA	NA
597	NA	NA	26	17	596	29.8	NA	NA	NA	NA	NA	NA	NA
598	NA	NA	26	17	597	29.85	NA	NA	NA	NA	NA	NA	NA
599	NA	NA	26	17	598	29.9	NA	NA	NA	NA	NA	NA	NA
600	NA	NA	26	17	599	29.95	NA	NA	NA	NA	NA	NA	NA
601	NA	NA	26	17	600	30	NA	NA	NA	NA	NA	NA	NA
