# Supplementary material for: An automated feeding system for the African killifish reveals the impact of diet on lifespan and allows scalable assessment of associative learning
Source: eLife. 2022 Nov 10;11:e69008. doi: 10.7554/eLife.69008 (PMC9788828; doi:10.7554/eLife.69008)
Supplement: Figure 6—source data 3. [file elife-69008-fig6-data3.zip › Filtered and Interpolated Trajectories with Kinematics/t10_REC0010 DLC_likelihood-euclidean-filtered_splines-interpolated_kinematics_02_resnet50_TrainAllTheThingsJun28shuffle1_1030000.csv]

	x2	y2	fishnum	recording_num	bodyparts_coords	seconds	velocity_x	velocity_y	velocity_xy	velocity_xy_5frame	velocity_xy_10frame	velocity_xy_20frame	velocity_xy_40frame
1	NA	NA	10	10	0	0	0	0	0	NA	NA	NA	NA
2	NA	NA	10	10	1	0.05	NA	NA	NA	NA	NA	NA	NA
3	NA	NA	10	10	2	0.1	NA	NA	NA	NA	NA	NA	NA
4	NA	NA	10	10	3	0.15	NA	NA	NA	NA	NA	NA	NA
5	NA	NA	10	10	4	0.2	NA	NA	NA	NA	NA	NA	NA
6	NA	NA	10	10	5	0.25	NA	NA	NA	NA	NA	NA	NA
7	NA	NA	10	10	6	0.3	NA	NA	NA	NA	NA	NA	NA
8	NA	NA	10	10	7	0.35	NA	NA	NA	NA	NA	NA	NA
9	NA	NA	10	10	8	0.4	NA	NA	NA	NA	NA	NA	NA
10	NA	NA	10	10	9	0.45	NA	NA	NA	NA	NA	NA	NA
11	NA	NA	10	10	10	0.5	NA	NA	NA	NA	NA	NA	NA
12	NA	NA	10	10	11	0.55	NA	NA	NA	NA	NA	NA	NA
13	NA	NA	10	10	12	0.6	NA	NA	NA	NA	NA	NA	NA
14	NA	NA	10	10	13	0.65	NA	NA	NA	NA	NA	NA	NA
15	NA	NA	10	10	14	0.7	NA	NA	NA	NA	NA	NA	NA
16	NA	NA	10	10	15	0.75	NA	NA	NA	NA	NA	NA	NA
17	NA	NA	10	10	16	0.8	NA	NA	NA	NA	NA	NA	NA
18	NA	NA	10	10	17	0.85	NA	NA	NA	NA	NA	NA	NA
19	NA	NA	10	10	18	0.9	NA	NA	NA	NA	NA	NA	NA
20	NA	NA	10	10	19	0.95	NA	NA	NA	NA	NA	NA	NA
21	NA	NA	10	10	20	1	NA	NA	NA	NA	NA	NA	NA
22	NA	NA	10	10	21	1.05	NA	NA	NA	NA	NA	NA	NA
23	NA	NA	10	10	22	1.1	NA	NA	NA	NA	NA	NA	NA
24	NA	NA	10	10	23	1.15	NA	NA	NA	NA	NA	NA	NA
25	NA	NA	10	10	24	1.2	NA	NA	NA	NA	NA	NA	NA
26	NA	NA	10	10	25	1.25	NA	NA	NA	NA	NA	NA	NA
27	NA	NA	10	10	26	1.3	NA	NA	NA	NA	NA	NA	NA
28	NA	NA	10	10	27	1.35	NA	NA	NA	NA	NA	NA	NA
29	NA	NA	10	10	28	1.4	NA	NA	NA	NA	NA	NA	NA
30	NA	NA	10	10	29	1.45	NA	NA	NA	NA	NA	NA	NA
31	NA	NA	10	10	30	1.5	NA	NA	NA	NA	NA	NA	NA
32	NA	NA	10	10	31	1.55	NA	NA	NA	NA	NA	NA	NA
33	NA	NA	10	10	32	1.6	NA	NA	NA	NA	NA	NA	NA
34	NA	NA	10	10	33	1.65	NA	NA	NA	NA	NA	NA	NA
35	NA	NA	10	10	34	1.7	NA	NA	NA	NA	NA	NA	NA
36	NA	NA	10	10	35	1.75	NA	NA	NA	NA	NA	NA	NA
37	NA	NA	10	10	36	1.8	NA	NA	NA	NA	NA	NA	NA
38	NA	NA	10	10	37	1.85	NA	NA	NA	NA	NA	NA	NA
39	NA	NA	10	10	38	1.9	NA	NA	NA	NA	NA	NA	NA
40	NA	NA	10	10	39	1.95	NA	NA	NA	NA	NA	NA	NA
41	150.615020751953	112.106063842773	10	10	40	2	NA	NA	NA	NA	NA	NA	NA
42	159.488967895508	111.503746032715	10	10	41	2.05	177.4789428711	-12.0463562011599	177.887295387749	NA	NA	NA	NA
43	167.193313598633	106.387351989746	10	10	42	2.1	154.0869140625	-102.32788085938	184.969652339176	NA	NA	NA	NA
44	174.098129272461	104.106666564941	10	10	43	2.15	138.09631347656	-45.6137084961	145.434528907627	136.306201137972	NA	NA	NA
45	177.943969726562	105.414985656738	10	10	44	2.2	76.9168090820199	26.1663818359401	81.2457694759802	150.380154769238	NA	NA	NA
46	181.181762695312	108.682067871094	10	10	45	2.25	64.755859375	65.3416442871202	91.9937595793286	163.037637010216	192.281632341023	NA	NA
47	191.979278564453	114.805185953776	10	10	46	2.3	215.95031738282	122.46236165364	248.257063544077	183.602143937506	199.318609156656	NA	NA
48	202.776794433593	120.928304036459	10	10	47	2.35	215.9503173828	122.46236165366	248.257063544069	217.004402751125	205.904525384027	NA	NA
49	213.574310302734	127.051422119141	10	10	48	2.4	215.95031738282	122.46236165364	248.257063544076	248.257063544073	216.443953954552	NA	NA
50	224.371826171875	133.174540201823	10	10	49	2.45	215.95031738282	122.46236165364	248.257063544076	248.257063544073	233.402258468243	NA	NA
51	235.169342041015	139.297658284506	10	10	50	2.5	215.9503173828	122.46236165366	248.257063544069	248.771413757838	249.285763971597	193.632890861761	NA
52	245.966857910156	145.420776367188	10	10	51	2.55	215.95031738282	122.46236165364	248.257063544076	249.285763971597	245.328029123102	190.436459990387	NA
53	256.853439331055	151.647338867188	10	10	52	2.6	217.73162841798	124.53125	250.82881461289	249.80011418536	230.670393016404	185.234749327682	NA
54	267.740020751953	157.873901367188	10	10	53	2.65	217.731628417961	124.53125	250.828814612874	250.314464399121	216.870971884216	180.246791353188	NA
55	278.626602172852	164.100463867188	10	10	54	2.7	217.73162841798	124.53125	250.828814612891	242.39899470213	206.494029646292	177.25108438714	NA
56	289.51318359375	170.327026367188	10	10	55	2.75	217.73162841796	124.53125	250.828814612873	212.56937227497	194.9841493825	173.088752464821	NA
57	299.161804199219	174.298446655273	10	10	56	2.8	192.97241210938	79.4284057617	208.679715059125	184.456179796834	181.554310824119	162.463815457105	NA
58	303.852020263672	176.260406494141	10	10	57	2.85	93.8043212890602	39.2391967773597	101.680702477086	163.187945107224	164.564973271336	151.22231409073	NA
59	309.27392578125	177.259246826172	10	10	58	2.9	108.43811035156	19.9768066406199	110.262852222196	139.653834365879	144.049628751824	140.060809219025	NA
60	316.170013427734	179.412307739258	10	10	59	2.95	137.92175292968	43.0612182617205	144.487641164838	120.709626946108	121.099910306037	128.681746757084	NA
61	322.269378662109	182.081680297852	10	10	60	3	121.9873046875	53.3874511718795	133.158260906152	116.560574267703	96.8917409580457	117.193432891455	116.823088152851
62	327.565399169922	184.183731079102	10	10	61	3.05	105.92041015626	42.041015625	113.958677960267	103.643077706814	79.5996017911077	105.547732203075	112.700991756312
63	331.525543212891	185.016571044922	10	10	62	3.1	79.2028808593807	16.6567993164	80.9354390850638	79.0118755048504	71.7742351650555	94.1646679739625	109.161327450398
64	333.767578125	184.581970214844	10	10	63	3.15	44.8406982421795	-8.69201660155966	45.6753694177507	54.1296475502121	63.2506465538353	82.2649666762362	108.832106890434
65	334.805358886719	184.828155517578	10	10	64	3.2	20.7556152343795	4.92370605468011	21.3316301550187	38.4895766361075	50.8694638678757	72.5554253477063	108.16397186686
66	335.239685058594	184.776763916016	10	10	65	3.25	8.6865234375	-1.02783203124034	8.74712113296029	26.9878960624075	39.4027164004108	63.4804802496587	107.222654199257
67	337.024749755859	184.675827026367	10	10	66	3.3	35.7012939453	-2.01873779298012	35.7583233897441	22.8582154008563	29.5411535820303	56.4156818735339	102.307059664284
68	338.193420410156	184.596618652344	10	10	67	3.35	23.3734130859409	-1.58416748045966	23.4270362165635	22.727052230901	23.7643626765886	54.6532704901717	96.9970326123772
69	339.440093994141	184.704681396484	10	10	68	3.4	24.9334716797	2.16125488279999	25.0269661099948	24.6757852506094	20.4803046006482	51.7860247373019	91.6017186381066
70	340.316619873047	184.15657043457	10	10	69	3.45	17.5305175781193	-10.9622192382801	20.6758143052425	20.5927305279531	24.0109403893756	45.9356360277887	87.9814183960206
71	340.531524658203	183.257354736328	10	10	70	3.5	4.29809570312045	-17.9843139648398	18.4907862315023	20.5408292907697	30.0692195412717	40.0132854439402	101.418778024108
72	341.259246826172	183.500137329102	10	10	71	3.55	14.5544433593795	4.85565185547955	15.3430497764626	18.1023938004401	33.2317619559602	34.9655235222361	114.856137652196
73	342.282073974609	184.043884277344	10	10	72	3.6	20.4565429687398	10.8749389648403	23.1675300306463	25.2948285478502	37.5323058152879	33.0879055731149	120.436240170881
74	342.905059814453	183.889877319336	10	10	73	3.65	12.4597167968807	-3.08013916016023	12.8347886583466	35.4626538319339	40.3214029207684	37.4174224276799	126.016342689567
75	345.440612792969	182.628677368164	10	10	74	3.7	50.7110595703193	-25.2239990234398	56.6379880422934	45.8707933839673	41.0018081877016	39.0768593465801	122.535136367393
76	348.897216796875	182.366989135742	10	10	75	3.75	69.1320800781205	-5.23376464844034	69.3299126519205	54.5237823398062	40.6238544874697	41.3565559336929	118.881954763588
77	351.417297363281	184.60319519043	10	10	76	3.8	50.4016113281205	44.7241210937602	67.3837475366297	62.5404120410968	40.3898934624419	42.1503038714634	114.912323964732
78	354.374816894531	186.115234375	10	10	77	3.85	59.150390625	30.2407836914	66.4324748098408	56.708787827553	42.4114484696412	42.7717511340248	113.931097930547
79	356.472015380859	187.728469848633	10	10	78	3.9	41.9439697265591	32.2647094726602	52.9179371647996	45.7850551430055	54.3545402547117	43.1426280571878	112.853736974435
80	356.187835693359	189.07275390625	10	10	79	3.95	-5.68359375	26.8856811523398	27.4798669745746	34.9089935409165	54.1427783037845	47.2810900349574	118.270718749852
81	356.917053222656	189.169158935547	10	10	80	4	14.5843505859409	1.92810058593977	14.711249229183	30.2991145994761	52.6438923261141	85.6441231567609	123.970935031736
82	356.718017578125	188.550201416016	10	10	81	4.05	-3.98071289062045	-12.3791503906199	13.0034395261845	46.1686684683266	51.0688457869667	124.164543101317	130.151140887267
83	357.535125732422	186.540832519531	10	10	82	4.1	16.3421630859398	-40.1873779297	43.383080102639	51.576768780016	48.0111964527616	146.707812367799	130.276452065424
84	362.43115234375	182.095108032227	10	10	83	4.15	97.9205322265602	-88.9144897460801	132.265706509052	59.5027295092226	45.9638531936071	169.767718702897	131.283264985264
85	365.019134521484	181.238647460938	10	10	84	4.2	51.7596435546795	-17.1292114257795	54.520368533022	67.2286980330168	53.5603718822133	172.51484738708	132.898671386672
86	367.703033447266	180.815490722656	10	10	85	4.25	53.6779785156409	-8.46313476564035	54.3410528752158	65.7232783060471	130.664391826052	174.283429277518	134.828690513632
87	370.28466796875	180.827850341797	10	10	86	4.3	51.6326904296795	0.24719238281989	51.6332821451556	45.7590379188877	207.939192740191	173.408966055931	136.083429584172
88	371.877197265625	180.004455566406	10	10	87	4.35	31.8505859375	-16.4678955078199	35.8559814677907	55.5439749844105	251.004176265958	173.208925370922	137.646450834042
89	373.491394042969	179.84326171875	10	10	88	4.4	32.2839355468795	-3.22387695311988	32.4445045732545	201.826054142882	285.180897151083	173.921449211568	139.169473836576
90	377.495330810547	183.11750793457	10	10	89	4.45	80.0787353515602	65.4849243164	103.445053860636	348.649687447366	290.886916470375	190.605801471915	140.801275634228
91	416.527816772461	178.647789001465	10	10	90	4.5	780.64971923828	-89.3943786621003	785.751448667572	436.285074225868	295.922966228922	207.928584619531	142.487703133725
92	455.560302734375	174.178070068359	10	10	91	4.55	780.64971923828	-89.3943786621196	785.751448667575	524.602756383278	295.749086324895	225.336758252297	144.252824044597
93	431.858657836914	174.171646118164	10	10	92	4.6	-474.03289794922	-0.128479003899997	474.032915360305	526.22985795634	298.406654289083	227.464998557733	145.822332949114
94	408.157012939453	174.165222167969	10	10	93	4.65	-474.03289794922	-0.128479003899997	474.032915360305	390.019878314962	301.879045229529	225.149107542848	145.730044317742
95	413.725341796875	174.51057434082	10	10	94	4.7	111.36657714844	6.90704345701988	111.580561725941	242.848485202425	327.651231061617	226.720483426764	144.628645747915
96	418.936096191406	174.00651550293	10	10	95	4.75	104.21508789062	-10.0811767578	104.701550460687	160.528234352297	285.192777413011	228.300825093571	143.687700474595
97	421.185455322266	172.927612304688	10	10	96	4.8	44.9871826172	-21.5780639648398	49.8944831048886	79.1553340757803	242.734323764404	230.016555296881	143.056472419459
98	424.294982910156	173.201690673828	10	10	97	4.85	62.1905517578	5.48156738279999	62.4316611096628	129.072604166894	203.925820849508	232.521150534059	141.642771147399
99	427.06689453125	171.305511474609	10	10	98	4.9	55.4382324218795	-37.9235839843801	67.1684139777222	180.365676511059	165.117317934613	235.196319615964	141.009182321638
100	444.700225830078	175.200312296549	10	10	99	4.95	352.66662597656	77.8960164387996	361.166912181507	242.620162326382	162.554050383153	234.3214612335	140.96784434275
101	462.333557128906	179.09511311849	10	10	100	5	352.66662597656	77.8960164388201	361.166912181512	247.32340734672	160.67868395822	199.331283110688	143.276301939873
102	479.966888427734	182.98991394043	10	10	101	5.05	352.666625976559	77.8960164388002	361.166912181507	251.079301793446	164.284024268866	164.341104987877	144.482163359768
103	475.891546075994	181.626395485618	10	10	102	5.1	-81.5068470348001	-27.2703690962402	85.9478862113518	196.035496599413	166.635646779035	144.936853530429	144.786699611766
104	471.816203724254	180.262877030806	10	10	103	5.15	-81.506847034799	-27.2703690962396	85.9478862113505	140.991691405381	168.513594002398	121.692369932586	142.00325390415
105	467.740861372514	178.899358575995	10	10	104	5.2	-81.5068470348001	-27.2703690962203	85.9478862113455	85.9478862113502	140.991691405382	116.742444108751	141.271455427089
106	463.665519020774	177.535840121183	10	10	105	5.25	-81.5068470348001	-27.2703690962396	85.9478862113516	85.9478862113502	113.469788808366	113.091971671671	140.787539143698
107	459.590176669034	176.172321666371	10	10	106	5.3	-81.5068470348001	-27.2703690962402	85.9478862113518	85.9478862113505	85.9478862113503	112.703978782986	139.847048759096
108	455.514834317294	174.808803211559	10	10	107	5.35	-81.5068470348001	-27.2703690962402	85.9478862113518	85.9478862113517	85.9478862113503	110.076616923876	139.37752172665
109	451.439491965554	173.445284756747	10	10	108	5.4	-81.5068470348001	-27.2703690962402	85.9478862113518	85.9478862113505	78.2674219305583	108.096915431709	138.940013959142
110	447.364149613814	172.081766301935	10	10	109	5.45	-81.5068470348001	-27.2703690962396	85.9478862113516	85.9478862113505	70.9308378343484	91.3298872135855	136.721187814055
111	443.288807262074	170.718247847124	10	10	110	5.5	-81.5068470348001	-27.2703690962203	85.9478862113455	85.9478862113505	65.5052593851228	78.6240192602152	117.420871741577
112	439.213464910334	169.354729392312	10	10	111	5.55	-81.5068470348001	-27.2703690962396	85.9478862113516	70.5869576497662	61.1239332971067	63.6275684672378	98.092451717639
113	435.138122558594	167.9912109375	10	10	112	5.6	-81.5068470348001	-27.2703690962402	85.9478862113518	55.913789457345	53.517587068716	62.1084006657989	87.05072639694
114	435.443481445312	167.650985717773	10	10	113	5.65	6.10717773436022	-6.80450439453978	9.14324340343055	45.0626325588951	47.6802368610191	58.8574002654524	75.5404220380928
115	434.837158203125	167.48323059082	10	10	114	5.7	-12.1264648437398	-3.35510253906023	12.5820452492456	36.299980382863	41.6680830217886	55.8224274274137	73.0963018217174
116	433.323547363281	167.014236450195	10	10	115	5.75	-30.2722167968795	-9.3798828125	31.6921017190957	21.0872879260816	43.7782497120646	53.2742531938251	70.9536541954995
117	431.222137451172	167.163879394531	10	10	116	5.8	-42.0281982421807	2.99285888671989	42.1346253311912	24.773516072272	41.3072507231252	49.6775422213104	70.3737350861858
118	431.640319824219	167.427276611328	10	10	117	5.85	8.36364746093977	5.26794433594034	9.88442392744515	27.4223765862322	38.2689151202474	46.2338929192416	73.8984318622907
119	432.562072753906	166.401977539062	10	10	118	5.9	18.4350585937409	-20.5059814453205	27.5743841343825	42.4938668652342	39.4473786003465	42.683708302321	75.5529355316308
120	433.261596679688	165.316543579102	10	10	119	5.95	13.9904785156398	-21.7086791992	25.8263478190463	46.3145210633874	40.714017020479	39.12091439461	77.6544609856188
121	433.485473632812	159.96875	10	10	120	6	4.47753906247954	-106.95587158204	107.049553114106	55.4505423144132	41.0432470025275	35.510460372466	79.7559864396067
122	431.616851806641	157.543167114258	10	10	121	6.05	-37.3724365234193	-48.5116577148398	61.2378963219572	54.121241128421	38.2311511455141	31.843798447401	82.0346154340741
123	431.159790039062	154.802795410156	10	10	122	6.1	-9.14123535158069	-54.8074340820403	55.5645301825741	54.0056574547259	38.9501987697672	29.1645992634506	91.1937200777959
124	430.667236328125	153.879577636719	10	10	123	6.15	-9.85107421873977	-18.4643554687398	20.9278782044215	39.5926271398208	37.6871797436229	29.3884741436	89.4176257341915
125	430.821380615234	152.626602172852	10	10	124	6.2	3.08288574217954	-25.0595092773403	25.2484294505706	30.1477812276408	36.5737457674314	29.4501595346839	89.4542669154978
126	430.951965332031	150.882263183594	10	10	125	6.25	2.61169433594091	-34.8867797851597	34.9844015395806	22.4498552251213	27.2426710328674	28.8153367193276	88.5497322187792
127	431.328765869141	150.291519165039	10	10	126	6.3	7.53601074220001	-11.8148803711	14.0136667610572	21.2531183588249	22.3803461716768	28.0434913893851	98.7196993624868
128	431.155303955078	149.455581665039	10	10	127	6.35	-3.46923828126023	-16.71875	17.0749001699764	19.1418340801368	20.0602834066538	37.7202468007059	108.889666506195
129	431.381378173828	148.743392944336	10	10	128	6.4	4.521484375	-14.2437744140602	14.9441938729396	14.8927149259141	19.3295696868535	43.008955631553	107.651374407382
130	431.433807373047	148.010665893555	10	10	129	6.45	1.04858398437955	-14.6545410156199	14.6920080571303	14.6129111157128	18.1863020488887	63.979034757652	106.413082308569
131	431.574279785156	147.338241577148	10	10	130	6.5	2.80944824218068	-13.4484863281398	13.7388057684667	17.6707115881863	16.5874264361277	80.8879536189982	110.111291488993
132	431.289123535156	146.775650024414	10	10	131	6.55	-5.703125	-11.2518310546801	12.6146477100508	17.4060210148821	17.855831633256	100.44166240091	113.809500669417
133	432.888305664062	147.022979736328	10	10	132	6.6	31.9836425781193	4.94659423828011	32.3639025323442	17.2307700176407	36.4902948316445	120.279039489793	117.507709849841
134	432.984283447266	146.348739624023	10	10	133	6.65	1.91955566408069	-13.4848022461	13.6207410064184	18.2821379463413	48.3307315194831	119.977851202931	118.344878734773
135	432.303863525391	146.467971801758	10	10	134	6.7	-13.6083984375	2.38464355470001	13.8157530709232	21.0987521507992	91.3843237478726	123.086106403582	118.528085158644
136	433.211975097656	146.189727783203	10	10	135	6.75	18.1622314453	-5.5648803711	18.99564541197	55.3098780751026	134.533236205129	123.825211243733	119.253933074294
137	432.055969238281	146.857238769531	10	10	136	6.8	-23.1201171875	13.3502197265597	26.6977187323403	79.255442024084	178.502978630144	147.761856503663	118.954541794892
138	437.107086181641	155.685317993164	10	10	137	6.85	101.0223388672	176.56158447266	203.419532153861	165.537877478105	220.497795572932	171.545440093148	119.681274337437
139	434.589721679688	161.859252929688	10	10	138	6.9	-50.3472900390602	123.47869873048	133.348560751325	250.784334463917	220.626132719008	172.619040512442	119.490096838624
140	456.322143554688	157.035186767579	10	10	139	6.95	434.6484375	-96.4813232421801	445.227930341026	335.907205109489	227.985910758275	173.705250222527	119.327248754866
141	478.054565429688	152.211120605469	10	10	140	7	434.6484375	-96.4813232422	445.22793034103	385.685713070761	231.062996051339	184.71212260552	117.701922825678
142	457.215408325196	160.997192382812	10	10	141	7.05	-416.78314208984	175.72143554686	452.3120719602	361.996823413932	277.66788137407	195.775202891433	117.078517176458
143	436.376251220703	169.783264160156	10	10	142	7.1	-416.78314208986	175.72143554688	452.312071960226	290.433944038446	306.600585354651	205.850820436232	116.135500952802
144	436.310272216797	170.525543212891	10	10	143	7.15	-1.31958007812045	14.8455810547	14.9041124671763	211.341657638761	296.907349505402	207.301283325945	116.020018882558
145	440.680389404297	170.455612182617	10	10	144	7.2	87.40234375	-1.39862060548012	87.4135334635961	219.428557638652	256.026176697182	207.606010782604	116.274685176573
146	440.195983886719	172.896331787109	10	10	145	7.25	-9.68811035156023	48.8143920898403	49.7664983426067	227.515457638541	234.891009005912	209.69252942926	116.047498865393
147	463.929275512695	166.283554077148	10	10	146	7.3	474.665832519521	-132.25555419922	492.746571959656	231.817875596872	213.047427152722	209.865592200399	116.263272274208
148	487.662567138672	159.670776367188	10	10	147	7.35	474.665832519539	-132.2555541992	492.746571959669	221.618409355919	191.203845299532	201.642301874168	116.494857909573
149	485.961135864258	159.022331237793	10	10	148	7.4	-34.0286254882801	-12.9689025879003	36.4162022588308	258.440360373063	193.976433932883	195.971238045696	116.346362620478
150	484.259704589844	158.373886108398	10	10	149	7.45	-34.0286254882801	-12.9689025878997	36.4162022588306	206.666296666792	187.226110806933	174.67546275208	116.090401809019
151	473.827962239583	163.658203125	10	10	150	7.5	-208.63484700522	105.68634033204	233.876253428328	154.892232960523	188.322062807181	154.515892032357	116.340744486201
152	463.396219889323	168.942520141601	10	10	151	7.55	-208.6348470052	105.68634033202	233.8762534283	156.134992268894	142.063303026727	133.715371952006	116.822145435198
153	452.964477539062	174.226837158203	10	10	152	7.6	-208.63484700522	105.68634033204	233.876253428328	152.833812257948	96.6840183936842	111.99196241581	116.195281961949
154	450.833374023438	174.185729980469	10	10	153	7.65	-42.6220703124795	-0.82214355468011	42.6299988006856	118.203765241299	95.0351265859901	112.062186562184	116.740237190962
155	451.144500732422	175.131378173828	10	10	154	7.7	6.22253417967954	18.9129638671801	19.9103022040988	77.4603093866629	93.3247488069779	109.463263949565	116.796665078924
156	448.184295654297	174.455871582031	10	10	155	7.75	-59.2041015625	-13.5101318359403	60.7260183450826	38.475803826845	74.1407750588018	108.269786487053	117.002397466234
157	449.513336181641	175.168304443359	10	10	156	7.8	26.5808105468807	14.2486572265602	30.1589741551196	33.9352609030857	54.38331675129	84.7646880447523	116.662317208538
158	451.289489746094	174.369079589844	10	10	157	7.85	35.5230712890591	-15.9844970703	38.9537256292386	33.8156853560078	32.7800795320886	61.4442757259984	111.638518830643
159	452.279296875	174.254959106445	10	10	158	7.9	19.7961425781205	-2.28240966798012	19.927284181889	30.0777848763045	30.1479391914857	60.0736847285142	108.739950274487
160	452.468902587891	175.201782226562	10	10	159	7.95	3.79211425782046	18.9364624023398	19.3124244687091	31.3063241159171	31.7004170921964	58.4755533955107	97.9357792558572
161	450.450622558594	175.788482666016	10	10	160	8	-40.3656005859409	11.7340087890801	42.0365159465663	27.0843552373321	28.2175101669261	47.9693663668817	87.8177798239128
162	452.142456054688	175.131042480469	10	10	161	8.05	33.8366699218807	-13.1488037109398	36.3016703531825	26.3606174798857	27.4660730627773	37.869087978963	77.0848773890778
163	451.515045166016	174.496719360352	10	10	162	8.1	-12.5482177734398	-12.6864624023403	17.8438812363136	29.585148828385	26.2045330583125	26.5397434876666	66.3265733364363
164	450.737213134766	174.741470336914	10	10	163	8.15	-15.556640625	4.89501953124034	16.3085953946569	26.3572354575477	25.1122428710383	26.1791910559788	68.2291692232124
165	452.498077392578	174.545333862305	10	10	164	8.2	35.2172851562398	-3.92272949218011	35.4350812112054	23.6258220096375	23.6263579840435	25.9873193752445	67.1571919028699
166	451.203277587891	174.556442260742	10	10	165	8.25	-25.8959960937398	0.222167968739768	25.89694909238	25.324710879293	21.7979576749616	24.3122655032075	66.4994551878421
167	450.076293945312	174.447570800781	10	10	166	8.3	-22.5396728515807	-2.17742919921989	22.6446031136317	23.8638682621909	21.354859206636	23.4590422166778	54.7672166323882
168	448.759399414062	174.455139160156	10	10	167	8.35	-26.337890625	0.1513671875	26.3383255845909	17.6675671397021	20.2994074432446	21.6347357871186	43.0349780769338
169	448.603576660156	174.032745361328	10	10	168	8.4	-3.11645507811932	-8.44787597655966	9.00438230914644	17.2386798923755	22.210442920472	21.5086625032782	42.7109987640004
170	448.503875732422	173.833633422852	10	10	169	8.45	-1.99401855468068	-3.98223876952045	4.45357559876136	19.0838964036345	20.2742216582927	21.1960957596344	42.3870194510671
171	447.425537109375	174.331268310547	10	10	170	8.5	-21.5667724609398	9.9526977539	23.7525128557472	15.2741040071961	20.4070208394888	21.1196676154688	37.1265388588963
172	448.991668701172	174.037017822266	10	10	171	8.55	31.3226318359398	-5.88500976561988	31.8706856699267	20.5570175787531	19.4520113705783	20.4543828261496	32.4335948153512
173	448.630187988281	173.990447998047	10	10	172	8.6	-7.22961425781932	-0.931396484380116	7.28936360239905	22.8808761768832	17.0649385159247	20.6611842570623	28.0553273284882
174	447.185028076172	175.014053344727	10	10	173	8.65	-28.9031982421807	20.4721069336	35.4189501669311	23.5753617866021	17.9050821355181	24.3961518842405	27.9493047774385
175	447.899017333984	175.382919311523	10	10	174	8.7	14.2797851562398	7.37731933592045	16.0728685894121	19.8201263375222	18.7658335352253	24.851119856175	33.320613024568
176	446.683563232422	174.770004272461	10	10	175	8.75	-24.3090820312398	-12.2583007812403	27.2249409043418	18.8557730246533	20.4413775559759	24.7291238886307	37.6715283681723
177	446.042999267578	174.634567260742	10	10	176	8.8	-12.8112792968795	-2.70874023438012	13.0945084245268	15.253146692283	19.5539064456632	24.769745220024	42.7866198165263
178	446.067932128906	174.513732910156	10	10	177	8.85	0.498657226560226	-2.41668701171989	2.4675970380547	14.6507908935673	21.02296107088	24.6256804278692	46.9052428795386
179	446.846374511719	174.902877807617	10	10	178	8.9	15.5688476562591	7.78289794921989	17.4058185050797	17.3073933253497	26.581860848009	25.3483127994866	48.4349057064801
180	446.193389892578	174.893325805664	10	10	179	8.95	-13.0596923828193	-0.191040039059658	13.0610895958336	19.2876865538042	29.4280180540573	26.2984855066234	50.1573377368706
181	444.258972167969	175.493545532227	10	10	180	9	-38.6883544921807	12.0043945312597	40.5079530632538	23.1901491171068	29.0512269377727	26.2837113509108	51.6622779244375
182	445.259582519531	174.927139282227	10	10	181	9.05	20.0122070312409	-11.328125	22.9959745667991	37.9105750037349	30.0874790694697	26.9981016517395	52.8671323996286
183	446.251068115234	175.401214599609	10	10	182	9.1	19.8297119140591	9.48150634764033	21.9799098545677	44.2052452145472	32.1864223398137	29.5709111693098	53.5321049253251
184	450.797821044922	175.583297729492	10	10	183	9.15	90.9350585937602	3.64166259765966	91.0079479382202	40.7950605501956	32.7915434634552	29.7194184988982	53.9870830443711
185	453.014251708984	175.797134399414	10	10	184	9.2	44.3286132812398	4.27673339844034	44.5344406498952	40.8872715851353	33.8311374780216	40.6539066738916	53.7001785882728
186	454.172673543294	175.980545043945	10	10	185	9.25	23.1684366862009	3.66821289061988	23.4570297414957	41.1826955625207	32.1260451458457	51.0307912331371	54.1262873635712
187	455.331095377604	176.163955688477	10	10	186	9.3	23.1684366861998	3.66821289063978	23.4570297414976	27.6725119231755	34.4422968578157	62.1141974163748	54.4929656547842
188	456.489517211914	176.347366333008	10	10	187	9.35	23.1684366861998	3.66821289062045	23.4570297414946	23.457029741496	38.1188612677396	72.1757499719586	55.0559952852476
189	457.647939046224	176.530776977539	10	10	188	9.4	23.1684366861998	3.66821289061988	23.4570297414945	23.4570297414958	32.8569761497874	75.361148909682	56.7633142670957
190	458.806360880534	176.714187622071	10	10	189	9.45	23.1684366861998	3.66821289063978	23.4570297414976	27.9973221304962	51.8797952937259	79.1185797141068	57.5475807195693
191	459.964782714844	176.897598266602	10	10	190	9.5	23.1684366861998	3.66821289061988	23.4570297414945	35.0550269729586	73.0103555285016	82.2048882334062	57.6214394996792
192	459.332214355469	179.117141723633	10	10	191	9.55	-12.6513671875	44.3908691406205	46.1584916864995	38.0414403763994	94.1409157632799	85.2798819731076	57.559017536971
193	457.137145996094	181.068878173828	10	10	192	9.6	-43.9013671875	39.0347290039	58.7455539538067	80.3025608459558	112.165077604104	86.4030255935879	58.3896510356332
194	455.297790527344	181.617584228516	10	10	193	9.65	-36.787109375	10.9741210937597	38.3890967586985	122.563681315507	117.930754355909	83.5780142045017	58.0194658274764
195	445.036173502604	175.918202718099	10	10	194	9.7	-205.232340494799	-113.98763020834	234.76263208928	160.284509396064	124.406021950192	82.5492373203706	58.3168445557171
196	434.774556477865	170.218821207683	10	10	195	9.75	-205.23234049478	-113.98763020832	234.762632089253	189.275128235249	132.283731320967	83.5234508385116	58.4809405520679
197	424.512939453125	164.519439697266	10	10	196	9.8	-205.2323404948	-113.98763020834	234.762632089281	197.820068335418	136.1174670884	84.2161860895443	58.7139330643116
198	419.064636230469	155.914276123047	10	10	197	9.85	-108.96606445312	-172.10327148438	203.698648149731	168.509483054428	134.687189919436	85.486310142626	59.2192188608266
199	415.086273193359	155.126083374023	10	10	198	9.9	-79.5672607422	-15.7638549804796	81.1137972595466	142.003781326426	134.299052259216	88.1783157347049	59.261732551031
200	411.332763671875	152.810150146484	10	10	199	9.95	-75.0701904296795	-46.3186645507801	88.2097056843296	111.950424780735	113.218679347015	88.7966759325152	60.1174814679765
201	406.988677978516	150.115997314453	10	10	200	10	-86.8817138671795	-53.8830566406199	102.234123449241	80.0992516036237	94.0365461485215	88.9591676484475	59.5160187956445
202	402.907409667969	149.024154663086	10	10	201	10.05	-81.6253662109409	-21.8368530273403	84.4958493608288	70.7780361830138	74.2914564158087	88.1199334222026	59.6608557488513
203	400.744018554688	148.516571044922	10	10	202	10.1	-43.2678222656193	-10.1516723632801	44.4427822641721	57.9278756396026	58.8075426811484	87.2083909019565	59.663882646292
204	399.168060302734	147.814208984375	10	10	203	10.15	-31.5191650390807	-14.0472412109398	34.5077201564973	46.0693109706172	58.4258771135009	86.3195131560546	62.9421405621473
205	398.394683837891	148.729064941406	10	10	204	10.2	-15.4675292968591	18.2971191406199	23.9589029672736	36.6324880508819	53.1873299148384	75.9797824375427	69.645082221074
206	396.341339111328	148.101638793945	10	10	205	10.25	-41.0668945312602	-12.5485229492199	42.9413001043139	37.5158337586731	45.6346039759284	65.9310898709986	76.8749591527108
207	394.857849121094	146.970413208008	10	10	206	10.3	-29.6697998046807	-22.6245117187398	37.3117347621525	46.0737180439881	40.1223997560055	55.3136687122483	84.1048360843476
208	393.070190429688	145.305358886719	10	10	207	10.35	-35.7531738281193	-33.3010864257801	48.8595108031281	48.4467841900742	39.7295918844769	46.2626877496945	89.8608555998242
209	390.806640625	142.172714233398	10	10	208	10.4	-45.2709960937602	-62.6528930664199	77.2971415830721	45.1998969812397	38.3399740528932	43.16231619238	95.6168751153008
210	389.058776855469	142.564392089844	10	10	209	10.45	-34.9572753906205	7.83355712891989	35.8242336977043	43.6123114611292	38.7408855280699	41.1163832218463	101.372894630777
211	387.874328613281	141.947769165039	10	10	210	10.5	-23.6889648437591	-12.3324584961	26.7068640601416	41.9433500102807	37.8256335934758	36.8271493578829	107.063496778379
212	386.696044921875	142.824523925781	10	10	211	10.55	-23.5656738281205	17.5350952148398	29.3738071615999	30.6062300617984	36.335881008688	34.0418295245949	112.186562377355
213	385.185363769531	141.474914550781	10	10	212	10.6	-30.2136230468795	-26.9921875	40.5147035488856	29.0349868660657	33.7178328182405	32.9247396989961	116.994951419649
214	385.440765380859	142.473342895508	10	10	213	10.65	5.10803222655909	19.9685668945403	20.6115418406605	30.4513702057118	27.8987552712591	42.3062669197928	117.452003940089
215	384.211334228516	141.806991577148	10	10	214	10.7	-24.5886230468591	-13.3270263672	27.9680177190407	29.0594505562468	29.0454365288541	56.7409271217775	112.308677731601
216	382.596313476562	142.302886962891	10	10	215	10.75	-32.3004150390807	9.91790771485967	33.7887807583722	25.4923156262004	28.0196947398373	70.2264674669101	107.165351523114
217	381.512664794922	142.588714599609	10	10	216	10.8	-21.6729736328	5.71655273436022	22.414208914275	25.1912804807199	27.9612592931842	83.9934860791508	102.022025314625
218	380.732330322266	141.765960693359	10	10	217	10.85	-15.6066894531193	-16.455078125	22.6790288986535	29.0558861916426	26.1198875135152	94.2354010570225	97.6552987046265
219	380.054107666016	142.438751220703	10	10	218	10.9	-13.564453125	13.4558105468801	19.106366113258	25.5880192739628	46.2725597866924	103.055434495897	96.353193366882
220	377.739227294922	142.920867919922	10	10	219	10.95	-46.2976074218807	9.64233398437955	47.2910462736542	26.8630680301216	74.740968715485	113.94911332904	98.0223924842181
221	376.934783935547	142.749603271484	10	10	220	11	-16.0888671875	-3.42529296875966	16.4494461699733	26.7474594008301	102.627301340344	125.16782590831	99.1751749326018
222	375.974609375	141.677154541016	10	10	221	11.05	-19.2034912109398	-21.4489746093602	28.7894526950691	67.3538390926649	131.651091149614	136.253191332508	100.771414233195
223	374.991241455078	142.181259155273	10	10	222	11.1	-19.6673583984398	10.0820922851403	22.1009857521959	120.426051239327	154.752969295805	146.781511937342	103.368980211205
224	364.268096923828	145.07568359375	10	10	223	11.15	-214.462890625	57.8884887695398	222.138264572432	179.666583406726	178.212113720534	148.584494724123	106.214922741907
225	350.21196492513	138.234375	10	10	224	11.2	-281.12263997396	-136.826171875	312.652107006967	236.439114269106	198.852790129225	148.637573025659	109.32458570234
226	336.155832926432	131.39306640625	10	10	225	11.25	-281.12263997396	-136.826171875	312.652107006967	282.758479190779	222.315957076783	148.399613175229	113.381788333688
227	322.099700927734	124.5517578125	10	10	226	11.3	-281.122639973961	-136.826171875	312.652107006968	289.070388348404	244.545123371832	148.730381917003	115.996056124288
228	310.011515299479	120.706993103027	10	10	227	11.35	-241.763712565099	-76.8952941894599	253.697810360562	277.279529019123	267.443136361168	149.047909659559	117.706685924111
229	297.923329671224	116.862228393555	10	10	228	11.4	-241.7637125651	-76.8952941894401	253.697810360557	264.965330746841	250.896429661553	149.544070541384	119.459608655155
230	285.835144042969	113.017463684082	10	10	229	11.45	-241.7637125651	-76.8952941894599	253.697810360563	252.651132474558	222.534177335833	154.92840174659	120.06624771759
231	273.283157348633	112.789545694987	10	10	230	11.5	-251.03973388672	-4.55835978190009	251.081115645555	252.127793531557	194.171925010114	161.523200507321	121.919233445625
232	260.731170654297	112.561627705892	10	10	231	11.55	-251.03973388672	-4.55835978190009	251.081115645555	212.722470974702	165.809672684392	167.500998941796	124.282566711766
233	248.179183959961	112.333709716797	10	10	232	11.6	-251.03973388672	-4.55835978189981	251.081115645555	167.788825652543	143.342850023313	173.813220723415	125.689427103065
234	246.731689453125	114.769653320312	10	10	233	11.65	-28.9498901367199	48.7188720703	56.6711975762857	123.378519273387	120.876027362233	170.123578564022	131.042106875007
235	245.408200073242	115.365612792968	10	10	234	11.7	-26.46978759766	11.9191894531198	29.0295837497646	78.9682128942249	111.004013363955	161.908244282903	136.677973133034
236	244.084710693359	115.961572265625	10	10	235	11.75	-26.46978759766	11.91918945314	29.0295837497729	34.5579065150685	100.730443937858	156.537109200465	142.168320315078
237	242.761221313477	116.557531738281	10	10	236	11.8	-26.4697875976401	11.9191894531201	29.0295837497466	29.0295837497644	90.4568745117602	147.998626169425	147.121890684062
238	241.437731933594	117.153491210938	10	10	237	11.85	-26.46978759766	11.91918945314	29.0295837497729	54.2192010753668	80.183305085662	141.177970791199	151.492765043031
239	240.114242553711	117.749450683594	10	10	238	11.9	-26.46978759766	11.9191894531201	29.0295837497647	78.0823686023298	89.350727466491	135.863782814413	159.678038455637
240	237.836395263672	125.155975341797	10	10	239	11.95	-45.5569458007801	148.13049316406	154.977670377777	101.945536129296	101.282311229973	126.183382106139	167.158694864234
241	242.270971679688	131.101599121094	10	10	240	12	88.69152832032	118.91247558594	148.345421384588	125.808703656255	118.902293390817	118.670640982939	175.410391275422
242	246.705548095703	137.047222900391	10	10	241	12.05	88.6915283203001	118.91247558594	148.345421384576	149.671871183218	130.187579654459	112.311942091024	183.353587523482
243	251.140124511719	142.992846679687	10	10	242	12.1	88.69152832032	118.91247558592	148.345421384572	148.34542138458	139.013091559085	104.597342268789	191.463995445115
244	255.574700927734	148.938470458984	10	10	243	12.15	88.6915283203001	118.91247558594	148.345421384576	159.722218179305	150.851538266593	113.499719025892	194.573471396242
245	260.00927734375	154.884094238281	10	10	244	12.2	88.69152832032	118.91247558594	148.345421384588	158.429623179622	141.362750848324	124.718373240409	195.420101286505
246	266.788665771484	162.587188720703	10	10	245	12.25	135.58776855468	154.06188964844	205.229405358213	152.217479461914	136.61083802802	135.937027454926	196.266731176769
247	272.463806152344	166.843872070312	10	10	246	12.3	113.5028076172	85.1336669921795	141.882446386163	152.031205349969	134.167009670288	145.513399451121	197.113361067032
248	278.280395507812	167.589889526367	10	10	247	12.35	116.33178710936	14.9203491211	117.28470279603	134.380080312068	129.011379451916	153.937620426504	199.433848373455
249	284.020263671875	172.2138671875	10	10	248	12.4	114.79736328126	92.4795532226602	147.414050824853	113.499457876736	137.648710585293	169.812006369891	201.754335679879
250	286.787719726562	173.383544921875	10	10	249	12.45	55.3491210937398	23.3935546875	60.0897961950823	109.904396160953	148.154435250846	179.388987981877	204.074822986303
251	291.794799804688	173.970062255859	10	10	250	12.5	100.14160156252	11.7303466796801	100.826293181551	105.805279441919	152.971761519036	189.297582043523	202.142258178442
252	297.26318359375	176.881973266602	10	10	251	12.55	109.36767578124	58.2382202148597	123.90713780725	123.266215820617	160.839219247784	199.206176105169	199.012727758225
253	301.806701660156	178.54833984375	10	10	252	12.6	90.8703613281205	33.3273315429602	96.7891192008562	161.928790189623	168.862149293923	209.114770166816	194.738534866113
254	307.539703369141	188.788696289062	10	10	253	12.65	114.6600341797	204.80712890624	234.718732718348	192.444065161335	188.772474473188	219.023364228462	194.604456733059
255	313.076354980469	200.185089111328	10	10	254	12.7	110.733032226559	227.92785644532	253.402668040111	211.774042334615	217.41522511543	228.931958290107	194.999531125552
256	318.613006591797	211.581481933594	10	10	255	12.75	110.73303222656	227.92785644532	253.402668040111	231.919019145927	241.984326059025	235.996353153072	194.920420385468
257	327.984741210938	217.393890380859	10	10	256	12.8	187.43469238282	116.2481689453	220.557023673647	254.278733125758	264.24534254005	246.228095964639	195.142464446889
258	334.173278808594	225.090087890625	10	10	257	12.85	123.770751953119	153.92395019532	197.514003257419	272.901660041237	289.218160881715	257.689725955712	195.022120735927
259	343.433949788412	239.73336537679	10	10	258	12.9	185.213419596361	292.8655497233	346.5173026175	291.524586956714	300.39801787163	267.644888545345	194.836089245971
260	352.694620768229	254.376642862956	10	10	259	12.95	185.21341959634	292.86554972332	346.517302617506	316.716642745485	309.709481329369	281.966263866466	191.306242914466
261	361.955291748047	269.019920349121	10	10	260	13	185.213419596359	292.8655497233	346.517302617499	346.517302617503	319.020944787108	285.613875373945	188.269821815507
262	371.215962727865	283.663197835286	10	10	261	13.05	185.213419596361	292.8655497233	346.5173026175	346.517302617502	331.616972681494	285.713513425427	185.804195950378
263	380.476633707682	298.306475321452	10	10	262	13.1	185.21341959634	292.865549723321	346.517302617507	346.517302617501	346.517302617502	284.879727463437	188.556463030565
264	389.7373046875	312.949752807617	10	10	263	13.15	185.213419596359	292.8655497233	346.5173026175	346.517302617502	346.517302617502	275.709194440225	191.308730110751
265	398.997975667318	327.593030293782	10	10	264	13.2	185.213419596359	292.8655497233	346.5173026175	346.517302617502	346.517302617502	265.280689010695	206.957981311857
266	408.258646647135	342.236307779948	10	10	265	13.25	185.21341959634	292.865549723319	346.517302617506	346.517302617501	329.243424688865	253.90381331601	221.185132913623
267	417.519317626953	356.879585266113	10	10	266	13.3	185.213419596361	292.8655497233	346.5173026175	346.517302617502	307.181684310804	244.771529442656	222.945112546197
268	426.779988606771	371.522862752278	10	10	267	13.35	185.213419596359	292.8655497233	346.5173026175	346.517302617502	280.541294045159	236.106621045351	224.086062819094
269	436.040659586588	386.166140238444	10	10	268	13.4	185.21341959634	292.865549723319	346.517302617506	311.969546760228	251.020371008821	219.860172122051	224.26446023758
270	445.301330566406	400.809417724609	10	10	269	13.45	185.213419596361	292.8655497233	346.5173026175	267.846066004105	220.851896692021	203.223497847055	226.35647106229
271	452.443115234375	405.758392333984	10	10	270	13.5	142.83569335938	98.9794921875	173.778523331136	214.565285472816	188.786681844911	187.242061587492	226.670813836413
272	458.198303222656	408.308837890625	10	10	271	13.55	115.10375976562	51.0089111328205	125.899898836884	155.523439400139	157.926086203818	172.402215795587	226.057507176795
273	461.809936523438	406.576354980469	10	10	272	13.6	72.2326660156398	-34.6496582031205	80.1133999610554	95.1864907665406	125.6959394732	167.998155894314	227.919440271851
274	463.885925292969	408.083526611328	10	10	273	13.65	41.5197753906193	30.1434326171807	51.3080722541199	65.6038169295944	93.2030416265997	163.594095993041	230.525409418898
275	466.002136230469	408.822814941406	10	10	274	13.7	42.32421875	14.7857666015602	44.832559449508	48.0061064035309	59.9296930766077	184.984004333608	232.6642801829
276	466.802154541016	409.838928222656	10	10	275	13.75	16.0003662109409	20.322265625	25.8651541464047	36.8265934735828	45.2406984861185	206.373912674174	234.803150946903
277	468.462524414062	410.753448486328	10	10	276	13.8	33.2073974609193	18.2904052734398	37.9113462065665	30.8826438530603	37.6227472803706	199.662129127755	234.958615317045
278	469.239166259766	411.682342529297	10	10	277	13.85	15.5328369140807	18.5778808593795	24.215835311315	24.6728953866748	55.4550177434697	190.482399682476	235.690155197593
279	470.216552734375	412.140441894531	10	10	278	13.9	19.5477294921795	9.16198730468068	21.5883241515074	24.8775800426426	76.1678209772606	180.884031929815	232.696612594139
280	469.998565673828	411.486633300781	10	10	279	13.95	-4.35974121093977	-13.076171875	13.7838171175806	27.2393881572103	149.116111975194	170.746678258114	226.632969571622
281	470.278167724609	412.801666259766	10	10	280	14	5.59204101561932	26.3006591797	26.8885774262438	74.0834420133566	223.961143503437	167.72775229888	221.565316796246
282	469.367614746094	410.488403320312	10	10	281	14.05	-18.2110595703	-46.2652587890807	49.7203867794049	121.452998101461	241.398172051693	166.401500928164	216.895886033701
283	467.059555053711	397.77439880371	10	10	282	14.1	-46.1611938476597	-254.280090332039	258.436104592047	273.559328563712	255.268859891753	170.959153080266	218.075985446153
284	464.751495361328	385.060394287109	10	10	283	14.15	-46.1611938476597	-254.280090332021	258.436104592029	423.044706964232	268.56502223303	185.34162439757	219.256084858604
285	433.64241027832	362.014007568359	10	10	284	14.2	-622.18170166016	-460.927734375	774.315469428838	455.556955946175	281.56366343962	200.047871355105	220.436184271056
286	402.533325195312	338.967620849609	10	10	285	14.25	-622.181701660161	-460.927734375	774.315469428839	436.454277770149	290.214806111642	215.702488577796	221.616283683507
287	394.513244628906	332.01513671875	10	10	286	14.3	-160.401611328119	-139.04968261718	212.281631689121	415.6770463646	295.180254575957	225.145701191434	222.796383095959
288	386.436096191406	333.073059082031	10	10	287	14.35	-161.54296875	21.1584472656205	162.922713711918	289.567998315528	286.463288417062	235.273689349835	223.97648250841
289	378.775756835938	334.089630126953	10	10	288	14.4	-153.20678710936	20.3314208984398	154.549947564282	157.384905259053	294.51542781788	245.533053066226	225.156581920862
290	371.890167236328	336.154418945312	10	10	289	14.45	-137.7117919922	41.2957763671795	143.770229183482	134.80355320574	250.979630735017	250.042441296189	220.469906822313
291	366.329711914062	337.263580322266	10	10	290	14.5	-111.20910644532	22.1832275390807	113.40000414646	136.472299063974	207.443833652154	255.888572005	224.574305064658
292	361.446197509766	338.179931640625	10	10	291	14.55	-97.6702880859193	18.3270263671795	99.3748714225572	173.35380927116	208.893230331175	261.389556271815	229.875668919359
293	354.328674316406	333.418487548828	10	10	292	14.6	-142.3504638672	-95.2288818359398	171.266443003089	212.391263154506	215.278518807917	268.153814997991	236.321695245956
294	347.055938720703	318.110392252604	10	10	293	14.65	-145.45471191406	-306.16190592448	338.957498600211	257.502762045256	222.501083899422	274.918073724168	237.694251342057
295	339.783203125	302.80229695638	10	10	294	14.7	-145.45471191406	-306.16190592448	338.957498600211	282.982907456611	218.521219152757	255.888364208504	239.242682254634
296	332.510467529297	287.494201660156	10	10	295	14.75	-145.45471191406	-306.16190592448	338.957498600211	294.08473855186	221.562337898358	236.85865469284	241.721919894865
297	331.25087483724	276.225601196289	10	10	296	14.8	-25.1918538411394	-225.37200927734	226.775598479331	271.648358527684	227.598857967673	245.930637064162	243.691677806184
298	329.991282145182	264.957000732422	10	10	297	14.85	-25.1918538411599	-225.37200927734	226.775598479334	224.651175151008	249.844341578921	257.470565334344	246.003823489883
299	328.731689453125	253.688400268555	10	10	298	14.9	-25.1918538411405	-225.37200927734	226.775598479331	185.621913751459	255.320719630455	269.429131911908	246.663104131676
300	330.361724853516	248.751983642578	10	10	299	14.95	32.6007080078205	-98.7283325195398	103.971581716833	172.214808478736	260.797097681991	270.193135386511	258.31992122464
301	333.810974121094	242.442718505859	10	10	300	15	68.9849853515591	-126.18530273438	143.811191602469	205.603944605982	266.273475733525	281.420857830435	269.649119309886
302	341.055328369141	239.079452514648	10	10	301	15.05	144.887084960941	-67.2653198242199	159.740072115714	238.993080733227	282.968043797149	293.349836910553	276.416885067703
303	356.419372558594	226.771436418805	10	10	302	15.1	307.280883789059	-246.16032191686	393.721279115566	296.943020212974	299.662611860771	301.684237411646	277.966757880204
304	371.783416748047	214.463420322963	10	10	303	15.15	307.28088378906	-246.16032191684	393.721279115554	346.925037715591	316.357179924394	290.046878286543	279.516630692705
305	387.1474609375	202.15540422712	10	10	304	15.2	307.28088378906	-246.16032191686	393.721279115567	393.721279115562	321.865051620265	278.437493154162	268.169519384287
306	402.511505126953	189.847388131278	10	10	305	15.25	307.28088378906	-246.16032191684	393.721279115554	393.721279115559	341.279377762512	267.741351211934	257.799617780218
307	417.875549316406	177.539372035435	10	10	306	15.3	307.28088378906	-246.16032191686	393.721279115567	393.721279115562	359.100815853433	262.237654420933	261.480562119642
308	433.239593505859	165.231355939593	10	10	307	15.35	307.280883789059	-246.16032191684	393.721279115554	346.787083027557	353.52413324437	256.733957629931	266.395479408496
309	448.603637695312	152.92333984375	10	10	308	15.4	307.28088378906	-246.16032191686	393.721279115567	335.633717809434	324.773036942631	247.793155197127	271.519715851041
310	444.5498046875	159.765045166016	10	10	309	15.45	-81.0766601562398	136.83410644532	159.050298675543	324.480352591305	296.077888626333	266.59740115309	276.913445253106
311	456.56386311849	171.647613525391	10	10	310	15.5	240.2811686198	237.6513671875	337.954453024938	313.326987373182	269.209226690344	283.409666614771	283.066430281096
312	468.577921549479	183.530181884766	10	10	311	15.55	240.28116861978	237.6513671875	337.954453024923	255.824794769701	241.507265044717	291.44421386359	289.570043627184
313	480.591979980469	195.412750244141	10	10	312	15.6	240.281168619799	237.6513671875	337.954453024937	245.368694225108	213.80530339909	287.779700762416	294.276367683759
314	483.143249511719	200.070281982422	10	10	313	15.65	51.025390625	93.1506347656199	106.210316098163	202.784735571254	179.229130469859	284.115187661242	294.790415350405
315	483.762176513672	205.372772216797	10	10	314	15.7	12.3785400390602	106.0498046875	106.76979595258	158.534177498129	211.329750685915	280.450674560069	295.304463017052
316	479.525970458984	200.775085449219	10	10	315	15.75	-84.7241210937602	-91.9537353515597	125.034659755665	114.283619424999	225.53995546703	278.740580867595	295.818510683699
317	474.055374145507	198.7451171875	10	10	316	15.8	-109.411926269539	-40.5993652343801	116.701662659303	102.633466170017	223.787611873747	277.030487175121	299.137105853368
318	468.584777832031	196.715148925781	10	10	317	15.85	-109.41192626952	-40.5993652343801	116.701662659285	177.290807146722	222.035268280462	275.320393482647	299.428010787898
319	470.245513916016	194.985336303711	10	10	318	15.9	33.2147216797	-34.5962524414	47.9595498232522	248.295175362807	243.457338379853	273.610299790173	298.791968016998
320	460.07096862793	173.245643615722	10	10	319	15.95	-203.490905761721	-434.79385375978	480.056500836106	289.041046249364	264.823460493806	283.6337551197	299.043423655753
321	449.896423339844	151.505950927734	10	10	320	16	-203.49090576172	-434.79385375976	480.056500836088	329.786917135925	288.271935044847	284.712002731757	298.135709743274
322	437.482757568359	141.377229690552	10	10	321	16.05	-248.2733154297	-202.57442474364	320.431017092091	384.28121058969	312.553709305525	285.790250343815	294.885278800054
323	425.069091796875	131.248508453369	10	10	322	16.1	-248.27331542968	-202.57442474366	320.431017092088	352.356113840889	336.835483566204	286.868497955872	286.487917667327
324	412.655426025391	121.119787216187	10	10	323	16.15	-248.27331542968	-202.57442474364	320.431017092075	328.248694726888	367.991469110487	299.533952414268	278.41503389654
325	400.241760253906	110.991065979004	10	10	324	16.2	-248.2733154297	-202.57442474366	320.431017092104	336.066372361685	355.937759553484	312.171432879943	269.294448879647
326	382.458983103434	108.362693150838	10	10	325	16.25	-355.655543009441	-52.5674565633201	359.519405266081	343.884049996483	343.884049996484	323.895670155463	260.26463121525
327	364.676205952962	105.734320322673	10	10	326	16.3	-355.65554300944	-52.5674565633	359.519405266077	351.701727631284	347.792888813882	336.036557285802	250.971047883777
328	346.89342880249	103.105947494507	10	10	327	16.35	-355.65554300944	-52.5674565633199	359.51940526608	359.51940526608	351.701727631282	342.122063945865	242.088204503104
329	329.110651652018	100.477574666341	10	10	328	16.4	-355.65554300944	-52.5674565633201	359.51940526608	359.519405266079	355.610566448682	349.79078083687	232.651682727292
330	311.327874501546	97.8492018381755	10	10	329	16.45	-355.655543009441	-52.5674565633099	359.51940526608	359.51940526608	359.51940526608	331.489446158415	230.04801507911
331	293.545097351074	95.2208290100098	10	10	330	16.5	-355.65554300944	-52.5674565633142	359.519405266079	359.51940526608	359.519405266079	312.861752871777	225.170796046548
332	275.762320200602	92.5924561818441	10	10	331	16.55	-355.65554300944	-52.5674565633139	359.519405266079	359.519405266079	359.51940526608	298.326343736519	217.933657129539
333	257.97954305013	89.9640833536784	10	10	332	16.6	-355.65554300944	-52.5674565633139	359.519405266079	359.519405266079	347.408644325525	285.196134572237	210.030973631682
334	240.196765899658	87.3357105255127	10	10	333	16.65	-355.65554300944	-52.5674565633142	359.51940526608	359.519405266079	331.590092563253	272.714880131838	208.079962452113
335	222.413988749186	84.707337697347	10	10	334	16.7	-355.65554300944	-52.5674565633139	359.51940526608	359.51940526608	307.041132763345	258.138223199224	212.653946516139
336	204.631211598714	82.0789648691813	10	10	335	16.75	-355.65554300944	-52.5674565633139	359.519405266079	335.29788338497	281.839455747071	241.788681562905	216.771308985088
337	186.848434448242	79.4505920410156	10	10	336	16.8	-355.65554300944	-52.5674565633142	359.51940526608	303.660779860426	248.859798659155	224.911608592434	238.161268079072
338	174.973617553711	78.4069519042969	10	10	337	16.85	-237.49633789062	-20.8728027343739	238.411795860531	254.562860260611	218.690541513193	208.856015523562	259.551227173055
339	166.113433837891	73.628303527832	10	10	338	16.9	-177.2036743164	-95.572967529298	201.33388764336	204.159506228063	189.819193814994	191.693065664412	282.65973908794
340	161.5078125	70.267463684082	10	10	339	16.95	-92.1124267578199	-67.216796875	114.029807267003	138.200192052231	156.757041132369	176.462275038521	272.7633602824
341	156.2890625	68.980339050293	10	10	340	17	-104.375	-25.7424926757801	107.502635103343	102.083199641416	124.05795785973	165.629589361338	261.669538016673
342	155.386932373047	70.1613464355469	10	10	341	17.05	-18.0426025390602	23.6201477050781	29.7228343869189	75.9776077695617	90.3038119187881	150.077063915264	254.61314218469
343	152.72868347168	69.0239944458008	10	10	342	17.1	-53.1649780273398	-22.7470397949222	57.8268338064544	58.9512220041277	70.3033867215987	133.193449307492	246.76420358941
344	149.686782836914	70.8352203369141	10	10	343	17.15	-60.8380126953199	36.2245178222662	70.8059282840892	43.9564094913964	51.7960387655706	116.625972489957	239.356079884099
345	148.38166809082	70.2152252197266	10	10	344	17.2	-26.1022949218801	-12.39990234375	28.8978784398327	42.407431785345	45.8834173136966	113.136460152335	232.834649156224
346	147.341949462891	71.4659271240234	10	10	345	17.25	-20.7943725585801	25.0140380859358	32.5285725396869	38.5235738017816	49.419722975605	109.646947814713	224.480641347751
347	147.300064086914	72.5640258789062	10	10	346	17.3	-0.837707519539777	21.961975097656	21.9779458566617	27.6144697615795	51.2943291713723	140.285978872341	228.508844527621
348	147.057998657227	74.4690856933594	10	10	347	17.35	-4.84130859374034	38.1011962890642	38.4075438886376	32.8156126232655	47.6963571017906	176.980390400246	232.537047707491
349	146.344879150391	74.0786209106445	10	10	348	17.4	-14.2623901367199	-7.80929565429801	16.2604080830784	54.8830364598136	43.4327511649211	215.52869733901	236.565250887361
350	147.197647094727	76.68798828125	10	10	349	17.45	17.0553588867199	52.1873474121099	54.9035927482626	60.1812265573997	69.5158791723016	214.037274406385	240.593454067231
351	149.84489440918	83.322639465332	10	10	350	17.5	52.9449462890602	132.69302368164	142.865691722428	56.8691404017995	95.2359377696967	210.477323161569	244.621657247101
352	151.304626464844	85.2571334838867	10	10	351	17.55	29.1946411132801	38.689880371094	48.4688963445919	59.2510325682627	190.268145825894	210.899940632862	248.649860426971
353	151.173126220703	86.3415451049805	10	10	352	17.6	-2.63000488281989	21.6882324218759	21.8471131106369	106.216145721338	283.657394078894	208.332272606584	252.678063606841
354	151.355438232422	87.7381896972656	10	10	353	17.65	3.64624023437955	27.932891845702	28.1698689153942	135.58883907958	379.26135591245	205.99727963636	256.706266786711
355	165.043266296387	92.4816932678223	10	10	354	17.7	273.7565612793	94.8700714111339	289.729158513638	320.355065094389	382.191131499074	207.531075113224	260.734469966581
356	178.731094360352	97.2251968383789	10	10	355	17.75	273.7565612793	94.8700714111322	289.729158513637	510.445647755989	371.534923347533	207.172601132597	264.762673146451
357	174.840774536133	145.684290568034	10	10	356	17.8	-77.8063964843795	969.181874593102	972.300026418637	699.271679256637	370.505552094351	232.106080462808	268.790876326321
358	170.950454711914	194.143384297689	10	10	357	17.85	-77.8063964843801	969.1818745931	972.300026418636	658.16611727681	368.968188111377	256.21807989142	269.474395814413
359	167.060134887695	242.602478027344	10	10	358	17.9	-77.8063964843801	969.1818745931	972.300026418636	607.481007615486	368.5618081078	281.43743611031	271.084863007935
360	165.661346435547	246.573379516602	10	10	359	17.95	-27.9757690429602	79.4180297851597	84.2013486145059	420.656039094313	345.546271054146	304.724633095941	271.79705586432
361	166.437057495117	248.214462280273	10	10	360	18	15.5142211914	32.8216552734204	36.3036102070157	227.490728466765	319.109264495497	323.613725132863	271.213794571775
362	166.581451416016	250.117752075195	10	10	361	18.05	2.88787841798012	38.0657958984398	38.1751838127691	37.8519369589627	273.944015099721	347.222656938678	273.053806417958
363	166.68000793457	249.809448242188	10	10	362	18.1	1.97113037108011	-6.16607666013977	6.47347328089912	32.9264248314815	228.778765703945	372.162677906189	273.167988858224
364	167.815307617188	250.214233398438	10	10	363	18.15	22.7059936523602	8.095703125	24.1060688796236	30.7375213755073	183.61351630817	396.786561083464	272.072209164406
365	170.681625366211	251.024673461914	10	10	364	18.2	57.3263549804597	16.2088012695199	59.5737879771	127.23199110513	227.258134692807	408.332479780826	271.929119860296
366	171.927230834961	250.787658691406	10	10	365	18.25	24.912109375	-4.74029541016023	25.3590929271445	230.066802941125	275.692526918193	419.878398478188	271.764290007991
367	195.60043889826	261.616502241655	10	10	366	18.3	473.46416126598	216.57687100498	520.647532460882	329.375095657377	323.939761783005	397.2957737803	272.642575822189
368	219.273646961559	272.445345791903	10	10	367	18.35	473.46416126598	216.57687100496	520.647532460874	421.589844554133	375.357167701002	361.96840122858	272.280736446271
369	242.946855024858	283.274189342152	10	10	368	18.4	473.46416126598	216.57687100498	520.647532460883	520.647532460879	425.011314059128	326.641028676859	272.604179366858
370	266.620063088157	294.103032892401	10	10	369	18.45	473.46416126598	216.57687100498	520.647532460883	520.647532460879	471.118688507506	329.556837322255	271.621656713495
371	290.293271151456	304.931876442649	10	10	370	18.5	473.46416126598	216.57687100496	520.647532460874	520.647532460879	520.647532460879	331.950265981982	269.324994224036
372	313.966479214755	315.760719992898	10	10	371	18.55	473.46416126598	216.576871004979	520.647532460882	520.647532460879	520.647532460879	335.207672203055	268.621500420342
373	337.639687278054	326.589563543146	10	10	372	18.6	473.46416126598	216.576871004961	520.647532460875	520.647532460879	495.158036753215	338.003705109864	269.023949570484
374	361.312895341353	337.418407093395	10	10	373	18.65	473.46416126598	216.576871004979	520.647532460882	520.647532460879	469.668541045549	338.147138692452	268.654355354669
375	384.986103404652	348.247250643644	10	10	374	18.7	473.46416126598	216.57687100498	520.647532460883	520.647532460879	431.855539951702	336.327164607368	261.533131384003
376	408.659311467951	359.076094193892	10	10	375	18.75	473.46416126598	216.57687100496	520.647532460874	469.66854104555	388.208005045771	336.355978883385	254.834970663803
377	432.33251953125	369.904937744141	10	10	376	18.8	473.46416126598	216.57687100498	520.647532460883	418.689549630219	346.475582623106	313.179071181571	230.767506726045
378	444.393371582031	375.481399536133	10	10	377	18.85	241.21704101562	111.529235839839	265.752575384228	343.063547442525	300.650242518727	288.343393001122	206.794816319228
379	456.454223632812	381.057861328125	10	10	378	18.9	241.217041015619	111.52923583984	265.752575384228	255.768477630662	251.282963325776	263.770922623405	183.692776238634
380	463.213439941406	383.314208984375	10	10	379	18.95	135.184326171881	45.126953125	142.517521522413	172.303632785332	201.535640707229	238.518680331048	181.779268747799
381	467.245758056641	384.51953125	10	10	380	19	80.6463623047	24.1064453125	84.1721834015578	131.631943991903	152.06442530589	215.03626331521	181.117033190013
382	472.176239013672	386.062133789062	10	10	381	19.05	98.6096191406193	30.8520507812398	103.323308234232	83.876377021332	105.710609902263	190.020343902007	181.059456599238
383	474.819030761719	387.719909667969	10	10	382	19.1	52.8558349609398	33.1555175781398	62.3941314170847	60.0077339719331	81.52874924903	165.885221234779	181.306635440504
384	475.102111816406	389.038604736328	10	10	383	19.15	5.66162109374091	26.3739013671807	26.9747405313724	48.3603729811189	57.8733042012615	140.522149625875	181.681034342009
385	475.988555908203	389.784820556641	10	10	384	19.2	17.7288818359398	14.9243164062602	23.1743062754181	39.1175870191947	45.1818207103945	114.733782987179	180.575025829937
386	477.282196044922	389.694793701172	10	10	385	19.25	25.8728027343795	-1.80053710938068	25.935378447487	31.4255545061569	41.8645215846487	89.7915428494175	183.958137141722
387	478.876525878906	387.325866699219	10	10	386	19.3	31.8865966796807	-47.3785400390602	57.1093784246113	31.870231381191	33.565105180909	64.2392396717894	176.497051821616
388	477.688201904297	387.184539794922	10	10	387	19.35	-23.7664794921807	-2.82653808593977	23.9339688518957	30.3559074488558	31.1201999508316	51.621231409877	165.70088472217
389	477.649047851562	388.643920898438	10	10	388	19.4	-0.783081054700006	29.1876220703205	29.198124906543	35.3686701881786	29.7613359259734	40.7445238004092	154.904717622723
390	477.697052001953	387.865264892578	10	10	389	19.45	0.960083007820458	-15.5731201172	15.602686613742	28.0126233426232	27.9319252671296	34.0017001733434	160.854077261492
391	477.700500488281	390.415222167969	10	10	390	19.5	0.0689697265602263	50.9991455078193	50.9991921441008	30.8148453955063	27.5186603929445	30.2838003980446	166.80343690026
392	477.658630371094	389.399627685547	10	10	391	19.55	-0.837402343740905	-20.3118896484398	20.3291441968347	27.6524404707558	22.7678694413155	26.91124099542	172.752796539029
393	476.289794921875	388.085906982422	10	10	392	19.6	-27.3767089843795	-26.2744140625	37.9450791163111	25.5079430854034	21.713713570724	24.6095657711438	178.702156177798
394	476.91943359375	387.858917236328	10	10	393	19.65	12.5927734375	-4.53979492187955	13.3861002827907	19.6686505977104	23.6157433995568	25.2149299915663	172.987485934438
395	476.890167236328	387.616668701172	10	10	394	19.7	-0.585327148439774	-4.84497070312045	4.88019968697964	17.5231155400077	22.8215796362924	24.8228870525054	167.272815691079
396	475.836578369141	387.336761474609	10	10	395	19.75	-21.0717773437398	-5.59814453126023	21.802729705636	12.6125817459416	18.7030792114404	31.56029540006	161.558145447719
397	476.235534667969	387.603790283203	10	10	396	19.8	7.97912597655909	5.34057617188068	9.60146890832126	19.5790463283578	20.257376809931	39.8150324616601	155.843475204359
398	476.905151367188	387.601531982422	10	10	397	19.85	13.3923339843807	-0.0451660156204525	13.3924101459806	20.1352161871814	18.0989315914561	43.0583764432168	153.939384069408
399	474.494232177734	387.604614257812	10	10	398	19.9	-48.2183837890807	0.0616455077999944	48.2184231948714	17.7375078251703	20.6685240571592	46.0385126220404	152.908961531484
400	474.609893798828	387.969787597656	10	10	399	19.95	2.31323242188068	7.30346679688068	7.66104898109773	22.9916380798542	21.7138488378813	83.1894741919349	157.616885683706
401	475.092712402344	388.057434082031	10	10	400	20	9.65637207031932	1.7529296875	9.81418789558066	23.5852814369705	35.6019304071756	118.570610485311	163.783443288949
402	475.862670898438	386.4375	10	10	401	20.05	15.3991699218807	-32.3986816406205	35.8721201817405	21.7580017859605	56.8621954820047	155.485249176051	169.471222773375
403	475.045196533203	386.407318115234	10	10	402	20.1	-16.3494873047	-0.603637695320458	16.3606269315622	23.2924814885812	64.4030393157096	191.519091120817	176.18223167823
404	473.096343994141	386.550445556641	10	10	403	20.15	-38.9770507812398	2.86254882814092	39.0820249398216	53.4663529891809	68.461281844524	205.452822243002	183.778725355227
405	473.576507568359	387.148132324219	10	10	404	20.2	9.60327148435908	11.9537353515591	15.333447494201	90.7327528841553	143.557368747577	219.811848394978	191.470229888624
406	468.623626708984	380.822235107422	10	10	405	20.25	-99.0576171875	-126.51794433594	160.683545398579	105.220797194449	218.438141759182	233.32474804602	199.092707617719
407	458.940979003906	375.3740234375	10	10	406	20.3	-193.652954101559	-108.96423339844	222.204119656613	115.164561903088	290.713121542171	247.447710736928	205.935835347386
408	455.445785522461	378.112197875977	10	10	407	20.35	-69.9038696289006	54.7634887695403	88.8008484830291	263.822256006573	364.939250650178	256.257536728939	213.60834831637
409	451.950592041016	380.850372314453	10	10	408	20.4	-69.9038696288994	54.7634887695199	88.8008484830156	383.409930529184	390.237120428845	265.073399262559	221.149257383989
410	443.95133972168	343.772346496582	10	10	409	20.45	-159.985046386721	-741.560516357421	758.621918011631	490.693490200187	417.909847952074	281.232071194068	229.030052408927
411	435.952087402344	306.694320678711	10	10	410	20.5	-159.98504638672	-741.56051635742	758.62191801163	624.657704105907	431.047565684864	297.283086179854	236.025934795607
412	427.952835083008	269.61629486084	10	10	411	20.55	-159.98504638672	-741.56051635742	758.62191801163	665.309678954602	438.033225991851	312.03120455133	243.788568380968
413	419.953582763672	232.538269042969	10	10	412	20.6	-159.98504638672	-741.56051635742	758.62191801163	571.997439897575	448.112034142167	327.754897585316	251.110803593342
414	412.371681213379	220.057746887207	10	10	413	20.65	-151.638031005859	-249.61044311524	292.060722726491	478.685200840543	461.685516680594	342.342520718889	259.047013276554
415	404.789779663086	207.577224731445	10	10	414	20.7	-151.638031005861	-249.61044311524	292.060722726492	385.372961783516	418.906773640558	358.117572724743	267.195870474662
416	397.207878112793	195.096702575684	10	10	415	20.75	-151.638031005859	-249.61044311522	292.060722726474	271.566364178428	376.128030600525	366.625119835378	274.921664422303
417	389.6259765625	182.616180419922	10	10	416	20.8	-151.638031005861	-249.61044311524	292.060722726492	258.061354406586	333.349287560489	372.056638233111	282.952489889877
418	384.467498779297	174.663192749023	10	10	417	20.85	-103.16955566406	-159.05975341798	189.588929986189	265.816107383542	290.570544520454	384.158320189523	290.888541826509
419	373.665008544922	171.605926513672	10	10	418	20.9	-216.0498046875	-61.1453247070204	224.535673867281	273.570860360506	294.447921008932	396.260002145937	297.95394343692
420	357.16704986209	170.403427124024	10	10	419	20.95	-329.95917365664	-24.0499877929597	330.834487611274	281.325613337463	298.325297497412	374.870630625919	306.033279402674
421	340.669091179257	169.200927734375	10	10	420	21	-329.959173656659	-24.0499877929801	330.834487611295	309.57472486248	302.202673985892	353.481259105902	309.625972946033
422	324.171132496425	167.998428344727	10	10	421	21.05	-329.95917365664	-24.0499877929602	330.834487611274	330.834487611279	306.080050474371	332.091887585885	310.519926060666
423	307.673173813593	166.795928955078	10	10	422	21.1	-329.95917365664	-24.0499877929796	330.834487611276	330.834487611283	320.204606236879	310.702516065867	310.829513666579
424	291.175215130761	165.59342956543	10	10	423	21.15	-329.95917365664	-24.0499877929602	330.834487611274	330.834487611279	330.834487611281	312.641204310106	311.135962677346
425	274.677256447928	164.390930175781	10	10	424	21.2	-329.959173656659	-24.0499877929801	330.834487611295	330.834487611279	330.834487611281	314.579892554346	311.485247911567
426	258.179297765096	163.188430786133	10	10	425	21.25	-329.95917365664	-24.0499877929597	330.834487611274	330.834487611279	330.834487611279	316.518580798586	307.830448773778
427	241.681339082264	161.985931396485	10	10	426	21.3	-329.95917365664	-24.0499877929602	330.834487611274	330.834487611283	330.834487611281	318.457269042826	303.83749959679
428	225.183380399432	160.783432006836	10	10	427	21.35	-329.95917365664	-24.0499877929801	330.834487611276	330.834487611279	330.834487611281	325.51954692408	301.836178917579
429	208.685421716599	159.580932617188	10	10	428	21.4	-329.95917365666	-24.0499877929597	330.834487611294	330.834487611279	330.834487611281	330.83448761128	299.877651627545
430	192.187463033767	158.378433227539	10	10	429	21.45	-329.95917365664	-24.0499877929801	330.834487611276	330.834487611283	330.834487611279	330.83448761128	294.336750638762
431	175.689504350935	157.175933837891	10	10	430	21.5	-329.95917365664	-24.0499877929602	330.834487611274	330.834487611283	330.83448761128	321.968859712213	288.795849649979
432	159.191545668102	155.973434448242	10	10	431	21.55	-329.95917365666	-24.0499877929801	330.834487611295	330.834487611279	330.834487611281	309.008647570002	271.17688648963
433	142.69358698527	154.770935058594	10	10	432	21.6	-329.95917365664	-24.0499877929597	330.834487611274	330.834487611279	330.834487611281	293.904129747843	253.55792332928
434	126.195628302438	153.568435668946	10	10	433	21.65	-329.95917365664	-24.0499877929602	330.834487611274	330.834487611281	330.83448761128	279.929404635804	247.602990051059
435	109.697669619606	152.365936279297	10	10	434	21.7	-329.95917365664	-24.0499877929801	330.834487611275	330.834487611278	330.83448761128	264.852923098391	242.285228067334
436	93.1997109367734	151.163436889649	10	10	435	21.75	-329.959173656652	-24.0499877929597	330.834487611286	330.834487611279	313.103231813147	249.035777712177	255.348963485571
437	76.7017522539411	149.9609375	10	10	436	21.8	-329.959173656646	-24.0499877929801	330.834487611282	330.834487611281	287.182807528724	235.618360960469	268.412698903808
438	60.2037935711088	148.758438110352	10	10	437	21.85	-329.959173656646	-24.0499877929602	330.83448761128	330.834487611281	256.973771884405	219.514037645635	284.038229140552
439	43.7058348882766	147.555938720703	10	10	438	21.9	-329.959173656644	-24.0499877929796	330.834487611279	295.371976015013	229.024321660327	203.495301109153	298.790090780269
440	27.2078762054443	146.353439331055	10	10	439	21.95	-329.959173656646	-24.0499877929602	330.83448761128	243.53112744617	198.871358585504	213.802870651604	301.997529996071
441	20.1589412689209	149.392349243164	10	10	440	22	-140.978698730468	60.7781982421801	153.521929629945	183.11305615753	167.237067813074	224.110440194056	305.204969211873
442	16.5978088378906	149.010818481445	10	10	441	22.05	-71.222648620606	-7.63061523438012	71.6302447670637	127.214155709374	140.402234309657	210.261885393374	308.412408427676
443	15.8111085891724	150.213592529297	10	10	442	22.1	-15.734004974364	24.0554809570398	28.7441311680805	66.908229559726	108.193587679988	196.413330592693	305.902285194307
444	14.6855630874634	147.906509399414	10	10	443	22.15	-22.51091003418	-46.1416625976597	51.3399853705005	39.1021596111351	76.1561146070262	182.564775792012	303.392161960938
445	13.5626430511475	148.847778320312	10	10	444	22.2	-22.458400726318	18.8253784179597	29.30485686304	37.2733411731448	96.7712536919289	169.990563580323	306.748754431721
446	14.2693004608154	148.687622070312	10	10	445	22.25	14.133148193358	-3.203125	14.491579886991	33.2741192024463	135.117648574965	194.179346172556	310.105346902504
447	17.1446380615234	149.909805297852	10	10	446	22.3	57.50675201416	24.4436645508	62.4861525771121	25.0980735046784	133.340963258025	218.36812876479	313.461939373286
448	17.0479907989502	150.336395263672	10	10	447	22.35	-1.93294525146399	8.5317993164	8.7480213145877	126.634277824132	135.852889300981	242.556911357023	310.550914929433
449	17.0808048248291	149.814437866211	10	10	448	22.4	0.656280517578054	-10.4391479492199	10.459756881661	231.133137538796	136.105229923697	266.745693949257	305.339847298746
450	43.9300279617309	149.752784729004	10	10	449	22.45	536.984462738036	-1.23306274414006	536.985878460308	229.408585342905	141.109768575142	273.160572380862	300.641872630693
451	70.7792510986328	149.691131591797	10	10	450	22.5	536.984462738038	-1.23306274414006	536.985878460309	238.431659399516	221.121624532039	288.441078711534	293.993346089599
452	69.4858373006185	152.053385416667	10	10	451	22.55	-25.868275960286	47.2450764974002	53.8633915976585	247.112386342715	296.334023219923	307.816169285349	287.140204403407
453	68.1924235026041	154.415639241536	10	10	452	22.6	-25.868275960288	47.2450764973803	53.863391597642	155.585259326151	376.920235034059	317.900440640772	289.483496571923
454	66.8990097045898	156.777893066406	10	10	453	22.65	-25.868275960286	47.2450764973996	53.863391597658	211.110111525282	457.335273291489	326.854919286073	291.826788740439
455	67.1105575561523	152.816024780273	10	10	454	22.7	4.23095703125	-79.2373657226597	79.3502433774894	363.259461096942	449.549891069796	348.64458576505	294.170080908956
456	64.6259050369262	193.470676422119	10	10	455	22.75	-49.6930503845221	813.09303283692	814.61013945596	515.408810668602	441.764508848102	371.17491609283	296.513373077472
457	62.1412525177002	234.125328063965	10	10	456	22.8	-49.6930503845199	813.09303283692	814.61013945596	667.558160240262	482.291375312674	391.305517786104	298.856665245988
458	59.6565999984741	274.77997970581	10	10	457	22.85	-49.6930503845221	813.0930328369	814.61013945594	743.51452281344	499.947991980563	401.587792213231	301.199957414504
459	57.171947479248	315.434631347656	10	10	458	22.9	-49.6930503845221	813.093032836921	814.610139455961	672.418906170923	517.604608648449	407.184393488338	303.54324958302
460	70.781748453776	333.921895345052	10	10	459	22.95	272.19601949056	369.74527994792	459.132056243376	601.323289528406	556.179402954959	387.480874609782	303.789200708787
461	84.391549428304	352.409159342448	10	10	460	23	272.19601949056	369.74527994792	459.132056243376	484.487173292524	521.228207653622	363.876251985141	308.467965784086
462	98.001350402832	370.896423339844	10	10	461	23.05	272.19601949056	369.74527994792	459.132056243376	367.651057056635	486.277012352285	364.018523413439	315.194022980958
463	109.019924163819	374.263244628906	10	10	462	23.1	220.37147521974	67.3364257812409	230.429558276531	368.844283096478	426.255349392404	382.553662551153	316.394132972214
464	120.038497924805	377.630065917969	10	10	463	23.15	220.37147521972	67.3364257812591	230.429558276517	370.037509136321	357.033513685188	401.088801688867	317.029346608411
465	134.442530314128	359.373158772787	10	10	464	23.2	288.08064778646	-365.138142903639	465.098186442589	371.230735176164	325.411858149768	418.349598237589	318.215438457293
466	148.84656270345	341.116251627604	10	10	465	23.25	288.08064778644	-365.13814290366	465.098186442592	368.023525492284	285.98799512218	398.847399982387	319.771862230577
467	163.250595092773	322.859344482422	10	10	466	23.3	288.08064778646	-365.138142903641	465.09818644259	346.41597031374	245.745671514204	379.345201727185	320.128421686608
468	170.302947998047	314.786193847656	10	10	467	23.35	141.04705810548	-161.463012695319	214.39350985713	281.979433203059	265.159333121744	359.843003471985	321.828434424202
469	174.820587158203	310.658203125	10	10	468	23.4	90.3527832031205	-82.5598144531205	122.391782383801	201.938481108039	284.572994729285	340.340805216783	323.485653772619
470	176.847961425781	303.806060791016	10	10	469	23.45	40.5474853515597	-137.04284667968	142.91550088918	120.260607852245	280.519793520219	334.417829036711	311.97972008157
471	173.93034362793	302.386413574219	10	10	470	23.5	-58.3523559570199	-28.3929443359409	64.8934259674938	162.295140751205	276.466592311152	328.494852856638	300.473786390521
472	171.612854003906	300.752716064453	10	10	471	23.55	-46.3497924804801	-32.6739501953193	56.7088201636199	222.730019144829	272.413391102086	322.571876676566	301.045914871038
473	154.525413513183	288.156666346959	10	10	472	23.6	-341.74880981446	-251.92099434988	424.566174351929	279.060153837379	293.430657551567	314.887825303657	301.618043351556
474	137.437973022461	275.560616629464	10	10	473	23.65	-341.74880981444	-251.9209943499	424.566174351925	350.994703514265	323.648096748379	307.203773930748	302.080863790207
475	120.350532531738	262.96456691197	10	10	474	23.7	-341.74880981446	-251.92099434988	424.566174351929	424.566174351927	343.423799923653	287.786291149536	301.906512934362
476	103.263092041016	250.368517194475	10	10	475	23.75	-341.74880981444	-251.9209943499	424.566174351924	424.566174351928	371.001710591097	268.368808368324	283.350664676556
477	86.1756515502929	237.772467476981	10	10	476	23.8	-341.748809814462	-251.92099434988	424.56617435193	424.566174351928	399.398081838928	248.951325587112	264.79481641875
478	69.0882110595703	225.176417759486	10	10	477	23.85	-341.748809814452	-251.9209943499	424.566174351934	407.787446009928	364.61631748557	242.069076635172	246.238968160944
479	52.0007705688477	212.580368041992	10	10	478	23.9	-341.748809814452	-251.92099434988	424.566174351922	391.008717667928	329.834553132212	239.7869140569	227.683119903137
480	35.8576815923055	207.144826253255	10	10	479	23.95	-322.861779530844	-108.71083577474	340.672532641929	374.229989325928	295.052788778854	236.478565553358	218.014223725645
481	19.7145926157634	201.709284464518	10	10	480	24	-322.861779530842	-108.71083577474	340.672532641926	304.666460619211	260.271024425496	237.071320795901	208.345327548154
482	3.57150363922119	196.273742675781	10	10	481	24.05	-322.861779530844	-108.71083577474	340.672532641929	235.102931912496	225.489260072138	238.073306328637	198.676431370662
483	6.60310381109065	193.921032992276	10	10	482	24.1	60.6320034373892	-47.0541936700999	76.7485308183476	182.31813154778	190.707495718778	220.682424151958	194.725097642341
484	9.6347039829601	191.568323308771	10	10	483	24.15	60.632003437389	-47.0541936700999	76.7485308183474	129.533331183064	155.92573136542	203.072925891547	190.773763914021
485	12.6663041548296	189.215613625266	10	10	484	24.2	60.63200343739	-47.0541936700999	76.7485308183482	76.7485308183476	129.533331183062	185.463427631135	181.028253654256
486	15.697904326699	186.862903941761	10	10	485	24.25	60.632003437388	-47.0541936700999	76.7485308183466	76.748530818345	103.140931000704	167.853929370725	170.543417284034
487	18.7295044985685	184.510194258256	10	10	486	24.3	60.63200343739	-47.0541936700999	76.7485308183482	76.7485308183451	76.7485308183463	150.244431110314	160.058580913812
488	21.7611046704379	182.157484574752	10	10	487	24.35	60.632003437388	-47.0541936700801	76.7485308183344	76.7485308183448	76.7485308183463	132.634932849902	155.841361458227
489	24.7927048423074	179.804774891247	10	10	488	24.4	60.6320034373901	-47.0541936700999	76.7485308183483	76.7485308183451	76.3112986508818	115.025434589491	153.924185189475
490	27.8243050141768	177.452065207742	10	10	489	24.45	60.632003437388	-47.0541936700999	76.7485308183466	76.7485308183449	75.8740664834172	101.61061841458	151.493915958088
491	30.8559051860463	175.099355524237	10	10	490	24.5	60.63200343739	-47.0541936700999	76.7485308183482	76.7485308183477	75.4368343159546	88.1958022396689	151.014198599744
492	33.8875053579157	172.746645840732	10	10	491	24.55	60.632003437388	-47.0541936701005	76.748530818347	75.8740664834185	74.99960214849	74.7809860647584	150.739096386496
493	36.9191055297852	170.393936157227	10	10	492	24.6	60.63200343739	-47.0541936700999	76.7485308183482	74.9996021484896	74.5623699810268	74.5623699810262	141.267560318541
494	38.6045279069381	167.191571322355	10	10	493	24.65	33.7084475430581	-64.0472966974397	72.3762091437025	74.125137813564	74.1251378135622	74.3437538972939	131.796024250586
495	40.2899502840909	163.989206487483	10	10	494	24.7	33.7084475430559	-64.0472966974403	72.3762091437021	73.2506734786352	73.6879056460978	74.2702161589747	122.324488182631
496	41.9753726612438	160.78684165261	10	10	495	24.75	33.7084475430581	-64.0472966974596	72.3762091437201	72.376209143706	73.2506734786333	72.7180261997438	112.852952114676
497	43.6607950383967	157.584476817738	10	10	496	24.8	33.7084475430579	-64.0472966974403	72.376209143703	72.3762091437059	72.8134413111706	71.165836240512	103.381416046721
498	45.3462174155496	154.382111982866	10	10	497	24.85	33.7084475430581	-64.0472966974397	72.3762091437025	72.376209143706	72.376209143706	69.6136462812817	NA
499	47.0316397927024	151.179747147994	10	10	498	24.9	33.7084475430559	-64.0472966974403	72.3762091437021	72.3762091437026	72.376209143706	68.06145632205	NA
500	48.7170621698553	147.977382313122	10	10	499	24.95	33.7084475430581	-64.0472966974397	72.3762091437025	72.376209143706	72.6663658345321	66.5092663628183	NA
501	50.4024845470082	144.77501747825	10	10	500	25	33.7084475430579	-64.0472966974403	72.376209143703	72.3762091437059	69.999218083533	64.9570764035874	NA
502	52.0879069241611	141.572652643377	10	10	501	25.05	33.7084475430581	-64.0472966974596	72.3762091437201	72.376209143706	67.332070332534	63.4048864443557	NA
503	53.7733293013139	138.370287808505	10	10	502	25.1	33.7084475430559	-64.0472966974403	72.3762091437021	72.9565225253583	64.6649225815366	61.8526964851247	NA
504	55.4587516784668	135.167922973633	10	10	503	25.15	33.7084475430579	-64.0472966974397	72.3762091437025	67.6222270233634	61.9977748305378	60.5191226096253	NA
505	58.998722076416	136.44677734375	10	10	504	25.2	70.7994079589841	25.5770874023398	75.2777760519636	62.287931521362	59.3306270795389	59.1855487341266	NA
506	57.5228783289591	138.191538492839	10	10	505	25.25	-29.516874949138	34.8952229817797	45.7047316337289	56.9536360193673	56.6634793285414	57.8519748586262	NA
507	56.0470345815023	139.936299641927	10	10	506	25.3	-29.516874949136	34.8952229817604	45.7047316337129	51.6193405173696	53.9963315775408	56.5184009831275	NA
508	54.5711908340454	141.681060791016	10	10	507	25.35	-29.516874949138	34.8952229817797	45.7047316337289	45.7047316337195	51.3291838265434	NA	NA
509	53.0953470865885	143.425821940104	10	10	508	25.4	-29.5168749491381	34.8952229817598	45.7047316337138	45.7047316337195	48.6620360755445	NA	NA
510	51.6195033391317	145.170583089192	10	10	509	25.45	-29.516874949136	34.8952229817604	45.7047316337129	45.7047316337196	45.7047316337211	NA	NA
511	50.1436595916748	146.915344238281	10	10	510	25.5	-29.516874949138	34.8952229817797	45.7047316337289	45.7047316337195	45.7047316337194	NA	NA
512	48.6678158442179	148.660105387369	10	10	511	25.55	-29.516874949138	34.8952229817598	45.7047316337137	45.7047316337194	45.7047316337211	NA	NA
513	47.1919720967611	150.404866536458	10	10	512	25.6	-29.516874949136	34.8952229817803	45.704731633728	45.7047316337227	NA	NA	NA
514	45.7161283493042	152.149627685546	10	10	513	25.65	-29.516874949138	34.8952229817598	45.7047316337137	45.7047316337194	NA	NA	NA
515	44.2402846018473	153.894388834635	10	10	514	25.7	-29.516874949138	34.8952229817803	45.7047316337293	45.7047316337225	NA	NA	NA
516	42.7644408543905	155.639149983723	10	10	515	25.75	-29.516874949136	34.8952229817598	45.7047316337124	NA	NA	NA	NA
517	41.2885971069336	157.383911132812	10	10	516	25.8	-29.516874949138	34.8952229817797	45.7047316337289	NA	NA	NA	NA
518	NA	NA	10	10	517	25.85	NA	NA	NA	NA	NA	NA	NA
519	NA	NA	10	10	518	25.9	NA	NA	NA	NA	NA	NA	NA
520	NA	NA	10	10	519	25.95	NA	NA	NA	NA	NA	NA	NA
521	NA	NA	10	10	520	26	NA	NA	NA	NA	NA	NA	NA
522	NA	NA	10	10	521	26.05	NA	NA	NA	NA	NA	NA	NA
523	NA	NA	10	10	522	26.1	NA	NA	NA	NA	NA	NA	NA
524	NA	NA	10	10	523	26.15	NA	NA	NA	NA	NA	NA	NA
525	NA	NA	10	10	524	26.2	NA	NA	NA	NA	NA	NA	NA
526	NA	NA	10	10	525	26.25	NA	NA	NA	NA	NA	NA	NA
527	NA	NA	10	10	526	26.3	NA	NA	NA	NA	NA	NA	NA
528	NA	NA	10	10	527	26.35	NA	NA	NA	NA	NA	NA	NA
529	NA	NA	10	10	528	26.4	NA	NA	NA	NA	NA	NA	NA
530	NA	NA	10	10	529	26.45	NA	NA	NA	NA	NA	NA	NA
531	NA	NA	10	10	530	26.5	NA	NA	NA	NA	NA	NA	NA
532	NA	NA	10	10	531	26.55	NA	NA	NA	NA	NA	NA	NA
533	NA	NA	10	10	532	26.6	NA	NA	NA	NA	NA	NA	NA
534	NA	NA	10	10	533	26.65	NA	NA	NA	NA	NA	NA	NA
535	NA	NA	10	10	534	26.7	NA	NA	NA	NA	NA	NA	NA
536	NA	NA	10	10	535	26.75	NA	NA	NA	NA	NA	NA	NA
537	NA	NA	10	10	536	26.8	NA	NA	NA	NA	NA	NA	NA
538	NA	NA	10	10	537	26.85	NA	NA	NA	NA	NA	NA	NA
539	NA	NA	10	10	538	26.9	NA	NA	NA	NA	NA	NA	NA
540	NA	NA	10	10	539	26.95	NA	NA	NA	NA	NA	NA	NA
541	NA	NA	10	10	540	27	NA	NA	NA	NA	NA	NA	NA
542	NA	NA	10	10	541	27.05	NA	NA	NA	NA	NA	NA	NA
543	NA	NA	10	10	542	27.1	NA	NA	NA	NA	NA	NA	NA
544	NA	NA	10	10	543	27.15	NA	NA	NA	NA	NA	NA	NA
545	NA	NA	10	10	544	27.2	NA	NA	NA	NA	NA	NA	NA
546	NA	NA	10	10	545	27.25	NA	NA	NA	NA	NA	NA	NA
547	NA	NA	10	10	546	27.3	NA	NA	NA	NA	NA	NA	NA
548	NA	NA	10	10	547	27.35	NA	NA	NA	NA	NA	NA	NA
549	NA	NA	10	10	548	27.4	NA	NA	NA	NA	NA	NA	NA
550	NA	NA	10	10	549	27.45	NA	NA	NA	NA	NA	NA	NA
551	NA	NA	10	10	550	27.5	NA	NA	NA	NA	NA	NA	NA
552	NA	NA	10	10	551	27.55	NA	NA	NA	NA	NA	NA	NA
553	NA	NA	10	10	552	27.6	NA	NA	NA	NA	NA	NA	NA
554	NA	NA	10	10	553	27.65	NA	NA	NA	NA	NA	NA	NA
555	NA	NA	10	10	554	27.7	NA	NA	NA	NA	NA	NA	NA
556	NA	NA	10	10	555	27.75	NA	NA	NA	NA	NA	NA	NA
557	NA	NA	10	10	556	27.8	NA	NA	NA	NA	NA	NA	NA
558	NA	NA	10	10	557	27.85	NA	NA	NA	NA	NA	NA	NA
559	NA	NA	10	10	558	27.9	NA	NA	NA	NA	NA	NA	NA
560	NA	NA	10	10	559	27.95	NA	NA	NA	NA	NA	NA	NA
561	NA	NA	10	10	560	28	NA	NA	NA	NA	NA	NA	NA
562	NA	NA	10	10	561	28.05	NA	NA	NA	NA	NA	NA	NA
563	NA	NA	10	10	562	28.1	NA	NA	NA	NA	NA	NA	NA
564	NA	NA	10	10	563	28.15	NA	NA	NA	NA	NA	NA	NA
565	NA	NA	10	10	564	28.2	NA	NA	NA	NA	NA	NA	NA
566	NA	NA	10	10	565	28.25	NA	NA	NA	NA	NA	NA	NA
567	NA	NA	10	10	566	28.3	NA	NA	NA	NA	NA	NA	NA
568	NA	NA	10	10	567	28.35	NA	NA	NA	NA	NA	NA	NA
569	NA	NA	10	10	568	28.4	NA	NA	NA	NA	NA	NA	NA
570	NA	NA	10	10	569	28.45	NA	NA	NA	NA	NA	NA	NA
571	NA	NA	10	10	570	28.5	NA	NA	NA	NA	NA	NA	NA
572	NA	NA	10	10	571	28.55	NA	NA	NA	NA	NA	NA	NA
573	NA	NA	10	10	572	28.6	NA	NA	NA	NA	NA	NA	NA
574	NA	NA	10	10	573	28.65	NA	NA	NA	NA	NA	NA	NA
575	NA	NA	10	10	574	28.7	NA	NA	NA	NA	NA	NA	NA
576	NA	NA	10	10	575	28.75	NA	NA	NA	NA	NA	NA	NA
577	NA	NA	10	10	576	28.8	NA	NA	NA	NA	NA	NA	NA
578	NA	NA	10	10	577	28.85	NA	NA	NA	NA	NA	NA	NA
579	NA	NA	10	10	578	28.9	NA	NA	NA	NA	NA	NA	NA
580	NA	NA	10	10	579	28.95	NA	NA	NA	NA	NA	NA	NA
581	NA	NA	10	10	580	29	NA	NA	NA	NA	NA	NA	NA
582	NA	NA	10	10	581	29.05	NA	NA	NA	NA	NA	NA	NA
583	NA	NA	10	10	582	29.1	NA	NA	NA	NA	NA	NA	NA
584	NA	NA	10	10	583	29.15	NA	NA	NA	NA	NA	NA	NA
585	NA	NA	10	10	584	29.2	NA	NA	NA	NA	NA	NA	NA
586	NA	NA	10	10	585	29.25	NA	NA	NA	NA	NA	NA	NA
587	NA	NA	10	10	586	29.3	NA	NA	NA	NA	NA	NA	NA
588	NA	NA	10	10	587	29.35	NA	NA	NA	NA	NA	NA	NA
589	NA	NA	10	10	588	29.4	NA	NA	NA	NA	NA	NA	NA
590	NA	NA	10	10	589	29.45	NA	NA	NA	NA	NA	NA	NA
591	NA	NA	10	10	590	29.5	NA	NA	NA	NA	NA	NA	NA
592	NA	NA	10	10	591	29.55	NA	NA	NA	NA	NA	NA	NA
593	NA	NA	10	10	592	29.6	NA	NA	NA	NA	NA	NA	NA
594	NA	NA	10	10	593	29.65	NA	NA	NA	NA	NA	NA	NA
595	NA	NA	10	10	594	29.7	NA	NA	NA	NA	NA	NA	NA
596	NA	NA	10	10	595	29.75	NA	NA	NA	NA	NA	NA	NA
597	NA	NA	10	10	596	29.8	NA	NA	NA	NA	NA	NA	NA
598	NA	NA	10	10	597	29.85	NA	NA	NA	NA	NA	NA	NA
599	NA	NA	10	10	598	29.9	NA	NA	NA	NA	NA	NA	NA
600	NA	NA	10	10	599	29.95	NA	NA	NA	NA	NA	NA	NA
601	NA	NA	10	10	600	30	NA	NA	NA	NA	NA	NA	NA
