# Supplementary material for: An automated feeding system for the African killifish reveals the impact of diet on lifespan and allows scalable assessment of associative learning
Source: eLife. 2022 Nov 10;11:e69008. doi: 10.7554/eLife.69008 (PMC9788828; doi:10.7554/eLife.69008)
Supplement: Figure 6—source data 3. [file elife-69008-fig6-data3.zip › Filtered and Interpolated Trajectories with Kinematics/t13_REC004 DLC_likelihood-euclidean-filtered_splines-interpolated_kinematics_02_resnet50_TrainAllTheThingsJun28shuffle1_1030000.csv]

	x2	y2	fishnum	recording_num	bodyparts_coords	seconds	velocity_x	velocity_y	velocity_xy	velocity_xy_5frame	velocity_xy_10frame	velocity_xy_20frame	velocity_xy_40frame
1	NA	NA	13	4	0	0	0	0	0	NA	NA	NA	NA
2	112.541763305664	297.204437255859	13	4	1	0.05	NA	NA	NA	NA	NA	NA	NA
3	111.657073974609	296.060546875	13	4	2	0.1	-17.6937866211	-22.8778076171795	28.9216902404008	NA	NA	NA	NA
4	86.354085922241	278.909545898438	13	4	3	0.15	-506.05976104736	-343.02001953124	611.358500023123	NA	NA	NA	NA
5	61.051097869873	261.758544921875	13	4	4	0.2	-506.05976104736	-343.02001953126	611.358500023135	312.175121567415	NA	NA	NA
6	53.9317626953125	260.993011474609	13	4	5	0.25	-142.38670349121	-15.3106689453205	143.207506488476	339.596665731723	NA	NA	NA
7	48.6095352172851	254.622116088867	13	4	6	0.3	-106.444549560548	-127.41790771484	166.029411061942	261.890086456217	241.954077522641	NA	NA
8	43.2873077392578	248.251220703125	13	4	7	0.35	-106.444549560546	-127.41790771484	166.029411061941	182.926560573979	252.983246612489	NA	NA
9	36.0625343322754	239.77001953125	13	4	8	0.4	-144.495468139648	-169.6240234375	222.82560364559	175.730561818413	196.248965162928	NA	NA
10	33.0982818603516	229.356658935547	13	4	9	0.45	-59.285049438476	-208.26721191406	216.540870611944	171.733033477867	146.52705464159	NA	NA
11	30.4486389160156	224.695785522461	13	4	10	0.5	-52.99285888672	-93.2174682617199	107.22751271065	166.369827493255	140.747059752068	NA	NA
12	30.6492710113525	217.396453857422	13	4	11	0.55	4.012641906738	-145.98663330078	146.041769359208	130.607843869639	127.312761998634	147.773179984771	NA
13	29.4888858795166	210.533187866211	13	4	12	0.6	-23.207702636718	-137.26531982422	139.213381138882	110.127548709202	113.927505676307	147.397332021693	NA
14	28.8063011169434	208.440933227539	13	4	13	0.65	-13.6516952514641	-41.8450927734398	44.0156855275097	105.763557685723	94.7098556655232	118.191824639759	NA
15	28.8538265228271	202.734161376953	13	4	14	0.7	0.950508117674005	-114.13543701172	114.139394809759	82.8924905194008	74.660225714239	93.2400207364437	NA
16	25.1133766174316	200.673782348633	13	4	15	0.75	-74.8089981079099	-41.2075805664	85.4075575932576	61.4851838593594	67.0946276784714	86.2915500933387	NA
17	23.8876895904541	199.669906616211	13	4	16	0.8	-24.51374053955	-20.0775146484403	31.6864335275953	58.8118674614076	53.5922824469009	78.2019842215614	NA
18	23.3967418670654	198.137802124023	13	4	17	0.85	-9.81895446777401	-30.6420898437597	32.1768478386752	39.1929027192762	41.811417430897	70.1124183497831	NA
19	21.8920516967773	198.428192138672	13	4	18	0.9	-30.093803405762	5.80780029297955	30.6491035377511	28.4256976712194	40.1346841165893	59.1830428488224	NA
20	22.6917419433594	198.491958618164	13	4	19	0.95	15.993804931642	1.27532958984034	16.0445710991019	24.292074374401	39.9529868312972	48.567903999544	NA
21	21.1460456848145	198.171447753906	13	4	20	1	-30.913925170898	-6.41021728516023	31.5715323529734	22.1376510024346	31.836040434609	43.4184330453313	NA
22	20.9201469421387	197.668975830078	13	4	21	1.05	-4.51797485351598	-10.0494384765597	11.0183170435035	21.4575007717709	29.0912064444891	36.3282492586897	79.7121674166005
23	21.1121559143066	198.72184753418	13	4	22	1.1	3.84017944335802	21.0574340820398	21.404730978843	40.7130709433182	26.2973310232592	29.5794848830644	79.0950775012499
24	20.0701789855957	199.599609375	13	4	23	1.15	-20.839538574218	17.5552368164	27.2483523844325	35.2463831979986	23.6562300321216	27.5906052880077	63.9170673413312
25	14.7738103866577	201.467575073242	13	4	24	1.2	-105.92737197876	37.3593139648398	112.322421956838	33.8903385145772	22.475582284849	22.0955402288395	48.7390571814122
26	14.8026766978519	201.677504418601	13	4	25	1.25	0.577326223884	4.19858690718002	4.23809362637585	30.4570110440837	19.7422384121912	18.0370670304954	45.2648218598602
27	14.8315430090461	201.887433763961	13	4	26	1.3	0.577326223884	4.19858690720048	4.23809362639612	25.8549592924723	19.0642160704785	16.6646500354344	41.2200389239711
28	14.8604093202403	202.09736310932	13	4	27	1.35	0.577326223884	4.19858690718002	4.23809362637585	4.23809362637979	17.3475523352317	15.2677123248195	37.1752559880819
29	14.8892756314345	202.307292454679	13	4	28	1.4	0.577326223884	4.19858690717945	4.23809362637529	4.23809362638379	15.0465264594261	13.9471618292517	31.7105682376016
30	14.9181419426287	202.517221800038	13	4	29	1.45	0.577326223884	4.19858690718002	4.23809362637585	4.23809362637974	4.23809362638179	13.3568379556154	26.4029988129629
31	14.9470082538228	202.727151145398	13	4	30	1.5	0.577326223881975	4.19858690720048	4.23809362639585	4.23809362637974	4.23809362638179	11.9901660192855	23.828263335856
32	14.975874565017	202.937080490757	13	4	31	1.55	0.577326223884	4.19858690718002	4.23809362637585	4.23809362637985	4.23809362637977	11.6511548484301	20.2831714425352
33	15.0047408762112	203.147009836116	13	4	32	1.6	0.577326223884	4.19858690718002	4.23809362637585	4.23809362638379	4.23809362637977	10.7928229808067	16.9087892547226
34	15.0336071874054	203.356939181475	13	4	33	1.65	0.577326223884	4.19858690718002	4.23809362637585	4.23809362637979	4.23809362638179	9.64231004290391	15.9143494571947
35	15.0624734985996	203.566868526835	13	4	34	1.7	0.577326223884	4.19858690719991	4.23809362639556	4.23809362637979	4.23809362638179	4.23809362638078	13.1668169276101
36	15.0913398097938	203.776797872194	13	4	35	1.75	0.577326223884	4.19858690718002	4.23809362637585	4.23809362637979	4.23809362637979	4.23809362638176	11.1375803284381
37	15.120206120988	203.986727217553	13	4	36	1.8	0.577326223884	4.19858690718002	4.23809362637585	4.23809362638373	4.23809362638176	4.23809362638075	10.4513718309081
38	15.1490724321822	204.196656562912	13	4	37	1.85	0.577326223884	4.19858690718002	4.23809362637585	4.23809362637979	4.23809362638174	4.23809362638075	9.7529029756006
39	15.1779387433764	204.406585908272	13	4	38	1.9	0.577326223884	4.19858690719991	4.23809362639556	4.23809362637979	4.23809362638174	4.23809362638078	9.09262772781622
40	15.2068050545706	204.616515253631	13	4	39	1.95	0.577326223884	4.19858690718002	4.23809362637585	4.23809362638373	4.23809362637977	4.23809362638176	8.79746579099807
41	15.2356713657648	204.82644459899	13	4	40	2	0.577326223884	4.19858690718002	4.23809362637585	4.23809362638368	4.23809362638174	4.23809362638076	8.11412982283362
42	15.264537676959	205.03637394435	13	4	41	2.05	0.577326223884	4.19858690719991	4.23809362639556	4.23809362637974	4.23809362638174	4.23809362638076	7.94462423740543
43	15.2934039881531	205.246303289709	13	4	42	2.1	0.577326223882011	4.19858690718002	4.23809362637558	4.23809362637974	4.23809362638174	4.23809362638076	7.51545830359375
44	15.3222702993473	205.456232635068	13	4	43	2.15	0.577326223884	4.19858690718002	4.23809362637585	4.23809362638368	4.23809362637977	4.23809362638175	6.94020183464234
45	15.3511366105415	205.666161980427	13	4	44	2.2	0.577326223884	4.19858690718002	4.23809362637585	4.23809362637974	4.23809362638174	4.23809362638075	4.23809362638126
46	15.3800029217357	205.876091325787	13	4	45	2.25	0.577326223884	4.19858690719991	4.23809362639556	4.23809362637979	4.23809362638174	4.23809362638075	4.23809362638126
47	15.4088692329299	206.086020671146	13	4	46	2.3	0.577326223884	4.19858690718002	4.23809362637585	4.23809362637979	4.23809362637977	4.23809362638174	4.23809362638075
48	15.4377355441241	206.295950016505	13	4	47	2.35	0.577326223884	4.19858690718002	4.23809362637585	4.23809362638373	4.23809362637979	4.23809362638174	4.23809362638124
49	15.4666018553183	206.505879361864	13	4	48	2.4	0.577326223884	4.19858690718002	4.23809362637585	4.23809362637979	4.23809362638176	4.23809362638075	4.23809362638126
50	15.4954681665125	206.715808707224	13	4	49	2.45	0.577326223884	4.19858690719991	4.23809362639556	4.23809362637979	4.23809362638174	4.23809362638075	4.23809362638126
51	15.5243344777067	206.925738052583	13	4	50	2.5	0.577326223884	4.19858690718002	4.23809362637585	4.23809362637979	4.23809362637977	4.23809362638174	4.23809362638076
52	15.5532007889009	207.135667397942	13	4	51	2.55	0.577326223884	4.19858690718002	4.23809362637585	4.23809362638373	4.23809362638174	4.23809362638075	4.23809362638126
53	15.5820671000951	207.345596743301	13	4	52	2.6	0.577326223884	4.19858690718002	4.23809362637585	4.23809362637974	4.23809362638174	4.23809362638076	4.23809362638126
54	15.6109334112893	207.555526088661	13	4	53	2.65	0.577326223884	4.19858690719991	4.23809362639556	4.23809362637974	4.23809362638174	4.23809362638076	4.23809362638125
55	15.6397997224834	207.76545543402	13	4	54	2.7	0.577326223881975	4.19858690718002	4.23809362637557	4.23809362638368	4.23809362637977	4.23809362638175	4.23809362638076
56	15.6686660336776	207.975384779379	13	4	55	2.75	0.577326223884	4.19858690718002	4.23809362637585	4.23809362638368	4.23809362638174	4.23809362638076	4.23809362638126
57	15.6975323448718	208.185314124739	13	4	56	2.8	0.577326223884	4.19858690719991	4.23809362639556	4.23809362637974	4.23809362638174	4.23809362638075	4.23809362638126
58	15.726398656066	208.395243470098	13	4	57	2.85	0.577326223884	4.19858690718002	4.23809362637585	4.23809362637979	4.23809362638174	4.23809362638174	4.23809362638126
59	15.7552649672602	208.605172815457	13	4	58	2.9	0.577326223884	4.19858690718002	4.23809362637585	4.23809362638373	4.23809362637977	4.23809362638174	4.23809362638077
60	15.7841312784544	208.815102160816	13	4	59	2.95	0.577326223884	4.19858690718002	4.23809362637585	4.23809362637979	4.23809362638176	4.23809362638075	4.23809362638126
61	15.8129975896486	209.025031506176	13	4	60	3	0.577326223884	4.19858690719991	4.23809362639556	4.23809362637979	4.23809362638176	4.23809362638075	4.23809362638126
62	15.8418639008428	209.234960851535	13	4	61	3.05	0.577326223884	4.19858690718002	4.23809362637585	4.23809362637979	4.23809362637977	4.23809362638176	4.23809362638077
63	15.870730212037	209.444890196894	13	4	62	3.1	0.577326223884	4.19858690718002	4.23809362637585	4.23809362638373	4.23809362638174	4.23809362638176	4.23809362638126
64	15.8995965232312	209.654819542253	13	4	63	3.15	0.577326223884	4.19858690718002	4.23809362637585	4.23809362637979	4.23809362638174	4.23809362638075	4.23809362638126
65	15.9284628344254	209.864748887613	13	4	64	3.2	0.577326223884	4.19858690719991	4.23809362639556	4.23809362637974	4.23809362638174	4.23809362638076	4.23809362638126
66	15.9573291456196	210.074678232972	13	4	65	3.25	0.577326223884	4.19858690718002	4.23809362637585	4.23809362638368	4.23809362637977	4.23809362638178	4.23809362638077
67	15.9861954568137	210.284607578331	13	4	66	3.3	0.577326223882011	4.19858690718002	4.23809362637558	4.23809362638368	4.23809362638179	4.23809362638079	4.23809362638126
68	16.0150617680079	210.494536923691	13	4	67	3.35	0.577326223884	4.19858690719991	4.23809362639556	4.23809362637974	4.23809362638179	4.23809362638079	4.23809362638126
69	16.0439280792021	210.70446626905	13	4	68	3.4	0.577326223884	4.19858690718002	4.23809362637585	4.23809362637974	4.23809362638174	4.23809362638078	4.23809362638126
70	16.0727943903963	210.914395614409	13	4	69	3.45	0.577326223884	4.19858690718002	4.23809362637585	4.23809362638385	4.23809362637977	4.23809362638176	4.23809362638077
71	16.1016607015905	211.124324959768	13	4	70	3.5	0.577326223884	4.19858690718002	4.23809362637585	4.23809362637991	4.23809362638179	4.23809362638078	4.23809362638126
72	16.1305270127847	211.334254305128	13	4	71	3.55	0.577326223884	4.19858690720048	4.23809362639612	4.23809362637979	4.23809362638182	4.23809362638078	4.23809362638126
73	16.1593933239789	211.544183650487	13	4	72	3.6	0.577326223884	4.19858690718002	4.23809362637585	4.23809362637979	4.23809362637985	4.23809362638176	4.23809362638126
74	16.1882596351731	211.754112995846	13	4	73	3.65	0.577326223884	4.19858690717945	4.23809362637529	4.23809362638385	4.23809362637982	4.23809362638176	4.23809362638076
75	16.2171259463673	211.964042341205	13	4	74	3.7	0.577326223884	4.19858690718002	4.23809362637585	4.23809362637979	4.23809362638179	4.23809362638078	4.23809362638126
76	16.2459922575615	212.173971686565	13	4	75	3.75	0.577326223884	4.19858690720048	4.23809362639612	4.23809362637979	4.23809362638179	4.23809362638078	4.23809362638126
77	16.2748585687557	212.383901031924	13	4	76	3.8	0.577326223884	4.19858690718002	4.23809362637585	4.23809362637985	4.23809362637977	4.23809362638178	5.5344890001354
78	16.3037248799499	212.593830377283	13	4	77	3.85	0.577326223884	4.19858690718002	4.23809362637585	4.23809362638379	4.23809362638174	4.23809362638079	8.06580580589185
79	16.332591191144	212.803759722642	13	4	78	3.9	0.577326223882011	4.19858690718002	4.23809362637558	4.23809362637974	4.23809362638179	4.23809362638079	8.81669216972762
80	16.3614575023382	213.013689068002	13	4	79	3.95	0.577326223884	4.19858690719991	4.23809362639556	4.23809362637974	4.23809362638179	4.23809362638078	9.53815026383345
81	16.3903238135324	213.223618413361	13	4	80	4	0.577326223884	4.19858690718002	4.23809362637585	4.23809362638368	4.23809362637977	4.23809362638176	11.3328100718178
82	16.4191901247266	213.43354775872	13	4	81	4.05	0.577326223884	4.19858690718002	4.23809362637585	4.23809362638373	4.23809362638174	4.23809362638075	12.9439159332641
83	16.4480564359208	213.64347710408	13	4	82	4.1	0.577326223884	4.19858690719991	4.23809362639556	4.23809362637979	4.23809362638174	4.23809362638075	17.3909575566561
84	16.476922747115	213.853406449439	13	4	83	4.15	0.577326223884	4.19858690718002	4.23809362637585	4.23809362637979	4.23809362638176	4.23809362638078	20.8070872260102
85	16.5057890583092	214.063335794798	13	4	84	4.2	0.577326223884	4.19858690718002	4.23809362637585	4.23809362638373	4.23809362637977	4.23809362638176	22.5046190444013
86	16.5346553695034	214.273265140157	13	4	85	4.25	0.577326223884	4.19858690718002	4.23809362637585	4.23809362637979	4.23809362638174	4.23809362638075	23.7006963645129
87	16.5635216806976	214.483194485517	13	4	86	4.3	0.577326223884	4.19858690719991	4.23809362639556	4.23809362637979	4.23809362638174	6.83088437389001	23.8812098054976
88	16.5923879918918	214.693123830876	13	4	87	4.35	0.577326223884	4.19858690718002	4.23809362637585	4.23809362637974	4.23809362637977	11.8935179854029	24.9131805904584
89	16.621254303086	214.903053176235	13	4	88	4.4	0.577326223884	4.19858690718002	4.23809362637585	4.23809362638368	4.23809362637976	13.3952907130745	25.6115681867939
90	16.6501206142801	215.112982521594	13	4	89	4.45	0.577326223882011	4.19858690718002	4.23809362637558	4.23809362637974	4.23809362638174	14.8382069012851	25.7376619988147
91	16.6789869254743	215.322911866954	13	4	90	4.5	0.577326223884	4.19858690719991	4.23809362639556	4.23809362637974	4.23809362638174	18.4275265172548	25.884531470265
92	16.7078532366685	215.532841212313	13	4	91	4.55	0.577326223884	4.19858690718002	4.23809362637585	4.23809362637974	9.42367512139829	21.6497382401475	26.0305197155021
93	16.7367195478627	215.742770557672	13	4	92	4.6	0.577326223884	4.19858690718002	4.23809362637585	4.23809362638373	19.5489423444241	30.5438214869305	26.4083119012945
94	16.7655858590569	215.952699903031	13	4	93	4.65	0.577326223883929	4.19858690718002	4.23809362637584	4.23809362637979	22.5524877997672	37.3760808256386	29.5163986384716
95	16.7944521702511	216.162629248391	13	4	94	4.7	0.577326223884	4.19858690719991	4.23809362639556	14.6092566164168	25.4383201761905	40.7711444624219	32.0855142106813
96	16.8233184814453	216.37255859375	13	4	95	4.75	0.577326223884	4.19858690718002	4.23809362637585	34.8597910624684	32.6169594081278	43.1632991026451	32.4883258961033
97	19.0146408081055	214.622009277344	13	4	96	4.8	43.826446533204	-35.0109863281199	56.0939085765611	40.8668819731546	39.0613828539132	43.5243259846134	32.8911375815252
98	21.7472610473633	219.133499145508	13	4	97	4.85	54.652404785156	90.2297973632801	105.490765856634	46.6385467259973	56.8495493474811	45.588267554536	33.2939492669477
99	20.9149303436279	220.631469726562	13	4	98	4.9	-16.646614074708	29.9594116210795	34.2735481798068	60.9958251898758	70.5140680248975	46.985042747207	33.6967609523696
100	19.5520629882812	221.570098876953	13	4	99	4.95	-27.257347106934	18.7725830078205	33.0964173906088	63.5135090914096	77.304195298462	47.2372303712486	34.0995726377916
101	18.0863170623779	225.077362060547	13	4	100	5	-29.314918518066	70.1452636718795	76.0244859457685	78.8393076324939	82.0885045789084	47.5309693141483	34.5023843232136
102	19.5296936035156	228.193420410156	13	4	101	5.05	28.867530822754	62.3211669921801	68.6823280842303	100.16125407664	77.6249768478285	47.8229458046235	34.905196008636
103	17.2691478729248	237.014358520508	13	4	102	5.1	-45.210914611816	176.41876220704	182.119758562055	107.969843870927	71.6275927646478	48.5785301762083	35.308007694058
104	17.9352073669434	244.026962280273	13	4	103	5.15	13.3211898803719	140.2520751953	140.883280400539	103.181183967941	71.4175976946468	54.7947036505625	35.7108193794799
105	15.2431907653809	246.427642822266	13	4	104	5.2	-53.84033203125	48.0136108398597	72.1393663620407	91.7364446042474	69.0361405663066	59.9329347949809	36.1136310649024
106	15.6515684127808	248.999481201172	13	4	105	5.25	8.16755294799801	51.4367675781199	52.0811864308396	64.4158778968018	62.4449792201689	60.7385581658258	36.5164427503244
107	15.0806655883789	248.951309204102	13	4	106	5.3	-11.418056488038	-0.963439941399997	11.4586312657626	42.6739413126533	56.5845087553338	58.9513907891605	36.9192544357463
108	17.0333213806152	250.120330810547	13	4	107	5.35	39.053115844726	23.3804321289	45.5169250248266	30.1024372616865	40.3075110049355	54.6943805484925	37.3220661211683
109	16.2112464904785	248.737564086914	13	4	108	5.4	-16.4414978027339	-27.6553344726597	32.1735974797967	21.7087744723968	39.0753392762275	53.9982311916648	37.7248778065907
110	15.7502002716064	248.684478759766	13	4	109	5.45	-9.22092437744205	-1.06170654296022	9.28184610720677	21.4325729064201	42.5616742914998	53.3609383742981	38.1276894920127
111	15.8671712875366	248.19255065918	13	4	110	5.5	2.33942031860401	-9.83856201171989	10.1128724843911	16.1991441130692	39.3886117527432	50.5772421291724	38.5305011774347
112	15.7378931045532	248.679565429688	13	4	111	5.55	-2.585563659668	9.74029541016023	10.0776234358793	35.4767372398018	40.2778047304924	48.1606537771246	38.9333128628571
113	15.5640172958374	247.727828979492	13	4	112	5.6	-3.47751617431598	-19.0347290039205	19.349781058072	55.020911321313	37.7611683323371	40.0721939011855	39.3361245482791
114	9.13939952850342	247.938720703125	13	4	113	5.65	-128.49235534668	4.21783447266023	128.56156311346	57.0684490330896	36.5788646886828	34.0455579333213	39.7389362337015
115	3.81836986541748	248.496032714844	13	4	114	5.7	-106.420593261719	11.1462402343801	107.002716514763	59.1230365545646	37.6857361822896	31.4561176673829	40.141747919123
116	3.81917638538264	247.478504982315	13	4	115	5.75	0.0161303993032025	-20.3505546505801	20.3505610432742	59.3231925516051	38.7095050381759	29.8695863980037	40.5445596045455
117	3.81998290534781	246.460977249787	13	4	116	5.8	0.0161303993033979	-20.3505546505602	20.3505610432543	37.6809921375638	39.7367987989154	30.3141828868792	39.6509759162128
118	3.82078942531297	245.443449517258	13	4	117	5.85	0.0161303993032025	-20.3505546505801	20.3505610432742	20.3505610432661	39.8368767974356	29.0558646878006	37.5224707958788
119	3.82159594527814	244.42592178473	13	4	118	5.9	0.0161303993033979	-20.3505546505596	20.3505610432537	20.3505610432621	29.015776590415	28.4647128659745	37.1743961174655
120	3.8224024652433	243.408394052201	13	4	119	5.95	0.0161303993032025	-20.3505546505801	20.3505610432742	20.3505610432661	20.3505610432661	29.0181486127768	36.8557497087816
121	3.82320898520846	242.390866319673	13	4	120	6	0.0161303993031936	-20.3505546505602	20.3505610432543	20.3505610432661	20.3505610432641	29.530033040721	35.4639015862192
122	3.82401550517363	241.373338587144	13	4	121	6.05	0.0161303993034068	-20.3505546505801	20.3505610432742	20.3505610432661	20.3505610432661	30.0436799210907	34.2556074101948
123	3.82482202513879	240.355810854615	13	4	122	6.1	0.0161303993031936	-20.3505546505801	20.3505610432742	20.3505610432661	20.3505610432641	30.0937189203498	30.2113774722253
124	3.82562854510395	239.338283122087	13	4	123	6.15	0.0161303993032025	-20.3505546505596	20.3505610432537	20.3505610432661	20.3505610432661	24.6831688168405	27.1980594882932
125	3.82643506506912	238.320755389558	13	4	124	6.2	0.0161303993033979	-20.3505546505801	20.3505610432742	20.3505610432661	20.3505610432641	20.3505610432651	25.903339355324
126	3.82724158503428	237.30322765703	13	4	125	6.25	0.0161303993032025	-20.3505546505602	20.3505610432543	20.350561043262	20.3505610432661	20.3505610432651	25.1100737206344
127	3.82804810499945	236.285699924501	13	4	126	6.3	0.0161303993033979	-20.3505546505801	20.3505610432742	20.3505610432661	20.3505610432661	20.3505610432651	25.3323719650722
128	3.82885462496461	235.268172191973	13	4	127	6.35	0.0161303993032025	-20.3505546505596	20.3505610432537	20.3505610432621	20.3505610432641	20.3505610432651	24.7032128655333
129	3.82966114492977	234.250644459444	13	4	128	6.4	0.0161303993032025	-20.3505546505801	20.3505610432742	20.3505610432661	20.3505610432661	20.3505610432661	24.4076369546198
130	3.83046766489494	233.233116726916	13	4	129	6.45	0.0161303993033979	-20.3505546505602	20.3505610432543	20.3505610432661	20.3505610432641	20.3505610432651	24.6843548280215
131	3.8312741848601	232.215588994387	13	4	130	6.5	0.0161303993032025	-20.3505546505801	20.3505610432742	20.3505610432661	20.3505610432661	20.3505610432661	24.940297041993
132	3.83208070482526	231.198061261858	13	4	131	6.55	0.0161303993031936	-20.3505546505801	20.3505610432742	20.3505610432661	20.3505610432641	20.3505610432651	25.1971204821779
133	3.83288722479043	230.18053352933	13	4	132	6.6	0.0161303993034068	-20.3505546505596	20.3505610432537	20.3505610432661	20.3505610432661	20.3505610432651	25.2221399818075
134	3.83369374475559	229.163005796801	13	4	133	6.65	0.0161303993031936	-20.3505546505801	20.3505610432742	20.3505610432661	20.3505610432661	20.3505610432651	22.5168649300528
135	3.83450026472076	228.145478064273	13	4	134	6.7	0.0161303993034068	-20.3505546505602	20.3505610432543	20.350561043262	20.3505610432661	20.3505610432651	20.3505610432656
136	3.83530678468592	227.127950331744	13	4	135	6.75	0.0161303993031936	-20.3505546505801	20.3505610432742	20.3505610432661	20.3505610432661	20.3505610432651	20.3505610432651
137	3.83611330465108	226.110422599216	13	4	136	6.8	0.0161303993032025	-20.3505546505596	20.3505610432537	20.3505610432661	20.3505610432641	20.3505610432651	20.3505610432656
138	3.83691982461625	225.092894866687	13	4	137	6.85	0.0161303993033979	-20.3505546505801	20.3505610432742	20.3505610432661	20.3505610432661	20.3505610432661	20.3505610432651
139	3.83772634458141	224.075367134158	13	4	138	6.9	0.0161303993032025	-20.3505546505801	20.3505610432742	20.3505610432661	20.3505610432641	20.3505610432651	20.3505610432656
140	3.83853286454657	223.05783940163	13	4	139	6.95	0.0161303993032025	-20.3505546505602	20.3505610432543	20.3505610432661	20.3505610432661	20.3505610432661	20.3505610432651
141	3.83933938451174	222.040311669101	13	4	140	7	0.0161303993033979	-20.3505546505801	20.3505610432742	20.3505610432661	20.3505610432641	20.3505610432651	20.3505610432656
142	3.8401459044769	221.022783936573	13	4	141	7.05	0.0161303993032025	-20.3505546505596	20.3505610432537	20.3505610432621	20.3505610432661	20.3505610432651	20.3505610432651
143	3.84095242444207	220.005256204044	13	4	142	7.1	0.0161303993033979	-20.3505546505801	20.3505610432742	20.3505610432661	20.3505610432661	20.3505610432651	20.3505610432651
144	3.84175894440723	218.987728471516	13	4	143	7.15	0.0161303993032025	-20.3505546505602	20.3505610432543	20.350561043262	20.3505610432641	20.3505610432651	20.3505610432656
145	3.84256546437239	217.970200738987	13	4	144	7.2	0.0161303993031936	-20.3505546505801	20.3505610432742	20.3505610432661	20.3505610432661	20.3505610432661	20.3505610432651
146	3.84337198433756	216.952673006459	13	4	145	7.25	0.0161303993034068	-20.3505546505596	20.3505610432537	20.3505610432661	20.3505610432641	20.3505610432651	20.3505610432656
147	3.84417850430272	215.93514527393	13	4	146	7.3	0.0161303993031936	-20.3505546505801	20.3505610432742	20.3505610432661	20.3505610432661	20.3505610432661	20.3505610432651
148	3.84498502426788	214.917617541401	13	4	147	7.35	0.0161303993032025	-20.3505546505801	20.3505610432742	20.3505610432661	20.3505610432641	20.3505610432651	20.3505610432656
149	3.84579154423305	213.900089808873	13	4	148	7.4	0.0161303993033979	-20.3505546505602	20.3505610432543	20.3505610432661	20.3505610432661	20.3505610432651	20.3505610432651
150	3.84659806419821	212.882562076344	13	4	149	7.45	0.0161303993032025	-20.3505546505801	20.3505610432742	20.3505610432661	20.350561043266	20.3505610432651	20.3505610432656
151	3.84740458416338	211.865034343816	13	4	150	7.5	0.0161303993033979	-20.3505546505596	20.3505610432537	20.3505610432621	20.3505610432661	20.3505610432651	20.3505610432656
152	3.84821110412854	210.847506611287	13	4	151	7.55	0.0161303993032025	-20.3505546505801	20.3505610432742	20.3505610432661	20.3505610432661	20.3505610432651	20.3505610432651
153	3.8490176240937	209.829978878759	13	4	152	7.6	0.0161303993032025	-20.3505546505602	20.3505610432543	20.350561043266	20.3505610432641	20.3505610432651	20.3505610432656
154	3.84982414405887	208.81245114623	13	4	153	7.65	0.0161303993033979	-20.3505546505801	20.3505610432742	20.3505610432661	20.3505610432661	20.3505610432661	20.3505610432651
155	3.85063066402403	207.794923413701	13	4	154	7.7	0.0161303993032025	-20.3505546505795	20.3505610432736	20.3505610432661	20.3505610432641	20.3505610432651	20.3505610432656
156	3.8514371839892	206.777395681173	13	4	155	7.75	0.0161303993033979	-20.3505546505602	20.3505610432543	20.3505610432661	20.3505610432661	20.3505610432661	20.3505610432651
157	3.85224370395436	205.759867948644	13	4	156	7.8	0.0161303993032025	-20.3505546505801	20.3505610432742	20.3505610432661	20.3505610432641	20.3505610432651	20.3505610432656
158	3.85305022391952	204.742340216116	13	4	157	7.85	0.0161303993031936	-20.3505546505602	20.3505610432543	20.3505610432621	20.3505610432661	20.3505610432651	20.3505610432651
159	3.85385674388469	203.724812483587	13	4	158	7.9	0.0161303993033979	-20.3505546505801	20.3505610432742	20.3505610432661	20.350561043266	20.3505610432651	20.3505610432651
160	3.85466326384985	202.707284751059	13	4	159	7.95	0.0161303993032025	-20.3505546505596	20.3505610432537	20.3505610432621	20.3505610432641	20.3505610432651	20.3505610432656
161	3.85546978381501	201.68975701853	13	4	160	8	0.0161303993032025	-20.3505546505801	20.3505610432742	20.3505610432661	20.3505610432661	20.3505610432661	20.3505610432651
162	3.85627630378018	200.672229286002	13	4	161	8.05	0.0161303993033979	-20.3505546505602	20.3505610432543	20.350561043266	20.3505610432641	20.3505610432651	20.3505610432656
163	3.85708282374534	199.654701553473	13	4	162	8.1	0.0161303993032025	-20.3505546505801	20.3505610432742	20.3505610432661	20.3505610432661	20.3505610432661	20.3505610432651
164	3.85788934371051	198.637173820944	13	4	163	8.15	0.0161303993033979	-20.3505546505795	20.3505610432736	20.3505610432661	20.3505610432641	20.3505610432651	20.3505610432656
165	3.85869586367567	197.619646088416	13	4	164	8.2	0.0161303993032025	-20.3505546505602	20.3505610432543	20.3505610432661	20.3505610432661	20.3505610432651	20.3505610432651
166	3.85950238364083	196.602118355887	13	4	165	8.25	0.0161303993032025	-20.3505546505801	20.3505610432742	20.3505610432661	20.3505610432661	20.3505610432651	20.3505610432656
167	3.860308903606	195.584590623359	13	4	166	8.3	0.0161303993033979	-20.3505546505602	20.3505610432543	20.3505610432621	20.3505610432661	20.3505610432651	20.3505610432656
168	3.86111542357116	194.56706289083	13	4	167	8.35	0.0161303993032025	-20.3505546505801	20.3505610432742	20.3505610432661	20.350561043266	20.3505610432651	20.3505610432651
169	3.86192194353632	193.549535158302	13	4	168	8.4	0.0161303993031936	-20.3505546505596	20.3505610432537	20.3505610432661	20.3505610432641	20.3505610432651	20.3505610432656
170	3.86272846350149	192.532007425773	13	4	169	8.45	0.0161303993033979	-20.3505546505801	20.3505610432742	20.3505610432661	20.3505610432661	20.3505610432661	20.3505610432651
171	3.86353498346665	191.514479693244	13	4	170	8.5	0.0161303993032025	-20.3505546505801	20.3505610432742	20.350561043266	20.3505610432641	20.3505610432651	20.3505610432656
172	3.86434150343182	190.496951960716	13	4	171	8.55	0.0161303993033979	-20.3505546505602	20.3505610432543	20.3505610432661	20.3505610432661	20.3505610432661	20.3505610432651
173	3.86514802339698	189.479424228187	13	4	172	8.6	0.0161303993032025	-20.3505546505795	20.3505610432736	20.3505610432661	20.3505610432641	20.3505610432651	20.3505610432656
174	3.86595454336214	188.461896495659	13	4	173	8.65	0.0161303993032025	-20.3505546505602	20.3505610432543	20.3505610432621	20.3505610432661	20.3505610432651	20.3505610432651
175	3.86676106332731	187.44436876313	13	4	174	8.7	0.0161303993033979	-20.3505546505801	20.3505610432742	20.3505610432661	20.3505610432661	20.3505610432651	20.3505610432651
176	3.86756758329247	186.426841030602	13	4	175	8.75	0.0161303993032025	-20.3505546505602	20.3505610432543	20.3505610432621	20.3505610432641	20.3505610432651	20.3505610432656
177	3.86837410325763	185.409313298073	13	4	176	8.8	0.0161303993032025	-20.3505546505801	20.3505610432742	20.3505610432661	20.350561043266	20.3505610432661	20.3505610432651
178	3.8691806232228	184.391785565545	13	4	177	8.85	0.0161303993033979	-20.3505546505596	20.3505610432537	20.3505610432661	20.3505610432641	20.3505610432651	20.3505610432656
179	3.86998714318796	183.374257833016	13	4	178	8.9	0.0161303993032025	-20.3505546505801	20.3505610432742	20.3505610432661	20.3505610432661	20.3505610432661	20.3505610432651
180	3.87079366315313	182.356730100487	13	4	179	8.95	0.0161303993033979	-20.3505546505801	20.3505610432742	20.350561043266	20.3505610432641	20.3505610432651	20.3505610432656
181	3.87160018311829	181.339202367959	13	4	180	9	0.0161303993031936	-20.3505546505602	20.3505610432543	20.3505610432661	20.3505610432661	20.3505610432651	20.3505610432651
182	3.87240670308345	180.32167463543	13	4	181	9.05	0.0161303993032025	-20.3505546505795	20.3505610432736	20.3505610432661	20.350561043266	20.3505610432651	20.3505610432656
183	3.87321322304862	179.304146902902	13	4	182	9.1	0.0161303993033979	-20.3505546505602	20.3505610432543	20.3505610432621	20.3505610432661	20.3505610432651	20.3505610432656
184	3.87401974301378	178.286619170373	13	4	183	9.15	0.0161303993032025	-20.3505546505801	20.3505610432742	20.3505610432661	20.3505610432661	20.3505610432651	20.3505610432651
185	3.87482626297894	177.269091437845	13	4	184	9.2	0.0161303993032025	-20.3505546505602	20.3505610432543	20.3505610432661	20.3505610432641	20.3505610432651	20.3505610432656
186	3.87563278294411	176.251563705316	13	4	185	9.25	0.0161303993033979	-20.3505546505801	20.3505610432742	20.3505610432661	20.3505610432661	20.3505610432661	20.3505610432651
187	3.87643930290927	175.234035972787	13	4	186	9.3	0.0161303993032025	-20.3505546505795	20.3505610432736	20.3505610432661	20.3505610432641	20.3505610432651	20.3505610432656
188	3.87724582287444	174.216508240259	13	4	187	9.35	0.0161303993033979	-20.3505546505602	20.3505610432543	20.3505610432661	20.3505610432661	20.3505610432661	20.3505610432651
189	3.8780523428396	173.19898050773	13	4	188	9.4	0.0161303993032025	-20.3505546505801	20.3505610432742	20.3505610432661	20.3505610432641	20.3505610432651	20.3505610432656
190	3.87885886280476	172.181452775202	13	4	189	9.45	0.0161303993032025	-20.3505546505602	20.3505610432543	20.3505610432621	20.3505610432661	20.3505610432651	20.3505610432656
191	3.87966538276993	171.163925042673	13	4	190	9.5	0.0161303993033979	-20.3505546505801	20.3505610432742	20.3505610432661	20.350561043266	20.3505610432651	20.3505610432651
192	3.88047190273509	170.146397310145	13	4	191	9.55	0.0161303993031936	-20.3505546505596	20.3505610432537	20.3505610432621	20.3505610432641	20.3505610432651	20.3505610432656
193	3.88127842270025	169.128869577616	13	4	192	9.6	0.0161303993032025	-20.3505546505801	20.3505610432742	20.3505610432661	20.3505610432661	20.3505610432661	20.3505610432651
194	3.88208494266542	168.111341845088	13	4	193	9.65	0.0161303993033979	-20.3505546505602	20.3505610432543	20.350561043266	20.3505610432641	20.3505610432651	20.3505610432656
195	3.88289146263058	167.093814112559	13	4	194	9.7	0.0161303993032025	-20.3505546505801	20.3505610432742	20.3505610432661	20.3505610432661	20.3505610432661	20.3505610432651
196	3.88369798259575	166.07628638003	13	4	195	9.75	0.0161303993033979	-20.3505546505795	20.3505610432736	20.3505610432661	20.3505610432641	20.3505610432651	20.3505610432656
197	3.88450450256091	165.058758647502	13	4	196	9.8	0.0161303993032025	-20.3505546505602	20.3505610432543	20.3505610432661	20.3505610432661	20.3505610432651	20.3505610432651
198	3.88531102252607	164.041230914973	13	4	197	9.85	0.0161303993032025	-20.3505546505801	20.3505610432742	20.3505610432661	20.3505610432661	20.3505610432651	20.3505610432656
199	3.88611754249124	163.023703182445	13	4	198	9.9	0.0161303993033979	-20.3505546505602	20.3505610432543	20.3505610432621	20.3505610432661	20.3505610432651	20.3505610432656
200	3.8869240624564	162.006175449916	13	4	199	9.95	0.0161303993032025	-20.3505546505801	20.3505610432742	20.3505610432661	20.350561043266	20.3505610432661	20.3505610432651
201	3.88773058242157	160.988647717388	13	4	200	10	0.0161303993033979	-20.3505546505596	20.3505610432537	20.3505610432661	20.3505610432641	20.3505610432651	20.3505610432656
202	3.88853710238673	159.971119984859	13	4	201	10.05	0.0161303993032025	-20.3505546505801	20.3505610432742	20.3505610432661	20.3505610432661	20.3505610432661	20.3505610432651
203	3.88934362235189	158.95359225233	13	4	202	10.1	0.0161303993031936	-20.3505546505801	20.3505610432742	20.350561043266	20.3505610432641	20.3505610432651	20.3505610432656
204	3.89015014231706	157.936064519802	13	4	203	10.15	0.0161303993034068	-20.3505546505602	20.3505610432543	20.3505610432661	20.3505610432661	20.3505610432661	20.3505610432651
205	3.89095666228222	156.918536787273	13	4	204	10.2	0.0161303993031936	-20.3505546505795	20.3505610432736	20.3505610432661	20.350561043266	20.3505610432651	20.3505610432656
206	3.89176318224738	155.901009054745	13	4	205	10.25	0.0161303993032025	-20.3505546505602	20.3505610432543	20.3505610432621	20.3505610432661	20.3505610432651	20.3505610432651
207	3.89256970221255	154.883481322216	13	4	206	10.3	0.0161303993033979	-20.3505546505801	20.3505610432742	20.3505610432661	20.3505610432661	20.3505610432651	20.3505610432651
208	3.89337622217771	153.865953589688	13	4	207	10.35	0.0161303993032025	-20.3505546505602	20.3505610432543	20.3505610432661	20.3505610432641	20.3505610432651	20.3505610432656
209	3.89418274214288	152.848425857159	13	4	208	10.4	0.0161303993033979	-20.3505546505801	20.3505610432742	20.3505610432661	20.350561043266	20.3505610432661	20.3505610432651
210	3.89498926210804	151.83089812463	13	4	209	10.45	0.0161303993032025	-20.3505546505795	20.3505610432736	20.3505610432661	20.3505610432641	20.3505610432651	20.3505610432656
211	3.8957957820732	150.813370392102	13	4	210	10.5	0.0161303993032025	-20.3505546505602	20.3505610432543	20.3505610432661	20.3505610432661	20.3505610432661	20.3505610432651
212	3.89660230203837	149.795842659573	13	4	211	10.55	0.0161303993033979	-20.3505546505801	20.3505610432742	20.350561043266	20.3505610432641	20.3505610432651	20.3505610432656
213	3.89740882200353	148.778314927045	13	4	212	10.6	0.0161303993032025	-20.3505546505602	20.3505610432543	20.3505610432621	20.3505610432661	20.3505610432651	20.3505610432651
214	3.89821534196869	147.760787194516	13	4	213	10.65	0.0161303993031936	-20.3505546505795	20.3505610432736	20.3505610432661	20.350561043266	20.3505610432651	20.3505610432656
215	3.89902186193386	146.743259461988	13	4	214	10.7	0.0161303993034068	-20.3505546505602	20.3505610432543	20.3505610432621	20.3505610432641	20.3505610432651	20.5176729954237
216	3.89982838189902	145.725731729459	13	4	215	10.75	0.0161303993031936	-20.3505546505801	20.3505610432742	20.3505610432661	20.3505610432661	20.3505610432651	20.7037845948049
217	3.90063490186419	144.708203996931	13	4	216	10.8	0.0161303993034068	-20.3505546505602	20.3505610432543	20.3505610432661	20.3505610432641	20.3505610432651	20.7313677223815
218	3.90144142182935	143.690676264402	13	4	217	10.85	0.0161303993031936	-20.3505546505801	20.3505610432742	20.3505610432661	20.350561043266	20.3505610432661	21.5464755096246
219	3.90224794179451	142.673148531873	13	4	218	10.9	0.0161303993032025	-20.3505546505795	20.3505610432736	20.3505610432661	20.3505610432641	20.3505610432651	21.59452681226
220	3.90305446175968	141.655620799345	13	4	219	10.95	0.0161303993033979	-20.3505546505602	20.3505610432543	20.3505610432661	20.3505610432661	20.3505610432651	22.144694144755
221	3.90386098172484	140.638093066816	13	4	220	11	0.0161303993032025	-20.3505546505801	20.3505610432742	20.350561043266	20.3505610432641	20.3505610432651	22.69486147725
222	3.90466750169	139.620565334288	13	4	221	11.05	0.0161303993032025	-20.3505546505602	20.3505610432543	20.3505610432621	20.3505610432661	20.3505610432651	23.245028809745
223	3.90547402165517	138.603037601759	13	4	222	11.1	0.0161303993033979	-20.3505546505795	20.3505610432736	20.3505610432661	20.350561043266	20.3505610432651	23.79519614224
224	3.90628054162033	137.585509869231	13	4	223	11.15	0.0161303993032025	-20.3505546505602	20.3505610432543	20.3505610432621	20.3505610432641	20.3505610432651	24.3453634747355
225	3.9070870615855	136.567982136702	13	4	224	11.2	0.0161303993033979	-20.3505546505801	20.3505610432742	20.3505610432661	20.3505610432661	20.6847849475824	24.89553080723
226	3.90789358155066	135.550454404174	13	4	225	11.25	0.0161303993032025	-20.3505546505602	20.3505610432543	20.3505610432661	20.3505610432641	21.0570081463448	25.4456981397255
227	3.90870010151582	134.532926671645	13	4	226	11.3	0.0161303993031936	-20.3505546505801	20.3505610432742	20.3505610432661	20.350561043266	21.1121744014979	25.9958654722205
228	3.90950662148099	133.515398939116	13	4	227	11.35	0.0161303993034068	-20.3505546505795	20.3505610432736	20.3505610432661	20.3505610432641	22.7423899759842	26.546032804716
229	3.91031314144615	132.497871206588	13	4	228	11.4	0.0161303993031936	-20.3505546505602	20.3505610432543	20.3505610432661	20.3505610432661	22.8384925812538	27.096200137211
230	3.91111966141131	131.480343474059	13	4	229	11.45	0.0161303993032025	-20.3505546505801	20.3505610432742	20.350561043266	21.0190088518986	23.9388272462448	27.6463674697056
231	3.91192618137648	130.462815741531	13	4	230	11.5	0.0161303993033979	-20.3505546505602	20.3505610432543	20.3505610432621	21.7634552494254	25.0391619112339	28.1965348022011
232	3.91273270134164	129.445288009002	13	4	231	11.55	0.0161303993032025	-20.3505546505795	20.3505610432736	20.3505610432661	21.8737877597297	26.1394965762249	28.7467021346961
233	3.91353922130681	128.427760276474	13	4	232	11.6	0.0161303993033979	-20.3505546505602	20.3505610432543	21.6874566605312	25.1342189087024	27.2398312412149	29.2968694671911
234	3.91434574127197	127.410232543945	13	4	233	11.65	0.0161303993032025	-20.3505546505801	20.3505610432742	23.1763494555847	25.3264241192436	28.3401659062059	29.8470367996861
235	5.25738668441772	127.563446044922	13	4	234	11.7	26.860818862915	3.06427001954006	27.0350391295996	23.3970144761934	27.5270934492236	29.440500571195	30.3972041321816
236	3.89652442932129	127.845336914062	13	4	235	11.75	-27.2172451019286	5.63781738279999	27.7950250185219	29.9178767741426	29.7277627792037	30.5408352361859	30.9473714646766
237	3.18761730194092	127.04027557373	13	4	236	11.8	-14.1781425476074	-16.1012268066401	21.4538861463172	30.302287195221	31.9284321091837	31.641169901176	31.4975387971721
238	3.76157760620117	129.625061035156	13	4	237	11.85	11.479206085205	51.6957092285199	52.9548725330001	33.366730237916	34.1291014391657	32.741504566166	32.0477061296666
239	4.83388423919678	129.92561340332	13	4	238	11.9	21.4461326599122	6.01104736328011	22.2726131486664	36.2791761028226	36.3297707691458	33.841839231157	32.5978734621617
240	5.10103452205658	132.026559193929	13	4	239	11.95	5.34300565719599	42.0189158121798	42.3572543430742	40.459849742174	37.8619922904913	34.9421738961461	33.1480407946572
241	5.36818480491638	134.127504984537	13	4	240	12	5.34300565719601	42.0189158121605	42.3572543430551	38.3403261041888	39.3182152229465	36.0425085611371	33.6982081271522
242	5.63533508777618	136.228450775146	13	4	241	12.05	5.34300565719599	42.0189158121798	42.3572543430742	42.3572543430705	41.4085520426223	37.1428432261271	34.2483754596472
243	5.90248537063598	138.329396565755	13	4	242	12.1	5.34300565719601	42.0189158121798	42.3572543430742	42.3572543430666	40.3487902236297	38.2431778911171	34.7985427921422
244	6.16963565349578	140.430342356364	13	4	243	12.15	5.34300565719599	42.0189158121804	42.3572543430748	42.3572543430704	42.3572543430705	39.3435125561071	36.2952963445881
245	6.43678593635558	142.531288146972	13	4	244	12.2	5.34300565719601	42.0189158121599	42.3572543430545	42.3572543430705	42.3572543430685	40.1096233167809	36.6262343305361
246	6.70393621921539	144.632233937581	13	4	245	12.25	5.3430056571962	42.0189158121798	42.3572543430743	42.3572543430705	42.3572543430705	40.8377347830085	36.7874671164288
247	6.97108650207519	146.73317972819	13	4	246	12.3	5.34300565719599	42.0189158121804	42.3572543430748	42.3572543430704	42.3572543430705	41.8829031928464	39.8638999301174
248	7.23823678493499	148.834125518799	13	4	247	12.35	5.34300565719599	42.0189158121798	42.3572543430742	42.3572543430705	42.3572543430685	41.3530222833491	44.5193458373078
249	7.50538706779479	150.935071309408	13	4	248	12.4	5.34300565719601	42.0189158121798	42.3572543430742	42.3572543430705	42.3572543430685	42.3572543430695	46.7730466951023
250	7.77253735065459	153.036017100016	13	4	249	12.45	5.34300565719599	42.0189158121605	42.3572543430551	42.3572543430704	42.3572543430705	42.3572543430695	47.9440182502913
251	8.03968763351439	155.136962890625	13	4	250	12.5	5.34300565719601	42.0189158121798	42.3572543430742	42.3572543430666	42.3572543430705	42.3572543430705	47.6623671859966
252	8.30683791637419	157.237908681234	13	4	251	12.55	5.34300565719601	42.0189158121798	42.3572543430742	42.3572543430666	42.3572543430705	42.3572543430695	47.5460810729646
253	8.57398819923399	159.338854471842	13	4	252	12.6	5.34300565719597	42.0189158121605	42.3572543430551	42.3572543430704	42.3572543430685	42.3572543430695	47.6393581731699
254	8.84113848209379	161.439800262451	13	4	253	12.65	5.34300565719601	42.0189158121798	42.3572543430742	42.3572543430705	42.3572543430685	44.2504267829703	47.8632812592862
255	9.10828876495359	163.54074605306	13	4	254	12.7	5.34300565719601	42.0189158121798	42.3572543430742	42.3572543430705	42.3572543430705	43.8119680898773	47.5542509861801
256	9.37543904781339	165.641691843669	13	4	255	12.75	5.34300565719601	42.0189158121804	42.3572543430748	42.3572543430704	42.3572543430705	43.0340989966717	47.631303315733
257	9.64258933067319	167.742637634278	13	4	256	12.8	5.34300565719597	42.0189158121798	42.3572543430742	42.3572543430705	42.3572543430685	48.0866299590589	48.1497890232409
258	9.909739613533	169.843583424886	13	4	257	12.85	5.34300565719622	42.0189158121599	42.3572543430545	42.3572543430705	42.3572543430705	56.2971871084496	47.5256189825602
259	10.1768898963928	171.944529215495	13	4	258	12.9	5.34300565719597	42.0189158121804	42.3572543430748	42.3572543430704	46.143599222872	59.7042541590477	47.6288639208846
260	10.4440401792526	174.045475006104	13	4	259	12.95	5.34300565719601	42.0189158121798	42.3572543430742	42.3572543430666	45.2666818366841	60.9458626044365	46.7669801233948
261	10.7111904621124	176.146420796713	13	4	260	13	5.34300565719601	42.0189158121798	42.3572543430742	42.3572543430705	43.710943650273	59.2822258108562	46.2882893843408
262	10.9783407449722	178.247366587321	13	4	261	13.05	5.34300565719601	42.0189158121605	42.3572543430551	49.9299441026735	53.8160055750473	57.9493189198022	45.4659961943976
263	11.245491027832	180.34831237793	13	4	262	13.1	5.34300565719597	42.0189158121798	42.3572543430742	48.1761093302976	70.2371198738307	57.0355384552226	45.0249675578781
264	14.6597557067871	182.453353881836	13	4	263	13.15	68.285293579102	42.1008300781199	80.2207031410899	45.0646329574755	77.0512539750268	56.3830499624653	44.0218093916119
265	16.0874519348145	183.337707519531	13	4	264	13.2	28.553924560548	17.6870727539	33.5880804811948	65.274756807028	79.5344708658025	54.9988786555793	43.7289403306001
266	16.7541465759277	184.500076293945	13	4	265	13.25	13.333892822264	23.2473754882801	26.7998724789636	98.1169854045909	76.207197278642	54.4248718484575	43.02602867225
267	21.2199573516846	190.109985351562	13	4	266	13.3	89.316215515138	112.19818115234	143.407873590817	104.17256384738	73.5413834965359	54.4166748536354	42.6492638921996
268	27.1634292602539	198.55696105957	13	4	267	13.35	118.869438171386	168.93951416016	206.568397330889	110.892832401307	71.7138225673748	53.6982156817713	42.4497242123643
269	30.4305381774902	203.012390136719	13	4	268	13.4	65.342178344726	89.1085815429801	110.498595355036	107.349761599809	66.6225007020585	52.9004734986997	41.4642273745409
270	32.1306076049805	205.909942626953	13	4	269	13.45	34.001388549806	57.9510498046801	67.1894232508316	81.8080101860438	64.7310754744746	51.17670590372	40.9342534117563
271	32.0674514770508	206.359756469727	13	4	270	13.5	-1.26312255859389	8.99627685547955	9.08451847146924	45.3106597301587	65.1388000466421	50.2193244256112	40.1234225767951
272	31.3325786590576	206.635650634766	13	4	271	13.55	-14.6974563598641	5.51788330078011	15.6991165219937	29.072437556737	55.0173441322235	48.5747380457256	39.4762976516864
273	30.1879215240479	207.009246826172	13	4	272	13.6	-22.893142700194	7.47192382811988	24.0816450514634	18.5693185476417	37.1593114897119	47.6926807726868	38.5094402015386
274	31.5604972839355	207.522430419922	13	4	273	13.65	27.451515197752	10.263671875	29.3074844879269	22.9278384934756	28.7496930223725	43.7931920002535	38.1041443933271
275	30.8453598022461	207.686386108398	13	4	274	13.7	-14.302749633788	3.27911376952045	14.6738282053553	28.2266780784032	22.8189409416375	43.6459125713229	37.1801581890006
276	32.2505416870117	207.046890258789	13	4	275	13.75	28.1036376953119	-12.7899169921801	30.8771182006387	29.0079632492651	24.2314515725804	43.0179583478283	36.4179681562319
277	31.3878879547119	208.972122192383	13	4	276	13.8	-17.253074645996	38.5046386718801	42.1933144466319	28.4269484880081	23.6080925949154	37.2118978253404	35.597248404504
278	32.4326972961426	208.041152954102	13	4	277	13.85	20.896186828614	-18.6193847656205	27.9880709057727	27.0685633356333	23.6715389779987	28.6022613162791	34.6610196633078
279	31.1641330718994	207.675827026367	13	4	278	13.9	-25.371284484864	-7.30651855470001	26.4024106816419	25.5350646516852	20.9638832984486	23.2242005900341	35.5256541443042
280	31.524959564209	207.83430480957	13	4	279	13.95	7.21652984619197	3.16955566406023	7.88190244348126	18.9895071114276	22.5607496681712	20.9226442190761	38.115868445287
281	32.6806144714355	207.940032958984	13	4	280	14	23.11309814453	2.11456298828011	23.2096247808981	18.3351147067324	20.8971166490145	20.964619342734	42.2971028173537
282	33.0848121643066	208.186233520508	13	4	281	14.05	8.08395385742202	4.92401123048012	9.465526745344	13.5008181088891	19.4064515184572	21.0032763835706	47.8836556355198
283	32.3176155090332	207.217407226562	13	4	282	14.1	-15.3439331054679	-19.3765258789205	24.7161088822967	18.0529360007091	20.0452111428462	19.9833419478545	53.4702084536855
284	32.4199829101562	207.26171875	13	4	283	14.15	2.04734802245994	0.886230468760232	2.2309276924252	16.2591686463439	17.6987081576957	19.825238824189	58.1101750519008
285	33.7941932678223	206.584259033203	13	4	284	14.2	27.484207153322	-13.5491943359398	30.6424919025816	19.8233959254869	19.0263474965147	19.3614377224219	64.6681048558101
286	33.1373672485352	206.859176635742	13	4	285	14.25	-13.136520385742	5.49835205077954	14.240788009072	21.75530757896	17.6977871128876	18.4110644640062	71.3957398597754
287	34.1920356750488	207.724670410156	13	4	286	14.3	21.093368530272	17.3098754882801	27.286663141059	21.8965982065024	18.3984601722259	16.7778219553726	75.2081748359437
288	32.8250465393066	206.682769775391	13	4	287	14.35	-27.339782714844	-20.8380126953	34.3756671496622	19.9997589923204	16.2951449177103	15.6238236448443	77.4415967186108
289	32.9114570617676	206.801528930664	13	4	288	14.4	1.72821044922003	2.37518310546022	2.93738083013711	19.1364055794313	18.6865943499295	18.1508347899088	77.5549059650862
290	33.5555419921875	207.640777587891	13	4	289	14.45	12.881698608398	16.7849731445398	21.1582958316714	16.9735244189648	16.1621257766727	25.055030986854	77.761151904984
291	33.1142959594727	207.867752075195	13	4	290	14.5	-8.82492065429602	4.53948974608011	9.92402094462658	10.8349822564605	15.9250122789979	34.3748812090961	78.4781278647717
292	32.491138458252	207.329223632812	13	4	291	14.55	-12.4631500244139	-10.7705688476602	16.4722573387268	15.4765904933566	14.1491923922879	47.192573225314	78.6372163329034
293	32.5023307800293	207.513031005859	13	4	292	14.6	0.22384643554588	3.67614746094034	3.68295633714068	12.324492561025	11.2024361468423	59.2477361346841	78.524225007392
294	33.6806716918945	206.946929931641	13	4	293	14.65	23.5668182373041	-11.3220214843602	26.1454220146175	12.7136189785645	18.6029614221219	72.427158103548	77.9584727443358
295	33.4382247924805	207.065505981445	13	4	294	14.7	-4.84893798828011	2.37152099608011	5.39780617001341	11.324860365611	31.0837144771932	85.6902971402974	77.6271851262616
296	33.2873115539551	206.49153137207	13	4	295	14.75	-3.01826477050795	-11.4794921875	11.8696530323242	11.5698900372241	51.0519753053046	99.7735213717224	77.7157520676615
297	33.2965507507324	206.015197753906	13	4	296	14.8	0.184783935546022	-9.52667236328011	9.52846427395942	21.7293323508871	75.9866862784021	113.204451846547	77.2367505868924
298	33.1351318359375	206.200042724609	13	4	297	14.85	-3.22837829589801	3.69689941406023	4.9081046952061	49.8429363933614	102.200327351658	126.280932120943	78.0517687098446
299	36.1606292724609	203.823745727539	13	4	298	14.9	60.509948730468	-47.5259399414	76.9426335829326	89.3903316320448	126.167721857166	131.885611340138	77.8197265323149
300	40.9174423217773	198.288604736328	13	4	299	14.95	95.136260986328	-110.70281982422	145.965826382384	140.648512191193	155.218468503922	134.599659590892	77.9442078285699
301	50.9164352416992	195.148941040039	13	4	300	15	199.979858398438	-62.7932739257801	209.606629225741	192.830764666092	183.622030464447	135.991636386809	78.1180947849693
302	63.7930094401042	191.855967203776	13	4	301	15.05	257.5314839681	-65.85947672526	265.819367069702	230.606111363446	212.259711300806	136.271156282236	78.4448692331627
303	76.6695836385091	188.562993367513	13	4	302	15.1	257.531483968098	-65.85947672526	265.8193670697	260.594000614483	241.359428095043	137.065108066929	78.2307041834429
304	89.5461578369141	185.27001953125	13	4	303	15.15	257.5314839681	-65.85947672526	265.819367069702	277.853729296849	245.168261258155	136.091706664483	79.1095997796738
305	104.194820404053	183.192398071289	13	4	304	15.2	292.973251342778	-41.5524291992199	295.90527263757	283.870910410419	238.115604704591	135.892932530101	79.0503670371996
306	118.843482971192	181.114776611328	13	4	305	15.25	292.97325134278	-41.5524291992199	295.905272637572	289.888091523994	220.931297468314	137.020439671317	79.1232577027708
307	133.49214553833	179.037155151367	13	4	306	15.3	292.97325134276	-41.5524291992205	295.905272637552	259.730411152864	196.55562628607	137.695679218412	79.371240682992
308	148.140808105469	176.959533691406	13	4	307	15.35	292.97325134278	-41.5524291992199	295.905272637572	215.637208794698	171.929888782201	140.479713774845	79.8328827657884
309	153.834777832031	177.771331787109	13	4	308	15.4	113.87939453124	16.2359619140602	115.030965214053	164.008865639779	146.015691471799	137.488618274721	80.4459663668484
310	157.497955322266	178.670684814453	13	4	309	15.45	73.2635498047	17.9870605468801	75.4392608467427	109.240342161721	116.56739655628	130.833384670286	79.9366265597779
311	159.110946655273	179.652252197266	13	4	310	15.5	32.2598266601403	19.6313476562597	37.7635568629761	53.9716860404081	90.4188488781868	121.861308360842	80.1496574736913
312	159.722808837891	180.57014465332	13	4	311	15.55	12.2372436523597	18.3578491210801	22.0626552472625	32.3009717907333	63.1316471360183	109.697165241011	80.9707934123508
313	160.667373657227	180.824066162109	13	4	312	15.6	18.8912963867199	5.07843017578011	19.5619920310067	17.4975843178624	39.5999994546471	97.2136722322016	81.9964104305863
314	160.62434387207	180.492980957031	13	4	313	15.65	-0.860595703139779	-6.62170410156023	6.67739396567869	16.8288321165943	29.8089752912871	85.7920414557996	82.9479736775401
315	160.674255371094	180.442321777344	13	4	314	15.7	0.998229980480119	-1.01318359373977	1.42232348238816	17.0229521103153	23.5511646359811	72.4104369341018	83.5311302883948
316	161.835357666016	179.172027587891	13	4	315	15.75	23.2220458984398	-25.4058837890602	34.4197958566357	25.228312868886	22.7913192533707	58.4729940338192	83.7672725918071
317	161.265686035156	180.172927856445	13	4	316	15.8	-11.3934326172	20.0180053710801	23.0332552158671	27.3169787918409	22.8387041959526	45.5380295194369	84.1638676267614
318	164.276794433594	179.84016418457	13	4	317	15.85	60.2221679687602	-6.6552734375	60.5887958238606	29.6047449540997	22.4974556822023	33.3848334106343	85.3174838291442
319	165.06462097168	179.505310058594	13	4	318	15.9	15.7565307617199	-6.69708251951988	17.1207235804531	28.753806390147	25.5683914398005	29.0063213935585	83.8254666826868
320	165.526153564453	179.953094482422	13	4	319	15.95	9.23065185546022	8.95568847655966	12.861154293682	28.6544562815898	28.2534773119232	25.2735935286639	80.7705758011659
321	166.862411499023	179.253631591797	13	4	320	16	26.7251586914	-13.9892578125	30.165103036872	19.7665984955186	26.5271391894515	24.3076785605732	76.4679964327123
322	167.683059692383	178.4814453125	13	4	321	16.05	16.4129638672	-15.4437255859398	22.5365046730815	23.8198040877601	27.9444119028555	25.6704305424654	70.6213416722325
323	166.875595092773	178.485610961914	13	4	322	16.1	-16.1492919922	0.0833129882801131	16.1495068935046	26.9022096697466	27.1696673666214	26.927712794243	65.3723184091753
324	168.638870239258	179.106323242188	13	4	323	16.15	35.2655029297	12.4142456054801	37.3867515416606	24.3004719887561	28.2036674958298	29.8042406905976	59.7448470106998
325	167.277862548828	178.724105834961	13	4	324	16.2	-27.2201538086	-7.64434814454034	28.2731822036144	27.2343675241212	26.9960224213468	31.1693280466882	52.9598721272871
326	168.117065429688	178.90185546875	13	4	325	16.25	16.7840576172	3.55499267578011	17.1564146319194	34.5727362377242	25.8240378677757	30.5141055122973	46.0837648237877
327	166.617324829102	180.002532958984	13	4	326	16.3	-29.9948120117205	22.0135498046801	37.2059823499069	32.5875309038995	28.5021568889781	30.6320560351106	40.3176720951007
328	169.256652832031	180.122817993164	13	4	327	16.35	52.7865600585801	2.4057006836	52.8413504615198	27.089835172947	31.3579699062837	30.1552538834435	33.7307213730675
329	169.890274047852	178.904724121094	13	4	328	16.4	12.6724243164199	-24.3618774414	27.4607248725372	27.3476037467953	34.0400899413947	30.1623150906525	31.6974423145341
330	169.857666015625	178.882904052734	13	4	329	16.45	-0.652160644539777	-0.436401367200006	0.784703548851776	29.7699462538351	34.0851787814533	30.707766932046	31.0627334891988
331	168.955261230469	179.073257446289	13	4	330	16.5	-18.0480957031199	3.8070678711	18.445257501161	28.1432035748433	34.501071835143	31.0746845045822	30.8175063757148
332	171.208511352539	180.074981689453	13	4	331	16.55	45.0650024414	20.0344848632801	49.3176948851058	35.4926489788898	33.3197001673658	31.5455181034536	30.6914115990725
333	171.585021972656	177.871536254883	13	4	332	16.6	7.53021240233977	-44.0689086914	44.7076370665606	41.0805223899596	33.1408404002655	33.5309645861489	30.4785868589396
334	170.253967285156	180.792999267578	13	4	333	16.65	-26.62109375	58.4292602539	64.20795189277	41.6545399234907	32.1209626854752	33.6976525656001	30.829859933313
335	170.845291137695	179.484176635742	13	4	334	16.7	11.8264770507801	-26.1764526367205	28.7240706042005	36.8694540808964	34.4195114427452	33.5093073204723	30.9889573146595
336	170.343383789062	180.424362182617	13	4	335	16.75	-10.0381469726602	18.8037109375	21.3153451688164	38.1384772256878	36.3253311413886	33.6945356137562	30.326797069742
337	170.363433837891	179.154907226562	13	4	336	16.8	0.401000976580121	-25.3890991211	25.3922656721345	28.7492763920606	34.5888793179291	35.0973146707645	30.7947515618259
338	172.873916625977	178.692916870117	13	4	337	16.85	50.2096557617199	-9.2398071289	51.0527527905174	27.7585004955309	35.7039592660141	34.0766093355007	30.201740568006
339	172.062255859375	178.986419677734	13	4	338	16.9	-16.2332153320398	5.87005615234034	17.2619477246341	30.9961223592866	33.3552151898054	34.3885632355098	29.8382643758589
340	172.348770141602	177.832962036133	13	4	339	16.95	5.73028564453978	-23.0691528320199	23.770191121552	32.3083045549618	32.9334358594914	36.8518734497337	29.9645888674216
341	170.989135742188	179.12434387207	13	4	340	17	-27.1926879882795	25.8276367187398	37.5034544875951	33.2694413063405	32.8879993923694	37.3273341908564	29.4825749951555
342	172.127182006836	180.245666503906	13	4	341	17.05	22.7609252929597	22.4264526367199	31.9531766505105	37.9611539875503	36.8749291741632	35.7123926556796	29.3232006593095
343	174.245681762695	182.065658569336	13	4	342	17.1	42.3699951171801	36.3998413086	55.8584365474109	38.1083712234519	35.0123782707359	34.0294609236361	29.3254756772035
344	176.196578979492	182.648239135742	13	4	343	17.15	39.0179443359398	11.6516113281199	40.7205111306829	34.7798764254522	36.6561637855444	31.8554791760284	29.1670087910445
345	177.13508605957	183.436019897461	13	4	344	17.2	18.7701416015602	15.7556152343801	24.5062773010601	41.4415537933645	39.2842354567222	30.8085865826308	28.9646741178258
346	177.673629760742	184.329284667969	13	4	345	17.25	10.7708740234398	17.8652954101602	20.8609804975965	36.7553152351313	38.3293372403242	30.1394886271868	29.7352808792508
347	179.052276611328	187.286819458008	13	4	346	17.3	27.5729370117205	59.1506958007801	65.2615634900722	35.3511735835385	36.8359059934301	30.9574470885411	29.6764242259123
348	179.99348449707	188.607025146484	13	4	347	17.35	18.8241577148398	26.4041137695199	32.4272437562447	40.4600996899924	32.3549625812581	30.2482272525686	28.852137759716
349	181.549850463867	187.961334228516	13	4	348	17.4	31.1273193359398	-12.9138183593602	33.699802872719	41.8787980551963	30.3557431622513	29.5142136610653	28.5913634641788
350	182.367584228516	190.326507568359	13	4	349	17.45	16.3546752929801	47.3034667968602	50.0509078333298	32.2302581934958	28.6837373057701	29.2214108027972	29.6790699271623
351	182.937454223633	189.050231933594	13	4	350	17.5	11.3973999023403	-25.5255126953	27.9544723236156	27.9546099273848	27.3909778620042	27.8904654857289	29.8455947403389
352	183.772033691406	188.884155273438	13	4	351	17.55	16.6915893554597	-3.32153320311988	17.0188641815699	25.3603127409641	25.0399650029191	27.1008832151653	29.1237109459555
353	184.257019042969	189.148712158203	13	4	352	17.6	9.69970703126023	5.29113769529999	11.04900242569	16.9073749215479	25.4840762344013	25.1199867682581	28.2769051343921
354	184.094665527344	190.172332763672	13	4	353	17.65	-3.2470703125	20.4724121093795	20.7283169406151	12.9031576688122	22.3722635365863	24.6363650164889	26.8196615470503
355	184.072906494141	189.783630371094	13	4	354	17.7	-0.435180664060226	-7.77404785155966	7.78621873624876	17.8496718123424	19.1585861488723	24.4200409151793	26.2228492193113
356	183.815780639648	190.085678100586	13	4	355	17.75	-5.14251708985967	6.04095458983977	7.93338605993714	23.0135425414177	17.4515937311335	25.7760261447454	26.3240522765011
357	185.224151611328	191.626602172852	13	4	356	17.8	28.1674194336	30.8184814453199	41.7514348992208	19.3842143322085	17.3658604369005	24.2555337810601	25.9229338368762
358	183.882247924805	190.362686157227	13	4	357	17.85	-26.8380737304602	-25.2783203125	36.8683560710668	21.4097973761967	17.885010955258	23.6276661839312	25.0522695128802
359	184.01123046875	190.367797851562	13	4	358	17.9	2.5796508789	0.102233886699992	2.58167589456913	22.0000297934549	18.9169868707265	22.7941636928478	25.1861944090133
360	184.668930053711	190.975845336914	13	4	359	17.95	13.1539916992199	12.1609497070403	17.9141339561897	16.8820490614587	20.1563445245885	22.506266404591	25.4365753269218
361	185.158813476562	190.738784790039	13	4	360	18	9.79766845701988	-4.7412109375	10.8845481462278	12.7564793690984	24.1610744274865	22.3638552898213	25.1736437647089
362	185.962783813477	190.82014465332	13	4	361	18.05	16.0794067383	1.62719726561988	16.1615312392399	18.4497594092444	23.4711025592011	22.5350292362313	24.6031720324013
363	186.192916870117	190.041412353516	13	4	362	18.1	4.60266113279999	-15.5746459960801	16.2405076092652	18.9028916729803	21.7712561334612	22.5243493451481	24.0031999783301
364	185.400375366211	191.376266479492	13	4	363	18.15	-15.8508300781199	26.6970825195199	31.0480760952991	26.3221190615182	23.2160638491092	21.7838439180723	23.3167707915864
365	186.370193481445	191.097854614258	13	4	364	18.2	19.3963623046801	-5.56823730467954	20.1797952748694	30.0601560569434	25.8539466603096	21.6371118559919	22.8253681326151
366	185.214736938477	193.200302124023	13	4	365	18.25	-23.1091308593602	42.0489501953	47.9806850889173	30.786032897824	27.276116848509	22.5086159258154	22.666309598412
367	184.549575805664	191.589660644531	13	4	366	18.3	-13.3032226562597	-32.2128295898403	34.8517162163661	27.9823682889741	27.7041980355622	20.8884205852112	21.150303812007
368	184.470291137695	190.599334716797	13	4	367	18.35	-1.58569335938012	-19.8065185546801	19.869891813668	32.805001647639	27.1636877350381	19.8563117731918	21.2603454630945
369	185.273544311523	190.881851196289	13	4	368	18.4	16.0650634765602	5.65032958984034	17.0297530510496	28.2301146354999	24.6507009654182	20.8581751569612	20.8885386624285
370	186.156188964844	192.913009643555	13	4	369	18.45	17.6528930664199	40.6231689453199	44.2929620681938	25.3482400141809	23.1178791873952	21.6517398510464	20.8019365109105
371	185.61897277832	191.778457641602	13	4	370	18.5	-10.7443237304801	-22.6910400390602	25.1062500282219	23.5413425722523	20.8561574241442	22.4568220436889	20.5980677467317
372	184.946624755859	191.008605957031	13	4	371	18.55	-13.4469604492199	-15.3970336914199	20.442343109771	21.3190336418624	18.3057386112214	22.1054608496372	20.7686583776765
373	185.419143676758	191.273635864258	13	4	372	18.6	9.45037841798012	5.30059814454034	10.8354046040251	13.4307567271514	17.9413674129225	22.8864131884022	20.9632007505583
374	185.206130981445	191.479034423828	13	4	373	18.65	-4.26025390626023	4.1079711914	5.91820839910001	13.4822002127885	18.5002864648131	21.997176566684	21.0635755488383
375	185.447402954102	191.504180908203	13	4	374	18.7	4.82543945313978	0.5029296875	4.85157749463891	11.2632372082619	17.4495330417832	21.2306953500508	21.4154896061413
376	184.372894287109	192.177749633789	13	4	375	18.75	-21.4901733398597	13.4713745117199	25.3634674564073	12.3413922535927	17.6375272388687	19.5565930520787	21.6103352475376
377	184.720626831055	191.865463256836	13	4	376	18.8	6.95465087891989	-6.24572753906023	9.34752808713815	15.6815392877638	16.5067236637123	18.0450738429539	21.1542486362199
378	184.567474365234	192.662185668945	13	4	377	18.85	-3.06304931641989	15.9344482421801	16.2261798306791	21.468309356415	18.6091386417662	18.8930247422577	20.5959960226668
379	183.480972290039	192.348251342773	13	4	378	18.9	-21.7300415039	-6.27868652343977	22.6189435699557	21.7928542649489	19.3436521679498	18.9829136320093	21.1363036993015
380	184.121276855469	190.785034179688	13	4	379	18.95	12.8060913086	-31.2643432617	33.7854278378949	21.7502101191626	19.3435115127064	19.0976066172301	21.2312094248552
381	184.149505615234	192.134048461914	13	4	380	19	0.564575195299994	26.9802856445199	26.9861919990767	24.8768850299397	18.2570286800131	18.8322802036422	21.1648295227196
382	184.158874511719	191.677429199219	13	4	381	19.05	0.187377929700006	-9.1323852539	9.13430735820668	23.0057650481358	17.7844090746863	19.0022875191218	21.421556900549
383	184.634567260742	193.197723388672	13	4	382	19.1	9.51385498045966	30.4058837890597	31.8595543845644	17.2187136689978	19.8446820715929	19.4020521559685	21.2636979078654
384	185.291641235352	193.287414550781	13	4	383	19.15	13.1414794922	1.79382324218011	13.2633436609363	14.7212030950773	19.4655407992054	20.3433071796043	20.9913235520879
385	185.298858642578	193.529815673828	13	4	384	19.2	0.14434814452045	4.84802246094034	4.85017094220488	13.81860803021	20.7456801926769	21.1938673562908	21.0582821441108
386	185.534774780273	194.215286254883	13	4	385	19.25	4.7183227539	13.7094116211	14.4986391294743	14.8124791132461	20.0270331684157	20.7120545692598	20.3407541507531
387	185.718948364258	194.075744628906	13	4	386	19.3	3.68347167970001	-2.79083251954034	4.62133203387031	15.925316550275	21.4978513745312	21.4200766872286	20.608266569368
388	184.863922119141	195.706649780273	13	4	387	19.35	-17.1005249023403	32.6181030273403	36.828909799745	24.2726467163561	20.1949656701708	21.3356802721417	51.3662582929412
389	185.049530029297	194.783752441406	13	4	388	19.4	3.71215820311988	-18.4579467773403	18.8275308460807	25.3328632417541	21.3429621912588	21.4144322416418	82.1952534855799
390	186.126220703125	196.849319458008	13	4	389	19.45	21.5338134765602	41.3113403320403	46.5868217726102	29.1770947188524	23.0442231998751	20.810678998664	84.4732379573125
391	185.37370300293	196.2060546875	13	4	390	19.5	-15.0503540039	-12.8652954101602	19.7997217564641	25.5774522270955	23.1670804585064	19.8728370017503	85.507652367834
392	186.563751220703	196.135726928711	13	4	391	19.55	23.8009643554602	-1.40655517578011	23.8424894193623	26.7606078322425	25.0557442997708	20.7376529514608	86.1215028547691
393	185.710662841797	196.534133911133	13	4	392	19.6	-17.0617675781205	7.96813964844034	18.8306973409603	21.8157996833942	22.8266784726905	19.6409826273286	87.4511562278947
394	186.774444580078	195.90251159668	13	4	393	19.65	21.2756347656205	-12.6324462890602	24.7433088718156	21.0012976752587	23.3633236840782	19.9854705374918	88.966031676256
395	186.682662963867	196.991790771484	13	4	394	19.7	-1.83563232422046	21.7855834960801	21.8627810283688	20.9343938806891	20.8756778046511	20.8858689381709	89.7127697320491
396	187.002624511719	196.273468017578	13	4	395	19.75	6.39923095704034	-14.3664550781199	15.7272117157868	20.0759047182856	19.718640835085	21.1249152494276	89.4807029773874
397	186.665985107422	197.399627685547	13	4	396	19.8	-6.73278808594034	22.5231933593795	23.5079704465141	19.966039535914	19.9774545283904	23.1714592957822	89.744403211478
398	185.964950561523	197.207397460938	13	4	397	19.85	-14.0206909179796	-3.84460449217954	14.5382515289426	19.9355559259079	19.0869995844864	83.8394918436247	89.8341665753074
399	186.455841064453	196.101776123047	13	4	398	19.9	9.8178100586	-22.1124267578205	24.1939829599577	18.4359839949112	18.6279788837249	145.407593339151	90.0156766420922
400	186.591354370117	197.178802490234	13	4	399	19.95	2.71026611327954	21.5405273437403	21.7103629783386	19.0205151760918	18.7275146764666	149.848869297395	89.539882985963
401	186.266448974609	197.431274414062	13	4	400	20	-6.49810791015966	5.04943847655966	8.22935206080288	18.0980944506873	19.0827500403488	152.183024532026	89.3211141912674
402	185.580017089844	196.302001953125	13	4	401	20.05	-13.7286376953	-22.5854492187398	26.4306263524171	17.2899182315358	21.2871742917936	153.240718190416	90.4387846620859
403	186.070938110352	196.229080200195	13	4	402	20.1	9.81842041015966	-1.4584350586	9.92614790192013	17.5194734270252	144.852305214559	155.500260299821	90.3292795577288
404	186.028106689453	195.22233581543	13	4	403	20.15	-0.85662841797955	-20.1348876953	20.1531018642003	19.7295160857865	267.451862994223	157.588756172908	90.099980262823
405	186.811889648438	196.054153442383	13	4	404	20.2	15.6756591797	16.6363525390602	22.8581389557857	23.5538334074954	278.822060790139	158.231672107807	90.7023743475539
406	187.551391601562	196.67253112793	13	4	405	20.25	14.7900390624795	12.3675537109398	19.2795653546093	271.606515978431	284.647408228967	158.249351385515	90.6964227289886
407	185.332214355469	197.185134887695	13	4	406	20.3	-44.3835449218597	10.2520751953	45.5522129609618	517.61380775691	286.503981852442	158.068729735728	90.7542868333695
408	228.232940673829	242.6489944458	13	4	407	20.35	858.0145263672	909.2771911621	1250.1895607566	540.124648153252	291.913521015155	158.332652878473	90.4672688758772
409	271.133666992188	288.112854003906	13	4	408	20.4	858.01452636718	909.27719116212	1250.1895607566	549.565300372147	296.549533462091	158.616921042543	90.2139791355957
410	276.903259277344	291.655883789062	13	4	409	20.45	115.391845703119	70.8605957031193	135.412340937499	549.454130297389	297.735829539148	158.269086973262	89.1633239591313
411	280.020111083984	292.811370849609	13	4	410	20.5	62.3370361328	23.1097412109398	66.482826449081	312.22052605188	297.415952730681	158.769391380784	89.2243593985523
412	282.165893554688	292.135131835938	13	4	411	20.55	42.9156494140807	-13.5247802734193	44.9963625871754	75.4852591672714	294.850285179661	160.139916372711	88.7142896402501
413	285.360107421875	291.925628662109	13	4	412	20.6	63.8842773437398	-4.19006347658069	64.0215395290494	55.3470109250444	171.813000542387	161.017576488129	88.2546052777206
414	288.663146972656	291.538391113281	13	4	413	20.65	66.0607910156205	-7.74475097655909	66.5132263335526	45.2666050892157	49.7819790908624	160.214489988154	87.7685593155839
415	290.292938232422	290.940338134766	13	4	414	20.7	32.5958251953193	-11.9610595703	34.7210997263635	40.2464400619335	37.7161131563852	160.518879756937	87.3879402584196
416	291.009796142578	290.576202392578	13	4	415	20.75	14.3371582031205	-7.28271484376023	16.0807972699375	31.4054750328946	32.8913745326022	160.26793020855	87.3875253186311
417	290.256927490234	291.226409912109	13	4	416	20.8	-15.0573730468807	13.0041503906193	19.8955374507645	24.0786990144534	33.7758508929793	158.337114370957	87.4249286869368
418	290.887023925781	290.461730957031	13	4	417	20.85	12.6019287109409	-15.2935791015591	19.8167143838549	20.0852153877261	30.1216319611025	97.0950459081296	87.7247779344515
419	292.153289794922	291.254516601562	13	4	418	20.9	25.3253173828193	15.8557128906193	29.8793462413467	20.5161439759886	23.8794465142177	35.0203649320409	87.6109123632361
420	291.607666015625	291.7509765625	13	4	419	20.95	-10.9124755859398	9.92919921876023	14.7536815927266	27.3052617240251	23.3019299747254	28.4777786208676	87.4596833848816
421	292.425262451172	291.347412109375	13	4	420	21	16.3519287109398	-8.0712890625	18.2354402112504	28.8377888893103	23.1199076864178	26.2656942650789	87.6708460194542
422	293.558013916016	293.78955078125	13	4	421	21.05	22.6550292968807	48.8427734375	53.841126190947	23.6801940139819	21.8239435622521	24.1878610900838	87.2503106921859
423	294.915435791016	294.002136230469	13	4	422	21.1	27.1484375	4.25170898437955	27.4793502102808	26.5186445617247	22.3770912738718	21.0089502556203	87.1483876632991
424	294.734344482422	293.906982421875	13	4	423	21.15	-3.62182617188068	-1.90307617187955	4.0913718647045	25.723671396847	20.2587507732193	17.9483624582601	87.2632553456996
425	296.168518066406	294.101440429688	13	4	424	21.2	28.6834716796807	3.88916015626023	28.9459343314408	16.342625400479	19.23944408535	16.5442084090318	87.391030859244
426	296.268432617188	293.395446777344	13	4	425	21.25	1.99829101563978	-14.1198730468807	14.2605743868616	15.9163936584333	19.6400139975556	16.5256992517472	87.4189508892132
427	296.260772705078	293.742156982422	13	4	426	21.3	-0.153198242200006	6.93420410156023	6.93589620910721	16.8373075324568	14.5998712871883	16.781127638146	86.3295232753678
428	297.527557373047	293.702362060547	13	4	427	21.35	25.3356933593795	-0.7958984375	25.3481915000523	11.9602436089753	11.8962685501381	17.1169029904298	55.7163730295015
429	297.274597167969	294.055999755859	13	4	428	21.4	-5.05920410156023	7.07275390623977	8.69594123482178	13.5563565982642	12.0172784023026	16.6049036839296	25.6687013273199
430	297.390960693359	294.252105712891	13	4	429	21.45	2.32727050779999	3.92211914064092	4.56061471403335	12.8571171738976	9.78648684333824	16.6502797965012	23.6969854399564
431	298.4208984375	293.832702636719	13	4	430	21.5	20.5987548828205	-8.38806152344091	22.2411393333064	7.87614344184288	9.93149081707666	16.572300658124	23.0097451256207
432	298.524230957031	293.970184326172	13	4	431	21.55	2.06665039062045	2.74963378906023	3.43969908727397	7.19724927214842	11.73831171404	14.360705011661	23.0033453088009
433	298.504791259766	293.980834960938	13	4	432	21.6	-0.388793945299994	0.213012695320458	0.443322839778892	7.61273007770122	11.8567147069879	13.2791988384692	21.9392133155205
434	298.578643798828	293.726257324219	13	4	433	21.65	1.47705078123977	-5.09155273438068	5.30147038634947	6.30662503588911	12.9510565946399	14.312020703245	20.9787399892448
435	298.854858398438	293.542236328125	13	4	434	21.7	5.52429199220001	-3.68041992187955	6.63801874179736	10.6195062541824	14.0611155076524	14.2631819615512	20.5208785234014
436	299.362365722656	292.942657470703	13	4	435	21.75	10.1501464843602	-11.9915771484398	15.7106141242458	15.8372859721328	13.5045873186924	14.5699715698769	20.7996132446188
437	299.885223388672	294.078277587891	13	4	436	21.8	10.4571533203193	22.7124023437602	25.0041051787404	18.7048639171313	14.1215387361337	14.3219321797789	20.7218300422353
438	299.414276123047	292.838073730469	13	4	437	21.85	-9.4189453125	-24.8040771484409	26.5322214295312	20.5095009376035	14.6621291268004	14.3377001508733	20.5055860403227
439	298.997100830078	293.727020263672	13	4	438	21.9	-8.34350585937955	17.7789306640602	19.6393601113418	20.7025496014957	16.6067630041875	16.317037722599	20.4519537943841
440	298.555999755859	294.3740234375	13	4	439	21.95	-8.82202148438068	12.9400634765602	15.6612038441584	17.623571218085	18.7398770797641	18.9161922590453	20.9544981617874
441	299.372711181641	294.206115722656	13	4	440	22	16.3342285156409	-3.35815429687955	16.6758574437067	13.4869722814679	19.2084523226771	19.7537959861626	20.7390159515162
442	298.987152099609	294.492797851562	13	4	441	22.05	-7.71118164064092	5.73364257811932	9.60921326168694	14.5086620912437	16.9055526455177	21.818829527518	19.7016505604495
443	299.164031982422	294.259887695312	13	4	442	22.1	3.53759765626023	-4.658203125	5.84922674644586	16.9702532219246	16.8186855947587	22.8694763754207	19.7117846688131
444	299.773468017578	295.336791992188	13	4	443	22.15	12.1887207031205	21.5380859375205	24.7478091602205	17.7143550438585	19.6830188505581	24.0091175202295	26.7294447261809
445	299.041534423828	294.145172119141	13	4	444	22.2	-14.638671875	-23.8323974609398	27.9691594975631	16.1875340729505	23.7712690104382	24.4975486377709	33.1257407218798
446	299.539215087891	295.035308837891	13	4	445	22.25	9.95361328126023	17.802734375	20.3963665533763	20.1503989080495	26.0030046536328	25.0735272374904	39.8891707161937
447	299.637756347656	295.041809082031	13	4	446	22.3	1.97082519529999	0.130004882799994	1.97510840714658	24.8573756098725	29.5161203189023	24.6625324463245	43.037850566002
448	300.909637451172	295.211700439453	13	4	447	22.35	25.4376220703193	3.39782714843977	25.6635509219412	30.5722847989517	31.076823624041	23.8942690902155	43.2094955702084
449	303.302886962891	295.528564453125	13	4	448	22.4	47.8649902343807	6.33728027343977	48.2826926693353	34.2916542634071	31.4114720362715	24.2990039048386	43.3816214701821
450	306.113708496094	295.224822998047	13	4	449	22.45	56.2164306640591	-6.07482910156023	56.5437054429591	42.8447065648542	30.2552201957778	25.2587165270737	43.6866612258879
451	307.800048828125	296.203308105469	13	4	450	22.5	33.7268066406205	19.5697021484398	38.9932138756534	42.0032483400325	30.9386021523038	24.9057312449084	44.3258535056365
452	309.346343994141	294.586761474609	13	4	451	22.55	30.9259033203205	-32.3309326172	44.740369914382	37.9655684626705	32.4195122471314	25.0425961092379	44.9708275627811
453	308.718536376953	295.456695556641	13	4	452	22.6	-12.5561523437602	17.3986816406409	21.4562597978327	29.9381555926039	30.9698525856722	26.1443704991569	45.5915592040105
454	309.491424560547	296.629669189453	13	4	453	22.65	15.4577636718795	23.4594726562398	28.0942932825252	27.5855500412004	28.9149889591191	39.1468687491167	46.3616493185712
455	309.014373779297	295.962310791016	13	4	454	22.7	-9.541015625	-13.3471679687398	16.4066410926261	21.9943179294085	26.7461640437092	51.9882994822085	46.4071603580071
456	310.207153320312	295.305816650391	13	4	455	22.75	23.8555908203	-13.1298828125	27.2301861186361	19.9364568313119	23.8084578361839	65.2083698625105	48.0334853254617
457	310.318756103516	296.137573242188	13	4	456	22.8	2.23205566408069	16.6351318359398	16.7842093554225	19.8644094555678	20.5690718995736	71.7537689522252	53.8806153577478
458	310.670196533203	295.703704833984	13	4	457	22.85	7.02880859373977	-8.67736816408069	11.1669543073495	23.5541724948146	21.2119173742728	72.0812909895435	59.6895424837646
459	310.229248046875	297.018432617188	13	4	458	22.9	-8.81896972656023	26.2945556640807	27.7340564038048	20.0313656311673	46.882265461962	70.4462052177652	65.6707911427356
460	310.932312011719	295.423767089844	13	4	459	22.95	14.0612792968795	-31.8933105468807	34.8554562888599	19.1438258697386	73.7213787686393	68.4571301927306	71.2298145264849
461	310.575408935547	295.745941162109	13	4	460	23	-7.13806152343977	6.44348144529999	9.61615180040003	22.4873779172338	99.4781375727172	68.8979110251103	74.5534643086873
462	310.9677734375	295.269348144531	13	4	461	23.05	7.84729003906023	-9.53186035155909	12.3465105482787	73.9001214683562	111.088025657319	68.1228255980442	76.3173700943781
463	311.956146240234	294.285980224609	13	4	462	23.1	19.7674560546795	-19.6673583984409	27.8847145448256	123.888585042464	113.192729393415	68.3136420326004	77.1782214002069
464	318.393351236979	281.58413696289	13	4	463	23.15	128.744099934901	-254.03686523438	284.797774159417	178.924909514267	111.977421476411	68.7141811169129	77.4763983682878
465	324.830556233724	268.882293701172	13	4	464	23.2	128.7440999349	-254.03686523436	284.797774159399	203.032225444899	110.168096341752	68.3167720782433	76.9039097976643
466	331.267761230469	256.180450439453	13	4	465	23.25	128.7440999349	-254.03686523438	284.797774159416	203.898080869596	113.987364214037	70.993443413433	76.8769487834425
467	337.229400634766	253.247253417969	13	4	466	23.3	119.232788085941	-58.6639404296801	132.88309020144	150.054721484466	115.676579296515	83.098698269171	77.4374544639974
468	338.793884277344	253.630325317383	13	4	467	23.35	31.2896728515591	7.66143798828011	32.2139916683086	96.44760764104	115.415366690928	95.4848158773136	78.0320449712719
469	338.273620605469	254.210189819336	13	4	468	23.4	-10.4052734375	11.5972900390597	15.5809772337686	49.0498189138063	90.5460967718638	107.042578380633	78.183257222149
470	338.62890625	253.451110839844	13	4	469	23.45	7.10571289062045	-15.1815795898398	16.7622049422673	28.3209331481305	62.9121653878473	117.200912525896	77.1404042174805
471	338.154510498047	251.108215332031	13	4	470	23.5	-9.48791503906023	-46.8579101562602	47.8088305232473	26.9326525122598	42.5087492541488	124.201197372466	76.4457906887572
472	337.82421875	252.532348632812	13	4	471	23.55	-6.60583496093977	28.4826660156199	29.2386613730609	31.0374720592612	55.1093708810231	127.592144079518	75.5249635901519
473	337.827117919922	251.26872253418	13	4	472	23.6	0.0579833984397737	-25.2725219726398	25.2725884889549	29.3767231346546	77.7769023612124	128.212072301257	75.2223393692708
474	337.688140869141	253.068618774414	13	4	473	23.65	-2.77954101561932	35.9979248046801	36.1050749687757	35.9676795944912	102.107735284854	115.805927987459	75.1362969783978
475	337.943420410156	253.405807495117	13	4	474	23.7	5.10559082029999	6.74377441405966	8.45846031923407	81.8978086139157	124.23372871004	101.81952011312	78.052035476571
476	340.018890380859	256.869812011719	13	4	475	23.75	41.5093994140591	69.2800903320398	80.7636128224306	128.621152210165	134.415030530896	88.5455277043745	81.5087211399223
477	352.193766276041	261.266581217448	13	4	476	23.8	243.497517903641	87.9353841145803	258.889306470183	173.177998510447	139.507708862521	83.1211399757696	85.2265562223535
478	364.368642171224	265.663350423177	13	4	477	23.85	243.49751790366	87.9353841145803	258.889306470202	219.090734285426	141.008777911586	83.9827989530003	86.5546541593208
479	376.543518066406	270.060119628906	13	4	478	23.9	243.497517903641	87.9353841145803	258.889306470183	232.8623814673	141.065759203054	85.9203092265328	87.7666417457579
480	387.993011474609	273.307495117188	13	4	479	23.95	228.989868164059	64.9475097656398	238.022139194133	197.117609111127	140.726874838393	85.8236782422304	87.6026665506822
481	394.924987792969	276.120758056641	13	4	480	24	138.6395263672	56.2652587890602	149.621848731799	153.396403613007	134.5823061546	83.9936703524041	89.9981947293655
482	398.447418212891	278.033538818359	13	4	481	24.05	70.4486083984409	38.2556152343591	80.1654446893186	108.953519895661	111.132909070516	82.9271015822595	90.2838013287176
483	399.759002685547	276.504943847656	13	4	482	24.1	26.2316894531193	-30.5718994140591	40.2832789795994	62.3630153913591	90.1886955447883	82.1310367059413	95.1053273876125
484	401.569610595703	276.795318603516	13	4	483	24.15	36.2121582031205	5.80749511720001	36.6748878834568	36.3022308419006	69.7328831682116	81.5584128398828	92.9554339492467
485	401.693084716797	277.016693115234	13	4	484	24.2	2.46948242187955	4.42749023435908	5.06961667262103	25.1482090299051	47.4136277744204	87.7872988748988	91.2270961474325
486	402.658905029297	277.004577636719	13	4	485	24.25	19.31640625	-0.242309570299994	19.3179259845072	26.9809874765698	33.5723101739125	92.0239988664116	88.7335806692429
487	403.800964355469	277.432983398438	13	4	486	24.3	22.8411865234398	8.56811523438068	24.395335629341	30.5122464407619	26.3464943019975	87.3544141755359	90.6993282748765
488	404.668579101562	275.117858886719	13	4	487	24.35	17.3522949218602	-46.3024902343807	49.4471712129231	32.4642401574817	23.2532955002966	77.624492441328	90.9635083781755
489	403.604919433594	277.617523193359	13	4	488	24.4	-21.2731933593602	49.9932861328	54.331182704417	30.8423895059243	22.0510664767116	68.4907051108832	93.0818354207137
490	404.174346923828	278.092437744141	13	4	489	24.45	11.3885498046807	9.49829101564092	14.82958525622	27.5447795740899	34.8477229114049	58.0044205754682	93.8568485466627
491	404.217010498047	278.651245117188	13	4	490	24.5	0.853271484379547	11.1761474609398	11.2086727267204	19.5256035240235	49.4656915782229	55.7951920862647	93.3213667933602
492	404.0361328125	279.002807617188	13	4	491	24.55	-3.61755371093977	7.03125	7.90728597016917	13.5898865126614	63.5759192805556	52.975458577917	94.4601195148999
493	404.467803955078	278.823150634766	13	4	492	24.6	8.63342285156023	-3.59313964843977	9.35129096259079	37.2312056653281	65.0602893378677	61.9985824739681	94.4028258813074
494	405.108795166016	277.770294189453	13	4	493	24.65	12.8198242187602	-21.0571289062602	24.6525976476065	68.0889936505214	67.2485270535548	70.1049399110346	94.9630955525319
495	408.725799560547	272.187835693359	13	4	494	24.7	72.3400878906193	-111.649169921881	133.036181019554	99.6070589870213	68.595213376516	80.634672181745	96.2581562874498
496	409.537536621094	263.952865600585	13	4	495	24.75	16.2347412109398	-164.699401855479	165.497612652687	110.594975151712	78.018073998617	88.9216336341112	95.3849739803314
497	410.349273681641	255.717895507812	13	4	496	24.8	16.2347412109409	-164.699401855461	165.497612652669	120.907167594448	79.6044228538366	98.2775165739834	91.2211918798743
498	413.460235595703	254.908447265625	13	4	497	24.85	62.2192382812398	-16.1889648437398	64.2908717860439	99.9592210877038	100.74386944764	97.9442178033507	89.4637291528432
499	415.488464355469	251.682373046875	13	4	498	24.9	40.5645751953193	-64.521484375	76.2135598612877	87.9471543467126	118.158813345358	100.243361614895	83.4346071819571
500	414.09326171875	251.917175292969	13	4	499	24.95	-27.9040527343795	4.69604492188012	28.2964484858321	59.6017867206518	126.421621452085	101.890018851095	79.4102398219861
501	418.515441894531	249.047180175781	13	4	500	25	88.4436035156205	-57.3999023437602	105.43727894773	90.8927637435672	128.37757569	102.649063234316	76.0268825564372
502	417.570983886719	248.325637817383	13	4	501	25.05	-18.8891601562409	-14.4308471679597	23.7707745223652	115.410459096267	132.979113867411	105.99313744754	74.9332606806569
503	422.663452148438	238.53337097168	13	4	502	25.1	101.849365234381	-195.84533691406	220.745756900621	152.884021816466	130.828146268834	106.674615056673	75.7077223892029
504	424.147125244141	228.704620361328	13	4	503	25.15	29.6734619140602	-196.57501220704	198.802036624787	168.807997033287	133.238196176235	108.367778265181	75.3855677026671
505	427.209106445312	218.365280151367	13	4	504	25.2	61.2396240234193	-206.78680419922	215.664262086829	206.35644101417	135.184824325674	104.729013700001	76.2134751619991
506	430.296539306641	209.642715454102	13	4	505	25.25	61.7486572265807	-174.4512939453	185.057155031831	170.7635287941	127.280052470016	98.7459490942513	76.2751724463912
507	435.486022949219	200.427856445312	13	4	506	25.3	103.789672851559	-184.2971801758	211.512994426784	151.065933256202	132.381852041244	95.0879695842127	76.7144690482411
508	435.666961669922	198.296463012695	13	4	507	25.35	3.61877441406023	-42.6278686523398	42.7811958002694	117.485626834882	112.605360665707	101.302965864358	77.2917293139994
509	439.743103027344	195.373733520508	13	4	508	25.4	81.5228271484398	-58.4545898437398	100.314058935297	85.7521079067445	98.5767431850043	98.3785092530309	77.7814133710816
510	442.015808105469	194.640243530273	13	4	509	25.45	45.4541015625	-14.6697998047	47.7627299802267	58.407263068318	83.0364059479163	100.816059068504	78.4337034753284
511	441.268249511719	193.552963256836	13	4	510	25.5	-14.951171875	-21.7456054687403	26.3895603911452	54.4471925373145	69.114322498503	96.2585730266097	82.6034832155091
512	444.886779785156	192.609756469727	13	4	511	25.55	72.3706054687409	-18.8641357421801	74.7887702346519	46.0875531138065	57.1968253010143	96.8910627833968	85.0926424793898
513	443.79296875	192.257797241211	13	4	512	25.6	-21.8762207031205	-7.03918457031989	22.9808431452518	48.5871850609509	71.7777854598829	89.4168623044378	86.8896732564685
514	444.491546630859	195.098968505859	13	4	513	25.65	13.9715576171795	56.8234252929602	58.5158618177567	52.4765370902614	63.5188223298272	80.6661954942995	87.6272245227887
515	447.489166259766	195.403457641602	13	4	514	25.7	59.9523925781409	6.08978271485967	60.2608897159487	55.9863875337105	66.4472938113341	71.7922781422531	84.7082632349045
516	448.916717529297	193.610549926758	13	4	515	25.75	28.5510253906193	-35.8581542968795	45.8363205376982	89.1083783824514	65.2370935832038	63.6287112586711	82.7422759722458
517	453.521697998047	193.278991699219	13	4	516	25.8	92.099609375	-6.63116455078011	92.3380224518974	80.950091545848	61.4002735255494	55.1514215224988	80.0745842507547
518	444.75048828125	196.740509033203	13	4	517	25.85	-175.42419433594	69.2303466796801	188.590797388956	84.3074025617173	66.2283639431682	56.6392408246481	79.2092321151244
519	444.447601318359	197.573364257812	13	4	518	25.9	-6.05773925782046	16.6571044921795	17.7244276347398	77.9976500761462	62.7556478035947	55.3194651272684	78.6508372904272
520	440.629577636719	198.086654663086	13	4	519	25.95	-76.3604736328	10.2658081054801	77.0474447952953	66.8141595173883	60.5481503365899	54.9773880995618	79.3829072823151
521	441.1279296875	198.598495483398	13	4	520	26	9.96704101562045	10.2368164062403	14.2875581098427	43.348349503885	58.1431000188392	62.557903196702	78.0556345485205
522	440.031005859375	200.05207824707	13	4	521	26.05	-21.9384765625	29.0716552734398	36.4205696581078	44.5612040613413	53.1060177439833	64.1921475112392	79.9678491811137
523	443.380096435547	201.268295288086	13	4	522	26.1	66.9818115234398	24.3243408203199	71.2617473214395	36.7888981114624	41.5006961894132	67.1047314562635	76.0526501852681
524	444.565002441406	201.371994018555	13	4	523	26.15	23.6981201171807	2.07397460938012	23.7887004220213	38.2885499615322	47.1201079247096	66.8866707803964	72.9173704771192
525	444.265930175781	203.257720947266	13	4	524	26.2	-5.9814453125	37.7145385742199	38.1859150459007	39.3978759705783	43.5074823877896	64.6875127698083	68.017626535854
526	445.229522705078	203.765701293945	13	4	525	26.25	19.2718505859398	10.1596069335801	21.7858173601918	39.6530428749414	59.8787128102001	66.7386028502403	NA
527	446.115173339844	205.667999267578	13	4	526	26.3	17.7130126953193	38.0459594726602	41.9671997033379	49.6790117880778	66.984021496929	65.0611989172968	NA
528	442.831146240234	207.207290649414	13	4	527	26.35	-65.6805419922	30.7858276367199	72.5375818432554	50.2260666641167	67.9810989693587	57.1154983658905	NA
529	441.484619140625	210.649200439453	13	4	528	26.4	-26.9305419921795	68.8381958007801	73.9185449877031	81.468875658868	71.0176937571981	58.9231653278236	NA
530	442.989898681641	212.035018920898	13	4	529	26.45	30.1055908203205	27.7163696289	40.9211894260953	94.5701670232798	68.8268752030268	57.949755496126	NA
531	442.910949707031	220.934661865234	13	4	530	26.5	-1.57897949220001	177.99285888672	177.999862333948	96.309155063776	75.3341056816413	59.8526960704313	NA
532	447.706207275391	223.359939575195	13	4	531	26.55	95.9051513672	48.5055541992199	107.473656525397	92.3563757263185	77.0163800906102	63.0446355788306	NA
533	447.332397460938	227.404327392578	13	4	532	26.6	-7.47619628906023	80.8877563476602	81.2325220457361	87.4276837419369	72.7303005423678	62.6884380660984	NA
534	449.999938964844	226.939529418945	13	4	533	26.65	53.3508300781193	-9.29595947266023	54.1546483004156	69.1993357044146	70.7262227309376	65.1685454599389	NA
535	449.187622070312	226.990051269531	13	4	534	26.7	-16.2463378906398	1.01043701171989	16.2777295041873	59.4625931579406	72.3920286044625	64.2429749294548	NA
536	445.330078125	228.985092163086	13	4	535	26.75	-77.1508789062398	39.9008178711	86.8581221463368	49.1514460209597	59.8266793306624	NA	NA
537	448.202056884766	229.61149597168	13	4	536	26.8	57.4395751953205	12.5280761718801	58.7899437930272	49.0960697355567	59.1052496607321	NA	NA
538	448.528594970703	231.058959960938	13	4	537	26.85	6.53076171873977	28.9492797851602	29.6767863608316	57.3563734669881	57.3957771628381	NA	NA
539	446.752777099609	233.084671020508	13	4	538	26.9	-35.5163574218807	40.5142211914	53.8777668734002	50.4540229569102	59.3193971626797	NA	NA
540	449.619934082031	232.82421875	13	4	539	26.95	57.3431396484409	-5.20904541016023	57.5792481613446	58.7479061635236	59.6590746558829	NA	NA
541	447.002685546875	232.805084228516	13	4	540	27	-52.3449707031205	-0.38269042968011	52.3463695959472	65.6401083047164	NA	NA	NA
542	446.33935546875	237.773971557617	13	4	541	27.05	-13.2666015625	99.3777465820199	100.259359826095	69.5427245898028	NA	NA	NA
543	449.377502441406	236.747421264648	13	4	542	27.1	60.7629394531205	-20.5310058593795	64.1377970667956	61.9617758447776	NA	NA	NA
544	446.884979248047	239.440536499023	13	4	543	27.15	-49.8504638671807	53.8623046875	73.390848298832	NA	NA	NA	NA
545	447.798919677734	239.076629638672	13	4	544	27.2	18.2788085937398	-7.27813720702045	19.6745044362187	NA	NA	NA	NA
546	NA	NA	13	4	545	27.25	NA	NA	NA	NA	NA	NA	NA
547	NA	NA	13	4	546	27.3	NA	NA	NA	NA	NA	NA	NA
548	NA	NA	13	4	547	27.35	NA	NA	NA	NA	NA	NA	NA
549	NA	NA	13	4	548	27.4	NA	NA	NA	NA	NA	NA	NA
550	NA	NA	13	4	549	27.45	NA	NA	NA	NA	NA	NA	NA
551	NA	NA	13	4	550	27.5	NA	NA	NA	NA	NA	NA	NA
552	NA	NA	13	4	551	27.55	NA	NA	NA	NA	NA	NA	NA
553	NA	NA	13	4	552	27.6	NA	NA	NA	NA	NA	NA	NA
554	NA	NA	13	4	553	27.65	NA	NA	NA	NA	NA	NA	NA
555	NA	NA	13	4	554	27.7	NA	NA	NA	NA	NA	NA	NA
556	NA	NA	13	4	555	27.75	NA	NA	NA	NA	NA	NA	NA
557	NA	NA	13	4	556	27.8	NA	NA	NA	NA	NA	NA	NA
558	NA	NA	13	4	557	27.85	NA	NA	NA	NA	NA	NA	NA
559	NA	NA	13	4	558	27.9	NA	NA	NA	NA	NA	NA	NA
560	NA	NA	13	4	559	27.95	NA	NA	NA	NA	NA	NA	NA
561	NA	NA	13	4	560	28	NA	NA	NA	NA	NA	NA	NA
562	NA	NA	13	4	561	28.05	NA	NA	NA	NA	NA	NA	NA
563	NA	NA	13	4	562	28.1	NA	NA	NA	NA	NA	NA	NA
564	NA	NA	13	4	563	28.15	NA	NA	NA	NA	NA	NA	NA
565	NA	NA	13	4	564	28.2	NA	NA	NA	NA	NA	NA	NA
566	NA	NA	13	4	565	28.25	NA	NA	NA	NA	NA	NA	NA
567	NA	NA	13	4	566	28.3	NA	NA	NA	NA	NA	NA	NA
568	NA	NA	13	4	567	28.35	NA	NA	NA	NA	NA	NA	NA
569	NA	NA	13	4	568	28.4	NA	NA	NA	NA	NA	NA	NA
570	NA	NA	13	4	569	28.45	NA	NA	NA	NA	NA	NA	NA
571	NA	NA	13	4	570	28.5	NA	NA	NA	NA	NA	NA	NA
572	NA	NA	13	4	571	28.55	NA	NA	NA	NA	NA	NA	NA
573	NA	NA	13	4	572	28.6	NA	NA	NA	NA	NA	NA	NA
574	NA	NA	13	4	573	28.65	NA	NA	NA	NA	NA	NA	NA
575	NA	NA	13	4	574	28.7	NA	NA	NA	NA	NA	NA	NA
576	NA	NA	13	4	575	28.75	NA	NA	NA	NA	NA	NA	NA
577	NA	NA	13	4	576	28.8	NA	NA	NA	NA	NA	NA	NA
578	NA	NA	13	4	577	28.85	NA	NA	NA	NA	NA	NA	NA
579	NA	NA	13	4	578	28.9	NA	NA	NA	NA	NA	NA	NA
580	NA	NA	13	4	579	28.95	NA	NA	NA	NA	NA	NA	NA
581	NA	NA	13	4	580	29	NA	NA	NA	NA	NA	NA	NA
582	NA	NA	13	4	581	29.05	NA	NA	NA	NA	NA	NA	NA
583	NA	NA	13	4	582	29.1	NA	NA	NA	NA	NA	NA	NA
584	NA	NA	13	4	583	29.15	NA	NA	NA	NA	NA	NA	NA
585	NA	NA	13	4	584	29.2	NA	NA	NA	NA	NA	NA	NA
586	NA	NA	13	4	585	29.25	NA	NA	NA	NA	NA	NA	NA
587	NA	NA	13	4	586	29.3	NA	NA	NA	NA	NA	NA	NA
588	NA	NA	13	4	587	29.35	NA	NA	NA	NA	NA	NA	NA
589	NA	NA	13	4	588	29.4	NA	NA	NA	NA	NA	NA	NA
590	NA	NA	13	4	589	29.45	NA	NA	NA	NA	NA	NA	NA
591	NA	NA	13	4	590	29.5	NA	NA	NA	NA	NA	NA	NA
592	NA	NA	13	4	591	29.55	NA	NA	NA	NA	NA	NA	NA
593	NA	NA	13	4	592	29.6	NA	NA	NA	NA	NA	NA	NA
594	NA	NA	13	4	593	29.65	NA	NA	NA	NA	NA	NA	NA
595	NA	NA	13	4	594	29.7	NA	NA	NA	NA	NA	NA	NA
596	NA	NA	13	4	595	29.75	NA	NA	NA	NA	NA	NA	NA
597	NA	NA	13	4	596	29.8	NA	NA	NA	NA	NA	NA	NA
598	NA	NA	13	4	597	29.85	NA	NA	NA	NA	NA	NA	NA
599	NA	NA	13	4	598	29.9	NA	NA	NA	NA	NA	NA	NA
600	NA	NA	13	4	599	29.95	NA	NA	NA	NA	NA	NA	NA
601	NA	NA	13	4	600	30	NA	NA	NA	NA	NA	NA	NA
